# Supplementary material for: White matter micro- and macrostructure brain charts for the human lifespan
Source: Nature. 2026 May 13;655(8124):979–89. doi: 10.1038/s41586-026-10454-2 (PMC13391363; doi:10.1038/s41586-026-10454-2)
Supplement: Supplementary file 12 — Centiles trajectories of brain charts. SDT.T9.1–5 contain the brain charts for the global metrics; SDT.T9.6–509 contain the brain charts for the tract-specific metrics (unnormalized); and SDT.T9.510–1157 contain the brain charts for the tract-specific macrostructural metrics (normalized). Included in each table are the male and female centile trajectories for the 2.5th, 25th, 50th, 75th and 97.5th percentiles; the interquartile range normalized by the 50th centile; and the derivatives of the 50th centiles with respect to both age and log(age). Charts are sampled in logarithmically spaced intervals. Age is reported in years, while centile trajectory values are reported in metric-specific units: diffusivities in mm2 s−1, volume in mm3, surface area in mm2, average length in mm, and FA is dimensionless (unitless). [file 41586_2026_10454_MOESM12_ESM.zip › plotted_curves/SDT.T9.180-IFO_right_volume_curve_metrics.csv]

ages	male_0.025th_percentile	female_0.025th_percentile	male_0.25th_percentile	female_0.25th_percentile	male_0.5th_percentile	female_0.5th_percentile	male_0.75th_percentile	female_0.75th_percentile	male_0.975th_percentile	female_0.975th_percentile	male_normalized_quantile_range	fwmale_normalized_quantile_range	male_median_centile_d_age	male_median_centile_d_log_age	female_median_centile_d_age	female_median_centile_d_log_age
0.25	14205.463220233101	14580.579045202005	18685.314584931104	18749.526470573244	20657.96776005255	20590.69229476503	22373.633984909702	22202.288400819503	25069.377934796186	24757.979584401724	0.17854221880967908	0.16768556786816186	13424.34668511276	7750.933394791503	13380.628521439665	7725.6914532116925
0.25150637576242696	14219.368963458553	14594.85199000191	18703.605662002738	18767.880404852298	20678.18987052542	20610.848549255767	22395.53556377728	22224.022249294765	25093.918381557156	24782.215202900024	0.1785422188736646	0.16768556792715186	13398.659258802421	7759.319336418062	13355.02474990394	7734.050085063558
0.2530218281966045	14233.304796636125	14609.15581932764	18721.93631827186	18786.27405434429	20698.455738679942	20631.048418926275	22417.4845344585	22245.803126639905	25118.5119302664	24806.50326374253	0.17854221893861577	0.16768556798703224	13347.181653078645	7776.082067065872	13303.714788364246	7750.758225974627
0.25454641199404576	14247.270686924177	14623.490499470416	18740.306510540602	18804.707375702943	20718.765316757996	20651.291856174	22439.480845229064	22267.630981526767	25143.15852296769	24830.8437096929	0.17854221900454906	0.16768556804781842	13295.808630377986	7792.826389092952	13252.509069268592	7767.448018222116
0.2560801821758082	14261.26660111004	14637.855996340615	18758.716195123045	18823.180325092246	20739.11855646187	20671.57881285853	22461.524443780258	22289.505762047225	25167.858101049977	24855.236482868117	0.17854221907148007	0.16768556810952387	13244.540622263215	7809.552095876075	13201.408022766933	7784.1192558556795
0.25762319409447826	14275.292505610658	14652.252275468467	18777.165327846124	18841.692858187365	20759.515408955296	20691.90924030265	22483.61527722008	22311.427415714366	25192.610605248647	24879.681524739724	0.17854221913942453	0.167685568172164	13193.378055133857	7826.258981196675	13150.412073873915	7800.771733328234
0.2591755034361701	14289.348366473369	14666.679302004832	18795.653864050608	18860.244930175635	20779.955824864515	20712.28308929342	22505.753292074416	22333.395889463598	25217.415975646836	24904.178776135097	0.17854221920839902	0.16768556823575387	13142.321350161918	7842.946839208249	13099.521642385982	7817.405245462898
0.2607371662225343	14303.434149376499	14681.137040721806	18814.181758591887	18878.83649575734	20800.439754279152	20732.700310083015	22527.938434287957	22355.41112965358	25242.274151676458	24928.7281772385	0.17854221927841984	0.16768556830030798	13091.370923336595	7859.615464451723	13048.737142940983	7834.01958746789
0.2623082388127803	14317.549819630134	14695.625456013538	18832.748965841016	18897.467509146772	20820.967146753366	20753.160852389894	22550.170649225474	22377.47308206753	25267.185072119646	24953.329667592476	0.17854221934950412	0.1676855683658427	13040.527185406536	7876.264651820064	12998.058984948322	7850.614554907195
0.2638887779057103	14331.695342176625	14710.14451189672	18851.355439685336	18916.137924072846	20841.537951306545	20773.664665399487	22572.449881672543	22399.581691913863	25292.148675109565	24977.98318609866	0.1785422194216686	0.16768556843237314	12989.79054198321	7892.894196622539	12947.487572698854	7867.1899437578395
0.26547884054176485	14345.870681591567	14724.694172011616	18870.001133529808	18934.847693780433	20862.15211642477	20794.211697765662	22594.776075837155	22421.736903827878	25317.1648981322	25002.688671019543	0.17854221949493082	0.16768556849991625	12939.161393480375	7909.503894534428	12897.02330530528	7883.745550358668
0.2670784841050822	14360.075802084131	14739.274399622382	18888.686000297414	18953.59677103077	20882.809590061268	20814.801897611156	22617.149175350198	22443.938661872126	25342.233678026874	25027.446059979	0.17854221956930869	0.1676855685684873	12888.64013504237	7926.093541556969	12846.666576621123	7900.281171374954
0.26868776632556873	14374.310667497906	14753.885157617942	18907.409992430283	18972.385108102608	20903.51031963766	20835.43521252884	22639.569123266792	22466.18690953787	25367.35495098782	25052.25528996383	0.17854221964482006	0.16768556863810352	12838.227156720124	7942.6629341151565	12796.41777541954	7916.79660388967
0.2703067452809827	14388.57524131158	14768.526408512666	18926.17306189059	18991.212656793035	20924.254252044917	20856.111589582626	22662.035862067365	22488.481589746007	25392.528652565317	25077.116297324807	0.17854221972148288	0.16768556870878149	12787.922843345441	7959.211868977174	12746.277285311371	7933.291645353194
0.2719354793990299	14402.869486639485	14783.198114447048	18944.97516016125	19010.079368418385	20945.041333644203	20876.830975308494	22684.54933365852	22510.822644848147	25417.754717666678	25102.029017777928	0.17854221979931634	0.1676855687805382	12737.727574604563	7975.740143292118	12696.24548472464	7949.766093562357
0.27357402745947257	14417.193366232412	14797.900237188289	18963.81623824703	19028.985193814988	20965.87151026802	20897.593315715258	22707.109479374303	22533.21001662753	25443.033080557696	25126.993386405364	0.17854221987833888	0.1676855688533914	12687.64172505401	7992.24755460117	12646.322746968828	7966.219746699557
0.2752224485962505	14431.546842478208	14812.63273813116	18982.69624667528	19047.930083340263	20986.744727221107	20918.398556285818	22729.716239977148	22555.643646300294	25468.363674863678	25152.009337656928	0.17854221995856984	0.16768556892735892	12637.66566404514	8008.733900776599	12596.50944022648	7982.652403317392
0.27688080229961526	14445.929877402377	14827.395578298498	19001.61513549678	19066.913986873376	21007.66092928126	20939.246641977843	22752.369555658835	22578.123474516247	25493.746433570504	25177.076805350913	0.17854222004002898	0.1676855690024584	12587.799755773507	8025.198980047833	12546.805927506648	7999.063862301875
0.2785491484182772	14460.342432668753	14842.188718341939	19020.57285428659	19085.936853816165	21028.62006070039	20960.137517224826	22775.069366041538	22600.649441359994	25519.181289025866	25202.195722675347	0.17854222012273582	0.16768556907870827	12538.044359353371	8041.642591043375	12497.21256674733	8015.453922933899
0.28022754716156506	14474.78446958025	14857.012118542645	19039.569352145045	19104.998633094066	21049.622065205538	20981.071125937076	22797.815610179012	22623.221486352017	25544.668172940506	25227.366022189213	0.17854222020671087	0.16768556915612745	12488.399828741327	8058.064532735851	12447.729710747488	8031.822384836152
0.2819160591015993	14489.255949079352	14871.865738811848	19058.60457769841	19124.09927315686	21070.666885999653	21002.047411502535	22820.608226557364	22645.83954844954	25570.20701638916	25252.58763582341	0.17854222029197409	0.1676855692347344	12438.866512723267	8074.464604421053	12398.357707163319	8048.169047964271
0.28361474517547763	14503.756831748773	14886.74953869151	19077.678479099734	19143.238721979473	21091.75446576251	21023.066316787677	22843.447153096113	22668.503566047526	25595.7977498117	25277.86049488184	0.17854222037854728	0.16768556931454864	12389.44475504104	8090.842605797108	12349.096898616292	8064.493712665979
0.2853236666874746	14518.28707781226	14901.663477355152	19096.79100402991	19162.416927063045	21112.88474665189	21044.12778413866	22866.332327149405	22691.21347697989	25621.44030301452	25303.18453004279	0.1785422204664511	0.16768556939558993	12340.134894324467	8107.198336907197	12299.947622641921	8080.796179644298
0.2870428853112538	14532.846647135022	14916.607513608307	19115.94209969825	19181.63383543556	21134.057670304195	21065.231755382036	22889.26368550674	22713.96921852027	25647.13460517133	25328.55967135978	0.17854222055570723	0.1676855694778776	12290.937264099717	8123.531598143745	12250.910211644135	8097.076249913778
0.28877246309209376	14547.435499224537	14931.581605889203	19135.131712843544	19200.88939365268	21155.27317783565	21086.378171825658	22912.241164394214	22736.77072738302	25672.88058482458	25353.985848262684	0.17854222064633712	0.16768556956143235	12241.852192766033	8139.842190213501	12201.98499299772	8113.333724864293
0.2905124624491269	14562.053593230887	14946.58571226951	19154.359789734473	19220.183547798704	21176.53120984276	21107.56697425973	22935.264699475083	22759.61793972435	25698.678169886018	25379.462989558964	0.17854222073836443	0.1676855696462751	12192.88000371214	8156.129914213438	12153.172289041802	8129.568406241015
0.29226294617759224	14576.70088794782	14961.619790454892	19173.626276171053	19239.516243487302	21197.831706403875	21128.798102957626	22958.33422585137	22782.51079114315	25724.52728763861	25404.991023434646	0.17854222083181057	0.16768556973242593	12144.021015274338	8172.394571589772	12104.472417023033	8145.780096101109
0.294023977451102	14591.377341812939	14976.683797785581	19192.93111748485	19258.88742586225	21219.174607079443	21150.071497676683	22981.44967806424	22805.449216681933	25750.42786473684	25430.56987745531	0.17854222092669944	0.16768556981990676	12095.275540658273	8188.635964074638	12055.8856891701	8161.9685968523845
0.29579561982392083	14606.08291290853	14991.777691237105	19212.27425854009	19278.29703959836	21240.55985091326	21171.387097659233	23004.61099009525	22828.43315082787	25776.379827208202	25456.199478567298	0.178542221023054	0.16768556990873884	12046.643888107501	8204.85389379086	12007.412412708625	8178.1337112537585
0.29757793723326015	14620.817558962155	15006.901427420893	19231.65564373441	19297.74502890224	21261.987376433262	21192.744841633426	23027.818095367304	22851.462527513733	25802.383100454204	25481.879753098718	0.17854222112089813	0.1676855699989445	11998.126360792667	8221.048163168132	11959.052889830433	8194.275242380332
0.29937099400158496	14635.58123734714	15022.054962584794	19251.07521699955	19317.231337513018	21283.457121652318	21214.144667814042	23051.070926745444	22874.537280118733	25828.43760925129	25507.610626760426	0.1785422212202566	0.16768557009054605	11949.723256907426	8237.218574988656	11910.807417750359	8210.39299365459
0.3011748548389356	14650.373905083365	15037.238252613863	19270.532921802318	19336.755908703268	21304.969024069283	21235.586513903487	23074.36941653802	22897.657341469614	25854.543277752153	25533.392024647215	0.17854222132115363	0.16768557018356578	11901.434869612567	8253.364932347089	11862.676288674586	8226.486768811941
0.30298958484526295	14665.195518837589	15052.451253030735	19290.02870114511	19356.318685279573	21326.52302066959	21257.070317092443	23097.71349649731	22920.82264384135	25880.700029486416	25559.223871238595	0.1785422214236143	0.16768557027802752	11853.261487105861	8269.48703868175	11814.6597898677	8242.556371935643
0.30481524951277783	14680.046034924344	15067.693918996509	19309.562497567007	19375.919609583616	21348.11904792643	21278.59601406102	23121.10309782084	22944.033118958392	25906.907787362106	25585.10609040018	0.1785422215276644	0.16768557037395448	11805.203392580152	8285.584697734099	11766.758203594945	8258.60160740139
0.3066519147283146	14694.925409306152	15082.966205310973	19329.1342531441	19395.55862349249	21369.75704180116	21300.163540979138	23144.538151151777	22967.288697995067	25933.166473666115	25611.038605384154	0.17854222163332997	0.16768557047137073	11757.260864278302	8301.657713570632	11718.971807197668	8274.622279917821
0.3084996467757088	14709.833597594463	15098.268066413586	19348.74390949072	19415.23566841993	21391.436937744602	21321.77283350788	23168.018586580376	22990.589311577034	25959.476010065802	25637.02133883089	0.17854222174063727	0.16768557057030065	11709.434175548144	8317.705890620127	11671.300873132423	8290.618194549344
0.31035851233818973	14724.770555050012	15113.599456383834	19368.39140775991	19434.950685316824	21413.158670697623	21343.4238268	23191.544333644564	23013.934889781856	25985.83631760967	25663.05421276957	0.17854222184961271	0.16768557067076834	11661.7235947093	8333.729033550713	11623.745668840595	8306.589156596456
0.3122285785007863	14739.736236583318	15128.96032894173	19388.076688644054	19454.7036146718	21434.922175091804	21365.11645550064	23215.115321330708	23037.325362139756	26012.247316728193	25689.137148619036	0.17854222196028396	0.1676855707727996	11614.129385227337	8349.726947388612	11576.306456924416	8322.534971720539
0.3141099127527488	14754.73059675549	15144.350637448637	19407.79969237598	19474.49439651233	21456.72738485065	21386.850653748497	23238.731478074922	23060.760657634884	26038.708927235304	25715.270067189198	0.1785422220726793	0.16768557087642	11566.651805639267	8365.699437456205	11528.983495111577	8338.455445896368
0.31600258298998396	14769.753589778444	15159.770334907618	19427.560358729228	19494.32297040516	21478.574233389907	21408.626355176293	23262.392731763368	23084.24070470581	26065.22106832875	25741.45288868161	0.17854222218682614	0.16768557098165537	11519.291109593585	8381.646309369244	11481.777036196552	8354.350385355297
0.3179066575175057	14784.805169515768	15175.219373964039	19447.35862701917	19514.18927545707	21500.462653618793	21430.44349291165	23286.09900973362	23107.76543124648	26091.78365859158	25767.685532690502	0.1785422223027533	0.1676855710885323	11472.047545899637	8397.567369076423	11434.687328164466	8370.219596669078
0.3198222050518999	14799.885289483062	15190.697706906207	19467.194436103484	19534.093250315727	21522.3925779405	21452.30199957798	23309.85023877524	23131.33476460717	26118.396615992802	25793.967918203874	0.1785422224204901	0.16768557119707758	11424.921358462423	8413.462422785815	11387.714614156634	8386.062886698171
0.32174929472380437	14814.993902848499	15206.205285665796	19487.067724382876	19554.03483317022	21544.363938253042	21474.201807295103	23333.646345130634	23154.94863159515	26145.059857888373	25820.299963604204	0.1785422225400665	0.16768557130731854	11377.912786377594	8429.331277023535	11340.85913247522	8401.880062587094
0.32368799608040405	14830.130962433394	15221.742061818486	19506.978429801846	19574.01396175187	21566.376665950065	21496.142847680123	23357.48725449595	23178.606958475644	26171.773301022153	25846.68158666955	0.17854222266151254	0.16768557141928303	11331.022063911892	8445.173738597892	11294.121116627939	8417.670931776986
0.3256383790879404	14845.296420712688	15237.307986584408	19526.92648984931	19594.03057333482	21588.430691921516	21518.125051848092	23381.37289202184	23202.309670972525	26198.536861526823	25873.11270457431	0.17854222278485854	0.1676855715329996	11284.249420488253	8460.98961458262	11247.500795291737	8433.435301971156
0.32760051413423674	14860.490229815401	15252.903010828672	19546.911841559177	19614.084604736705	21610.525946554353	21540.148350412703	23405.303182314165	23226.05669426909	26225.350454924614	25899.593233890067	0.17854222291013613	0.16768557164849704	11237.595080806874	8476.77871237602	11200.998392431997	8449.17298119329
0.3295744720312385	14875.712341525323	15268.527085062027	19566.934421511327	19634.175992319502	21632.662359733535	21562.212673487287	23429.27804943514	23249.84795300908	26252.213996128616	25926.1230905868	0.17854222303737688	0.1676855717658039	11191.059264733456	8492.54083961714	11154.614127199166	8464.883777709212
0.33156032401756863	14890.962707281198	15284.18015944107	19586.99416583177	19654.30467198981	21654.83986084228	21584.317950685072	23453.297416903544	23273.683371297044	26279.127399443034	25952.70219003316	0.17854222316661328	0.16768557188495078	11144.642187374644	8508.275804211851	11108.348214001395	8480.567500052042
0.33355814176109866	14906.241278177504	15299.862183769048	19607.091010193722	19674.470579199853	21677.058378763202	21606.464111120316	23477.361207695994	23297.562872699473	26306.090578564574	25979.33044699788	0.17854222329787778	0.16768557200596756	11098.344059161842	8523.98341438314	11062.200862590224	8496.223957075737
0.33556799736153503	14921.548004964794	15315.573107496228	19627.224889818062	19694.673648948006	21699.317841878837	21628.65108340885	23501.469344247515	23321.486380245453	26333.103446583107	26006.007775650403	0.17854222343120443	0.16768557212888524	11052.165085771121	8539.663478597533	11016.172277946956	8511.852957847994
0.3375899633530214	14936.88283805025	15331.312879720335	19647.395739474003	19714.913815779295	21721.618178072375	21650.878795668657	23525.62174845229	23345.453816427253	26360.165915982536	26032.734089561574	0.17854222356662608	0.1676855722537351	11006.105468149297	8555.315805559047	10970.262660382316	8527.45431171218
0.3396241127067558	14952.24572749796	15347.081449187115	19667.60349347954	19735.19101378619	21743.959314728178	21673.14717552072	23549.818341664293	23369.46510320125	26387.277898641416	26059.50930170468	0.17854222370417852	0.16768557238054863	10960.165402591228	8570.940204255749	10924.472205570899	8543.027828293387
0.3416705188336247	14967.636623029659	15362.878764290797	19687.848085702346	19755.50517660914	21766.341178732735	21695.45615008965	23574.05904469826	23393.520161988603	26414.439305834156	26086.333324456165	0.17854222384389615	0.16768557250935845	10914.345080723986	8586.536483924836	10878.8011044804	8558.573317421135
0.343729255586852	14983.055474024906	15378.704773074423	19708.129449560063	19775.85623743701	21788.763696475013	21717.805646004123	23598.343777830094	23417.618913675728	26441.650048231382	26113.206069596217	0.17854222398581476	0.16768557264019765	10868.644689500332	8602.104454033542	10833.249543497339	8574.090589218307
0.34580039726466444	14998.502229521699	15394.559423230578	19728.447518021076	19796.244129008075	21811.226793847305	21740.195589397976	23622.672460797792	23441.761278615486	26468.91003590104	26140.12744831003	0.1785422241299711	0.16768557277309948	10823.064411312342	8617.643924341537	10787.817704368383	8589.579454022925
0.3478840186129729	15013.976838216928	15410.442662101445	19748.80222360513	19816.66878361002	21833.73039624591	21762.625905910234	23647.04501280215	23465.94717662719	26496.21917830914	26167.09737118786	0.1785422242764015	0.1676855729080978	10777.604423862882	8633.15470478544	10742.505764240399	8605.039722409565
0.34998019482807	15029.479248466545	15426.35443667964	19769.193498383545	19837.13013308105	21856.274428571367	21785.096520686315	23671.461352507067	23490.176526997944	26523.577384320117	26194.115748226493	0.17854222442514386	0.16768557304522835	10732.264900323004	8648.636605583597	10697.31389575079	8620.47120523965
0.352089001559344	15045.00940828641	15442.294693608432	19789.621273980334	19857.62810881016	21878.858815229705	21807.60735837832	23695.92139804085	23514.449248482895	26550.984562198297	26221.182488829538	0.17854222457623659	0.16768557318452504	10687.046009291895	8664.08943718113	10652.242266900837	8635.87371353386
0.3542105149120084	15060.567265352265	15458.26337918211	19810.085481572158	19878.162641737632	21901.483480132367	21830.15834314558	23720.425066996162	23538.765259305892	26578.44061960783	26248.297501808152	0.17854222472971823	0.16768557332602432	10641.947914784774	8679.51301021874	10607.291041197255	8651.247058575042
0.35634481144984936	15076.152767000449	15474.260439346583	19830.58605188929	19898.733662355764	21924.148346697315	21852.749398655473	23744.9722764312	23563.12447716032	26605.945463614014	26275.460695381993	0.1785422248856283	0.16768557346976273	10596.970776315778	8694.907135585323	10562.460377629846	8666.591051857919
0.35849196819798806	15091.76586022806	15490.285819699558	19851.1229152158	19919.34110070916	21946.8533378492	21875.380448083713	23769.562942869892	23587.52681920943	26633.49900068351	26302.67197717954	0.17854222504400713	0.167685573615777	10552.114748911932	8710.271624398418	10517.750430727378	8681.90550512448
0.36065206264566085	15107.406491693646	15506.339465491277	19871.696001390494	19939.984886395603	21969.598376020404	21898.05141411535	23794.19698230304	23611.972202087407	26661.101136685636	26329.93125423934	0.1785422252048958	0.167685573764105	10507.379983114079	8725.606287987903	10473.161350533366	8697.190230315551
0.3628251727490157	15123.074607717246	15522.421321624519	19892.305239806938	19960.664948566122	21992.383383151104	21920.76221894481	23818.87431018834	23636.46054189942	26688.75177689239	26357.238433010036	0.1785422253683356	0.16768557391478517	10462.766624947079	8740.910937852226	10428.693282586522	8712.445039531216
0.3650113769339257	15138.770154280961	15538.531332655173	19912.95055941424	19981.38121592571	22015.208280690087	21943.51278427668	23843.59484145132	23660.99175422249	26716.45082597945	26384.59341935133	0.17854222553436908	0.16768557406785634	10418.274816011079	8756.185385707766	10384.346368059516	8727.669745130464
0.36721075409881926	15154.493077029172	15554.669442792632	19933.631888717315	20002.133616733812	22038.07298959507	21966.303031326286	23868.358490485647	23685.56575410606	26744.198188026636	26411.996118534626	0.17854222570303907	0.1676855742233585	10373.904693519697	8771.429443499073	10340.12074369844	8742.864159654826
0.3694233836175272	15170.24332126913	15570.835595900056	19954.34915577767	20022.9220788047	22060.977430333565	21989.132880820056	23893.165171154087	23710.182456072427	26771.993766518834	26439.44643524354	0.17854222587438923	0.16768557438133125	10329.656390280463	8786.64292336069	10296.016541860998	8758.028095833026
0.37164934534214805	15186.02083197105	15587.029735494825	19975.102288213526	20043.746529508007	22083.921522883018	22012.002252996142	23918.01479678866	23734.841774117423	26799.83746434629	26466.94427357458	0.17854222604846462	0.16768557454181643	10285.530034677126	8801.825637575239	10252.033890536986	8773.161366582848
0.3738887196059291	15201.825553768542	15603.251804748777	19995.891213200393	20064.606895769077	22106.90518673142	22034.91106760478	23942.907280191263	23759.543621710764	26827.729183805266	26494.489537037633	0.17854222622530952	0.16768557470485543	10241.525750786997	8816.977398656309	10208.172913394868	8788.26378502138
0.3761415872261661	15217.65743095901	15619.501746488684	20016.7158574716	20085.50310406957	22129.92834087793	22057.85924390897	23967.842533634415	23784.28791179681	26855.66882659885	26522.08212855676	0.1785422264049711	0.16768557487049068	10197.64365832042	8832.098019263707	10164.433729751036	8803.335164419375
0.3784080295071193	15233.516407503774	15635.779503196349	20037.57614731843	20106.43508044757	22152.990903833	22080.84670068459	23992.820468861308	23809.074556794687	26883.65629383705	26549.721950470324	0.17854222658749555	0.16768557503876527	10153.883872684091	8847.1873122463	10120.816454641521	8818.375318234786
0.3806881282429484	15249.402427028634	15652.085017009216	20058.47200859088	20127.402750498382	22176.09279361923	22103.87335622128	24017.840997086794	23833.90346859923	26911.691486037915	26577.408904532065	0.17854222677293044	0.16768557520972355	10110.246505023912	8862.245090636425	10077.321198849007	8833.38406011369
0.38298196572066395	15265.315432823963	15668.418229720437	20079.403366697792	20148.406039374626	22199.233927771496	22126.939128322516	24042.904028997502	23858.774558581066	26939.774303127586	26605.14289191119	0.17854222696132432	0.16768557538340959	10066.73166217655	8877.271167605184	10033.948068857193	8848.361203827895
0.3852896247230969	15281.255367845088	15684.779082779281	20100.37014660734	20169.444871786738	22222.414223337506	22150.04393430621	24068.009474752453	23883.68773758726	26967.904644441063	26632.923813193087	0.17854222715272683	0.16768557555986904	10023.33944672998	8892.265356468968	9990.697166924365	8863.3065633066
0.38761118853188686	15297.222174712455	15701.167517291307	20121.372272847264	20190.519172003216	22245.633596878048	22173.18769100493	24093.157243983296	23908.642915941575	26996.082408722472	26660.75156837961	0.17854222734718747	0.16768557573914833	9980.069957093336	8907.227470742539	9947.56859114021	8878.219952671789
0.3899467409304866	15313.215795712149	15717.583474018877	20142.409669505538	20211.62886385129	22268.891964467723	22196.370314766664	24118.347245795158	23933.640003445256	27024.307494125944	26688.626056889967	0.17854222754475757	0.16768557592129427	9936.923287466168	8922.157324073836	9904.562435396016	8893.101186181419
0.39229636620718694	15329.236172795889	15734.02689338116	20163.482260230365	20232.773870716897	22292.189241694967	22219.591721454788	24143.579388766615	23958.67890937703	27052.579798215655	26716.54717756071	0.17854222774548933	0.16768557610635462	9893.899527833797	8937.054730224423	9861.678789385594	8907.950078198686
0.3946601491581577	15345.283247581398	15750.497715454534	20184.58996823069	20253.954115545213	22315.52534366258	22242.851826448656	24168.853580950286	23983.75954249372	27080.89921796647	26744.514828646435	0.17854222794943486	0.16768557629437827	9850.998764086515	8951.919503139332	9818.917738709599	8922.766443272121
0.3970381750905084	15361.356961352709	15766.995879972832	20205.732716276565	20275.169520840976	22338.900184988168	22266.150544643937	24194.169729873305	24008.881811030617	27109.265649764464	26772.528907820164	0.17854222815664783	0.1676855764854143	9808.221077941358	8966.751456859522	9776.279364841059	8937.550096066669
0.39943052982536675	15377.4572550602	15783.521326327545	20226.91042669922	20296.42000866875	22362.313679804196	22289.48779045292	24219.527742537404	24034.04562270182	27137.678989406995	26800.589312173764	0.17854222836718306	0.16768557667951334	9765.56654701475	8981.550405556336	9733.763745134696	8952.300851347856
0.4018372997009759	15393.584069321025	15800.073993567994	20248.123021391635	20317.705500653126	22385.765741758623	22312.863477804734	24244.927525419575	24059.250884700443	27166.13913210351	26828.695938218167	0.17854222858109614	0.16768557687672594	9723.035244900733	8996.316163575277	9691.370952924713	8967.018524052575
0.40425857157581063	15409.737344419302	15816.653820401758	20269.370421808773	20339.025917979307	22409.25628401518	22336.277520145995	24270.368984472367	24084.497503699356	27194.645972475824	26856.848681884156	0.1785422287984434	0.16768557707710505	9680.627241049893	9011.048545299098	9649.101057457738	8981.702929184772
0.4066944328317112	15425.917020306055	15833.260745194537	20290.65254896751	20360.381181392884	22432.785219253266	22359.729830440545	24295.852025123797	24109.785385850864	27223.19940455801	26885.047438522073	0.1785422290192822	0.16768557728070307	9638.342600925826	9025.747365264222	9606.954123981297	8996.353881885298
0.4091449713770379	15442.123036599844	15849.894705970775	20311.96932344747	20381.771211200696	22456.35245966888	22383.220321170393	24321.376552278347	24135.114436787746	27251.799321797578	26913.292102902942	0.17854222924367108	0.16768557748757362	9596.181386001408	9040.412438131869	9564.930213765241	9010.971197414212
0.411610275649843	15458.355332586545	15866.555640413451	20333.32066539073	20403.195927270517	22479.957916974312	22406.748904335418	24346.942470316626	24160.484561622932	27280.445617055047	26941.58256921808	0.1785422294716693	0.16768557769777248	9554.143653710373	9055.04357860703	9523.029384054244	9025.554691081867
0.41409043462106226	15474.613847219749	15883.243485864503	20354.706494502345	20424.65524903162	22503.601502398706	22430.315491453923	24372.549683095986	24185.895664950072	27309.13818260463	26969.918731079822	0.1785422297033375	0.1676855779113542	9512.229457583278	9069.640601550229	9481.251688208431	9040.10417835135
0.41658553779772634	15490.898519120909	15899.958179324953	20376.126730050546	20446.14909547495	22527.283126688286	22453.91999356287	24398.198093950756	24211.34765084384	27337.876910134557	26998.300481521765	0.17854222993873697	0.16768557812837598	9470.4388471758	9084.203321867622	9439.59717562329	9054.61947473418
0.41909567522619073	15507.209286579373	15916.699657454974	20397.581290866798	20467.677385153176	22551.002700106394	22477.56232121792	24423.887605692318	24236.840422859947	27366.661690747063	27026.727712998796	0.17854223017793017	0.16768557834889558	9428.771868146956	9098.731554565951	9398.065891803242	9069.100395837799
0.4216209374953856	15523.546087552684	15933.467856574156	20419.070095346156	20489.240036181072	22574.76013243396	22501.24238449386	24449.61812060955	24262.37388403559	27395.492414958997	27055.20031738769	0.17854223042098072	0.16768557857297137	9387.228562287055	9113.225114745088	9356.657878408208	9083.546757366508
0.42416141574008476	15539.90885966662	15950.262712661588	20440.593061447373	20510.836966235616	22598.555332969518	22524.96009298471	24475.38954046894	24287.947936889595	27424.368972701843	27083.718185987134	0.17854223066795405	0.1676855788006631	9345.808967477642	9127.683817533776	9315.3731731968	9097.95837505348
0.4267172016441951	15556.297540215264	15967.084161355906	20462.150106692945	20532.468092556017	22622.388210529338	22548.71535580375	24501.20176651461	24313.562483422433	27453.291253321844	27112.281209517834	0.17854223091891475	0.16768557903203166	9304.513117814437	9142.107478174381	9274.211810146458	9112.335064737126
0.42928838744406506	15572.712066161343	15983.93213795564	20483.741148169578	20554.133331944216	22646.2586734479	22572.50808158406	24527.05469946894	24339.217425116796	27482.259145580618	27140.889278123133	0.1785422311739304	0.16768557926713812	9263.341043560766	9156.495911955833	9233.173819431104	9126.676642311737
0.43187506593181346	15589.152374136029	16000.806577419042	20505.36610252794	20575.832600764617	22670.166629577652	22596.33817847825	24552.948239532237	24364.912662937335	27511.272537654837	27169.542281368707	0.1785422314330693	0.167685579506046	9222.292771178298	9170.848934200592	9192.259227421135	9140.9829237042
0.4344773304586784	15605.618400439278	16017.707414364375	20527.024885983086	20597.565814944504	22694.11198628943	22620.205554158907	24578.88228638324	24390.6480973311	27540.33131713678	27198.24010824307	0.17854223169640077	0.1676855797488192	9181.368323392235	9185.16636031121	9151.468056762591	9155.253724907525
0.4370952749383861	15622.110081039786	16034.634583069887	20548.717414314408	20619.33288997397	22718.094650472456	22644.110115818505	24604.856739179042	24416.423628227465	27569.43537103426	27226.982647157503	0.17854223196399444	0.16768557999552203	9140.567719173618	9199.44800571166	9110.800326378085	9169.488861964084
0.4397289938505404	15638.627351575074	16051.588017474016	20570.443602865762	20641.133740906218	22742.114528534457	22668.051770169743	24630.87149655532	24442.23915503851	27598.58458577084	27255.769785946446	0.17854223223592297	0.1676855802462211	9099.890973786823	9213.693685874343	9070.25605148822	9183.688150950707
0.4423785822440318	15655.170147351591	16068.567651175294	20592.203366545582	20662.96828235739	22766.171526401788	22692.03042344538	24656.926456626374	24468.094576658805	27627.77884718594	27284.601411867287	0.1785422325122587	0.16768558050098342	9059.338098810054	9227.90321629867	9029.835243619047	9197.851407956332
0.4450441357404687	15671.738403344722	16085.573417432497	20613.996619826907	20684.83642850682	22790.265549519452	22716.045981398474	24683.021516985227	24493.9897914657	27657.01804053488	27313.47741160068	0.17854223279307593	0.16768558075987736	9018.909102173522	9242.076412527822	8989.53791066911	9211.978449116461
0.44772575053762753	15688.332054198903	16102.605249164668	20635.823276747535	20706.738093097018	22814.39650285132	22740.098349302392	24709.1565747038	24519.92469731933	27686.30205048914	27342.397671250532	0.17854223307845046	0.1676855810229726	8978.603988164105	9256.213090112433	8949.36405691132	9226.069090585224
0.4504235234129248	15704.951034227548	16119.66307895115	20657.68325090991	20728.673189433735	22838.56429087994	22764.18743195088	24735.33152633274	24545.899191562665	27715.630761136123	27371.362076344078	0.17854223336845843	0.16768558129033975	8938.422757443972	9270.313064605929	8909.313683024142	9240.12314853631
0.4531375517269096	15721.595277413146	16136.746839031623	20679.576455481278	20750.641630386	22862.768817606735	22788.313133658092	24761.54626790165	24571.91317102158	27745.00405597943	27400.370511831967	0.17854223366317842	0.167685581562051	8898.365407117177	9284.376151597127	8869.386786113027	9254.140439149924
0.4558679334267773	15738.264717407259	16153.856461306099	20701.502803193653	20772.643328386133	22887.00998655201	22812.475358258616	24787.800694919042	24597.96653200486	27774.421817938815	27429.42286208824	0.17854223396268992	0.1676855818381794	8858.431930715684	9298.402166663669	8829.583359728567	9268.120778600685
0.45861476704990445	15754.959287530484	16170.9918773349	20723.462206343815	20794.67819542971	22911.287700754878	22836.67400910742	24814.094702372306	24624.05917030415	27803.88392935014	27458.51901091029	0.17854223426707322	0.1676855821187996	8818.622318238486	9312.390925378539	8789.903393902816	9282.063983066939
0.4613781517274047	15771.678920772481	16188.153018338677	20745.4545767933	20816.74614307558	22935.6018627733	22860.908989079897	24840.428184727738	24650.190981193995	27833.390271965403	27487.65884151892	0.17854223457641089	0.1676855824039875	8778.936556180939	9326.342243310995	8750.346875176765	9295.969868716784
0.4641581871877068	15788.423549791938	16205.33981519838	20767.47982596838	20838.84708244582	22959.952374684028	22885.18020057179	24866.801035930486	24676.361859431767	27862.94072695269	27516.842236558252	0.1785422348907864	0.16768558269381972	8739.374627550133	9340.25593601074	8710.913786612451	9309.83825170435
0.4669549737601532	15805.193106916518	16222.552198455209	20789.53786485999	20860.98092422571	22984.339138082574	22909.487545499185	24893.213149404488	24702.571699257664	27892.53517489609	27546.069078095694	0.17854223521028495	0.16768558298837524	8699.936511912383	9354.131819015369	8671.60410784278	9323.668948167004
0.46976861237862133	15821.987524142869	16239.790098310597	20811.62860402374	20883.147578663684	23008.76205408317	22933.830925298444	24919.664418052467	24728.820394394614	27922.173495795723	27575.339247621898	0.17854223553499304	0.16768558328773348	8660.622185399756	9367.969707840122	8632.417815080378	9337.46177422069
0.4725992045851658	15838.806733136533	16257.05344462616	20833.751953579806	20905.346955571258	23033.221023318678	22958.210240926135	24946.154734255822	24755.10783804823	27951.855569067568	27604.65262605066	0.17854223586499898	0.16768558359197563	8621.43162073195	9381.769417950884	8593.354881129693	9351.216545933858
0.4754468525336833	15855.650665231855	16274.342166923572	20855.907823212805	20927.578964322904	23057.715945940447	22982.625392858878	24972.683989874444	24781.43392290663	27981.581273543306	27634.00909371874	0.17854223620039175	0.16768558390118438	8582.364787262399	9395.53076478839	8554.415275445208	9364.933079349808
0.47831165899359906	15872.519251431988	16291.65619438458	20878.0961221718	20949.843513856034	23082.246721618318	23007.076281093356	24999.252076246765	24807.798541140455	28011.350487470336	27663.40853038585	0.1785422365412628	0.16768558421544386	8543.4216509806	9409.253563744947	8515.598964129575	9378.611190462485
0.4811937273535759	15889.412422408695	16308.9954558508	20900.316759270052	20972.140512670772	23106.81324954034	23031.56280514604	25025.858884189438	24834.201584402545	28041.163088511454	27692.85081523436	0.17854223688770474	0.1676855845348391	8504.602174562868	9422.9376301663	8476.905909979716	9392.25069521647
0.4840931616252451	15906.33010850239	16326.359879823753	20922.569642885053	20994.46986882998	23131.41542841284	23056.08486405324	25052.50430399739	24860.64294382803	28071.01895374487	27722.335826869337	0.17854223723981213	0.1676855848594573	8465.906317388173	9436.582779348828	8438.336072506849	9405.851409515366
0.4870100664469608	15923.27223972191	16343.749394464656	20944.854680958273	21016.831489958993	23156.053156460097	23080.642356370787	25079.18822544349	24887.122510033983	28100.917959663886	27751.863443318198	0.17854223759768043	0.16768558518938712	8427.334035548847	9450.188826512545	8399.889407946728	9419.41314917896
0.4899445470875755	15940.238745744475	16361.163927594336	20967.171780995042	21039.22528324553	23180.72633142425	23105.235180173953	25105.910537778458	24913.64017311932	28130.859982176742	27781.43354203056	0.1785422379614076	0.1676855855247182	8388.885281894822	9463.755586811341	8361.565869302955	9432.935729965568
0.49289670945023945	15957.229555915485	16378.603406693075	20989.520850064353	21061.65115543947	23205.434850565056	23129.863233057207	25132.671129730585	24940.19582266453	28160.84489660635	27811.045999877984	0.17854223833109273	0.16768558586554205	8350.560006055981	9477.282875332981	8323.365406369325	9446.418967562728
0.4958666600762229	15974.244599248455	16396.067758900506	21011.901794798738	21084.10901285273	23230.178610659783	23154.52641213408	25159.46988950562	24966.78934773156	28190.872577690137	27840.70069315381	0.17854223870683722	0.16768558621195206	8312.35815446591	9490.770507082343	8285.287965754047	9459.86267758254
0.4988545061487607	15991.283804424833	16413.556911015432	21034.314521394026	21106.598761359026	23254.9575080029	23179.2246140369	25186.306704786442	24993.4206368635	28220.942899579695	27870.39749757283	0.17854223908874314	0.16768558656404267	8274.279670392629	9504.218296982348	8247.333490911406	9473.266675547697
0.5018603554969207	16008.347099793838	16431.070789495676	21056.758935609167	21129.120306393717	23279.771438405925	23203.957734916607	25213.181462732893	25020.089578084408	28251.055735840586	27900.136288271082	0.17854223947691542	0.16768558692191024	8236.32449395815	9517.626059858128	8209.501922156662	9486.630776889622
0.5048843165994948	16025.434413372268	16448.609320457865	21079.234942765957	21151.67355295348	23304.620297197103	23228.725670442444	25240.09404998143	25046.796058898955	28281.210959451935	27929.91693980546	0.17854223987146056	0.1676855872856534	8198.492562158965	9530.99361043144	8171.793196692597	9499.954796933569
0.5079264985889148	16042.545672844366	16466.172429677306	21101.742447748842	21174.258405596178	23329.503979221176	23253.528315801734	25267.044352644873	25073.539966292203	28311.408442806205	27959.739326153453	0.17854224027248622	0.16768558765537106	8160.783808913548	9544.32076333277	8134.2072486542165	9513.238550916314
0.5109870112551897	16059.680805561573	16483.760042587735	21124.281355004656	21196.874768440535	23354.422378839125	23278.36556569962	25294.032256312126	25100.321186729307	28341.648057708815	27989.60332071284	0.17854224068010266	0.16768558803116534	8123.198165081441	9557.607333092019	8096.744009125046	9526.481853969395
0.5140659650498691	16076.839738542414	16501.37208428117	21146.851568542403	21219.522545165957	23379.37538992791	23303.23731435879	25321.057646047924	25127.13960615523	28371.92967537789	28019.508796301358	0.17854224109442268	0.16768558841313908	8085.735558460467	9570.853134095669	8059.403406138532	9539.684521086514
0.5171634710900281	16094.022398472121	16519.00847950758	21169.452991932827	21242.201639012095	23404.36290588	23328.143455519028	25348.12040639225	25153.995109994274	28402.253166443636	28049.455625156163	0.1785422415155592	0.1676855888013976	8048.39591382537	9584.057980594225	8022.18536470877	9552.846367117949
0.5202796411622786	16111.228711702503	16536.669152674673	21192.085528308187	21264.911952778566	23429.384819603107	23353.08388243691	25375.220421360136	25180.88758314972	28432.618400948064	28079.44367893345	0.17854224194362825	0.16768558919604754	8011.17915301444	9597.221686773933	7985.0898069487885	9565.967206876725
0.5234145877268029	16128.458604251837	16554.354027847934	21214.749080362166	21287.65338882506	23454.441023520125	23378.05848788592	25402.357574441554	25207.81691000399	28463.025248344897	28109.472828708636	0.17854224237874833	0.16768558959719798	7974.085194886662	9610.344066660851	7948.116651968099	9579.046854981221
0.5265684239214125	16145.712001804397	16572.063028749893	21237.443550349202	21310.425849070303	23479.531409568364	23403.067164155316	25429.531748600573	25234.78297441737	28493.473577498626	28139.54294497494	0.17854224282103917	0.16768559000495895	7937.113955322653	9623.42493409384	7911.265815907624	9592.08512586169
0.5297412635656308	16162.988829710266	16589.796078760173	21260.1688400843	21333.229234992214	23504.65586919933	23428.109803050284	25456.742826275153	25261.78565972825	28523.963256684277	28169.653897643617	0.17854224327062249	0.16768559041944345	7900.265347334556	9636.46410281118	7874.537212088238	9605.08183389157
0.5329332211648017	16180.289012985138	16607.553100915193	21282.92485094272	21356.063447627475	23529.814293378422	23453.18629589149	25483.990689376787	25288.824848752585	28554.494153587013	28199.805556043393	0.1785422437276226	0.16768559084076554	7863.539281054866	9649.461386403069	7837.930750914384	9618.036793245003
0.5361444119142209	16197.612476310002	16625.334017907735	21305.71148385959	21378.928387570984	23555.00657258447	23478.296533514476	25511.275219290044	25315.900423783267	28585.06613530161	28229.997788919747	0.17854224419216605	0.16768559126904237	7826.935663742945	9662.416598284617	7801.446339957882	9630.94981796015
0.5393749517032939	16214.959144030798	16643.138752086878	21328.52863932948	21401.82395497578	23580.232596809263	23503.440406269558	25538.596296872016	25343.012266590005	28615.679068331865	28260.230464434808	0.17854224466438115	0.16768559170439187	7790.454399816692	9675.32955169119	7765.083883964922	9643.82072189916
0.5426249571197181	16232.328940158122	16660.967225457414	21351.37621740596	21424.750049552298	23605.492255557107	23528.617804021032	25565.95380245185	25370.160258418477	28646.332818590025	28290.50345016635	0.17854224514439915	0.16768559214693476	7754.095390912611	9688.200059717521	7728.843284856994	9656.649318723008
0.5458945454536906	16249.721788367038	16678.819359679677	21374.254117701377	21447.706570568127	23630.78543784452	23553.82861614689	25593.347615830437	25397.344279990037	28677.027251396492	28320.816613107527	0.1785422456323527	0.16768559259679375	7717.8585358890705	9701.027935286984	7692.724441839848	9669.43542199023
0.5491838347021408	16267.137611996613	16696.69507606932	21397.1622393863	21470.69341684776	23656.11203219965	23579.07273153858	25620.777616279753	25424.564211501416	28707.762231479068	28351.169819666524	0.1785422461283771	0.1676855930540937	7681.74373081699	9713.812991099432	7656.727251337841	9682.178845024668
0.5524929435729888	16284.576334049576	16714.594295596686	21420.100481188976	21493.71048677175	23681.471926661678	23604.350038600027	25648.243682542237	25451.81993262371	28738.537622972228	28381.56293566539	0.1785422466326101	0.16768559351896128	7645.750869074836	9726.555039702915	7620.851607055869	9694.879400965758
0.55582199148943	16302.037877192142	16732.516938886747	21443.068741395185	21516.757678276674	23706.865008780638	23629.660425247635	25675.745692830606	25479.111322502376	28769.353289416955	28411.995826340084	0.17854224714519212	0.1676855939915259	7609.879841321614	9739.253893437795	7585.097400017083	9707.536902774125
0.5591710985942444	16319.522163753398	16750.462926218475	21466.06691784739	21539.834888854286	23732.29116561651	23655.003778909362	25703.283524826813	25506.4382597562	28800.209093759568	28442.468356339312	0.17854224766626528	0.1676855944719193	7574.13053553924	9751.909364440478	7549.4645185670815	9720.151163194329
0.5625403857541326	16337.029115725198	16768.432177524708	21489.09490794462	21562.942015551384	23757.750283739046	23680.379986524524	25730.857055681958	25533.800622477134	28831.10489835157	28472.98038972433	0.17854224819597517	0.16768559496027488	7538.502837083302	9764.52126467321	7513.952848434914	9732.721994804218
0.565929974564078	16354.558654761644	16786.42461239164	21512.15260864178	21586.078954969125	23783.242249227056	23705.788934543114	25758.466162015407	25561.198288229516	28862.04056494875	28503.53178996808	0.17854224873446894	0.16768559545672862	7502.996628641151	9777.089405829087	7478.5622726930305	9745.24920991622
0.569339987351735	16372.110702178632	16804.440150058334	21535.23991644905	21609.245603262432	23808.76694766772	23731.230508925088	25786.11071991413	25588.631134049345	28893.01595471037	28534.1224199544	0.17854224928189705	0.16768559596141902	7467.611790314317	9789.613599403761	7443.292671832256	9757.732620636933
0.5727705471818436	16389.68517895359	16822.478709416482	21558.356727431576	21632.44185613965	23834.324264156225	23756.70459514003	25813.790604932277	25616.099036443888	28924.030928198725	28564.75214197757	0.17854224983841183	0.16768559647448686	7432.348199662287	9802.093656710349	7408.1439238102175	9770.172038893215
0.5762217778606706	16407.282005725057	16840.540209009934	21581.502937208883	21655.667608861986	23859.914083295178	23782.211078166518	25841.505692090534	25643.60187139102	28955.085345378393	28595.42081774157	0.17854225040416918	0.16768559699607555	7397.205731656402	9814.529388776049	7373.115904003847	9782.567276330665
0.5796938039404782	16424.901102792104	16858.624567034145	21604.67844095413	21678.922756242762	23885.536289193733	23807.749842491314	25869.25585587518	25671.13951433833	28986.179065615237	28626.1283083591	0.17854225097932708	0.167685597526331	7362.1842587497085	9826.920606403612	7338.208485287614	9794.918144372292
0.5831867507240184	16442.542390114104	16876.731701335913	21627.883133393807	21702.207192647107	23911.190765467254	23833.320772109015	25897.04097023777	25698.711840202763	29017.31194767597	28656.874474351178	0.1785422515640466	0.16768559806540145	7327.283650924452	9839.267120189965	7303.421538063791	9807.224454230629
0.5867007442690553	16460.20578731019	16894.861529412814	21651.116908807042	21725.520811991224	23936.87739523659	23858.923750521273	25924.860908594263	25726.318723369754	29048.48384972725	28687.65917564618	0.17854225215849126	0.16768559861343785	7292.503775658552	9851.568740435876	7268.754930240102	9819.486016825773
0.5902359113929144	16477.89121365874	16913.013968412724	21674.379661024905	21748.86350774177	23962.59606112727	23884.558660736082	25952.715543824223	25753.960037692494	29079.69462933476	28718.482271578992	0.17854225276282742	0.16768559917059367	7257.844497996848	9863.825277216733	7234.208527306095	9831.702642854303
0.5937923796770596	16495.598588097087	16931.188935133458	21697.67128343003	21772.23517291541	23988.34664526911	23910.22538526731	25980.604748270376	25781.63565649141	29110.944143462693	28749.34362089049	0.17854225337722512	0.16768559973702543	7223.305680560414	9876.03654033877	7199.782192326151	9843.874142741784
0.597370277471697	16513.327829220834	16949.386346022115	21720.991668955743	21795.635700077968	24014.12902929522	23935.923806133753	26008.52839373753	25809.345452553145	29142.23224847254	28780.243081726323	0.17854225400185672	0.16768560031289184	7188.887183573563	9888.202339349315	7165.475785983261	9856.000326656736
0.6009697339004076	16531.078855283584	16967.60611717477	21744.340710085675	21819.064981344032	24039.943094341626	23961.653804858743	26036.486351492134	25837.08929813012	29173.55880012268	28811.180511636503	0.17854225463689713	0.16768560089835474	7154.58886487782	9900.32248350326	7131.289166580886	9868.081004478969
0.6045908788648067	16548.851584196193	16985.84816433573	21767.718298852807	21842.522908376002	24065.788721046152	23987.415262469043	26064.478492261143	25864.86706493938	29204.923653566984	28842.15576757407	0.17854225528252513	0.16768560149357892	7120.41057997616	9912.39678179752	7097.222190092318	9880.11598582752
0.6082338430492322	16566.645933526546	17004.11240289729	21791.124326839174	21866.009372383793	24091.665789548155	24013.208059494562	26092.50468623167	25892.678624162254	29236.326663354503	28873.16870589475	0.17854225593892278	0.16768560209873165	7086.3521820530295	9924.425042946823	7063.274710181635	9892.10508003924
0.611898757925461	16584.461820498775	17022.39874789894	21814.558685174827	21889.524264123793	24117.57417948734	24039.032075967203	26120.564803049714	25920.52384644313	29267.767683428054	28904.21918235554	0.17854225660627446	0.16768560271398333	7052.413521983661	9936.407075358555	7029.446578210685	9904.048096152954
0.6155857557574533	16602.299161992953	17040.707114027042	21838.02126453745	21913.067473898474	24143.513770003345	24064.887191420432	26148.658711819735	25948.402601888993	29299.246567123682	28935.307052114244	0.1785422572847684	0.16768560333950738	7018.594448369928	9948.342687149532	6995.737643279601	9915.944842916913
0.6192949696061266	16620.15787454431	17059.037415614075	21861.511955151338	21936.63889155541	24169.48443973463	24090.773284888208	26176.78628110342	25976.314760068253	29330.763167169345	28966.432169728138	0.17854225797459594	0.1676856039754803	6984.894807575736	9960.231686147861	6962.147752234247	9927.795128758065
0.6230265333341571	16638.037874343005	17077.38956663821	21885.030646787065	21960.23840648674	24195.486066818077	24116.690234904378	26204.94737891928	26004.26019001012	29362.317335684416	28997.59438915328	0.17854225867595164	0.16768560462208118	6951.314443737268	9972.073879868723	6928.676749731414	9939.598761842586
0.6267805816108112	16655.93907723323	17095.763480722737	21908.57722876035	21983.865907628442	24221.518528887773	24142.637919501907	26233.141872741322	26032.23876020376	29393.908924178202	29028.79356374358	0.1785422593890339	0.16768560527949303	6917.853198770434	9983.86907548178	6895.324478215538	9951.355549985543
0.6305572499168048	16673.861398712826	17114.159071135364	21932.15158993154	22007.52128345939	24247.581703074415	24168.61621621183	26261.369629498382	26060.250338597158	29425.53778354924	29060.02954624952	0.1785422601140439	0.1676856059479018	6884.510912460275	9995.61707990989	6862.090777972247	9963.0653007105
0.634356674549194	16691.804753932785	17132.576250787824	21955.75361870494	22031.20442200093	24273.675466004606	24194.62500206277	26289.630515573397	26088.294792596615	29457.203764084436	29091.302188817604	0.17854226085118716	0.1676856066274963	6851.287422397174	10007.317699680105	6828.975487131625	9974.727821190841
0.6381789926262927	16709.769057696347	17151.01493223494	21979.38320302767	22054.915210815623	24299.799693799516	24220.6641535796	26317.924396801955	26116.371989065294	29488.906715457455	29122.611342988726	0.17854226160067202	0.16768560731846913	6818.182564062066	10018.97074101679	6795.978441709187	9986.342918280512
0.642024342092622	16727.754224458786	17169.475027674416	22003.040230389353	22078.65353700699	24325.954262074625	24246.73354678311	26346.25113847199	26144.48179432288	29520.646486728376	29153.9568596978	0.1785422623627111	0.16768560802101595	6785.19617084926	10030.57600983046	6763.099475639407	9997.910398524255
0.6458928617238878	16745.76016832648	17187.956448945868	22026.7245878209	22102.419287218287	24352.13904593835	24272.83305718872	26374.610605322305	26172.624074144165	29552.422926342057	29185.33858927218	0.1785422631375202	0.16768560873533606	6752.3280740315095	10042.133311628364	6730.338420748711	10009.43006806355
0.6497846911319898	16763.78680305641	17206.459107530314	22050.43616189387	22126.212347631827	24378.35391999131	24298.962559805692	26403.002661541803	26200.79869375821	29584.235882127257	29216.75638143075	0.17854226392531933	0.16768560946163152	6719.578102866653	10053.64245162066	6697.695106850006	10020.901732748374
0.6536999707700591	16781.834042055583	17224.982914549586	22074.174838719708	22150.03260396824	24404.598758325523	24325.12192913635	26431.42717076858	26229.005517847534	29616.08520129563	29248.210085282954	0.17854226472633217	0.1676856102001095	6686.9460845799185	10065.103234672919	6665.169361730106	10032.325198074803
0.6576388419375281	16799.901798380342	17243.527780765606	22097.94050394883	22173.87994148557	24430.87343452338	24351.311039175052	26459.883996088858	26257.24441054697	29647.970730440502	29279.69954932761	0.17854226554078684	0.16768561095097942	6654.431844372768	10076.515465256758	6632.761011162773	10043.700269160792
0.661601446785229	16817.989984735657	17262.09361657968	22121.733042769727	22197.75424497834	24457.17782165664	24377.529763407216	26488.373000035837	26285.51523544261	29679.892315535653	29311.22462145167	0.17854226636891377	0.16768561171445492	6622.035205470864	10087.878947489895	6600.469878948294	10055.026750762016
0.6655879283205246	16836.098513474553	17280.680332031912	22145.55233990817	22221.655398776787	24483.5117922856	24403.777974808436	26516.894044588866	26313.81785557089	29711.849801934306	29342.785148929226	0.17854226721094985	0.16768561249075312	6589.755989128724	10099.19348510541	6568.295786923263	10066.30444725044
0.6695984304124688	16854.227296597284	17299.287836800333	22169.398279626173	22245.58328674581	24509.875218457895	24430.05554584334	26545.446991172084	26342.152133417345	29743.843034367677	29374.380978420122	0.17854226806713389	0.1676856132800954	6557.59401468467	10110.45888148807	6536.238555015065	10077.533162652515
0.6736330977969988	16872.3762457509	17317.91604020048	22193.2707457214	22269.537792284344	24536.267971707875	24456.362348464936	26574.0317006538	26370.517930915863	29775.871856944217	29406.01195596913	0.17854226893771052	0.16768561408270627	6525.549099561293	10121.674939631484	6504.298001242336	10088.712700609118
0.6776920760821589	16890.545272228283	17336.5648511844	22217.169621525903	22293.51879832418	24562.68992305522	24482.698254113253	26602.64803334495	26398.91510944731	29807.936113147945	29437.67792700437	0.1785422698229283	0.16768561489881512	6493.621059274301	10132.841462122276	6472.473941721953	10099.842864351347
0.6817755117533548	16908.734286967625	17355.234178340103	22241.094789905466	22317.526187329197	24589.140943004168	24509.063133714564	26631.29584899828	26427.343529838592	29840.035645837514	29469.37873633635	0.1785422707230391	0.1676856157286546	6461.809707497247	10143.958251185715	6440.766190732829	10110.923456747085
0.6858835521786408	16926.943200551643	17373.923929890778	22265.046133258544	22341.559841294376	24615.62090154241	24535.45685768027	26659.975006807166	26455.80305236153	29872.170297244837	29501.114228156646	0.17854227163830091	0.1676856165724619	6430.114856044296	10155.025108622387	6409.174560709391	10121.954280254431
0.6900163456140378	16945.171923206843	17392.634013694056	22289.023533515316	22365.61964174486	24642.129668139984	24561.879295905866	26688.685365404373	26484.293536731708	29904.339908973805	29532.884246036632	0.17854227256897431	0.16768561743047797	6398.53631491866	10166.041835836135	6377.698862251826	10132.935136894695
0.6941740412088835	16963.420364802823	17411.364337241113	22313.026872136783	22389.705469734818	24668.66711174833	24588.330317769716	26717.426782861094	26512.814842107164	29936.54432199909	29564.688632926034	0.17854227351532653	0.16768561830294837	6367.07389231259	10177.008233807981	6346.338904209901	10143.865828351118
0.6983567890112157	16981.68843485143	17430.11480765629	22337.05603011363	22413.817205846924	24695.233100798992	24614.809792132484	26746.19911668548	26541.366827087768	29968.783376664614	29596.527231152235	0.1785422744776277	0.1676856191901232	6335.727394668851	10187.9241031399	6315.094493642915	10154.746155848727
0.702564739973187	16999.97604250624	17448.885331695812	22361.110887965595	22437.954730190773	24721.827503202956	24641.317587335343	26775.00222382198	26569.94934971331	30001.05691268272	29628.399882418147	0.17854227545615392	0.1676856200922559	6304.496626670938	10198.78924399335	6283.9654358509	10165.575920175761
0.7067980459565127	17018.28309656149	17467.675815747432	22385.19132574002	22462.117922402354	24748.45018634901	24667.853571199477	26803.83596064954	26598.562267462952	30033.3647691322	29660.306427801588	0.1785422764511856	0.16768562100960543	6273.381391243078	10209.60345605947	6252.951534435153	10176.354921731167
0.7110568597379514	17036.609505451437	17486.48616582932	22409.297223011068	22486.306661642695	24775.101017102937	24694.417611024535	26832.700182980716	26627.205437253557	30065.706784457303	29692.246707753427	0.17854227746300813	0.1676856219424347	6242.381489655003	10220.366538678296	6222.052591291256	10187.082960477099
0.7153413350148182	17054.95517724973	17505.31628758955	22433.428458878854	22510.520826597174	24801.77986180649	24721.009573587915	26861.59474606059	26655.878715438936	30098.082796466515	29724.220562096743	0.17854227849191143	0.16768562289101205	6211.496721467003	10231.078290710226	6191.268406638876	10197.759835942648
0.7196516264105322	17073.320019668343	17524.16608630502	22457.584911968053	22534.760295474127	24828.486586275903	24747.6293251432	26890.51950456517	26684.58195780814	30130.492642330744	29756.227830024938	0.1785422795381918	0.16768562385560945	6180.7268845634535	10241.738510550931	6160.598779019434	10208.385347175412
0.7239878894801961	17091.703940056897	17543.035466880767	22481.766460427054	22559.024946003985	24855.221055800954	24774.27673141924	26919.47431260032	26713.31501958449	30162.93615858218	29788.268350100636	0.17854228060214938	0.16768562483650432	6150.071775207762	10252.346996172331	6130.043505361304	10218.959292814136
0.7283502807162107	17110.106845401853	17561.924333849067	22505.972981926858	22583.314655438153	24881.983135143713	24800.951657618905	26948.459023700478	26742.077755424227	30195.4131811128	29820.341960254198	0.1785422816840906	0.16768562583397856	6119.531188047957	10262.90354509931	6099.6023809807375	10229.48147104308
0.7327389575539218	17128.52864232571	17580.832591368693	22530.20435366004	22607.62930054799	24908.772688537443	24827.653968417984	26977.473490827408	26770.870019415328	30227.923545172987	29852.448497782374	0.1785422827843268	0.16768562684831959	6089.104916137643	10273.407954395749	6069.275199607946	10239.95167959202
0.7371540783773028	17146.969237086098	17599.76014322395	22554.46045233961	22631.96875762364	24935.58957968529	24854.38352796389	27006.51756636882	26799.691665076098	30260.467085370034	29884.587799346773	0.17854228390317456	0.1676856278798191	6058.792750946246	10283.860020642169	6039.061753389891	10250.369715703651
0.74159580252467	17165.42853557496	17618.706892823826	22578.741154197854	22656.332902472917	24962.43367175908	24881.14019987445	27035.591102137052	26828.54254535389	30293.04363566658	29916.759700972387	0.1785422850409572	0.1676856289287749	6028.594482401386	10294.259539968334	6008.961832939647	10260.735376175493
0.746064290294433	17183.906443317766	17637.672743201198	22603.046334985378	22680.721610420278	24989.30482739817	24907.92384723675	27064.693949367807	26857.422512623845	30325.653029379308	29948.964038046262	0.1785422861980017	0.16768562999548933	5998.509898894932	10304.6063080132	5978.975227340125	10271.048457318917
0.7505597029508803	17202.402865472515	17656.657597011825	22627.375869969783	22705.13475630556	25016.20290870805	24934.73433260579	27093.82595871871	26886.331418687434	30358.295099177187	29981.2006453158	0.17854228737464276	0.16768563108026988	5968.5387873253785	10314.900119965896	5949.101724180859	10281.308754986152
0.7550822027299987	17220.917706829045	17675.66135653361	22651.729633934756	22729.57221448302	25043.127777259346	24961.571518003402	27122.986980268128	26915.269114771338	30390.96967708032	30013.46935688755	0.17854228857121995	0.1676856321834306	5938.6809330903925	10325.140770500526	5919.341109559871	10291.516064521857
0.7596319528453285	17239.450871807938	17694.68392366548	22676.107501178634	22754.03385881993	25070.079294086176	24988.435264916712	27152.176863513476	26944.235451525718	30423.676594457906	30045.770006225266	0.17854228978807854	0.16768563330528946	5908.936120112427	10335.32805378642	5889.693168107886	10301.670180780813
0.7642091174938536	17258.00226445979	17713.725199926674	22700.50934551346	22778.5195626956	25097.057319685162	25015.325434297098	27181.395457370138	26973.23027902316	30456.415682027087	30078.10242614875	0.17854229102557154	0.16768563444617143	5879.3041309029795	10345.46176355239	5860.157683041878	10311.770898155868
0.7688138618619275	17276.57178846428	17732.78508645576	22724.93504026377	22803.02919900019	25124.06171401408	25042.24188655884	27210.64261016994	27002.253446757182	30489.186769851254	30110.466448832165	0.17854229228405635	0.1676856356064064	5849.784746530931	10355.541692989878	5830.73443614319	10321.818010518327
0.7734463521312342	17295.159347129214	17751.863484009624	22749.384458265326	22827.562640133405	25151.092336490437	25069.184481577733	27239.918169659686	27031.304803640753	30521.989687338413	30142.861905802412	0.1785422935638972	0.16768563678633014	5820.377746649552	10365.567634763196	5801.423207785003	10331.811311209574
0.7781067554847866	17313.764843389574	17770.96029296257	22773.85747186388	22852.119758003282	25178.149045990136	25096.153078689724	27269.22198299968	27060.384198004842	30554.824263239472	30175.288627937476	0.17854229486546505	0.1676856379862851	5791.0829095481895	10375.539381057955	5772.223776974715	10341.750593087636
0.7827952401129585	17332.388179806716	17790.075413305392	22798.35395291413	22876.7004240251	25205.231700846314	25123.147536689736	27298.553896762467	27089.4914775971	30587.69032564691	30207.746445465025	0.17854229618913733	0.16768563920661847	5761.900012159254	10385.456723539159	5743.135921385605	10351.635648528114
0.7875119752195561	17351.029258567305	17809.20874464449	22822.87377277832	22901.304509120167	25232.340158847786	25150.167713830342	27327.913756931168	27118.626489580485	30620.587701992834	30240.235187960792	0.17854229753529796	0.1676856404476845	5732.828830077779	10395.31945336517	5714.159417340066	10361.466269360855
0.792257131027923	17369.68798148253	17828.360186200753	22847.416802325228	22925.931883714442	25259.47427723795	25177.213467820235	27357.301408898278	27147.789080531595	30653.516219047713	30272.754684346783	0.17854229890433782	0.1676856417098436	5703.869137567002	10405.127361139283	5685.294039815664	10371.242246838287
0.7970308787870847	17388.364249986895	17847.529636808526	22871.982911928568	22950.582417737176	25286.633912713	25204.28465582275	27386.716697463737	27176.979096439074	30686.475702918167	30305.304762889464	0.17854230029665435	0.16768564299346247	5675.0207075905055	10414.880236929283	5656.53956252709	10380.963371736929
0.8018333907779276	17407.05796513751	17866.716994914856	22896.57197146606	22975.25598062	25313.81892142092	25231.381134454852	27416.15946683384	27206.196382702514	30719.465979045755	30337.885251198586	0.17854230171265234	0.1676856442989135	5646.283311845269	10424.577870295383	5627.895757929888	10390.629434330389
0.8066648403194178	17425.769027612918	17885.92215857837	22921.183850317935	22999.952441295427	25341.029158959816	25258.50275978553	27445.62956061946	27235.440784130747	30752.486872205012	30370.495976225226	0.17854230315274391	0.16768564562657728	5617.656720757019	10434.220050227828	5599.362397193909	10400.240224289708
0.8115254017748545	17444.49733771223	17905.145025468173	22945.81841736575	23024.671668195486	25368.26448037663	25285.64938733426	27475.126821834598	27264.712144940164	30785.538206501787	30403.136764259936	0.17854230461734777	0.1676856469768398	5589.1407035277225	10443.806565195322	5570.93925026292	10409.79553076066
0.8164152505581643	17463.242795354123	17924.38549286299	22970.475540991116	23049.41352925061	25395.52474016571	25312.820872069784	27504.651092894885	27294.010308753423	30818.619805371614	30435.807440931334	0.17854230610689018	0.16768564835009395	5560.735028132796	10453.337203103118	5542.626085872296	10419.295142348856
0.8213345631402307	17482.00530007578	17943.643457650018	22995.155089074306	23074.177891888183	25422.809792267293	25340.01706840855	27534.202215615944	27323.335118597755	30851.73149157781	30468.507831204162	0.17854230762180556	0.16768564974674013	5532.439461354166	10462.81175130792	5514.422671565786	10428.738847112283
0.8262835170552626	17500.784751031963	17962.918816324	23019.856928993027	23098.964623031323	25450.119490066143	25367.237830213362	27563.780031211885	27352.68641690351	30884.873087209882	30501.237759377716	0.17854230916253544	0.16768565116718545	5504.2537687812	10472.2299965797	5486.328773701098	10438.126432523131
0.8312622909072027	17519.581046993833	17982.21146498602	23044.580927620897	23123.773589097385	25477.453686389887	25394.48301079173	27593.38438029351	27382.06404550239	30918.044413681448	30533.99704908386	0.1785423107295293	0.16768565261184432	5476.177714867983	10481.591725170612	5458.344157484826	10447.457685510628
0.8362710643761712	17538.394086348235	18001.521299342647	23069.32695132651	23148.60465599683	25504.81223350795	25421.752462894634	27623.015102867193	27411.46784562611	30951.245291729003	30566.785523285518	0.17854231232324444	0.16768565408113845	5448.211062912829	10490.896722727455	5430.468586998526	10456.732392439619
0.8413100182249524	17557.223767096246	18020.848214704725	23094.09486597152	23173.457689131697	25532.19498312946	25449.04603871486	27652.672038332585	27440.897657904603	30984.475541409352	30599.6030042747	0.17854231394414655	0.16768565557549697	5420.353575081099	10500.144774301909	5402.7018251903355	10465.950339085422
0.8463793343055166	17576.069986852464	18040.192105986353	23118.884536909736	23198.332553394295	25559.601786402254	25476.363589885554	27682.35502548154	27470.35332236447	31017.734982098424	30632.449313670775	0.17854231559270922	0.16768565709535652	5392.605012470391	10509.33566442784	5375.043633921538	10475.111310657114
0.8514791955655843	17594.93264284382	18059.552867703813	23143.69582898555	23223.22911316584	25587.03249391115	25503.70496747873	27712.06390249625	27499.83467842737	31051.023432489157	30665.324272418657	0.17854231726941444	0.16768565864116147	5364.96513506677	10518.469176998362	5347.493773969356	10484.215091768652
0.8566097860552276	17613.811631908495	18078.930393974428	23168.528606532534	23248.147232314976	25614.486955676366	25531.07002200367	27741.798506947554	27529.341564908304	31084.340710589637	30698.2277007869	0.178542318974753	0.16768566021336465	5337.433701804839	10527.545095337555	5320.052005049773	10493.261466455646
0.861771290933513	17632.706850494906	18098.324578515538	23193.382733372113	23273.08677419649	25641.96502115209	25558.45860340546	27771.558675793352	27558.873820014018	31117.686633721292	30731.159418365944	0.178542320709224	0.1676856618124256	5310.010470578447	10536.563202191144	5292.718085847795	10502.250218169764
0.8669638964751838	17651.61819466062	18117.735314643367	23218.258072812154	23298.047601649847	25669.466539224915	25585.87056106346	27801.344245376953	27588.431281341385	31151.06101851707	30764.11924406628	0.17854232247333585	0.1676856634388137	5282.695198259782	10545.523279700428	5265.49177402677	10511.181129772216
0.8721877900773816	17670.545560071285	18137.16249527193	23243.15448764555	23323.02957699781	25696.991358212254	25613.305743789722	27831.155051425325	27618.013785875668	31184.463680919464	30797.106996116545	0.17854232426760505	0.1676856650930047	5255.487640694715	10554.425109378994	5238.372826229781	10520.053983489983
0.877443160266411	17689.48884199941	18156.606012911794	23268.07184014865	23348.03256204484	25724.53932586064	25640.763999827275	27860.990929047297	27647.6211699887	31217.894436178492	30830.122492061477	0.17854232609255824	0.1676856667754839	5228.387552735396	10563.268472118303	5211.360998111777	10528.868560940027
0.8827301967045416	17708.44793532331	18176.065759669018	23293.009992079853	23373.05641807574	25752.110289344168	25668.245176848646	27890.851712731823	27677.253269437282	31251.353098849806	30863.165548760135	0.17854232794873073	0.16768566848674538	5201.394688303117	10572.05314827431	5184.45604438521	10537.624643176794
0.8880490901968541	17727.422734526255	18195.54162724412	23317.96880467853	23398.10100585436	25779.70409526328	25695.749121954414	27920.73723634673	27706.909919361628	31284.839482793217	30896.235982384158	0.17854232983666804	0.1676856702272916	5174.508800346404	10580.778917545453	5157.657718805596	10546.322010625154
0.8934000326981257	17746.413133694925	18215.03350693079	23342.948138662992	23423.16618562193	25807.32058964256	25723.275681671374	27950.647333136254	27736.590954283383	31318.35340117	30929.33360841559	0.17854233175692416	0.16768567199763373	5147.729640852194	10589.44555895403	5130.965774188284	10554.960443076678
0.8987832173197573	17765.419026518488	18234.541289614775	23367.947854229278	23448.25181709565	25834.95961792937	25750.824701951045	27980.581835719648	27766.296208104017	31351.894666441298	30962.458241645047	0.17854233371006387	0.16768567379829216	5121.056960931048	10598.052850981243	5104.3799624387175	10563.539719699882
0.904198838336744	17784.440306287597	18254.064865772696	23392.967811049853	23473.357759467155	25862.62102499242	25778.396028167936	28010.54057608959	27796.02551410296	31385.463090366353	30995.609696169686	0.1785423356966616	0.16768567562979655	5094.490510784555	10606.600571449846	5077.900034565944	10572.05961903464
0.9096470911946843	17803.47686589299	18273.604125470894	23418.007868271776	23498.483871401084	25890.30465511976	25805.989505117996	28040.523385610006	27825.77870493593	31419.058484000107	31028.7877853913	0.17854233771730207	0.16768567749268556	5068.030039713252	10615.088497512974	5051.525740699843	10580.519918990321
0.915128172516836	17822.528597824443	18293.158958364205	23443.06788451535	23523.630011033467	25918.010352017278	25833.604977016857	28070.530095014463	27855.55561263306	31452.680657691315	31061.992322014274	0.17854233977257997	0.1676856793875085	5041.675296182744	10623.51640573889	5025.2568301213905	10588.920396856964
0.9206422801112097	17841.595394169723	18312.729253694924	23468.147717872744	23548.796035970438	25945.737958807178	25861.242287498397	28100.56053440453	27885.356068597317	31486.329421080813	31095.22311804379	0.17854234186310092	0.16768568131482298	5015.426027804613	10631.884072037414	4999.093051266391	10597.260829285719
0.9261896129777101	17860.67714661324	18332.3149002914	23493.247225906223	23573.98180328643	25973.48731802604	25888.90127961279	28130.614533247666	27915.179903602424	31520.004583099075	31128.479984783535	0.1785423439894816	0.167685683275197	4989.281981345266	10640.191271639429	4973.034151726868	10605.540992241353
0.931770371315315	17879.773746434927	18351.915786566908	23518.366265646702	23599.187169522735	26001.25827162322	25916.581795824914	28160.691920375466	27945.02694779115	31553.705951964326	31161.762732833788	0.17854234615234835	0.16768568526920927	4963.242902774364	10648.437779142521	4947.079878299031	10613.760661063716
0.9373847565293029	17898.88508450908	18371.531800518456	23543.50469359223	23624.411990685974	26029.05066095917	25944.283678012667	28190.792523981912	27974.897030673485	31587.433335180507	31195.071172089385	0.17854234835234023	0.1676856872974478	4937.308537275996	10656.623368522152	4921.229976999108	10621.919610464945
0.9430329712385201	17918.011051303234	18391.16282972564	23568.662365706532	23649.656122246633	26056.864326803836	25972.00676746539	28220.916171621564	28004.789981124944	31621.18653953533	31228.405111737855	0.17854235059010581	0.16768568936051176	4911.4786292444915	10664.747813056223	4895.484193054028	10630.017614473589
0.9487152192826929	17937.15153687679	18410.8087613492	23593.839137417184	23674.91941913726	26084.699109334648	25999.750904881854	28251.06269020746	28034.7056273844	31654.96537109782	31261.764360256966	0.17854235286630712	0.16768569145901022	4885.752922306769	10672.810885346495	4869.842270930763	10638.054446443915
0.9544317057297852	17956.30643087992	18430.469482129974	23619.03486361423	23700.20173575107	26112.554848134998	26027.515930368776	28281.23190600939	28064.64379705249	31688.76963521653	31295.14872541299	0.17854235518161649	0.1676856935935638	4860.131159368437	10680.81235737633	4844.30395435961	10646.029879078269
0.9601826368833979	17975.475622552407	18450.14487838754	23644.24939864864	23725.50292594024	26140.431382192524	26055.301683438895	28311.423644652124	28094.604317089546	31722.599136517434	31328.55801425838	0.17854235753671888	0.1676856957648035	4834.613082590979	10688.752000420354	4818.868986353744	10653.943684425205
0.9659682202902156	17994.65900072225	18469.834836019076	23669.482596330494	23750.822843014485	26168.328549897127	26083.108003009464	28341.63773111319	28124.58701381397	31756.453678901507	31361.992033129944	0.17854235993231077	0.1676856979733719	4809.198433433659	10696.62958508823	4793.537109221332	10661.79563386552
0.9717886647474951	18013.856453804638	18489.539240498038	23694.734309927673	23776.161339739305	26196.246189039506	26110.934727400312	28371.87398972136	28154.591712900135	31790.33306554302	31395.450587646563	0.17854236236910154	0.16768570021992318	4783.886952656787	10704.444881310686	4768.308064555284	10669.585498058237
0.9776441803106027	18033.067869800496	18509.257976872777	23720.00439216391	23801.51826833429	26224.18413680904	26138.78169433197	28402.13224415431	28184.618239376374	31824.237098886897	31428.9334827069	0.1785423648478133	0.16768570250512216	4758.678380343597	10712.197658323683	4743.18159329053	10677.313047003001
0.9835349783005937	18052.293136295473	18528.99092976549	23745.29269521752	23826.893480471732	26252.14222979234	26166.648740924156	28432.41231743707	28214.66641762337	31858.165580647015	31462.440522487632	0.17854236736918008	0.16768570482964615	4733.572455920745	10719.88768470008	4718.157435699366	10684.978050022386
0.9894612713118381	18071.53214045847	18548.737983370702	23770.599070719447	23852.28682727471	26280.12030397116	26194.535703693724	28462.714031939777	28244.73607137192	31892.118311803693	31495.971510440944	0.17854236993395	0.16768570719418496	4708.568918155972	10727.514728281647	4693.235331414733	10692.580275759101
0.9954232732196957	18090.784769040514	18568.499021454256	23795.92336975183	23877.698159315798	26308.11819472075	26222.44241855316	28493.037209375878	28274.827023701328	31926.095092601638	31529.52624929276	0.17854237254288371	0.16768570959943951	4683.667505200487	10735.078556248918	4668.415019432548	10700.119492132217
1.0014211991882311	18110.050908373454	18588.273927351638	23821.265442846285	23903.127326614936	26336.13573680801	26250.36872080834	28523.381670800147	28304.939097036982	31960.095722547776	31563.104541040047	0.1785423751967557	0.16768571204612392	4658.867954588961	10742.578935077414	4643.696238133591	10707.595466366969
1.0074552656779823	18129.330444368716	18608.062583967036	23846.62513998227	23928.574178638217	26364.172764389656	26278.31444515713	28553.747236606683	28335.07211314888	31994.12000040899	31596.706186949148	0.17854237789635372	0.16768571453496486	4634.170003257692	10750.015630545095	4619.078725325409	10715.007965041324
1.013525690453769	18148.62326251602	18627.864873771865	23872.002310585416	23954.03856429603	26392.229111010412	26306.279425687404	28584.133726526987	28365.22589314944	32028.167724209976	31630.330987553374	0.1785423806424803	0.1676857170667016	4609.573387543205	10757.388407677412	4594.562218204606	10722.35675395187
1.0196326925925556	18167.929247881915	18647.68067880335	23897.39680352567	23979.5203319412	26420.30460960092	26334.263495874988	28614.540959627677	28395.40025749134	32062.23869123068	31663.97874265058	0.1785423834359516	0.16768571964208703	4585.077843236271	10764.69703084696	4570.146453410387	10729.641598219052
1.0257764924913542	18187.248285108857	18667.509880663372	23922.808467116032	24005.019329367613	26448.399092476397	26362.266488582125	28644.968754309037	28425.595025965842	32096.332698004684	31697.649251301315	0.1785423862775984	0.16768572226188685	4560.68310557073	10771.941263698041	4545.831167047843	10736.86226228252
1.0319573118751795	18206.580258413527	18687.352360517118	23948.237149110377	24030.535403808375	26476.512391334192	26390.28823605552	28675.416928302395	28455.810017700685	32130.44954031628	31731.34231182647	0.17854238916826645	0.16768572492688102	4536.388909230009	10779.120869131759	4521.616094673984	10744.018509841524
1.0381753738050519	18225.92505158577	18707.20799909163	23973.682696702104	24056.06840193409	26504.64433725233	26418.328569924382	28705.885298668534	28486.04505115799	32164.58901319866	31765.057721804937	0.17854239210881656	0.16768572763786244	4512.194988381118	10786.235609338619	4497.500971310772	10751.110103843734
1.0444309026860459	18245.282547987106	18727.076676674467	23999.14495652216	24081.618169851026	26532.79476068729	26446.387321198486	28736.373681795292	28516.299944132166	32198.75091093129	31798.7952780713	0.1785423951001241	0.1676857303956392	4488.101076687686	10793.28524579946	4473.485531493789	10758.136806562543
1.05072412427539	18264.652630549608	18746.95827311252	24024.623774637606	24107.18455309972	26560.9634914725	26474.46432026659	28766.881893395926	28546.574513748204	32232.93502703803	31832.55477671391	0.17854239814308093	0.16768573320103278	4464.10690732277	10800.269539264962	4449.569509265479	10765.09837953467
1.057055265690613	18284.03518177438	18766.852667810414	24050.118996549627	24132.76739665288	26589.150358816038	26502.55939689418	28797.409748506667	28576.868576459245	32267.14115428442	31866.336013072218	0.17854240123859405	0.1676857360548796	4440.212212966289	10807.188249727711	4425.752638179576	10771.994583544321
1.0634245554177415	18303.430083730334	18786.759739729332	24075.63046719194	24158.366544913883	26617.355191298986	26530.67238022179	28827.95706148488	28607.181948044803	32301.36908467563	31900.138781734753	0.17854240438758703	0.16768573895803124	4416.416725847172	10814.04113646876	4402.034651335329	10778.825178664178
1.0698322233195456	18322.8372180528	18806.679367385506	24101.158030928975	24183.981841714896	26645.57781687336	26558.80309876296	28858.523646006885	28637.514443608532	32335.61860945399	31933.96287653666	0.17854240759099993	0.16768574191135405	4392.7201777386945	10820.827958024107	4378.415281383088	10785.589924226515
1.0762785006438331	18342.256465942217	18826.61142884895	24126.70153155421	24209.61313031522	26673.81806286027	26586.951380402432	28889.109315065925	28667.865877576296	32369.889519096792	31967.808090557555	0.17854241084978884	0.16768574491572988	4369.122299985029	10827.548472194001	4354.894260541769	10792.288578829728
1.0827636200317978	18361.68770816277	18846.555801741993	24152.260812288336	24235.260253399458	26702.075755947953	26615.11705239411	28919.71388097006	28698.23606369398	32404.18160331384	32001.674216119096	0.17854241416492728	0.1676857479720558	4345.622823495185	10834.202436005697	4331.471320597222	10798.920900297351
1.089287815526412	18381.130825040924	18866.512363237835	24177.835715777415	24260.92305307564	26730.35072218969	26643.299941359073	28950.337155339923	28728.62481502536	32438.494651045017	32035.561044782567	0.17854241753740652	0.16768575108124623	4322.221478785854	10840.789605774917	4308.146192946471	10805.486645752564
1.0958513225808764	18400.5856964643	18886.48099005936	24203.42608409137	24286.601370873745	26758.642787002158	26671.49987328388	28980.978949106935	28759.031943950242	32472.828450458248	32069.468367346875	0.17854242096823503	0.16768575424423018	4298.9179959772155	10847.3097370537	4284.9186085895635	10811.985571552068
1.1024543780671139	18420.05220188004	18906.46155847749	24229.0317587219	24312.29504774359	26786.951775163147	26699.716673518313	29011.63907251081	28789.45726216208	32507.18278894674	32103.39597384586	0.17854242445843885	0.16768575746195424	4275.712104800157	10853.76258461643	4261.788298137719	10818.417433276772
1.1090972202843215	18439.530220293578	18926.45394430988	24254.65258058083	24338.00392405317	26815.277510809727	26727.950166773535	29042.317335097607	28819.900580665944	32541.55745312678	32137.343653546057	0.17854242800906242	0.16768576073538105	4252.603534623515	10860.147902492434	4238.754991842667	10824.781985767186
1.115780088967567	18459.01963026718	18946.458022919476	24280.288389998273	24363.72783958683	26843.619817436218	26756.200177120092	29073.013545717542	28850.36170977645	32575.952228835304	32171.311194944323	0.1785424316211692	0.16768576406549143	4229.592014465947	10866.465443949215	4215.818419607822	10831.078983108513
1.1225032252964444	18478.520309918604	18966.47366921311	24305.939026720847	24389.46663354348	26871.97851789226	26784.466527985973	29103.727512522877	28880.84045911556	32610.366901127527	32205.298385765513	0.1785424352958418	0.16768576745328226	4206.677273010137	10872.714961504564	4192.978310998762	10837.308178626932
1.1292668719037753	18498.03213691972	18986.500757640075	24331.604329909896	24415.22014453477	26900.353434380813	26812.749042154595	29134.459042965747	28911.336637610533	32644.80125427454	32239.30501296008	0.17854243903418074	0.16768577089976996	4183.859038606286	10878.896206890233	4170.234395252308	10843.469324878417
1.1360712728843656	18517.55498849502	19006.53916219065	24357.284138139566	24440.98821058322	26928.744388456045	26841.047541762764	29165.20794379595	28941.85005349163	32679.25507176078	32273.330862701623	0.17854244283730772	0.16768577440598736	4161.137039295398	10885.008931071497	4147.586401294684	10849.562173638493
1.1429166738038161	18537.08874142032	19026.588756394674	24382.97828939509	24466.770669120415	26957.15120102147	26869.361848298704	29195.974021058835	28972.380514290056	32713.72813628177	32307.375720384513	0.178542446706363	0.16768577797298617	4138.511002812302	10891.052884227596	4125.034057756653	10855.586475942284
1.1498033217073829	18556.633272021187	19046.649413320145	24408.686621070763	24492.56735698522	26985.573692327693	26897.691782600086	29226.757080092957	29002.927826835818	32748.220229741386	32341.439370621556	0.17854245064250854	0.1676857816018368	4115.980656611035	10897.027815780602	4102.577092975844	10861.541982013732
1.1567314651288954	18576.18845617172	19066.72100557162	24434.408969968394	24518.378110421738	27014.011681970707	26926.037164851834	29257.556925528173	29033.49179725538	32782.73113324982	32375.521597241383	0.17854245464692584	0.16768578529362987	4093.545727874385	10902.933474370278	4080.215235013049	10867.428441299126
1.1637013540997225	18595.754169292955	19086.80340528888	24460.14517229515	24544.202765077625	27042.46498888953	26954.397814584216	29288.373361283117	29064.07223096959	32817.2606271207	32409.622183286123	0.1785424587208177	0.16768578904947368	4071.2059435097035	10908.769607823342	4057.94821168785	10873.2456025118
1.1707132401577995	18615.330286351502	19106.89648414553	24485.895063661872	24570.041156002328	27070.933431364334	26982.773550670972	29319.206190563193	29094.66893269167	32851.80849086886	32443.74091100922	0.1785424628654088	0.16768579287049723	4048.961030195933	10914.535963235423	4035.775750560686	10878.993213557638
1.177767376356704	18634.91668185817	19127.00011334733	24511.658479081256	24595.893117644904	27099.41682701447	27011.16419132692	29350.055215858396	29125.281706424645	32886.37450320797	32477.877561872487	0.1785424670819451	0.16768579675784923	4026.810714358464	10920.232286865823	4013.697578941472	10884.67102151271
1.1848640172747877	18654.51322986634	19147.114163630802	24537.435252965734	24621.758483852318	27127.9149927961	27039.569554106063	29380.920238940816	29155.910355459306	32920.95844204761	32512.031916543932	0.17854247137169535	0.1676858007126988	4004.754722196376	10925.8583241757	3991.713423936395	10890.27877271548
1.1920034190243662	18674.11980397069	19167.238505261816	24563.225219125816	24647.637087867613	27156.427745000397	27067.98945589962	29411.801060862625	29186.554682372112	32955.56008449118	32546.20375489535	0.17854247573594986	0.16768580473623676	3982.7927797164302	10931.413819892332	3969.8230124332476	10895.816212702543
1.1991858392609598	18693.736277305736	19187.37300803399	24589.028210768254	24673.528762327896	27184.95489925152	27096.423712933807	29442.69748195395	29217.214489022754	32990.17920683339	32580.392855999664	0.1785424801760231	0.16768580882967377	3960.9246127125807	10936.898517904803	3948.026071124943	10901.283086222596
1.2064115371925936	18713.362522544227	19207.517541267338	24614.844060493895	24699.43333926261	27213.49627050424	27124.87214076794	29473.609301820277	29247.889576552185	33024.81558455745	32614.598998128735	0.17854248469325232	0.16768581299424334	3939.1499467820395	10942.312161275186	3926.322326512309	10906.679137212224
1.2136807735891502	18732.998411895802	19227.671973806573	24640.672600295962	24725.35065009138	27242.05167304205	27153.334554292105	29504.536319340412	29278.57974538004	33059.468992332746	32648.82195875044	0.17854248928899835	0.1676858172312003	3917.46850735927	10947.654492305592	3904.7115049178246	10912.00410880614
1.2209938107917835	18752.64381710549	19247.83617401979	24666.513661558118	24751.280525622347	27270.620920475045	27181.8107677253	29535.47833266421	29309.284795202697	33094.13920401234	32683.06151452658	0.17854249396464703	0.1676858215418216	3895.8800197141245	10952.925252497196	3883.193332501687	10917.257743338123
1.2283509127223842	18772.298609452268	19268.010009796766	24692.367075052596	24777.22279605	27299.203825737855	27210.300594613112	29566.43513921032	29340.00452499073	33128.82599263039	32717.317441310028	0.17854249872160824	0.1676858259274077	3874.384208961623	10958.124182527885	3861.767535282066	10922.439782365225
1.2357523448931043	18791.962659747536	19288.193348547742	24718.23267093822	24803.177290953678	27327.800201087473	27238.803847826002	29597.406535663853	29370.738732987124	33163.5291303996	32751.589514142706	0.17854250356131743	0.167685830389281	3852.980800062651	10963.251022233628	3840.4338391229976	10927.549966603518
1.2431983744159416	18811.635838333517	19308.38605720145	24744.110278758348	24829.143839294993	27356.40985810098	27267.320339556594	29628.392317973918	29401.487216704307	33198.24838870848	32785.87750725235	0.17854250848523534	0.16768583492878958	3831.6695178693626	10968.305510699749	3819.1919697648846	10932.58803597372
1.2506892700123766	18831.31801508214	19328.58800220414	24769.99972743938	24855.122269416643	27385.032607673915	27295.849881318278	29659.392281351877	29432.249772922652	33232.983538119326	32820.1811940508	0.17854251349484893	0.16768583954730312	3810.450087110512	10973.287386180833	3798.041652836837	10937.553729603067
1.2582253020230734	18851.00905939309	19348.799049517525	24795.900845288306	24881.112409039844	27413.668260017585	27324.392283942445	29690.406220268418	29463.026197687563	33267.73434836501	32854.500347130765	0.17854251859167178	0.16768584424621744	3789.32223238633	10978.196386052296	3776.9826138382778	10942.446785739623
1.2658067424176331	18870.708840192547	19369.019064617547	24821.81345999101	24907.114085262656	27442.31662465716	27352.947357576664	29721.43392845151	29493.81628630744	33302.50058834671	32888.8347382636	0.17854252377724367	0.16768584902695263	3768.2856782271992	10983.03224694822	3756.014578199014	10947.266941891052
1.2734338648044117	18890.417225931735	19389.247912492832	24847.737398610443	24933.12712455814	27470.977510429708	27381.514911682658	29752.475198884313	29524.61983335154	33337.28202613149	32923.18413839686	0.17854252905313336	0.16768585389095403	3747.3401490710676	10987.794704659842	3735.137271257583	10952.013934730552
1.2811069444403917	18910.134084585272	19409.485457643044	24873.672487584427	24959.151352772213	27499.65072548176	27410.094755033948	29783.529823802466	29555.436632647437	33372.0784289494	32957.54831765153	0.17854253442093582	0.16768585883969273	3726.485369275557	10992.483494138345	3714.350418263115	10956.687500062399
1.2888262582411194	18929.85928364974	19429.731564077287	24899.61855272388	24985.186595121646	27528.336077267362	27438.68669571369	29814.597594692077	29586.266477278718	33406.8895631911	32991.927045319484	0.17854253988227567	0.1676858638746666	3705.721063136123	10997.09834950976	3693.653744415613	10961.287372910418
1.296592084790695	18949.592690142083	19449.98609531277	24925.575419210694	25011.232676192354	27557.033372545724	27467.29054111278	29845.67830228714	29617.109159582902	33441.71519440507	33026.32008986111	0.1785425454388062	0.1676858689973995	3685.0469548939727	11001.63900406938	3673.046974862227	10965.813287474215
1.3044047043518285	18969.334170598184	19470.24891437303	24951.542911595898	25037.289419937162	27585.74241737924	27495.906097927418	29876.771736567385	29647.964471148873	33476.55508729518	33060.72721890247	0.17854255109221037	0.1676858742094429	3664.462768754689	11006.105190302245	3652.529834699584	10970.264977097511
1.312264398875954	18989.08359107126	19490.51988378645	24977.52085379764	25063.356649673937	27614.463017131213	27524.533172157087	29907.877686755863	29678.83220281467	33511.409005717964	33095.14819923289	0.17854255684420053	0.16768587951237607	3643.9682288852055	11010.496639844961	3632.102048998	10974.642174317501
1.320171452013404	19008.840817130396	19510.79886558472	25003.50906909921	25089.434188083633	27643.194976463736	27553.171569102393	29938.995941316633	29709.712144665173	33546.276712680105	33129.58279680236	0.17854256269652066	0.16768588490780614	3623.5630594333634	11014.813083503395	3611.76334280218	10978.944610824808
1.3281261491236485	19028.605713858957	19531.085721301173	25029.507380147046	25115.52185720818	27671.938099335453	27581.821093362763	29970.12628795234	29740.604086029634	33581.15797033567	33164.03077671879	0.1785425686509447	0.1676858903973685	3603.2469845341984	11019.054251239635	3591.513441155199	10983.17201750353
1.3361287772855897	19048.37814585305	19551.380311969417	25055.51560894875	25141.619478448756	27700.69218899942	27610.481548834578	30001.268513601914	29771.507815479705	33616.05253998358	33198.4919032458	0.17854257470927876	0.16768589598272957	3583.0197283264715	11023.219872200862	3571.352069088025	10987.324124374427
1.3441796253079266	19068.157977220064	19571.682498121427	25081.53357687117	25167.726872563388	27729.457048000964	27639.152738708508	30032.422404438297	29802.423120826486	33650.96018206504	33232.9659397995	0.1785425808733619	0.1676859016655828	3562.881014946848	11027.309674659744	3551.2789516407065	10991.400660621002
1.352278983739575	19087.945071576938	19591.992139786293	25107.561104638193	25193.84385966536	27758.232478175272	27667.83446546783	30063.587745865763	29833.349789118827	33685.88065616059	33267.45264894652	0.17854258714506457	0.16768590744765458	3542.8305685543455	11031.323386055417	3531.293813874712	10995.401354597881
1.3604271448801535	19107.73929204881	19612.309096488327	25133.59801232899	25219.970259220823	27787.018280645454	27696.526530885756	30094.764322517905	29864.287606640366	33720.81372098781	33301.95179240082	0.17854259352629165	0.16768591333070001	3522.868113349192	11035.260733020492	3511.3963808782864	10999.325933809392
1.3686244027905345	19127.540501267387	19632.633227245748	25159.64411937593	25246.10589004715	27815.81425582028	27725.228736023702	30125.95191825515	29895.23635890771	33755.759134398606	33336.46313102158	0.17854260001898198	0.16768591931650656	3502.993373547448	11039.1214412814	3491.5863777862396	11003.174124949612
1.3768710533034536	19147.34856136925	19652.964390568923	25185.699244562376	25272.250570310687	27844.6202033917	27753.940881228773	30157.150316162093	29926.195830667755	33790.71665337617	33370.98642481025	0.17854260662510862	0.16768592540689378	3483.206073428737	11042.905235759914	3471.8635297685396	11006.945653827861
1.3851673940341884	19167.163333994587	19673.302444458805	25211.76320602107	25298.40411752479	27873.43592233313	27782.662766131656	30188.35929854566	29957.16580589536	33825.686034033	33405.52143290804	0.17854261334668015	0.16768593160371278	3463.5059373201802	11046.61184050329	3452.2275620484725	11010.640245398507
1.3935137243912972	19186.98468028522	19693.647246405228	25237.835821231583	25324.566348547705	27902.261210896602	27811.394189644278	30219.578646932026	29988.146067790916	33860.66703160739	33440.06791359308	0.1785426201857409	0.1676859379088489	3443.8926896203775	11050.240978718735	3432.67819992546	11014.257623792626
1.4019103455874267	19206.812460883484	19713.99865338549	25263.916907018873	25350.737079580722	27931.095866611235	27840.13494995784	30250.808142064958	30019.136398778133	33895.659400461635	33474.62562427809	0.1785426271443722	0.16768594432422035	3424.366054808954	11053.792372784577	3413.215168779716	11017.797512318939
1.410357560650181	19226.646535930297	19734.356521862675	25290.006279550806	25376.91612616614	27959.939686280442	27868.884844540516	30282.047563902805	30050.136580501676	33930.66289407868	33509.19432150769	0.1785426342246913	0.16768595085177995	3404.925757431658	11057.265744161792	3393.8381940601394	11021.259633378126
1.4188556744330574	19246.486765063713	19754.720707783876	25316.10375433627	25403.103303184926	27988.79246597992	27897.64367013498	30313.29669161636	30081.14639382441	33965.677265059676	33543.773760955366	0.178542641428855	0.16768595749351503	3385.571522145765	11060.660813513212	3374.5470013218	11024.643708561547
1.4274049936264492	19266.333007417383	19775.091066578905	25342.209146223246	25429.29842485519	28017.654001055518	27926.411222756687	30344.5553035865	30112.165618825635	34000.702265121414	33578.363697421504	0.17854264875905745	0.16768596425144905	3366.303073703777	11063.977300616913	3355.341316215927	11027.949458583258
1.4360058267687137	19286.18512161885	19795.467453158242	25368.32226939658	25455.501304729532	28046.52408612074	27955.187297691	30375.82317740157	30143.19403479795	34035.737645093344	33612.9638848299	0.17854265621753213	0.1676859711276413	3347.1201369713526	11067.214924407192	3336.220864492934	11031.17660326697
1.4446584842573071	19306.04296578813	19815.849721911723	25394.44293737616	25481.71175569342	28075.402515054815	27983.97168949142	30407.10008985523	30174.231420245364	34070.783154915254	33647.574076225676	0.1785426638065525	0.16768597812418756	3328.022436933592	11070.373402941972	3317.1853720482904	11034.324861657806
1.453363278359986	19325.906397535888	19836.23772670688	25420.570963014587	25507.929589963096	28104.289081000108	28012.76419197729	30438.385816943723	30205.27755288086	34105.83854363415	33682.194023772565	0.17854267152843326	0.16768598524322206	3309.0096987076104	11073.45245343633	3298.2345648999326	11037.393951920792
1.4621205232260774	19345.77527396214	19856.631320887267	25446.706158495483	25534.154619083478	28133.18357636027	28041.564598231504	30469.680133863836	30236.33220962389	34140.90355940202	33716.82347875016	0.17854267938553015	0.16768599248691587	3290.081647542771	11076.451792223379	3279.368169188965	11040.38359132316
1.470930534897817	19365.649451654295	19877.0303572707	25472.848335331033	25560.38665392593	28162.0857927975	28070.372700598105	30500.98281500999	30267.39516659784	34175.97794947258	33751.46219155104	0.17854268738024048	0.16768599985748017	3271.238008832792	11079.371134766378	3260.585911199916	11043.293496256694
1.4797936313217521	19385.528786685867	19897.43468814772	25498.99730436027	25586.62550468631	28190.995521230736	28099.188290680133	30532.29363397224	30298.466199127644	34211.06146019906	33786.109911678235	0.17854269551500507	0.16768600735716427	3252.4785081329755	11082.210195682012	3241.8875173884444	11046.123382307589
1.48871013236022	19405.413134614653	19917.84416528005	25525.15287574676	25612.87098088311	28219.912551833062	28128.011159337562	30563.61236353353	30329.545081737706	34246.15383703113	33820.76638774277	0.17854270379230822	0.16768601498825897	3233.8028711595107	11084.968688720837	3223.272714372026	11048.872964204289
1.4976803598028874	19425.30235048132	19938.258639898853	25551.314858976828	25639.12289135518	28248.83667402977	28156.841096684893	30594.938775667586	30360.63158814918	34281.25482451254	33855.43136746077	0.17854271221467866	0.1676860227530956	3215.210823794361	11087.646326750517	3204.7412289201748	11051.541955745779
1.5067046373783677	19445.19628880754	19958.677962702946	25577.483062857096	25665.381044259524	28277.76767649568	28185.6778920887	30626.272641535994	30391.725491277404	34316.364166277905	33890.10459765057	0.1785427207846899	0.16768603065404697	3196.7020921006333	11090.242821767926	3186.292787993327	11054.130069903098
1.5157832907659001	19465.094803594646	19979.10198385744	25603.65729551284	25691.645247069595	28306.70534715331	28214.52133416578	30657.61373148632	30422.826563229908	34351.48160505056	33924.78582423047	0.17854272950496286	0.16768603869352866	3178.27640233445	11092.757884929888	3167.92711874051	11056.637018796988
1.5249166476071065	19484.997748321817	19999.53055299185	25629.837364385607	25717.915306572915	28335.649473170288	28243.37121078056	30688.96181504919	30453.93457530363	34386.60688263936	33959.47479221572	0.17854273837816334	0.16768604687399938	3159.933480937034	11095.191226485185	3149.643948495621	11059.062513643876
1.5341050375178134	19504.904975944544	20019.963519198536	25656.023076231282	25744.191028869118	28364.599840957213	28272.227309042966	30720.31666093612	30485.049297982612	34421.7397399362	33994.17124571594	0.17854274740700646	0.16768605519796154	3141.6730545603205	11097.542555841617	3131.4430048044305	11061.406264828518
1.5433487920999491	19524.816338893026	20040.400731031066	25682.214237118034	25770.472219367923	28393.556236165416	28301.089415306215	30751.678037037014	30516.170500935656	34456.87991691328	34028.87492793247	0.17854275659425525	0.16768606366796235	3123.494850053219	11099.811581484042	3113.3240154082887	11063.667981814593
1.5526482449535108	19544.73168907035	20060.842036502363	25708.410652423972	25796.75868278676	28422.518443684377	28329.95731516423	30783.045710417424	30547.29795301354	34492.02715262005	34063.58558115535	0.17854276594272245	0.16768607228659507	3105.3985944956075	11101.998011070304	3095.286708276253	11065.847373232245
1.5620037316886017	19564.650877851207	20081.287283083373	25734.612126835535	25823.05022314915	28451.486247639987	28358.830793449863	30814.419447316635	30578.43142224714	34527.181185181056	34098.30294676118	0.17854277545527042	0.16768608105649965	3087.384015196003	11104.101551399566	3077.3308116085827	11067.944146869704
1.5714155899375468	19584.573756079986	20101.736317701132	25760.81846434503	25849.34664378227	28480.459431391813	28387.70963423227	30845.79901314481	30609.570675844534	34562.34175179276	34133.026765209994	0.17854278513481417	0.16768608998036202	3069.4508396775927	11106.12190832477	3059.456053818343	11069.958009565249
1.580884159367074	19604.50017406916	20122.18898673712	25787.02946824858	25875.647747314888	28509.43777753089	28416.5936208146	30877.18417248049	30640.715480188617	34597.50858872076	34167.75677604253	0.1785427949843195	0.16768609906091664	3051.598795715021	11108.05878686998	3041.6621635686606	11071.888667332008
1.5904097816905756	19624.429981597783	20142.645136025723	25813.244941144236	25901.953335675425	28538.421067877603	28445.482535731993	30908.574689068428	30671.865600834917	34632.68143129742	34202.492717877845	0.1785428050068059	0.1676861083009484	3033.8276113418397	11109.911891220137	3023.9488697818015	11073.735825345851
1.5999928006804371	19644.363027909883	20163.10461085256	25839.46468492986	25928.263210089906	28567.409083479437	28474.376160749216	30939.97032581707	30703.020802509047	34667.86001391898	34237.23432841049	0.17854281520534668	0.16768611770328976	3016.137014819775	11111.680924588814	3006.3159016065765	11075.49918781966
1.6096335621804478	19664.299161712428	20183.567255952457	25865.688500800603	25954.577171079385	28596.40160460814	28503.27427685798	30971.370844795598	30734.180849103843	34703.04407004237	34271.981344407366	0.17854282558307072	0.16768612727082563	2998.5267346869223	11113.365589367226	2988.7629884695634	11077.178458148614
1.6193324141182788	19684.238231174266	20204.032915508345	25891.91618924755	25980.895018458585	28625.398410758287	28532.176664275386	31002.776007232304	30765.345503677687	34738.23333218332	34306.73350170582	0.17854283614316224	0.16768613700649151	2980.9964997561183	11114.965587079525	2971.2898600662593	11078.773338855244
1.6290897065180392	19704.180083923984	20224.501433149027	25918.14755005491	26007.21655133313	28654.3992806442	28561.083102440916	31034.185573511317	30796.51452845133	34773.42753191274	34341.490535210134	0.17854284688886313	0.16768614691327627	2963.5460390974768	11116.4806183232	2953.8962463545613	11080.283531545661
1.6389057915129117	19724.124567048533	20244.972651947868	25944.382382298387	26033.54156809787	28683.403992198153	28589.99337001465	31065.59930317066	30827.6876848059	34808.62639985457	34376.25217888934	0.17854285782347304	0.16768615699422157	2946.175082081696	11117.910382870585	2936.5818775871303	11081.708737000823
1.6487810233578566	19744.07152709151	20265.44641442093	25970.62048434292	26059.869866434594	28712.41232256789	28618.907244874754	31097.016954899576	30858.864733280276	34843.82966568282	34411.01816577433	0.17854286895035015	0.16768616725242416	2928.883358361898	11119.254579591565	2919.3464842990506	11083.048655097373
1.6587157584424002	19764.020810051537	20285.92256252537	25996.86165384063	26086.201243310006	28741.424048114408	28647.824504115273	31128.438286536173	30890.045433568695	34879.03705811888	34445.78822795514	0.17854288027291398	0.167686177691036	2911.6705978759564	11120.512906439602	2902.189797317842	11084.30298483558
1.6687103553034934	19783.972261380393	20306.40093765768	26023.105687728472	26112.53549497353	28770.43894440936	28676.744924043753	31159.863055064576	30921.229544518214	34914.24830492847	34480.56209657821	0.17854289179464441	0.16768618831326557	2894.536530875368	11121.685060528107	2885.11154777091	11085.471424329095
1.6787651746384535	19803.925725981735	20326.881380651997	26049.352382226607	26138.872416955266	28799.456786233302	28705.66828017901	31191.291016613086	30952.41682412631	34949.463132919474	34515.33950184368	0.17854290351908392	0.1676861991223786	2877.480887924554	11122.770738104358	2868.1114670981187	11086.553670831025
1.6888805793179813	19823.881048209132	20347.3637317785	26075.601532835888	26165.211804063892	28828.477347572905	28734.594347248865	31222.721926451177	30983.60702953847	34984.68126793867	34550.12017300275	0.17854291544983833	0.1676862101216997	2860.5033998894505	11123.76963448897	2851.1892870501615	11087.549420710653
1.6990569343992543	19843.838071864546	20367.847830741604	26101.852934335955	26191.553450384512	28857.500401618916	28763.522899187785	31254.155538987296	31014.799917045646	35019.902434869284	34584.90383835485	0.17854292759057866	0.16768622131461272	2843.6037979621906	11124.681444133632	2834.3447397009004	11088.458369467407
1.7092946071391046	19863.796640196542	20388.333516678387	26128.106380782967	26217.89714927665	28886.52572076366	28792.453709134723	31285.591607766157	31045.995242081968	35055.126357627945	34619.69022524511	0.17854293994504106	0.16768623270456282	2826.7818136699498	11125.505860647187	2817.577557452256	11089.280211728066
1.7195939670072704	19883.75659589894	20408.82062815681	26154.36166550788	26244.242693372056	28915.553076599135	28821.386549430703	31317.02988546675	31077.192759222133	35090.3527591625	34654.47906006147	0.1785429525170289	0.16768624429505596	2810.0371788619086	11126.24257670343	2800.887473023031	11090.014641186222
1.7299553856997325	19903.71778110862	20429.30900317387	26180.618581113704	26270.58987457242	28944.58223991405	28850.32119161639	31348.47012389908	31108.392222178794	35125.581361448414	34689.270068231825	0.17854296531041314	0.16768625608966156	2793.3696257281117	11126.891284100711	2784.274219486164	11090.66135071218
1.7403792371521247	19923.680037404403	20449.798479154273	26206.876919474034	26296.938484047703	28973.612980692214	28879.257406430203	31379.912074002532	31139.593383800602	35160.81188548687	34724.0629742218	0.1785429783291358	0.16768626809201273	2776.7788868153	11127.45167381037	2767.737530259881	11091.220032309182
1.7508658975532332	19943.643205805034	20470.28889294841	26233.13647173057	26323.288312233643	29002.645068109814	28908.19496380568	31411.355485842836	31170.79599606931	35196.04405130151	34758.85750153157	0.1785429915772074	0.1676862803058081	2760.264695010148	11127.923435861245	2751.2771391042043	11091.690377061255
1.76141574535857	19963.607126767674	20490.78008083079	26259.39702829115	26349.639148829825	29031.67827053327	28937.133632869336	31442.800108609874	31201.999810097528	35231.277577935885	34793.65337269343	0.1785430050587121	0.16768629273481206	2743.8267835588194	11128.306259423494	2734.8927801367827	11092.072075185366
1.7720291613040315	19983.571640186103	20511.271878498264	26285.658378827535	26375.99078279746	29060.712355516833	28966.073181938267	31474.245690615007	31233.204576126143	35266.51218345061	34828.45030926887	0.1785430187778064	0.16768630538285695	2727.4648860727903	11128.599832790904	2718.58418784081	11092.36481603887
1.7827065284196406	20003.536585389214	20531.764121068445	26311.920312273494	26402.343002357447	29089.747089800458	28995.01337851805	31505.691979288866	31264.410043522086	35301.74758492081	34863.24803184613	0.1785430327387215	0.16768631825384386	2711.1787365260534	11128.803843348287	2702.351097059436	11092.568288064562
1.7934482320433673	20023.50180113908	20552.256643077744	26338.182616822334	26428.695594987934	29118.782239307173	29023.953989300087	31537.13872117844	31295.615960775456	35336.98349843292	34898.04626003705	0.17854304694576417	0.16768633135174316	2694.9680692739785	11128.917977633886	2686.193243014859	11092.68217886053
1.8042546598350382	20043.467125629653	20572.749278480045	26364.445079925328	26455.04834742269	29147.817569141298	29052.894780159848	31568.58566194528	31326.822075497705	35372.21963908271	34932.84471247503	0.17854306140331952	0.16768634468059745	2678.832619051449	11128.9419213105	2670.110361311119	11092.706175162457
1.8151262017903238	20063.432396484735	20593.241860644655	26390.70748828912	26481.40104564857	29176.85284358565	29081.835516154122	31600.032546362392	31358.02813441862	35407.455720971826	34967.64310681171	0.17854307611585013	0.1676863582445208	2662.772120972397	11128.875359122641	2654.1021879278123	11092.639962785877
1.8260632502548164	20083.39745075653	20613.73422235479	26416.969627873925	26507.753474903653	29205.887826099566	29110.775961518986	31631.479118312178	31389.23388338423	35442.6914572055	35002.44115971465	0.17854309108789893	0.16768637204770212	2646.786310541909	11128.71797495056	2638.1684592328966	11092.483226683922
1.8370661999381863	20103.36212492377	20634.226195805713	26443.231283891157	26534.105419674917	29234.922279316346	29139.7158796673	31662.925120783664	31420.43906735406	35477.926559889485	35037.23858686433	0.17854310632409073	0.1676863860944045	2630.8749236648437	11128.469451813027	2622.3089119971264	11092.2356509557
1.848135447928429	20123.32625489032	20654.71761260324	26469.4922408017	26560.456663696474	29263.955965041325	29168.655033186784	31694.370295870456	31451.643430399134	35513.16074012776	35072.03510295189	0.17854312182913296	0.16768640038896848	2615.037696644431	11128.12947183568	2606.523283384973	11091.89691880811
1.8592713937061955	20143.289675983142	20675.208303761767	26495.752282313366	26586.80698994705	29292.988644249137	29197.59318383729	31725.814384767782	31482.846715698997	35548.39370801932	35106.8304216759	0.17854313760781773	0.16768641493581102	2599.2743661834393	11127.697716240771	2590.8113109602127	11091.466712553054
1.8704744391592067	20163.252222950898	20695.698099702742	26522.011191379108	26613.15618064816	29322.02007708175	29226.530092548826	31757.25712777039	31514.048665539693	35583.62517265576	35141.62425574006	0.17854315366502252	0.1676864297394303	2583.584669408854	11127.173865432851	2575.1727327092085	11090.944713679142
1.8817449885967616	20183.213729962194	20716.186830252944	26548.268750194864	26639.504017262	29351.050022846153	29255.465519419282	31788.698264270082	31545.249021311236	35618.854842118606	35176.41631685051	0.17854317000571338	0.1676864448044037	2567.9683438499924	11126.557598877698	2559.6072870218195	11090.330602761358
1.8930834487643238	20203.174030603735	20736.674324642623	26574.524740197223	26665.850280489118	29380.078240011768	29284.399223711895	31820.137532752935	31576.447523504958	35654.0824234762	35211.20631571279	0.17854318663494514	0.167686460135391	2552.4251274655107	11125.848595211282	2544.1147127086297	11089.624059502967
1.9044902288582053	20223.132957879014	20757.16041150396	26600.77894206182	26692.19475026658	29409.10448620872	29313.330963853256	31851.574670797432	31607.643911711402	35689.30762278164	35245.9939620296	0.17854320355786252	0.16768647573713624	2536.9547586366534	11125.046532170847	2528.6947490086313	11088.82476275973
1.9159657405403292	20243.090344206124	20777.64491886924	26627.031135700574	26718.53720576569	29438.128518224858	29342.260497430878	31883.00941507127	31638.837924617663	35724.53014506928	35280.77896449784	0.17854322077970308	0.16768649161446783	2521.5569761695806	11124.151086606085	2513.3471355885267	11087.932390508242
1.9275103979530908	20263.04602141656	20798.127674169224	26653.28110026022	26744.877425390037	29467.150092004125	29371.18758119105	31914.44150132968	31670.029300005153	35759.74969435278	35315.56103080613	0.1785432383057996	0.16768650777230143	2506.231519312132	11123.16193452198	2498.071612541331	11086.946619831026
1.9391246177343011	20282.999820753146	20818.60850423127	26679.52861411972	26771.215186773137	29496.168962643766	29400.111971036295	31945.870664412305	31701.217774746867	35794.965973621765	35350.339867631825	0.1785432561415785	0.16768652421564084	2490.978127749171	11122.07875103131	2482.867920407094	11085.86712696869
1.9508088190322228	20302.95157286867	20839.08723527787	26705.773454888575	26797.55026677671	29525.184884392478	29429.03342202353	31977.29663824135	31732.403084805406	35830.1786848397	35385.11518063881	0.17854327429256486	0.1676865409495796	2475.796541609103	11120.901210385375	2467.735800165683	11084.693587295711
1.9625634235206988	20322.901107823924	20859.5636929247	26732.015399404347	26823.882441488247	29554.197610647738	29457.9516883614	32008.719155818653	31763.584965230155	35865.38752894066	35419.886674474415	0.17854329276438297	0.16768655797930254	2460.686501473654	11119.628985981457	2452.67499324074	11083.42567529995
1.9743888554143678	20342.848255086337	20880.037702179052	26758.254223731066	26850.211486219156	29583.20689395405	29486.8665234083	32040.13794922383	31794.76315015517	35900.592205827284	35454.65405276707	0.17854331156275785	0.16768657531008785	2445.6477483680937	11118.261750305071	2437.6852415087633	11082.063064611517
1.9862855414839768	20362.792843527808	20900.509087438	26784.489703156432	26876.53717550246	29612.212485999924	29515.777679669878	32071.552749611023	31825.937372796518	35935.7924143672	35489.41701812341	0.17854333069351744	0.1676865929473085	2430.6800237682182	11116.799174953252	2422.766287297709	11080.605427974835
1.9982539110717792	20382.73470142348	20920.977672486755	26810.721612190344	26902.859283090842	29641.21413761626	29544.684908796924	32102.963287207192	31857.107365450007	35970.98785239113	35524.175272125685	0.1785433501625939	0.16768661089643364	2415.783069639234	11115.240930766799	2407.917873409111	11079.052437338047
2.010294396107033	20402.67365644997	20941.443280497082	26836.94972456274	26929.17758195472	29670.211598774025	29573.58796158331	32134.369291309635	31888.272859489007	36006.17821669012	35558.9285153295	0.17854336997602624	0.16768662916303065	2400.956628389191	11113.586687634699	2393.1397430957295	11077.403763722628
2.0224074311215867	20422.6095356834	20961.905734025233	26863.17381322113	26955.491844279706	29699.20461858161	29602.486587963238	32165.77049028313	31919.433585361534	36041.3632030124	35593.67644726048	0.17854339013996273	0.1676866477527679	2386.200442889938	11111.836114545353	2378.4316400755197	11075.659077287652
2.0345934532655616	20442.54216559793	20982.364855010583	26889.39365032878	26981.801841464978	29728.19294528276	29631.38053700946	32197.166611557754	31950.589272588306	36076.542506061	35628.41876641221	0.1785434106606606	0.16768666667141394	2371.514256506227	11109.988879715092	2363.7933085495606	11073.818047374487
2.0468529023231294	20462.4713720642	21002.820464773726	26915.60900726283	27008.107344120956	29757.176326254634	29660.26955693081	32228.557381626808	31981.739649760177	36111.7158194914	35663.155170243364	0.17854343154449057	0.1676866859248424	2356.8978130731266	11108.044650466181	2349.224493187852	11071.880342432298
2.059186220728381	20482.396980347312	21023.2723840148	26941.8196546118	27034.408122067303	29786.15450800507	29689.153395070025	32259.942526043873	32012.88444453577	36146.88283590835	35697.88535517515	0.17854345279793732	0.16768670551903173	2342.350856900448	11106.003093229607	2334.7249391428195	11069.845630076714
2.0715938535812968	20502.318815105424	21043.720432811817	26968.025362173827	27060.703944330864	29815.127236170658	29718.03179790155	32291.32176942077	32044.02338363914	36182.04324686356	35732.60901658873	0.17854347442760227	0.16768672546006766	2327.8731327911373	11103.863873610273	2320.2943920507096	11067.713577058166
2.084076248663807	20522.23670038791	21064.164430618894	26994.22589895445	27086.99457914357	29844.094255514385	29746.904511029235	32322.69483542504	32075.15619285738	36217.196742852975	35767.32584882252	0.17854349644020556	0.16768674575414566	2313.4643860298675	11101.626656328328	2305.9325980315916	11065.4838492563
2.0966338564559543	20542.150459633696	21084.604196264507	27020.421033164555	27113.27979394031	29873.055309923344	29775.7712791841	32354.06144677751	32106.28259703815	36252.343013314014	35802.03554516959	0.17854351884258737	0.16768676640757213	2299.1243623972405	11099.291105256416	2291.6393036993686	11063.15611172188
2.109267130152151	20562.059915669597	21105.03954794989	27046.610532218347	27139.559355357014	29902.010142406627	29804.63184622223	32385.42132525001	32137.40232008754	36287.48174662315	35836.737797875234	0.17854354164171166	0.16768678742676735	2284.852808179101	11096.856883455068	2277.41425616364	11060.73002864886
2.1219765256775314	20581.96489070875	21125.470303247217	27072.794162731432	27165.83302922844	29930.958495093186	29833.485955122414	32416.774191663153	32168.515084967505	36322.612630093354	35871.432298134176	0.17854356484466746	0.16768680881826692	2270.6494701453485	11094.3236530656	2263.257203029236	11058.20526337251
2.1347625017044103	20601.86520634858	21145.89627909794	27098.971690518316	27192.10058058622	29959.900109229162	29862.33334798404	32448.119765883406	32199.620613693587	36357.735349970986	35906.118736088116	0.17854358845867055	0.16768683058872283	2256.5140955757815	11091.691075399518	2249.1678924071603	11055.581478406675
2.147625519668832	20621.76068356953	21166.317291811083	27125.14288059089	27218.361773656787	29988.834725176243	29891.173766024876	32479.457766821408	32230.718627332662	36392.84959143388	35940.79680082317	0.17854361249106687	0.1676868527449082	2242.4464322663844	11088.958810969256	2235.146072913427	11052.85833540652
2.160566043787228	20641.651142733142	21186.73315706155	27151.30749715608	27244.61637185933	30017.76208240912	29920.006949578852	32510.78791242923	32261.8088460005	36427.95503858826	35975.46618036725	0.17854363694933434	0.16768687529371676	2228.4462285104673	11086.126519376412	2221.191493668128	11050.035495173186
2.1735845410731627	20661.536403580372	21207.143689888304	27177.465303613822	27270.864137803674	30046.6819195133	29948.832638093805	32542.10991969807	32292.8909888594	36463.05137446635	36010.12656168751	0.1785436618410857	0.16768689824216698	2214.5132331200875	11083.193859400228	2207.3039043077733	11047.112617683597
2.1866814813541975	20681.416285229992	21227.54870469282	27203.616062555062	27297.10483328838	30075.59397418299	29977.650570129423	32573.423504655926	32323.964774116008	36498.13828102371	36044.77763068785	0.17854368717406974	0.16768692159740273	2200.647195423022	11080.160488971509	2193.4830549750477	11044.089362034574
2.199857337288837	20701.290606176823	21247.948015237118	27229.759535759673	27323.338219298377	30104.49798321879	30006.46048335472	32604.72838236524	32355.029919018616	36533.21543913668	36079.41907220607	0.17854371295617508	0.16768694536669645	2186.8478652683552	11077.026065190323	2179.7286963441875	11040.965386543423
2.213112584383593	20721.15918429011	21268.341434642458	27255.89548419451	27349.564056003517	30133.393682525646	30035.262114546476	32636.02426692065	32386.086139855575	36568.282528599884	36114.05057001202	0.1785437391954321	0.16768696955745238	2173.114993029507	11073.79024431575	2166.0405796086416	11037.740348689258
2.2264477010101436	20741.02183681181	21288.72877538726	27282.02366801127	27375.782102755966	30162.280807110536	30064.05519958646	32667.310871446556	32417.13315195224	36603.339228123594	36148.67180680437	0.17854376590001594	0.16768699417720664	2159.448329600971	11070.452681747265	2152.4184564747848	11034.413905051537
2.2398631684225956	20760.8783803549	21309.10984930553	27308.143846544495	27401.99211808842	30191.15909108029	30092.839473459477	32698.587908094796	32448.170669668987	36638.38521533117	36183.28246420839	0.17854379307824783	0.16768701923363094	2145.8476264150813	11067.013032095507	2138.8620791910216	11030.985711457208
2.2533594707748548	20780.7286309018	21329.484467585287	27334.255778309715	27428.193859712224	30220.02826763965	30121.61467025141	32729.855088042586	32479.198406399122	36673.42016675674	36217.882222773595	0.17854382073859978	0.1676870447345358	2132.3126354317646	11063.470949108712	2125.3712005298585	11027.45542286802
2.2669370951380965	20800.572403802493	21349.8524407666	27360.359221001105	27454.387084515027	30248.888069088698	30150.38052314667	32761.112121489783	32510.216074566164	36708.443757842295	36252.47076197091	0.17854384888969527	0.1676870706878721	2118.8431091457605	11059.826085706241	2111.9455737986136	11023.822693427093
2.2805965315183476	20820.409513773076	21370.213578740175	27386.453931489836	27480.571548559146	30277.738226821126	30179.13676442645	32792.35871765704	32541.223385621994	36743.45566293559	36287.04776019055	0.17854387754031312	0.16768709710173263	2105.4388005877845	11056.078093962744	2098.5849528363906	11020.087176432833
2.294338272874165	20840.239774893762	21390.56769074528	27412.5396658216	27506.74700707907	30306.578471321554	30207.883125466084	32823.594584782986	32572.220050044067	36778.45555528707	36321.61289473901	0.17854390669939024	0.167687123984357	2092.0994633354712	11052.22662516497	2085.289092028979	11016.248524395749
2.308162815134429	20860.06300060768	21410.914585368548	27438.616179215256	27532.913214480115	30335.40853216409	30236.619336733587	32854.81943012267	32603.20577733388	36813.44310704819	36356.16584183737	0.1785439363760244	0.16768715134413234	2078.8248515080195	11048.271329762414	2072.0577463025693	11012.30638900306
2.3220706572162446	20879.879003718626	21431.25407054174	27464.683226060104	27559.069924335723	30364.2281380094	30265.345127786775	32886.03295994447	32634.180276013893	36848.41798926799	36390.70627661798	0.1785439665794769	0.16768717918959675	2065.6147197671235	11044.211857366376	2058.8906711225864	11008.260421096347
2.336062301042938	20899.687596389915	21451.58595354051	27490.740559914535	27585.216889386065	30393.037016603277	30294.06022727179	32917.23487952854	32665.143253626025	36883.37987189146	36425.23387312276	0.1785439973191752	0.16768720752944266	2052.4688233311754	11040.047856803052	2045.78762250999	11004.110270746052
2.3501382515621807	20919.48859014231	21471.910040982355	27516.78793350356	27611.353861535634	30421.834894773965	30322.7643629205	32948.42489316407	32696.09441672884	36918.32842375642	36459.748304300185	0.17854402860471721	0.1676872363725177	2039.3869179605972	11035.778976044618	2032.748357027769	10999.855587173253
2.3642990167642037	20939.281795852574	21492.226138825168	27542.82509871711	27637.48059185152	30450.62149843039	30351.4572615487	32979.60270414727	32727.033470895694	36953.263312591494	36494.24924200324	0.17854406044587318	0.1676872657278294	2026.3687599815894	11031.404862299562	2019.7726317995694	10995.496018829755
2.378545107700138	20959.067023751726	21512.53405236543	27568.85180660798	27663.596830561335	30479.396552559923	30380.138649053886	33010.76801477911	32757.960120712374	36988.18420501345	36528.73635698687	0.17854409285258865	0.16768729560454756	2013.414106269367	11026.925161933526	2006.8602044999134	10991.031213344075
2.392877038500453	20978.844083423366	21532.833586236542	27594.867807389848	27689.70232705127	30508.15978122625	30408.80825041318	33041.920526363065	32788.8740697749	37023.09076652489	36563.20931890554	0.17854412583498921	0.16768732601200664	2000.5227142560761	11022.339520494454	1994.010833355831	10986.460817517713
2.4072953263935135	20998.612783801927	21553.12454440706	27620.87285043519	27715.796829864	30536.91090756721	30437.4657896811	33073.05993920273	32819.77502068717	37057.98266151154	36597.667796310736	0.1785441594033815	0.16768735695970852	1987.6943419387098	11017.647582739592	1981.224277158035	10981.784477367997
2.4218004917242455	21018.37293317113	21573.406730179104	27646.866684273493	27741.8800866969	30565.649653792836	30466.110989987697	33104.18595259986	32850.66267505903	37092.8595532402	36632.11145664882	0.17854419356825865	0.16768738845732778	1974.9287478853948	11012.848992667161	1968.5002952683717	10977.001838170923
2.436393057972914	21038.124339162347	21593.679946186778	27672.84905658938	27767.951844400184	30594.375741183358	30494.743573536543	33135.29826485223	32881.5367335041	37127.72110385635	36666.53996625871	0.1785442283403024	0.16768742051471144	1962.225691218744	11007.943393419497	1955.838647599332	10972.112544337288
2.4510735517740176	21057.86680875268	21613.943994394132	27698.81971422027	27794.01184897453	30623.088890086725	30523.363261602222	33166.39657325096	32912.396895637175	37162.56697438125	36700.952990369005	0.17854426373038576	0.16768745314188466	1949.584931637277	11002.930427372456	1943.2390946373343	10967.116239516996
2.46584250293529	21077.600148263653	21634.19867609392	27724.778403154934	27820.059845569733	30651.788819917118	30551.9697745289	33197.48057407903	32943.242860072714	37197.396824710304	36735.3501930964	0.17854429974957972	0.16768748634905256	1937.0062294066884	10997.809736106545	1930.7013974362053	10962.012566579506
2.4807004444568266	21097.324163359146	21654.443791905494	27750.72486853105	27846.09557848214	30680.47524915223	30580.56283172763	33228.54996260835	32974.07432442198	37232.210313609925	36769.73123744254	0.17854433640915196	0.16768752014660462	1924.489345363574	10992.580960396677	1918.2253176176455	10956.801167584024
2.4956479125503126	21117.03865904412	21674.679141773475	27776.65885463374	27872.118791153294	30709.14789533183	30609.14215167487	33259.60443309826	33004.8909852915	37267.0070987159	36804.095785292375	0.17854437372057455	0.1676875545451166	1912.0340409287019	10987.243740282953	1905.8106173853157	10951.48168385867
2.510685446658382	21136.743439662678	21694.904524965877	27802.58010489333	27898.129226167654	30737.806475055335	30637.70745191013	33290.643678793014	33035.6925382806	37301.78683653055	36838.44349741153	0.17854441169552593	0.16768758955535498	1899.6400780848926	10981.797714950517	1893.4570595044643	10946.05375589151
2.5258135894740787	21156.438308896442	21715.1197400724	27828.488361883472	27924.126625250712	30766.450703979797	30666.258449033936	33321.66739191961	33066.47867797927	37336.54918242051	36872.77403344386	0.17854445034589472	0.167687625188281	1887.3072194072884	10976.24252286926	1881.164407329401	10940.517023448832
2.54103288696045	21176.12306976309	21735.324585003	27854.38336731946	27950.11072926736	30795.080296818185	30694.794858706115	33352.675263686004	33097.24909796633	37371.293790614734	36907.08705190964	0.17854448968378364	0.16768766145505157	1875.0352280457737	10970.57780171372	1868.9324247882469	10934.871125511825
2.556343888370238	21195.797524614394	21755.5188569859	27880.264862055967	27976.081278219594	30823.69496733692	30723.316395643393	33383.666984278505	33128.00349080694	37406.020314201654	36941.38221020278	0.17854452972151302	0.16768769836702585	1862.8238677347545	10964.80318839103	1856.760876391898	10929.115700304508
2.571747146265715	21215.461475134896	21775.702352566237	27906.132586085572	28002.038011245055	30852.294428354377	30751.82277361785	33414.642242860216	33158.741548050995	37440.72840512753	36975.65916458905	0.17854457047162509	0.16768773593576716	1850.6729027898982	10958.918319019489	1844.6495272315806	10923.250385263935
2.5872432165386163	21235.11472233982	21795.874867604038	27931.986278536304	28027.980666614643	30880.878391738246	30780.313705454384	33445.60072756829	33189.46296023041	37475.41771419342	37009.917570203295	0.17854461194688948	0.1676877741730467	1838.5820981130237	10952.922828963026	1832.5981429765234	10917.274817044847
2.602832658430207	21254.75706657389	21816.03619727281	27957.825677670397	28053.908981731016	30909.446568404237	30808.78890302914	33476.5421255125	33220.167416857556	37510.08789105371	37044.15708104758	0.17854465416030305	0.1676878130908479	1826.551219202811	10946.816352868453	1820.606489899801	10911.188631643541
2.6185160345514573	21274.38830750936	21836.186136057942	27983.65052088195	28079.82269312676	30937.998668313634	30837.248077267646	33507.46612277273	33250.85460642324	37544.73858421337	37078.37734998915	0.17854469712509904	0.16768785270137068	1814.5800321347779	10940.598524550907	1808.6743348499294	10904.991464226507
2.6342939109033563	21294.008244144392	21856.32447775472	28009.460544695172	28105.721536462137	30966.534400471395	30865.690938142354	33538.37240439698	33281.524216394195	37579.36944102578	37112.57802875763	0.17854474085474806	0.16768789301703424	1802.6683035844471	10934.268977126107	1796.8014452633215	10898.682949213311
2.6501668568973313	21313.61667480156	21876.451015466977	28035.255484762663	28131.605246523657	30995.05347292442	30894.117194671206	33569.26065439956	33312.17593321152	37613.980107690775	37146.75876794341	0.17854478536296436	0.16768793405048116	1790.8158008210594	10927.82734296564	1784.9875891767442	10892.262720325962
2.666135445375801	21333.21339712608	21896.5655416053	28061.035075863438	28157.473557221987	31023.55559275939	30922.52655491542	33600.13055575877	33342.8094422884	37648.57022925223	37180.919216995215	0.17854483066370722	0.16768797581458164	1779.022291701287	10921.273253655992	1773.2325352095068	10885.730410494842
2.6822002526328483	21352.798208084114	21916.66784788533	28086.799051900998	28183.326201590113	31052.040466100818	30950.91872597758	33630.98179041495	33373.42442800816	37683.13944959587	37215.05902421791	0.17854487677118933	0.16768801832243901	1767.2875446828548	10914.606340062805	1761.5360525822034	10879.08565194346
2.6983618584350144	21372.37090396125	21936.757725326217	28112.547145901666	28209.162911781634	31080.507798109258	30979.293413999843	33661.814039268575	33404.02057372231	37717.6874114472	37249.17783677052	0.1785449236998789	0.16768806158739138	1755.6113288229099	10907.826232337393	1749.8979111103108	10872.328076173551
2.71462084604223	21391.931280360794	21956.834964248927	28138.279090012686	28234.983419068878	31108.957292979358	31007.650324161976	33692.62698217818	33434.597561748546	37752.21375636943	37283.275300664034	0.17854497146450476	0.16768810562301753	1743.9934137742966	10900.932559875771	1738.3178812051192	10865.457313939929
2.730977802228858	21411.479132202094	21976.899354274552	28163.994615500356	28260.787453841072	31137.388653937858	31035.98916067944	33723.42029795836	33465.15507336879	37786.71812476115	37317.35106075931	0.17854502008006107	0.16768815044314136	1732.4335697904462	10893.924951337278	1726.7957338759443	10858.472995276563
2.747433317304874	21431.01425371894	21996.950684322706	28189.693452748248	28286.57474560252	31165.801583241777	31064.30962680151	33754.193664377795	33495.69278882719	37821.200155854334	37351.40476076492	0.17854506956181243	0.16768819606183594	1720.9315677232808	10886.803034647368	1715.3312407303602	10851.374749488197
2.763987985137163	21450.536438457813	22016.98874260982	28215.3753312553	28312.3450229708	31194.19578217637	31092.61142480937	33784.9467581572	33526.210387328116	37855.65948771207	37385.436043235095	0.17854511992529787	0.16768824249342648	1709.4871790393954	10879.566437080503	1703.9241739824647	10844.162205195054
2.780642403170963	21470.04547927658	22037.01331664763	28241.03997963442	28338.098013675102	31222.57095105377	31120.89425601443	33815.67925496788	33556.70754703453	37890.095757227085	37419.44454956785	0.17854517118633734	0.16768828975249894	1698.10017580376	10872.214785160497	1692.574306450435	10836.834990318865
2.797397172451417	21489.54116834242	22057.024193241472	28266.68712561013	28363.833444554417	31250.92678921045	31149.15782075641	33846.39082942908	33587.183945065844	37924.50860011885	37453.42992000287	0.17854522336103562	0.16768833785389922	1686.7703306769254	10864.747704630718	1681.2814115467481	10829.392732018605
2.8142528976452668	21509.023297130352	22077.02115848847	28292.31649601705	28389.551041555475	31279.262995005676	31177.401818401213	33877.08115510642	33617.639257495866	37958.89765093193	37487.39179361915	0.17854527646578758	0.1676883868127434	1675.4974169376073	10857.16482059937	1670.0452632916858	10821.835056764074
2.831210187062679	21528.49165642171	22097.00399777617	28317.927816798197	28415.250529731355	31307.579265819757	31205.625947339497	33907.74990451003	33648.07315935121	37993.262543034056	37521.32980833341	0.17854533051728314	0.16768843664441832	1664.2812084744219	10849.465757498518	1658.8656363205519	10814.161590392701
2.848269652679189	21547.946036302452	22116.972495780825	28343.520813003222	28440.931633239663	31335.875298052226	31233.82990498479	33938.39674909276	33678.485324609435	38027.60290861411	37555.24360089814	0.1785453855325147	0.16768848736458927	1653.1214797761058	10841.650138990022	1647.7423058652785	10806.371957976371
2.865431910157798	21567.386226161343	22136.926436465543	28369.095208786344	28466.594075340498	31364.150787119677	31262.013387771374	33969.02135924784	33708.87542619678	38061.918378679744	37589.13280689909	0.17854544152877935	0.16768853898920277	1642.0180059487466	10833.71758809872	1636.6750477723544	10798.465783948079
2.882697578871184	21586.812014688705	22156.865603079117	28394.650727405184	28492.23757839525	31392.405427454607	31290.17609115309	33999.62340430776	33739.243135987024	38096.20858305614	37622.99706075422	0.17854549852368676	0.16768859153449447	1630.970562706003	10825.667727131397	1625.663638493861	10790.442692027427
2.900067281924058	21606.223189874276	22176.789778153812	28420.187091218286	28517.861863864182	31420.63891250281	31318.31770960079	34030.20255254152	33769.58812479877	38130.4731503831	37656.83599571067	0.17854555653516377	0.167688645016991	1619.9789263722487	10817.50017771218	1614.707855092478	10782.302305260673
2.9175416461756507	21625.619539006115	22196.69874350431	28445.704021684138	28543.466652305447	31448.850934722417	31346.437936601385	34060.75847115376	33799.910062394556	38164.71170811411	37690.649243843916	0.17854561558146098	0.16768869945351814	1609.0428738920018	10809.21456081979	1603.8074752470711	10774.044246055186
2.9351213022623317	21645.000848668522	22216.59228022562	28471.20123935884	28569.05166337277	31477.041185581496	31374.536464655434	34091.29082628209	33830.208617478296	38198.923882513634	37724.43643605507	0.1785456756811569	0.16768875486120444	1598.1621828152565	10800.810496714897	1592.962277242099	10765.66813610401
2.952806884620376	21664.366904740702	22236.47016869181	28496.67846389482	28594.61661581418	31505.209355556708	31402.612985275875	34121.79928299598	33860.48345769404	38233.10929865572	37758.19720206955	0.17854573685316683	0.16768881125748783	1587.336631316808	10792.28760505002	1582.1720399833284	10757.17359650135
2.970599031508854	21683.717492395084	22256.33218855423	28522.135414038985	28620.16122747017	31533.355134131474	31430.667188986125	34152.283505294625	33890.73424962401	38267.26758042203	37791.931170435026	0.1785457991167457	0.1676888686601201	1576.5659981765784	10783.64550474193	1571.4365429800237	10748.560247603804
2.9884983850326714	21703.052396095496	22276.17811873974	28547.571807630844	28645.685215271824	31561.47820979399	31458.698765318164	34182.74315610508	33920.96065878662	38301.39835049963	37825.637968519346	0.17854586249149645	0.16768892708717367	1565.850062797661	10774.883814102039	1560.7555663631065	10739.82770917099
3.006505591165733	21722.371399595886	22296.007737449498	28572.987361601226	28671.18829523959	31589.57827003599	31486.707402811313	34213.17789728093	33951.16234963528	38335.50123037978	37859.31722250928	0.17854592699737493	0.16768898655704662	1555.1886052013142	10766.002150777727	1550.1288908801507	10730.975600313395
3.0246212997742656	21741.67428593836	22315.820822156915	28598.381791970223	28696.670182481164	31617.655001350602	31514.692789010085	34243.587389600114	33981.33898555612	38369.575840355545	37892.96855740817	0.17854599265469706	0.16768904708846924	1544.5814060223056	10757.000131756067	1539.5562978892121	10722.003539475612
3.0428461646402667	21760.960837451774	22335.61714960636	28623.75481384578	28722.13059119021	31645.708089230982	31542.654610462843	34273.97129276354	34011.49022886672	38403.6217995204	37926.59159703456	0.17854605948414623	0.16768910870050893	1534.0282465192722	10747.877373402007	1529.037569371285	10712.91114449501
3.0611808434850984	21780.230835750073	22355.396495811387	28649.106141421937	28747.569234644507	31673.737218168473	31570.59255271999	34304.3292653932	34041.61574081421	38437.63872576628	37960.18596402026	0.17854612750677723	0.16768917141257744	1523.5289085656404	10738.633491420187	1518.5724879199406	10703.698032548651
3.079625997993227	21799.484061730585	22375.158636053133	28674.435487977196	28772.98582520437	31701.74207165098	31598.506300332327	34334.66096503056	34071.71518157363	38471.62623578184	37993.75127980862	0.1785461967440261	0.16768923524443718	1513.0831746610347	10729.268100920133	1508.160836752737	10694.363820226863
3.0981822938360946	21818.720295572573	22394.90334487889	28699.742565873014	28798.380074311197	31729.7223321615	31626.395536849628	34364.96604813501	34101.78821024646	38505.583945050916	38027.28716465301	0.1785462672177146	0.16768930021620618	1502.6908279204508	10719.78081635572	1497.8023997014388	10684.90812346898
3.116850400696155	21837.939316735374	22414.630396100198	28725.02708655192	28823.751692485548	31757.677681176145	31654.25994481867	34395.2441700819	34131.83448485866	38539.51146785049	38060.79323761482	0.1785463389500585	0.1676893663483661	1492.3516520819394	10710.171251561493	1487.496961218072	10675.330557605252
3.135630992291033	21857.140903957028	22434.33956279155	28750.28876053621	28849.10038932592	31785.607799162924	31682.099205782037	34425.49498516135	34161.853662359434	38573.408417249375	38094.269116562165	0.17854641196367488	0.16768943366176722	1482.0654315089341	10700.439019791782	1477.244306377368	10665.630737378262
3.1545247463978408	21876.324835252544	22454.030617288583	28775.52729742617	28874.42587350686	31813.51236557992	31709.913000276232	34455.71814657631	34191.84539861937	38607.274405106364	38127.71441816794	0.17854648628158787	0.16768950217763726	1471.8319511807058	10690.583733642474	1467.0442208738532	10655.808276923373
3.1735323448776414	21895.490887912234	22473.703331186673	28800.742405898483	28899.727852777705	31841.391058873676	31737.701007830412	34485.91330644107	34221.80934842912	38641.10904206853	38161.12875790854	0.1785465619272379	0.16768957191758574	1461.650996703771	10680.605005134828	1456.8964910190552	10645.862789748237
3.192654473700048	21914.63883850019	22493.357475339024	28825.933793704728	28925.006033960573	31869.2435564778	31765.46290696437	34516.08011577973	34251.7451654974	38674.91193756983	38194.511750061756	0.1785466389244879	0.16768964290361318	1451.5223543106113	10670.502445720136	1446.8009037502343	10635.793888806365
3.211891822967991	21933.76846285273	22512.99281985551	28851.101167669898	28950.26012294941	31897.069534811395	31793.198375187654	34546.21822452476	34281.65250245011	38708.68269982951	38227.863007705884	0.17854671729763144	0.16768971515811618	1441.4458108519902	10660.275666211732	1436.7572466272395	10625.601186472923
3.2312450869426166	21952.879536076547	22532.6091341007	28876.244233690562	28975.48982470793	31924.86866927731	31820.907088997443	34576.32728151513	34311.53101082822	38742.42093585026	38261.182142717604	0.17854679707140045	0.16768978870389614	1431.4211538052186	10649.92427686043	1426.765307828202	10615.28429451026
3.2507149640683446	21971.97183254739	22552.20618669252	28901.362696733653	29000.694843268433	31952.640634260944	31848.588723877467	34606.406934495215	34341.38034108667	38776.126251417074	38294.46876577083	0.17854687827097385	0.16768986356416557	1421.448171274038	10639.447887350805	1416.8248761590803	10604.842824147083
3.2703021569980693	21991.045125908226	22571.783745500536	28926.45626083471	29025.874881730142	31980.385103128472	31876.24295429631	34636.456830113	34371.20014259269	38809.79825109548	38327.72248633505	0.17854696092198427	0.16768993976255586	1411.5266519829165	10628.846106762998	1406.9357410427183	10594.276386014186
3.2900073726185273	22010.099189067747	22591.341577644394	28951.52462909645	29051.0296422577	32008.1017482255	31903.869453705967	34666.476613918705	34400.990063624384	38843.43653823011	38360.94291267387	0.17854704505052651	0.16769001732312533	1401.6563852822874	10618.118543621153	1397.0976925272262	10583.584590181708
3.3098313220758016	22029.133794198653	22610.879449492222	28976.567503687165	29076.15882607971	32035.79024087548	31931.467894540398	34696.465930363316	34430.749751369294	38877.0407149432	38394.12965184354	0.17854713068316794	0.1676900962703661	1391.8371611536713	10607.264805934392	1387.3105212895898	10572.767046218738
3.329774720800988	22048.148712736307	22630.397126659234	29001.58458583955	29101.262133487453	32063.450251378614	31959.037948214318	34726.42442279742	34460.478851923224	38910.61038213356	38427.28230969188	0.17854721784695396	0.16769017662921273	1382.0687702021096	10596.284501131624	1377.574018626241	10561.823363112286
3.349838288536016	22067.14371537679	22649.89437400583	29026.575575848805	29126.33926383307	32091.081449009936	31986.579285121396	34756.351733469375	34490.177010288426	38944.14513947458	38460.400490856366	0.17854730656941895	0.16769025842504995	1372.3510036474327	10585.177236025222	1367.887976454338	10550.753149288706
3.370022749359618	22086.11857207537	22669.370955636263	29051.54017307122	29151.389915528376	32118.683502017993	32014.091574633116	34786.24750352396	34519.843870372504	38977.64458541299	38493.4837987631	0.1785473968785936	0.16769034168371996	1362.6836533511523	10573.942616997287	1358.2521873211954	10539.556012679823
3.390328831713469	22105.073052045198	22688.826634896985	29076.47807592315	29176.413786043362	32146.25607762393	32041.574485097346	34816.111373001586	34549.47907498703	39011.10831716808	38526.53183562544	0.17854748880301574	0.16769042643153195	1353.0665117943427	10562.580249848776	1348.6664443929913	10528.231560654938
3.4107572684284713	22124.0069237552	22708.261174374984	29101.388981878943	29201.41057190465	32173.79884201938	32069.02768383684	34845.94298083612	34579.082265846075	39044.5359307295	38559.54420244251	0.17854758237173768	0.16769051269527058	1343.4993720825296	10551.089739839546	1339.1305414651288	10516.779400100932
3.431308796751202	22142.91995492896	22727.674335896438	29126.272587470055	29226.37996869438	32201.311460365727	32096.450837148204	34875.741964854264	34608.65308356521	39077.92702085676	38592.520498998296	0.17854767761433615	0.16769060050220336	1333.9820279503474	10539.470691733062	1329.644272955833	10505.199137380347
3.4519841583705158	22161.811912542693	22747.06588052489	29151.1285882832	29251.321671048456	32228.79359679228	32123.843610300195	34905.507961773765	34638.19116765984	39111.28118107736	38625.460323859945	0.17854777456092227	0.1676906898800907	1324.5142737556016	10527.722709747963	1320.2074339048704	10493.490378321148
3.47278409944432	22180.68256282391	22766.43556855982	29175.95667895919	29276.235372655403	32256.244914395233	32151.205667532635	34935.24060720242	34667.69615654418	39144.5980036859	38658.363274376825	0.1785478732421512	0.1676907808571937	1315.0959044892807	10515.84539765492	1310.819819982862	10481.652728307992
3.4937093706264992	22199.53167124978	22785.78315953513	29200.75655319159	29301.120766255026	32283.665075236386	32178.536672055194	34964.93953563682	34697.16768753009	39177.87707974292	38691.2289466794	0.17854797368923028	0.16769087346228376	1305.7267157626338	10503.838358670473	1301.481227479293	10469.68579218071
3.514760727094002	22218.359002545327	22805.108412217327	29225.52790372499	29325.97754363674	32311.053740341522	32205.836286045753	34994.60438046084	34726.605396825486	39211.11799907332	38724.05693567766	0.1785480759339319	0.16769096772465258	1296.4065038114786	10491.70119550731	1292.1914533083327	10457.589174303226
3.535938928574102	22237.164320682004	22824.411084604246	29250.270422353948	29350.8053956386	32338.41056969941	32233.104170649563	35024.234773944685	34756.00891953353	39244.32035026558	38756.84683506042	0.17854818000860107	0.1676910636741198	1287.13506550889	10479.433510479517	1282.9502950141905	10445.362478601746
3.557244739371806	22255.947388876164	22843.69093392331	29274.983799921734	29375.604012145777	32365.735222260704	32260.339985977793	35053.83034724389	34785.37788965134	39277.483720670796	38789.59823729403	0.17854828594616778	0.16769116134104484	1277.912198344362	10467.034905340523	1273.757550760638	10433.00530849211
3.578678928397448	22274.70796958709	22862.947716630013	29299.667726318447	29400.373082089274	32393.02735593613	32287.543391106326	35083.39073039751	34814.71194006874	39310.60769640089	38822.31073362125	0.17854839378015633	0.1676912607563341	1268.737700434518	10454.504981380887	1264.6130193383433	10420.517266946845
3.600242269194432	22293.44582451578	22882.181188406375	29324.321890480278	29425.112293444647	32420.286627595895	32314.714044074655	35112.915552327664	34844.01070256726	39343.69186232831	38854.98391406031	0.17854850354469662	0.16769136195145273	1259.6113705263706	10441.843339460902	1255.516500159516	10407.897956462577
3.6219355399671502	22312.16071460303	22901.391104159306	29348.945980387776	29449.82133323062	32447.512693068013	32341.8516018845	35142.404440837956	34873.273807818914	39376.7358020845	38887.61736740375	0.17854861527453464	0.16769146495843426	1250.533007988357	10429.049579949118	1246.4677932608174	10395.146979091689
3.643759523609069	22330.852400028012	22920.577218019065	29373.53968306475	29474.499887507904	32474.705207137424	32368.95572049886	35171.85702261263	34902.50088538522	39409.73909805913	38920.21068121753	0.1785487290050443	0.16769156980989133	1241.5024128205841	10416.123302808963	1237.466699307668	10382.263936480507
3.6657150077309777	22349.52064020663	22939.73928333784	29398.10268457697	29499.14764137801	32501.863823544758	32396.02605484086	35201.2729232155	34931.69156371619	39442.70133139921	38952.76344184019	0.1785488447722387	0.16769167653902428	1232.5193856440019	10403.064107524231	1228.5130195841193	10369.248429802246
3.6878027846894206	22368.16519378978	22958.87705268793	29422.634670030748	29523.76427898178	32528.98819498507	32423.062258792426	35230.65176708874	34960.84547014912	39475.62208200785	38985.27523438159	0.17854896261278128	0.1676917851796347	1223.5837277058745	10389.871593154967	1219.606555998791	10356.100059811957
3.710023651615288	22386.78581866189	22977.990277860405	29447.135323571812	29548.34948349836	32556.0779731069	32450.063985193443	35259.993177552016	34989.96223090779	39508.50092854369	39017.74564272239	0.17854908256399749	0.16769189576613372	1214.6952408786165	10376.545358331874	1210.7471110841725	10342.818426856771
3.732378410442586	22405.382271939117	22997.07870986335	29471.604328383914	29572.9029371438	32583.13280851096	32477.03088584044	35289.29677680137	35019.04147110127	39541.33744841972	39050.17424951285	0.17854920466388766	0.16769200833355474	1205.8537276596762	10363.085001269355	1201.9344879956916	10329.403130864725
3.7548678679373717	22423.954309967914	23016.142098920478	29496.04136668774	29597.42432117005	32610.152350749275	32503.96261148574	35318.562185908406	35048.082814723224	39574.13121780273	39082.560636172304	0.17854932895113826	0.16769212291756413	1197.0589911720017	10349.490119774826	1193.1684905117145	10315.853771368042
3.777492835726878	22442.501688323257	23035.180194469434	29520.44611973955	29621.913315863567	32637.136248323928	32530.85881183623	35347.7890248192	35077.08588465071	39606.88181161231	39114.904382888126	0.17854945546513473	0.16769223955447188	1188.3108351656701	10335.760311281309	1184.448923036689	10302.1699475348
3.8002541303288	22461.024161807243	23054.19274516048	29544.818267830222	29646.369600544487	32664.084148686357	32557.71913555272	35376.976912353704	35106.05030264374	39639.58880352041	39147.20506861535	0.17854958424597472	0.1676923582812451	1179.6090640065959	10321.895172754303	1175.775590588455	10288.351258073002
3.823152573180761	22479.521484446977	23073.17949885436	29569.157490283455	29670.79285356476	32690.995698235623	32584.543230248153	35406.1254662041	35134.97568934352	39672.25176594983	39179.46227107511	0.178549715334479	0.1676924791355176	1170.9534826896852	10307.89430081565	1167.1482988122152	10274.39730135724
3.8461889906699622	22497.993409493585	23092.140202621467	29593.463465455403	29695.18275230791	32717.870542318342	32611.330742487662	35435.23430293501	35163.86166427274	39704.87027007461	39211.67556675506	0.1785498487722076	0.16769260215560503	1162.3438968366245	10293.757291743532	1158.5668539786711	10260.307675432414
3.8693642141629967	22516.439689420047	23111.07460273974	29617.735870732813	29719.538973187206	32744.70832522696	32638.081317786786	35464.30303798174	35192.70784583385	39737.44388581843	39243.84453090783	0.17854998460147092	0.16769272738051336	1153.780112681794	10279.483741352335	1150.0310629681917	10246.081977876835
3.892679080035866	22534.86007591977	23129.98244469324	29641.974382532146	29743.861191644755	32771.50869019906	32664.794600610854	35493.33128564985	35221.51385130858	39769.972181854384	39275.96873755069	0.17855012286534327	0.16769285484995475	1145.2619370920584	10265.073245188221	1141.5407332936302	10231.719806027599
3.9161344297041563	22553.254319905078	23148.8634731708	29666.17867629861	29768.14908215067	32798.27127941665	32691.4702343743	35522.31865911461	35250.27929685746	39802.454725604606	39308.047759465284	0.17855026360767867	0.1676929846043589	1136.7891775538446	10250.525398407131	1133.0956730833277	10217.220756826922
3.9397311096534064	22571.622171505296	23167.71743206411	29690.348426504668	29792.40231820153	32824.99573400487	32718.10786143931	35551.26477041975	35279.00379751854	39834.89108323923	39340.08116819651	0.1785504068731226	0.16769311668488546	1128.3616421696497	10235.839795790613	1124.6956910808804	10202.58442685008
3.963469971469652	22589.96338006525	23186.544064466347	29714.483306649105	29816.620572319578	32851.68169403128	32744.70712311526	35580.169230477026	35307.68696720706	39867.28081967613	39372.06853405235	0.1785505527071279	0.1676932511334392	1119.9791396665387	10221.016031791456	1116.3405966534046	10187.810412372462
3.987351871870168	22608.277694143566	23205.343112670515	29738.58298925588	29840.80351605156	32878.32879850489	32771.2676596577	35609.03164906543	35336.32841871455	39899.623498580324	39404.0094261032	0.17855070115596944	0.16769338799268127	1111.6414793927688	10206.053700559773	1108.0301997865317	10172.898309357464
4.01137767273438	22626.564861511095	23224.114318167976	29762.647145873158	29864.9508199678	32904.936685375535	32797.78911026776	35637.85163483065	35364.92776370836	39931.918682363765	39435.903412181666	0.17855085226675743	0.167693527306044	1103.3484713202342	10190.952395942993	1099.764311087667	10157.847713486291
4.035548241134971	22644.824629149254	23242.85742164688	29786.67544707219	29889.062153661176	32931.504991532944	32824.27111309126	35666.62879528442	35393.48461273108	39964.1659321848	39467.750058882106	0.17855100608745433	0.16769366911774575	1095.09992603329	10175.71171141509	1091.5427417755127	10142.658220076934
4.059864449369175	22663.056743248166	23261.572162990353	29810.66756244605	29913.13718574586	32958.03335280571	32850.7133052177	35695.36273680365	35421.99857519955	39996.36480794758	39499.54893155994	0.17855116266688992	0.16769381347280243	1086.8956547374837	10160.331240169704	1083.3653036856558	10127.329424155876
4.08432717499025	22681.26094920523	23280.258281275157	29834.623160608862	29937.175583856562	32984.521403960825	32877.11532267976	35724.053064630105	35450.469259404665	40028.51486830207	39531.2995943316	0.17855132205477542	0.16769396041704557	1078.7354692569934	10144.810575108044	1075.2318092766218	10111.860920527019
4.108937300839158	22699.43699162324	23298.915514770073	29858.54190919455	29961.177014647583	33010.968778702685	32903.47680045264	35752.699382869745	35478.89627251084	40060.615670643456	39563.00161007437	0.1785514843017228	0.16769410999713424	1070.6191820368404	10129.149308874272	1067.1420716195134	10096.25230368413
4.133695715076422	22717.58461430901	23317.543600934252	29882.423474856165	29985.141143791665	33037.375109672685	32929.79737245309	35781.30129449242	35507.279220555276	40092.66677111232	39594.65454042579	0.17855164945925686	0.16769426226057102	1062.5466061363695	10113.347033805214	1059.0959043981275	10080.503167825751
4.15860331121418	22735.703560271286	23336.142276415554	29906.267523264403	30009.0676359791	33063.74002844804	32956.076671538845	35809.858401330945	35535.617708447564	40124.66772459387	39626.25794578355	0.17855181757983496	0.16769441725571785	1054.517555226339	10097.403341925703	1051.0931219115155	10064.613106907345
4.183660988148428	22753.79357171929	23354.71127704908	29930.07371910689	30032.956154916807	33090.06316554136	32982.31432950793	35838.37030408091	35563.91133996923	40156.61808471803	39657.81138530536	0.1785519887168629	0.1676945750318104	1046.5318436048692	10081.317825109698	1043.1335390800377	10048.581714697182
4.208869650191461	22771.85439006117	23373.250337855687	29953.841726087434	30056.80636332766	33116.34415040024	33008.50997709836	35866.83660230056	35592.15971777365	40188.5174038597	39689.31441690909	0.17855216292471282	0.16769473563897525	1038.5892861773027	10065.090074905194	1035.2169714299962	10032.408584662713
4.2342302071045115	22789.885755901912	23391.759193040034	29977.571206924542	30080.6179229491	33142.58261140601	33034.663243986884	35895.25689440965	35620.36244338501	40220.365233137854	39720.76659727204	0.17855234025873823	0.1676948991282447	1030.689698460279	10048.71968258731	1027.3432350973599	10016.093310000375
4.259743574130585	22807.887409041865	23410.23757598921	30001.261823350796	30104.390494532512	33168.778175873544	33060.77375878883	35923.63077768961	35648.519117198375	40252.16112241601	39752.16748183126	0.17855252077529493	0.16769506555157437	1022.832896594191	10032.206239297055	1019.5121468401048	9999.635483799502
4.285410672027485	22825.859088475165	23428.68521927127	30024.913236112094	30128.123737842616	33194.93047005076	33086.841149057705	35951.9578482833	35676.62933847956	40283.90462030239	39783.51662478384	0.17855270453175756	0.16769523496185915	1015.0186973264208	10015.549335892312	1011.7235240230802	9983.034698879346
4.311232427101037	22843.800532387664	23447.10185463325	30048.525104966317	30151.81731165609	33221.039119117624	33112.86504128415	35980.237701194266	35704.69270536428	40315.59527414945	39814.81357908631	0.1785528915865381	0.16769540741295041	1007.2469180150656	9998.748563007452	1003.9771846173098	9966.29054782819
4.337209771238533	22861.71147815545	23465.48721299985	30072.097088682727	30175.4708737611	33247.10374718599	33138.845060895816	36008.469930286796	35732.70881485832	40347.23263005425	39846.05789645508	0.17855308199910552	0.1676955829596735	999.5173766307998	9981.803511077538	996.2729472060455	9949.40262306016
4.363343641942354	22879.591662342944	23483.84102447157	30095.628845040887	30199.08408095623	33273.12397729874	33164.780832256576	36036.65412828541	35760.677262837016	40378.81623285841	39877.249127366376	0.1785532758300034	0.16769576165784567	991.8298917596694	9964.71377039235	988.6106309863972	9932.370516857132
4.389634982363801	22897.440820701486	23502.163018323496	30119.120030830203	30222.656589050126	33299.09943142985	33190.67197866661	36064.789886775194	35788.59764404556	40410.34562614876	39908.386821056854	0.17855347314087064	0.16769594356429302	984.1842825944768	9947.478931022808	980.9900557601359	9915.19382129889
4.416084741337141	22915.258688167105	23520.452923003126	30142.570301848482	30246.18805286011	33325.02973048323	33216.51812236127	36092.87679620093	35816.46955209816	40441.82035225682	39939.47052552308	0.17855367399446176	0.16769612873686943	976.5803689337336	9930.098582834937	973.4110419341596	9897.872128269635
4.442693873413836	22933.044998859117	23538.710466129163	30165.97931290155	30269.678126211882	33350.91449429274	33242.31888451119	36120.914445867405	35844.29257947848	40473.239952259595	39970.49978752241	0.17855387845466458	0.167696317234476	969.0179711893434	9912.572315569036	965.8734105221229	9880.405029507354
4.469463338897009	22950.79948607816	23556.935374489476	30189.346717802182	30293.1264619383	33376.75334162159	33268.073885221434	36148.902423939166	35872.06631753899	40504.60396597957	40001.47415257262	0.17855408658652486	0.16769650911707895	961.4969103784533	9894.899718804285	958.3769831466489	9862.792116645724
4.49639410387609	22968.521882304547	23575.127374039945	30212.67216936949	30316.532711879277	33402.545890162066	33293.78274353178	36176.84031744052	35899.79035650162	40535.91193198533	40032.3931649531	0.1785542984562633	0.16769670444572835	954.017008123803	9877.080381950364	950.9215820378158	9845.032981205732
4.523487140261684	22986.211919196314	23593.286189902396	30235.955319427863	30339.896526880522	33428.29175653493	33319.445077415854	36204.72771225526	35927.46428545715	40567.16338759156	40063.256367704555	0.1785545141312989	0.16769690328257955	946.5780866545392	9859.113894285634	943.5070300194202	9827.12721447926
4.550743425820648	23003.869327587563	23611.411546362968	30259.19581880645	30363.21755679288	33453.99055628933	33345.06050378081	36232.564193126986	35955.08769236529	40598.357868859865	40094.06330262942	0.1785547336802708	0.16769710569091276	939.179968809709	9840.999845028855	936.1331505283015	9809.074407754466
4.578163944211368	23021.49383748673	23629.503166870785	30282.393317338454	30386.49545047208	33479.64190390257	33370.62863846761	36260.34934365914	35982.66016405516	40629.4949105993	40124.813510293	0.17855495717305928	0.16769731173515154	931.8224780261517	9822.737823202275	928.7997676007217	9790.874152180739
4.605749685019276	23039.085178074438	23647.560774035803	30305.54746385997	30409.72985577748	33505.245412779346	33396.149096250054	36288.08274631462	36010.18128622476	40660.57404636636	40155.50653002314	0.17855518468080916	0.16769752148088643	924.5054383421084	9804.327417715453	921.5067058703862	9772.526038776152
4.633501643792551	23056.643077701905	23665.58408962741	30328.65790620961	30432.92041957177	33530.80069525187	33421.62149083503	36315.763982416305	36037.650643441455	40691.594808466034	40186.14189991134	0.1785554162759525	0.16769773499489338	917.2286744045559	9785.768217447214	914.2537905771751	9754.029658546671
4.6614208220780515	23074.167263889136	23683.572834572726	30351.724291227776	30456.066787720298	33556.307362579646	33447.04543486221	36343.392632147166	36065.067819142154	40722.556727952404	40216.71915681323	0.17855565203223184	0.16769795234515797	909.9920114581473	9767.059811155312	907.0408475568984	9735.384602373466
4.689508227457455	23091.65746332288	23701.52672895474	30374.746264755744	30479.168605090275	33581.765024948996	33472.420539903724	36370.96827455019	36092.432395633194	40753.45933462906	40247.23783634911	0.17855589202472408	0.1676981736008944	902.7952753476566	9748.2017875202	899.8677032453706	9716.59046110604
4.717764873583629	23109.11340185496	23719.445492010786	30397.723471635247	30502.225515550428	33607.1732914732	33497.74641646429	36398.490487528914	36119.743954090955	40784.30215705017	40277.69747290491	0.17855613632986442	0.16769839883257018	895.6382925177459	9729.193735165522	892.7341846756171	9697.646825538017
4.746191780217212	23126.53480450019	23737.32884213062	30420.65555570753	30525.237161970115	33632.53177019201	33523.02267398081	36425.958847847345	36147.00207456175	40815.084722520915	40308.09759963266	0.17855638502547178	0.16769862811192793	888.5208900098223	9710.035242640413	885.6401194755454	9678.553286402486
4.774789973263409	23143.921395434612	23755.176496854805	30443.54215981289	30548.20318621895	33657.84006807177	33548.248920822465	36453.372931130456	36174.20633596234	40845.80655709853	40338.43774845146	0.17855663819077222	0.1676988615120084	881.4428954672767	9690.725898502395	878.5853358734166	9659.309434453957
4.803560484809025	23161.272897993647	23772.98817287307	30466.382925790083	30571.123229166325	33683.097791005326	33573.42476429072	36480.732311864616	36201.35631608035	40876.4671855933	40368.71745004851	0.17855689590642682	0.16769909910717365	874.4041371232597	9671.265291206539	871.569662685506	9639.91486035753
4.832504353159697	23178.589034669883	23790.763586022127	30489.177494475338	30593.996930680387	33708.304543811595	33598.54981061884	36508.03656339745	36228.45159157413	40907.06613156894	40398.93623387938	0.17855715825455531	0.1676993409731324	867.4044438091805	9651.653009217232	864.5929293273948	9620.369154840708
4.861622622877388	23195.8695271115	23808.502451284618	30511.925505702227	30616.823929628357	33733.45993023603	33623.62366497273	36535.28525793888	36255.49173797408	40937.60291734432	40429.093628170056	0.1785574253187644	0.16769958718696287	860.4436449519126	9631.888641000725	857.6549658051226	9600.671908607706
4.890916344818065	23213.11409612001	23826.204482786474	30534.62659830069	30639.60386387501	33758.56355295018	33648.64593144994	36562.47796656104	36282.47632968198	40968.0770639939	40459.18915991665	0.17855769718417341	0.16769983782713885	853.5215705700684	9611.971774999052	850.7556027128594	9580.822712332942
4.9203865761696335	23230.322461648546	23843.869393795878	30557.280410096715	30662.336370283054	33783.61501355201	33673.616213080546	36589.61425919915	36309.40493997241	40998.48809134922	40489.22235488757	0.17855797393744327	0.1677000929735532	846.6380512765609	9591.901999703608	843.8946712436154	9560.821156823076
4.950034380490085	23247.494342799713	23861.496896721077	30579.886577911664	30685.021084712233	33808.61391256579	33698.534111826906	36616.69370465181	36336.27714099291	41028.83551799989	40519.19273762415	0.17855825566680264	0.1677003527075471	839.792918270803	9571.678903554566	837.07200317143	9540.666832816787
4.979860827745887	23264.629457823492	23879.08670310853	30602.444737561545	30707.65764201879	33833.55984944199	33723.399228583614	36643.71587058136	36363.0925037643	41059.11886129452	40549.09983144165	0.1785585424620772	0.16770061711193174	832.986003344995	9551.302075074054	830.2874308624305	9520.35933115147
5.009866994350591	23281.727524115526	23896.638523641326	30624.95452385687	30730.245676055347	33858.452422557806	33748.211163178	36670.680323515015	36389.850598181794	41089.33763734253	40578.94315843095	0.17855883441471906	0.167700886271019	826.2171388815623	9530.771102827042	823.5407872701762	9499.898242724128
5.040053963203681	23298.788258214765	23914.15206813708	30647.415570601745	30752.784819670174	33883.29122921685	33772.969514369965	36697.586628844925	36416.550993015175	41119.49136101492	40608.72223945941	0.17855913161783546	0.16770116027064605	819.4861578483833	9510.085575415753	816.8319059336791	9479.283158493228
5.070422823729659	23315.811375801663	23931.62704554629	30669.827510593674	30775.274704707044	33908.07586564964	33797.67387985248	36724.434350829324	36443.193255909864	41149.579545946086	40638.43659417254	0.17855943416621972	0.16770143919820432	812.7928938008845	9489.245081511326	810.1606209769379	9458.513669499196
5.100974671917351	23332.79659169585	23949.06316395026	30692.189975622765	30797.71496200455	33932.80592701348	33822.3238562515	36751.223052592795	36469.77695338728	41179.60170453476	40668.085740995055	0.17855974215638057	0.1677017231426675	806.1371808792464	9468.249209855683	803.5267671080073	9437.589366878383
5.131710610359471	23349.743619854275	23966.460130559404	30714.502596471553	30820.105221396025	33957.48100739296	33846.91903912655	36777.95229612744	36496.301650845926	41209.55734794598	40697.66919713268	0.17856005568657465	0.16770201219461955	799.518853808404	9447.09754927177	796.930179616902	9416.509841863997
5.1626317482924104	23366.652173368853	23983.81765171111	30736.76500291421	30842.44511170887	33982.10069979988	33871.45902297065	36804.62164229328	36522.76691256188	41239.445986112114	40727.1864785732	0.17856037485683757	0.167702306446285	792.9377478975803	9425.78968870733	790.3706943769939	9395.274685825221
5.193739201636265	23383.52196446464	24001.13543286814	30758.97682371651	30864.734260764606	34006.66459617394	33895.943401211094	36831.230650819525	36549.17230169006	41269.267127735024	40756.637100088636	0.1785606997690152	0.16770260599155792	786.3936990388902	9404.325217218138	783.8481478441972	9373.883490283042
5.225034093035115	23400.35270449735	24018.41317861643	30781.137686635033	30886.972295378262	34031.17228738266	33920.37176620948	36857.77888030512	36575.5173802648	41299.020280287266	40786.02057523641	0.17856103052679898	0.1677029109260325	779.8865437004715	9382.703723929822	777.3623770448612	9352.335846798494
5.256517551897525	23417.144103951337	24035.650592663016	30803.247218416836	30909.158841357847	34055.6233632218	33944.74370926185	36884.26588821969	36601.80170920052	41328.70495001388	40815.336416360784	0.17856136723575647	0.16770322134703375	773.4161189346341	9360.924798146822	770.9132195923012	9330.631347181275
5.288190714437326	23433.895872437384	24052.84737783454	30825.30504479916	30931.29352350476	34080.01741241587	33969.05882059989	36910.69123090469	36628.02484829355	41358.32064193434	40844.5841345955	0.17856171000336785	0.1677035373536495	766.9822623705259	9338.988029301167	764.5005136757391	9308.769583397545
5.320054723714605	23450.607718690422	24070.00323607476	30847.31079050888	30953.375965612773	34104.35402261832	33993.31668939053	36937.0544635742	36654.18635622224	41387.86685984416	40873.76323986461	0.17856205893905933	0.16770385904676136	760.5848122157622	9316.893006989732	758.1240980557632	9286.75014753826
5.352110729676963	23467.27935056738	24087.11786844284	30869.264079262313	30975.40579046826	34128.63278041217	34017.51690373699	36963.35514031619	36680.28579054863	41417.343106317014	40902.87324088495	0.17856241415423849	0.16770418652907795	754.2236072528176	9294.639320970513	751.7838120718952	9264.57263192907
5.384359889201005	23483.910475044748	24104.190975111123	30891.164533764633	30997.38261984965	34152.85327131021	34041.659050678965	36989.592814093405	36706.32270771919	41446.74888270646	40931.91364516773	0.1785627757623314	0.16770451990516824	747.8984868401894	9272.226561178453	745.4794956360129	9242.236629087478
5.41680336613411	23500.500798216486	24121.2222553633	30913.01177570976	31019.306074527492	34177.01507975579	34065.74271619344	37015.7670367447	36732.29666306631	41476.0836891482	40960.88395902085	0.1785631438788172	0.16770485928149442	741.6092909110012	9249.65431776084	739.2109892301378	9219.74173171632
5.44944233133642	23517.050025291526	24138.21140759199	30934.805425779865	31041.175774263815	34201.11778912308	34089.76748519483	37041.877358986094	36758.207210809	41505.347024562	40989.78368755039	0.17856351862126713	0.16770520476644754	735.3558599664248	9226.922181016766	732.978133907076	9197.08753274288
5.482277962723094	23533.557860591405	24155.158129296993	30956.545103644967	31062.991337812353	34225.16098171761	34113.732941536044	37067.92333041192	36784.053904054635	41534.538386653716	41018.612334663274	0.17856390010938233	0.16770555647038138	729.1380350802792	9204.029741464183	726.7807712948415	9174.273625396192
5.515311445306831	23550.024007547934	24172.062117083035	30978.23042796273	31084.752382918236	34249.144238776884	34137.63866800896	37093.90449949614	36809.83629480007	41563.65727191761	41047.36940306927	0.17856428846503086	0.16770591450564865	722.9556579015916	9180.97658992093	720.6187435825705	9151.299603064544
5.548543971240616	23566.448168700972	24188.923066657433	30999.86101637841	31106.458526317532	34273.067140471336	34161.48424634479	37119.820413594054	36835.553933932635	41592.703175639006	41076.05439428283	0.1785646838122898	0.16770627898663695	716.8085706428974	9157.762317377143	714.4918935297173	9128.165059437044
5.581976739860765	23582.830045695588	24205.740672828273	31021.43648552404	31128.10938373759	34296.92926590426	34185.26925721531	37145.67061894296	36861.20637123209	41621.67559189586	41104.666808626054	0.17856508627748288	0.16770665002980617	710.6966160840238	9134.386515072547	708.4000644648331	9104.869588517584
5.615610957730194	23599.169339279986	24222.514629502006	31042.95645101864	31149.704569896578	34320.73019311318	34208.993280233226	37171.45466066417	36886.79315537166	41650.574013561854	41133.20614523062	0.17856549598922217	0.16770702775372556	704.619637574011	9110.848774540238	702.3431002760772	9081.412784525193
5.649447838681973	23615.465749302697	24239.24462968118	31064.420527467657	31171.24369850336	34344.46949907004	34232.65589395298	37197.17208276407	36912.31383391954	41679.39793230845	41161.671902040194	0.1785659130784498	0.1677074122791131	698.5774790231953	9087.14868755173	696.3208454166306	9057.794242005795
5.6834886038631165	23631.71897471022	24255.93036546233	31085.82832846286	31192.72638225753	34368.1467596822	34256.256675871606	37222.82242813583	36937.76795334047	41708.146838607565	41190.06357581311	0.17856633767847993	0.16770780372887223	692.5699849094963	9063.285846210085	690.3331449041725	9034.013555846177
5.717734481778674	23647.928713544483	24272.571528033688	31107.17946658216	31214.152232849316	34391.76154979323	34279.79520242968	37248.40523856103	36963.155058997436	41736.820221734364	41218.38066212495	0.17856676992504292	0.16770820222813473	686.5970002678223	9039.259842849337	684.379844313371	9010.070321201347
5.75218670833605	23664.09466293994	24289.167807672704	31128.473553389045	31235.520860959245	34415.31344318329	34303.271049011775	37273.92005471075	36988.474695152814	41765.41756976932	41246.622655370775	0.17856720995632666	0.1677086079042979	680.6583706981037	9015.07027017232	678.4607897789101	8985.96413357649
5.786846526889619	23680.216519121444	24305.71889374394	31149.71019943296	31256.83187625843	34438.80201257068	34326.68378994781	37299.366416148056	37013.72640497058	41793.93836960191	41274.78904876836	0.1785676579130243	0.1677090208870683	674.753942360694	8990.71672120411	672.5758279967122	8961.694588858634
5.821715188285586	23696.293977401103	24322.224474696577	31170.88901424853	31278.0848874083	34462.22682961199	34350.03299851371	37324.74386132889	37038.90973051765	41822.38210693253	41302.87933436056	0.17856811393837746	0.1677094413085022	668.883561967581	8966.19878923241	666.7248062168946	8937.261283272877
5.856793950907131	23712.32673217573	24338.684238062076	31192.00960635563	31299.27950206066	34485.58746490328	34373.31824693249	37350.05192760417	37064.02421276581	41850.748266275776	41330.89300301839	0.17856857817822325	0.16770986930304885	663.047076795774	8941.516067986377	660.9075722478447	8912.66381344013
5.892084080719833	23728.314476924315	24355.0978704518	31213.071583259374	31320.415326857736	34508.88348798123	34396.53910637526	37375.29015122176	37089.06939159355	41879.036330963616	41358.82954444391	0.17856905078104204	0.16771030500759349	657.2443346742075	8916.668151509948	655.1239744483028	8887.901776328683
5.927586851317345	23744.256904204867	24371.46505755436	31234.074551449576	31341.49196743188	34532.114467323634	34419.69514696203	37400.458067327854	37114.0448057876	41907.24578314793	41386.68844717289	0.17856953189800415	0.1677107485615025	651.4751839830424	8891.654634180479	649.3738617299241	8862.974769305438
5.963303543967366	23760.15370565183	24387.785484133317	31255.01811640083	31362.509028405864	34555.27997035065	34442.78593776297	37425.55520996917	37138.94999304512	41935.37610380387	41414.46919857818	0.17857002168301989	0.16771120010666682	645.739473661466	8866.475110844709	643.6570835615858	8837.882390224375
5.999235447657878	23776.004571973255	24404.058834024738	31275.901882572492	31383.466113392984	34578.37956342599	34465.81104679971	37450.58111209501	37163.78448997583	41963.426772733255	41442.17128487296	0.1785705202927889	0.16771165978754965	640.0370531968656	8841.1291766949	637.9734899553005	8812.624237270094
6.035383859143656	23791.809192947676	24420.28479013417	31296.72545340818	31404.362824996522	34601.4128118575	34488.77004104574	37475.53530555882	37188.54783210324	41991.397268567314	41469.79419111321	0.17857102788685073	0.16771212775123182	634.3677726245951	8815.616427306086	632.3229314743076	8787.199909105897
6.071750082993084	23807.56725742135	24436.463034434724	31317.488431335943	31425.198764810604	34624.37927989865	34511.662486428526	37500.41732112055	37213.239553867745	42019.287068770405	41497.33740120195	0.1785715446276357	0.16771260414746023	628.7314825336216	8789.936458743177	626.7052592341206	8761.609004904516
6.108335431635222	23823.278453305244	24452.593247963952	31338.19041776813	31445.97353341971	34647.27853074954	34534.487947830065	37525.22668844879	37237.859188628	42047.09564964336	41524.80039789199	0.17857207068051967	0.1677130891286956	623.1280340558733	8764.08886744082	621.1203248873353	8735.851124190725
6.145141225407182	23838.94246757183	24468.675110821227	31358.831013101022	31466.68673039873	34670.11012655785	34557.24598908813	37549.9629361225	37262.40626866311	42074.822486326615	41552.1826627892	0.17857260621387458	0.16771358285016247	617.5572788720601	8738.073250325397	615.5679806382395	8709.925867057405
6.182168792601758	23854.55898625233	24484.70830216533	31379.409816715226	31487.337954313527	34692.87362842045	34579.936172998016	37574.62559163387	37286.880325175334	42102.46705280447	41579.48367635668	0.17857315139912525	0.16771408546989802	612.0190692074248	8711.889204777777	610.048079232336	8683.832834061235
6.2194194695153895	23870.12769443324	24500.692500211324	31399.926426975064	31507.926802720445	34715.56859638415	34602.55806131322	37599.21418138988	37311.28088829173	42130.02882190793	41606.70291791755	0.17857370641080353	0.16771459714880513	606.5132578264456	8685.536328593269	604.5604739533155	8657.57162621431
6.256894600496366	23885.648276253283	24516.62738222793	31420.38044122874	31528.452872166745	34738.19458944715	34625.111214747114	37623.72823071493	37335.60748706678	42157.507265318825	41633.839865659036	0.17857427142660595	0.16771511805070308	601.0396980416263	8659.014220147394	599.1050186324865	8631.141845148057
6.294595537993358	23901.12041490039	24532.512624534906	31440.771455808517	31548.91575819088	34760.75116556057	34647.59519297452	37648.167263853415	37359.85964948497	42184.901853573836	41660.89399663637	0.178574846627449	0.16771564834238112	595.5982437020284	8632.322478258051	593.68156763562	8604.543092957698
6.332523642604218	23916.54379260805	24548.34790249974	31461.09906603013	31569.315055322197	34783.23788162925	34670.009554632554	37672.530803971575	37384.03690246263	42212.21205606773	41687.86478677601	0.17857543219753017	0.16771618819365097	590.1887491941452	8605.460702226497	588.2899758648709	8577.774972265586
6.370680283125076	23931.918090652223	24564.132890535046	31481.36286619313	31589.65035708139	34805.65429351347	34692.353857322516	37696.818373160386	37408.1387718509	42239.43734105783	41714.75171087998	0.17857602832438624	0.1677167377774051	584.81106944778	8578.428491963074	582.9300987643655	8550.83708633203
6.40906683659976	23947.242989348015	24579.867262095602	31501.562449580855	31609.92125598074	34827.99995603042	34714.62765761135	37721.029492438094	37432.164782438216	42266.57717566803	41741.55424262991	0.17857663519895425	0.16771729726966905	579.4650599219603	8551.225447817706	577.6017923061736	8523.729038892314
6.447684688369473	23962.518168045885	24595.550689674987	31521.697408459942	31630.127343523774	34850.274422955015	34736.83051103267	37745.16368175221	37456.11445795235	42293.63102589235	41768.271854590406	0.17857725301563257	0.16771786684965986	574.1505766124465	8523.851170722395	572.3049129981664	8496.450434303842
6.486535232122802	23977.743305128595	24611.182844802992	31541.76733408089	31650.26821020608	34872.47724702211	34758.961972088946	37769.22045998291	37479.98732106383	42320.598356599876	41794.90401821403	0.17857788197234564	0.16771844669984542	568.8674760540016	8496.30526224617	567.0393178853556	8469.000877593644
6.525619869945995	23992.918078007464	24626.763398042305	31561.77181667778	31670.343445515216	34894.607979927605	34781.021594252816	37793.19934494535	37503.78289338822	42347.4786315388	41821.45020384514	0.17857852227060605	0.16771903700600085	563.6156153051998	8468.587324423715	561.8048645362724	8441.379974297248
6.564940012373588	24008.04216311862	24642.292018985172	31581.71044546804	31690.35263793072	34916.666172329795	34803.00892996848	37817.09985339212	37527.50069548868	42374.27131334035	41847.90988072392	0.1785791741155805	0.16771963795727032	558.3948519582045	8440.69695992209	556.6014110511169	8413.58733061701
6.604497078439295	24023.115235919606	24657.768376250504	31601.582808652845	31710.29537492466	34938.6513738513	34824.923530653716	37840.921501016586	37551.14024687921	42400.97586352394	41874.28251699125	0.1785798377161567	0.16772024974622843	553.2050441348692	8412.633772023953	551.4288160584983	8385.62255340349
6.644292495727218	24038.13697088541	24673.19213748035	31621.388493416758	31730.171242961576	34960.56313308035	34846.764946701296	37864.66380245527	37574.70106602713	42427.59174250117	41900.56757969278	0.17858051328501062	0.16772087256894183	548.0460504830698	8384.397364601493	546.2869387113024	8357.485250134021
6.684327700423376	24053.107041504867	24688.5629693367	31641.127085927983	31749.979827498857	34982.400997572586	34868.532727480815	37888.326271291044	37598.182670356204	42454.11840958077	41926.76453478365	0.17858120103867517	0.1677215066250328	542.9177301775198	8355.987342169508	541.1756386914058	8329.175029011443
6.724604137367524	24068.02512027665	24703.880537498262	31660.798171338192	31769.72071298711	35004.164513852586	34890.22642134065	37911.908420055915	37621.58457624974	42480.555322973145	41952.87284713337	0.17858190119761042	0.1677221521177441	537.8199429155211	8327.403309852816	536.0947761981515	8300.691498829983
6.76512326010531	24082.89087870538	24719.1445066565	31680.401333782564	31789.393482869822	35025.85322741555	34911.845575609106	37935.409760234055	37644.90629905299	42506.90193979521	41978.89198052974	0.17858261398627545	0.16772280925400518	532.7525489199325	8298.644873469137	531.0442119551008	8272.034269123338
6.805886530940724	24097.703987297766	24734.35454051283	31699.936156379954	31808.997719584422	35047.466682729224	34933.389736597106	37958.829802265056	37668.14735307714	42533.15771607547	42004.821397684755	0.17858333963320022	0.1677234782444981	527.7154089349206	8269.711639495566	526.0238072098	8243.202950178646
6.846895420988873	24112.4641155584	24749.51030177462	31719.40222123272	31828.533004561952	35069.00442323541	34954.85844959944	37982.168055546856	37691.30725160178	42559.32210675877	42030.66056023869	0.17858407837106033	0.1677241593037265	522.7083842218271	8240.603215045296	521.0334237227216	8214.197152913548
6.888151410229076	24127.170931985627	24764.61145215164	31738.799109426764	31847.998918227495	35090.46599135178	34976.25125889681	38005.42402843892	37714.38550687833	42585.394565711424	42056.40892876536	0.1785848304367517	0.16772485265008552	517.7313365634182	8211.319207970053	516.0729237758787	8185.016489050351
6.92965598755826	24141.824104067466	24779.65765235253	31758.126401031663	31867.395040000563	35111.850928473905	34997.56770775796	38028.59722826573	37737.381630133415	42611.374545726576	42082.06596277738	0.17858559607146884	0.16772555850593138	512.7841282589943	8181.859226806089	511.1421701658983	8155.660571028478
6.971410650844719	24156.42329827719	24794.6485620809	31777.38367510054	31886.720948295177	35133.158774976815	35018.807338441344	38051.68716131974	37760.29513157197	42637.26149852919	42107.631120731	0.1785863755207802	0.16772627709765459	507.8666221217136	8152.222880796529	506.24102620303165	8126.129012049176
7.01341690698215	24170.96818006911	24809.58384003164	31796.57050967024	31905.976220520304	35154.38907021712	35039.96969219738	38074.6933328651	37783.1255203808	42663.05487478166	42133.10386003167	0.17858716903471092	0.1677270086557526	502.97868148057023	8122.409779931419	501.36935571191134	8096.421426104382
7.055676271944047	24185.458413874017	24824.463143886944	31815.686481761182	31925.160433080047	35175.54135253479	35061.05430927034	38097.61524714078	37805.87230473191	42688.75412408904	42158.48363703919	0.17858797686782185	0.1677277534149042	498.1201701765531	8092.41953493841	496.5270230275928	8066.537427960895
7.098190270838397	24199.893663094765	24839.286130312445	31834.73116737752	31944.273161373992	35196.6151592552	35082.06072890049	38120.45240736423	37828.53499178608	42714.35869500483	42183.76990707333	0.17858879927929203	0.167728511614047	493.29095256130677	8062.251757293008	491.7138929955545	8036.476633194834
7.1409604379627405	24214.273590101642	24854.052454953147	31853.704141507074	31963.313979797473	35217.61002669102	35102.988489326206	38143.20431573493	37851.113087696394	42739.86803503643	42208.96212441928	0.1785896365330049	0.167729283496453	488.49089349765563	8031.906059268862	486.9298309708247	8006.2386582214385
7.183988316859528	24228.597856227792	24868.761772429454	31872.604978121522	31982.28246174199	35238.52549014448	35123.83712778621	38165.870473438015	37873.60609761203	42765.28159065117	42234.059742333506	0.17859048889762982	0.1677300693098094	483.71985835413216	8001.38205387909	482.17470281303395	7975.823120241985
7.227275460371831	24242.866121764222	24883.413736332754	31891.43325017604	32001.178179595205	35259.36108390896	35144.606180521434	38188.450380647686	37896.013525681505	42790.59880728166	42259.06221304903	0.1785913566467138	0.16773086930629647	478.9777130064904	7970.679354949854	477.4483748889179	7945.229637334123
7.270823430699384	24257.078045955266	24898.007999221496	31910.1885296098	32020.000704741684	35280.116341271634	35165.29518277775	38210.9435365314	37918.33487505706	42815.81912933237	42283.968987781926	0.1785922400587666	0.16773168374267172	474.2643238363089	7939.797577122226	472.7507140689413	7914.457828429528
7.31463379945495	24271.23328699336	24912.54421261656	31928.870387345523	32038.749607562728	35300.79079451509	35185.90366880767	38233.34943925318	37940.56964789786	42840.94200018506	42308.77951673662	0.17859313941735333	0.16773251288035265	469.57955772802234	7908.736335849389	468.08158772578463	7883.507313327864
7.358708147721062	24285.331502014324	24927.022026997198	31947.478393289908	32057.42445743718	35321.38397491994	35206.431171873184	38255.667585977935	37962.71734537441	42865.966862205554	42333.493249112566	0.17859405501118464	0.16773335698549974	464.92328206886305	7877.495247430168	463.44086373306345	7852.3777127107605
7.403048066107065	24299.37234709194	24941.441091796176	31966.01211633328	32076.024822741223	35341.89541276664	35226.877224247546	38277.89747287501	37984.777467671964	42890.893156749444	42358.109633109714	0.17859498713421218	0.16773421632910446	460.29536474397173	7846.0739289736375	458.82841046463	7821.068648180924
7.447655154806527	24313.35547723294	24955.801055395652	31984.471124349795	32094.55027084926	35362.32463733787	35247.24135721827	38300.03859512234	38006.74951399519	42915.72032416876	42382.628115935615	0.17859593608572205	0.1677350911870774	455.6956741405884	7814.471998498775	454.24409679183736	7789.579742247239
7.49253102365499	24327.280546371716	24970.101565122073	32002.854984197438	32113.00036813364	35382.67117692092	35267.52310108886	38322.09044691058	38028.63298257152	42940.44780381848	42407.04814381084	0.17859690217043292	0.16773598184033633	451.12407914281357	7782.689074878581	449.68779208132764	7757.910618313588
7.537677292188054	24341.147207364782	24984.342267241802	32021.16326171791	32131.3746799654	35402.934558809764	35287.721985181764	38344.052521447105	38050.42737065584	42965.07503406295	42431.36916197619	0.17859788569859644	0.16773688857489874	446.58044912677724	7750.7247778186575	445.1593661947991	7726.06090075057
7.583095589699846	24354.95511198527	24998.522806955996	32039.39552173654	32149.672770714275	35423.114309307326	35307.83753784046	38365.92431096001	38072.13217453429	42989.601452282426	42455.59061469873	0.17859888698609394	0.1677378116819739	442.0646539675072	7718.5787279950455	440.6586894891807	7694.030214895494
7.628787555301809	24368.70391091754	25012.642828396063	32057.55132806259	32167.894203749376	35443.209953728256	35327.86928643242	38387.70530670286	38093.74688952899	43014.02649488039	42479.71194527902	0.17859990635454298	0.1677387514580571	437.57656403107103	7686.250546965748	436.1856328122085	7661.818187052384
7.674754837981857	24382.393253751154	25026.701974618238	32075.63024348879	32186.038541439055	35463.22101640079	35347.816757351175	38409.39499895848	38115.2710100019	43038.34959728983	42503.73259605731	0.1786009441314	0.16773970820502696	433.1160501737031	7653.739857193083	431.7400675006793	7629.424444479868
7.720999096663877	24396.02278897532	25040.699887598792	32093.631829791637	32204.105345151533	35483.14702066958	35367.67947601923	38430.992877043645	38136.70402935954	43062.57019398071	42527.652008420846	0.1786020006500658	0.16774068223024247	428.6829837434925	7621.0462821070105	427.32186538219685	7596.848615465686
7.767522000267617	24409.592163972822	25054.636208228712	32111.555647731173	32222.094175255075	35502.98748889795	35387.456966890546	38452.49842931346	38158.04544005732	43086.68771846692	42551.46962281074	0.17860307624999586	0.16774167384664238	424.27723657357274	7588.16944604367	422.93089876900194	7564.090329269879
7.814325227768903	24423.1010250139	25068.510576308297	32129.40125705082	32240.0045911182	35522.74194247032	35407.148753453104	38473.91114316566	38179.294733604045	43110.70160331335	42575.18487872895	0.17860417127680844	0.16774268337284892	419.8986809863127	7555.108974329196	418.56704046129016	7531.149216204882
7.861410468260233	24436.549017250323	25082.322630541992	32147.168216477614	32257.83615111017	35542.409901794985	35426.754358231854	38495.230505045576	38200.451400566686	43134.61128014359	42598.79721474575	0.1786052860823984	0.16774371113326886	415.54718978883466	7521.864493275061	414.2301637434284	7498.024907633662
7.908779421011744	24449.93578470894	25096.07200853271	32164.85608372187	32275.58841260115	35561.99088630648	35446.273302791225	38516.45600045053	38221.51493057492	43158.41617964722	42622.306068506994	0.17860642102505053	0.1677447574581996	411.22263626928907	7488.4356301222	409.9201423798222	7464.717035912909
7.956433795532517	24463.26097028519	25109.758346776143	32182.46441547699	32293.260931962348	35581.484414468025	35465.70510773781	38537.58711393442	38242.484812325725	43182.115731587146	42645.71087674126	0.17860757646955663	0.16774582268393676	406.9248942005215	7454.82201316487	405.6368506188737	7431.22523451969
8.004375311632296	24476.52421573692	25123.38128065535	32199.992767419753	32310.853264566667	35600.890003774606	35485.04929272354	38558.62332911298	38263.36053358868	43205.70936480793	42669.01107526805	0.17860875278733346	0.1677469071528842	402.6538378347759	7421.023271691054	401.3801631873939	7397.54913799651
8.052605699483543	24489.725161677336	25136.940444434564	32217.440694209694	32328.364964788518	35620.207170755086	35504.30537644805	38579.564128668055	38284.14158121025	43229.19650724288	42692.206099004805	0.1786099503565435	0.16774801121366326	398.4093419026467	7387.039035992697	397.14995529002044	7363.688381957822
8.101126699683881	24502.863447568572	25150.43547125351	32234.80774948936	32345.795586004435	35639.43543097532	35523.47287666191	38600.40899435303	38304.8274411192	43252.576585922616	42715.295381975244	0.17861116956221845	0.16774913522122756	394.19128161179833	7352.868937403895	392.9461026067729	7329.642603118904
8.149940063318896	24515.93871171444	25163.86599312109	32252.093485883746	32363.14468059295	35658.57429904047	35542.55131016915	38621.15740699732	38325.417598331216	43275.849026982534	42738.27835731678	0.17861241079638338	0.1677502795369782	389.9995326451608	7318.512608291581	388.76848129346035	7295.411439321004
8.199047552025359	24528.95059125372	25177.231640909435	32269.297455000495	32380.41179993519	35677.62328859809	35561.540192830595	38641.80884651189	38345.91153695436	43299.01325567154	42761.15445728902	0.17861367445818438	0.16775144452888024	385.8339711619192	7283.969682124443	384.6169679808663	7260.99452956859
8.248450938054788	24541.898722152822	25190.532044347503	32286.419207429506	32397.5964944149	35696.58191234081	35580.43903956662	38662.36279189423	38366.30874019407	43322.06869636011	42783.92311328175	0.17861496095401982	0.1677526305715837	381.69447379076155	7249.2397933751345	380.49143976788037	7226.391513940878
8.298152004337403	24554.782739198356	25203.766832014502	32303.45829274255	32414.698313418503	35715.449682008846	35599.24736435998	38682.81872123327	38386.60869035821	43345.01477254847	42806.583755822954	0.17861627069767044	0.16775383804654415	377.5809176333714	7214.322577650659	376.3917742266203	7191.602033737116
8.348152544546481	24567.602275990015	25216.93563133369	32320.414259493493	32431.71680533576	35734.226108393435	35617.96468025936	38703.17611171526	38406.8108688629	43367.85090687582	42829.13581458787	0.17861760411043429	0.16775506734214748	373.49318026192486	7179.217671660706	372.3178493976593	7156.625731414184
8.398454363163072	24580.356964932627	25230.038068565278	32337.286655217547	32448.651517559367	35752.910701339155	35636.59049938186	38723.434439628574	38426.91475623726	43390.57652112838	42851.57871840682	0.1786189616212654	0.16775631885383618	369.43113971163984	7143.924713132903	368.2695437868242	7121.4622505847365
8.449059275541144	24593.046437228495	25243.073768799928	32354.07502643111	32465.50199648559	35771.502969746914	35655.124332916545	38743.59318036922	38446.91983212936	43413.1910362483	42873.911895274345	0.17862034366691074	0.16775759298423676	365.39467448811047	7108.443340987898	364.2467363671749	7086.111236084253
8.49996910797308	24605.67032286964	25256.042355951562	32370.77891863166	32482.267787514076	35790.002421577185	35673.56569112727	38763.65180844666	38466.82557531143	43435.69387234302	42896.134772357764	0.17862175069205488	0.16775889014329262	361.3836635611369	7072.773195270449	360.24930657231016	7050.572333892807
8.551185697755594	24618.228250629563	25268.943452750285	32387.397876297156	32498.948435047987	35808.40856385263	35691.91408335583	38783.60979748899	38486.63146368541	43458.084448693866	42918.24677600591	0.17862318314946268	0.16776021074839612	357.3979863625136	7036.913917139173	356.27713430364383	7014.845191322267
8.602710893256043	24630.719848055174	25281.776680735522	32403.93144288588	32515.543482494624	35826.72090266131	35710.169018025765	38803.46662024888	38506.33697428925	43480.36218376563	42940.24733175899	0.17862464150012744	0.16776155522452418	353.43752278591273	7000.865148907527	352.33009992161533	6978.929456872866
8.654546553979111	24643.144741458247	25294.54166024807	32420.379160835793	32532.052472264764	35844.93894315947	35728.33000264475	38823.22174860897	38525.9415833018	43502.52649521552	42962.1358643567	0.17862612621342117	0.16776292400437817	349.50215318374103	6964.626534033567	348.40808424173156	6942.8247802220285
8.706694550633951	24655.50255590701	25307.238010422912	32436.7405715643	32548.47494577317	35863.062189574746	35746.39654380834	38842.87465358791	38545.44476604913	43524.57679990295	42983.911797748166	0.17862763776724702	0.16776431752852294	345.59175836859504	6928.197717180476	344.5109685419593	6906.530812388286
8.759156765201672	24667.792915217382	25319.86534918149	32453.01521546777	32564.810443438586	35881.09014520924	35764.36814720325	38862.42480534616	38564.84599701035	43546.51251389904	43005.57455510127	0.17862917664819508	0.16776573624553084	341.7062196091283	6891.578344176523	340.6386345552164	6870.047205645591
8.811935091003267	24680.015441944135	25332.423293223866	32469.20263192101	32581.058504683715	35899.02231244254	35782.244317610595	38881.8716731919	38584.14474982358	43568.3330524964	43027.12355881223	0.17863074335170037	0.16776718061212792	337.84541862877086	6854.768062043004	336.7909644682659	6833.373613535427
8.865031432767935	24692.169757371765	25344.911458020633	32485.302359276728	32597.218667935158	35916.858192734886	35800.02455890927	38901.214725587015	38603.34049729193	43590.03783021892	43048.5582305152	0.17863233838220494	0.16776865109334338	334.0092376054381	6817.766519012861	332.967840921483	6796.509690910578
8.918447706701835	24704.255481505326	25357.32945780494	32501.313934865073	32613.290470623553	35934.597286630385	35817.708374079426	38920.4534301533	38622.432711389774	43611.62626083203	43069.877991092384	0.17863396225332107	0.16777014816265912	330.1975591677474	6780.573364519514	329.16914700641064	6759.455093915574
8.972185840557227	24716.27223306092	25369.67690556396	32517.236894992868	32629.27344918329	35952.23909376001	35835.29526520573	38939.587253678415	38641.420863268715	43633.09775735251	43091.08226068366	0.17863561548799983	0.16777167230216516	326.4102663944359	6743.188249208964	325.3947662631981	6722.209480009973
9.02624777370205	24728.21962945616	25381.953413030566	32533.070774943124	32645.16713905258	35969.78311284494	35852.78473348096	38958.61566212232	38660.3044232641	43654.451732059075	43112.17045869699	0.17863729861870117	0.16777322400271763	322.6472428162233	6705.610825024545	321.6445826839772	6684.772508041933
9.080635457189915	24740.097286800512	25394.15859067476	32548.815108974497	32660.97107467348	35987.2288417	35870.17627920966	38977.538120623685	38679.08286090143	43675.68759650298	43133.14200381883	0.17863901218756642	0.16777480376409637	318.90837240754627	6667.840745082125	317.918480703549	6647.1438381318
9.135350853830497	24751.904819884883	25406.292047694464	32564.46943032012	32676.6847894913	36004.57577723635	35887.469401811126	38996.354093505804	38697.75564490237	43696.80476151807	43153.99631402395	0.1786407567465966	0.16777641209517002	315.193539588945	6629.877663762309	314.21634520299267	6609.323131768964
9.190395938260405	24763.6418421719	25418.353392006957	32580.03327118739	32692.307815954948	36021.823415465355	35904.66359982355	39015.063044283634	38716.32224319182	43717.8026372321	43174.732806586726	0.1786425328578307	0.1677780495140602	311.50262922688853	6591.721236757003	310.53806150861783	6571.310051855631
9.245772697014415	24775.307965785287	25430.342230239432	32595.50616275686	32707.839685516377	36038.97125150159	35921.758370907264	39033.66443567005	38734.78212290414	43738.680633077376	43195.35089809134	0.17864434109353045	0.16777971654831156	307.8355266303988	6553.3711210154	306.883515388472	6533.104262656532
9.301483128597186	24786.902801499375	25442.258167719774	32610.887635181618	32723.27992863064	36056.018779566395	35938.753211848605	39052.15772958267	38753.13475039015	43759.438157802004	43215.850004443084	0.17864618203636612	0.1677814137350634	304.1921175465104	6514.826974729076	303.25259304849897	6494.705429784022
9.357529243555355	24798.425958728058	25454.100808466716	32626.177217586024	32738.628074755146	36072.965492990785	35955.64761856306	39070.54238715012	38771.37959122335	43780.074619480634	43236.2295408787	0.17864805627960578	0.16778314162122426	300.57228816335555	6476.088457400911	299.64518113515805	6456.113220271654
9.413913064550128	24809.877045514102	25465.86975518045	32641.37443806524	32753.883652349883	36089.810884219405	35972.44108609958	39088.81786871946	38789.516110207405	43800.58942552642	43256.488921978314	0.17864996442731218	0.16778490076365163	296.9759251070791	6437.155229860917	296.06116673286306	6417.327302593738
9.47063662643026	24821.255668517653	25477.564609232377	32656.478823683912	32769.04618887666	36106.554444813475	35989.133108643735	39106.983633862474	38807.54377138255	43820.98198270205	43276.62756167612	0.1786519070945343	0.16778669172933175	293.4029154400341	6398.026954232715	292.50043736118823	6378.3473466271535
9.527701976305488	24832.561433004972	25489.18497065518	32671.489900475437	32784.11521079905	36123.195665454616	36005.723179521905	39125.03914138318	38825.46203803306	43841.2516971319	43296.64487327242	0.17865388490751422	0.1677885150955668	289.8531466582208	6358.70329395216	288.96288097376237	6339.1730236765
9.585111173620431	24843.793942836535	25500.73043813224	32686.40719344052	32799.09024358159	36139.73403594786	36022.21079120455	39142.98384932426	38843.27037269383	43861.397974313295	43316.54026944461	0.17865589850388608	0.16779037145016185	286.3265066911699	6319.1839137924835	285.44838595646434	6299.804006497376
9.642866290228868	24854.95280045534	25512.200608987296	32701.230226546435	32813.97081168971	36156.169045225615	36038.59543531046	39160.81721497477	38860.96823715803	43881.420219129126	43336.313162259634	0.17865794853288852	0.16779226139161618	282.8228838995565	6279.468479851261	281.9568411266664	6260.239969292656
9.700969410468568	24866.03760687448	25523.595079173385	32715.958522725403	32828.75643858877	36172.50018135063	36054.87660261012	39178.53869487676	38878.55509248387	43901.31783585933	43355.96296318528	0.17866003565557398	0.16779418552932	279.3421670740936	6239.556659579277	278.48813573113875	6220.480587745085
9.75942263123647	24877.04796166507	25534.91344326221	32730.591603873836	32843.446646744	36188.72693152007	36071.05378303004	39196.147744833164	38896.03039900254	43921.09022819398	43375.48908310292	0.17866216054502554	0.16779614448375324	275.8842454328551	6199.448121767491	275.04215944412863	6180.525538989343
9.818228062064373	24887.983462943208	25546.15529443244	32745.128990850466	32858.04095761929	36204.84878206844	36087.126465655994	39213.64381991449	38913.393616324924	43940.73679924495	43394.8909323191	0.17866432388657716	0.1677981388866884	272.44900862145005	6159.142536574043	271.6188023657305	6140.374501646496
9.877387825195074	24898.843707357504	25557.320224458716	32759.570203475556	32872.53889167712	36220.865218471794	36103.094138737535	39231.02637446698	38930.64420334971	43960.256951559386	43414.167920578584	0.17866652637803726	0.1678001693813945	269.0363467098796	6118.639575522393	268.2179550231667	6100.027155880816
9.936904055658934	24909.628290075492	25568.40782369972	32773.91476052889	32886.93996837749	36236.77572535066	36118.956289691545	39248.2948621194	38947.78161827072	43979.650087131755	43433.31945707669	0.17866876872991602	0.16780223662285085	265.6461501913727	6077.938911490142	264.83950836368604	6059.4831832796335
9.996778901350961	24920.336804770588	25579.41768108618	32788.16217974876	32901.24370617712	36252.57978647417	36134.712405106104	39265.44873579133	38964.80531858446	43998.915607417504	43452.344950471816	0.17867105166565952	0.1678043412779595	262.2783099816879	6037.040218765847	261.48335375625174	6018.742266967893
10.05701452310831	24930.968843608123	25590.349384108886	32802.311977830046	32915.44962252879	36268.2768847633	36150.361970744656	39282.48744770034	38981.71476109806	44018.05291334572	43471.24380889874	0.17867337592188412	0.1678064840257619	258.9327174174832	5995.943173031323	258.149382994161	5977.804091666825
10.117613094788254	24941.523997231714	25601.20251880639	32816.36367042297	32929.55723388064	36283.86650229489	36165.90447155015	39299.41044937031	38998.50940193739	44037.06140533304	43490.015439981864	0.17867574224861893	0.16780866555766302	255.60926425171783	5954.647451312281	254.8374882839271	5936.668343528174
10.178576803346665	24952.0018547485	25611.976669751817	32830.316772130755	32943.56605567457	36299.34812030465	36181.339391648384	39316.21719163852	39015.18869655417	44055.940483296356	43508.65925084768	0.1786781514095502	0.16781088657765642	252.30784265493276	5913.152732044458	251.5475622502272	5895.334710263647
10.239907848916916	24962.40200371523	25622.671420040588	32844.17079650852	32957.47560234603	36314.721219191495	36196.666214352794	39332.90712466442	39031.75209973494	44074.68954666732	43527.17464813921	0.17868060418227177	0.16781314780255444	249.02834521548357	5871.458695115522	248.27949793549487	5853.802881183103
10.301608444889292	24972.724030122998	25633.286351276787	32857.92525606095	32971.28538732239	36329.98527852079	36211.884422168	39349.47969793714	39048.19906560852	44093.30799440574	43545.56103802895	0.1786831013585397	0.16781544996222286	245.77066493290477	5829.5650217775255	245.03318879276048	5812.07254709769
10.363680817990868	24982.967518382415	25643.82104355995	32871.579662240634	32984.99492302212	36345.13977702826	36226.993496794086	39365.93436028384	39064.52904765454	44111.79522501387	43563.817826233026	0.17868564374452972	0.1678177937998204	242.53469522023806	5787.471394711174	241.8085286890855	5770.143400405534
10.426127208365882	24993.13205130805	25654.275075471218	32885.133525445824	32998.603720853425	36360.18419262347	36241.99291913063	39382.27055987784	39080.74149871154	44130.15063655044	43581.944418025014	0.17868823216110427	0.16782018007204041	239.32032990030712	5745.177498005331	238.60541190078948	5728.0151350600645
10.488949869656532	25003.217210102775	25664.648024059392	32898.58635501845	33012.111291213056	36375.11800239373	36256.882169280754	39398.48774424689	39096.83587098544	44148.37362664525	43599.94021825012	0.17869086744407825	0.16782260954936068	236.12746320548467	5702.683017181233	235.42373311362462	5685.687446594238
10.552151069084381	25013.222574341755	25674.939464826624	32911.93765924191	33025.51714348494	36389.94068260768	36271.66072655535	39414.58536028163	39112.81161605792	44166.46359251373	43617.80463133961	0.1786935504444946	0.16782508301629348	232.95598977681948	5659.987639216706	232.26338742213557	5643.1600321587175
10.615733087532126	25023.147721956182	25685.14897171398	32925.18694533891	33038.82078603896	36404.65170871928	36286.32806947726	39430.56285424418	39128.66818489525	44184.41993097195	43635.537061325434	0.17869628202890256	0.16782760127164392	229.80580466025276	5617.0910524996	229.12427032506093	5600.432590466924
10.679698219625935	25032.992229216467	25695.276117086363	32938.33371946884	33052.02172622914	36419.250555371174	36300.88367578528	39446.419671776406	39144.40502785652	44202.24203845121	43653.13691185468	0.1786990630796421	0.16783016512877177	226.6768033039407	5573.992946809158	226.00627772469306	5557.504821797833
10.744048773818252	25042.75567071525	25705.32047171741	32951.37748672544	33065.11947039225	36433.7366963986	36315.327022438316	39462.15525790868	39160.02159470254	44219.929311013424	43670.603586204634	0.17870189449513194	0.16783277541585695	223.56888156133937	5530.693013413809	222.90930592786754	5514.376428087242
10.808787072471103	25052.437619350203	25715.28160477416	32964.31775113427	33078.113523846296	36448.109604833255	36329.657585619854	39477.76905706874	39175.517334604876	44237.48114436663	43687.93648729801	0.17870477719016578	0.167835432976172	220.48193568736315	5487.190945047885	219.83325164101552	5471.047112846747
10.87391545193992	25062.03764630634	25725.159083801034	32977.15401565015	33091.003390888494	36462.36875290706	36343.87484074175	39493.26051309056	39190.891696154365	44254.89693388059	43705.135017717956	0.17870771209621134	0.16783813866835826	217.41586233582348	5443.486435865983	216.77801197272493	5427.516581262462
10.93943626265785	25071.55532103791	25734.952474704143	32989.88578215423	33103.78857479401	36476.51361205582	36357.97826244915	39508.62906922309	39206.14412737078	44272.176074602416	43722.19857972419	0.17871070016171592	0.16784089336670685	214.37055855605286	5399.579181412235	213.74348442652263	5383.784540067427
11.00535186922059	25080.99021124988	25744.66134173419	33002.512551450985	33116.468577813204	36490.543652922825	36371.96732462364	39523.87416813911	39221.27407571095	44289.317961272354	43739.12657526763	0.17871374235241838	0.16784369796144688	211.34592179692117	5355.4688787655905	210.72956690285355	5339.850697638467
11.071664650471687	25090.34188287963	25754.285247470478	33015.03382326582	33129.04290117061	36504.458345363215	36385.841500388684	39538.99525194498	39236.280988079	44306.32198834073	43755.918406007506	0.17871683965166502	0.1678465533590354	208.34184990095673	5311.155226411298	207.73615769890603	5295.714764013886
11.138376999588447	25099.609900077277	25763.823752803106	33027.44909624123	33141.51104506201	36518.257158447006	36399.600262112865	39553.99176218896	39251.16431083475	44323.18754998333	43772.57347332639	0.1787199930607335	0.16784946048245677	205.35824110300746	5266.637924284674	204.76315550255822	5251.376450822689
11.205491324168262	25108.793825186647	25773.27641691611	33039.75786793432	33153.87250865294	36531.939560463594	36413.24308141492	39568.863139871304	39265.92348980383	44339.914040118965	43789.09117834732	0.17872320359916113	0.1678524202715259	202.39499403041555	5221.916673784144	201.81045939499745	5206.835471362807
11.273010046315514	25117.893218725018	25782.642797269185	33051.9596348129	33166.12679007586	36545.50501892491	36426.769429167434	39583.60882545294	39280.5579702865	44356.50085242553	43805.4709219497	0.17872647230507988	0.1678554336831947	199.45200770080555	5176.991177772172	198.87796884792624	5162.091540582478
11.340935602728974	25126.907639363268	25791.922449580026	33064.05389225267	33178.27338642841	36558.953000569876	36440.17877550174	39598.228258865674	39295.06719706796	44372.94738035777	43821.71210478667	0.17872980023555796	0.16785850169186856	196.52918152022175	5131.861140564084	195.9655837211758	5117.144375068136
11.409270444789758	25135.836643904717	25801.114927805327	33076.0401345331	33190.311793770285	36572.28297136755	36453.47058981159	39612.72087952104	39309.450614427275	44389.25301716384	43837.81412730139	0.1787331884669467	0.1678616252897257	193.62641527852975	5086.526267845184	193.07320425915532	5071.993692986667
11.478017038649782	25144.679787264275	25810.219784122084	33087.91785483396	33202.241507120954	36585.49439652114	36466.64434075772	39627.0861263202	39323.707666147435	44405.41715590299	43853.776389744366	0.1787366380952348	0.16786480548704324	190.7436091552372	5040.98626686912	190.20073109550867	5026.639214263298
11.547177865320764	25153.436622447123	25819.23656890857	33099.68654523189	33214.06202045724	36598.58674047215	36479.699496272435	39641.323437664105	39337.83779552557	44421.43918946373	43869.598292191324	0.17874015023640838	0.16786804331252975	187.88066371163586	4995.240846290253	187.34806524659507	4981.080660435371
11.616755420763786	25162.10670052642	25828.164830724254	33111.34569669588	33225.772826710054	36611.55946690355	36492.63552356347	39655.43225146268	39351.8404453823	44437.31851058101	43885.2792345601	0.178743726026819	0.16787133981366234	185.0374798894336	4949.289716165513	184.51510810869513	4935.317754640244
11.686752215979308	25170.689570621133	25837.004116289954	33122.89479908353	33237.373417761686	36624.41203874392	36505.45188911846	39669.412005145125	39365.715058072106	44453.05451185481	43900.81861662869	0.17874736662355759	0.16787469605703348	182.2139590131119	4903.132588057779	181.70176146170706	4889.350221740082
11.75717077709787	25179.184779873263	25845.753970467485	33134.33334113691	33248.8632844429	36637.143918171176	36518.1480587095	39683.262135669975	39379.46107549356	44468.64658576842	43916.215838053555	0.1787510732048343	0.16787811312870016	179.41000278532738	4856.769174951129	178.9079274639953	4843.177788241766
11.82801364547121	25187.591873424513	25854.413936238576	33145.66081047806	33260.2419165296	36649.75456661626	36530.72349739712	39696.98207953508	39393.07793909938	44484.09412470705	43931.4702983875	0.17875484697036761	0.16788159213454262	176.625513285544	4810.199191254564	176.1335086504987	4796.800182273611
11.899283377763982	25195.910394392587	25862.983554683735	33156.87669360454	33271.50880273963	36662.243444766886	36543.1776695348	39710.57127278787	39406.565089906806	44499.39652097654	43946.581397098314	0.17875868914177953	0.16788513420062626	173.86039296875242	4763.422352805734	173.37840793270152	4750.217133643106
11.970982546046038	25204.13988384701	25871.462364960455	33167.98047588482	33282.66343072932	36674.610012571226	36555.51003877321	39724.029151035655	39419.921968508126	44514.55316682253	43961.54853358745	0.17876260096299787	0.16788874047357621	171.11454466477153	4716.438376893289	170.64252859691624	4703.428373812698
12.043113737885237	25212.279880784503	25879.849904281113	33178.9716415535	33293.705287090066	36686.85372924181	36567.720068064606	39737.3551494561	39433.14801508117	44529.5634544498	43976.371107209015	0.17876658370066617	0.16789241212095182	168.3878715755418	4669.246982207522	167.92577430204256	4656.4336358951405
12.115679556440844	25220.329922103767	25888.14570789035	33189.84967370633	33304.633857344525	36698.974053258964	36579.80721966705	39750.54870280763	39446.24266939993	44544.42677604166	43991.0485172889	0.17877063864456155	0.16789615033163388	165.68027727375738	4621.847888867371	165.22804907837417	4609.23265466094
12.188682620557461	25228.28954257998	25896.349309042078	33200.61405429518	33315.44862594294	36710.97044237478	36591.77095514882	39763.609245440195	39459.205370845375	44559.14252377998	44005.58016314427	0.17877476710802148	0.1678999563162151	162.99166570266243	4574.240818426944	162.54925732666743	4561.82516654674
12.26212556485955	25236.15827483855	25904.460238975968	33211.264264122765	33326.14907625916	36722.842353616674	36603.61073539273	39776.53621130588	39472.035558416304	44573.71008986508	44019.96544410325	0.17877897042837507	0.16790383130740086	160.3219411711034	4526.425493784249	159.88930381453247	4514.210909597576
12.336011039846525	25243.935649328374	25912.47802689332	33221.79978283701	33336.73469058639	36734.58924329082	36615.32602060019	39789.32903396951	39484.73267074002	44588.12886653583	44034.20375952454	0.17878324996738554	0.16790777656041353	157.6710083555081	4478.4016392771155	157.24809367695707	4466.38962353114
12.41034171198835	25251.621194294934	25920.40219993293	33232.2200889258	33347.20495013325	36746.21056698622	36626.91627029582	39801.98714662	39497.29614608383	44602.39824609065	44048.29450881804	0.17878760711170177	0.16791179335341036	155.03877229688806	4430.168980622664	154.6255324142985	4418.361049703322
12.485120263821853	25259.21443575223	25928.232283145775	33242.52465971083	33357.55933501908	36757.70577957788	36638.380943331475	39814.509982080825	39509.725422365715	44616.51762090777	44062.23709146483	0.17879204327331305	0.16791588298790214	152.42513839833555	4381.727244904265	152.0215258896933	4370.124931096099
12.560349394047481	25266.71489745483	25935.967799469883	33252.71297134193	33367.79732426962	36769.074335230696	36649.71949789064	39826.89697282153	39522.01993716596	44630.4863834667	44076.030907038046	0.1787965598900181	0.16792004678918615	149.83001242644968	4333.076160628349	149.43598032998852	4321.681012369692
12.63603181762671	25274.12210086897	25943.60826970432	33262.784498790876	33377.91839581231	36780.31568740304	36660.93139149282	39839.147550968875	39534.17912773844	44644.3039263695	44089.67535522396	0.1788011584259009	0.16792428610678156	147.25330050496268	4284.215457586572	146.86880232027033	4273.029039749876
12.712170265880024	25281.435565142958	25951.153212482488	33272.73871584476	33387.922026471075	36791.42928884986	36672.01608099731	39851.26114831769	39546.202431021666	44657.96964236191	44103.16983584253	0.17880584037181285	0.16792860231487752	144.69490911631146	4235.144866931252	144.3198988045042	4224.168761081062
12.78876748658549	25288.654807077517	25958.602144245455	33282.57509509982	33397.80769196171	36802.414591626686	36682.97302260786	39863.23719634278	39558.08928365085	44671.48292435567	44116.51374886945	0.17881060724586798	0.16793299681278656	142.15474510224885	4185.864121230319	141.78917708675726	4175.099925911054
12.865826244077915	25295.779341095214	25965.95457921437	33292.293107954676	33407.5748668866	36813.271047093025	36693.80167187693	39875.07512621036	39569.83912196949	44684.84316545068	44129.706494457816	0.1788154605939451	0.16793747102540774	139.63271565685864	4136.372954299673	139.2765448243881	4125.822285317816
12.943349319348618	25302.808679209065	25973.21002936217	33301.89222460311	33417.22302472903	36823.998105915445	36704.501483709384	39886.774368789265	39581.45138204076	44698.049758956855	44142.747472959534	0.17882040199019986	0.167942026403699	137.12872832795256	4086.671101269312	136.78191002845415	4076.3355919662863
13.0213395101458	25309.74233099105	25980.36800438516	33311.37191402718	33426.75163784789	36834.59521807137	36715.0719123671	39898.33435466298	39592.92549965971	44711.102098417265	44155.636084948084	0.17882543303758575	0.16794666442515682	134.64269101680839	4036.7582986224443	134.30518106505042	4026.6396001884714
13.099799631075467	25316.579803539706	25987.428011673837	33320.73164398992	33436.16017747197	36845.06183285235	36725.51241147304	39909.75451414141	39604.26091036528	44723.99957763096	44168.37173124095	0.1788305553683854	0.16795138659430653	132.1745119736588	3986.634284081869	131.84626664977986	3976.734065849334
13.178732513703073	25323.320601446983	25994.389556282935	33329.97088102752	33445.44811369378	36855.39739886725	36735.82243401521	39921.03427727262	39615.457049452096	44736.74159067606	44180.953812922155	0.17883577064475442	0.16795619444319962	129.72409979699296	3936.298796625808	129.4050758469093	3926.6187463589013
13.258141006655675	25329.96422676468	26001.25214090111	33339.08909044162	33454.61491546349	36865.60136404561	36746.00143235073	39932.1730738548	39626.51335198274	44749.32753193322	44193.381731365385	0.17884108055926898	0.16796108953192357	127.2913634343713	3885.751576547511	126.98151807079557	3876.293400757946
13.338027975724735	25336.5101789703	26008.01526582019	33348.085736291585	33463.660050582854	36875.67317564115	36756.04885821028	39943.17033344873	39637.429252800364	44761.756796109854	44205.65488825769	0.1788464868354903	0.16796607344911782	124.87621217765263	3834.992365331389	124.5755030811415	3825.75778960716
13.418396303969553	25342.957954931775	26014.678428903233	33356.960281385764	33472.582985698245	36885.612280234476	36765.964162701595	39954.02548538946	39648.20418654053	44774.02877826363	44217.77268562256	0.1788519912285365	0.16797114781250164	122.4785556619754	3784.020905667916	122.18694098159904	3775.0116749759763
13.49924889182131	25349.30704887201	26021.24112555255	33365.71218727332	33481.38318629421	36895.41812373669	36775.74679631385	39964.73795879893	39658.83758764415	44786.14287382724	44229.73452584421	0.1788575955256656	0.1679763142694121	120.09830386622343	3732.8369414890185	119.815742220846	3724.0548205208033
13.580588657187745	25355.55695233255	26027.70284867688	33374.34091423543	33490.06011668648	36905.09015139222	36785.39620892153	39975.30718259829	39669.32889036991	44798.098478632906	44241.53981169173	0.1788633015468693	0.16798157449734835	117.735367110261	3681.4402179075405	117.46181758810417	3672.8869913648814
13.662418535558457	25361.707154136482	26034.06308865767	33382.84592127641	33498.6132400146	36914.62780778218	36794.91184978822	39985.732585520585	39679.67752880694	44809.894988937696	44253.18794634345	0.17886911114547896	0.16798693020453356	115.38965605202247	3629.83048116602	115.12507821331383	3621.5079541532323
13.744741480110864	25367.75714035054	26040.32133331522	33391.22666611412	33507.042018234824	36924.030536826904	36804.29316757079	39996.01359612289	39689.88293688785	44821.531801448145	44264.678333412	0.17887502620878173	0.1679923831304791	113.06108168628998	3578.007478620857	112.80543556445627	3569.917476998642
13.827560461816718	25373.7063942467	26046.47706787351	33399.482605170735	33515.345912112105	36933.297781789195	36813.53961032282	40006.14964279934	39699.94454840129	44833.00831334637	44276.01037696897	0.17888104865864898	0.16799793504656566	110.74955534641049	3525.970958828926	110.50280144717544	3518.115329497494
13.910878469549415	25379.554396263036	26052.52977492506	33407.61319356311	33523.52438121267	36942.42898527738	36822.650625498936	40016.14015379417	39709.86179700545	44844.32392231606	44287.183481570944	0.17888718045217725	0.16800358775663105	108.45498869885341	3473.720671395771	108.21708800265333	3466.1012827018276
13.9946985101918	25385.30062396342	26058.478934394338	33415.61788509238	33531.576883895534	36951.4235892477	36831.625659958096	40025.98455721409	39719.63411624078	44855.47802656825	44298.19705228465	0.17889342358233865	0.16800934309757218	106.1772937415517	3421.256366956979	105.94820770461229	3413.875109053217
14.079023608744702	25390.944551996883	26064.324023501013	33423.496132233806	33539.50287730426	36960.28103500731	36840.46415996751	40035.68228104162	39729.26093954339	44866.47002486813	44309.050494713214	0.17889978007864749	0.16801520293995642	103.9163828069577	3368.5777972871438	103.69607336187619	3361.4365824926645
14.163856808436103	25396.485652056137	26070.06451672243	33431.24738612638	33547.301817358624	36969.00076321722	36849.16557120656	40045.2327531484	39738.74170025873	44877.2993165622	44319.74321502285	0.17890625200783591	0.16802116918864546	101.67216855447623	3315.6847151098773	101.46059811196756	3308.7854782911018
14.24920117083096	25401.92339283483	26075.699885754817	33438.871096561445	33554.97315874524	36977.58221389429	36857.729338769845	40054.63540130783	39748.075831654394	44887.965301604774	44330.27461996877	0.17891284147454398	0.1680272437834298	99.44456397218164	3262.576874143444	99.24169542168966	3255.921573095955
14.335059775941703	25407.257239984636	26081.229599474493	33446.36671197196	33562.51635490892	36986.02482641443	36866.15490717129	40063.88965320903	39757.2627669344	44898.46738058618	44340.644116922966	0.1789195506220233	0.16803342869967883	97.23348237501341	3209.2540290858597	97.03927908634068	3202.8446449348703
14.421435722339384	25412.48665607095	26086.65312389767	33453.73367942061	33569.93085804288	36994.32803951454	36874.441720347226	40072.994936469724	39766.30193925225	44908.8049547601	44350.851113900906	0.1789263816328524	0.16803972594899594	95.03883740288438	3155.7159355785698	94.85326322747278	3149.554473171942
14.50833212726552	25417.61110052824	26091.969922140015	33460.97144458842	33577.21611907951	37002.49129129547	36882.58922166033	40081.95067865037	39775.19278172538	44918.97742607236	44360.895019589836	0.1789333367296673	0.1680461375798947	92.86054301937111	3101.9623501766473	92.6835622912622	3096.050838482566
14.595752126744532	25422.63002961396	26097.179454374826	33468.079451762154	33584.37158768001	37010.514019223796	36890.59685390249	40090.75630726721	39783.93472744853	44928.98419718888	44370.775243376156	0.17894041817590386	0.16805266567848162	90.69851350830868	3047.9930302500725	90.53009104574448	3042.3335227845237
14.683698875697011	25427.542896362014	26102.281177790876	33475.05714382212	33591.39671222435	37018.39566013437	36898.46405929844	40099.41124980638	39792.52720950797	44938.82467152493	44380.49119537408	0.1789476282765575	0.16805931236915356	88.55266347556608	2993.8077340843156	88.39276458221138	2988.402309320867
14.772175548053516	25432.34915053526	26107.274546549288	33481.90396222943	33598.290939800805	37026.135650232485	36906.190279509035	40107.91493373775	39800.969660995805	44948.49825327445	44390.04228645442	0.17895496937895325	0.16806607981531044	86.42290784374927	2939.406220697798	86.27149831011775	2934.2569825053215
14.861185336869132	25437.048238576688	26112.15901173926	33488.619347012456	33605.053716194794	37033.73342509556	36913.77495563407	40116.266786528555	39809.26151502373	44958.00434743911	44399.42792827314	0.17896244387353438	0.16807297022007778	84.3091618528124	2884.788249907084	84.16620795798372	2879.8973279818892
14.95073145443871	25441.639603560354	26116.934021333513	33495.20273675383	33611.684485878155	37041.18841967562	36921.21752821591	40124.46623565783	39817.40220473798	44967.342359858994	44408.64753330132	0.17897005419466097	0.16807998582704625	82.2113410597376	2829.9535823147744	82.07680957223056	2825.323132620193
15.040817132412794	25446.12268514078	26121.59902014238	33501.65356857637	33618.18269199746	37048.50006830091	36928.51743724223	40132.51270863054	39825.391163333465	44976.51169724256	44417.700514854594	0.17897780282143197	0.16808712892102357	80.12936133285984	2774.90197912883	80.0032195126405	2770.534184359014
15.131445621914246	25450.496919501496	26126.15344976706	33507.97127812867	33624.54777636212	37055.66780467745	36935.67412214887	40140.40563299145	39833.22782406823	44985.51176719718	44426.58628712311	0.1789856922785125	0.16809440182880026	78.06313885445707	2719.6332022938877	77.94535445433576	2715.5302723245695
15.222620193655578	25454.761739302983	26130.596748552336	33514.15529957107	33630.77917943268	37062.691061891295	36942.68702182318	40148.144436340255	39840.91162027869	44994.34197826085	44435.30426520256	0.17899372513698555	0.16810180691993243	76.01259011635557	2664.147014318034	75.9031313835003	2660.311186686158
15.31434413805701	25458.916573628794	26134.928351537626	33520.20506555989	33636.87634030774	37069.56927240925	36949.55557460608	40155.72854634507	39848.441985393605	45003.00173993264	44443.85386512413	0.17900190401521546	0.16810934660753596	73.97763191888225	2608.4431782914326	73.87646759659401	2604.8767186636105
15.406620765365147	25462.960847931674	26139.14769040804	33526.12000723282	33642.83869671182	37076.30186808118	36956.279218295516	40163.15739075795	39855.81835294984	45011.490462705624	44452.23450388667	0.17901023157972845	0.16811702334909934	71.95818137159222	2552.5214578872547	71.8652807007602	2549.2266605496407
15.499453405772549	25466.893983977734	26143.254193443605	33531.89955419275	33648.66568498177	37082.888280140745	36962.857390148616	40170.43039742906	39863.04015660684	45019.80755809836	44460.44559948761	0.17901871054611157	0.16812483964730865	69.95415588715696	2496.3816171735525	69.8694886082958	2493.3608055394143
15.592845409537835	25470.715399789973	26147.24728546791	33537.54313449157	33654.356740053314	37089.32793920672	36969.28952688421	40177.54699432147	39870.10683016189	45027.95243868764	44468.486570955094	0.17902734367992754	0.16813279805089182	67.96547318442026	2440.0234207389876	67.88900953895063	2437.278947834857
15.686800147106629	25474.424509590826	26151.126387795906	33543.0501746139	33659.911295447426	37095.62027528438	36975.57506468558	40184.50660952638	39877.01780756559	45035.92451814188	44476.35683838065	0.17903613379764602	0.16814090115547561	65.99205128382891	2383.4466335382313	65.92376201614388	2380.980882528238
15.781321009233178	25478.020723743168	26154.890918180165	33548.42009945971	33665.32878325568	37101.764717766055	36981.71343920234	40191.30867127775	39883.77252293686	45043.72321125401	44484.05582295143	0.1790450837675954	0.16814915160446126	64.03380850676331	2326.651020855643	63.97366486614919	2324.466405576095
15.87641140710273	25481.50344869067	26158.54029075672	33553.65233232719	33670.608634126016	37107.76069543228	36987.70408555309	40197.95260796776	39890.370410578835	45051.34793397574	44491.58294698392	0.179054196510932	0.16815755208991673	62.09066347350017	2269.636348272674	62.038637215970084	2267.7353137535974
15.972074772454643	25484.872086896532	26162.07391598917	33558.746294894525	33675.75027724728	37113.60763645217	36993.54643832701	40204.437848161615	39896.81090499398	45058.79810345138	44498.93763395691	0.17906347500262512	0.16816610535348397	60.16253510233946	2212.402381614782	60.11859849220491	2210.7874046191573
16.06831455770623	25488.126036781487	26165.491200612374	33563.70140720189	33680.75314033411	37119.304968384364	36999.23993158636	40210.763820613305	39903.09344090025	45066.073138052925	44506.119308546025	0.17907292227246505	0.16817481418730737	58.24934260814916	2154.9488869197667	58.21346842034836	2153.6224765069783
16.165134236077357	25491.26469266033	26168.791547574565	33568.51708763245	33685.61664961099	37124.852118177165	37004.78399886805	40216.92995428078	39909.21745324667	45073.17245741486	44513.12739665776	0.17908254140608731	0.16818368143497486	56.3510054993676	2097.2756303232163	56.32316702144453	2096.2403284162283
16.262537301715792	25494.28744467724	26171.97435597849	33573.19275289311	33690.340229795904	37130.2485121689	37010.17807318552	40222.935678341564	39915.18237722935	45080.095482469806	44519.96132546442	0.17909233554601972	0.16819270999248304	54.4674435776833	2039.3823780519888	54.44761461162125	2038.6407600054517
16.36052726982327	25497.193678739954	26175.039021021443	33577.72781799477	33694.92330408369	37135.493576088054	37015.42158703028	40228.78042220837	39920.98764830752	45086.84163548434	44526.62052343932	0.17910230789274575	0.16820190280921615	52.59857693471713	1981.268896301277	52.586731799150584	1980.823571484536
16.459107676782416	25499.982776452478	26177.984933933923	33582.12169623183	33699.3652941287	37140.58673505297	37020.51397237329	40234.463615544635	39926.63270221945	45093.410340095244	44533.104420392185	0.1791124617057916	0.16821126288894522	50.74432595289545	1922.9349512709305	50.74043948538019	1922.7885636761785
16.55828208028434	25502.654115046935	26180.81148191757	33586.373799161884	33703.66562002759	37145.52741357216	37025.45466066674	40239.98468828085	39932.11697499929	45099.80102134682	44539.4124475058	0.17912280030483244	0.16822079329084844	48.90461130312178	1864.3803090704605	48.90865886214306	1864.5355379125103
16.658054059457015	25505.20706731362	26183.51804808135	33590.483536584106	33707.823700300985	37150.31503554354	37030.24308284496	40245.34307063018	39937.43990299302	45106.01310572779	44545.54403737212	0.17913332707082136	0.16823049713054777	47.07935393997468	1805.6047355374321	47.091311407188186	1806.0642958693206
16.758427214994473	25507.641001529704	26186.10401137658	33594.450316517214	33711.838951874735	37154.949024253765	37034.87866932529	40250.53819310428	39942.60092287482	45112.046021208735	44551.49862402906	0.17914404544713944	0.1682403775811695	45.26847510386142	1746.6079963184893	45.288318886538036	1747.3746396694332
16.859405169286727	25509.955281387167	26188.568746531197	33598.273545177595	33715.71079006136	37159.42880237789	37039.36085000953	40255.56948652995	39947.599471664136	45117.89919728091	44557.27564299841	0.17915495894076675	0.16825043787442057	43.4718963195628	1687.3898568013683	43.49960335277137	1688.4663718203083
16.960991566550526	25512.149265918706	26190.911623982163	33601.95262695618	33719.438628540345	37163.75379197838	37043.68905428451	40260.43638206525	39952.43498674225	45123.57206499469	44562.87453132356	0.17916607112347918	0.168260681301691	41.689539391954895	1627.9500819444656	41.72508714097785	1629.3392950426787
17.063190072960847	25514.22230942248	26193.132009806784	33605.48696439492	33723.021879338055	37167.92341450384	37047.86271102262	40265.13831121571	39957.10690586903	45129.064056998526	44568.29472760772	0.1791773856330653	0.1682711112151736	39.92132640443742	1568.288436212577	39.96469286721549	1569.993212240748
17.166004376783235	25516.173761385213	26195.229265652564	33608.87595816259	33726.45995280716	37171.93709078772	37051.88124858228	40269.67470585075	39961.61466719976	45134.3746075785	44573.5356720526	0.1791889061745695	0.16828173102900618	38.16717971942853	1508.404683583416	38.2183434292092	1510.4279265170917
17.26943818850684	25518.002966404256	26197.20274866603	33612.1190070305	33729.75225760581	37175.79424104706	37055.74409480844	40274.04499822055	39965.957709302624	45139.50315269877	44578.59680649813	0.17920063652155643	0.1682925442204388	36.427021975570824	1448.2985874125734	36.485962003294844	1450.6432410292327
17.37349524097843	25519.709264107565	26199.051811419657	33615.21550784682	33732.89820067575	37179.49428488051	37059.450677032415	40278.24862097233	39970.13547117538	45144.44913004172	44583.47757446171	0.17921258051740396	0.16830355433101865	34.700776086741826	1387.969910401851	34.767472043429734	1390.6389589896426
17.478179289537028	25521.291989072786	26200.775801838034	33618.16485551124	33735.89718722058	37183.03664126689	37063.00042207232	40282.285007167666	39974.147392263294	45149.21197904965	44588.17742117909	0.17922474207661612	0.16831476496780376	32.988365238910774	1327.4184144530445	33.06279727871879	1330.414883534424
17.583494112149474	25522.750470744013	26202.374063121737	33620.96644294787	33738.74862068258	37186.42072856246	37066.392756232235	40286.15359029871	39977.99291247584	45153.7911409656	44592.695793644445	0.1792371251861673	0.16832617980459444	31.289712888596114	1266.6438605748117	31.37186171146459	1269.970817644149
17.689443509546752	25524.084033347644	26203.845933670495	33623.61966107852	33741.45190271973	37189.64596449899	37069.627105302236	40289.853804305596	39981.67147220473	45158.18605887597	44597.03214065202	0.17924973390686816	0.16833780258319445	29.604742763214745	1205.6460088975728	29.69458961748751	1209.3065641541034
17.79603130536116	25525.291995806212	26205.19074700446	33626.12389879471	33744.00643318176	37192.7117661811	37072.702894557595	40293.385083593384	39985.182512341315	45162.39617775296	44601.18591283781	0.17926257237476134	0.1683496371146917	27.9333788579097	1144.424618506804	28.030905543098925	1148.4219256192446
17.90326134626431	25526.37367165076	26206.407831684075	33628.47854292933	33746.411610085765	37195.61755008347	37075.61954875813	40296.7468630493	39988.52547429449	45166.420944497826	44605.156562721866	0.17927564480254218	0.16836168728076745	26.275545432814397	1082.9794473256916	26.380734302685596	1087.3167042089626
18.011137502105942	25527.328368931197	26207.496511228102	33630.68297822723	33748.66682959082	37198.36273204758	37078.37649214683	40299.93857805974	39991.69980000823	45170.2598079842	44608.943544750735	0.17928895548100904	0.16837395703503047	24.631167014100356	1021.3102521151304	24.74400097943726	1025.9907017163932
18.119663666053608	25528.1553901256	26208.456104030738	33632.73658731582	33750.77148597284	37200.94672727889	37080.97314844929	40302.95966452817	39994.70493198018	45173.91221910293	44612.546315341504	0.17930250878054074	0.16838645040437572	23.000168389989994	959.4167883060873	23.120630921825068	964.4437194159254
18.228843754733095	25528.854032046835	26209.285923276162	33634.638750673905	33752.7249715976	37203.3689503427	37083.40894087152	40305.80955889198	39997.54031327901	45177.377630806106	44615.96433292478	0.179316309152605	0.16839917149037176	21.38247460927232	897.2988098831847	21.510549741768045	902.6755579449236
18.338681708369887	25529.423585748264	26209.98527685224	33636.388846600865	33754.52667689419	37205.6288151608	37085.683292098875	40308.48769814051	40000.2053875631	45180.65549815292	44619.19705798972	0.1793303611312935	0.16841212447067305	19.778010980633553	834.956069345586	19.91368331434205	840.6860173000023
18.44918149093129	25529.863336426934	26210.553467262005	33637.98625118423	33756.17599032703	37207.72573500702	37087.79562429374	40310.99351983238	40002.699599098596	45183.74527835511	44622.243953128534	0.17934466933489107	0.1684253136004634	18.186703070503427	772.3883175803348	18.329957775364164	778.4748967047781
18.56034709026951	25530.17256332554	26210.98979153386	33639.43033826724	33757.67229836783	37209.65912250328	37089.745359093824	40313.32646211363	40005.02239277812	45186.6464308239	44625.1044830824	0.1793592384674716	0.16843874321392557	16.608476700406754	709.5953036993742	16.75929951920989	716.0419944887981
18.672182518265565	25530.35053963168	26211.293541129395	33640.72047941465	33759.014985466034	37211.428389614295	37091.5319176092	40315.48596373493	40007.17321413867	45189.35841721617	44627.778114786845	0.17937407332052865	0.16845241772573757	15.043257945973892	646.5767749911174	15.201635197852738	653.3871080391109
18.784691810974078	25530.396532376177	26211.464001850236	33641.85604387899	33760.20343401962	37213.032947643325	37093.154720420345	40317.471464070266	40009.15150938106	45191.88070148299	44630.2643174191	0.17938917877463792	0.16846634163260588	13.490973136969842	583.3324768487364	13.656891720369458	590.5100337378681
18.897879028768923	25530.309802328604	26211.500453742414	33642.83639856492	33761.23702434424	37214.47220722655	37094.61318757486	40319.28240313458	40010.95672538811	45194.212749917264	44632.56256244492	0.1794045598011514	0.168480519514819	11.951548851735424	519.862152511254	12.124996248428943	527.4105667555705
19.01174825648978	25530.089603891058	26211.40217099906	33643.66090799321	33762.11513464207	37215.74557832747	37095.90673858442	40320.918221601816	40012.58830974368	45196.354031202456	44634.67232366632	0.1794202214639251	0.16849495603784057	10.424911918322323	456.16554306354374	10.605876195855672	464.08850098773837
19.126303603589555	25529.735184990084	26211.16842186115	33644.32893426398	33762.837140969554	37216.85247023125	37097.03479242118	40322.37836082344	40014.04571075144	45198.304016462294	44636.59307726987	0.17943616892108358	0.16850965595393053	8.910989411582705	392.24238726031035	9.099459228134947	400.5436290195212
19.241549204282624	25529.245786966156	26210.79846851669	33644.839837018655	33763.402417205085	37217.7922915382	37097.99676751452	40323.662262846374	40015.328377454294	45200.06217931031	44638.324301876106	0.17945240742681584	0.1685246241037956	7.409708650695393	328.0924213677645	7.6056732590077445	336.77574191987514
19.357489217694134	25528.620644461178	26210.291566997126	33645.19297340137	33763.81033501475	37218.56445015735	37098.79208174643	40324.769370431546	40016.435759652995	45201.62799590067	44639.86547858835	0.17946894233321078	0.16853986541827864	5.920997200591955	263.7153791775927	6.124446450121468	272.7846292126924
19.474127828010037	25527.858985304218	26209.646967072837	33645.38769801973	33764.0602638187	37219.16835329992	37099.420152447994	40325.69912707279	40017.36730792622	45203.000944979845	44641.21609104388	0.17948577909212654	0.16855538492007677	4.444782866426976	199.1109917042777	4.655707208468812	208.57007870357484
19.59146924462811	25526.960030394042	26208.86391214531	33645.42336290361	33764.15157075503	37219.6034074714	37099.880396393986	40326.45097701459	40018.122473649004	45204.18050793759	44642.37562546375	0.17950292325709846	0.1685711877254959	2.9809936924721114	134.27898708172143	3.199384183535585	144.13187633175403
19.709517702309874	25525.92299358038	26207.941639138277	33645.299317464196	33764.08362064427	37219.8690184644	37100.172229798525	40327.02436527138	40018.70070901287	45205.166168860174	44643.34357070482	0.17952038048528465	0.16858727904623977	1.5295579619705677	69.21909049805254	1.7554062682611402	79.46980615053326
19.828277461333414	25524.74708154228	26206.879378386086	33645.01490845123	33763.85577595209	37219.96459135044	37100.29506830958	40327.418737645945	40019.10146704509	45205.957414583165	44644.11941831163	0.1795381565394514	0.16860366419123493	0.09040419472148642	3.9310240130871534	0.32370259577874094	14.583650146611035
19.94775280764713	25523.431493664473	26205.67635352031	33644.56947990986	33763.467396751716	37219.889530471875	37100.24832700368	40327.63354074859	40019.324201628726	45206.553734745736	44644.70266256944	0.1795562572899986	0.168620348568493	-1.336538855714025	-61.5854936176911	-1.0957974626799114	-50.52681190613657
20.067948053024427	25521.975421910935	26204.331781353594	33643.96237313576	33762.917840684706	37219.64323943267	37100.031420379666	40327.668222015556	40019.368367521885	45206.954621844554	44645.092800557126	0.17957468871702376	0.16863733768700817	-2.751342203555396	-127.33074709307402	-2.503164299443597	-115.86180256865919
20.188867535219305	25520.37805069641	26202.844871761805	33643.192926629985	33762.20646292164	37219.225121089636	37099.643762352745	40327.52222972845	40019.2334203781	45207.15957128956	44645.28933220171	0.17959345691243056	0.1686546371586954	-4.154076632170472	-193.30502470210195	-3.8984680714202113	-181.42154685873538
20.31051561812294	25518.638556755028	26201.214827563355	33642.26047605207	33761.33261612103	37218.63457754245	37099.08476624761	40327.195013032884	40018.918816765865	45207.16808145935	44645.2917603327	0.1796125680820777	0.1686722527003666	-5.544812696578447	-259.5086185121909	-5.281778702978045	-247.20627241954207
20.432896691921076	25516.75610900676	26199.44084439654	33641.16435417255	33760.29565038795	37217.87101012391	37098.353844791636	40326.686021957896	40018.424014189004	45206.97965375813	44645.09959073781	0.17963202854797275	0.16869019013574527	-6.923620724614011	-325.9418244967237	-6.653165886818897	-313.2162096174434
20.55601517325261	25514.729868420975	26197.522110594247	33639.90389082408	33759.094913231194	37216.93381938934	37097.45041010747	40325.99470743502	40017.74847110674	45206.593792672844	44644.71233221889	0.17965184475051013	0.16870845539752585	-8.290570818993729	-392.60494271852076	-8.012699085724307	-379.45159170776606
20.679875505368887	25512.558987877594	26195.457807056348	33638.478412851655	33757.72974951976	37215.82240510579	37096.37387370537	40325.120521317695	40016.89164695399	45206.01000583137	44644.12949664904	0.1796720232507524	0.16872705452946823	-9.645732859498821	-459.4982775170356	-9.360447534971172	-445.91265499498695
20.804482158294064	25510.24261202525	26193.247107119354	33636.88724406138	33756.19950143799	37214.53616624055	37095.123646474945	40324.0629164005	40015.85300216177	45205.227804061156	44643.35059902986	0.17969257073276235	0.16874599368854282	-10.989176505914656	-526.6221377383918	-10.696480244834675	-512.5996390311047
20.92983962898646	25507.779877136763	26190.889176423614	33635.12970516806	33754.50350843963	37213.07450094912	37093.69913867648	40322.82134643839	40014.63199817734	45204.24670144848	44642.375157549715	0.1797134940059779	0.16876527914711167	-12.320971198816551	-593.9768368564546	-12.020866001606919	-579.5127867292613
21.055952441500814	25505.169910961966	26188.383172777925	33633.205113741875	33752.64110720106	37211.43680656309	37092.099759932054	40321.395266166364	40013.228097484964	45203.06621539901	44641.20269364278	0.17973480000763833	0.1687849172951586	-13.641186160210054	-661.5626931115985	-13.333673367946176	-646.6523444522172
21.18282514715158	25502.41183257765	26185.728246021685	33631.112784153775	33750.611631573534	37209.622479577396	37090.324919216444	40319.78413131923	40011.640763626856	45201.68586669894	44639.832732049246	0.1797564958052599	0.16880491464256467	-14.949890397838317	-729.3800298040733	-14.634970687737223	-714.0185623485595
21.31046232467717	25499.50475223422	26182.92353788356	33628.852027519155	33748.41441253338	37207.63091563663	37088.374024846475	40317.98739865076	40009.869461223054	45200.10517957641	44638.26480087487	0.17977858859915943	0.1688252778214263	-16.24715270701563	-797.42917549517	-15.924826086236862	-781.6116944020614
21.438868580405217	25496.44777119968	26179.968181838456	33626.42215164065	33746.0487781324	37205.46150952133	37086.246484471616	40316.00452595359	40007.9136559932	45198.323681764195	44636.498431653374	0.17980108572503525	0.16884601358842583	-17.53304167150054	-865.7104641553015	-17.203307471820153	-849.4319986421615
21.568048548418737	25493.239981600444	26176.861302960522	33623.822460949465	33743.51405344564	37203.11365513341	37083.94170506231	40313.83497207883	40005.7728147765	45196.340904563105	44634.53315940745	0.17982399465659393	0.16886712882724672	-18.807625666697277	-934.2242354350165	-18.470482539734803	-917.4797373851761
21.69800689072348	25489.88046625898	26173.602017774156	33621.05225644523	33740.80956051912	37200.586745481145	37081.45909289927	40311.478196955766	40003.446405553324	45194.156382905974	44632.368522712335	0.17984732300823822	0.168888630551041	-20.070972859975882	-1002.9708347860724	-19.726418771460885	-985.7551773199812
21.828748297416116	25486.368298528516	26170.18943410143	33618.11083563493	33737.93461831552	37197.88017266387	37078.79805356135	40308.933661612034	40000.93389746585	45191.76965542308	44630.00406375902	0.17987107853780562	0.16891052590494587	-21.32315121384454	-1071.9506137548015	-20.971183438348817	-1054.258589770645
21.960277486853503	25482.7025421241	26166.622650906913	33614.99749246968	33734.88854265907	37194.9933278555	37075.957991913514	40306.20082819306	39998.234760839456	45189.180264507486	44627.43932841902	0.17989526914936446	0.16893282216865327	-22.5642284884525	-1141.1639302149415	-22.204843602521578	-1122.9902508445084
22.092599205822967	25478.88225095066	26162.90075813915	33611.71151728071	33731.67064617892	37191.925601288	37072.93831209388	40303.27915998233	39995.348467203825	45186.387756382086	44624.67386630959	0.17991990289607068	0.16895552675903153	-23.794272244122112	-1210.6111486339942	-23.427466121211182	-1191.9504417562857
22.225718229713628	25474.90646892726	26159.022836568784	33608.25219671309	33728.28023825082	37188.67638223349	37069.73841750004	40300.16812142076	39992.2744893138	45183.39168116647	44621.70723085932	0.1799449879830803	0.16897864723280173	-25.013349841930903	-1280.2926402306184	-24.639117646001978	-1261.139448900707
22.359639362688714	25470.77422980857	26154.987957624155	33604.618813659006	33724.71662493836	37185.245058986926	37066.35771077572	40296.867178127424	39989.012301171424	45180.1915929461	44618.53897937597	0.17997053277052524	0.16900219128927102	-26.221528445516014	-1350.2087832093239	-25.839864625042537	-1330.557564066723
22.494367437858962	25466.484557002197	26150.795183222894	33600.81064718854	33720.979108931875	37181.63101884697	37062.795593795956	40293.375796919165	39985.56137804684	45176.78704984116	44615.168673113716	0.1799965457765485	0.16902616677311874	-27.418875026662135	-1420.35996318236	-27.029773308342556	-1400.2050848398358
22.629907317457054	25462.03646338239	26146.4435656002	33596.82697247892	33717.06698948604	37177.83364809646	37059.05146765168	40289.693445830395	39981.921196499585	45173.177614076296	44611.59587734162	0.1800230356804062	0.16905058167724682	-28.605456363467965	-1490.7465732293203	-28.20890974579379	-1470.08231460955
22.766263893012997	25457.42895110075	26141.932147134477	33592.66706074302	33712.97956235688	37173.85233198297	37055.12473263484	40285.8195941339	39978.091234400796	45169.362852052596	44607.82016141407	0.1800500113256313	0.16907544414568296	-29.78133904459537	-1561.3690142650157	-29.377339791477425	-1540.1895629251376
22.903442085530802	25452.66101139222	26137.2599601682	33588.33017915487	33708.71611973579	37169.686454697374	37051.01478822116	40281.753712360165	39974.070970953886	45165.342334418594	44603.84109884017	0.18007748172326596	0.16910076247654907	-30.94658947226708	-1632.2276953598484	-30.535129105468513	-1610.5271457219496
23.041446845665973	25447.73162437794	26132.42602682645	33583.815590774524	33704.27595018356	37165.335399352734	37046.721033054026	40277.49527231795	39969.85988671706	45161.115636143644	44599.6582673561	0.1801054560551606	0.16912654512509176	-32.101273862383096	-1703.3230338990688	-31.682343155698618	-1681.095385544002
23.180283153904217	25442.63975886392	26127.42935883071	33579.12255447066	33699.65833856141	37160.798547962004	37042.24286492616	40273.04374711433	39965.45746362414	45156.68233659172	44595.27124899659	0.18013394367734278	0.1691528007067728	-33.245458247780334	-1774.655455934815	-32.81904722022591	-1751.8946118121967
23.31995602074116	25437.38437213574	26122.268957309876	33574.250324841596	33694.862565961696	37156.07528141511	37037.579680762006	40268.398611175	39960.86318500708	45152.04201959628	44590.67963016894	0.1801629541234596	0.16917953800042881	-34.37920848163776	-1846.225396531634	-33.94530638909782	-1822.9251610627398
23.460470486863187	25431.96440974895	26116.943812606594	33569.1981521341	33689.88790963581	37151.164979454865	37032.73087659826	40263.55934026402	39956.076535617154	45147.194273535606	44585.883001726535	0.18019249710828722	0.16920676595149725	-35.50259023964463	-1918.033300072886	-35.06118556870206	-1894.187377336435
23.60183162332936	25426.3788053155	26111.452904080117	33563.96528216061	33684.73364292099	37146.06702065241	37027.69584756417	40258.52541150415	39951.09700164677	45142.13869140974	44580.880959044116	0.18022258253132198	0.16923449367530669	-36.615669020291534	-1990.0796204498038	-36.16674947971478	-1965.6816122196615
23.744044531754422	25420.626480286053	26105.795199905566	33558.55095621479	33679.39903516584	37140.78078238214	37022.473987861864	40253.29630339733	39945.92407075205	45136.87487091853	44575.673102094646	0.18025322048044318	0.16926273046044255	-37.71851014869753	-2062.36482146848	-37.26206266284862	-2037.408225312829
23.887114344492932	25414.706343727517	26099.96965686802	33552.954410984545	33673.88335165272	37135.305640795086	37017.0646907442	40247.871495844425	39940.55723207366	45131.40241454005	44570.25903552534	0.18028442123565458	0.16929148577217865	-38.81117878049554	-2134.8893772568554	-38.34718948167574	-2109.3675845507532
24.031046224824397	25408.617292096274	26093.975220153454	33547.17487846316	33668.18585351959	37129.64097079164	37011.46734849341	40242.25047016543	39934.99597625937	45125.720929610245	44564.63836873646	0.18031619527290904	0.16932076925598777	-39.893739902297966	-2207.6537725087255	-39.42219412162376	-2181.560066336766
24.175845367139747	25402.35820900701	26087.810823135045	33541.21158585867	33662.305797679495	37123.78614599372	37005.681352398315	40236.43270911965	39929.23979548586	45119.830028404074	44558.81071596035	0.18034855326801047	0.1693505907411217	-40.966258333821315	-2280.6585027817637	-40.48714059406484	-2253.9860559105873
24.32151699712871	25395.927964996892	26081.475387155187	33535.063755501076	33656.24243673825	37117.7405387159	36999.70609273096	40230.41769692605	39923.28818348086	45113.72932821753	44552.775696341916	0.18038150610060283	0.16938096024427196	-42.02879873280472	-2353.9040750162676	-41.54209273982269	-2326.645947762765
24.468066371968433	25389.325417284424	26074.967821302627	33528.730604746655	33649.99501890965	37111.5035199349	36993.54095872172	40224.2049192827	39917.14063554459	45107.41845144988	44546.532934019175	0.18041506485824516	0.1694118879733078	-43.08142559663975	-2427.3910078415647	-42.58711423090426	-2399.5401458973065
24.61549878051318	25382.54940952415	26068.287022185737	33522.21134588104	33643.56278792949	37105.07445925909	36987.18533853456	40217.793863387255	39910.79664857218	45100.89702568833	44540.082058206164	0.18044924084057232	0.16944338433109316	-44.124203263549134	-2501.1198318712413	-43.62226857156202	-2472.6690640971065
24.763819543485244	25375.59877155609	26061.43187370075	33515.50518601949	33636.94498296703	37098.452724896466	36980.638619240744	40211.18401795684	39904.2557210755	45094.16468379304	44533.4227032762	0.1804840455635482	0.169475459919387	-45.1571959163266	-2575.091090154834	-44.6476191017573	-2546.033126323484
24.91303401366693	25368.472319150103	26054.40124679534	33508.611327004975	33630.140838534535	37091.637683621775	36973.90018679201	40204.37487324813	39897.517353205396	45087.22106398351	44526.55450884655	0.18051949076381024	0.1695081255428315	-46.18046758606215	-2649.30533864256	-45.663229000536376	-2619.6327671129256
25.063147576093755	25361.16885374472	26047.193999226998	33501.52896530349	33623.14958439428	37084.62870074206	36966.969425992225	40197.36592107676	39890.5810467731	45080.06580992554	44519.477119863586	0.1805555884031079	0.16954139221301862	-47.19408215377189	-2723.763146525249	-46.669161287820316	-2693.4684318955988
25.214165648248784	25353.68716218136	26039.808975317115	33494.25729189756	33615.97044546399	37077.425140062056	36959.845720468875	40190.1566548376	39883.446305272795	45072.698570820336	44512.190186690124	0.18059235067283952	0.16957527115265508	-48.19810335259535	-2798.4650966310874	-47.66547882629675	-2767.540577329695
25.366093680258146	25346.02601643249	26032.24500569931	33486.79549217672	33608.60264171944	37070.026363847624	36952.528452643	40182.74656952436	39876.11263390322	45065.11900149402	44504.69336519302	0.1806297899986883	0.16960977379980893	-49.192594772030134	-2873.4117859322578	-48.65224432499963	-2841.849671745673
25.518937155087716	25338.184173324553	26024.500907063022	33479.14274582566	33601.04538809507	37062.4317327885	36945.01700369834	40175.13516174917	39868.57953958977	45057.32676248867	44496.98631683247	0.18066791904535714	0.16964491181225588	-50.17761986001278	-2948.603825953789	-49.62952034185582	-2916.396195515059
25.672701588741027	25330.160374255025	26016.575481891403	33471.29822670953	33593.297894382005	37054.64060595962	36937.31075354937	40167.32192976224	39860.84653100626	45049.32152015437	44489.068708752086	0.18070675072141354	0.16968069707191652	-51.15324192639673	-3024.0418432634324	-50.59736928612983	-2991.1806414574385
25.827392530458226	25321.953344903777	26008.467518194113	33463.261102756696	33585.35936512378	37046.6523407813	36929.4090808083	40159.306373471205	39852.91311859687	45041.10294674263	44480.940213870614	0.18074629818423404	0.16971714168939278	-52.11952414465486	-3099.7264798646793	-51.55585342152335	-3066.203515270725
25.983015562916506	25313.56179493864	26000.17578923424	33455.03053583891	33577.22899950939	37038.46629297852	36921.311362750894	40151.08799446088	39844.7788145979	45032.67072050133	44472.600510974495	0.18078657484506488	0.16975425800860652	-53.076529557147296	-3175.6583938170224	-52.50503486880916	-3141.4653359418735
26.139576302431465	25304.984417714266	25991.699053249733	33446.605681647765	33568.90599126399	37030.08181653785	36913.016975281294	40142.6662960118	39836.44313305955	45024.024525769906	44464.04928481191	0.18082759437419155	0.16979205861153515	-54.02432107600907	-3251.8382596112788	-53.44497560769378	-3216.966636138968
26.297080399159835	25296.21988996586	25983.036053169133	33437.985689569745	33560.389528537016	37021.4982636648	36904.52529289581	40134.04078312029	39827.90558986788	45015.16405307762	44455.28622618832	0.18086937070622208	0.16983055632305805	-54.96296148678812	-3328.2667686985806	-54.375737481430406	-3292.7079627625644
26.455533537303385	25287.26687149533	25974.18551632072	33429.16970255658	33551.67879378701	37012.71498473795	36895.83568864487	40125.21096251671	39819.16570276596	45006.08899924108	44446.311032062404	0.18091191804549364	0.169869764215907	-55.89251345349476	-3404.9446301404387	-55.29738219951105	-3368.6898773880675
26.614941435314055	25278.124004851812	25965.146154136324	33420.15685699375	33542.77296366442	37003.73132826293	36886.947534094485	40116.17634268461	39810.22299137577	44996.799067464584	44437.12340564435	0.18095525087159334	0.1699096956157287	-56.81303951900918	-3481.872570979409	-56.20997133901983	-3444.912956659682
26.77530984610034	25268.78991500523	25955.91666184844	33410.94628256544	33533.67120889125	36994.54664082465	36877.86019928617	40106.93643387959	39801.07697721971	44987.29396744138	44427.723056494986	0.1809993839450087	0.16995036410626044	-57.724602109970874	-3559.051336891018	-57.11356634889671	-3521.3777928501368
26.93664455723489	25259.263209012996	25946.49571818107	33401.53710211613	33524.3726941377	36985.16026703782	36868.57305269549	40097.49074814766	39791.727183741874	44977.57341545601	44418.109700626235	0.18104433231290185	0.16999178353462097	-58.6272635403584	-3636.4816927639768	-58.00822855325532	-3598.0849943691865
27.098951391163432	25249.542475679813	25936.881985033997	33391.928431509055	33514.87657789596	36975.571549496155	36859.08546118926	40087.838799343685	39782.17313632937	44967.63713448847	44408.283060603004	0.18109011131501687	0.17003396801672035	-59.521086014821776	-3714.164423287846	-58.894019154657144	-3675.035186308436
27.26223620541477	25239.6262852102	25927.074107160184	33382.11937948099	33505.18201235065	36965.77982871987	36849.39678998133	40077.98010314936	39772.41436233332	44957.484854319184	44398.242865646265	0.1811367365897189	0.17007693194279422	-60.40613163118542	-3792.1003335155547	-59.770999236105126	-3752.2290108967572
27.426504892812353	25229.51318885413	25917.070711836852	33372.10904749414	33495.28814324678	36955.78444310195	36839.5064025874	40067.91417709165	39762.45039109032	44947.11631163648	44387.98885173824	0.18118422408017176	0.17012068998306054	-61.28246238436259	-3870.2902494743466	-60.63922976456524	-3829.6671280562878
27.59176338168682	25219.201718544744	25906.870408528983	33361.89652958388	33485.19410975384	36945.5847288524	36829.41366077784	40057.640540560285	39752.28075394315	44936.53125014448	44377.52076172833	0.18123259004065542	0.17016525709350525	-62.15014017141948	-3948.7350189257413	-61.49877159614698	-3907.350216096267
27.758017636089992	25208.69038652846	25896.47178854567	33351.480912202795	33474.89904432652	36935.18001994061	36819.11792452895	40047.15871482516	39741.90498426131	44925.72942067269	44366.838345440345	0.1812818510430297	0.1702106485218023	-63.0092267934524	-4027.4355118963867	-62.34968547715107	-3985.2789721488953
27.925273656010095	25197.977684987694	25885.87342468962	33340.86127406159	33464.40207256284	36924.569648036806	36808.618551973486	40036.46822305414	39731.322617462196	44914.71058128786	44355.94135978231	0.18133202398334608	0.17025687981336515	-63.85978396020073	-4106.392621420324	-63.19203204876976	-4063.4541128380224
28.09353747758831	25187.062085654907	25875.07387089836	33330.036685965235	33453.702313057685	36913.75294245053	36797.914899348405	40025.56859032953	39720.53319103095	44903.47449740611	44344.829568856345	0.18138312608860982	0.17030396681753918	-64.7018732939905	-4185.60726423189	-64.0258718503319	-4141.8763748873025
28.2628151733366	25175.942039419133	25864.071661878523	33319.00621064605	33442.79887725379	36902.72923006851	36787.00632094226	40014.45934366545	39709.536244541385	44892.02094190797	44333.50274407147	0.18143517492369957	0.17035192569393842	-65.5355563336052	-4265.080381484702	-64.85126532331924	-4220.546515776776
28.43311285235687	25164.615975923316	25852.86531273128	33307.768902591706	33431.69086928798	36891.49783528937	36775.89216903949	40003.14001202368	39698.33131967528	44880.349695253586	44321.96066425647	0.1814881883984491	0.17040077291892303	-66.36089453776367	-4344.812939465046	-65.66827281408769	-4299.465314341709
28.604436660561465	25153.08230315406	25841.453318570857	33296.32380787032	33420.377385835	36880.05807995777	36764.57179386471	39991.61012633074	39686.91796024328	44868.46054560121	44310.20311577629	0.18154218477489142	0.17045052529223362	-67.17794928955846	-4424.805930356495	-66.47695457781083	-4378.633571448736
28.77679278089485	25141.33940702146	25829.834154133532	33284.669963949826	33408.857515945994	36868.40928329514	36753.04454352343	39979.86921949297	39675.29571220365	44856.353288925544	44298.22989264789	0.1815971826746726	0.17050119994377233	-67.98678190133069	-4505.0603730930015	-67.27737078360224	-4458.052110789344
28.950187433556945	25129.385650930777	25818.006273378975	33272.80639951406	33397.13034088405	36856.55076182939	36741.30976394228	39967.916826412635	39663.464123682315	44844.027729139205	44286.04079665943	0.18165320108664063	0.17055281434054959	-68.7874536185409	-4585.577314111404	-68.06958151748404	-4537.72177951131
29.124626876227456	25117.2193753442	25805.968109082318	33260.73213427346	33385.19493395491	36844.48182932162	36729.36679880636	39955.75248400259	39651.42274499148	44831.4836782146	44273.635637489875	0.1817102593746098	0.17060538629378752	-69.58002562329057	-4666.357828146778	-68.85364678569022	-4617.643448925577
29.30011740429177	25104.83889733391	25793.718072417938	33248.44617877207	33373.050360334484	36832.201796691814	36717.21498949582	39943.37573120189	39639.17112864934	44818.7209563092	44261.01423283173	0.18176837728531192	0.1706589339661923	-70.36455903919705	-4747.403019106016	-69.62962651930866	-4697.818015292287
29.476665351068124	25092.242510124586	25781.25455253329	33235.94753418873	33360.695676890755	36819.70997194091	36704.8536750191	39930.78610898961	39626.708829397976	44805.73939189062	44248.176408513835	0.1818275749565327	0.17071347587939842	-71.1411149376654	-4828.714021058753	-70.39758057915606	-4778.246400646865
29.654277088036206	25079.42848262648	25768.575916114038	33223.23519213386	33348.12993200233	36807.00566007132	36692.28219194517	39917.98316039896	39614.035404222246	44792.53882186473	44235.12199862726	0.1818878729254425	0.17076903092158793	-71.90975434005668	-4910.291998974048	-71.15756875925581	-4858.929553550668
29.832959025067048	25066.39505895836	25755.680506939018	33210.308134441446	33335.35216537169	36794.08816300522	36679.49987433289	39904.96643053127	39601.150412367366	44779.11909170553	44221.85084565209	0.18194929213712646	0.17082561835528942	-72.67053822331945	-4992.138149723411	-71.90965079107264	-4939.8684499124065
30.0127176106544	25053.140457959656	25742.56664542592	33197.16533295524	33322.36140783441	36780.95677949976	36666.50605365898	39891.735466568825	39588.0534153572	44765.48005558631	44208.362800586816	0.18201185395331723	0.17088325782536706	-73.42352752610168	-5074.253703110851	-72.65388634872215	-5021.064093888737
30.193559332147448	25039.662872692137	25729.232628166075	33183.80574930994	33309.156681162654	36767.61080506001	36653.30005874262	39878.289817787554	39574.743977010796	44751.62157651283	44194.657723078424	0.1820755801613389	0.17094196936719372	-74.16878315253416	-5156.639922779985	-73.39033505266707	-5102.517518701963
30.37549071598484	25025.960469930575	25715.67672744988	33170.22833470689	33295.73699786501	36754.049531849465	36639.8812156692	39864.62903556931	39561.221663460325	44737.54352645877	44180.73548155604	0.18214049298326562	0.17100177341502554	-74.90636597729463	-5239.298107245006	-74.1190564744029	-5184.229787545279
30.55851832793038	25012.031389642198	25701.89719078056	33156.43202968409	33282.10136097985	36740.27224859758	36626.24884771017	39850.752673413495	39547.486043166915	44723.24578650268	44166.59595336464	0.18220661508530156	0.1710626908105762	-75.63633685155946	-5322.229590964504	-74.84011014258431	-5266.201994604431
30.742648773309874	24997.873744454548	25687.892240377703	33142.415763880366	33268.24876386432	36726.27824050466	36612.40227524148	39836.66028694812	39533.53668693715	44708.728246967155	44152.23902490194	0.1822739695873896	0.17112474281179915	-76.35875660768943	-5405.43574539572	-75.55355554581911	-5348.435265880078
30.92788869724955	24983.485619111612	25673.660072669456	33128.17845579372	33254.17818997791	36712.06678914392	36598.34081565914	39822.35143394049	39519.3731679389	44693.99080755998	44137.664591757035	0.18234258007305354	0.17118795110187993	-77.07368606532691	-5488.917980145663	-76.25945213918749	-5430.930760276504
31.114244784915854	24968.86506991769	25659.198857773026	33113.71901253326	33239.88861266	36697.63717236037	36584.06378329195	39807.825674306885	39504.99506171635	44679.03337751702	44122.87255885054	0.18241247059948137	0.17125233779844992	-77.78118603698385	-5572.677744115703	-76.95785934911692	-5513.689670606516
31.30172376175672	24954.01012416897	25644.506738963617	33099.03632956507	33225.378994902065	36682.988664166885	36569.57048931185	39793.082570121995	39490.40194620491	44663.85587574751	44107.862840577276	0.1824836657078567	0.17131792546302718	-78.4813173332077	-5656.716526639648	-77.64883657782048	-5596.713224575855
31.4903323937443	24938.91877957237	25629.581832131367	33084.129290451594	33210.64828911421	36668.12053463716	36554.8602416415	39778.121685627615	39475.593401745726	44648.45823098145	44092.63536095109	0.18255619043394367	0.17138473711068386	-79.17414076894056	-5741.035858740099	-78.33244320908852	-5680.002685912885
31.68007748761912	24923.589003651243	25614.42222522564	33068.99676658421	33195.69543688518	36653.03204979521	36539.93234485872	39762.94258724051	39460.56901109917	44632.84038191889	44077.19005375134	0.18263007031893558	0.17145279621995463	-79.85971717034408	-5825.637314431369	-79.00873861486616	-5763.559355542064
31.870965891135747	24908.01873313752	25599.025977686615	33053.637616908774	33180.51936873635	36637.72247150157	36524.78610009797	39747.54484355941	39445.32835945797	44617.002277381296	44061.526862671635	0.18270533142057202	0.17152212674299047	-80.53810737973254	-5910.522511942312	-79.67778215940052	-5847.384572647512
32.063004493309954	24892.20587335053	25583.39111986409	33038.050687644616	33165.11900386962	36622.191057336364	36509.42080494924	39731.92802537179	39429.87103446007	44600.94387646577	44045.64574147121	0.1827820003245332	0.17159275311596273	-81.2093722626596	-5995.693115081638	-80.33963320494513	-5931.479715828784
32.25620022466719	24876.14829756127	25567.5156524228	33022.2348119957	33149.49324990858	36606.4370604784	36493.83575335349	39716.09170565927	39414.19662620066	44584.66514870065	44029.54665412826	0.18286010415612108	0.1716647002697273	-81.87357271388464	-6081.150834588334	-80.99435111868661	-6015.846204418689
32.45056005749291	24859.843846342643	25551.397545733682	33006.18880985489	33133.64100263259	36590.45972958121	36478.03023549465	39700.03545960286	39398.304727243274	44568.1660742045	44013.22957499524	0.18293967059223357	0.17173799364075598	-82.53076966563822	-6166.897429659963	-81.64199527959863	-6100.485499792732
32.64609100608406	24843.290326904065	25535.034739251085	32989.91148749941	33117.561145704014	36574.25830864414	36462.00353768825	39683.75886458601	39382.19493263024	44551.44664384561	43996.694488956455	0.18302072787364057	0.1718126591823433	-83.18102409316634	-6252.934709325433	-82.28262508154148	-6185.399106442928
32.84280012700226	24826.485512411975	25518.425140876345	32973.40163728001	33101.25255038929	36557.832036881235	36445.75494226781	39667.26150019869	39365.86683989355	44534.50685940627	43979.94139158936	0.1831033048175725	0.17188872337609057	-83.82439702138072	-6339.264533920214	-82.91629994247342	-6270.5885735191405
33.040694519328454	24809.427141293665	25501.566626304833	32956.65803730038	33084.714075270625	36541.180148584644	36429.28372746544	39650.542948238755	39349.320049062815	44517.34673374741	43962.97028932579	0.1831874308306282	0.17196621324368952	-84.46094953421562	-6425.888816807419	-83.54307931101357	-6356.055496228859
33.239781324919136	24792.112916525537	25484.4570383593	32939.67945108902	33067.94456595208	36524.30187298454	36412.58916729088	39633.602792713245	39332.554162674576	44499.96629097661	43945.78119961798	0.18327313592201566	0.1720451563589975	-85.09074277947366	-6512.809525777586	-84.16302267074934	-6441.80151706934
33.44006772866406	24774.540504905148	25467.094186306713	32922.46462726256	33050.942854756686	36507.196434105164	36395.67053140572	39616.4406198388	39315.5687857796	44482.36556661903	43928.37415110578	0.18336045071712773	0.17212558086042642	-85.713837979245	-6600.02868494112	-84.77618955007347	-6527.828327532858
33.64156095874556	24756.707536305257	25449.475845158813	32905.01229917896	33033.70776041559	36489.86305061492	36378.52708499353	39599.05601803964	39298.36352594928	44464.54460778912	43910.74918378639	0.18344940647147412	0.17220751546364596	-86.33029643607733	-6687.548376291059	-85.3826395272772	-6614.1376694710925
33.84426828689945	24738.611602912126	25431.599754956947	32887.321184583445	33016.23808774962	36472.300935674255	36361.15808862697	39581.44857794661	39280.93799328213	44446.50347336752	43892.90634918763	0.1835400350849681	0.172290989474617	-86.94017954045557	-6775.370741433464	-85.98243223820464	-6700.7313366876915
34.04819702867729	24720.250258444572	25413.463620038965	32869.38998524311	32998.53262734132	36454.509296776705	36343.562798129555	39563.61789239304	39263.29180040808	44428.24223417832	43874.84571054266	0.18363236911659184	0.17237603280295832	-87.54354878165759	-6863.4979836130515	-86.57562738552224	-6787.611176711507
34.25335454371064	24701.62101735532	25395.065108288916	32851.21738657279	32980.590155198566	36436.487335586244	36325.740464433584	39545.56355641031	39245.42456249223	44409.76097317005	43856.567342967675	0.18372644179943723	0.17246267597566375	-88.14046575449174	-6951.932369443588	-87.16228474392847	-6874.779092256911
34.45974823597649	24682.72135401353	25376.40185036932	32832.80205725049	32962.40943240959	36418.234247769244	36307.69033343424	39527.285167221926	39227.33589723836	44391.0597855992	43838.071333643245	0.18382228705614684	0.1725509501511765	-88.73099216804258	-7040.676230869256	-87.74246416908863	-6962.2370430463925
34.66738555406454	24663.54870186809	25357.47143893414	32814.142648822824	32943.989204787766	36399.74922282165	36289.41164583803	39508.782324236636	39209.02542489002	44372.138779216875	43819.357781997	0.18391993951476057	0.17264088713383086	-89.3151898553042	-7129.731967200525	-88.31622560659889	-7049.987047656439
34.87627399144595	24644.100452590785	25338.271427823373	32795.237795299196	32925.328202507335	36381.03144389028	36270.90363700725	39490.054629039405	39190.49276823143	44352.99807445754	43800.42679989017	0.1840194345249801	0.1727325193886744	-89.8931207832211	-7219.102047265507	-88.88362909897114	-7138.031185241416
35.086421086743854	24624.373955199182	25318.79933123795	32776.08611273519	32906.42513972907	36362.080087588765	36252.16553679941	39471.101685381305	39171.73755258695	44333.63780463104	43781.2785118066	0.18412080817486795	0.17282588005668206	-90.46484706109914	-7308.78901144769	-89.44473479565931	-7226.3715975657105
35.29783442400536	24604.3665151589	25299.05262289434	32756.68619880487	32887.27871421522	36342.89432380827	36233.19656940112	39451.92309916815	39152.759405818906	44314.058116117914	43761.91305504436	0.1842240973079907	0.1729210029703775	-91.03043095036992	-7398.79547390528	-89.99960296101926	-7315.010490889661
35.51052163297529	24584.075393463994	25279.028735159147	32737.036632361014	32867.887606934724	36323.4733155218	36213.99595315768	39432.518478447164	39133.55795832491	44294.259168567136	43742.33057991127	0.1843293395410242	0.17301792266986357	-91.58993487645057	-7489.1241249796	-90.54829398318543	-7403.950137977488
35.72449038937153	24563.497805695297	25258.725058161977	32717.135972983113	32848.250481656716	36303.81621858235	36194.56290039646	39412.88743339182	39114.132843033105	44274.241135096876	43722.53124992248	0.18443657328183152	0.1731166744192884	-92.14342143791146	-7579.777733472176	-91.09086838482472	-7493.1928803166375
35.93974841516195	24542.630921056272	25238.13893888662	32696.982760513343	32828.365984533026	36283.92218151538	36174.89661724489	39393.029576285466	39094.48369539619	44254.00420249889	43702.5152420015	0.18454583774803107	0.17321729422375332	-92.69095341701177	-7670.759149070829	-91.62738683157659	-7582.741130194627
36.15630347884324	24521.471861385424	25217.26768024009	32676.5755145794	32808.2327436692	36263.790345304296	36154.99630344311	39372.94452150282	39074.61015338423	44233.54857144569	43682.28274668466	0.18465717298606965	0.17331981884667683	-93.23259379182127	-7762.071304938756	-92.15791014235583	-7672.597372942604
36.374163395721176	24500.017700144643	25196.108540098387	32655.91273410399	32787.849368683346	36243.41984316933	36134.86115215013	39352.63188548948	39054.51185747555	44212.874456700876	43661.833968328334	0.18477061989081572	0.1734242858276298	-93.76840574704693	-7853.717220300809	-92.68249929982994	-7762.764169311151
36.59333602819267	24478.26546138307	25174.658730328647	32634.992896800748	32767.214450252693	36222.80980033965	36114.490349744134	39332.091286739735	39034.18845064626	44191.98208733298	43641.16912531974	0.18488622022569298	0.17353073350065887	-94.29845268609643	-7945.7000031536445	-93.20121546083828	-7853.244157832116
36.813829286029524	24456.21211867548	25152.915415786887	32613.814458655863	32746.326559647212	36201.95933381802	36093.88307561632	39311.32234577202	39013.63957835791	44170.87170693239	43620.28845029086	0.18500401664336688	0.17363920101311173	-94.82279824359284	-8038.022853093222	-93.71411996771349	-7944.0400573397055
37.03565112666392	24433.854594034685	25130.875713290647	32592.375853395108	32725.184248250134	36180.86755213818	36073.038501958064	39290.32468510232	38992.864888543314	44149.54357383168	43599.19219033572	0.1851240527070055	0.17374972834497893	-95.34150629707437	-8130.689064127393	-94.22127435875882	-8035.15466947481
37.25880955547555	24411.189756797332	25108.536690566063	32570.67549193604	32703.786047065067	36159.53355511482	36051.955793541645	39269.09792921557	38971.864031590994	44127.99796132986	43577.88060723164	0.18524637291213142	0.1738623563287735	-95.85464098022203	-8223.702027695253	-94.72274037993338	-8126.59088135045
37.483312626080554	24388.21442248197	25085.89536516812	32548.711761824292	32682.13046620866	36137.95643358521	36030.63410749354	39247.64170453438	38950.6366603271	44106.23515791955	43556.35397766334	0.185371022709086	0.17397712666996162	-96.36226669678581	-8317.065235813148	-95.21857999767235	-8218.351668364368
37.70916844062219	24364.92535161884	25062.948703373677	32526.483026653827	32660.215994388876	36116.135269142775	36009.07259306046	39225.95563938537	38929.18242999552	44084.255467517934	43534.6125934509	0.1854980485261251	0.17409408196796425	-96.86444813408889	-8410.782284229062	-95.7088554106158	-8310.440096994862
37.93638515006311	24341.319248550735	25039.69361904654	32503.98762547074	32638.041098368376	36094.06913386225	35987.27039136806	39204.0393639631	38907.500998236006	44062.059209701445	43512.656761781465	0.18562749779316498	0.174213265737749	-97.36125027645903	-8504.85687569715	-96.19362906174501	-8402.859327699058
38.164970954479706	24317.392760203882	25016.126972473485	32481.22387215987	32615.604222412367	36071.75709001615	35965.22663517185	39181.89251029137	38885.592025060076	44039.64671994439	43490.486805444816	0.18575941896620543	0.17433472243202924	-97.85273842114839	-8599.292823485099	-96.67296365265793	-8495.612618035637
38.39493410335793	24293.14247482784	24992.245569170413	32458.190054813298	32592.90378772007	36049.19818978165	35942.9404485996	39159.5147121813	38863.4551728242	44017.01834986058	43468.10306307206	0.18589386155244722	0.17445849746409495	-98.33897819259437	-8694.094054863788	-97.14692215627292	-8588.703325768001
38.626282895891045	24268.564920704182	24968.046158658188	32434.884435081185	32569.93819184032	36026.39147493884	35920.41094688608	39136.90560518722	38841.090106201314	43994.17446744994	43445.50588937927	0.18603087613612876	0.17458463723129086	-98.82003555764095	-8789.264614726417	-97.61556783044944	-8682.13491207268
38.859025681279114	24243.656564822402	24943.525433206756	32411.30524750324	32546.705808069535	36003.33597655873	35897.63723609869	39114.06482655915	38818.49649214929	43971.11545734832	43422.69565541426	0.1861705144051092	0.174713189139168	-99.29597684310284	-8884.808669531718	-98.07896423371858	-8775.910945047624
39.09317085903034	24218.41381152208	24918.68002654654	32387.450698820296	32523.204984831857	35980.03071468091	35874.61841285396	39090.99201519173	38795.6739998766	43947.84172108106	43399.67274880737	0.18631282917821956	0.1748442016263315	-99.76686875097221	-8980.73051109258	-98.53717523893283	-8870.03510308452
39.328726879264174	24192.833001101357	24893.506512547017	32363.31896726668	32499.43404504176	35956.47469798177	35851.35356402551	39067.686811571	38772.62230080607	43924.35367732187	43376.4375740272	0.18645787443340867	0.1749777241900023	-100.23277837620117	-9077.03456071578	-98.990265048531	-8964.511178490706
39.56570224301631	24166.91040838909	24868.001403860362	32338.908201840342	32475.391285446975	35932.666923430625	35827.84176644166	39044.14885771626	38749.341068534886	43900.651762154186	43352.990552639596	0.18660570533671214	0.1751138074123248	-100.69377322445507	-9173.72537342459	-99.43829821163672	-9059.343081343919
39.80410550254544	24140.6422412814	24842.161150529737	32314.216521552527	32451.074975952117	35908.60637593585	35804.08208657334	39020.37779711989	38725.82997879196	43876.73642933847	43329.332123571265	0.1867563782720761	0.17525250298744285	-101.14992122996773	-9270.807642265223	-99.88133963930886	-9154.53484326601
40.04394526164196	24114.024639240142	24815.982138561372	32289.242014654264	32426.483358922374	35884.292027978525	35780.073580211945	38996.37327468217	38702.08870939236	43852.60815058247	43305.462743378004	0.186909950872054	0.17539386374936602	-101.60129077528836	-9368.286202925257	-100.31945462142176	-9250.09062146768
40.28523017593832	24087.053671753092	24789.460688458716	32263.982737840044	32401.61464846583	35859.72283923449	35755.81529213614	38972.1349366429	38678.11694018811	43828.267415816714	43281.38288651697	0.18706648204942053	0.1755379437006625	-102.0479507099808	-9466.166038339958	-100.75270884479687	-9346.01470294036
40.52796895322162	24059.725336754473	24762.593053718163	32238.43671542762	32376.467029694566	35834.897756183986	35731.306255767915	38947.66243050892	38653.91435301601	43803.714733474226	43257.09304562388	0.1872260320297272	0.1756847980420001	-102.48997037122899	-9564.452283588238	-101.18116841063602	-9442.311508743092
40.77217035374772	24032.035559004453	24735.375419284635	32212.60193851273	32351.038657962956	35809.8157117081	35706.545492816906	38922.95540497706	38629.48063164133	43778.95063077475	43232.59373179436	0.18738866238483223	0.17583448320256606	-102.9274196048209	-9663.150230929255	-101.60489985365712	-9538.985598514788
41.017843190557436	24003.98018842684	24707.80389996633	32186.47636409853	32325.327658083155	35784.47562467216	35681.532012913005	38898.01350985305	38604.81546169839	43753.97565401381	43207.88547487051	0.18755443606744232	0.1759870568714009	-103.36036878649611	-9762.26533500757	-102.02397016089526	-9636.041675065644
41.26499632979458	23975.554998403462	24679.874538807067	32160.05791419821	32299.33212351643	35758.87639949503	35656.26481322668	38872.83639596557	38579.91853062685	43728.79036885644	43182.96882373201	0.18772341744670018	0.17614257802967173	-103.78888884441403	-9861.80321827624	-102.43844679214817	-9733.484589242376
41.51363869102594	23946.755684024007	24651.5833054149	32133.34447491033	32273.050115539496	35733.016925704185	35630.742878076184	38847.423715075645	38554.789527603934	43703.39536063578	43157.84434659194	0.18789567234485624	0.17630110698392515	-104.21305128208769	-9961.769676590338	-102.84839770023245	-9831.319344877265
41.763779247563185	23917.577860290152	24622.92609424614	32106.333895465603	32246.479662385573	35706.89607747583	35604.96517852209	38821.77511978092	38529.428143472804	43677.79123465663	43132.512631298196	0.18807126807506144	0.17646270540034906	-104.63292820249626	-10062.170685042627	-103.25389135173464	-9929.551103900187
42.0154270267867	23888.017060272603	24593.898722843023	32079.02398724432	32219.61875835864	35680.51271315953	35578.93067194782	38795.8902634147	38503.83407066635	43651.97861650402	43106.97428563973	0.18825027348032183	0.1766274363400836	-105.0485923327069	-10163.012404004112	-103.65499675043975	-10028.18519184459
42.26859111047143	23858.068733219414	24564.496930023237	32051.412522763112	32192.465362919622	35653.86567478677	35552.6383016254	38769.76879993963	38478.00700312577	43625.95815235686	43081.22993765737	0.18843275897366482	0.17679536429561646	-105.46011704966077	-10264.30118538998	-104.05178345963941	-10127.227103359066
42.523280635114425	23827.72824261467	24534.71637402096	32023.497234630304	32165.017399744775	35626.95378756296	35526.08699626726	38743.41038383532	38451.94663621514	43599.73050930689	43055.280235960985	0.18861879657954012	0.17696655522830138	-105.86757640559517	-10366.043579063378	-104.44432162448356	-10226.68250785768
42.77950479226489	23796.99086418592	24504.55263057719	31995.275814468816	32137.27275575434	35599.77585934254	35499.27566956257	38716.814669981046	38425.65266663091	43573.29637568339	43029.12585005178	0.18880845997653323	0.17714107660704428	-106.27104515681276	-10468.246339701116	-104.83268199799932	-10326.55725567136
43.03727282885567	23765.851783858016	24474.00119097725	31966.74591180423	32109.22928010986	35572.33068008511	35472.20321969683	38689.98131353046	38399.12479230518	43546.65646138216	43002.76747064934	0.18900182454140335	0.17731899744819618	-106.67059879170847	-10570.916433762759	-105.21693596616387	-10426.857384233736
43.29659404753705	23734.306095653454	24443.05746003541	31937.90513291889	32080.884783180638	35544.61702129429	35444.868528856	38662.90996978164	38372.36271230467	43519.81149820142	42976.205810025465	0.18919896739452538	0.17750038835669762	-107.0663135592913	-10674.061046667397	-105.59715557325399	-10527.589124469087
43.55747780701245	23702.348799536092	24411.71675402342	31908.751039668798	32052.237035476624	35516.633635436294	35417.27046271273	38635.60029403918	38345.36612672307	43492.762240182405	42949.441602342886	0.18939996744676688	0.17768532156852254	-107.45826650048548	-10777.68759041652	-105.9734135493054	-10628.758907508105
43.81993352237618	23669.974799197447	24379.974298542507	31879.281148263115	32023.283766547745	35488.379255339045	35389.407869895476	38608.05194146971	38318.134736568194	43465.5094639562	42922.475604000676	0.1896049054478668	0.1778738709944694	-107.8465354792861	-10881.803711389191	-106.34578333891113	-10730.373371736147
44.08397066545326	23637.178899783587	24347.825226335637	31849.492928004438	31994.022663846863	35459.85259357012	35361.27958143791	38580.264566949816	38290.668243641485	43438.053969096174	42895.30859398428	0.1898138640363626	0.17806611226534633	-108.23119921523903	-10986.417298450135	-106.7143391296413	-10832.439369932748
44.349598765141174	23603.955805561127	24315.264575040277	31819.383799988696	31964.451371557414	35431.05234179348	35332.88441021083	38552.23782490671	38262.966350412855	43410.39657847673	42867.94137422357	0.19002692779113783	0.1782621227786101	-108.61233731776883	-11091.536491450854	-107.07915588206379	-10934.963976782747
44.6168274077539	23570.300117519902	24282.287284877377	31788.95113576247	31934.567489381578	35401.97717010313	35304.22115033232	38523.9713691498	38235.02875988678	43382.53813863743	42840.374769955175	0.19024418328462833	0.17846198174650557	-108.9900303206814	-11197.169689930975	-107.44030936157651	-11037.954496720806
44.88566623736761	23536.206330911704	24248.888196276974	31758.192255937585	31904.36857129017	35372.62572633438	35275.288576558785	38495.46485269526	38206.85517546278	43354.4795201545	42812.609630092826	0.190465719137776	0.17866577024576769	-109.36435971864557	-11303.325562265702	-107.79787617024704	-11141.418471983634
45.15612495616904	23501.66883272154	24215.062047436408	31727.104428759405	31873.852124230583	35342.99663534984	35246.085443653086	38466.71792758066	38178.44530078713	43326.221618017335	42784.64682760284	0.19069162607678658	0.17887357126894327	-109.73540800504998	-11410.013055136427	-108.15193378079857	-11245.363691073842
45.42821332480542	23466.681899071235	24180.80347181074	31695.68486862911	31843.01560679301	35313.08849830119	35216.61048573135	38437.73024467101	38149.7988395978	43297.76535201263	42756.48725988729	0.19092199699174542	0.17908546977739667	-110.10325871063105	-11517.241403333843	-108.50256057114893	-11349.79819747433
45.701941162736816	23431.239692551815	24146.10699553207	31663.930734576566	31811.85642783196	35282.899891864094	35186.862415585696	38408.50145345504	38120.915495560366	43269.111667114164	42728.13184917309	0.19115692699719705	0.1793015527560612	-110.46799644427665	-11625.020140030421	-108.84983586071758	-11454.73029878363
45.97731834859046	23395.336259483847	24110.96703475636	31631.839128683165	31780.371945042443	35252.42936744632	35156.83992398337	38379.031201831574	38091.79497209593	43240.26153388	42699.58154290858	0.1913965134947287	0.17952190927000655	-110.82970693500829	-11733.359107394703	-109.19383994735836	-11560.168576105498
46.25435482051728	23358.965527102657	24075.37789293507	31599.40709445168	31748.559463488436	35221.67545036727	35126.541678940455	38349.31913588518	38062.436972199954	43211.21594885582	42670.83731416683	0.1916408562376641	0.17974663052289316	-111.18847707575333	-11842.268467689864	-109.53465414755192	-11666.121894038282
46.533060576550575	23322.121300666993	24039.33375800909	31566.63161512196	31716.416234081513	35190.63663900823	35095.96632496889	38319.364899651046	38032.841198250986	43181.975934985625	42641.90016205557	0.19189005739793272	0.17997580991738293	-111.54439496755367	-11951.758714656346	-109.8723608349901	-11772.59941072017
46.813445674966815	23284.797260488805	24002.82869952399	31533.509611930363	31683.939452009618	35159.31140393248	35065.11248229779	38289.168134869	38003.007351811364	43152.54254202992	42612.771112136084	0.19214422163521203	0.18020954311758886	-111.89754996760894	-12061.840685606003	-110.20704348306754	-11879.610588542186
47.09552023464871	23246.986958881014	23965.856665661602	31500.037942309456	31651.126255110812	35127.698186972404	35033.97874606449	38258.72848072414	37972.93513341551	43122.91684698978	42583.45121684732	0.19240345616842142	0.1804479281136417	-112.24803273802536	-12172.525573860854	-110.53878670939594	-11987.165205337107
47.37929443545016	23208.683817022353	23928.411480188006	31466.21339802776	31617.973722193048	35095.79540028474	35002.56368547757	38228.04557357647	37942.624242349084	43093.09995453965	42553.94155593928	0.19266787084967588	0.18069106528845796	-112.59593529523409	-12283.824941601604	-110.86767631919065	-12095.273365729488
47.66477851856398	23169.88112173572	23890.4868393137	31432.03270326556	31584.478871295985	35063.60142537066	34970.86584294866	38197.11904667661	37912.074376416276	43063.092997466825	42524.24323691336	0.1929375782407822	0.18093905748679523	-112.94135106305475	-12395.750733391382	-111.19379935263714	-12203.9455131758
47.951982786891236	23130.57202217828	23852.076308463893	31397.492512625155	31550.63865789334	35031.11461206038	34938.88373319255	38165.94852986859	37881.28523169571	43032.89713711913	42494.35739547109	0.1932126936924016	0.18119201008669147	-113.28437492788362	-12508.315290292725	-111.51724413425109	-12313.192442550324
48.24091760541319	23090.749526439977	23813.173318955636	31362.589409072065	31516.44997303255	34998.33327745966	34906.61584229344	38134.53364927697	37850.25650228326	43002.51356385911	42464.28519596989	0.1934933354259562	0.18145003107338065	-113.62510329442011	-12621.53136436548	-111.83810032266774	-12423.025313044898
48.53159340156531	23050.40649804932	23773.771164580015	31327.319901806197	31481.909641411046	34965.2557048587	34874.060626737664	38102.874026981	37818.98788002338	42971.94349752799	42434.02783188852	0.1937796246184262	0.18171323111578652	-113.96363414459483	-12735.412133905105	-112.15645896290516	-12533.455661707558
48.82402066561362	23009.535652382023	23733.862998085053	31291.68042405793	31447.014419384304	34931.88014259917	34841.21651240933	38070.96928067125	37787.479054225565	42941.188187915686	42403.5865262994	0.194071685490127	0.18198172364569962	-114.3000670995898	-12849.971219362691	-112.47241254190885	-12644.495417635888
49.11820995103327	22968.129552971233	23693.441827557497	31255.667330808115	31411.76099290491	34898.20480290003	34808.08189354897	38038.81902329121	37755.72971136763	42910.24891524032	42372.9625323503	0.1943696453956112	0.18225562493974878	-114.63450348156039	-12965.222699667327	-112.78605504356528	-12756.156916495413
49.41417187488941	22926.180607716207	23652.500512700117	31219.276896428255	31376.14597538924	34864.22786063937	34774.65513167343	38006.42286266154	37723.73953478442	42879.12699063597	42342.15713375499	0.19467363491780523	0.18253505420428076	-114.96704638166557	-13081.181129624136	-113.09748200923059	-12868.452916001901
49.71191711822035	22883.681064985696	23611.031761000384	31182.50531223659	31340.165905507645	34829.947452089444	34740.934554453735	37973.78040108551	37691.508204339836	42847.823756647405	42311.1716452912	0.19498378796553462	0.18282013366327127	-115.29780072775611	-13197.861557732336	-113.40679059836111	-12981.396611799486
50.01145642642306	22840.623009614977	23569.028123789107	31145.34868396911	31303.817244897582	34795.36167360556	34706.9184545521	37940.89123493726	37659.035396084364	42816.34058773559	42280.00741330952	0.1953002418745655	0.18311098864938966	-115.62687335533701	-13315.27954480797	-113.71407965159597	-13095.001654021442
50.3128006096408	22796.998358791836	23526.48199218385	31107.803029159597	31267.09637579396	34760.468580263965	34672.60508841342	37907.7549542291	37626.32078189438	42784.67889079008	42248.66581624992	0.19562313751231564	0.1834077476983547	-115.95437308256078	-13433.45118352957	-114.01944975774677	-13209.282164709643
50.61596054315354	22752.79885782971	23483.38559291498	31069.864274426767	31229.99959857522	34725.26618444866	34637.99267501139	37874.37114215923	37593.36402909459	42752.84010565138	42217.14826516861	0.19595261938639336	0.18371054264671757	-116.28041078712704	-13552.393118696287	-114.32300332248269	-13324.252755837515
50.9209471677702	22708.016075824282	23439.730984029997	31031.528252663553	31192.52312922043	34689.75245438364	34603.07939454587	37840.73937463725	37560.16480006123	42720.82570564166	42185.45620427358	0.19628883575712097	0.18401950873321607	-116.60509948687104	-13672.122568412684	-114.62484464011504	-13439.9285481954
51.22777149022361	22662.64140119081	23395.51005047313	30992.790700125486	31154.66309667466	34653.92531260918	34567.8633870906	37806.8592197879	37526.7227518064	42688.637198104996	42153.59111147043	0.19663193875422372	0.18433478470385864	-116.92855442307336	-13792.657346135005	-114.92507996783388	-13556.325190992095
51.53644458356769	22616.666037079	23350.714499536163	30953.64725341334	31116.4155401183	34617.78263439902	34532.34275118815	37772.730237430515	37493.03753554155	42656.27612495669	42121.55449891764	0.19698208449784377	0.18465651292088633	-117.25089314749493	-13914.015883691609	-115.22381760370627	-13673.458882393315
51.84697758757708	22570.08099666222	23305.335856176865	30914.093446346196	31077.776406136585	34581.32224611648	34496.515542390545	37738.35197853449	37459.10879622005	42623.744063242324	42089.347913592166	0.19733943322409156	0.1849848394757973	-117.57223561339924	-14036.217255356722	-115.5211679676213	-13791.346390949562
52.15938170914916	22522.87709829758	23259.365458200937	30874.12470671974	31038.741545784887	34544.54192350611	34460.379771742395	37703.72398464838	37424.93617205675	42591.042625705726	42056.97293786458	0.19770414941532002	0.18531991430659034	-117.89270426924486	-14159.281202854589	-115.817243685	-13910.005077859387
52.47366822270851	22475.044960554496	23212.79445130415	30833.736352946227	30999.306711546193	34507.43938991932	34423.93340420531	37668.84578730246	37390.51929402504	42558.17346136771	42024.43119008565	0.19807640193531653	0.18566189131942962	-118.2124241574129	-14283.228161589243	-116.11215967490716	-14029.452920352109
52.789848470613855	22426.57499710709	23165.613783969486	30792.923590569386	30959.46755417478	34470.012314469095	34387.17435701907	37633.71690738204	37355.85778532809	42525.138256113314	41991.72432518199	0.19845636416965162	0.1860109285149126	-118.53152301646332	-14408.07928794995	-116.40603324137192	-14149.70853601396
53.107933863567155	22377.457411488653	23117.81420221666	30751.68150865118	30919.219619423227	34432.258310113204	34350.10049799907	37598.33685447219	37320.95126084544	42491.93873329041	41958.85403526386	0.1988442141713968	0.1863671881191474	-118.85013138756767	-14533.856487836689	-116.69898416833894	-14270.791208198294
53.42793588102576	22327.68219170353	23069.386244198402	30710.005076022924	30878.55834464585	34394.17493166011	34312.709643764945	37562.705126170134	37285.799326551576	42458.57665431714	41925.82205024244	0.1992401348124576	0.1867308367198567	-119.16838272575842	-14660.582446468063	-116.99113481909444	-14392.720912601799
53.74986607161648	22277.239104694225	23020.320234640385	30667.88913739693	30837.47905527502	34355.759673696506	34274.99955789928	37526.82120736602	37250.401578906894	42425.05381930067	41892.63013845933	0.19964431394076929	0.18710204540772643	-119.48641351544939	-14788.280659481883	-117.28261023927189	-14515.518344964832
54.073736053552395	22226.117690659423	22970.606279119696	30625.328409331316	30795.97696116367	34317.009968431084	34236.96794903174	37490.68456948863	37214.75760421834	42391.37206766562	41859.28010732637	0.2000569445436212	0.1874809899232389	-119.8043633917041	-14916.975465547293	-117.57353826526378	-14639.20495014172
54.399557515052166	22174.307257220316	22920.234258177785	30582.317476042477	30754.047152788888	34277.923183451836	34198.61246884606	37454.29466971525	37178.86697796901	42357.533278792995	41825.77380397714	0.20047822491738124	0.18786785080923812	-120.1223752652877	-15046.69208023604	-117.86404963614768	-14763.80295235198
54.727342214761876	22121.796873431853	22869.19382126346	30538.850785058985	30711.68459731057	34238.49661939308	34159.93071000637	37417.65095014466	37142.72926411486	42323.5393726704	41792.1131159299	0.2009083588439291	0.1882628135694802	-120.44059545450727	-15177.456631641835	-118.1542781107928	-14889.335386824794
55.057101982179326	22068.575363635016	22817.474380501448	30494.92264270897	30668.88413447884	34198.72750750692	34120.92020399901	37380.75283692908	37106.34401434738	42289.392310551826	41758.29997176245	0.20134755577407407	0.188666068833456	-120.75917382210173	-15309.29619752802	-118.44436059057625	-15015.826132985763
55.38884871808102	22014.63130114796	22765.065104281555	30450.527209435368	30625.640472383293	34158.61300713643	34081.578418885736	37343.599739366175	37069.71076731941	42255.094095629385	41724.336341798255	0.2017960310183175	0.18907781252775677	-121.07826391742856	-15442.238844094798	-118.73443724687968	-15143.299949082546
55.722594394951685	21959.953001791993	22711.95491066449	30405.65849493039	30581.948183037803	34118.15020308482	34041.90275696483	37306.19104894637	37032.8290478337	42220.64677371518	41690.22423880502	0.20225400594525966	0.18949824605430066	-121.39802312613028	-15576.313666678965	-119.0246516539919	-15271.782508383505
56.058351057416104	21904.52851724973	22658.13246059933	30360.31035308197	30537.801697793304	34077.33610287627	34001.89055233543	37268.52613835511	36995.69836599115	42186.05243393449	41655.96571870515	0.20272170818804286	0.18992757647572284	-121.71861282542523	-15711.55083223898	-119.31515092837799	-15401.30043712072
56.39613082267415	21848.345628252322	22603.58615094789	30314.47647672386	30493.195302570926	34036.16763390337	33961.53906836067	37230.60436042662	36958.31821629754	42151.31320942997	41621.562881298494	0.20319937185917547	0.19036601670828487	-122.04019854647777	-15847.98162382003	-119.60608587380557	-15531.88135416247
56.7359458809379	21791.391837592986	22548.304107311862	30268.15039218086	30448.123132907913	33994.641640455964	33920.84549502493	37192.42504704775	36920.68807672591	42116.431278076896	41587.017870997435	0.2036872377741592	0.1908137857226263	-122.36295014365896	-15985.638487072662	-119.89761113251006	-15663.553912495263
57.07780849587155	21733.654362964186	22492.274176657716	30221.32545360039	30402.579168807762	33952.75488062589	33879.80694618062	37153.987508008715	36882.80740773336	42081.40886320998	41552.33287757475	0.20418555368431196	0.19127110875276498	-122.6870419722618	-16124.555079054087	-120.18988534434902	-15796.347842797637
57.42173100503407	21675.12012961535	22435.483919734525	30173.994837060185	30356.55722938552	33910.5040230811	33838.42045667804	37115.29102979772	36844.67565122816	42046.24823436051	41517.510136923236	0.20469457451923925	0.19173821751370204	-123.0126530728594	-16264.766319169663	-120.4830713114934	-15930.293998889625
57.7677258203244	21615.775762829984	22377.920603281244	30126.151534443903	30310.050967300314	33867.88564370465	33796.68297937494	37076.33487433814	36806.2922294873	42010.951708006134	41482.55193182936	0.2052145626394052	0.19221535042807122	-123.33996736432891	-16406.308442575857	-120.77733617112972	-16065.424405391328
58.115805428429454	21555.60758021858	22319.571192017607	30077.788347072466	30263.053862963992	33824.89622209014	33754.59138201777	37037.11827766357	36767.65654401918	41975.5216483307	41447.46059275851	0.20574578809930388	0.19270275286224944	-123.66917384648696	-16549.2190562319	-121.0728515769515	-16201.772307806648
58.465982391274686	21494.601583826538	22260.42234041519	30028.897879081644	30215.55921851684	33781.53213788824	33712.14244398989	36997.64044852851	36728.76797437041	41939.96046799607	41412.23849865374	0.20628852892172275	0.19320067737239657	-124.00046681043023	-16693.537197437137	-121.36979388688633	-16339.3722247025
58.818269346477535	21432.743452055096	22200.46038424444	29979.47253053409	30167.56015156001	33737.78966699668	33669.332852920525	36957.90056695153	36689.62587687345	41904.27062892507	41376.88807774778	0.20684307138365823	0.19370938396089143	-124.33404605952092	-16839.303395316005	-121.66834436164208	-16478.26000273414
59.172679007803275	21370.018531394013	22139.671331892485	29929.50449025387	30119.049588632046	33693.66497758594	33626.15920114589	36917.897782686705	36650.229583331005	41868.454643095516	41341.41180838676	0.20740971031443833	0.19422914034369984	-124.67011714010732	-16986.55973523669	-121.96868937097315	-16618.472874131985
59.52922416562417	21306.4118279652	22078.040855449395	29878.985728371204	30070.020258420307	33649.15412595312	33582.61798201816	36877.631213620305	36610.578399635684	41832.515073345574	41305.81221986853	0.20798874940666467	0.19476022222917597	-125.0088915825254	-17135.349926264957	-122.27102060883044	-16760.049516894855
59.887917687380885	21241.907998877043	22015.554281557972	29827.907988564526	30020.46468469305	33604.25305219562	33538.70558605247	36837.09994408857	36570.6716043202	41796.45453419032	41270.09189329319	0.20858050154059538	0.1953029136089005	-125.35058715349442	-17285.71937196888	-122.57553532040765	-16903.030118170194
60.24877251804685	21176.49134338932	21952.196582024193	29776.262779985947	29970.375178940532	33558.957575695604	33494.41829690524	36796.30302311264	36530.50844703484	41760.27569264926	41234.25346242692	0.20918528912265183	0.19585750706112237	-125.69542812076543	-17437.7152447626	-122.8824365387627	-17047.45644063875
60.6118016805955	21110.145793889	21887.95236418467	29724.041368855513	29919.743832710872	33513.26339040572	33449.752287174764	36755.23946254553	36490.08814694768	41723.981269084165	41198.29961457829	0.20980344443874502	0.19642430406744738	-126.04364552872721	-17591.38656368479	-123.19193333178555	-17193.371892035007
60.97701827647021	21042.85490667924	21822.805861029417	29671.234769710536	29868.56250962806	33467.166059927746	33404.703614016726	36713.908235128525	36449.40989106596	41687.574038049	41162.233091488895	0.21043531002317542	0.1970036153434558	-126.39547748812038	-17746.78427621443	-123.5042410619426	-17340.821598312818
61.34443548605718	20974.601852581804	21756.740921075834	29617.833736292072	29816.82283707507	33420.66101237136	33359.26821456305	36672.30827244899	36408.47283247026	41651.0568291485	41126.0566902351	0.21108123904388224	0.19759576118392166	-126.75116947939387	-17903.961344114505	-123.81958165831747	-17489.852480417117
61.71406656916102	20905.369407357313	21689.74099799379	29563.828752054404	29764.516197528956	33373.74353498488	33313.44190113686	36630.4384627981	36367.276088460945	41614.43252790864	41089.77326414407	0.21174159570489717	0.198201071823403	-127.1109746688744	-18062.97283337079	-124.13818390002416	-17640.513334712014
62.085924865483435	20835.13994194566	21621.789139979213	29509.210020278504	29711.633719529982	33326.40876854474	33267.22035625158	36588.29764892013	36325.8187386097	41577.70407665638	41053.38572372186	0.21241675566685278	0.19881988781298277	-127.47515424177254	-18223.876008866355	-124.46028371505236	-17792.854917694815
62.46002379510434	20763.895412531554	21552.867978875845	29453.96745377216	29658.166268268335	33278.65170149219	33220.5991273839	36545.884625649305	36284.099822711796	41540.87447540919	41016.897037594	0.2131071064865032	0.1994525604139894	-127.84397775056277	-18386.730433749966	-124.7861244928281	-17946.930034921505
62.83637685896657	20691.617350440396	21482.959719044917	29398.0906641372	29604.104435770074	33230.46716380432	33173.57362150891	36503.19813742713	36242.118338633496	41503.94678277381	40980.31023345818	0.2138130480762256	0.20009945200958093	-128.2177234792107	-18551.59807372745	-125.11595741115889	-18102.793634343892
63.21499763936286	20618.28685187163	21412.04612598371	29341.568950584613	29549.438530664116	33181.84982058652	33126.13909938591	36460.23687569477	36199.87324004946	41466.924116854396	40943.628399049565	0.21453499318454594	0.20076093653511926	-128.59667882581562	-18718.543406736106	-125.45004177972442	-18260.5029045213
63.59589980042612	20543.884567477027	21340.108514694275	29284.391288275878	29494.158567509654	33132.794165371226	33078.290669581205	36416.99947615268	36157.36343406347	41429.80965616873	40906.85468311727	0.21527336789878887	0.20143739992832507	-128.98114070328302	-18887.63353818748	-125.78864540011273	-18420.117377806455
63.979097088622495	20468.390691793575	21267.127737805004	29226.54631616921	29438.254255663753	33083.294513109104	33030.023282215414	36373.484515881755	36114.587778706744	41392.60664057289	40869.992296412805	0.21602861217103406	0.20212924060025644	-129.3714159600786	-19058.938322166912	-126.13204494372621	-18581.699038940482
64.36460333324754	20391.784952541424	21193.084173448355	29168.022324346846	29381.71498766658	33033.344992835315	32981.331722419665	36329.69051031569	36071.54508030604	41355.31837219265	40833.044512688684	0.21680118036856866	0.2028368699282062	-129.76782182128227	-19232.5304888729	-126.48052634821215	-18745.312439228408
64.75243244692527	20314.046599800135	21117.957712900126	29108.807240800383	29324.52982712211	32982.93953999575	32932.210603487125	36285.61591006006	36028.23409071583	41317.94821636221	40796.014669708464	0.2175915418502024	0.20356071277170432	-130.1706863502841	-19408.485778492875	-126.83438523259974	-18911.024816527963
65.14259842611021	20235.15439507739	21041.727747986202	29048.888617648296	29266.687496049763	32932.07188841474	32882.65435970307	36241.259097547154	35984.6535044061	41280.4996025692	40758.906170266615	0.21840018156978094	0.20430120801284982	-130.58034893526928	-19586.883082336746	-127.19392733492714	-19078.906221814454
65.53511535159264	20155.086600286224	20964.373158264058	28988.253616758546	29208.176361680904	32880.73556188484	32832.657238836015	36196.61838351737	35940.80195539707	41242.976025403805	40721.72248321698	0.21922760070838324	0.2050588091222937	-130.99716079791688	-19767.80459107738	-127.55946896984096	-19249.02965210192
65.92999738900669	20073.820966651	20885.87229798968	28926.88899475032	29148.984422675447	32828.92386536102	32782.21329427423	36151.692003319884	35896.67801403462	41205.38104551412	40684.46714451185	0.22007431733675298	0.20583398475226608	-131.42148552808067	-19951.335950860754	-127.9313375099373	-19421.471190514043
66.32725878934137	19991.33472356176	20806.202982879706	28864.78108734358	29089.0992947282	32776.62987573591	32731.316376785973	36106.47811301969	35852.2801835945	41167.71829056328	40647.143758247315	0.22094086710961827	0.20662721935812364	-131.85369964603888	-20137.566427806392	-128.30987189221923	-19596.31015392486
66.72691388945532	19907.60456740218	20725.34247668324	28801.915793027616	29028.50819553737	32723.846432175615	32679.96012588561	36060.97478530215	35807.6068967077	41129.99145618995	40609.75599771688	0.22182780399363705	0.20743901384997848	-132.29419319170847	-20326.589080990292	-128.69542314865248	-19773.629248221405
67.12897711259382	19822.606650377827	20643.267477578534	28738.278556015983	28967.197929103535	32670.56612599226	32628.13796078363	36015.1800051627	35762.65651159639	41092.204306969725	40572.30760647128	0.22273570103082213	0.20826988627608609	-132.74337034422206	-20518.500944786705	-129.088354964857	-19953.514732103795
67.53346296890952	19736.3165693749	20559.95410441299	28673.85434845449	28905.15486932678	32616.781290028477	32575.84307089819	35969.09166536994	35717.42730810911	41054.360677376615	40534.8023993835	0.22366515113941457	0.20912037253973975	-133.2016500728787	-20713.40322091896	-129.489044266993	-20136.056589610875
67.94038605598601	19648.709354883616	20475.37788280736	28608.627651847342	28842.364942868164	32562.48398752775	32523.068405904804	35922.70756168925	35671.91748354451	41016.464472743144	40497.24426371838	0.22461676795429308	0.20999102715155832	-133.66946682104026	-20911.401480843313	-129.8978818387186	-20321.34871201776
68.3497610593647	19559.759460023815	20389.513731148254	28542.582437664747	28778.813611239424	32507.66600046288	32469.806665298758	35876.02538785348	35626.1251482509	40978.51967021749	40459.63716020497	0.22559118670913839	0.2108824240191538	-134.14727122559998	-21112.60587912798	-130.31527297062712	-20509.489089686424
68.7616027530747	19469.440749714864	20302.335946496543	28475.702147093398	28714.485852083482	32452.318817292948	32416.05028744375	35829.04273026491	35580.048320988644	40940.53031971579	40421.98512411059	0.22658906516267555	0.2117951572762865	-134.63553087264154	-21317.131378303282	-130.7416381426592	-20700.58001432754
69.17592600016614	19377.726490036952	20213.818190442973	28407.969669890437	28649.366139606722	32396.433620118492	32361.791438078893	35781.75706241566	35533.68492404247	40902.5005448686	40384.29226631545	0.22761108457154458	0.21272984215377003	-135.13473109241022	-21525.097986019216	-131.1774137424727	-20894.72829243634
69.59274575324658	19284.589337834943	20123.93347494628	28339.36732229805	28583.43842412107	32340.00127120097	32307.021998253644	35734.165739007294	35487.032778067936	40864.43454395837	40346.56277438542	0.22865795071240058	0.21368711589449632	-135.645375795757	-21736.631005226634	-131.62305282150191	-21092.045470494777
70.01207705502031	19190.00133062293	20032.65414819393	28269.87682397588	28516.686110653172	32283.012298812562	32251.733551659738	35686.2659897546	35440.08959665765	40826.33659084701	40308.80091364209	0.22973039495609607	0.2146676387151346	-136.16798835368536	-21951.861298074014	-132.0790258907291	-21292.648072704673
70.43393503883172	19093.933876851945	19939.951880529963	28199.479273904442	28449.09203657446	32225.456882378567	32195.91737132561	35638.05491285333	35392.8529806097	40788.21103588998	40271.01102822719	0.23082917539693376	0.21567209481719893	-136.7031125231806	-22170.925564396195	-132.5458217586638	-21496.65785194002
70.85833492921113	18996.357746611644	19845.797650500957	28128.155125212823	28380.638448205194	32167.32483687403	32139.564405638805	35589.5294680936	35345.32041188191	40750.062306835694	40233.197542160386	0.231955078040175	0.21670119345036246	-137.25131342159875	-22393.96663571056	-133.02394841369096	-21704.20205481071
71.2852920424243	18897.2430628422	19750.161731075616	28055.88415887981	28311.30697634166	32108.60559643217	32082.665263657436	35540.686469596956	35297.48924721179	40711.89490970599	40195.36496038676	0.2331089180512043	0.21775567003106602	-137.81317855190719	-22621.13378547877	-133.51393395349442	-21915.413701566868
71.71482178702524	18796.55929314215	19653.013676101877	27982.645456257727	28241.078610655204	32049.28819712199	32025.210199671936	35491.52257815614	35249.35671138433	40673.7134296567	40157.51786981325	0.2342915410699419	0.21883628731969787	-138.38931888292427	-22852.58305688016	-134.01632756451	-22130.43188193161
72.14693966441222	18694.275242264073	19554.32230707027	27908.417370363157	28169.933672906805	31989.361258846402	31967.18909697292	35442.03429315219	35200.91989012379	40635.52253181248	40119.66094032908	0.23550382459436167	0.2199438366597823	-138.98036998647876	-23088.477608933114	-134.53170055395458	-22349.40206768457
72.58166126938723	18590.359045402085	19454.055700262783	27833.17749588021	28097.851788921507	31928.81296631379	31908.591450781892	35392.21794402588	35152.175722590175	40597.326962075385	40081.798925809635	0.23674667943718314	0.2210791392829033	-139.58699323535984	-23328.988082218915	-135.06064743801835	-22572.476443151012
73.01900229071879	18484.778162381517	19352.18117437211	27756.902637815452	28024.81185926065	31867.631049027816	31849.40635029459	35342.06968127406	35103.120993453034	40559.13154790008	40043.93666509778	0.23802105126010004	0.22224304768327063	-140.20987706519372	-23574.292985274456	-135.6037870884029	-22799.814254556783
73.45897851170821	18377.49937287572	19248.665278688568	27679.56877874623	27950.79202853145	31805.802760242765	31789.622459788774	35291.5854669456	35053.752324520225	40520.9411990355	40006.079082962446	0.23932792219017307	0.22343644706612756	-140.8497383038848	-23824.57910295762	-136.16176394192735	-23031.582179525867
73.90160581075892	18268.488772782828	19143.473781959117	27601.151044596652	27875.769653265914	31743.314854822496	31729.227998739563	35240.761064603204	35004.066165892	40482.76090822463	39968.231191027146	0.24066831252331955	0.22466025687448987	-141.50732357376546	-24080.041928363964	-136.73524927690596	-23267.954718135297
74.34690016194996	18157.711771910614	19036.571662036178	27521.62366887751	27799.721268302306	31680.153565942124	31668.210720886706	35189.592028721134	34954.05878661219	40444.595751860434	39930.39808866676	0.24204328252016757	0.2259154323989406	-142.18341076806246	-24340.886119239032	-137.3249425580725	-23509.114606355317
74.79487763561212	18045.133093130094	18927.923096445422	27440.959955321818	27722.622551597367	31616.304580565313	31606.557892192508	35138.07369348329	34903.72626478685	40406.45089059168	39892.584963867695	0.2434539342998651	0.22720296647561758	-142.87881060851942	-24607.325980869122	-137.93157285764028	-23755.253253983334
75.24555439890803	17930.716773172884	18817.491454013707	27359.132238845836	27644.448287393847	31551.75301362633	31544.256267624114	35086.20116094494	34853.06447713432	40368.33156987307	39854.79709404477	0.2449014138378301	0.2285238912777645	-143.59436828721664	-24879.585976826027	-138.55590035397472	-24006.57120804675
75.6989467164156	17814.42616526421	18705.23928771479	27276.111844763862	27565.172327667562	31486.48338084226	31481.292066693306	35033.969288519176	34802.06908793505	40330.24312045423	39817.03984681253	0.24638691307380267	0.2298792802066726	-144.330965198802	-25157.901269442402	-139.19871791344485	-24263.278643455356
76.15507095071504	17696.223943799057	18591.12832890367	27191.869046181597	27484.767551771958	31420.479570074847	31417.650947678598	34981.372675745166	34750.73553734068	40292.19095879983	39779.31868070265	0.24791167213699578	0.23127024988816344	-145.08952076631977	-25442.518291589804	-139.8608527613469	-24525.595882792026
76.61394356297929	17576.072111289737	18475.11948312887	27106.373019493574	27403.20582419742	31353.72481115921	31353.317980452783	34928.40565029571	34699.059029004165	40254.180587436334	39741.639145822905	0.24947698169559013	0.2326979622812279	-145.87099436789867	-25733.695351957344	-140.5431682459821	-24793.75394688081
77.07558111356816	17453.932007829855	18357.172827729206	27019.591797904446	27320.457950358013	31286.201644107332	31288.277617832176	34875.06225317363	34647.03451698678	40216.21759521492	39704.00688445008	0.25108418543830296	0.23416362690585177	-146.67638736996014	-26031.703275931068	-141.2465657019129	-25067.995138170198
77.54000026262605	17329.76432334402	18237.247611442093	26931.492222895988	27236.493630316476	31217.891885592682	31222.51366536006	34821.336223048114	34594.656691897144	40178.30765748442	39666.427631550236	0.25273468269628274	0.2356685031975568	-147.5067452712101	-26336.826083892025	-141.97198641786235	-25348.57365891058
78.00721777068286	17203.529112913995	18115.302256271494	26842.039893558413	27151.281410354753	31148.776593614395	31156.009249430328	34767.2209796762	34541.91996621324	40140.45653616566	39628.90721521879	0.2544299312141357	0.23721390299669456	-148.3631599663131	-26649.36170978099	-142.7204137164881	-25635.756266582757
78.47725049925933	17075.18581549612	17991.294361886154	26751.19911370283	27064.788632293817	31078.836030232396	31088.746783650877	34712.70960635003	34488.818458734335	40102.670079715856	39591.45155703092	0.2561714500794856	0.23880119318108722	-149.24677213409814	-26969.62276200205	-143.49287515209653	-25929.822968782857
78.95011541147531	16944.693276373437	17865.180712845184	26658.93283667358	26976.981380465444	31008.049622261155	31020.707933341335	34657.79483130994	34435.345978107885	40064.95422297601	39554.06667229435	0.2579608228211121	0.2404317984511928	-150.15877375819036	-27297.937329465523	-144.29044483241887	-26231.06775997579
79.42582957266194	16812.00977371167	17736.917288973862	26565.202607775813	26887.82442623506	30936.39591979901	30951.873578052175	34602.46900805494	34381.49600537146	40027.31498688752	39516.75867019474	0.2597997006863799	0.24210720427761526	-151.10041078794893	-27634.64983561542	-145.11424587343208	-26539.799403036013
79.90441015097758	16677.093049620224	17606.459279241793	26469.968504236145	26797.28116997231	30863.852552465552	30882.223771984285	34546.724094480865	34327.261675445254	39989.75847806843	39479.53375382243	0.26168980610942916	0.2438289600214602	-152.07298594661916	-27980.121943242848	-145.9654529945219	-26856.34225838445
80.38587441802741	16539.900346150862	17473.761099527317	26373.18907261403	26705.31358036492	30790.396183209647	30811.737702181734	34490.55163076954	34272.6357575071	39952.29088823539	39442.39822006974	0.2636329363823517	0.2455986822387609	-153.07786169589963	-28334.733513326384	-146.8452952613843	-27181.037163536996
80.87023974948666	16400.388446701665	17338.776414685617	26274.821263583664	26611.88213096982	30716.002459543615	30740.393644361822	34433.94271594843	34217.61063417715	39914.918493459125	39405.358459387106	0.2656309675424475	0.24741805818099266	-154.11646336488047	-28698.883621189743	-147.7550589868806	-27514.242366638966
81.35752362572781	16258.513723329901	17201.458165373555	26174.820364008167	26516.945733893503	30640.645962048995	30668.168916236704	34376.88798303292	34162.17827943264	39877.64765323761	39368.42095538342	0.2676858584895272	0.24928884950452684	-155.19028245368827	-29072.99163358193	-148.69609079810834	-27856.3345171595
81.8477436324513	16114.232190516905	17061.758600124354	26073.139926231488	26420.46167049526	30564.300149990497	30595.039828174013	34319.37757265848	34106.33023517027	39840.484809371876	39331.592284258564	0.2697996553482202	0.2512128962027805	-156.30088011959378	-29457.498350175098	-149.6698008795138	-28207.709717499092
82.34091746132043	15967.499565969389	16919.62931320526	25969.731694518945	26322.385519005024	30486.93730386546	30520.981631031216	34261.40110510357	34050.05758632469	39803.43648462834	39294.87911405084	0.27197449609125934	0.2531921207757882	-157.44989085691122	-29852.867213591933	-150.6776664032368	-28568.784639473073
82.83706291059936	15818.271339085024	16775.02128883734	25864.54552858183	26222.67107895084	30408.52846470394	30445.968460990458	34202.94765059525	33993.35093444763	39766.50928116834	39258.28820368423	0.2742126154408307	0.2552285326529567	-158.63902638086438	-30259.5855920827	-151.7212351558337	-28939.997709565796
83.33619788579601	15666.502847756212	16627.88495240272	25757.52932413059	26121.27029229225	30329.043369925177	30369.973281208284	34144.005697784145	33936.20036964407	39729.70987872677	39221.8264017977	0.27651635006627784	0.2573242328858875	-159.87007972567517	-30678.16613909509	-152.80212937429314	-29321.81036754232
83.83834040030794	15512.14936423505	16478.17022931609	25648.628930409704	26018.133161159778	30248.450385543372	30292.967820083017	34084.563120265266	33878.59544075408	39693.045032518006	39185.500645336935	0.2788881440977004	0.25948141912933104	-161.14492956889808	-31109.148234511726	-153.92204980287352	-29714.708403012715
84.34350857607244	15355.166190832888	16325.826612290466	25537.788064679302	25913.20766210574	30166.71643450397	30214.922505930394	34024.60714101322	33820.525123661624	39656.521570847224	39149.31795788852	0.2813305549763745	0.2617023909296437	-162.46554479265615	-31553.099512145855	-155.08277998247286	-30119.203374711797
84.85172064422062	15195.508766281497	16170.803237784654	25424.948223622647	25806.439656778777	30083.80692091888	30135.80639784513	33964.124294591	33761.977787602824	39620.14639240323	39113.28544773477	0.2838462596643846	0.26398955534147944	-163.83398929424584	-32010.61747867521	-156.28619078615884	-30535.834117733873
85.36299494573534	15033.132783638424	16013.048972480097	25310.048591675117	25697.772798942966	29999.685649955216	30055.58711251184	33903.10038698056	33702.941159336384	39583.92646320684	39077.410305605445	0.28643806123742727	0.26634543289493573	-165.25242705824348	-32482.3312293021	-157.53424521475972	-30965.16834431421
85.87734993211305	14867.994320676513	15852.512510698145	25193.025946290327	25587.14843777314	29914.314743118273	29974.230746713733	33841.520452872675	33643.40228502855	39547.868813186855	39041.69980210039	0.289108895886439	0.2687726639369608	-166.72312750308265	-32968.903265650384	-158.8290034659949	-31407.804343737662
86.39480416602983	14700.049983757093	15689.142483736603	25073.814560182323	25474.505517373138	29827.654548654467	29891.701795273486	33779.36871024119	33583.34748969551	39511.980532353904	39006.16128475691	0.291861840355516	0.271274015372539	-168.2484711133875	-33471.03142145835	-160.17262829185347	-31864.37278749142
86.91537632201124	14529.257066247988	15522.887582173835	24952.346100611416	25359.780472479055	29739.663546786087	29807.963064142645	33716.628512015326	33522.762334032086	39476.268766541005	38970.80217473127	0.29470011984554045	0.27385238783298993	-169.83095537223562	-33989.45090222359	-161.56739066010778	-32335.538646147586
87.43908518710603	14355.57372260853	15353.696692262645	24828.549525811537	25242.907120331267	29650.298249471474	29722.975578340276	33653.282294647004	33461.631568444864	39440.74071267481	38935.629963063395	0.29762711641501854	0.27651082330070426	-171.47320100518846	-34524.93644475378	-163.01567573377542	-32822.00322435144
87.9659496615646	14178.959159327886	15181.519047612346	24702.350978696777	25123.81654872353	29559.513094371203	29636.698484423832	33589.31152335894	33399.939084093705	39405.40361354299	38900.6522064914	0.3006463779119028	0.27925251322173616	-173.17795854915312	-35078.30460303463	-164.51998918661047	-33324.50632124767
88.4959887595208	13999.373843964848	15006.30439743583	24573.673678025756	25002.437000265407	29467.260332680642	29549.088947154672	33524.6966338384	33337.667860728856	39370.26475201518	38865.87652277743	0.30376162747255875	0.28208080713994604	-174.9481152584085	-35650.41616683174	-166.0829638694413	-33843.828523418866
89.0292216096782	13816.77973360057	14828.003192720584	24442.437807255043	24878.69375293137	29373.48991047598	29460.102040004538	33459.41697012888	33274.79991109834	39335.33144467757	38831.310585507694	0.30697677362668274	0.28499922188883475	-176.78670235808022	-36242.17871929798	-167.70736684294025	-34380.79363765661
89.56566745600044	13631.140524075452	14646.566791764531	24308.560401368875	24752.50899700886	29278.149343201192	29369.690629126846	33393.45071844969	33211.31622168007	39300.61103483419	38796.96211832373	0.31029592104975234	0.28801145137982304	-178.69690265782992	-36854.54934052471	-169.39610679492034	-34936.271271759644
90.1053456584057	13442.421921439469	14461.947686601616	24171.955232038854	24623.80170860599	29181.183582907026	29277.805250396606	33326.77483665417	33147.19668947546	39266.11088482575	38762.83888853879	0.31372338200763666	0.2911213770285601	-180.68205853492327	-37488.53746338375	-171.1522418574532	-35511.1795711685
90.6482756934654	13250.59193709888	14274.099751926116	24032.532691543307	24492.48751993552	29082.534877836202	29184.393979102046	33259.364979015256	33082.42005458107	39231.83836761306	38728.948700091416	0.31726368854125286	0.29433307886387866	-182.74568029435613	-38145.20788803231	-172.97898783884375	-36106.4881194951
91.19447715510712	13055.621208190227	14082.978518208029	23890.199675962325	24358.47858665668	28982.142623932777	29089.402291849587	33191.195416003786	33016.96382823324	39197.80085756926	38695.29938578359	0.32092160544268783	0.29765084736727415	-184.89145491299132	-38825.683961354196	-174.87972688622176	-36723.2210113965
91.74396975532183	12857.483344752396	13888.541470772083	23744.85946826217	24221.683452630903	28879.9432078371	28992.77292022127	33122.23894869848	32950.80421599652	39164.00572041901	38661.89879874684	0.3247021440780254	0.3010791960943278	-187.1232551723224	-39531.150927285664	-176.85801659291974	-37362.46010615677
92.29677332487483	12656.155305297742	13690.748376690675	23596.41162199462	24082.006912534132	28775.869840913234	28894.44569570267	33052.46681743929	32883.9160357412	39130.460302259366	38628.75480307587	0.32861057711625263	0.30462287513326924	-189.44514918065397	-40262.85945346765	-178.91759956309397	-38025.34847030789
92.85290781402206	12451.617802399809	13489.561641411057	23444.75184646184	23939.34987286718	28669.85238384194	28794.357385376734	32981.84860430516	32816.27263002714	39097.17191759161	38595.87526356366	0.33265245422813333	0.30828688546000055	-191.86141028138445	-41022.12933866028	-181.0624134435384	-38713.09401720017
93.41239329322968	12243.855739918492	13284.946697102538	23289.771894342186	23793.609212021398	28561.817161302748	28692.44151786042	32910.352128967446	32747.845772483455	39064.147836289696	38563.268034469926	0.3368336188237979	0.31207649425331196	-194.3765273414174	-41810.35340511799	-183.29660143180809	-39426.973351666704
93.97524995389855	12032.858683462631	13076.872424758925	23131.359452929148	23644.677640183632	28451.68676625678	28588.628198937306	32837.943337431	32678.605567737086	39031.39526942192	38530.940947245035	0.34116022590315104	0.31599725123884265	-196.9952154074017	-42629.001578599215	-185.62452326630228	-40168.335827201605
94.54149810909283	11818.62136565004	12865.311612131536	22969.398040318658	23492.443560015505	28339.379853339324	28482.843916323844	32764.586183141073	32608.520344411943	38998.92135383943	38498.90179712953	0.3456387610990089	0.3200550061355324	-199.72242670891865	-43479.6251569055	-188.05076669736445	-40938.60782197956
95.11115819427312	11601.14422765349	12650.241449587576	22803.76690808118	23336.790929209445	28224.81092086949	28375.011332989805	32690.24249989259	32537.556540681133	38966.73313543776	38467.158328542275	0.35027606099927233	0.32425592728396724	-202.56336198340068	-44363.861266803	-190.58015943734426	-41739.29723987449
95.68425076803395	11380.433998415343	12431.644065985289	22634.340952179406	23177.599126213838	28107.89008098668	28265.04906843832	32614.871865932033	32465.678581812434	38934.83755098831	38435.71821916193	0.3550793348414246	0.32860652154218156	-205.5234820845326	-45283.43750606291	-193.21778157888184	-42571.99824081268
96.26079651284576	11156.50431276918	12209.507106627834	22460.990634147223	23014.742820637082	27988.522817438155	28152.871467343408	32538.43145859964	32392.84874910533	38903.2414084336	38404.589062602085	0.36005618768039094	0.3331136555411978	-208.6085198269684	-46240.17676514108	-195.96897846367938	-43438.39620330185
96.84081623580131	10929.37636951088	11983.824355291677	22283.581914822043	22848.091850081622	27866.609730556065	28038.38835493565	32460.875898802587	32319.027039567212	38871.951365525274	38373.77834956979	0.36521464513930524	0.33778457839993514	-211.82449200623523	-47236.00221949909	-198.83937397536647	-44340.272920012474
97.42433086936633	10699.079630212882	11754.59640221994	22101.97620323654	22677.51110543394	27742.046268995244	27921.5047785293	32382.157084560065	32244.171015626805	38840.97390668114	38343.29344739139	0.3705631798622132	0.3426269460071975	-215.17771151441048	-48272.942478894256	-201.83488421845686	-45279.51202451624
98.01136147213543	10465.65255925888	11521.831359814028	21916.03032361792	22502.860426941326	27614.722447841265	27802.12073459131	32302.224012798823	32168.235644124667	38810.315317923836	38313.14157777842	0.3761107397982494	0.3476488469873347	-218.6747994572179	-49353.13687573839	-204.96173153308337	-46258.104644194245
98.60192922959182	10229.143405185314	11285.545627542755	21725.596503822566	22323.99451374974	27484.522552753653	27680.130880771616	32221.02258851512	32091.17312376132	38779.98165975444	38283.329792697434	0.38186677845859196	0.3528588304759962	-222.3226971536642	-50478.84086824581	-208.22645877748437	-47278.15527000185
99.1960554548718	9989.611022937224	11045.764707302606	21530.52238895018	22140.762849958744	27351.324829880552	27555.424232343994	32138.495420349736	32012.932700118137	38749.97873780225	38253.86494819823	0.3878412873006665	0.35826593584328276	-226.1286778741778	-51652.43152687326	-211.63594379376082	-48341.8878292311
99.79376158953411	9747.125736068558	10802.524070095153	21330.65108433889	21953.009650671993	27215.001161373686	27427.883842548646	32054.581601549864	31933.460467293713	38720.31207108031	38224.75367604018	0.3940448304088803	0.3638797245137494	-230.10035814239382	-52876.413064124994	-215.19741394813536	-49451.65194118116
100.39506920433367	9501.77023722659	10555.870074426219	21125.8212326415	21760.573831993497	27075.41672644867	27297.38646639118	31969.216475212885	31852.699155125032	38690.98685766246	38196.00235294817	0.4004885816578768	0.3697103140462572	-234.2457083929803	-54153.4223580258	-218.91846061163596	-50609.929328501225
101.00000000000001	9253.640524441473	10305.86093625634	20915.8671302241	21563.289009435317	26932.429648078556	27163.802207530895	31882.331382620723	31770.58790087712	38662.007937581584	38167.61706731151	0.4071843645632249	0.375768414651905	-236.369315952267	-54805.52201756786	-220.82568752866933	-51201.51501534595
