# Supplementary material for: White matter micro- and macrostructure brain charts for the human lifespan
Source: Nature. 2026 May 13;655(8124):979–89. doi: 10.1038/s41586-026-10454-2 (PMC13391363; doi:10.1038/s41586-026-10454-2)
Supplement: Supplementary file 12 — Centiles trajectories of brain charts. SDT.T9.1–5 contain the brain charts for the global metrics; SDT.T9.6–509 contain the brain charts for the tract-specific metrics (unnormalized); and SDT.T9.510–1157 contain the brain charts for the tract-specific macrostructural metrics (normalized). Included in each table are the male and female centile trajectories for the 2.5th, 25th, 50th, 75th and 97.5th percentiles; the interquartile range normalized by the 50th centile; and the derivatives of the 50th centiles with respect to both age and log(age). Charts are sampled in logarithmically spaced intervals. Age is reported in years, while centile trajectory values are reported in metric-specific units: diffusivities in mm2 s−1, volume in mm3, surface area in mm2, average length in mm, and FA is dimensionless (unitless). [file 41586_2026_10454_MOESM12_ESM.zip › plotted_curves/SDT.T9.181-ILF_left_ad-mean_curve_metrics.csv]

ages	male_0.025th_percentile	female_0.025th_percentile	male_0.25th_percentile	female_0.25th_percentile	male_0.5th_percentile	female_0.5th_percentile	male_0.75th_percentile	female_0.75th_percentile	male_0.975th_percentile	female_0.975th_percentile	male_normalized_quantile_range	fwmale_normalized_quantile_range	male_median_centile_d_age	male_median_centile_d_log_age	female_median_centile_d_age	female_median_centile_d_log_age
0.25	0.0013750680023499732	0.0013654562910159734	0.0014699797194450146	0.001457263151093546	0.001527486484067131	0.0015126773018761456	0.001591405297805532	0.001574086913635491	0.00173498048520372	0.0017113471695207054	0.07949371704894304	0.07722979805213621	-0.0004795929984699176	-0.0002769068376244375	-0.0004746590736524055	-0.00027405809395500777
0.25150637576242696	0.001374477559210651	0.0013648688806540516	0.0014693092545199605	0.0014565982141872475	0.0015267640367984062	0.0015119622869521796	0.0015906220247807745	0.001573313560106976	0.0017340492344739991	0.0017104329223764712	0.07945744551018147	0.07719461452640053	-0.00047791352909509754	-0.00027676261717402006	-0.0004729967845030214	-0.0002739153002810357
0.2530218281966045	0.001373887806410975	0.0013642821553084008	0.0014686395172623416	0.0014559339984390478	0.00152604234206921	0.0015112480171228502	0.0015898395344073767	0.0015725409804912883	0.0017331188453070109	0.001709519523896433	0.07942113649395605	0.07715939457392286	-0.0004745539842390123	-0.0002764729875473493	-0.0004696716067189022	-0.00027362853632156847
0.25454641199404576	0.0013732987491640448	0.0013636961201618982	0.0014679705134843985	0.0014552705096122962	0.0015253214060822902	0.001510534498527693	0.0015890578333463475	0.0015717691813674362	0.0017321893254836713	0.0017086069817256588	0.07938479023444346	0.07712413842165833	-0.0004712134971410764	-0.0002761809892654621	-0.0004663652925806505	-0.0002733394278457979
0.2560801821758082	0.0013727103926433643	0.0013631107803580833	0.0014673022489549601	0.0014546077534273074	0.0015246012349944967	0.0015098217372608135	0.001588276928209871	0.001570998169266193	0.0017312606827288067	0.0017076953034540748	0.07934840696580407	0.07708884629654773	-0.00046789201408609093	-0.00027588663992955675	-0.0004630777889162996	-0.000273047992276787
0.25762319409447826	0.001372122741982802	0.0013625261410011098	0.0014666347293993977	0.0014539457355613082	0.0015238818349167338	0.0015091097393708339	0.0015874968255612497	0.0015702279506700325	0.0017303329247110844	0.001706784496616392	0.07931198692217231	0.07705351842550814	-0.0004645894808545381	-0.0002755899571644793	-0.0004598090420562251	-0.0002727542470615796
0.2591755034361701	0.001371535802276535	0.001361942207155692	0.0014659679604995593	0.0014532844616483747	0.0015231632119138859	0.0015083985108608215	0.0015867175319148278	0.00156945853201306	0.0017294060590429242	0.001705874568692019	0.07927553033764789	0.0770181550354266	-0.00046130584274090003	-0.0002752909586214436	-0.000456558997849299	-0.00027245820967303214
0.2607371662225343	0.0013709495785789946	0.00136135898384705	0.001465301947893708	0.0014526239372793718	0.0015224453720047533	0.0015076880576882247	0.0015859390537359193	0.0015686899196809348	0.0017284800932804126	0.0017049655271049768	0.07923903744628723	0.07698275635314758	-0.0004580410445537142	-0.00027498966197231356	-0.0004533276016632226	-0.0002721598976047068
0.2623082388127803	0.0013703640759048336	0.0013607764760608793	0.0014646366971764846	0.0014519641680019151	0.0015217283211620086	0.001506978385764831	0.0015851613974407607	0.0015679221200108283	0.0017275550349232444	0.0017040573792238454	0.07920250848209366	0.07694732260546755	-0.00045479503062689774	-0.0002746860849095478	-0.0004501147983964615	-0.00027185932837042737
0.2638887779057103	0.0013697792992288737	0.0013601946887432947	0.0014639722138988457	0.001451305159320309	0.001521012065312134	0.001506269500956701	0.0015843845693964411	0.0015671551392913525	0.0017266308914146405	0.0017031501323616785	0.07916594367901023	0.07691185401912592	-0.0004515677448308497	-0.000274380245145589	-0.0004469205324886816	-0.0002715565195041125
0.26547884054176485	0.0013691952534860762	0.001359613626800805	0.0014633085035680286	0.0014506469166955136	0.001520296610335378	0.001505561409084131	0.0015836085759208572	0.0015663889837625176	0.001725707670141296	0.001702243793775954	0.07912934327090976	0.0768763508207962	-0.0004483591305766699	-0.00027407216040997717	-0.0004437447479240242	-0.0002712514885558348
0.2670784841050822	0.001368611943571503	0.0013590332951002716	0.0014626455716475082	0.0014499894455451006	0.001519581962065711	0.0015048541159216051	0.0015828334232826633	0.0015656236596156793	0.0017247853784333141	0.001701338370668512	0.07909270749158696	0.07684081323707696	-0.0004451691308260397	-0.0002737618484472959	-0.00044058738824231947	-0.0002709442530909878
0.26868776632556873	0.0013680293743402936	0.0013584536984688875	0.0014619834235569664	0.001449332751243224	0.0015188681262907906	0.0015041476271977642	0.0015820591177012327	0.0015648591729935058	0.0017238640235641665	0.001700433870185513	0.07905603657474967	0.07680524149448557	-0.0004419976881016585	-0.00027344932701806046	-0.0004374483965496334	-0.00027063483069128536
0.2703067452809827	0.0013674475506076245	0.0013578748416941313	0.0014613220646722473	0.001448676839120571	0.0015181551087519135	0.0015034419485953517	0.0015812856653466053	0.0015640955299899176	0.0017229436127506254	0.0016995302994173662	0.07901933075401033	0.07676963581944805	-0.000438844744492739	-0.00027313461389466553	-0.00043432771552220917	-0.0002703232389495991
0.2719354793990299	0.0013668664771487014	0.001357296729523771	0.0014606615003253448	0.0014480217144643601	0.0015174429151440004	0.0015027370857512085	0.0015805130723394697	0.0015633327366500827	0.0017220241531527426	0.0016986276653987223	0.07898259026287745	0.07673399643829201	-0.00043571024166388916	-0.0002728177268606635	-0.00043122528741507127	-0.0002700094954692367
0.27357402745947257	0.0013662861586987275	0.0013567193666658198	0.0014600017358043648	0.0014473673825182933	0.0015167315511155541	0.0015020330442562244	0.0015797413447511193	0.001562570798970361	0.0017211056518737962	0.0016977259751084091	0.07894581533474809	0.07669832357723792	-0.0004325941208663253	-0.0002724986837108201	-0.00042814105407601444	-0.0002696936178659959
0.2752224485962505	0.0013657065999528892	0.0013561427577885295	0.0014593427763535092	0.0014467138484825443	0.0015160210222686429	0.0015013298296553221	0.0015789704886034284	0.0015618097228982867	0.001720188115960261	0.0016968252354694075	0.07890900620289738	0.0766626174623909	-0.0004294963229403703	-0.00027217750224622916	-0.000425074956945104	-0.00026937562376100344
0.27688080229961526	0.001365127805566349	0.0013555669075203801	0.0014586846271730635	0.001446061117513746	0.0015153113341588836	0.0015006274474474442	0.001578200509868839	0.0015610495143325545	0.0017192715524017902	0.0016959254533488316	0.0788721631004735	0.07662687831973419	-0.00042641678832966434	-0.00027185420027636686	-0.0004220269370693308	-0.0002690555307836573
0.2785491484182772	0.001364549780154223	0.001354991820450059	0.0014580272934193706	0.0014454091947249652	0.001514602492295415	0.0014999259030855233	0.0015774314144703266	0.0015602901791229855	0.001718355968131174	0.0016950266355578903	0.07883528626048691	0.07659110637511936	-0.0004233554570849396	-0.0002715287956151502	-0.00041899693510799585	-0.00026873335656851793
0.28022754716156506	0.0013639725282915882	0.0013544175011264677	0.0014573707802048367	0.0014447580851857068	0.0015138945021409011	0.0014992252019764857	0.001576663208281402	0.001559531723070529	0.0017174413700243405	0.0016941287888518866	0.07879837591580244	0.07655530185425902	-0.0004203122688739014	-0.0002712013060800489	-0.00041598489134037075	-0.00026840911875281037
0.2819160591015993	0.001363396054513468	0.0013538439540587066	0.001456715092597912	0.0014441077939218961	0.0015131873691115098	0.0014985253494812325	0.001575895897126092	0.001558774151927243	0.001716527764900329	0.0016932319199301914	0.07876143229913353	0.07651946498271969	-0.0004172871629910535	-0.00027087174949258497	-0.00041299074567618943	-0.000268082834978145
0.28361474517547763	0.0013628203633148344	0.0013532711837160774	0.0014560602356230915	0.0014434583259158786	0.0015124810985769125	0.0014978263509146377	0.0015751294867789322	0.0015580174713962895	0.0017156151595212814	0.0016923360354362362	0.07872445564303089	0.07648359598591394	-0.00041428007836241676	-0.0002705401436739474	-0.0004100144376614767	-0.00026775452288579915
0.2853236666874746	0.0013622454591506136	0.00135269919452809	0.0014554062142609187	0.001442809686106424	0.0015117756958602866	0.0014971282115455494	0.0015743639829649719	0.0015572616871319352	0.0017147035605924441	0.0016914411419575142	0.0786874461798775	0.07644769508909159	-0.0004112909535547993	-0.000270206506444548	-0.0004070559064855983	-0.0002674242001164395
0.2870428853112538	0.00136167134643569	0.0013521279908844644	0.0014547530334479873	0.001442161879388728	0.0015110711662383164	0.0014964309365967938	0.0015735993913597712	0.0015565068047395526	0.0017137929747621636	0.0016905472460255761	0.07865040414187893	0.0764117625173331	-0.00040831972678495587	-0.0002698708556237994	-0.0004041150909915858	-0.00026709188430890096
0.28877246309209376	0.001361098029544915	0.0013515575771351407	0.0014541006980769492	0.0014415149106144208	0.001510367514941199	0.0014957345312451792	0.0015728357175894092	0.001555752829775626	0.0017128834086218925	0.0016896543541160363	0.07861332976105659	0.07637579849554159	-0.0004053663359262494	-0.00026953320902733946	-0.00040119192968329775	-0.00026675759309935376
0.2905124624491269	0.0013605255128131197	0.0013509879575902906	0.001453449212996526	0.0014408687845915756	0.0015096647471526561	0.0014950390006215068	0.0015720729672304911	0.0015549997677477597	0.0017119748687061973	0.0016887624726485801	0.07857622326923824	0.07633980324843594	-0.000402430718517921	-0.0002691935844669202	-0.0003982863607336906	-0.0002664213441197494
0.29226294617759224	0.0013599538005351253	0.0013504191365203292	0.001452798583011518	0.0014402235060847217	0.001508962868009944	0.0014943443498105816	0.001571311145810161	0.0015542476241146893	0.001711067361492769	0.0016878716079869742	0.07853908489805335	0.07630377700054274	-0.0003995128117699198	-0.00026885199974674423	-0.0003953983219890378	-0.0002660831549942122
0.294023977451102	0.0013593828969657763	0.0013498511181559455	0.0014521488128828365	0.0014395790798148742	0.0015082618826038824	0.001493650583851243	0.0015705502588061306	0.001553496404286311	0.0017101608934024539	0.001686981766439099	0.078501914878923	0.0762677199761883	-0.00039661255257356087	-0.0002685084726641862	-0.0003925277509809755	-0.00026574304334070487
0.29579561982392083	0.0013588128063199405	0.001349283906688106	0.0014514999073275072	0.0014389355104595365	0.0015075617959788604	0.0014929577077363654	0.0015697903116466821	0.0015527461136236851	0.0017092554707992577	0.0016860929542569483	0.07846471344305259	0.0762316323994932	-0.0003937298775099074	-0.00026816302100890477	-0.0003896745849342742	-0.0002654010267691964
0.29757793723326015	0.0013582435327725514	0.0013487175062680918	0.0014508518710187066	0.001438292802652739	0.001506862613132873	0.0014922657264128997	0.0015690313097107083	0.0015519967574390738	0.0017083510999903859	0.0016852051776366744	0.07842748082142564	0.07619551449436271	-0.00039086472285504437	-0.0002678156625594008	-0.0003868387607705581	-0.0002650571228782761
0.29937099400158496	0.0013576750804586233	0.0013481519210075189	0.0014502047085857837	0.0014376509609850573	0.0015061643390175401	0.0014915746447818911	0.0015682732583277316	0.0015512483409959627	0.001707447787226265	0.0016843184427186055	0.07839021724479495	0.07615936648448215	-0.00038801702458834963	-0.00026746641508273994	-0.0003840202151190186	-0.00026471134925587503
0.3011748548389356	0.0013571074534732914	0.001347587154978373	0.0014495584246142972	0.001437009990003652	0.001505466978538149	0.0014908844676985175	0.0015675161627779464	0.0015505008695090997	0.0017065455387005903	0.001683432755587292	0.07835292294367663	0.07612318859330795	-0.0003851867184005431	-0.00026711529633310915	-0.00038121888432285367	-0.0002643637234768237
0.30298958484526295	0.0013565406558718367	0.0013470232122130392	0.0014489130236460433	0.0014363698942122952	0.0015047705365536792	0.0014901951999721189	0.0015667600282922448	0.001549754348144523	0.0017056443605503516	0.0016825481222715365	0.07831559814834108	0.07608698104405996	-0.00038237373970190225	-0.0002667623240508177	-0.00037843470444720584	-0.0002640142631022413
0.30481524951277783	0.001355974691669728	0.0013464600967043386	0.001448268510179098	0.0014357306780714114	0.0015040750178768481	0.001489506846366239	0.0015660048600522648	0.0015490087820196068	0.0017047442588558873	0.0016816645487444414	0.07827824308880783	0.07605074405971723	-0.0003795780236299229	-0.0002664075159615753	-0.0003756676112878221	-0.0002636629856787587
0.3066519147283146	0.0013554095648426545	0.0013458978124055645	0.0014476248886678511	0.0014350923459981125	0.0015033804272741441	0.0014888194115986603	0.0015652506631904247	0.001548264176203096	0.0017038452396409224	0.0016807820409234498	0.07824085799483692	0.0760144778630084	-0.0003767995050551476	-0.00026605088977388336	-0.00037291754037593883	-0.00026330990873607574
0.3084996467757088	0.001354845279326573	0.0013453363632305272	0.0014469821635230578	0.001434454902366249	0.0015026867694658817	0.0014881329003414569	0.0015644974427899772	0.0015475205357151625	0.0017029473088726289	0.0016799006046704043	0.07820344309592163	0.0759781826764063	-0.00037403811858793823	-0.00026569246317664774	-0.0003701844269853316	-0.000262955049784519
0.31035851233818973	0.0013542818390177554	0.0013447757530536016	0.0014463403391118854	0.001433818351506455	0.0015019940491262484	0.0014874473172210424	0.0015637452038850625	0.001546777865527451	0.0017020504724616844	0.001679020245791603	0.07816599862128266	0.07594185872211949	-0.0003712937985900222	-0.00026533225384184345	-0.0003674682061434176	-0.0002625984263175396
0.3122285785007863	0.0013537192477728237	0.0013442159857097625	0.0014456994197579538	0.001433182697706189	0.0015013022708833465	0.0014867626668182109	0.0015629939514607508	0.0015460361705631274	0.0017011547362623168	0.0016781409700378472	0.07812852479986089	0.07590550622208843	-0.0003685664791790444	-0.00026497027942101736	-0.0003647688126363624	-0.00026224005580816057
0.3141099127527488	0.0013531575094088125	0.0013436570649946462	0.0014450594097413982	0.0014325479452097973	0.0015006114393192596	0.0014860789536682018	0.001562243690453109	0.001545295455696943	0.0017002601060723847	0.0016772627831045156	0.07809102186030951	0.07586912539797594	-0.00036585609423611665	-0.0002646065575433454	-0.00036208618101624124	-0.0002618799557079221
0.31600258298998396	0.001352596627703211	0.0013430989946645916	0.0014444203132989158	0.0014319140982185577	0.0014999215589700991	0.0014853961822607472	0.0015614944257492532	0.0015445557257552835	0.0016993665876334294	0.0016763856906316199	0.07805349003098856	0.07583271647116208	-0.00036316257741142444	-0.0002642411058149108	-0.00035942024560620123	-0.0002615181434446612
0.3179066575175057	0.001352036606394033	0.0013425417784367099	0.0014437821346238392	0.001431281160890754	0.0014992326343260822	0.0014847143570401486	0.0015607461621874267	0.0015438169855162501	0.001698474186630768	0.0016755096982038922	0.07801592953995683	0.07579627966273718	-0.0003604858621346074	-0.00026387394181814905	-0.00035677094051150826	-0.0002611546364236217
0.3198222050518999	0.0013514774491798546	0.0013419854199889247	0.0014431448778661773	0.001430649137341718	0.0014985446698315744	0.0014840334824053184	0.0015599989045570457	0.0015430792397097043	0.001697582908693542	0.0016746348113508382	0.07797834061496614	0.07575981519349533	-0.00035782588162053264	-0.0002635050831106822	-0.00035413819962454296	-0.00026078945202479
0.32174929472380437	0.001350919159719897	0.0013414299229600481	0.001442508547132703	0.0014300180316439124	0.001497857669885178	0.001483353562709869	0.001559252657598795	0.001542342493017358	0.0016966927593948238	0.0016737610355468358	0.07794072348345442	0.07572332328392785	-0.00035518256887523414	-0.00026313454722309837	-0.0003515219566312955	-0.0002604226076017291
0.32368799608040405	0.001350361741634069	0.00134087529094983	0.0014418731464869987	0.0014293878478269788	0.0014971716388397847	0.001482674602262162	0.0015585074260046781	0.0015416067500728277	0.0016958037442516751	0.0016728883762111972	0.07790307837253967	0.07568680415421769	-0.0003525558567051279	-0.0002627623516591182	-0.00034892214501935914	-0.00026005412048113463
0.3256383790879404	0.0013498051985030494	0.0013403215275190367	0.0014412386799495449	0.0014287585898778265	0.0014964865810026613	0.0014819966053253998	0.0015577632144181122	0.0015408720154617287	0.0016949158687252532	0.0016720168387082735	0.07786540550901208	0.07565025802423184	-0.00034994567772217433	-0.0002623885138933191	-0.0003463386980855354	-0.00025968400796183566
0.32760051413423674	0.0013492495338683443	0.0013397686361895011	0.00144060515149778	0.0014281302617406844	0.0014958025006355192	0.0014813195761176799	0.0015570200274339962	0.0015401382937217348	0.0016940291382208888	0.0016711464283475223	0.07782770511932902	0.07561368511351681	-0.00034735196435164983	-0.0002620130513709129	-0.0003437715489404414	-0.00025931228731240763
0.3295744720312385	0.0013486947512323622	0.0013392166204442136	0.0014399725650661827	0.001427502867317197	0.0014951194019545955	0.0014806435188120962	0.0015562778695988003	0.0015394055893426803	0.0016931435580881846	0.001670277150383622	0.07778997742960839	0.07557708564129038	-0.00034477464883886366	-0.00026163598150569234	-0.0003412206305160037	-0.0002589389757700067
0.33156032401756863	0.0013481408540584885	0.00133866548372738	0.0014393409245463508	0.0014268764104664884	0.0014944372891307369	0.0014799684375368036	0.0015555367454106524	0.0015386739067666324	0.0016922591336211153	0.0016694090100165529	0.07775222266562201	0.07554045982643728	-0.0003422136632559858	-0.0002612573216796976	-0.00033868587557467356	-0.0002585640905419795
0.33355814176109866	0.0013475878457711572	0.0013381152294445007	0.0014387102337870793	0.001426250895005246	0.001493756166289481	0.0014792943363751082	0.0015547966593194241	0.001537943250387983	0.0016913758700581234	0.0016685420123917017	0.07771444105278962	0.07550380788750283	-0.00033966893950976296	-0.0002608770892426615	-0.00033616721671403393	-0.00025818764880258804
0.33556799736153503	0.0013470357297559296	0.0013375658609624467	0.001438080496594443	0.0014256263247078018	0.0014930760375111442	0.0014786212193655505	0.0015540576157268213	0.0015372136245535369	0.0016904937725822234	0.0016676761625999596	0.07767663281617199	0.07546713004268608	-0.00033714040934590406	-0.0002604953015091227	-0.0003336645863725174	-0.0002578096676915109
0.3375899633530214	0.0013464845093595795	0.0013370173816095448	0.00143745171673189	0.0014250027033062256	0.0014923969068309179	0.0014779490905020023	0.0015533196189864884	0.001536485033562614	0.0016896128463211174	0.001666811465677839	0.07763879818046675	0.07543042650983477	-0.00033462800435701823	-0.00026011197575798173	-0.0003311779168369555	-0.0002574301643130106
0.3396241127067558	0.001345934187890171	0.001336469794675655	0.0014368238979203258	0.0014243800344904065	0.0014917187782389565	0.0014772779537337531	0.0015525826734041003	0.001535757481667141	0.001688733096347302	0.001665947926607573	0.07760093737000022	0.07539369750643958	-0.0003321316559922183	-0.00025972712923438834	-0.00032870714025184933	-0.0002570491557378207
0.3416705188336247	0.0013453847686171398	0.0013359231034122507	0.001436197043838198	0.0014237583219081397	0.0014910416556804672	0.0014766078129656009	0.0015518467832374568	0.0015350309730717444	0.001687854527678173	0.0016650855503172273	0.07756305060872343	0.07535694324962708	-0.00032965129555784234	-0.0002593407791436353	-0.00032625218862092353	-0.00025666665899776175
0.343729255586852	0.0013448362547713933	0.0013353773110325177	0.001435571158121608	0.0014231375691652335	0.0014903655430558269	0.0014759386720579633	0.0015511119526966039	0.0015343055119338702	0.0016869771452761647	0.0016642243416808281	0.07752513812020397	0.07532016395615584	-0.00032718685422788996	-0.0002589529426536563	-0.00032381299381689654	-0.00025628269108729507
0.34580039726466444	0.0013442886495453835	0.0013348324207114281	0.0014349462443643875	0.0014225177798255885	0.0014896904442206612	0.0014752705348269617	0.0015503781859439207	0.0015335811023638717	0.0016861009540488487	0.001663364305518465	0.07748720012762243	0.07528335984241026	-0.00032473826305035036	-0.0002585636368936939	-0.0003213894875872536	-0.0002558972689623573
0.3478840186129729	0.0013437419560932138	0.0013342884355858453	0.0014343223061182141	0.0014218989574113102	0.0014890163629859671	0.0014746034050445373	0.0015496454870942466	0.0015328577484251306	0.001685225958849075	0.0016625054465964286	0.07744923685376535	0.07524653112439349	-0.00032230545295064417	-0.00025817287895113505	-0.00031898160155885424	-0.00025551040953808446
0.34998019482807	0.0013431961775307243	0.0013337453587546084	0.0014336993468927039	0.0014212811054028017	0.0014883433031182083	0.0014739372864385498	0.0015489138602149829	0.001532135454134163	0.001684352164475093	0.0016616477696273276	0.0774112485210197	0.07520967801772413	-0.00031988835474305866	-0.0002577806858741205	-0.0003165892672477577	-0.000255122129689922
0.352089001559344	0.0013426513169355865	0.0013332031932786275	0.0014330773701555128	0.0014206642272388643	0.0014876712683394252	0.0014732721826928833	0.0015481833093262084	0.0015314142234607296	0.0016834795756706772	0.001660791279270215	0.07737323535136871	0.07517280073762994	-0.00031748689913196904	-0.0002573870746673257	-0.0003142124160620541	-0.0002547324462511824
0.3542105149120084	0.0013421073773474087	0.0013326619421809868	0.001432456379332452	0.001420048326316811	0.0014870002623273513	0.0014726080974475624	0.0015474538384008024	0.0015306940603279585	0.001682608197125272	0.0016599359801307287	0.07733519756638385	0.07513589949894155	-0.0003151010167216084	-0.00025699206229323757	-0.00031185097931035743	-0.00025434137601282325
0.35634481144984936	0.0013415643617678246	0.0013321216084470344	0.0014318363778075837	0.0014194334059925626	0.0014863302887155165	0.0014719450342988562	0.0015467254513645541	0.0015299749686124551	0.0016817380334741136	0.0016590818767612116	0.07729713538722088	0.07509897451608831	-0.0003127306380191208	-0.0002565956656689905	-0.0003095048882048035	-0.0002539489357210045
0.35849196819798806	0.0013410222731606136	0.0013315821950244994	0.00143121736892335	0.001418819469580773	0.0014856613510933815	0.0014712829967994084	0.0015459981520963054	0.0015292569521444391	0.001680869089298391	0.0016582289736608703	0.07725904903461464	0.07506202600309331	-0.000310375693442555	-0.0002561979016670879	-0.00030717407387043094	-0.00025355514207808794
0.36065206264566085	0.0013404811144517841	0.001331043704823577	0.0014305993559806643	0.001418206520354923	0.0014849934530064362	0.001470621988458335	0.001545271944428052	0.001528540014707848	0.0016800013691253652	0.0016573772752758922	0.07722093872887312	0.07502505417356667	-0.00030803611332885783	-0.0002557987871156797	-0.0003048584673506771	-0.0002531600117415267
0.3628251727490157	0.001339940888529694	0.0013305061407170495	0.0014299823422390411	0.0014175945615474506	0.001484326597956332	0.0014699620127413616	0.0015445468321450876	0.0015278241600404814	0.0016791348774285299	0.0016565267859996076	0.07718280468987247	0.07498805924070205	-0.0003057118279347071	-0.0002553983387938996	-0.00030255799960998697	-0.00025276356132125644
0.3650113769339257	0.0013394015982451562	0.0013299695055403837	0.0014293663309167116	0.0014169835963498561	0.0014836607894010054	0.0014693030730709342	0.001543822818986132	0.0015271093918341183	0.0016782696186277584	0.001655677510172623	0.07714464713705185	0.07495104141727037	-0.00030340276744716954	-0.00025499657343464044	-0.0003002726015452484	-0.00025236580738158265
0.36721075409881926	0.0013388632464115416	0.0013294338020918423	0.0014287513251907344	0.0014163736279128225	0.0014829960307547962	0.0014686451728263454	0.0015430999086434552	0.0015263957137346515	0.001677405597089447	0.0016548294520829733	0.07710646628940818	0.07491400091561679	-0.00030110886198836395	-0.0002545935077227779	-0.0002980022039870689	-0.0002519667664383496
0.3694233836175272	0.0013383258358048982	0.0013288990331325964	0.0014281373281971245	0.001415764659346339	0.0014823323253885794	0.001467988315343863	0.0015423781047630204	0.0015256831293422204	0.001676542817126674	0.001653982615966274	0.07706826236549129	0.07487693794765259	-0.0002988300416187917	-0.0002541891582920619	-0.00029574673770621507	-0.0002515664549572749
0.37164934534214805	0.0013377893691640668	0.0013283652013868434	0.0014275243430309794	0.0014151566937198254	0.0014816696766299	0.0014673325039168607	0.0015416574109446226	0.0015249716422113537	0.0016756812829993618	0.001653137006005881	0.07703003558339815	0.07483985272485347	-0.0002965662363453303	-0.00025378354172678197	-0.0002935061334199407	-0.00025116488935506
0.3738887196059291	0.0013372538491907896	0.0013278323095419129	0.0014269123727465973	0.00141454973406225	0.0014810080877630972	0.0014666777417959448	0.0015409378307420238	0.0015242612558510975	0.0016748209989144276	0.001652292626333037	0.07699178616076952	0.07480274545825312	-0.00029431737612817255	-0.0002533766745609345	-0.00029128032179970287	-0.00025076208599883465
0.3761415872261661	0.0013367192785498298	0.0013273003602483873	0.0014263014203576068	0.001413943783362259	0.001480347562029441	0.0014660240321890858	0.0015402193676630936	0.0015235519737251595	0.0016739619690259477	0.0016514494810270358	0.076953514314783	0.07476561635843867	-0.0002920833908841014	-0.00025296857327661293	-0.0002890692334737155	-0.0002503580612039924
0.3784080295071193	0.0013361856598690922	0.00132676935612022	0.001425691488837097	0.0014133388445683045	0.0014796881026272676	0.0014653713782617562	0.0015395020251699582	0.0015228437992520518	0.0016731041974353223	0.0016506075741153838	0.07691522026215138	0.07472846563554665	-0.00028986421049254085	-0.00025255925430256454	-0.000286872799032889	-0.00024995283123291356
0.3806881282429484	0.0013356529957397466	0.0013262392997348588	0.0014250825811177525	0.0014127349205887794	0.0014790297127121228	0.0014647197831370695	0.0015387858066791453	0.0015221367358052395	0.0016722476881914467	0.0016497669095739667	0.07687690421911351	0.07469129349925785	-0.0002876597648001633	-0.00025214873401357973	-0.00028469094903732506	-0.00024954641229613106
0.38298196572066395	0.0013351212887163465	0.0013257101936333612	0.0014244747000919827	0.0014121320142921401	0.0014783723953968987	0.001464069249895913	0.0015380707155617339	0.0015214307867132783	0.0016713924452908776	0.0016489274913272104	0.07683856640143372	0.07465410015879284	-0.0002854699836308816	-0.00025173702873271253	-0.000282523614022423	-0.00024913882055066505
0.3852896247230969	0.00133459054131695	0.0013251820403205215	0.0014238678486120518	0.0014115301285070477	0.0014777161537519682	0.0014634197815770918	0.0015373567551434965	0.0015207259552599706	0.0016705384726779977	0.0016480893232482538	0.07680020702439554	0.07461688582290808	-0.00028329479678551595	-0.00025132415472628455	-0.00028037072450132206	-0.00024873007209841314
0.38761118853188686	0.0013340607560232563	0.0013246548422649993	0.0014232620294902297	0.0014109292660225042	0.0014770609908053458	0.0014627713811774746	0.0015366439287050665	0.0015200222446845168	0.001669685774245206	0.0016472524091591236	0.07676182630279672	0.07457965069989063	-0.00028113413404906584	-0.0002509101282046622	-0.00027823221097322826	-0.00024832018298681646
0.3899467409304866	0.0013335319352807233	0.001324128601899438	0.0014226572454989171	0.001410329429587984	0.0014764069095428187	0.0014621240516521315	0.0015359322394820792	0.0015193196581816625	0.0016688343538330808	0.0016464167528309009	0.0767234244509453	0.07454239499755486	-0.00027898792519764903	-0.00025049496532264515	-0.0002761080039264674	-0.0002479091692067503
0.39229636620718694	0.001333004081498705	0.001323603321620604	0.0014220534993707975	0.0014097306219135834	0.0014757539129081065	0.0014614777959144907	0.0015352216906653422	0.0015186181989018629	0.0016679842152305703	0.0016455823579839064	0.07668500168265628	0.074505118923237	-0.00027685610000227623	-0.0002500786821780787	-0.0002739980338451464	-0.0002474970466934123
0.3946601491581577	0.001332477197050572	0.0013230790037895034	0.0014214507937989657	0.001409132845670147	0.0014751020038029981	0.0014608326168364728	0.0015345122854009768	0.001517917869951426	0.0016671353621751583	0.0016447492282878663	0.07664655821124529	0.07446782268379243	-0.00027473858823512387	-0.0002496612948112431	-0.0002719022312147046	-0.0002470838313253232
0.3970381750905084	0.0013319512842738534	0.0013225556507315244	0.001420849131437086	0.0014085361034894238	0.0014744511850875153	0.001460188517248652	0.0015338040267905949	0.0015172186743926841	0.0016662877983530647	0.0016439173673621044	0.07660809424952551	0.07443050648559035	-0.0002726353196717546	-0.00024924281920268854	-0.0002698205265240783	-0.0002466695389216067
0.39943052982536675	0.001331426345470366	0.001322033264736565	0.0014202485148995289	0.0014079403979642053	0.00147380145958006	0.0014595454999404053	0.0015330969178914532	0.001516520615244148	0.0016654415273994212	0.0016430867787757197	0.07656961000980349	0.0743931705345097	-0.00027054622409949936	-0.00024882327127490056	-0.0002677528502728621	-0.00024625418524321097
0.4018372997009759	0.0013309023829063517	0.0013215118480591702	0.0014196489467615228	0.001407345731648475	0.001473152830057572	0.0014589035676600664	0.0015323909617166215	0.0015158236954806743	0.0016645965528984644	0.0016422574660477744	0.07653110570387502	0.07435581503593612	-0.0002684712313212323	-0.0002484026668905237	-0.00026569913297713743	-0.00024583778599324146
0.40425857157581063	0.0013303793988126088	0.0013209914029186625	0.0014190504295592981	0.0014067521070575486	0.0014725052992556813	0.0014582627231150744	0.0015316861612351437	0.0015151279180336205	0.0016637528783837196	0.0016414294326474736	0.07649258154302091	0.07431844019475749	-0.00026641027115997806	-0.00024798102185180637	-0.0002636593051727476	-0.00024542035681385244
0.4066944328317112	0.0013298573953846372	0.001320471931499285	0.0014184529657902429	0.001406159526668232	0.0014718588698688722	0.0014576229689721415	0.0015309825193722112	0.0015144332857910214	0.0016629105073381995	0.0016406026819943621	0.07645403773800241	0.0742810462153597	-0.0002643632734631862	-0.0002475583518990465	-0.0002616332974190727	-0.0002450019132864134
0.4091449713770379	0.0013293363747827747	0.0013199534359503377	0.0014178565579130522	0.001405567992918968	0.0014712135445506419	0.0014569843078574046	0.001530280039009332	0.0015137398015977529	0.0016620694431945962	0.0016397772174585143	0.07641547449905897	0.07424363330162356	-0.00026233016810872645	-0.0002471346727112578	-0.00025962104030646804	-0.0002445824709315092
0.411610275649843	0.0013288163391323381	0.0013194359183863176	0.0014172612083478843	0.0014049775082099892	0.001470569325913662	0.0014563467423565888	0.0015295787229845023	0.0015130474682557016	0.0016612296893354795	0.0016389530423607248	0.07637689203590275	0.07420620165692055	-0.0002603108850102731	-0.00024670999990639153	-0.0002576224644600389	-0.0002441620452089399
0.41409043462106226	0.0013282972905237613	0.0013189193808870558	0.0014166669194765069	0.0014043880749034672	0.0014699262165299362	0.0014557102750151626	0.0015288785740923722	0.0015123562885239307	0.0016603912490934865	0.0016381301599726994	0.07633829055771522	0.07416875148410897	-0.0002583053541194702	-0.0002462843490378397	-0.0002556375005429712	-0.00024374065151533397
0.41658553779772634	0.0013277792310127487	0.0013184038254978698	0.0014160736936424682	0.0014037996953236776	0.0014692842189309783	0.0014550749083385118	0.0015281795950844359	0.0015116662651188657	0.0016595541257515354	0.0016373085735172633	0.07629967027314406	0.07413128298553122	-0.0002563135054326482	-0.0002458577355963776	-0.00025366607926269324	-0.00024331830518486974
0.41909567522619073	0.0013272621626204055	0.0013178892542296935	0.0014154815331512377	0.0014032123717571431	0.0014686433356079609	0.0014544406447920912	0.0015274817886691899	0.0015109774007144516	0.0016587183225430107	0.0016364882861685443	0.07626103139029904	0.07409379636300882	-0.00025433526899587555	-0.0002454301750093868	-0.00025170813137531667	-0.00024289502148872044
0.4216209374953856	0.0013267460873333972	0.0013173756690592344	0.001414890440270379	0.0014026261064528022	0.0014680035690118986	0.0014538074868016022	0.0015267851575123251	0.0015102896979423434	0.0016578838426519835	0.0016356693010521864	0.07622237411674794	0.0740562918178408	-0.0002523705749057914	-0.0002450016826378021	-0.00024976358768763474	-0.00024247081563283368
0.42416141574008476	0.001326231007104089	0.0013168630719291143	0.0014143004172297042	0.0014020409016221647	0.0014673649215538108	0.001453175436753155	0.0015260897042369014	0.0015096031593920779	0.0016570506892134064	0.0016348516212455469	0.07618369865951423	0.07401876955079875	-0.00025041935331815424	-0.00024457227377849833	-0.00024783237906472744	-0.00024204570275943027
0.4267172016441951	0.0013257169238506993	0.0013163514647480186	0.001413711466221439	0.0014014567594394737	0.0014667273956048936	0.0014525444969934395	0.0015253954314235305	0.0015089177876112527	0.0016562188653133272	0.0016340352497778998	0.07614500522507239	0.073981229762123	-0.000248481534450673	-0.00024414196366284724	-0.0002459144364330701	-0.000241619697945894
0.42928838744406506	0.0013252038394574424	0.0013158408493908413	0.0014131235894003804	0.0014008736820418618	0.001466090993496689	0.0014519146698298922	0.0015247023416105532	0.001508233585105706	0.0016553883739890908	0.0016332201896306407	0.07610629401934513	0.073943672651522	-0.0002465570485880586	-0.00024371076745655085	-0.00024400969078547385	-0.00024119281620477162
0.43187506593181346	0.0013246917557746827	0.0013153312276988356	0.0014125367888840632	0.0014002916715295174	0.0014654557175212588	0.0014512859575308676	0.0015240104372942276	0.0015075505543396964	0.001654559218229554	0.0016324064437374928	0.07606756524770077	0.07390609841816626	-0.0002446458260834672	-0.0002432787002567549	-0.0002421180731825845	-0.00024076507248071977
0.4344773304586784	0.0013241806746190918	0.001314822601479772	0.0014119510667529333	0.0013997107299658564	0.0014648215699313684	0.0014506583623258215	0.0015233197209289194	0.0015068686977360959	0.0016537314009753027	0.0016315940149847247	0.07602881911494795	0.07386850726068576	-0.00024274779736643826	-0.0002428457770949355	-0.00024023951476020988	-0.0002403364816528919
0.4370952749383861	0.0013236705977737891	0.0013143149725080776	0.0014113664250505005	0.0013991308593776723	0.0014641885529406463	0.0014500318864054695	0.001522630194927275	0.0015061880176765602	0.0016529049251188539	0.0016307829062113459	0.0759900558253338	0.07383089937716841	-0.00024086289294594776	-0.0002424120129351781	-0.0002383739467333723	-0.00023990705853449423
0.4397289938505404	0.0013231615269885067	0.0013138083425249978	0.0014107828657835173	0.0013985520617553141	0.0014635566687237742	0.001449406531921972	0.001521941861660423	0.0015055085165017244	0.0016520797935048813	0.0016299731202093293	0.0759512755825415	0.07379327496515535	-0.0002389910434128506	-0.00024197742267267897	-0.00023652130039775177	-0.00023947681786978814
0.4423785822440318	0.001322653463979736	0.0013133027132387466	0.0014102003909221418	0.0013979743390528502	0.0014629259194166592	0.0014487823009891095	0.0015212547234581546	0.001504830196511386	0.0016512560089304248	0.0016291646597238205	0.07591247858968528	0.07375563422163792	-0.00023713217944482112	-0.00024154202113346734	-0.00023468150713584768	-0.00023904577433569996
0.4450441357404687	0.001322146410430894	0.0013127980863246631	0.0014096190024001163	0.0013973976931882378	0.0014622963071166204	0.0014481591956824586	0.0015205687826091241	0.0015041530599646962	0.0016504335741451207	0.0016283575274533548	0.07587366504930891	0.07371797734305652	-0.00023528623181112707	-0.00024110582307496076	-0.00023285449841969896	-0.00023861394254015567
0.44772575053762753	0.0013216403679924685	0.001312294463425369	0.0014090387021149283	0.0013968221260434953	0.0014616678338825607	0.0014475372180395754	0.0015198840413610303	0.0015034771090803498	0.0016496124918514074	0.0016275517260500745	0.07583483516338223	0.07368030452529514	-0.000233453131377237	-0.00024066884318668658	-0.00023104020581637963	-0.0002381813370235797
0.4504235234129248	0.0013211353382821798	0.001311791846150916	0.0014084594919279848	0.0013962476394648639	0.0014610405017351498	0.0014469163700601656	0.0015192005019208105	0.0015028023460367677	0.0016487927647047503	0.0016267472581199367	0.07579598913329803	0.07364261596368084	-0.00023163280910565298	-0.00024023109608639626	-0.0002292385609906078	-0.00023774797225661892
0.4531375517269096	0.0013206313228851447	0.0013112902360789573	0.001407881373664794	0.0013956742352629913	0.0014604143126570159	0.0014462966537062772	0.0015185181664548457	0.0015021287729723005	0.0016479743953138732	0.001625944126222946	0.07575712715987008	0.07360491185297907	-0.00022982519606240537	-0.0002397925963219527	-0.0002274494957082429	-0.00023731386263997623
0.4558679334267773	0.001320128323354026	0.0013107896347548929	0.0014073043491151284	0.0013951019152130951	0.0014597892685929174	0.0014456780709024733	0.0015178370370891407	0.0015014563919854124	0.00164715738624097	0.0016251423328733623	0.07571824944332836	0.0735671923873929	-0.00022803022341977286	-0.0002393533583707752	-0.00022567294184094866	-0.00023687902250479898
0.45861476704990445	0.0013196263412092045	0.0013102900436920398	0.0014067284200332095	0.0013945306810551439	0.0014591653714499401	0.0014450606235360227	0.0015171571159095342	0.0015007852051348825	0.00164634174000194	0.0016243418805399327	0.07567935618331884	0.07352945776055875	-0.00022624782245955766	-0.00023891339663845157	-0.00022390883136846895	-0.0002364434661107917
0.4613781517274047	0.0013191253779389319	0.0013097914643717865	0.0014061535881378794	0.0013939605344940283	0.0014585426230976748	0.001444444313457081	0.0015164784049618897	0.0015001152144399966	0.00164552745906661	0.0016235427716461087	0.07564044757889955	0.07349170816554461	-0.0002244779245792472	-0.00023847272546090315	-0.00022215709638523373	-0.0002360072076493802
0.4641581871877068	0.0013186254349994903	0.001309293898243749	0.0014055798551127728	0.0013933914771997308	0.0014579210253684017	0.0014438291424788675	0.0015158009062522884	0.0014994464218807363	0.0016447145458589538	0.001622745008570263	0.07560152382853785	0.07345394379484742	-0.00022272046129190315	-0.00023803135910044348	-0.00022041766910024796	-0.00023557026123843805
0.4669549737601532	0.001318126513815368	0.0013087973467259466	0.0014050072226065087	0.001392823510807517	0.0014573005800572918	0.0014432151123778695	0.001515124621747243	0.0014987788293979926	0.0016439030027573399	0.0016219485936459336	0.07556258513010754	0.07341616484039	-0.000220975364231768	-0.0002375893117475547	-0.00021869048184192108	-0.00023513264092517305
0.46976861237862133	0.0013176286157794077	0.0013083018112049491	0.0014044356922328543	0.0013922566369180963	0.001456681288922579	0.0014426022248940095	0.001514449553373884	0.001498112438893748	0.0016430928320947417	0.0016211535291620273	0.07552363168088778	0.07337837149352038	-0.0002192425651572627	-0.00023714659752022138	-0.00021697546706250792	-0.00023469436068468408
0.4725992045851658	0.0013171317422529857	0.0013078072930360557	0.001403865265570919	0.0013916908570978173	0.001456063153685768	0.0014419904817308522	0.001513775703020177	0.00149744725223129	0.0016422840361589872	0.00162035981736307	0.07548466367756029	0.07334056394500674	-0.00021752199595609367	-0.00023670323046437458	-0.00021527255734099526	-0.00023425543442090468
0.4754468525336833	0.001316635894566158	0.0013073137935434385	0.001403295944165317	0.0013911261728788247	0.0014554461760318007	0.0014413798845557702	0.0015131030725351014	0.0014967832712353911	0.0016414766171929677	0.001619567460449407	0.07544568131620497	0.07330274238503734	-0.00021581358864619649	-0.0002362592245527262	-0.00021358168538665456	-0.0002338158759654374
0.47831165899359906	0.001316141074017846	0.001306821314020327	0.0014027277295263667	0.0013905625857592602	0.0014548303576092721	0.0014407704350001551	0.0015124316637288792	0.0014961204976925322	0.0016406705773948944	0.0016187764605774594	0.07540668479230071	0.07326490700321779	-0.00021411727537917757	-0.00023581459368271496	-0.00021190278404012441	-0.00023337569907522226
0.4811937273535759	0.0013156472818759896	0.0013063298557291624	0.0014021606231302613	0.001390000097203431	0.001454215700030608	0.0014401621346595954	0.001511761478373163	0.0014954589333510896	0.0016398659189185187	0.0016179868198599385	0.07536767430072092	0.07322705798856838	-0.00021243298844561553	-0.00023536935168000372	-0.00021023578628009965	-0.00023293491743631156
0.4840931616252451	0.00131515451937772	0.0013058394199017657	0.0014015946264192554	0.0013894387086419943	0.001453602204872261	0.00143955498509407	0.0015110925182012466	0.0014947985799215419	0.0016390626438733708	0.0016171985403660796	0.07532865003573216	0.07318919552952172	-0.00021076066027608809	-0.00023492351229476016	-0.00020858062522338683	-0.00023249354465948446
0.4870100664469608	0.0013146627877295273	0.0013053500077395094	0.0014010297408018505	0.0013888784214721424	0.0014529898736749093	0.0014389489878281461	0.0015104247849082732	0.0014941394390766776	0.0016382607543250006	0.0016164116241218825	0.07528961219099223	0.07315131981392138	-0.00020910022344600154	-0.0002344770892038217	-0.00020693723413064968	-0.00023205159428341116
0.4899445470875755	0.001314172088107422	0.0013048616204134726	0.0014004659676529717	0.001388319237057775	0.0014523787079436402	0.001438344144351158	0.0015097582801514322	0.0014934815124517877	0.0016374602522952024	0.0016156260731103275	0.07525056095954663	0.07311343102901968	-0.00020745161067819984	-0.00023403009600941882	-0.000205305546408574	-0.00023160907977337608
0.49289670945023945	0.0013136824216571116	0.0013043742590646197	0.001399903308314159	0.0013877611567296915	0.0014517687091481545	0.001437740456117412	0.001509093005550177	0.0014928248016448822	0.0016366611397622638	0.0016148418892716248	0.07521149653382915	0.07307552936147665	-0.00020581475484451883	-0.00023358254623778718	-0.00020368549561053384	-0.00023116601451816932
0.4958666600762229	0.0013131937894941693	0.0013038879248039668	0.001399341764093753	0.0013872041817857756	0.0014511598787229608	0.0014371379245463793	0.0015084289626864308	0.0014921693082168926	0.0016358634186612027	0.001614059074503444	0.0751724191056577	0.07303761499735545	-0.00020418958897078232	-0.00023313445334066651	-0.000202077015443336	-0.0002307224118337503
0.4988545061487607	0.0013127061927041988	0.0013034026187127461	0.001398781336267076	0.0013866483134911721	0.0014505522180675691	0.0014365365510228838	0.0015077661531047908	0.0014915150336918734	0.0016350670908840028	0.0016132776306611483	0.07513332886623326	0.07299968812212337	-0.0002025760462398829	-0.0002326858306954671	-0.00020048003976869122	-0.00023027828496247071
0.5018603554969207	0.0013122196323430047	0.0013029183418425746	0.001398222026076618	0.0013860935530784738	0.0014499457285466848	0.0014359363368972985	0.001507104578312737	0.0014908619795572099	0.0016342721582798519	0.0016124975595580254	0.07509422600613792	0.07296174892064827	-0.0002009740599926979	-0.00023223669160282734	-0.00019889450260465735	-0.00022983364707035436
0.5048843165994948	0.0013117341094367704	0.0013024350952156312	0.001397663834732231	0.001385539901747912	0.001449340411490415	0.0014353372834857475	0.0015064442397808501	0.0014902101472638318	0.0016334786226553913	0.001611718862965537	0.07505511071533284	0.07292379757719787	-0.00019938356373164212	-0.00023178704928722427	-0.0001973203381297195	-0.0002293885112483185
0.5079264985889148	0.0013112496249822227	0.00130195287982482	0.0013971067634113092	0.0013849873606675382	0.0014487362681944603	0.0014347393920702955	0.0015057851389430159	0.0014895595382264162	0.0016326864857749506	0.0016109415426135464	0.075015983183158	0.07288583427543785	-0.00019780449112430376	-0.00023133691689752878	-0.00019575748068531573	-0.00022894289051217376
0.5109870112551897	0.0013107661799468078	0.0013014716966339467	0.001396550813258983	0.0013844359309734136	0.0014481332999203172	0.00143414266389915	0.0015051272771966387	0.0014889101538235986	0.0016318957493607943	0.0016101656001905628	0.07497684359832758	0.07284785919842884	-0.00019623677600641432	-0.00023088630750744965	-0.00019420586477955637	-0.00022849679780345689
0.5140659650498691	0.0013102837752688558	0.0013009915465778783	0.0013959959853882987	0.0013838856137697868	0.0014475315078954683	0.0014335471001868474	0.001504470655902847	0.001488261995398175	0.0016311064150933564	0.0016093910373439703	0.07493769214893087	0.07280987252862765	-0.00019468035238348613	-0.00023043523411359068	-0.000192665425088695	-0.0002280502459874323
0.5171634710900281	0.0013098024118577626	0.001300512430562728	0.001395442280880415	0.0013833364101292925	0.0014469308933135934	0.0014329527021144641	0.001503815276386715	0.0014876150642573215	0.0016303184846114941	0.001608617855680278	0.0748985290224309	0.0727718744478834	-0.00019313515443253326	-0.00022998370963495107	-0.00019113609645859952	-0.00022760324785242592
0.5202796411622786	0.0013093220905941577	0.0013000343494660206	0.0013948897007847927	0.0013827883210931356	0.0014463314573347644	0.0014323594708298077	0.0015031611399374705	0.0014869693616727999	0.001629531959512728	0.0016078460567653585	0.07485935440566	0.07273386513743589	-0.00019160111650737277	-0.00022953174691536793	-0.00018961781391016452	-0.00022715581611237878
0.5234145877268029	0.0013088428123300769	0.0012995573041368622	0.0013943382461193766	0.0013822413476712741	0.0014457332010856425	0.0014317674074476136	0.0015025082478087048	0.001486324888881166	0.0016287468413534816	0.0016070756421246793	0.0748201684848216	0.07269584477791663	-0.00019007817313912434	-0.00022907935872096274	-0.00018811051264003287	-0.000226707963404571
0.5265684239214125	0.0013083645778891382	0.001299081295396117	0.0013937879178707946	0.0013816954908426142	0.0014451361256596859	0.001431176513049748	0.0015018566012185936	0.001485681647083984	0.0016279631316493358	0.0016063066132435558	0.07478097144548718	0.07265781354934464	-0.00018856625903929114	-0.00022862655774091856	-0.00018661412802328803	-0.0002262597022897328
0.5297412635656308	0.0013078873880667133	0.0012986063240365774	0.001393238716994541	0.001381150751555194	0.0014445402321173436	0.0014305867886854043	0.0015012062013501038	0.0014850396374480358	0.0016271808318752657	0.001605538971567383	0.07474176347259562	0.0726197716311273	-0.00018706530910253538	-0.00022817335658797955	-0.00018512859561592432	-0.00022581104525298823
0.5329332211648017	0.001307411243630101	0.001298132390823136	0.0013926906444151703	0.0013806071307263747	0.0014439455214862612	0.0014299982353713026	0.0015005570493512102	0.001484398861105532	0.00162639994346589	0.0016047727185018814	0.07470254475045039	0.0725817192020573	-0.00018557525840739997	-0.0002277197677957865	-0.00018365385115673427	-0.00022536200470146817
0.5361444119142209	0.001306936145318709	0.0012976594964929668	0.001392143701026493	0.0013800646292430354	0.0014433519947614872	0.0014294108540918952	0.001499909146335117	0.0014837593191543315	0.0016256204678157247	0.0016040078554133462	0.07466331546272068	0.07254365644031253	-0.0001840960422210547	-0.00022726580382192996	-0.0001821898305705838	-0.00022491259296658628
0.5393749517032939	0.0013064620938442162	0.0012971876417556853	0.0013915978876917554	0.0013795232479617509	0.0014427596529056638	0.001428824645799557	0.0014992624933804599	0.001483121012658142	0.001624842406279416	0.0016032443836288754	0.07462407579243843	0.07250558352345518	-0.0001826275960009338	-0.00022681147704706195	-0.00018073646997093795	-0.0002244628223039835
0.5426249571197181	0.0013059890898907565	0.0012967168272935313	0.0013910532052438403	0.00137898298770899	0.0014421684968492377	0.0014282396114147916	0.0014986170915315302	0.00148248394264674	0.0016240657601719962	0.0016024823044366232	0.074584825921998	0.07246750062842985	-0.00018116985539531894	-0.0002263567997729532	-0.00017929370566022174	-0.0002240127048910301
0.5458945454536906	0.0013055171341150897	0.0012962470537615407	0.0013905096544854557	0.0013784438492813033	0.00144157852749066	0.001427655751826432	0.0014979729417984875	0.0014818481101161816	0.0016232905307691295	0.0016017216190860402	0.07454556603315392	0.07242940793156258	-0.00017972275624680845	-0.00022590178422332574	-0.00017786147413306752	-0.0002235622528277137
0.5491838347021408	0.0013050462271467825	0.001295778321787723	0.0013899672361893304	0.0013779058334455186	0.0014409897456965951	0.0014270730678918441	0.0014973300451575817	0.0014812135160290221	0.0016225167193073655	0.001600962328788123	0.07450629630702234	0.07239130560855986	-0.0001782862345952596	-0.00022544644254551827	-0.0001764397120795902	-0.00022311147813863785
0.5524929435729888	0.0013045763695883725	0.0012953106319732247	0.0013894259510983972	0.0013773689409389183	0.0014404021523021094	0.0014264915604371169	0.0014966884025513544	0.0014805801613145156	0.0016217443269843732	0.0016002044347156435	0.07446701692407634	0.07235319383450856	-0.00017686022667867674	-0.00022499078680854323	-0.00017502835638569247	-0.000222660392770746
0.55582199148943	0.0013041075620155549	0.0012948439848925167	0.0013888857999259949	0.0013768331724694457	0.001439815748110891	0.0014259112302572778	0.0014960480148888719	0.0014799480468688428	0.0016209733549592037	0.0015994479380034112	0.07442772806414923	0.07231507278387314	-0.0001754446689344047	-0.00022453482900158805	-0.00017362734413503556	-0.00022220900859210024
0.5591710985942444	0.0013036398049773555	0.0012943783810935635	0.001388346783356059	0.0013762985287158885	0.0014392305338954466	0.001425332078116488	0.0014954088830459345	0.0014793171735553205	0.0016202038043525357	0.0015986928397485074	0.07438842990643016	0.07227694263049662	-0.00017403949800415264	-0.00022407858103862255	-0.00017223661261325796	-0.00022175733739610015
0.5625403857541326	0.001303173098996298	0.0012939138210979909	0.0013878089020433054	0.0013757650103280636	0.0014386465103972982	0.0014247541047482373	0.001494771007865286	0.0014786875422046076	0.001619435676246914	0.0015979391410105264	0.07434912262946504	0.07223880354759954	-0.0001726446507330226	-0.0002236220547539025	-0.00017085609930755918	-0.00022130539089720846
0.565929974564078	0.0013027074445685952	0.0012934503054012757	0.001387272156613439	0.0013752326179270239	0.0014380636783272018	0.0014241773108555607	0.0014941343901568476	0.001478059153614935	0.0016186689716870166	0.0015971868428118342	0.07430980641115557	0.07220065570777767	-0.0001712600641727846	-0.00022316526190374608	-0.00016948574190950305	-0.0002208531807331715
0.569339987351735	0.0013022428421643059	0.0012929878344729027	0.0013867365476633285	0.0013747013521052311	0.0014374820383653343	0.0014236016971112234	0.0014934990306979142	0.0014774320085523015	0.0016179036916798828	0.0015964359461377948	0.07427048142875795	0.07216249928300293	-0.00016988567558398615	-0.00022270821416708886	-0.00016812547831759894	-0.00022040071846468612
0.5727705471818436	0.001301779292227529	0.001292526408756555	0.0013862020757612148	0.0013741712134267621	0.0014369015911615119	0.0014230272641579365	0.0014928649302333888	0.0014768061077507042	0.001617139837195183	0.001595686451937033	0.0742311478588827	0.0721243344446217	-0.00016852142243609092	-0.00022225092314293038	-0.0001667752466368022	-0.00021994801557340127
0.5762217778606706	0.0013013167951765687	0.0012920660286702811	0.0013856687414468963	0.0013736422024274938	0.0014363223373353876	0.0014224540126085534	0.0014922320894759917	0.0014761814519123459	0.0016163774091654546	0.0015949383611216705	0.07419180587749391	0.07208616136335505	-0.00016716724241147563	-0.0002217934003537203	-0.0001654349851830661	-0.00021949508346513769
0.5796938039404782	0.0013008553514041123	0.0012916066946066698	0.001385136545231922	0.0013731143196152936	0.0014357442774766544	0.0014218819430462711	0.001491600509106477	0.0014755580417078488	0.0016156164084863561	0.0015941916745675713	0.07415245565990854	0.07204798020929754	-0.00016582307340629043	-0.00022133565724336002	-0.0001641046324839246	-0.00021904193346827805
0.5831867507240184	0.0013003949612774065	0.0012911484069330248	0.0013846054875997849	0.0013725875654702101	0.0014351674121452502	0.0014213110560248306	0.0014909701897738502	0.0014749358777764682	0.0016148568360169137	0.0015934463931145872	0.07411309738079555	0.07200979115191658	-0.00016448885353134712	-0.00022087770517698058	-0.00016278412727954716	-0.00021858857683315636
0.5867007442690553	0.001299935625138436	0.0012906911659915444	0.0013840755690061185	0.001372061940444671	0.001434591741871566	0.0014207413520687256	0.0014903411320955906	0.0014743149607263143	0.0016140986925797778	0.0015927025175668076	0.07407373121417682	0.07197159436005274	-0.00016316452111447832	-0.00022041955544144232	-0.00016147340852448733	-0.00021813502473200241
0.5902359113929144	0.0012994773433040964	0.0012902349720994917	0.0013835467898788863	0.0013715374449636687	0.0014340172671566446	0.0014201728316734002	0.0014897133366578625	0.0014736952911345595	0.0016133419789614667	0.0015919600486928014	0.07403435733342476	0.07193339000191791	-0.0001618500147027857	-0.00021996121924600098	-0.0001601724153907913	-0.00021768128826105126
0.5937923796770596	0.00129902011606637	0.0012897798255493695	0.0013830191506185748	0.0013710140794249508	0.0014334439884723872	0.0014196054953054488	0.0014890868040157335	0.0014730768695476548	0.001612586695912615	0.00159121898722586	0.07399497591126275	0.07189517824509668	-0.00016054527306302857	-0.00021950270772125302	-0.0001588810872678592	-0.00021722737843832274
0.597370277471697	0.001298563943692504	0.0012893257266090978	0.0013824926515983884	0.001370491844199217	0.0014328719062617578	0.0014190393434028229	0.0014884615346933943	0.0014724596964815473	0.00161183284414823	0.001590479333864249	0.07395558711976549	0.07185695925654452	-0.00015925023518378878	-0.00021904403191969068	-0.00015759936376458228	-0.00021677330620450963
0.6009697339004076	0.0012981088264251834	0.0012888726755221843	0.0013819672931644402	0.0013699707396303026	0.0014323010209389855	0.0014184743763750287	0.0014878375291843726	0.0014718437724218893	0.0016110804243479333	0.001589741089271447	0.07391619113035763	0.07181873320258876	-0.00015796484027733038	-0.00021858520281614613	-0.00015632718471117468	-0.00021631908242331077
0.6045908788648067	0.001297654764482707	0.0012884206725079018	0.0013814430756359443	0.001369450766035376	0.001431731332889768	0.0014179105946033313	0.0014872147879517504	0.0014712290978242553	0.001610329437156214	0.0015890042540763934	0.07387678811381417	0.07178050024892614	-0.0001566890277799604	-0.00021812623130651465	-0.0001550644901598397	-0.00021586471788070938
0.6082338430492322	0.0012972017580591662	0.0012879697177614635	0.0013809199993054123	0.0013689319237051277	0.0014311628424714797	0.0014173479984409564	0.001486593311428384	0.0014706156731143598	0.0016095798831826794	0.0015882688288737356	0.0738373782402596	0.0717422605606255	-0.00015542273735438816	-0.000217667128209309	-0.00015381122038674033	-0.00021541022328547266
0.611898757925461	0.001296749807324615	0.001287519811454193	0.00138039806443884	0.0013684142129039582	0.0014305955500133678	0.00141678658821329	0.001485973100017116	0.0014700034986882635	0.0016088317630022998	0.0015875348142240688	0.07379796167916879	0.07170401430212547	-0.00015416590889058557	-0.00021720790426454917	-0.00015256731589319283	-0.00021495560926931834
0.6155857557574533	0.001296298912425251	0.0012870709537337033	0.0013798772712759067	0.0013678976338701745	0.0014300294558167652	0.0014162263642180824	0.0014853541540909968	0.0014693925749125955	0.0016080850771556636	0.0015868022106541877	0.07375853859936521	0.07166576163723497	-0.00015291848250706397	-0.0002167485701339289	-0.00015133271740641607	-0.00021450088638569342
0.6192949696061266	0.0012958490734835868	0.0012866231447240717	0.0013793576200301617	0.0013673821868161794	0.0014294645601552868	0.0014156673267256515	0.0014847364739934983	0.001468782902124766	0.0016073398261492206	0.001586071018657328	0.0737191091690227	0.07162750272913343	-0.00015168039855303905	-0.00021628913640242553	-0.0001501073658822516	-0.0002140460651128273
0.6230265333341571	0.0012954002905986247	0.0012861763845260026	0.001378839110889217	0.001366867871928653	0.0014289008632750331	0.001415109475979073	0.0014841200600387286	0.0014681744806331698	0.001606596010455532	0.0015853412386934048	0.0736796735556644	0.07158923774037032	-0.00015045159760879168	-0.0002158296135763571	-0.00014889120250541343	-0.0002135911558508452
0.6267805816108112	0.0012949525638460346	0.0012857306732170163	0.0013783217440149437	0.001366354689368756	0.0014283383653947972	0.0014145528121943958	0.001483504912511652	0.0014675673107174137	0.001605853630513522	0.0015846128711892666	0.07364023192616226	0.0715509668328654	-0.00014923202048705564	-0.0002153700120850477	-0.0001476841686903485	-0.00021313616892332243
0.6305572499168048	0.0012945058932783212	0.0012852860108516087	0.001377805519543654	0.001365842639272308	0.0014277770667062604	0.0014139973355608293	0.0014828910316682987	0.0014669613926285175	0.0016051126867287172	0.0015838859165389306	0.073600784446739	0.07151269016790836	-0.00014802160823415567	-0.00021491034227877348	-0.00014648620608295748	-0.00021268111457617422
0.634356674549194	0.0012940602789250112	0.0012848423974614386	0.0013772904375863077	0.0013653317217499899	0.0014272169673742068	0.001413443046240958	0.001482278417735991	0.001466356726589141	0.0016043731794735095	0.0015831603751038377	0.07356133128296549	0.07147440790615975	-0.00014682030213086783	-0.0002144506144307612	-0.00014529725656109438	-0.00021222600297832184
0.6381789926262927	0.0012936157207928149	0.0012843998330554882	0.0013767764982286885	0.001364821936887522	0.0014266580675367133	0.00141288994437093	0.0014816670709135473	0.001465753312793783	0.0016036351090873895	0.0015824362472130846	0.07352187259976334	0.07143612020764956	-0.00014562804369525062	-0.00021399083873818725	-0.00014411726223761967	-0.00021177084422407955
0.642024342092622	0.0012931722188658029	0.001283958317620239	0.0013762637015316	0.0013643132847458552	0.0014261003673053546	0.0014123380300606588	0.0014810569913714998	0.0014651511514089984	0.0016028984758771961	0.001581713533163668	0.07348240856140363	0.07139782723177988	-0.00014444477468131267	-0.00021353102531945778	-0.00014294616545890149	-0.00021131564832932437
0.6458928617238878	0.001292729773105586	0.0012835178511198505	0.0013757520475310616	0.0013638057653613677	0.0014255438667654108	0.0014117873033940292	0.0014804481792523169	0.0014645502425736157	0.0016021632801173744	0.001580992233220737	0.0734429393315079	0.07135952913732242	-0.00014327043708120546	-0.0002130711842158184	-0.0001417839088070083	-0.00021086042523382753
0.6497846911319898	0.0012922883834514793	0.0012830784334963233	0.0013752415362384895	0.001363299378746044	0.0014249885659760612	0.0014112377644290898	0.0014798406346706063	0.00146395058639894	0.0016014295220502061	0.0015802723476178243	0.07340346507304814	0.0713212260824199	-0.0001421049731259727	-0.00021261132539124317	-0.00014063043510059714	-0.0002104051848009214
0.6536999707700591	0.0012918480498206862	0.0012826400646696809	0.0013747321676408992	0.0013627941248876719	0.0014244344649705937	0.001410689413198258	0.0014792343577133412	0.0014633521829689742	0.0016006972018860737	0.0015795538765570993	0.0733639859483457	0.07128291822458717	-0.00014094832528696588	-0.0002121514587329898	-0.00013948568739616252	-0.00020994993681777707
0.6576388419375281	0.0012914087721084583	0.0012822027445381307	0.0013742239417010792	0.0013622900037500226	0.0014238815637565964	0.0014101422497085135	0.0014786293484400617	0.0014627550323406205	0.0015999663198036885	0.0015788368202095972	0.07332450211907506	0.07124460572070988	-0.00013980043627689898	-0.0002116915940524322	-0.0001383496089887859	-0.0002094946909959594
0.661601446785229	0.0012909705501882762	0.0012817664729782418	0.001373716858357793	0.0013617870152730427	0.0014233298623161617	0.0014095962739415983	0.0014780256068830959	0.0014621591345438966	0.001599236875950347	0.00157812117871547	0.07328501374626048	0.07120628872704614	-0.00013866124904890476	-0.00021123174108184095	-0.0001372221434123022	-0.00020903945697020587
0.6655879283205246	0.0012905333839120239	0.0012813312498451191	0.0013732109175259668	0.0013612851593730458	0.001422779360606095	0.0014090514858542192	0.0014774231330477762	0.0014615644895821507	0.0015985088704421786	0.001577406952184229	0.07324552099027895	0.07116796739922658	-0.00013753070680022628	-0.00021077190947904612	-0.00013610323444140926	-0.00020858424430020284
0.6695984304124688	0.001290097273110148	0.0012808970749725618	0.0013727061190968682	0.0013607844359428873	0.001422230058558094	0.0014085078853782356	0.001476821926912638	0.0014609710974322582	0.0015977823033643764	0.001576694140694972	0.07320602401085932	0.0711296418922547	-0.0001364087529708291	-0.00021031210882438423	-0.00013499282609127916	-0.00020812906246925333
0.6736330977969988	0.0012896622175918458	0.0012804639481732488	0.0013722024629383106	0.0013602848448521668	0.0014216819560789737	0.0014079654724208704	0.0014762219884296504	0.001460378958044847	0.0015970571747714593	0.0015759827442966418	0.07316652296708305	0.07109131236050656	-0.0001352953312442895	-0.00020985234862114233	-0.00013389086261866856	-0.00020767392088466563
0.6776920760821589	0.0012892282171452236	0.0012800318692388988	0.001371699948894827	0.001359786385947403	0.0014211350530508448	0.0014074242468648957	0.001475623317524415	0.0014597880713444976	0.001596333484687503	0.0015752727630082527	0.07312701801738614	0.07105297895773305	-0.000134190385550903	-0.0002093926382986111	-0.0001327972885240003	-0.00020721882888025123
0.6817755117533548	0.0012887952715374708	0.0012796008379404396	0.001371198576787863	0.0013592890590522206	0.0014205893493313205	0.0014068842085688312	0.0014750259140963783	0.0014591984372299503	0.0015956112331063851	0.0015745641968191312	0.07308750931955625	0.07101464183705888	-0.0001330938600653253	-0.00020893298720797704	-0.0001317120485498091	-0.00020676379571271664
0.6858835521786408	0.0012883633805150345	0.0012791708540281859	0.0013706983464159674	0.0013587928639675446	0.0014200448447537163	0.0014063453573671478	0.0014744297780190517	0.0014586100555743233	0.0015948904199920358	0.001573857045689163	0.07304799703073805	0.07097630115098387	-0.0001320056992089591	-0.00020847340462548658	-0.00013063508768296206	-0.00020630883056443894
0.6900163456140378	0.0012879325438037814	0.0012787419172319962	0.0013701992575549707	0.0013582978004717727	0.0014195015391272423	0.001405807693070451	0.0014738349091402096	0.0014580229262253087	0.0015941710452786679	0.0015731513095490184	0.0730084813074296	0.07093795705138338	-0.00013092584765023174	-0.00020801389975133588	-0.0001295663511546863	-0.0002058539425425221
0.6941740412088835	0.0012875027611091777	0.0012783140272614535	0.0013697013099581825	0.0013578038683209738	0.0014189594322372079	0.0014052712154656916	0.001473241307282113	0.0014574370490053942	0.0015934531088710325	0.0015724469883004063	0.07296896230548598	0.07089960968950965	-0.00012985425030501152	-0.0002075544817100594	-0.00012850578444117966	-0.00020539914067896348
0.6983567890112157	0.0012870740321164489	0.0012778871838060256	0.0013692045033565677	0.0013573110672490615	0.0014184185238452118	0.0014047359243163462	0.0014726489722417084	0.001456852423712057	0.0015927366106446503	0.0015717440818162967	0.07292944018011799	0.07086125921599112	-0.00012879085233821752	-0.00020709515955164015	-0.0001274533332653316	-0.00020494443393259676
0.702564739973187	0.0012866463564907512	0.001277461386535231	0.0013687088374589344	0.0013568193969679804	0.00141787881368934	0.0014042018193626182	0.0014720579037908394	0.0014562690501179754	0.0015920215504460521	0.0015710425899411625	0.07288991508589462	0.0708229057808344	-0.00012773559916298693	-0.00020663594225039938	-0.00012640894359552957	-0.00020448983118670494
0.7067980459565127	0.0012862197338773427	0.0012770366350988139	0.0013682143119521223	0.0013563288571678941	0.001417340301484364	0.0014036689003216322	0.0014714681016764592	0.0014556869279712384	0.0015913079280930266	0.001570342512491219	0.07285038717674254	0.07078454953342461	-0.00012668843644195182	-0.00020617683870577386	-0.0001253725616472967	-0.0002040353412507412
0.7110568597379514	0.0012857941639017455	0.0012766129291269023	0.001367720926501182	0.0013558394475173606	0.0014168029869219324	0.0014031371668876233	0.001470879565620833	0.0014551060569955431	0.0015905957433748517	0.0015696438492546518	0.07281085660594754	0.07074619062252575	-0.00012564931008740565	-0.00020571785774181617	-0.0001243441338830975	-0.00020358097285944066
0.7153413350148182	0.0012853696461699227	0.001276190268230185	0.001367228680749567	0.001355351167663526	0.001416266869670773	0.0014026066187321387	0.0014702922953217551	0.001454526436890414	0.0015898849960525425	0.0015689465999918658	0.07277132352615603	0.07070782919628303	-0.00012461816626188615	-0.000205259008108305	-0.0001233236070132815	-0.00020312673467409725
0.7196516264105322	0.0012849461802684346	0.0012757686520000668	0.0013667375743193092	0.001354864017232295	0.0014157319493768783	0.0014020772555042196	0.0014697062904527444	0.0014539480673313912	0.0015891756858590815	0.0015682507644357029	0.07273178808937385	0.07066946540222088	-0.00012359495137972965	-0.00020480029848185533	-0.00012231092799744325	-0.00020267263528350732
0.7239878894801961	0.0012845237657646083	0.0012753480800088354	0.0013662476068112012	0.0013543779958285138	0.0014151982256637014	0.0014015490768305955	0.001469121550663255	0.0014533709479702412	0.0015884678124996555	0.0015675563422916825	0.07269225044697022	0.07063109938724799	-0.00012257961210543344	-0.00020434173746353146	-0.0001213060440425906	-0.00020221868320163816
0.7283502807162107	0.0012841024022067081	0.001274928551809835	0.001365758777804989	0.0013538931030361602	0.0014146656981323552	0.0014010220823158835	0.0014685380755788873	0.001452795078435166	0.0015877613756519035	0.0015668633332382405	0.0726527107496759	0.0705927312976546	-0.00012157209535493263	-0.00020388333358001276	-0.00012030890260494864	-0.00020176488686896032
0.7327389575539218	0.0012836820891240976	0.0012745100669376212	0.001365271086859544	0.0013534093384185162	0.0014141343663618005	0.0014004962715427698	0.0014679558648015877	0.0014522204583309979	0.0015870563749661429	0.0015661717369269545	0.07261316914758595	0.07055436127911471	-0.00012057234829673802	-0.00020342509528542552	-0.0001193194513906537	-0.000201311254654446
0.7371540783773028	0.0012832628260274024	0.0012740926249081288	0.0013647845335130475	0.0013529267015183473	0.001413604229909036	0.001399971644072203	0.0014673749179098538	0.0014516470872394044	0.001586352810065608	0.0015654815529827755	0.07257362579016045	0.07051598947668807	-0.00011958031835151983	-0.00020296703096028823	-0.0001183376383551149	-0.00020085779485301547
0.74159580252467	0.0012828446124086787	0.0012736762252188352	0.0013642991172831736	0.0013524451918580866	0.0014130752883092946	0.0013994481994435864	0.001466795234458942	0.0014510749647190916	0.0015856506805466872	0.001564792781004265	0.07253408082622553	0.07047761603481983	-0.00011859595319196892	-0.00020250914891056793	-0.00011736341170354159	-0.000200404515687036
0.746064290294433	0.0012824274477415765	0.0012732608673489243	0.0013638148376672685	0.0013519648089400124	0.0014125475410762332	0.0013989259371749642	0.0014662168139810687	0.0014505040903060053	0.0015849499859791581	0.0015641054205638215	0.07249453440397424	0.07043924109734237	-0.00011761920074429555	-0.00020205145737051122	-0.00011639671989227551	-0.00019995142530759846
0.7505597029508803	0.001282011331481498	0.0012728465507594428	0.0013633316941425264	0.0013514855522464208	0.0014120209877021193	0.001398404856763208	0.0014656396559856097	0.001449934463513526	0.0015842507259064133	0.0015634194712079066	0.07245498667096742	0.07040086480747645	-0.00011665000918772983	-0.0002015939645014786	-0.00011543751162773619	-0.00019949853179324073
0.7550822027299987	0.0012815962630657659	0.00127243327489347	0.001362849686166173	0.00135100742123981	0.001411495627658024	0.0013978849576842078	0.001465063759959308	0.001449366083832674	0.0015835528998457025	0.00156273493245728	0.07241543777413607	0.07036248730783178	-0.0001156883269538278	-0.0002011366783905011	-0.00011448573586630983	-0.00019904584314928142
0.7596319528453285	0.001281182241913787	0.0012720210391762776	0.0013623688131756471	0.0013505304153630581	0.001410971460394017	0.001397366239393064	0.001464489125366477	0.0014487989507323126	0.0015828565072883657	0.001562051803807231	0.07237588785978175	0.07032410874040916	-0.00011473410272877516	-0.00020067960705383303	-0.00011354134181632003	-0.00019859336731081756
0.7642091174938536	0.001280769267427206	0.001271609843015483	0.0013618890745887683	0.0013500545340395921	0.0014104484853393398	0.001396848701324261	0.0014639157516491924	0.0014482330636593347	0.0015821615477000534	0.0015613700847277923	0.07233633707357803	0.07028572924660052	-0.00011378728545227701	-0.0002002227584358418	-0.00011260427893700076	-0.00019814111214155883
0.7688138618619275	0.001280357338990075	0.0012711996858012196	0.0013614104698039253	0.0013495797766735708	0.001409926701902609	0.0013963323428918665	0.001463343638227501	0.0014476684220388711	0.0015814680205209683	0.0015606897746639824	0.07229678556057073	0.070247348967191	-0.00011284782431691953	-0.00019976614040712048	-0.00011167449693819109	-0.00019768908543288388
0.7734463521312342	0.0012799464559690099	0.0012707905669062903	0.0013609329982002469	0.001349106142650058	0.001409406109471998	0.0013958171634897106	0.0014627727844996187	0.0014471050252744862	0.0015807759251660937	0.0015600108730360245	0.07225723346518184	0.07020896804236106	-0.00011191566876989079	-0.00019930976076776297	-0.0001107519457815842	-0.00019723729490589426
0.7781067554847866	0.0012795366177133522	0.0012703824856863282	0.00136045665913778	0.0013486336313351974	0.0014088867074154225	0.001395303162491571	0.0014622031898421275	0.0014465428727483698	0.0015800852610254193	0.0015593333792395707	0.07221768093120819	0.07017058661168474	-0.00011099076851284195	-0.00019885362724708644	-0.00010983657568061633	-0.00019678574821146988
0.7827952401129585	0.0012791278235553243	0.0012699754414799535	0.0013599814519576622	0.001348162242076383	0.0014083684950807237	0.001394790339251357	0.0014616348536101724	0.0014459819638215356	0.001579396027464169	0.001558657292645928	0.07217812810182449	0.07013220481413475	-0.00011007307350074935	-0.00019839774750235462	-0.00010892833709957861	-0.00019633445292926988
0.7875119752195561	0.0012787200728101957	0.0012695694336089351	0.001359507375982302	0.0013476919742024392	0.001407851471795863	0.0013942786931032947	0.0014610677751376647	0.001445422297834019	0.001578708223823035	0.0015579826126022858	0.07213857511958399	0.07009382278808116	-0.00010916253394283038	-0.0001979421291196104	-0.00010802718075478279	-0.00019588341656912034
0.792257131027923	0.0012783133647764338	0.001269164461378343	0.0013590344305155478	0.0013472228270237877	0.0014073356368690967	0.0013937682233621078	0.0014605019537374717	0.0014448638741050674	0.001578021849418397	0.0015573093384319326	0.07209902212641969	0.07005544067129453	-0.00010825910030276553	-0.00019748677961489713	-0.00010713305761367309	-0.0001954326465704037
0.7970308787870847	0.0012779076987358682	0.0012687605240767116	0.0013585626148428672	0.0013467547998326258	0.001406820989589168	0.0013932589293232038	0.001459937388701622	0.0014443066919333394	0.0015773369035425565	0.0015566374694344863	0.07205946926364752	0.07001705860094568	-0.00010736272329811558	-0.000197031706433759	-0.00010624591889574209	-0.0001949821503036686
0.8018333907779276	0.0012775030739538408	0.0012683576209761866	0.0013580919282315128	0.0013462878919030892	0.0014063075292254834	0.0013927508102628474	0.0014593740793014895	0.0014437507505970894	0.0015766533854639532	0.001555967004886105	0.07201991667196528	0.06997867671360859	-0.00010647335390087664	-0.00019657691695151858	-0.0001053657160720034	-0.0001945319350695751
0.8066648403194178	0.0012770994896793685	0.0012679557513326895	0.001357622369930701	0.001345822102491431	0.0014057952550283002	0.0013922438654383501	0.001458812024787998	0.0014431960493543699	0.0015759712944273963	0.0015552979440397192	0.07198036449145634	0.06994029514526223	-0.00010559094333714714	-0.00019612241847422052	-0.0001044924008648529	-0.00019408200809994947
0.8115254017748545	0.0012766969451452935	0.0012675549143860642	0.0013571539391717782	0.001345357430836186	0.0014052841662289038	0.001391738094088243	0.001458251224391808	0.0014426425874432128	0.0015752906296542832	0.0015546302861252405	0.07194081286159046	0.06990191403128926	-0.0001047154430865449	-0.00019566821823696623	-0.00010362592524790215	-0.0001936323765568959
0.8164152505581643	0.0012762954395684457	0.0012671551093602412	0.001356686635168399	0.0013448938761583475	0.001404774262039797	0.0013912334954324643	0.001457691677323518	0.0014420903640818322	0.0015746113903428295	0.0015539640303497933	0.07190126192122495	0.06986353350648106	-0.00010384680488273457	-0.00019521432340585676	-0.00010276624144617275	-0.00019318304753407345
0.8213345631402307	0.0012758949721497909	0.0012667563354633836	0.001356220457116691	0.0013444314376615293	0.0014042655416548742	0.0013907300686725314	0.0014571333827738506	0.0014415393784688057	0.001573933575668285	0.0015532991758979225	0.07186171180860668	0.06982515370503717	-0.00010298498071384388	-0.00019476074107960262	-0.00010191330193670689	-0.00019273402805825013
0.8262835170552626	0.001275495542074583	0.001266358591888037	0.0013557554041954203	0.0013439701145321324	0.0014037580042495967	0.001390227812991716	0.0014565763399138417	0.0014409896297832622	0.001573257184783151	0.0015526357219318111	0.07182216266137474	0.0697867747605679	-0.00010212992282096489	-0.0001943074782861376	-0.00010106705944673555	-0.0001922853250864165
0.8312622909072027	0.0012750971485125295	0.0012659618778112951	0.001355291475566175	0.0013435099059395232	0.0014032516489811873	0.0013897267275552348	0.0014560205478950433	0.0014404411171850824	0.0015725822168174148	0.0015519736675915082	0.07178261461655958	0.06974839680609558	-0.00010128158369926421	-0.00019385454198600494	-0.00010022746695453888	-0.00019183694550783947
0.8362710643761712	0.001274699790617926	0.001265566192394938	0.0013548286703735138	0.0013430508110361889	0.001402746474988787	0.001389226811510412	0.001455466005849698	0.0014398938398150736	0.0015719086708787507	0.0015513130119951305	0.07174306781058823	0.06971001997405586	-0.00010043991609701153	-0.00019340193907141368	-9.939447768986254e-05	-0.00019138889614567223
0.8413100182249524	0.0012743034675298253	0.001265171534785589	0.0013543669877451525	0.0013425928289579083	0.0014022424813936556	0.00138872806398686	0.0014549127128909436	0.0014393477967951634	0.0015712365460527553	0.0015506537542390837	0.07170352237928287	0.06967164439630033	-9.960487301538534e-05	-0.00019294967636585003	-9.856804513275197e-05	-0.0001909411837549002
0.8463793343055166	0.001273908178372176	0.0012647779041148636	0.0013539064267921162	0.0013421359588239165	0.0014017396672993292	0.0013882304840966563	0.0014543606681129884	0.0014388029872285837	0.001570565841403152	0.0015499958933982757	0.07166397845786371	0.06963327020409726	-9.877640770900031e-05	-0.00019249776062618684	-9.774812301324709e-05	-0.00019049381502311835
0.8514791955655843	0.0012735139222539837	0.0012643852994995237	0.0013534469866089153	0.001341680199737073	0.0014012380317918102	0.0013877340709345172	0.0014538098705913114	0.001438259410200061	0.0015698965559720183	0.0015493394285263334	0.07162443618095254	0.06959489752813405	-9.79544736853799e-05	-0.00019204619854218397	-9.693466531227046e-05	-0.00019004679657252943
0.8566097860552276	0.001273120698269447	0.0012639937200416157	0.0013529886662737008	0.0013412255507840162	0.0014007375739397284	0.0013872388235779663	0.001453260319382835	0.0014377170647759917	0.0015692286887799896	0.0015486843586558043	0.07158489568257177	0.06955652649851925	-9.713902470381841e-05	-0.00019159499673532254	-9.612762625990645e-05	-0.0001896001349575016
0.861771290933513	0.0012727285054981257	0.001263603164828635	0.0013525314648484426	0.001340772011035341	0.001400238292794534	0.001386744741087519	0.0014527120135261285	0.0014371759500046387	0.0015685622388264887	0.0015480306827983824	0.07154535709614816	0.0695181572447827	-9.633001477604708e-05	-0.00019114416176041482	-9.532696033637267e-05	-0.0001891538366669554
0.8669638964751838	0.0012723373430050717	0.0012632136329336578	0.00135207538137908	0.0013403195795457475	0.0013997401873906553	0.0013862518225068393	0.0014521649520415777	0.001436636064916303	0.0015678972050899274	0.0015473783999451055	0.07150582055451384	0.06947978989587972	-9.552739816626188e-05	-0.00019069370010738051	-9.45326222714371e-05	-0.00018870790812486327
0.8721877900773816	0.0012719472098409867	0.0012628251234154972	0.001351620414895692	0.001339868255354209	0.0013992432567456776	0.001385760066862923	0.0014516191339315784	0.0014360974085235122	0.001567233586527925	0.0015467275090665705	0.07146628618990863	0.06944142458019177	-9.473112938984674e-05	-0.0001902436181987488	-9.37445670435022e-05	-0.00018826235568847327
0.877443160266411	0.0012715581050423662	0.0012624376353188472	0.0013511665644126579	0.0013394180374841338	0.0013987474998605166	0.0013852694731662622	0.001451074558180717	0.0014355599798212	0.0015665713820775193	0.001546078009113142	0.07142675413398202	0.06940306142552743	-9.394116321331802e-05	-0.00018979392239087955	-9.296274987991016e-05	-0.00018781718565030747
0.8827301967045416	0.001271170027631648	0.0012620511676744292	0.00135071382892882	0.0013389689249435244	0.0013982529157195898	0.0013847800404110178	0.0014505312237559557	0.001435023777786889	0.0015659105906553792	0.0015454298990151597	0.0713872245177949	0.069364700559126	-9.315745465457437e-05	-0.00018934461897568422	-9.218712625655434e-05	-0.00018737240423838397
0.8880490901968541	0.0012707829766173545	0.0012616657194991338	0.0013502622074276413	0.0013385209167251337	0.0013977595032909828	0.0013842917675751854	0.0014499891296068108	0.001434488801380867	0.0015652512111580116	0.0015447831776831417	0.07134769747182217	0.06932634210765909	-9.237995898186968e-05	-0.00018889571417884943	-9.141765189710216e-05	-0.0001869280176152177
0.8934000326981257	0.0012703969509942439	0.0012612812897961714	0.0013498116988773718	0.0013380740118066317	0.001397267261526627	0.0013838046536207688	0.0014494482746655402	0.0014339550495463718	0.001564593242461976	0.0015441378440079973	0.07130817312595403	0.06928798619723116	-9.160863171375766e-05	-0.00018844721416166887	-9.065428277316157e-05	-0.0001864840318798744
0.8987832173197573	0.0012700119497434461	0.001260897877555207	0.0013493623022311993	0.0013376282091507534	0.0013967761893624584	0.0013833186974939393	0.0014489086578473142	0.001433422521209761	0.0015639366834240855	0.0015434938968612226	0.07126865160949779	0.0692496329533834	-9.084342861878647e-05	-0.0001879991250208768	-8.98969751036982e-05	-0.00018604045306735983
0.904198838336744	0.0012696279718326143	0.0012605154817525105	0.0013489140164274157	0.001337183507705464	0.0013962862857185958	0.0013828338981252105	0.0014483702780504054	0.001432891215280698	0.0015632815328816216	0.0015428513350951125	0.07122913305118136	0.06921128250109464	-9.008430571447179e-05	-0.00018755145278825935	-8.914568535423051e-05	-0.00018559728714834245
0.9096470911946843	0.0012692450162160639	0.0012601341013510955	0.0013484668403895713	0.0013367399064041121	0.0013957975494995022	0.0013823502544295981	0.0014478331341563615	0.001432361130652323	0.0015626277896525357	0.0015422101575429585	0.07118961757915428	0.06917293496478376	-8.933121926757437e-05	-0.0001871042034315984	-8.840037023691294e-05	-0.00018515454003031895
0.915128172516836	0.0012688630818349174	0.0012597537353008633	0.001348020773026634	0.001336297404165588	0.0013953099795941553	0.0013818677653067908	0.0014472972250301863	0.0014318322662014338	0.0015619754525356589	0.0015415703630192567	0.07115010532098985	0.0691345904683116	-8.858412579379471e-05	-0.00018665738285594813	-8.766098671030009e-05	-0.00018471221755861356
0.9206422801112097	0.0012684821676172404	0.0012593743825387368	0.0013475758132331388	0.0013358559998944712	0.0013948235748762066	0.001381386429641304	0.001446762549520509	0.0014313046207886516	0.0015613245203108979	0.0015409319503198967	0.07111059640368733	0.06909624913498315	-8.784298205660734e-05	-0.00018621099690241394	-8.692749197823646e-05	-0.0001842703255148792
0.9261896129777101	0.0012681022724781894	0.0012589960419888088	0.0013471319598893532	0.0013354156924811943	0.0013943383342041554	0.001380906246302657	0.0014462291064597731	0.0014307781932586053	0.0015606749917394499	0.0015402949182223755	0.07107109095367549	0.06905791108754974	-8.710774506706653e-05	-0.0001857650513484299	-8.619984348952336e-05	-0.0001838288696183743
0.931770371315315	0.0012677233953201474	0.001258618712562477	0.0013466892118614252	0.0013349764808021911	0.001393854256421505	0.001380427214145523	0.0014456968946644	0.0014302529824400992	0.0015600268655639967	0.001539659265485989	0.07103158909681208	0.06901957644821119	-8.637837208370913e-05	-0.00018531955190992377	-8.547799893819652e-05	-0.00018338785552701742
0.9373847565293029	0.0012673455350328642	0.0012582423931585811	0.0013462475680015378	0.001334538363720048	0.0013933713403569308	0.001379949332009898	0.0014451659129349694	0.0014297289871462837	0.0015593801405089074	0.001539024990852029	0.07099209095838896	0.06898124533861724	-8.565482061120844e-05	-0.00018487450423887442	-8.476191626173579e-05	-0.00018294728883561096
0.9430329712385201	0.001266968690493597	0.0012578670826635463	0.0013458070271480669	0.0013341013400836612	0.0013928895848244434	0.0013794725987212617	0.0014446361600563926	0.0014292062061748334	0.0015587348152804447	0.0015383920930439879	0.07095259666313175	0.06894291787987104	-8.493704840083216e-05	-0.00018442991392603192	-8.40515536418146e-05	-0.00018250717507833913
0.9487152192826929	0.0012665928605672457	0.0012574927799515138	0.0013453675881257268	0.0013336654087283818	0.0013924089886235458	0.0013789970130907321	0.0014441076347980835	0.0014286846383081105	0.0015580908885669577	0.0015377605707677453	0.07091310633520494	0.0689045941925306	-8.422501344915179e-05	-0.00018398578649991837	-8.334686950278725e-05	-0.0001820675197278243
0.9544317057297852	0.0012662180441064934	0.0012571194838844836	0.001344929249745729	0.0013332305684761727	0.001391929550539401	0.0013785225739152344	0.0014435803359141336	0.0014281642823133415	0.0015574483590390853	0.0015371304227117734	0.07087362009821209	0.06886627439661085	-8.351867399855606e-05	-0.00018354212742893727	-8.264782251242442e-05	-0.00018162832819684782
0.9601826368833979	0.0012658442399519337	0.0012567471933124382	0.0013444920108059213	0.0013327968181357452	0.0013914512693429784	0.0013780492799776423	0.0014430542621434717	0.0014276451369427735	0.001556807225349944	0.0015365016475473142	0.0708341380751982	0.06882795861158693	-8.28179885350444e-05	-0.00018309894211820943	-8.195437157966501e-05	-0.00018118960583612953
0.9659682202902156	0.0012654714469322239	0.0012563759070734987	0.0013440558700909568	0.0013323641565027285	0.001390974143791236	0.00137757713004696	0.0014425294122100553	0.0014271272009338618	0.0015561674861353444	0.0015358742439285995	0.0707946603886534	0.06878964695639436	-8.212291578880981e-05	-0.00018265623591307012	-8.126647585515734e-05	-0.00018075135793677033
0.9717886647474951	0.0012650996638641984	0.001256005623994033	0.0013436208263724202	0.0013319325823597948	0.001390498172627253	0.0013771061228784538	0.0014420057848230146	0.0014266104730094164	0.0015555291400139615	0.001535248210493014	0.07075518716051435	0.06875133954943431	-8.143341473396126e-05	-0.00018221401409862503	-8.058409473095385e-05	-0.00018031358973030764
0.9776441803106027	0.001264728889553022	0.0012556363428888123	0.0013431868784089963	0.0013315020944768253	0.001390023354580408	0.0013766362572138282	0.0014414833786768424	0.001426094951877785	0.0015548921855875525	0.00153462354586131	0.07071571851216693	0.06871303650857354	-8.074944458670574e-05	-0.00018177228189908412	-7.990718783873474e-05	-0.00017987630638821583
0.9835349783005937	0.0012643591227923109	0.0012552680625611274	0.0013427540249466039	0.001331072691611043	0.0013895496883665215	0.0013761675317813667	0.0014409621924515459	0.0014255806362330056	0.0015542566214411324	0.0015340002486377816	0.07067625456444826	0.06867473795114738	-8.007096480615317e-05	-0.00018133104447981552	-7.923571505068228e-05	-0.000179439513023405
0.9894612713118381	0.0012639903623642692	0.0012549007818029273	0.001342322264718548	0.001330644372507163	0.0013890771726880191	0.001375699945296093	0.0014404422248128217	0.001425067524754976	0.0015536224461431762	0.0015333783174104598	0.07063679543765058	0.0686364439939627	-7.939793509222082e-05	-0.0001808903069452361	-7.856963647724646e-05	-0.00017900321468861113
0.9954232732196957	0.0012636226070398234	0.0012545344993949556	0.001341891596445667	0.0013302171358975455	0.0013886058062340867	0.001375233496459927	0.001439923474412219	0.001424555616109625	0.0015529896582458093	0.0015327577507513088	0.07059734125152156	0.06859815475329972	-7.873031538604969e-05	-0.000180450074341032	-7.790891246771403e-05	-0.00017856741637839457
1.0014211991882311	0.0012632558555787522	0.0012541692141068688	0.001341462018836476	0.001329790980502323	0.0013881355876808213	0.0013747681839618294	0.0014394059398873053	0.0014240449089490596	0.001552358256284998	0.001532138547216398	0.07055789212526824	0.06855987034491456	-7.806806586965753e-05	-0.0001800103516553242	-7.725350361001415e-05	-0.00017813212303074977
1.0074552656779823	0.0012628901067298108	0.0012538049246973723	0.0013410335305873067	0.0013293659050295531	0.0013876665156913812	0.0013743040064779553	0.0014388896198618242	0.0014235354019117355	0.0015517282387807318	0.0015315207053460949	0.07051844817755976	0.06852159088404208	-7.741114696396822e-05	-0.0001795711438158376	-7.660337072813717e-05	-0.00017769733952321953
1.013525690453769	0.0012625253592308723	0.0012534416299143545	0.0013406061303824605	0.0013289419081753651	0.00138719858891615	0.0013738409626718134	0.0014383745129458697	0.001423027093622623	0.0015510996042372256	0.0015309042236652582	0.07047900952652916	0.06848331648539814	-7.675951932900604e-05	-0.00017913245569267655	-7.595847488313379e-05	-0.0001772630706766698
1.0196326925925556	0.0012621616118090456	0.001253079328495004	0.0013401798168943418	0.001328518988624091	0.0013867318059928749	0.001373379051194404	0.0014378606177360353	0.0014225199826933543	0.0015504723511430933	0.0015302891006834084	0.07043957628977565	0.06844504726318083	-7.611314386340995e-05	-0.00017869429209838028	-7.531877737194936e-05	-0.00017682932125484552
1.0257764924913542	0.0012617988631808113	0.0012527180191659474	0.0013397545887836066	0.0013280971450484137	0.0013862661655468268	0.0013729182706843784	0.001437347932815586	0.0014220140677223953	0.0015498464779715448	0.0015296753348949233	0.07040014858436845	0.06840678333107582	-7.547198170325398e-05	-0.00017825665778758992	-7.468423972674387e-05	-0.00017639609596431516
1.0319573118751795	0.001261437112052144	0.001252357700643368	0.0013393304446992986	0.0013276763761095039	0.0013858016661909443	0.001372458619768179	0.001436836456754611	0.0014215093472951946	0.0015492219831805632	0.0015290629247792092	0.07036072652684884	0.06836852480225597	-7.483599422178355e-05	-0.0001778195574582142	-7.405482371448946e-05	-0.0001759633994554699
1.0381753738050519	0.0012610763571186394	0.001251998371633134	0.00133890738327899	0.0013272566804571563	0.0013853383065259835	0.00137200009706019	0.0014363261881101838	0.0014210058199843419	0.001548598865213093	0.001528451868800889	0.07032131023323192	0.06833027178938512	-7.42051430279167e-05	-0.00017738299574987515	-7.343049133520796e-05	-0.00017553123632102485
1.0444309026860459	0.0012607165970656472	0.0012516400308309305	0.001338485403148928	0.0013268380567299383	0.001384876085140674	0.00137154270116289	0.0014358171254265284	0.0014205034843497348	0.0015479771224972288	0.0015278421654099862	0.07028189981901052	0.06829202440462144	-7.357938996661872e-05	-0.00017694697724690567	-7.281120482277581e-05	-0.00017509961109868355
1.05072412427539	0.0012603578305683848	0.001251282676922371	0.0013380645029241617	0.001326420503555312	0.001384415000611851	0.0013710864306669852	0.0014353092672351637	0.0014200023389387179	0.0015473567534463847	0.0015272338130420916	0.07024249539915715	0.06825378275961899	-7.295869711788916e-05	-0.00017651150647818303	-7.219692664363342e-05	-0.00017466852827152657
1.057055265690613	0.0012600000562920678	0.0012509263085831292	0.0013376446812086848	0.0013260040195497808	0.0013839550515046132	0.0013706312841515623	0.0014348026120550676	0.0014195023822862463	0.0015467377564594847	0.0015266268101185487	0.07020309708812753	0.0682155469655299	-7.234302679487437e-05	-0.00017607658791396474	-7.158761949505044e-05	-0.00017423799226473635
1.0634245554177415	0.0012596432728920388	0.0012505709244790646	0.0013372259365955807	0.0013255886033190275	0.0013834962363724692	0.0013701772601842363	0.001434297158392838	0.0014190036129150454	0.0015461201299211468	0.0015260211550466392	0.07016370499986212	0.06817731713300887	-7.173234154468633e-05	-0.00017564222597088452	-7.098324630590291e-05	-0.00017380800745026015
1.0698322233195456	0.0012592874790138772	0.0012502165232663339	0.001336808267667142	0.001325174253458037	0.0013830385537574718	0.0013697243573212814	0.0014337929047428324	0.0014185060293357473	0.0015455038722018482	0.00152541684621974	0.07012431924778978	0.06813909337221376	-7.112660414713978e-05	-0.00017520842501045353	-7.038377023532716e-05	-0.0001733785781452002
1.0762785006438331	0.0012589326732935335	0.0012498631035915246	0.001336391672995021	0.0013247609685512443	0.0013825820021903718	0.0013692725741077858	0.0014332898495873366	0.00141800963004706	0.0015448889816581182	0.0015248138820175164	0.07008493994483043	0.06810087579281002	-7.052577761333667e-05	-0.00017477518933817215	-6.978915467141522e-05	-0.00017294970861159165
1.0827636200317978	0.0012585788543574442	0.0012495106640917667	0.0013359761511403554	0.0013243487471726587	0.001382126580190756	0.0013688219090777852	0.001432787991396708	0.0014175144135359053	0.0015442754566327055	0.0015242122608060866	0.0700455672033968	0.06806266450397114	-6.992982518573554e-05	-0.00017434252320541743	-6.919936323138143e-05	-0.0001725214030578459
1.089287815526412	0.0012582260208226538	0.001249159203394856	0.001335561700653905	0.0013239375878859993	0.0013816722862671912	0.0013683723607544073	0.0014322873286295337	0.0014170203782775774	0.00154366329545476	0.0015236119809381972	0.07000620113539983	0.06802445961438447	-6.933871033706906e-05	-0.0001739104308093875	-6.861435976031338e-05	-0.00017209366563875061
1.0958513225808764	0.0012578741712969339	0.0012488087201193718	0.0013351483200761825	0.0013235274892448251	0.0013812191189173622	0.001367923927650008	0.0014317878597327742	0.0014165275227358862	0.0015430524964400042	0.0015230130407533939	0.06996684185224748	0.06798626123225156	-6.875239676951139e-05	-0.00017347891629365675	-6.80341083302699e-05	-0.00017166650045569165
1.1024543780671139	0.0012575233043789047	0.001248459212874799	0.0013347360079375892	0.0013231184497926704	0.0013807670766282176	0.0013674766082663165	0.0014312895831419237	0.0014160358453633112	0.0015424430578909105	0.0015224154385781975	0.06992748946485228	0.06794806946529143	-6.817084841374832e-05	-0.00017304798374723207	-6.745857323967042e-05	-0.00017123991155637563
1.1090972202843215	0.0012571734186581495	0.0012481106802616389	0.0013343247627585408	0.0013227104680631676	0.0013803161578761036	0.0013670304010945653	0.0014307924972811487	0.0014155453446011428	0.0015418349780968712	0.0015218191727262667	0.06988814408363016	0.06790988442074397	-6.759402942878301e-05	-0.00017261763720710643	-6.68877190130035e-05	-0.00017081390293716137
1.115780088967567	0.001256824512715333	0.0012477631208715303	0.0013339145830496002	0.0013223035425801806	0.001379866361126904	0.0013665853046156314	0.0014302966005634416	0.0014150560188796316	0.0015412282553343706	0.0015212242414985708	0.06984880581850586	0.06787170620537207	-6.702190420020127e-05	-0.00017218788065642698	-6.632151039887013e-05	-0.00017038847854061734
1.1225032252964444	0.0012564765851223211	0.0012474165332873668	0.00133350546731161	0.0013218976718579341	0.0013794176848361819	0.0013661413173001753	0.0014298018913907696	0.0014145678666181367	0.00154062288786716	0.001520630643183561	0.0698094747789142	0.06783353492546525	-6.645443734015766e-05	-0.00017175871802599385	-6.575991237012246e-05	-0.00016996364225763116
1.1292668719037753	0.0012561296344422933	0.001247070916083408	0.001333097414035815	0.0013214928544011387	0.00137897012744931	0.001365698437608771	0.0014293083681542174	0.001414080886225266	0.0015400188739464235	0.0015200383760573318	0.0697701510738049	0.0677953706868418	-6.589159368622366e-05	-0.00017133015319442668	-6.520289012293401e-05	-0.00016953939792796469
1.1360712728843656	0.0012557836592298592	0.0012467262678253965	0.0013326904217039947	0.0013210890887051182	0.001378523687401612	0.0013652566639920439	0.001428816029234135	0.0014135950760990215	0.0015394162118109486	0.0015194474383837895	0.06973083481164402	0.06775721359485147	-6.533333830034682e-05	-0.00017090218998816464	-6.465040907550901e-05	-0.00016911574933925477
1.1429166738038161	0.0012554386580311734	0.0012463825870706712	0.001332284488788589	0.0013206863732559365	0.0013780783631184958	0.0013648159948908042	0.0014283248730002818	0.0014131104346269436	0.0015388148996872942	0.0015188578284148187	0.06969152610041714	0.06771906375437935	-6.477963646855933e-05	-0.00017047483218224357	-6.410243486773548e-05	-0.00016869270022812355
1.1498033217073829	0.0012550946293840466	0.0012460398723682794	0.0013318796137528218	0.0013202847065305202	0.0013776341530155856	0.0013643764287361783	0.0014278348978119682	0.0014126269601862495	0.0015382149357899555	0.0015182695443904427	0.0696522250476327	0.0676809212698477	-6.423045369975677e-05	-0.00017004808350057354	-6.35589333602693e-05	-0.00016827025428106657
1.1567314651288954	0.0012547515718180624	0.0012456981222590889	0.0013314757950508309	0.0013198840869967855	0.0013771910554988588	0.001363937963949742	0.0014273461020182033	0.0014121446511439777	0.0015376163183215337	0.0015176825845389886	0.06961293176032526	0.06764278624521936	-6.368575572479607e-05	-0.00016962194761593885	-6.301987063320191e-05	-0.00016784841513300952
1.1637013540997225	0.0012544094838546841	0.0012453573352759033	0.0013310730311277869	0.001319484513113762	0.0013767490689647749	0.0013635005989436535	0.0014268584839578302	0.0014116635058571295	0.0015370190454728951	0.0015170969470772533	0.06957364634505817	0.06760465878400151	-6.314550849605138e-05	-0.00016919642815066416	-6.248521298629628e-05	-0.0001674271863705279
1.1707132401577995	0.0012540683640073712	0.001245017509943563	0.0013306713204200215	0.0013190859833317093	0.0013763081918004099	0.0013630643321207753	0.0014263720419596723	0.0014111835226727992	0.0015364231154233413	0.0015165126302106521	0.06953436890792633	0.06756653898924678	-6.260967818577656e-05	-0.0001687715286762259	-6.195492693680804e-05	-0.0001670065715286828
1.177767376356704	0.0012537282107816887	0.0012446786447790682	0.001330270661355151	0.0013186884960922482	0.0013758684223835879	0.001362629161874818	0.0014258867743426739	0.001410704699928326	0.00153582852634077	0.0015159296321333963	0.06949509955456008	0.067528426963558	-6.207823118610512e-05	-0.00016834725271464013	-6.142897921938839e-05	-0.00016658657409340805
1.1848640172747877	0.0012533890226754131	0.0012443407382916765	0.001329871052352191	0.0013182920498284738	0.0013754297590830066	0.0013621950865904554	0.0014254026794160324	0.0014102270359514198	0.0015352352763818315	0.0015153479510286363	0.06945583839012759	0.0674903228090899	-6.155113410782898e-05	-0.00016792360373840687	-6.090733678548732e-05	-0.00016616719750273123
1.1920034190243662	0.0012530507981786461	0.0012440037889830183	0.0013294724918216868	0.0013178966429650797	0.0013749922002583704	0.0013617621046434591	0.0014249197554793457	0.0014097505290603036	0.001534643363692098	0.0015147675850686283	0.06941658551933871	0.06745222662755283	-6.1028353779440936e-05	-0.0001675005851707323	-6.038996680181319e-05	-0.00016574844514466447
1.1991858392609598	0.0012527135357739197	0.0012436677953472006	0.0013290749781658263	0.001317502273918475	0.0013745557442605158	0.0013613302144008235	0.0014244380008227406	0.0014092751775638488	0.001534052786406216	0.0015141885324148896	0.06937734104644681	0.06741413852021695	-6.05098572462881e-05	-0.0001670782003856397	-5.9876836649860876e-05	-0.00016533032035936923
1.2064115371925936	0.0012523772339363046	0.0012433327558709153	0.0013286785097785636	0.0013171089410969046	0.001374120389431541	0.0013608994142208918	0.001423957413727016	0.0014088009797617069	0.001533463542648068	0.0015136107912183518	0.06933810507525347	0.06737605858791224	-5.999561176943391e-05	-0.00016665645270774743	-5.9367913924607274e-05	-0.00016491282643793514
1.2136807735891502	0.0012520418911335209	0.0012429986690335488	0.00132828308504574	0.0013167166429005693	0.001373686134104934	0.001360469702453485	0.0014234779924637796	0.0014083279339444502	0.0015328756305309356	0.0015130343596195233	0.06929887770911126	0.06733798693103435	-5.948558482554711e-05	-0.00016623534541504448	-5.886316643440026e-05	-0.0001644959666249335
1.2209938107917835	0.0012517075058260342	0.001242665533307278	0.0013278887023451924	0.0013163253777217338	0.0013732529766056904	0.0013600410774400168	0.0014229997352955715	0.0014078560383936941	0.0015322890481576429	0.0015124592357486312	0.06925965905092582	0.06729992364954666	-5.897974410516704e-05	-0.0001658148817360594	-5.836256219937663e-05	-0.0001640797441164188
1.2283509127223842	0.0012513740764671737	0.0012423333471571867	0.0013274953600468833	0.0013159351439448554	0.0013728209152504497	0.0013596135375136306	0.001422522640476014	0.0014073852913822425	0.0015317037936207283	0.0015118854177257883	0.06922044920316103	0.06726186884298378	-5.847805751256485e-05	-0.0001653950648532465	-5.786606945110129e-05	-0.00016366416206248235
1.2357523448931043	0.0012510416015032203	0.0012420021090413552	0.0013271030565130016	0.0013155459399466834	0.0013723899483476028	0.0013591870809993038	0.0014220467062499255	0.0014069156911742009	0.0015311198650025803	0.0015113129036611276	0.06918124826784018	0.06722382261045363	-5.798049316385612e-05	-0.00016497589790009926	-5.7373656630999026e-05	-0.00016324922356519833
1.2431983744159416	0.0012507100793735313	0.001241671817410981	0.0013267117900980974	0.001315157764096393	0.001371960074197438	0.0013587617062139929	0.0014215719308534745	0.0014064472360251301	0.0015305372603756143	0.001510741691654976	0.06914205634655073	0.06718578505064209	-5.748701938680656e-05	-0.00016455738396359276	-5.688529238991047e-05	-0.0001628349316800115
1.2506892700123766	0.0012503795085106214	0.0012413424707104638	0.0013263215591491758	0.0013147706147556798	0.0013715312910922393	0.0013583374114667316	0.0014210983125142894	0.0014059799241821535	0.0015299559778024024	0.0015101717797979808	0.06910287354044738	0.06714775626181564	-5.6997604720110395e-05	-0.00016413952608484994	-5.640094558735653e-05	-0.0001624212894171806
1.2582253020230734	0.0012500498873402827	0.0012410140673775206	0.0013259323620058291	0.0013143844902788887	0.0013711035973164262	0.0013579141950587693	0.0014206258494516052	0.0014055137538841024	0.0015293760153358418	0.001509603166171279	0.06906369995025441	0.06710973634182368	-5.651221791157235e-05	-0.00016372232725697655	-5.5920585290109015e-05	-0.00016200829974005737
1.2658067424176331	0.0012497212142816747	0.0012406866058432778	0.0013255441970003367	0.0013139993890131146	0.0013706769911466636	0.001357492055283677	0.0014201545398763828	0.001405048723361633	0.001528797371019298	0.00150903584884663	0.06902453567627058	0.06707172538810309	-5.6030827918274184e-05	-0.000163305790428947	-5.5444180771968554e-05	-0.00016159596556769573
1.2734338648044117	0.0012493934877474309	0.0012403600845323746	0.0013251570624577844	0.0013136153092983183	0.0013702514708519846	0.0013570709904274728	0.001419684381991441	0.001404584830837357	0.0015282200428867545	0.0015084698258865724	0.06898538081837056	0.06703372349768057	-5.555340390489549e-05	-0.00016288991850299528	-5.4971701512140925e-05	-0.00016118428977279775
1.2811069444403917	0.0012490667061437533	0.0012400345018630616	0.0013247709566961707	0.001313232249467436	0.0013698270346939097	0.0013566509987687372	0.001419215373991582	0.001404122074525967	0.0015276440289629608	0.001507905095344563	0.06894623547601034	0.06699573076717624	-5.5079915242964295e-05	-0.0001624747143360028	-5.450311719454315e-05	-0.000160773275183268
1.2888262582411194	0.0012487408678705193	0.0012397098562473019	0.0013243858780265239	0.0013128502078464917	0.001369403680926565	0.0013562320785787331	0.001418747514063723	0.0014036604526343655	0.0015270693272635867	0.0015073416552651296	0.06890709974822923	0.06695774729280743	-5.4610331509913346e-05	-0.0001620601807397204	-5.403839770710961e-05	-0.00016036292458249113
1.296592084790695	0.0012484159713213741	0.0012393861460908656	0.0013240018247530072	0.001312469182754703	0.0013689814077967996	0.0013558142281215172	0.0014182808003870167	0.0014031999633617829	0.0015264959357953619	0.00150677950368401	0.06886797373365315	0.06691977317039038	-5.414462248844176e-05	-0.00016164632048148997	-5.3577513140848354e-05	-0.00015995324071005346
1.3044047043518285	0.001248092014883829	0.0012390633697934278	0.0013236187951730283	0.0013120891725045887	0.0013685602135442996	0.0013553974456540572	0.0014178152311329784	0.0014027406048999042	0.001525923852556224	0.0015062186386282951	0.06882885753049921	0.06688180849534578	-5.368275816514112e-05	-0.00016123313628407798	-5.31204337885921e-05	-0.00015954422626091036
1.312264398875954	0.001247768996939361	0.0012387415257486664	0.0013232367875773475	0.001311710175402079	0.0013681400964017062	0.0013549817294263471	0.0014173508044656097	0.0014022823754329913	0.0015253530755354634	0.001505659058116573	0.06878975123657875	0.06684385336269995	-5.3224708730037484e-05	-0.0001608206308265081	-5.266713014449864e-05	-0.0001591358838871071
1.320171452013404	0.0012474469158635043	0.0012384206123443545	0.001322855800250185	0.0013113321897466178	0.001367721054594727	0.0013545670776815171	0.0014168875185415198	0.0014018252731380024	0.0015247836027138654	0.001505100760159069	0.06875065494929992	0.06680590786708987	-5.277044457505098e-05	-0.00016040880674333957	-5.221757290270468e-05	-0.00015872821619672406
1.3281261491236485	0.0012471257700259527	0.00123810062796246	0.0013224758314693307	0.001310955213831274	0.0013673030863422559	0.0013541534886559517	0.001416425371510052	0.0014013692961847173	0.0015242154320638573	0.0015045437427577881	0.0687115687656718	0.06676797210276562	-5.231993629324638e-05	-0.0001599976666251668	-5.1771732956437666e-05	-0.00015832122575443197
1.3361287772855897	0.0012468055577906506	0.0012377815709792373	0.0013220968795062487	0.0013105792459428434	0.0013668861898564828	0.0013537409605793992	0.0014159643615134054	0.0014009144427358552	0.001523648561549651	0.0015039880039066532	0.06867249278230866	0.06673004616359428	-5.187315467872211e-05	-0.00015958721302156142	-5.132958139753008e-05	-0.00015791491508321265
1.3441796253079266	0.00124648627751588	0.0012374634397653186	0.0013217189426261732	0.0013102042843619506	0.0013664703633429979	0.0013533294916750792	0.001415504486686743	0.0014004607109471899	0.0015230829891273688	0.0015034335415916407	0.06863342709543169	0.0666921301430627	-5.143007072450079e-05	-0.00015917744843779724	-5.089108951522592e-05	-0.00015750928666335984
1.352278983739575	0.0012461679275543682	0.0012371462326858092	0.0013213420190882296	0.0013098303273631547	0.0013660556050009189	0.001352919080159797	0.0014150457451583313	0.001400008098967672	0.0015225187127452069	0.0015028803537909209	0.06859437180087459	0.06665422413428171	-5.099065562169658e-05	-0.0001587683753358493	-5.0456228794862334e-05	-0.00015710434293270126
1.3604271448801535	0.0012458505062533693	0.00123682994810038	0.0013209661071455245	0.0013094573732150541	0.0013656419130229894	0.0013525097242440525	0.0014145881350496445	0.001399556604939548	0.0015219557303435569	0.0015023284384749955	0.06855532699408587	0.06661632822998916	-5.0554880759473564e-05	-0.00015835999613678098	-5.002497091728675e-05	-0.0001567000862871537
1.3686244027905345	0.0012455340119547598	0.001236514584363358	0.0013205912050452543	0.001309085420180385	0.0013652292855956937	0.0013521014221321494	0.0014141316544754876	0.0013991062269984736	0.0015213940398551508	0.001501777793606832	0.06851629277013244	0.06657844252255382	-5.012271772321386e-05	-0.0001579523132193006	-4.959728775803807e-05	-0.0001562965190813892
1.3768710533034536	0.0012452184429951293	0.0012362001398238164	0.0013202173110288063	0.0013087144665161244	0.001364817720899364	0.0013516941720223001	0.0014136763015441132	0.0013986569632736293	0.001520833639205197	0.0015012284171419977	0.06847726922370335	0.0665405671039773	-4.9694138294184564e-05	-0.00015754532892103823	-4.917315138640299e-05	-0.00015589364362966762
1.3851673940341884	0.0012449037977058683	0.0012358866128256616	0.0013198444233318554	0.0013083445104735856	0.0013644072171082862	0.0013512879721067328	0.0014132220743573347	0.0013982088118878343	0.001520274526311513	0.0015006803070287903	0.06843825644911437	0.0665027020659003	-4.926911444796955e-05	-0.00015713904553776858	-4.875253406402824e-05	-0.00015549146220456
1.3935137243912972	0.0012445900744132632	0.001235574001707729	0.0013194725401844726	0.0013079755502985262	0.0013639977723908137	0.001350882820571802	0.0014127689710106478	0.0013977617709576653	0.001519716699084666	0.0015001334612083786	0.06839925454031007	0.06646484749960352	-4.884761835366458e-05	-0.000156733465323744	-4.833540824406013e-05	-0.0001550899770374481
1.4019103455874267	0.0012442772714385813	0.001235262304803867	0.001319101659811219	0.0013076075842312412	0.0013635893849094694	0.0013504787155980923	0.0014123169895933411	0.0013973158385935673	0.001519160155428106	0.0014995878776149297	0.06836026359086896	0.06642700349601335	-4.842962237340542e-05	-0.0001563285904934708	-4.792174657074211e-05	-0.00015468919032057826
1.410357560650181	0.0012439653870981603	0.001234951520443025	0.001318731780431246	0.0013072406105066616	0.0013631820528210517	0.0013500756553605196	0.0014118661281886102	0.0013968710128999628	0.001518604893238296	0.0014990435541757385	0.06832128369400581	0.06638917014570316	-4.801509906113277e-05	-0.00015592442322148736	-4.751152187823515e-05	-0.00015428910420645092
1.4188556744330574	0.0012436544197034906	0.001234641646949339	0.0013183629002583898	0.00130687462735445	0.0013627757742767366	0.001349673638028436	0.0014114163848736672	0.0013964272919753653	0.0015180509104048428	0.0014985004888113578	0.06828231494257633	0.06635134753889926	-4.7604021161204435e-05	-0.0001555209656410872	-4.710470718922999e-05	-0.0001538897208073764
1.4274049936264492	0.0012433443675613136	0.00123433268264222	0.0013179950175012775	0.0013065096329991006	0.001362370547422191	0.001349272661765736	0.0014109677577198623	0.0013959846739124914	0.0015174982048106384	0.0014979586794357305	0.06824335742908058	0.06631353576548318	-4.719636160779861e-05	-0.0001551182198459844	-4.670127571418381e-05	-0.00015349104219547494
1.4360058267687137	0.0012430352289736967	0.0012340246258364424	0.001317628130363416	0.0013061456256600365	0.0013619663703976661	0.0013488727247309594	0.0014105202447927867	0.0013955431567983726	0.0015169467743319793	0.0014974181239563197	0.06820441124566691	0.06627573491499507	-4.679209352427549e-05	-0.0001547161878913128	-4.630120085064027e-05	-0.00015309307040467512
1.4446584842573071	0.0012427270022381236	0.0012337174748422231	0.0013172622370432893	0.0013057826035516985	0.0013615632413381054	0.0013484738250773873	0.001410073844152385	0.001395102738714459	0.0015163966168387024	0.0014968788202742295	0.06816547648413523	0.0662379450766384	-4.639119022174787e-05	-0.00015431487179262682	-4.590445618248007e-05	-0.00015269580743104694
1.453363278359986	0.0012424196856475759	0.0012334112279653053	0.0013168973357344524	0.0013054205648836406	0.0013611611583732423	0.001348075960953144	0.0014096285538530637	0.001394663417736727	0.001515847730194309	0.0014963407662843312	0.06812655323594206	0.06620016633928258	-4.599362519823458e-05	-0.00015391427352684506	-4.551101547817238e-05	-0.00015229925523135845
1.4621205232260774	0.0012421132774906205	0.001233105883507048	0.0013165334246256302	0.0013050595078606278	0.0013607601196277052	0.0013476791305013008	0.0014091843719438025	0.0013942251919357937	0.0015153001122560968	0.0014958039598753955	0.06808764159220146	0.06616239879146796	-4.559937213748089e-05	-0.0001535143950312512	-4.5120852690205826e-05	-0.0001519034157232979
1.470930534897817	0.0012418077760514932	0.0012328014397645058	0.0013161705019008084	0.0013046994306827276	0.0013603601232211185	0.0013472833318599752	0.001408741296468265	0.0013937880593770195	0.0015147537608752874	0.0014952683989302152	0.06804874164369315	0.06612464252140766	-4.520840490840339e-05	-0.00015311523820604744	-4.473394195439462e-05	-0.00015150829078786066
1.4797936313217521	0.001241503179610177	0.0012324978950305084	0.001315808565739324	0.001304340331545398	0.0013599611672681963	0.0013468885631624235	0.0014082993254648972	0.0013933520181206125	0.0015142086738971483	0.0014947340813257243	0.06800985348086284	0.06608689761699336	-4.482069756413243e-05	-0.0001527168049135219	-4.4350257588657294e-05	-0.00015111388226851652
1.48871013236022	0.0012411994864424854	0.0012321952475937447	0.0013154476143159596	0.0013039822086395824	0.0013595632498788447	0.0013464948225371438	0.00140785845696704	0.0013929170662217352	0.001513664849161118	0.001494201004933125	0.06797097719382712	0.06604916416579795	-4.44362243405827e-05	-0.00015231909697760448	-4.39697740921563e-05	-0.00015072019197120978
1.4976803598028874	0.0012408966948201459	0.0012318934957388427	0.0013150876458010348	0.0013036250601517988	0.0013591663691582606	0.0013461021081079697	0.0014074186890030347	0.0013924832017306074	0.0015131222845009347	0.0014936691676180065	0.06793211287237855	0.06601144225507845	-4.405495965581485e-05	-0.00015192211618525464	-4.3592466144215525e-05	-0.00015032722166474777
1.5067046373783677	0.0012405948030108774	0.0012315926377464495	0.001314728658360496	0.0013032688842642304	0.001358770523207026	0.0013457104179941692	0.0014069800195963243	0.0013920504226926126	0.001512580977744754	0.001493138567240471	0.06789326060598733	0.0659737319717821	-4.3676878108939166e-05	-0.00015152586428596182	-4.3218308603210076e-05	-0.00014993497308080084
1.5157832907659001	0.0012402938092784747	0.001231292671893313	0.0013143706501560085	0.001302913679154816	0.001358375710121209	0.00134531975031054	0.001406542446765564	0.0013916187271484002	0.0015120409267152788	0.0014926092016552509	0.06785442048380777	0.06593603340254856	-4.3301954479477156e-05	-0.00015113034299324424	-4.2847276506344234e-05	-0.00014954344791573426
1.5249166476071065	0.0012399937118828784	0.0012309935964523535	0.0013140136193450394	0.0013025594429973322	0.0013579819279924503	0.0013449301031674982	0.001406105968524714	0.00139118811313398	0.0015115021292298686	0.0014920810687118241	0.06781559259468034	0.06589834663371352	-4.293016372611258e-05	-0.0001507355539842048	-4.2479345067999996e-05	-0.00014915264782983106
1.5341050375178134	0.0012396945090802616	0.0012306954096927487	0.001313657564080952	0.0013022061739614876	0.0013575891749080678	0.0013445414746711794	0.0014056705828831499	0.0013907585786808333	0.0015109645831006715	0.001491554166254539	0.06777677702713612	0.06586067175131362	-4.256148098547019e-05	-0.0001503414988985874	-4.2114489678876654e-05	-0.00014876257444662588
1.5433487920999491	0.0012393961991231048	0.0012303981098800076	0.0013133024825130917	0.0013018538702130064	0.0013571974489511448	0.001344153862923527	0.001405236287845763	0.0013903301218160078	0.0015104282861347388	0.0014910284921227286	0.0677379738694018	0.06582300884109055	-4.219588157150511e-05	-0.00014994817934060878	-4.175268590496384e-05	-0.00014837322935384867
1.5526482449535108	0.001239098780260275	0.0012301016952760509	0.0013129483727868745	0.0013015025299137196	0.0013568067482006292	0.0013437672660223919	0.0014048030814130619	0.0013899027405622204	0.0015098932361341487	0.0014905040441508311	0.06769918320940202	0.06578535798849243	-4.183334097461466e-05	-0.00014955559687923614	-4.139390948700028e-05	-0.0001479846141050345
1.5620037316886017	0.001238802250737096	0.00122980616413928	0.0013125952330438682	0.001301152151221641	0.0013564170707314168	0.0013433816820616125	0.001404370961581267	0.001389476432937951	0.0015093594308961148	0.0014899808201684999	0.06766040513476489	0.06574771927868167	-4.147383486063916e-05	-0.0001491637530487422	-4.103813633946074e-05	-0.00014759673021852437
1.5714155899375468	0.0012385066087954295	0.0012295115147246578	0.0013122430614218822	0.0013008027322910602	0.0013560284146144502	0.0013429971091311148	0.001403939926342415	0.0013890511969575445	0.0015088268682131112	0.001489458818000721	0.06762163973282545	0.06571009279653538	-4.111733906941861e-05	-0.0001487726493469288	-4.068534254896006e-05	-0.00014720957917752076
1.580884159367074	0.0012382118526737507	0.001229217745283783	0.0013118918560550523	0.0013004542712726243	0.0013556407779168101	0.001342613545317	0.0014035099736844575	0.0013886270306313084	0.0015082955458729885	0.0014889380354679309	0.06758288709062975	0.06567247862665195	-4.07638296145707e-05	-0.00014838228723806912	-4.033550437423927e-05	-0.00014682316243164184
1.5904097816905756	0.001237917980607214	0.001228924854064957	0.001311541615073919	0.0013001067663134167	0.0013552541587017982	0.0013422309887016284	0.001403081101591352	0.0013882039319656012	0.0015077654616590817	0.001488418470386121	0.06754414729493906	0.0656348768533522	-4.04132826819642e-05	-0.00014799266815118672	-3.998859824438927e-05	-0.0001464374813954783
1.5999928006804371	0.0012376249908277398	0.0012286328393132698	0.0013111923366055213	0.0012997602155570493	0.001354868555029038	0.0013418494373637208	0.0014026533080431698	0.0013877818989629434	0.0015072366133503366	0.0014879001205669639	0.0675054204322339	0.06559728756068706	-4.0065674628719794e-05	-0.00014760379348049968	-3.9644600758032e-05	-0.00014605253744920388
1.6096335621804478	0.0012373328815640792	0.0012283416992706633	0.0013108440187734717	0.0012994146171437374	0.0013544839649545567	0.0013414688893784357	0.0014022265910161847	0.0013873609296221005	0.0015067089987214164	0.0014873829838179136	0.06746670658871835	0.06555971083243878	-3.9720981983168424e-05	-0.00014721566458864022	-3.930348868338984e-05	-0.0001456683319419061
1.6193324141182788	0.001237041651041881	0.001228051432175999	0.001310496659698033	0.0012990699692103764	0.0013541003865308674	0.001341089342817454	0.001401800948482963	0.0013869410219381733	0.001506182615542807	0.0014868670579423137	0.06742800585032463	0.06552214675212564	-3.937918144258923e-05	-0.00014682828280243587	-3.896523895582926e-05	-0.00014528486618725633
1.6290897065180392	0.001236751297483779	0.0012277620362651453	0.0013101502574962166	0.0012987262698906377	0.0013537178178070742	0.0013407107957490805	0.0014013763784124758	0.0013865221739027091	0.0015056574615809504	0.001486352340739525	0.06738931830271615	0.06548459540300654	-3.9040249872876465e-05	-0.00014644164941524096	-3.862982867759712e-05	-0.00014490214146539726
1.6389057915129117	0.00123646181910945	0.0012274735097710333	0.0013098048102818474	0.0012983835173150352	0.0013533362568289417	0.0013403332462383153	0.001400952878770176	0.001386104383503779	0.001505133534598336	0.0014858388300050171	0.06735064403129302	0.06544705686808493	-3.8704164308026034e-05	-0.00014605576568893497	-3.829723511734884e-05	-0.00014452015902555182
1.6487810233578566	0.0012361732141356872	0.0012271858509237323	0.0013094603161656485	0.0012980417096110078	0.0013529557016389887	0.001339956692346944	0.001400530447518098	0.0013856876487260735	0.0015046108323536187	0.0014853265235304843	0.06731198312119599	0.06540953123011257	-3.837090194845627e-05	-0.00014567063285192416	-3.7967435708538555e-05	-0.00014413892008419138
1.6587157584424002	0.0012358854807764696	0.0012268990579505166	0.0013091167732553202	0.0012977008449029962	0.001352576150276571	0.0013395811321336212	0.0014001090826149473	0.0013852719675509929	0.001504089352601726	0.0014848154191039495	0.0672733356573094	0.06537201857159447	-3.8040440160147515e-05	-0.00014528625209891954	-3.764040804840607e-05	-0.00014375842582387
1.6687103553034934	0.0012355986172430384	0.0012266131290759432	0.0013087741796556243	0.0012973609213125321	0.0013521976007779728	0.001339206563653961	0.0013996887820162025	0.0013848573379567478	0.0015035690930939771	0.0014843055145098817	0.06723470172426826	0.065334518974792	-3.7712756474281295e-05	-0.00014490262459404546	-3.731612989776867e-05	-0.00014337867739727672
1.6787651746384535	0.001235312621743949	0.0012263280625219018	0.0013084325334684478	0.0012970219369582941	0.001351820051176476	0.0013388329849606032	0.001399269543674187	0.0013844437579184296	0.001503050051578171	0.0014837968075292823	0.06719608140645979	0.06529703252172857	-3.73878285856305e-05	-0.00014451975146861917	-3.699457917941129e-05	-0.00014299967592457108
1.6888805793179813	0.0012350274924851582	0.0012260438565077042	0.0013080918327928973	0.0012966838899562075	0.0013514434995024608	0.0013384603941033173	0.0013988513655381798	0.0013840312254081205	0.0015025322257987148	0.0014832892959398135	0.06715747478802923	0.06525955929419196	-3.706563435172672e-05	-0.0001441376338214284	-3.667573397705959e-05	-0.0001426214224931055
1.6990569343992543	0.0012347432276700776	0.0012257605092501345	0.0013077520757253634	0.0012963467784195043	0.0013510679437834764	0.0013380887891290686	0.0013984342455544926	0.0013836197383949671	0.001502015613496718	0.0014827829775158864	0.06711888195288424	0.06522209937373948	-3.674615179227736e-05	-0.0001437562727208963	-3.63595725351995e-05	-0.00014224391816108906
1.7092946071391046	0.0012344598254996468	0.0012254780189635231	0.0013074132603596018	0.0012960106004588049	0.0013506933820443276	0.0013377181680821054	0.0013980181816665624	0.001383209294845277	0.0015015002124101023	0.0014822778500287717	0.0670803029846985	0.06518465284170384	-3.642935908813871e-05	-0.00014337566920458178	-3.604607325757847e-05	-0.00014186716395558907
1.7195939670072704	0.001234177284172391	0.0012251963838598057	0.001307075384786802	0.0012956753541821869	0.0013503198123071497	0.0013373485290040334	0.0013976031718150345	0.0013827998927225945	0.0015009860202736995	0.0014817739112466962	0.06704173796691701	0.06514721977919405	-3.611523457991428e-05	-0.00014299582427818036	-3.573521470626173e-05	-0.00014149116087236457
1.7299553856997325	0.0012338956018844987	0.0012249156021485982	0.0013067384470956721	0.001295341037695268	0.0013499472325915003	0.0013369798699339062	0.00139718921393786	0.0013823915299878025	0.0015004730348193674	0.001481271158934956	0.06700318698276006	0.06510980026710347	-3.580375676723313e-05	-0.0001426167389160793	-3.5426975600647004e-05	-0.00014111590987608835
1.7403792371521247	0.0012336147768298776	0.0012246356720372524	0.0013064024453725053	0.0012950076491012727	0.0013495756409144296	0.0013366121889082944	0.0013967763059703753	0.0013819842045991963	0.0014999612537760867	0.0014807695908560094	0.0669646501152285	0.06507239438611097	-3.54949043081948e-05	-0.00014223841406341142	-3.512133481708979e-05	-0.00014074141190290046
1.7508658975532332	0.00123333480720022	0.0012243565917309236	0.001306067377701255	0.0012946751865011066	0.0013492050352905637	0.0013362454839613675	0.0013963644458453888	0.0013815779145125726	0.0014994506748700622	0.00148026920476958	0.0669261274471063	0.06503500221668737	-3.5188656018148023e-05	-0.0001418608506353336	-3.481827138737681e-05	-0.00014036766785846533
1.76141574535857	0.0012330556911850654	0.0012240783594326301	0.0013057332421636046	0.001294343647993426	0.0013488354137321777	0.0013358797531249703	0.001395953631493265	0.0013811726576813108	0.0014989412958248238	0.0014797699984327535	0.06688761906096745	0.06499762383909874	-3.4884990868511156e-05	-0.00014148404951619398	-3.451776449799049e-05	-0.00013999467861847137
1.7720291613040315	0.001232777426971868	0.0012238009733433217	0.0013054000368390459	0.0012940130316747148	0.0013484667742492838	0.0013355149944287031	0.001395543860842015	0.0013807684320564632	0.001498433114361337	0.0014792719696000854	0.06684912503917931	0.06496025933341165	-3.458388798610601e-05	-0.0001411080115604757	-3.421979348911669e-05	-0.0001396224450292416
1.7827065284196406	0.0012325000127460532	0.0012235244316619357	0.0013050677598049438	0.0012936833356393495	0.0013480991148496972	0.0013351512058999949	0.0013951351318173741	0.0013803652355868308	0.0014979261281980912	0.0014787751160236914	0.06681064546390725	0.06492290877949734	-3.428532665238071e-05	-0.00014073273759429572	-3.392433785404103e-05	-0.00013925096790834424
1.7934482320433673	0.001232223446691082	0.0012232487325854616	0.0013047364091366106	0.001293354557979672	0.0013477324335391201	0.0013347883855641786	0.0013947274423428877	0.0013799630662190488	0.001497420335051206	0.0014782794354533473	0.06677218041711912	0.06488557225703585	-3.398928630225784e-05	-0.00014035822841451662	-3.363137723799009e-05	-0.0001388802480452589
1.8042546598350382	0.0012319477269885078	0.0012229738743089963	0.00130440598290737	0.0012930266967860551	0.0013473667283212098	0.0013344265314445653	0.0013943207903399897	0.0013795619218976635	0.0014969157326345248	0.0014777849256365837	0.0667337299805908	0.06484824984552043	-3.3695746523100534e-05	-0.00013998448478819148	-3.334089143697955e-05	-0.00013851028619904504
1.8151262017903238	0.0012316728518180454	0.0012226998550258143	0.0013040764791886381	0.00129269975014698	0.0013470019971976656	0.0013340656415625261	0.0013939151737280948	0.001379161800565224	0.0014964123186597229	0.0014772915843187912	0.06669529423590992	0.06481094162426315	-3.340468705370636e-05	-0.00013961150745317452	-3.305286039709254e-05	-0.00013814108310095108
1.8260632502548164	0.0012313988193576244	0.0012224266729274188	0.0013037478960499836	0.001292373716149097	0.0013466382381682948	0.0013337057139375572	0.001393510590424671	0.001378762700162352	0.001495910090836398	0.0014767994092433083	0.06665687326448061	0.06477364767239785	-3.311608778425873e-05	-0.0001392392971215628	-3.2767264214098035e-05	-0.00013777263945563556
1.8370661999381863	0.0012311256277834437	0.0012221543262035989	0.0013034202315591907	0.00129204859287729	0.0013462754492310814	0.0013333467465873525	0.0013931070383453165	0.0013783646186278213	0.0014954090468721596	0.0014763083981515122	0.06661846714752913	0.0647363680688865	-3.2829928754272986e-05	-0.00013886785447497774	-3.248408313159812e-05	-0.00013740495593805857
1.848135447928429	0.001230853275270043	0.001221882813042498	0.0013030934837823414	0.0012917243784147556	0.0013459136283822757	0.001332988737527886	0.0013927045154038527	0.001377967553898646	0.0014949091844727424	0.0014758185487829265	0.06658007596610747	0.06469910289252252	-3.254619015202048e-05	-0.0001384971801668966	-3.2203297540549236e-05	-0.00013703803319548014
1.8592713937061955	0.0012305817599903499	0.0012216121316306625	0.0013027676507838715	0.001291401070843059	0.0013455527736164524	0.0013326316847734742	0.0013923030195123933	0.0013775715039101505	0.001494410501342089	0.0014753298588753032	0.06654169980109882	0.06466185222193564	-3.226485231416776e-05	-0.00013812727482442888	-3.1924887978686256e-05	-0.00013667187184918106
1.8704744391592067	0.001230311080115741	0.001221342280153101	0.0013024427306266388	0.0012910786682422029	0.0013451928829265882	0.0013322755863368501	0.001391902548581426	0.001377176466596049	0.0014939129951824467	0.0014748423261647203	0.06650333873322255	0.06462461613559686	-3.1985895724402635e-05	-0.00013775813904753909	-3.164883512930816e-05	-0.00013630647249290861
1.8817449885967616	0.0012300412338160953	0.0012210732567933395	0.0013021187213719861	0.0012907571686906888	0.0013448339543041287	0.0013319204402292312	0.0013915031005198855	0.0013767824398885201	0.0014934166636944586	0.0014743559483856676	0.06646499284303871	0.06458739471182369	-3.1709301012282365e-05	-0.00013738977340738145	-3.137511982010538e-05	-0.00013594183569248797
1.8930834487643238	0.0012297722192598582	0.0012208050597334833	0.0013017956210798155	0.0012904365702655913	0.001344475985739069	0.0013315662444603978	0.0013911046732352419	0.001376389421718291	0.0014929215045772673	0.0014738707232711515	0.06642666221095235	0.06455018802878337	-3.143504895270627e-05	-0.00013702217844868692	-3.110372302263936e-05	-0.00013557796198759853
1.9044902288582053	0.0012295040346140902	0.0012205376871542665	0.0013014734278086434	0.0012901168710426122	0.0013441189752200135	0.0013312129970387526	0.001390707264633568	0.0013759974100147046	0.001492427515528597	0.0014733866485527728	0.06638834691722012	0.06451299616449911	-3.116312046514552e-05	-0.00013665535469042922	-3.083462585154462e-05	-0.00013521485189188498
1.9159657405403292	0.0012292366780445214	0.0012202711372351059	0.0013011521396156663	0.0012897980690961472	0.001343762920734249	0.0013308606959713941	0.001390310872619616	0.0013756064027057974	0.001491934694244847	0.0014729037219608206	0.06635004704195303	0.06447581919685352	-3.089349661223456e-05	-0.00013628930262371552	-3.056780956316174e-05	-0.00013485250589218012
1.9275103979530908	0.001228970147715613	0.001220005408154162	0.00130083175455683	0.0012894801624993505	0.0013434078202678168	0.0013305093392641865	0.0013899154950968993	0.0013752163977183776	0.001491443038421189	0.0014724219412243665	0.06631176266512277	0.06443865720359536	-3.062615859926454e-05	-0.0001359240227138958	-3.0303255555065578e-05	-0.00013449092444905997
1.9391246177343011	0.0012287044417906034	0.0012197404980883863	0.0013005122706868826	0.0012891631493241944	0.0013430536718055754	0.0013301589249218235	0.00138952112996776	0.0013748273929780935	0.0014909525457516503	0.0014719413040713471	0.06627349386656721	0.06440151026234243	-3.0361087773253526e-05	-0.00013555951540089595	-3.0040945365100713e-05	-0.0001341301079984536
1.9508088190322228	0.0012284395584315658	0.0012194764052135762	0.001300193686059445	0.0012888470276415317	0.0013427004733312718	0.0013298094509478953	0.0013891277751334474	0.001374439386409509	0.0014904632139292073	0.0014714618082286555	0.06623524072599368	0.06436437845058678	-3.009826562198198e-05	-0.00013519578109844055	-2.9780860670486353e-05	-0.00013377005695042188
1.9625634235206988	0.0012281754957994561	0.0012192131277044252	0.001299875998727063	0.0012885317955211534	0.0013423482228276044	0.0013294609153449556	0.001388735428494186	0.0013740523759361745	0.0014899750406458694	0.0014709834514222237	0.0661970033229857	0.06432726184570163	-2.9837673772868667e-05	-0.00013483282019399745	-2.952298328655345e-05	-0.00013341077168860238
1.9743888554143678	0.0012279122520541758	0.0012189506637345835	0.0012995592067412834	0.0012882174510318578	0.001341996918276299	0.0013291133161145937	0.0013883440879492613	0.0013736663594807047	0.001489488023592782	0.0014705062313771205	0.06615878173700712	0.06429016052494324	-2.957929399245718e-05	-0.00013447063305010998	-2.9267295166467144e-05	-0.00013305225257220776
1.9862855414839768	0.0012276498253546099	0.0012186890114766974	0.0012992433081526957	0.001287903992241501	0.0013416465576581622	0.0013287666512574875	0.0013879537513970747	0.0013732813349648422	0.0014890021604602947	0.0014700301458176255	0.06612057604740751	0.06425307456545797	-2.9323108185534685e-05	-0.00013410922000478553	-2.9013778400144297e-05	-0.00013269449993630333
1.9982539110717792	0.0012273882138586886	0.0012184281691024694	0.0012989283010110065	0.0012875914172170606	0.0013412971389531558	0.001328420918773479	0.0013875644167352296	0.0013728973003095336	0.0014885174489380636	0.0014695551924673227	0.06608238633342732	0.06421600404428686	-2.906909839382049e-05	-0.00013374858137016332	-2.876241521306694e-05	-0.00013233751409014172
2.010294396107033	0.0012271274157234324	0.0012181681347827043	0.0012986141833650916	0.0012872797240246947	0.0013409486601404581	0.0013280761166616323	0.001387176081860596	0.0013725142534349983	0.001488033886715131	0.0014690813690491813	0.0660442126742033	0.06417894903837026	-2.881724679555664e-05	-0.00013338871743434622	-2.8513187965865938e-05	-0.00013198129531921676
2.0224074311215867	0.0012268674291050028	0.0012179089066873593	0.0012983009532630558	0.001286968910729798	0.0013406011191985274	0.0013277322429202996	0.0013867887446693803	0.0013721321922607979	0.001487551471480013	0.0014686086732856422	0.0660060551487728	0.06414190962455364	-2.8567535704383806e-05	-0.0001330296284605681	-2.8266079153148327e-05	-0.00013162584388431986
2.0345934532655616	0.0012266082521587545	0.001217650482985595	0.0012979886087522922	0.0012866589753970613	0.0013402545141051685	0.0013273892955471837	0.0013864024030572001	0.0013717511147059048	0.0014870702009207853	0.0014681371028987015	0.0659679138360807	0.06410488587959143	-2.8319947568529458e-05	-0.00013267131468785998	-2.8021071402831166e-05	-0.0001312711600228167
2.0468529023231294	0.00122634988303928	0.0012173928618458214	0.0012976771478795377	0.0012863499160905264	0.0013399088428375922	0.0013270472725393989	0.001386017054919149	0.001371371018688772	0.0014865900727251673	0.0014676666556099913	0.06592978881498335	0.06406787788015401	-2.8074464970044566e-05	-0.0001323137763319382	-2.7778147475197856e-05	-0.00013091724394831417
2.059186220728381	0.0012260923199004597	0.0012171360414357465	0.0012973665686909306	0.0012860417308736436	0.001339564103372478	0.0013267061718935328	0.0013856326981498655	0.0013709919021273982	0.0014861110845806045	0.001467197329140865	0.06589168016425394	0.06403088570283046	-2.783107062356155e-05	-0.00013195701358298395	-2.7537290261808733e-05	-0.00013056409584966122
2.0715938535812968	0.001225835560895515	0.0012168800199224307	0.0012970568692320717	0.0012857344178093325	0.0013392202936860437	0.001326365991605715	0.0013852493306436087	0.0013706137629394034	0.0014856332341743603	0.0014667291212124818	0.06585358796258813	0.06399390942413637	-2.758974737598202e-05	-0.00013160102660936257	-2.729848278509167e-05	-0.00013021171589355784
2.084076248663807	0.0012255796041770422	0.0012166247954723197	0.0012967480475480685	0.0012854279749600253	0.0013388774117540914	0.0013260267296716628	0.0013848669502943133	0.001370236599042081	0.0014851565191935845	0.0014662620295458775	0.0658155122886108	0.06395694912051678	-2.7350478205324935e-05	-0.0001312458155556251	-2.7061708197391454e-05	-0.00012986010422383343
2.0966338564559543	0.0012253244478970758	0.0012163703662513051	0.0012964401016836036	0.0012851224003877341	0.001338535455552084	0.0013256883840867555	0.0013844855549956683	0.0013698604083524787	0.0014846809373254095	0.0014657960518620582	0.06577745322087863	0.06392000486835307	-2.711324621967881e-05	-0.00013089138054195315	-2.6826949779665266e-05	-0.00012950926095978144
2.109267130152151	0.001225070090207121	0.0012161167304247634	0.0012961330296829814	0.0012848176921540987	0.001338194423055196	0.0013253509528460877	0.001384105142641177	0.0013694851887874574	0.0014842064862570234	0.001465331185882072	0.0657394108378876	0.06388307674396869	-2.68780346566605e-05	-0.00013053772166676803	-2.6594190941114926e-05	-0.00012915918619893496
2.1219765256775314	0.0012248165292582096	0.0012158638861576032	0.0012958268295901864	0.0012845138483204438	0.0013378543122383778	0.0013250144339445296	0.001383725711124228	0.0013691109382637562	0.0014837331636757586	0.0014648674293270929	0.06570138521807886	0.06384616482363088	-2.6644826882478434e-05	-0.00013018483900484323	-2.6363415218284836e-05	-0.00012880988001623406
2.1347625017044103	0.001224563763200938	0.0012156118316143112	0.001295521499448934	0.001284210866947829	0.0013375151210764128	0.0013246788253767853	0.0013833472583381558	0.00136873765469806	0.001483260967269165	0.001464404779918499	0.06566337643984232	0.06380926918356113	-2.641360639119711e-05	-0.00012983273260969153	-2.6134606274208494e-05	-0.0001284613424648029
2.147625519668832	0.0012243117901855121	0.0012153605649589908	0.0012952170373027227	0.001283908746097101	0.0013371768475439728	0.0013243441251374476	0.0013829697821763054	0.001368365336007057	0.0014827898947250922	0.0014639432353779455	0.06562538458152371	0.06377238989993685	-2.6184356803467257e-05	-0.00012948140251078932	-2.5907747897201128e-05	-0.0001281135735741734
2.160566043787228	0.001224060608361801	0.0012151100843554186	0.0012949134411948953	0.0012836074838289543	0.0013368394896156868	0.0013240103312210664	0.001382593280532107	0.001367993980107516	0.0014823199437317765	0.001463482793427457	0.06558740972143023	0.0637355270488988	-2.5957061866262177e-05	-0.00012913084871668534	-2.568282400069316e-05	-0.00012776657335344943
2.1735845410731627	0.0012238102158793635	0.0012148603879670705	0.0012946107091686748	0.0012833070782039674	0.0013365030452661827	0.0013236774416221875	0.0013822177512991213	0.0013676235849163292	0.0014818511119779033	0.001463023451789483	0.06554945193783551	0.06369868070655538	-2.573170545161485e-05	-0.00012878107121327975	-2.5459818621884067e-05	-0.00012742034178908623
2.1866814813541975	0.0012235606108875119	0.001214611473957185	0.0012943088392672376	0.0012830075272826733	0.0013361675124701625	0.0013233454543354307	0.0013818431923711258	0.0013672541483505975	0.001481383397152708	0.001462565208187	0.06551151130898555	0.06366185094898887	-2.550827155590324e-05	-0.00012843206996460133	-2.5238715920965216e-05	-0.0001270748788456122
2.199857337288837	0.0012233117915353355	0.0012143633404887862	0.0012940078295337436	0.0012827088291255922	0.0013358328892024425	0.001323014367355527	0.0013814696016421569	0.0013668856683276725	0.001480916796946033	0.0014621080603435665	0.06547358791310508	0.06362503785226079	-2.5286744299204966e-05	-0.0001280838449135846	-2.501950018068272e-05	-0.00012673018446746065
2.213112584383593	0.0012230637559717567	0.0012141159857247403	0.0012937076780114019	0.0012824109817932943	0.0013354991734380215	0.0013226841786773867	0.0013810969770065857	0.001366518142765232	0.0014804513090484186	0.0014616520059834127	0.06543568182840172	0.06358824149241764	-2.5067107924110765e-05	-0.00012773639598090414	-2.4802155805005166e-05	-0.0001263862585764164
2.2264477010101436	0.0012228165023455658	0.0012138694078277904	0.0012934083827435146	0.0012821139833464456	0.0013351663631521302	0.0013223548862961482	0.0013807253163591762	0.0013661515695813356	0.001479986931151177	0.0014611970428315107	0.06539779313307388	0.06355146194549571	-2.484934679548162e-05	-0.00012738972306791663	-2.4586667318853006e-05	-0.00012604310107511285
2.2398631684225956	0.0012225700288054583	0.0012136236049605943	0.0012931099417735215	0.00128181783184585	0.0013348344563202821	0.0013220264882072303	0.0013803546175951387	0.0013657859466944802	0.0014795236609464572	0.0014607431686136426	0.06535992190531496	0.06351469928752897	-2.463344539894302e-05	-0.00012704382605321918	-2.437301936682873e-05	-0.00012570071184420106
2.2533594707748548	0.0012223243335000881	0.0012133785752857743	0.0012928123531450618	0.0012815225253525121	0.0013345034509183414	0.0013216989824063946	0.0013799848786102064	0.0013654212720236706	0.0014790614961273426	0.0014602903810564903	0.06532206822332058	0.06347795359455108	-2.4419388340239656e-05	-0.0001266987047939261	-2.416119671234951e-05	-0.0001253590907427382
2.2669370951380965	0.0012220794145780978	0.0012131343169659524	0.0012925156149020147	0.0012812280619276762	0.0013341733449225674	0.0013213723668897947	0.0013796160973006844	0.0013650575434884743	0.0014786004343879098	0.0014598386778876984	0.06528423216529249	0.06344122494260516	-2.420716034493703e-05	-0.00012635435912833337	-2.3951184237397394e-05	-0.0001250182376109077
2.2805965315183476	0.0012218352701881604	0.001212890828163788	0.0012922197250885468	0.0012809344396328742	0.0013338441363096676	0.0013210466396540261	0.0013792482715635121	0.001364694759009078	0.0014781404734233081	0.001459388056835949	0.06524641380944729	0.06340451340774779	-2.399674625726267e-05	-0.00012601078887419792	-2.374296694142991e-05	-0.00012467815226879786
2.294338272874165	0.001221591898479017	0.0012126481070420176	0.0012919246817491607	0.0012806416565299746	0.0013335158230568525	0.0013207217986961814	0.001378881399296321	0.001364332916506347	0.0014776816109298317	0.0014589385156310339	0.06520861323402018	0.06336781906605349	-2.3788131038884885e-05	-0.0001256679938271832	-2.353652994024208e-05	-0.00012433883451495875
2.308162815134429	0.0012213492975995236	0.0012124061517634996	0.0012916304829287486	0.001280349710681234	0.001333188403141896	0.0013203978420139074	0.0013785154783975022	0.00136397201390189	0.001477223844605003	0.0014584900520039348	0.06517083051727246	0.06333114199362291	-2.3581299768871133e-05	-0.0001253259737644674	-2.3331858465737432e-05	-0.00012400028412923314
2.3220706572162446	0.0012211074656986762	0.0012121649604912416	0.0012913371266726277	0.001280058600149332	0.001332861874543171	0.001320074767605445	0.001378150506766251	0.001363612049118105	0.0014767671721476305	0.0014580426636868812	0.06513306573749658	0.0632944822665878	-2.3376237642473707e-05	-0.00012498472844296726	-2.3128937864790033e-05	-0.00012366250087147979
2.336062301042938	0.001220866400925661	0.0012119245313884496	0.001291044611026597	0.0012797683229974315	0.0013325362352397195	0.0013197525734696947	0.0013777864823026381	0.0013632530200782494	0.0014763115912578976	0.0014575963484134372	0.06509531897302326	0.0632578399611168	-2.3172929970297074e-05	-0.00012464425759972642	-2.292775359857835e-05	-0.00012332548448207303
2.3501382515621807	0.0012206261014298821	0.0012116848626185534	0.0012907529340369745	0.0012794788772892089	0.001332211483211287	0.0013194312576062513	0.0013774234029076556	0.0013628949247064836	0.0014758570996374202	0.001457151103918557	0.06505759030222624	0.06322121515342183	-2.297136217774276e-05	-0.00012430456095230413	-2.2728291241815024e-05	-0.00012298923468206935
2.3642990167642037	0.0012203865653610067	0.0012114459523452558	0.0012904620937506512	0.0012791902610889143	0.0013318876164383894	0.0013191108180154716	0.0013770612664832863	0.0013625377609279407	0.001475403694989334	0.0014567069279386724	0.06501987980353079	0.06318460791976374	-2.2771519803739537e-05	-0.00012396563819760953	-2.253053648159503e-05	-0.00012265375117170851
2.378545107700138	0.001220147790868998	0.0012112077987325627	0.0012901720882151323	0.001278902472461408	0.0013315646329023535	0.0013187912526985137	0.0013767000709325535	0.0013621815266687753	0.0014749513750183573	0.0014562638182117518	0.06498218755541736	0.0631480183364588	-2.2573388500875258e-05	-0.00012362748901589837	-2.233447511752057e-05	-0.0001223190336352431
2.392877038500453	0.0012199097761041455	0.0012109703999448138	0.0012898829154785742	0.0012786155094722006	0.0013312425305853635	0.001318472559657383	0.001376339814159572	0.001361826219856214	0.0014745001374308567	0.0014558217724773667	0.06494451363643083	0.06311144647988458	-2.23769540337454e-05	-0.0001232901130668318	-2.2140093060028787e-05	-0.00012198508173627554
2.4072953263935135	0.0012196725192171096	0.0012107337541467282	0.001289594573589842	0.0012783293701875062	0.0013309213074705222	0.0013181547368949925	0.0013759804940696153	0.0013614718384186216	0.0014740499799349312	0.0014553807884767733	0.06490685812518368	0.06307489242648658	-2.2182202278279994e-05	-0.00012295350999014243	-2.194737632988525e-05	-0.00012165189511903485
2.4218004917242455	0.0012194360183589539	0.001210497859503434	0.0012893070605985454	0.001278044052674281	0.0013306009615418936	0.0013178377824152035	0.0013756221085691651	0.0013611183802855495	0.0014736009002404766	0.001454940863952973	0.06486922110036523	0.063038356252784	-2.198911922152852e-05	-0.00012261767940879853	-2.175631105773984e-05	-0.00012131947341093019
2.436393057972914	0.0012192002716811747	0.001210262714180501	0.0012890203745550802	0.0012777595550002637	0.0013302814907845478	0.001317521694222874	0.0013752646555659635	0.0013607658433877877	0.001473152896059249	0.0014545019966507797	0.06483160264074618	0.06300183803537622	-2.179769096045253e-05	-0.00012228262092645048	-2.156688348297492e-05	-0.0001209878162198863
2.4510735517740176	0.0012189652773357427	0.0012100283163439807	0.0012887345135106766	0.0012774758752340236	0.001329962893184617	0.0013172064703239103	0.0013749081329690743	0.0013604142256574247	0.001472705965104945	0.001454064184316895	0.06479400282518681	0.06296533785094903	-2.1607903701113818e-05	-0.0001219483341280414	-2.1379079953122437e-05	-0.00012065692313600884
2.46584250293529	0.0012187310334751302	0.0012097946641604332	0.0012884494755174365	0.0012771930114449965	0.0013296451667293375	0.00131689210872531	0.0013745525386889305	0.0013600635250278939	0.0014722601050932626	0.0014536274246999673	0.06475642173264194	0.06292885577628088	-2.141974375825806e-05	-0.00012161481858080636	-2.1192886923135368e-05	-0.00012032679373136235
2.4807004444568266	0.0012184975382523492	0.0012095617557969657	0.001288165258628379	0.0012769109617035313	0.001329328309407099	0.0013165786074352116	0.0013741978706373924	0.0013597137394340331	0.001471815313741975	0.0014531917155506658	0.06471885944216836	0.06289239188825003	-2.123319755418379e-05	-0.00012128207383360623	-2.1008290954527276e-05	-0.00011999742756002574
2.4956479125503126	0.0012182647898209811	0.001209329589421263	0.0012878818608974799	0.0012766297240809285	0.0013290123192074921	0.0013162659644629401	0.001373844126727799	0.001359364866812133	0.0014713715887709952	0.0014527570546217436	0.06468131603293155	0.06285594626384029	-2.1048251618180358e-05	-0.00012095009941726076	-2.0825278714699247e-05	-0.0001196688241584809
2.510685446658382	0.0012180327863352109	0.0012090981632016193	0.0012875992803797127	0.001276349296649481	0.0013286971941213546	0.0013159541778190527	0.0013734913048750214	0.0013590169050999897	0.001470928927902448	0.0014523234396681057	0.06464379158421246	0.06281951898014779	-2.086489258587565e-05	-0.00012061889484510369	-2.064383697625294e-05	-0.00011934098304544616
2.5258135894740787	0.0012178015259498576	0.0012088674753069724	0.0012873175151310893	0.001276069677482515	0.0013283829321408165	0.0013156432455153852	0.0013731394029955137	0.0013586698522369577	0.0014704873288607318	0.0014518908684468738	0.06460628617541342	0.06278311011438754	-2.0683107198195272e-05	-0.00012028845961270518	-2.04639526161024e-05	-0.00011901390372243137
2.54103288696045	0.0012175710068204084	0.001208637523906933	0.0012870365632087026	0.0012757908646544313	0.001328069531259348	0.0013153331655650963	0.0013727884190073705	0.0013583237061640019	0.0014700467893725923	0.0014514593387174543	0.06456879988606715	0.06274671974390048	-2.0502882300883762e-05	-0.00011995879319787184	-2.0285612614807935e-05	-0.00011868758567312732
2.556343888370238	0.0012173412271030486	0.0012084083071718188	0.0012867564226707643	0.0012755128562407432	0.0013277569894718036	0.0013150239359827156	0.001372438350830372	0.0013579784648237473	0.0014696073071671868	0.0014510288482416035	0.06453133279584013	0.06271034794615943	-2.0324204843776006e-05	-0.00011962989506192345	-2.010880405602794e-05	-0.00011836202836507104
2.571747146265715	0.001217112184954688	0.0012081798232726792	0.001286477091576641	0.0012752356503181132	0.001327445304774464	0.0013147155547841806	0.0013720891963860372	0.0013576341261605264	0.0014691688799761454	0.0014505993947834868	0.06449388498454313	0.0626739947987757	-2.0147061879784156e-05	-0.00011930176464836073	-1.9933514125429486e-05	-0.00011803723124786947
2.5872432165386163	0.001216883878533001	0.0012079520703813349	0.0012861985679869018	0.001274959244964399	0.0013271344751650883	0.0013144080199868925	0.0013717409535976804	0.0013572906881204392	0.0014687315055336484	0.0014501709761097548	0.06445645653213675	0.06263766037950777	-1.9971440564509058e-05	-0.00011897440138397553	-1.9759730110355256e-05	-0.00011771319375519784
2.602832658430207	0.0012166563059964434	0.0012077250466703954	0.0012859208499633454	0.0012746836382586811	0.0013268244986429478	0.001314101329609744	0.0013713936203904498	0.0013569481486513883	0.0014682951815764768	0.001449743589989592	0.06441904751873692	0.06260134476626522	-1.9797328155296556e-05	-0.0001186478046786843	-1.9587439398845163e-05	-0.00011738991530363396
2.6185160345514573	0.001216429465504295	0.0012074987503133017	0.0012856439355690497	0.0012744088282813121	0.0013265153732088806	0.0013137954816731803	0.0013710471946913917	0.001356606505703143	0.0014678599058440941	0.0014493172341947965	0.06438165802462506	0.06256504803711782	-1.96247120104881e-05	-0.00011832197392519506	-1.941662947881756e-05	-0.00011706739529254717
2.6342939109033563	0.0012162033552166793	0.001207273179484346	0.0012853678228684016	0.0012741348131139465	0.0013262070968653268	0.0013134904741992288	0.0013707016744294908	0.00135626575722738	0.0014674256760786985	0.001448891906499834	0.06434428813025317	0.06252877027030183	-1.9453579588900316e-05	-0.00011799690850011757	-1.9247287937750046e-05	-0.00011674563310565267
2.6501668568973313	0.0012159779732945986	0.0012070483323587062	0.001285092509927141	0.0012738615908395828	0.0013258996676163775	0.0013131863052115492	0.0013703570575357249	0.0013559259011777366	0.0014669924900252971	0.001448467604681906	0.06430693791625079	0.06249251154422719	-1.9283918448936843e-05	-0.00011767260776340827	-1.907940246169415e-05	-0.00011642462811062293
2.666135445375801	0.0012157533178999557	0.0012068242071124674	0.00128481799481239	0.0012735891595425947	0.0013255930834678122	0.0013128829727354699	0.0013700133419431086	0.0013555869355098532	0.0014665603454317618	0.0014480443265210072	0.06426960746343342	0.06245627193748365	-1.9115716248116477e-05	-0.00011734907105970249	-1.8912960834734094e-05	-0.00011610437965908771
2.6822002526328483	0.001215529387195585	0.0012066008019226552	0.0012845442755926937	0.0012733175173087706	0.0013252873424271423	0.0013125804747980332	0.0013696705255867468	0.0013552488581814262	0.0014661292400488973	0.0014476220697999917	0.0642322968528109	0.06242005152884994	-1.8948960741879683e-05	-0.00011702629771576101	-1.8747950937883506e-05	-0.0001157848870854683
2.6983618584350144	0.0012153061793452847	0.0012063781149672652	0.0012842713503380618	0.0012730466622253543	0.0013249824425036595	0.0013122788094280407	0.001369328606403884	0.0013549116671522578	0.0014656991716305093	0.0014472008323046395	0.06419500616559107	0.06238385039729819	-1.8783639783359618e-05	-0.00011670428704313451	-1.858436074893277e-05	-0.00011546614970908697
2.71462084604223	0.0012150836925138347	0.0012061561444252822	0.0012839992171199948	0.001272776592381072	0.0013246783817084681	0.0013119779746560854	0.001368987582333948	0.001354575360384297	0.0014652701379334605	0.0014467806118237106	0.06415773548319091	0.06234766862200367	-1.8619741322487005e-05	-0.0001163830383373865	-1.842217834142207e-05	-0.00011514816683366735
2.730977802228858	0.001214861924867033	0.0012059348884767168	0.0012837278740115284	0.0012725073058661765	0.0013243751580545354	0.0013116779685146034	0.0013686474513186035	0.001354239935841695	0.0014648421367177416	0.0014463614061490154	0.06412048488724241	0.062311506282350555	-1.8457253405330942e-05	-0.00011606255087859285	-1.826139188405851e-05	-0.0001148309377471679
2.747433317304874	0.0012146408745717114	0.0012057143453026208	0.0012834573190872607	0.0012722388007724728	0.0013240727695567223	0.0013113787890379023	0.0013683082113017926	0.0013539053914908416	0.001464415165746525	0.0014459432130754658	0.06408325445960086	0.06227536345794012	-1.8296164173460527e-05	-0.00011574282393100876	-1.8101989640084692e-05	-0.00011451446172250357
2.763987985137163	0.001214420539795771	0.0012054945130851233	0.0012831875504233942	0.0012719710751933622	0.0013237712142318348	0.0013110804342622128	0.0013679698602297884	0.0013535717253004213	0.0014639892227862356	0.001445526030401147	0.06404604428235136	0.062239240228597004	-1.8136461863098308e-05	-0.00011542385674334632	-1.7943959966432166e-05	-0.00011419873801654656
2.780642403170963	0.0012142009187082008	0.0012052753900074471	0.0012829185660977647	0.0012717041272238669	0.0013234704900986544	0.0013107829022257192	0.0013676323960512358	0.0013532389352414523	0.001463564305606608	0.0014451098559273698	0.06400885443781702	0.062203136674378885	-1.7978134804544355e-05	-0.00011510564854860794	-1.7787291313083042e-05	-0.00011388376587079252
2.797397172451417	0.0012139820094791108	0.0012050569742539463	0.0012826503641898827	0.001271437954960678	0.0013231705951779885	0.0013104861909686107	0.001367295816717209	0.001352907019287343	0.0014631404119807567	0.0014446946874587428	0.06397168500856845	0.062167052875581406	-1.782117142149625e-05	-0.0001147881985650856	-1.763197222259122e-05	-0.00011356954451258172
2.8142528976452668	0.0012137638102797453	0.0012048392640101144	0.0012823829427809571	0.0012711725565021706	0.0013228715274926988	0.0013101902985331033	0.0013669601201812419	0.0013525759754139208	0.001462717539685224	0.0014442805228032157	0.06393453607742838	0.06213098891274797	-1.76655602303899e-05	-0.0001144715059958612	-1.747799132930522e-05	-0.00011325607315426645
2.831210187062679	0.0012135463192825182	0.0012046222574626242	0.0012821162999539378	0.0012709079299484533	0.0013225732850677507	0.001309895222963496	0.001366625304399388	0.0013522458015994933	0.001462295686500055	0.0014438673597721567	0.0638974077274827	0.062094944866675654	-1.7511289839552968e-05	-0.00011415557002791843	-1.7325337358313486e-05	-0.00011294335099126807
2.848269652679189	0.0012133295346610346	0.0012044059527993463	0.0012818504337935484	0.0012706440734013959	0.001322275865930248	0.001309600962306203	0.001366291367330263	0.001351916495824889	0.001461874850208857	0.0014434551961804065	0.0638603000420859	0.0620589208184245	-1.7358348948816327e-05	-0.00011384038983441869	-1.717399912552764e-05	-0.00011263137720657346
2.865431910157798	0.0012131134545901076	0.001204190348209368	0.001281585342386311	0.0012703809849646574	0.0013219792681094696	0.0013093075146097862	0.001365958306935083	0.0013515880560734958	0.0014614550285988528	0.0014430440298463325	0.06382321310487103	0.062022916849324476	-1.7206726348757695e-05	-0.0001135259645742015	-1.70239655365792e-05	-0.00011232015096845904
2.882697578871184	0.001212898077245789	0.0012039754418830225	0.0012813210238205863	0.0012701186627437232	0.0013216834896369097	0.0013090148779250005	0.0013656261211777165	0.0013512604803313098	0.0014610362194609479	0.0014426338585918936	0.06378614699975584	0.06198693304098234	-1.7056410919792653e-05	-0.00011321229338989713	-1.687522558597998e-05	-0.00011200967142899199
2.900067281924058	0.0012126834008053921	0.001203761232011913	0.0012810574761866055	0.0012698571048459382	0.0013213885285463208	0.0013087230503048318	0.001365294808024732	0.0013509337665869852	0.0014606184205897934	0.0014422246802427037	0.06374910181095426	0.06195096947529299	-1.6907391631890145e-05	-0.00011289937541064665	-1.6727768356941675e-05	-0.00011169993772724984
2.9175416461756507	0.0012124694234475078	0.001203547716788928	0.0012807946975764968	0.001269596309380533	0.0013210943828737406	0.0013084320298045273	0.0013649643654454313	0.0013506079128318658	0.0014602016297838377	0.001441816492628079	0.06371207762297988	0.06191502623444309	-1.6759657543538586e-05	-0.00011258720975049208	-1.6581583020272572e-05	-0.00011139094898698909
2.9351213022623317	0.0012122561433520382	0.0012033348944082765	0.0012805326860843272	0.0012693362744586655	0.0013208010506575451	0.0013081418144816454	0.0013646347914119113	0.0013502829170600448	0.001459785844845403	0.0014414092935811143	0.06367507452065914	0.06187910340092193	-1.6613197801509938e-05	-0.00011227579550954214	-1.6436658834162454e-05	-0.00011108270431858802
2.952806884620376	0.0012120435587002032	0.0012031227630654928	0.001280271439806119	0.001269076998193437	0.0013205085299384672	0.0013078524023960746	0.0013643060838990874	0.0013499587772683901	0.0014593710635807235	0.0014410030809387214	0.06363809258913626	0.061843201057529246	-1.646800163984663e-05	-0.00011196513177336165	-1.6292985143238903e-05	-0.00011077520281815856
2.970599031508854	0.0012118316676745801	0.0012029113209574768	0.001280010956839899	0.0012688184786999405	0.0013202168187596546	0.0013075637916100905	0.0013639782408847586	0.0013496354914566064	0.0014589572838000298	0.0014405978525417092	0.06360113191388286	0.06180731928738293	-1.6324058379445228e-05	-0.0001116552176135821	-1.615055137801913e-05	-0.00011046844356765728
2.9884983850326714	0.0012116204684591058	0.001202700566282497	0.0012797512352857093	0.0012685607140952729	0.0013199259151666846	0.001307275980188372	0.0013636512603496308	0.0013493130576272586	0.0014585445033175838	0.001440193606234819	0.0635641925807073	0.061771458173927235	-1.6181357427348664e-05	-0.00011134605208773518	-1.60093470542369e-05	-0.00011016242563460787
3.006505591165733	0.001211409959239117	0.00120249049724023	0.0012794922732456589	0.0012683037024985853	0.0013196358172076223	0.0013069889661980595	0.0013633251402773812	0.0013489914737858362	0.0014581327199517642	0.0014397903398668092	0.06352727467576201	0.06173561780094142	-1.6039888275948266e-05	-0.00011103763423880864	-1.586936177226661e-05	-0.00010985714807321134
3.0246212997742656	0.0012112001382013537	0.0012022811120317649	0.0012792340688239346	0.0012680474420310942	0.001319346522933039	0.001306702747708768	0.0013629998786546817	0.0013486707379407748	0.0014577219315251029	0.001439388051290488	0.0634903782855526	0.0616997982525476	-1.589964050277559e-05	-0.0001107299630972447	-1.573058521670695e-05	-0.00010955260992517868
3.0428461646402667	0.00121099100353399	0.0012020724088596334	0.0012789766201268431	0.0012677919308161222	0.0013190580303960586	0.0013064173227926377	0.001362675473471256	0.0013483508481035133	0.0014573121358643594	0.0014389867383627882	0.06345350349694737	0.061663999613221526	-1.5760603769350567e-05	-0.00011042303767827555	-1.5593007155159655e-05	-0.00010924881021606714
3.0611808434850984	0.001210782553426652	0.0012018643859278287	0.0012787199252628386	0.0012675371669791276	0.0013187703376523912	0.0013061326895243682	0.001362351922719918	0.0013480318022885318	0.001456903330800577	0.001438586398944821	0.06341665039718508	0.061628221967797596	-1.5622767820924754e-05	-0.00011011685698419926	-1.545661743825033e-05	-0.00010894574795994316
3.079625997993227	0.0012105747860704336	0.00120165704144182	0.0012784639823425461	0.0012672831486477255	0.0013184834427603664	0.0013058488459812448	0.0013620292243966096	0.001347713598513388	0.0014564955141691354	0.0014381870309019282	0.06337981907388383	0.06159246540148012	-1.5486122485794396e-05	-0.00010981142000410227	-1.532140599873333e-05	-0.00010864342215682887
3.0981822938360946	0.001210367699657921	0.001201450373608579	0.0012782087894787986	0.0012670298739517268	0.00131819734378097	0.0013055657902431841	0.001361707376500452	0.001347396234798769	0.0014560886838098192	0.0014377886321037482	0.06334300961505163	0.06155672999985135	-1.5350657674426116e-05	-0.00010950672571202746	-1.5187362850707653e-05	-0.00010834183179242451
3.116850400696155	0.0012101612923832107	0.001201244380636597	0.001277954344786665	0.0012667773410231626	0.0013179120387778838	0.0013052835203927649	0.0013613863770337855	0.0013470797091685274	0.0014556828375668748	0.001437391200424272	0.06330622210909323	0.06152101584887977	-1.5216363379220998e-05	-0.00010920277306991633	-1.5054478089401857e-05	-0.00010804097584060646
3.135630992291033	0.0012099555624419237	0.0012010390607358986	0.0012777006463834696	0.0012665255479963086	0.0013176275258175109	0.0013050020345152576	0.0013610662240022041	0.00134676401964972	0.0014552779732890616	0.0014369947337418924	0.06326945664482155	0.06148532303493	-1.508322967380682e-05	-0.00010889956102699827	-1.4922741890431579e-05	-0.00010774085326220595
3.1545247463978408	0.0012097505080312264	0.0012008344121180645	0.0012774476923888291	0.0012662744930077173	0.001317343802969016	0.0013047213306986633	0.0013607469154146036	0.001346449164272652	0.001454874088829717	0.001436599229939469	0.06323271331146475	0.06144965164477076	-1.4951246712156807e-05	-0.00010859708851757022	-1.4792144508862792e-05	-0.00010744146300342705
3.1735323448776414	0.0012095461273498541	0.0012006304329962533	0.001277195480924683	0.0012660241741962491	0.0013170608683043628	0.0013044414070337515	0.001360428449283229	0.0013461351410709223	0.0014544711820468198	0.0014362046869043881	0.0631959921986776	0.061414001765585154	-1.4820404728277392e-05	-0.00010829535446366112	-1.4662676279031395e-05	-0.0001071428039981781
3.192654473700048	0.001209342418598119	0.0012004271215852115	0.0012769440101153113	0.0012657745897030935	0.0013167787198983412	0.0013041622616140858	0.0013601108236237028	0.0013458219480814565	0.0014540692508030382	0.0014358111025286112	0.06315929339654895	0.06137837348497803	-1.4690694035569829e-05	-0.00010799435777431032	-1.4534327613953402e-05	-0.00010684487516832153
3.211891822967991	0.001209139379977934	0.0012002244761012957	0.0012766932780873697	0.0012655257376717993	0.001316497355828607	0.0013038838925360612	0.0013597940364550758	0.0013455095833445514	0.0014536682929657944	0.0014354184747087364	0.06312261699561277	0.06134276689098685	-1.4562105026066918e-05	-0.00010769409734506796	-1.4407089004339624e-05	-0.00010654767542167543
3.2312450869426166	0.0012089370096928305	0.0012000224947624906	0.0012764432829699172	0.0012652776162483035	0.0013162167741757136	0.0013036062978989409	0.0013594780857998684	0.0013451980449039175	0.0014532683064073257	0.0014350268013460584	0.06308596308685713	0.06130718207209039	-1.4434628170044428e-05	-0.00010739457205871661	-1.4280951018345867e-05	-0.0001062512036531238
3.2507149640683446	0.0012087353059479717	0.0011998211757884255	0.0012761940228944394	0.001265030223580958	0.0013159369730231462	0.001303329475804886	0.0013591629696841072	0.001344887330806718	0.0014528692890047378	0.0014346360803466232	0.06304933176173359	0.0612716191172177	-1.4308254015299449e-05	-0.00010709578078527127	-1.4155904300983124e-05	-0.00010595545874597656
3.2703021569980693	0.0012085342669501697	0.0011996205174003875	0.0012759454959948766	0.0012647835578205521	0.0013156579504573537	0.0013030534243589863	0.001358848686137368	0.0013445774391036055	0.0014524712386400635	0.0014342463096212804	0.06301272311216782	0.061236078115758395	-1.4182973186713244e-05	-0.00010679772238247898	-1.4031939573444507e-05	-0.00010566043957052629
3.2900073726185273	0.0012083338909079043	0.0011994205178213423	0.0012756977004076521	0.0012645376171203438	0.001315379704567783	0.0013027781416692984	0.001358535233192817	0.0013442683678487669	0.001452074153200325	0.0014338574870857467	0.06297613723056811	0.061200559157571596	-1.4058776385335314e-05	-0.00010650039569365388	-1.3909047632355842e-05	-0.00010536614498315999
3.3098313220758016	0.0012081341760313397	0.0011992211752759523	0.0012754506342717005	0.0012642923996360879	0.0013151022334469177	0.0013025036258468789	0.001358222608887255	0.0013439601150999655	0.0014516780305775926	0.0014334696106606641	0.06293957420983683	0.06116506233299601	-1.3935654388404217e-05	-0.00010620379955217363	-1.3787219349740976e-05	-0.00010507257383027269
3.329774720800988	0.001207935120532328	0.0011990224879905782	0.0012752042957284804	0.001264047903526048	0.001314825535190292	0.001302229875005804	0.0013579108112611424	0.0013436526789185658	0.0014512828686690283	0.0014330826782716413	0.06290303414337939	0.0611295877328594	-1.3813598048133258e-05	-0.0001059079327767054	-1.3666445671842165e-05	-0.00010477972494385424
3.349838288536016	0.0012077367226244484	0.0011988244541933188	0.001274958682922026	0.0012638041269510463	0.001314549607896554	0.001301956887263225	0.001357599838358667	0.001343346057369598	0.001450888665376972	0.0014326966878493367	0.06286651712511417	0.06109413544848831	-1.36925982912664e-05	-0.00010561279417220515	-1.3546717618724557e-05	-0.00010448759714271061
3.370022749359618	0.0012075389805230022	0.0011986270721140071	0.0012747137939989504	0.0012635610680744713	0.0013142744496674737	0.0013016846607393816	0.001357289688227761	0.0013430402485217793	0.0014504954186089776	0.0014323116373294936	0.06283002324948439	0.0610587055717184	-1.3572646119182352e-05	-0.00010531838253535764	-1.3428026284206807e-05	-0.00010419618923648843
3.390328831713469	0.0012073418924450296	0.0011984303399842284	0.0012744696271084761	0.0012633187250623032	0.0013140000586079781	0.0013014131935576365	0.001356980358920147	0.0013427352504475534	0.0014501031262778722	0.0014319275246530005	0.06279355261146698	0.061023298194904166	-1.3453732606368007e-05	-0.0001050246966466939	-1.3310362834570433e-05	-0.00010390550001981858
3.4107572684284713	0.0012071454566093375	0.0011982342560373442	0.001274226180402471	0.0012630770960831523	0.0013137264328261997	0.0013011424838445184	0.0013566718484913857	0.0013424310612231434	0.0014497117863018299	0.0014315443477659604	0.06275710530658243	0.06098791341092936	-1.3335848900383751e-05	-0.00010473173527536517	-1.319371850841411e-05	-0.00010361552827581333
3.431308796751202	0.001206949671236499	0.0011980388185084962	0.00127398345203546	0.001262836179308271	0.0013134535704334887	0.0013008725297297403	0.001356364155000907	0.0013421276789285766	0.0014493213966044135	0.001431162104619732	0.0627206814309075	0.060952551313216405	-1.3218986221419371e-05	-0.00010443949717925394	-1.3078084616140184e-05	-0.00010332627277587214
3.4519841583705158	0.0012067545345488767	0.0011978440256346279	0.0012737414401646594	0.0012625959729115864	0.0013131814695444587	0.0013006033293462413	0.0013560572765120554	0.0013418251016477337	0.0014489319551146426	0.001430780793170998	0.06268428108108413	0.060917211995737734	-1.3103135861239346e-05	-0.00010414798110225387	-1.2963452539108133e-05	-0.00010303773227848811
3.47278409944432	0.0012065600447706338	0.0011976498756544954	0.0012735001429499998	0.0012623564750697226	0.0013129101282770147	0.001300334880830213	0.0013557512110921291	0.0013415233274683839	0.0014485434597670517	0.0014304004113818154	0.0626479043543298	0.06088189555302581	-1.2988289183168966e-05	-0.00010385718577704539	-1.2849813729450682e-05	-0.00010274990553055252
3.4937093706264992	0.0012063662001277472	0.0011974563668086826	0.0012732595585541477	0.0012621176839620262	0.0013126395447523823	0.0013000671823211328	0.0013554459568124178	0.0013412223544822257	0.001448155908501743	0.0014300209572196778	0.06261155134845017	0.06084660208018359	-1.2874437621268608e-05	-0.00010356710992448503	-1.2737159709317464e-05	-0.00010246279126724378
3.514760727094002	0.0012061729988480196	0.0011972634973396116	0.0012730196851425324	0.001261879597770588	0.0013123697170951418	0.0012998002319617923	0.0013551415117482428	0.0013409221807849218	0.0014477692992644498	0.0014296424286575655	0.06257522216184823	0.06081133167289448	-1.2761572679872296e-05	-0.00010327775225299485	-1.262548207044134e-05	-0.00010217638821183317
3.535938928574102	0.0012059804391610946	0.0011970712654915591	0.0012727805208833686	0.001261642214680269	0.001312100643433258	0.0012995340278983308	0.0013548378739789973	0.001340622804476142	0.0014473836300065916	0.0014292648236740068	0.06253891689353679	0.060776084427434464	-1.2649685932911159e-05	-0.00010298911145806278	-1.2514772473364716e-05	-0.00010189069507418602
3.557244739371806	0.0012057885192984727	0.001196879669510673	0.0012725420639476876	0.0012614055328787302	0.0013118323218981175	0.0012992685682802715	0.0013545350415881906	0.001340324223659606	0.001446998898685342	0.0014288881402531413	0.06250263564314808	0.06074086044068127	-1.2538769023563018e-05	-0.00010270118622407454	-1.2405022647266062e-05	-0.0001016057105538426
3.578678928397448	0.0012055972374935152	0.001196688707644975	0.0012723043125093506	0.0012611695505564443	0.0013115647506245509	0.0012990038512605403	0.001354233012663479	0.0013400264364431126	0.0014466151032636722	0.0014285123763847633	0.06246637851094659	0.060705659810127835	-1.242881366366258e-05	-0.0001024139752232589	-1.2296224389231336e-05	-0.00010132143333796417
3.600242269194432	0.001205406591981466	0.0011964983781443843	0.0012720672647450822	0.0012609342659067328	0.0013112979277508726	0.00129873987499551	0.0013539317852967133	0.0013397294409385873	0.0014462322417104255	0.0014281375300643922	0.062430145597838715	0.06067048263388915	-1.231981163306306e-05	-0.00010212747711524361	-1.2188369563643359e-05	-0.00010103786210105548
3.6219355399671502	0.001205216580999459	0.0011963086792607244	0.0012718309188344892	0.001260699677125782	0.0013110318514189072	0.0012984766376450232	0.0013536313575839751	0.0013394332352621183	0.0014458503120003683	0.0014277635992933247	0.062393937005386015	0.06063532901071758	-1.221175477932046e-05	-0.00010184169054866521	-1.2081450101980584e-05	-0.00010075499550740719
3.643759523609069	0.0012050272027865278	0.0011961196092477335	0.0012715952729600833	0.0012604657824126656	0.001310766519774021	0.0012982141373724225	0.0013533317276256138	0.001339137817533992	0.0014454693121142466	0.001427390582078689	0.062357752835815516	0.06060019904001203	-1.2104635016978865e-05	-0.00010155661415933714	-1.197545800195321e-05	-0.00010047283220820935
3.6657150077309777	0.0012048384555836244	0.0011959311663610832	0.0012713603253073115	0.0012602325799693753	0.001310501930965156	0.0012979523723445879	0.0013530328935262932	0.0013388431858787396	0.0014450892400388563	0.001427018476433512	0.06232159319203113	0.06056509282182995	-1.1998444327178392e-05	-0.00010127224657213718	-1.1870385327194394e-05	-0.00010019137084366081
3.6878027846894206	0.001204650337633622	0.0011957433488583814	0.0012711260740645692	0.0012600000680008353	0.001310238083144855	0.0012976913407319584	0.0013527348533950226	0.001338549338425166	0.001444710093767088	0.001426647280376764	0.06228545817762729	0.060530010456897466	-1.1893174757044572e-05	-0.00010098858639912	-1.176622420667739e-05	-9.991061004183122e-05
3.710023651615288	0.0012044628471813354	0.0011955561549991936	0.0012708925174232345	0.001259768244714934	0.001309974974469301	0.001297431040708572	0.0013524376053452047	0.0013382562733063996	0.001444331871298002	0.0014262769919334323	0.062249347896898455	0.06049495204662328	-1.1788818419143643e-05	-0.00010070563224023887	-1.1662966834160432e-05	-9.963054841852226e-05
3.732378410442586	0.0012042759824735262	0.001195369583045047	0.0012706596535776845	0.001259537108322542	0.0013097126030983432	0.0012971714704520909	0.0013521411474946715	0.0013379639886599232	0.0014439545706368781	0.0014259076091345671	0.06221326245485377	0.06045991769310798	-1.1685367491284793e-05	-0.00010042338268523299	-1.1560605467923063e-05	-9.935118457946035e-05
3.7548678679373717	0.0012040897417589117	0.0011951836312594426	0.0012704274807253172	0.0012593066570375342	0.0013094509671955229	0.0012969126281438283	0.0013518454779657184	0.001337672482627614	0.0014435781897952757	0.0014255391300173434	0.062177201957226216	0.06042490749915725	-1.1582814215604226e-05	-0.00010014183631079643	-1.1459132429929991e-05	-9.907251711710474e-05
3.777492835726878	0.001203904123288184	0.0011949982979078707	0.0012701959970665823	0.0012590768890768185	0.001309190064928116	0.0012966545119687902	0.0013515505948851565	0.0013373817533557882	0.0014432027267911012	0.0014251715526251245	0.062141166510487664	0.06038992156829398	-1.1481150898252912e-05	-9.98609916817439e-05	-1.1358540105550069e-05	-9.879454461300674e-05
3.8002541303288	0.0012037191253140105	0.0011948135812578152	0.0012699652008049949	0.001258847802660351	0.0013089298944671528	0.0012963971201156923	0.0013512564963843393	0.0013370917989952316	0.00144282817964866	0.0014248048750075118	0.0621051562218594	0.060354960004769274	-1.138036990893515e-05	-9.958084735151029e-05	-1.1258820943032405e-05	-9.851726563692154e-05
3.823152573180761	0.0012035347460910538	0.0011946294795787712	0.001269735090147167	0.001258619396011167	0.0013086704539874577	0.001296140450777003	0.0013509631805992137	0.0013368026177012474	0.0014424545463987259	0.0014244390952204149	0.06206917119932563	0.060320022913575	-1.128046368033958e-05	-9.93014018614291e-05	-1.1159967452920028e-05	-9.824067874661391e-05
3.8461889906699622	0.0012033509838759726	0.0011944459911422487	0.0012695056633028224	0.0012583916673553968	0.0013084117416676713	0.0012958845021489637	0.0013506706456703499	0.0013365142076336876	0.001442081825078593	0.001424074211326099	0.06203321155164542	0.060285110400456414	-1.1181424707740195e-05	-9.90226537418426e-05	-1.1061972207793147e-05	-9.796478248916274e-05
3.8693642141629967	0.0012031678369274375	0.0011942631142217862	0.0012692769184848237	0.0012581646149222906	0.0013081537556902875	0.0012956292724316239	0.0013503788897429878	0.0013362265669569961	0.001441710013732142	0.0014237102213932528	0.0619972773883664	0.0602502225719242	-1.1083245548319798e-05	-9.874460150993691e-05	-1.0964827841443425e-05	-9.768957539885159e-05
3.892679080035866	0.001202985303506141	0.0011940808470929623	0.001269048853909197	0.0012579382369442436	0.0013078964942416838	0.0012953747598288734	0.0013500879109670772	0.0013359396938402495	0.0014413391104099037	0.0014233471234970467	0.06196136881983647	0.06021535953526712	-1.0985918820930612e-05	-9.846724367235105e-05	-1.0868527048717852e-05	-9.741505599905609e-05
3.9161344297041563	0.0012028033818748016	0.0011938991880334005	0.0012688214677951473	0.0012577125316568134	0.0013076399555121466	0.0012951209625484664	0.0013497977074973118	0.0013356535864571912	0.0014409691131691132	0.0014229849157191875	0.06192548595721796	0.06018052139856476	-1.088943720541427e-05	-9.819057872340053e-05	-1.0773062584817916e-05	-9.714122280130022e-05
3.9397311096534064	0.0012026220702981798	0.0011937181353227854	0.0012685947583650885	0.0012574874972987487	0.00130738413769591	0.0012948678788020599	0.001349508277493177	0.0013353682429862771	0.0014406000200737807	0.001422623596147988	0.06188962891249991	0.06014570827069971	-1.079379344224099e-05	-9.791460514563255e-05	-1.0678427264973478e-05	-9.686807430536737e-05
3.963469971469652	0.0012024413670430809	0.0011935376872428648	0.0012683687238446597	0.0012572631321120034	0.0013071290389911779	0.0012946155068052358	0.0013492196191189833	0.0013350836616107089	0.0014402318291947443	0.0014222631628784167	0.06185379779851196	0.060110920261372165	-1.0698980331968339e-05	-9.763932140999243e-05	-1.0584613963908474e-05	-9.659560899977215e-05
3.987351871870168	0.0012022612703783703	0.0011933578420774663	0.0012681433624627536	0.001257039434341769	0.001306874657600164	0.0012943638447775383	0.0013489317305439136	0.0013347998405184797	0.0014398645386097424	0.0014219036140121681	0.06181799272893779	0.06007615748111016	-1.0604990734821435e-05	-9.736472597549062e-05	-1.0491615615365601e-05	-9.632382536106654e-05
4.01137767273438	0.0012020817785749769	0.0011931785981125	0.001267918672451533	0.0012568164022364863	0.0013066209917291128	0.0012941128909424986	0.0013486446099420558	0.001334516777902407	0.0014394981464034673	0.0014215449476577156	0.061782213818327165	0.06004142004128536	-1.0511817570186405e-05	-9.709081728936919e-05	-1.0399425211606722e-05	-9.605272185389535e-05
4.035548241134971	0.0012019028899059056	0.0011929999536359746	0.0012676946520464576	0.0012565940340478771	0.0013063680395883396	0.0012938626435276721	0.0013483582554924514	0.0013342344719601807	0.001439132650667636	0.0014211871619303805	0.06174646118211251	0.0600067080541251	-1.0419453816103846e-05	-9.68175937867688e-05	-1.0308035803058974e-05	-9.578229693169016e-05
4.059864449369175	0.0012017246026462425	0.0011928219069379975	0.0012674712994863021	0.0012563723280309587	0.0013061157993922545	0.0012936131007646604	0.0013480726653791293	0.0013339529208943948	0.001438768049501047	0.0014208302549523872	0.06171073493662013	0.05997202163272612	-1.0327892508921882e-05	-9.654505389139478e-05	-1.0217440497801294e-05	-9.551254903600315e-05
4.08432717499025	0.0012015469150731665	0.0011926444563107926	0.001267248613013183	0.0012561512824440719	0.0013058642693593984	0.00129336426088915	0.0013477878377911518	0.001333672122912594	0.0014384043410096492	0.0014204742248529292	0.061675035199085314	0.059937360891067853	-1.0237126742737579e-05	-9.6273196014518e-05	-1.0127632461030128e-05	-9.524347659625731e-05
4.108937300839158	0.0012013698254659563	0.0011924676000487028	0.0012670265908725782	0.0012559308955489002	0.0013056134477124708	0.001293116122140939	0.0013475037709226537	0.0013333920762273108	0.0014380415233066057	0.00142011906976823	0.06163936208766646	0.05990272594402623	-1.0147149669056943e-05	-9.600201855686219e-05	-1.0038604914816562e-05	-9.497507803121752e-05
4.133695715076422	0.0012011933321059937	0.001192291336448197	0.0012668052313133452	0.0012557111656104885	0.001305363332678358	0.001292868682763964	0.0013472204629728798	0.0013331127790561026	0.0014376795945123494	0.0014197647878416032	0.06160371572145953	0.05986811690738831	-1.0057954496111438e-05	-9.573151990538431e-05	-9.950351137398561e-06	-9.470735174663125e-05
4.15860331121418	0.0012010174332767836	0.001192115663807889	0.0012665845325877552	0.0012554920908972764	0.0013051139224881764	0.0012926219410063417	0.001346937912146236	0.0013328342296216034	0.001437318552754665	0.0014194113772235234	0.06156809622051117	0.05983353389786495	-9.969534488677573e-06	-9.546169843616115e-05	-9.862864462917287e-06	-9.444029613706051e-05
4.183660988148428	0.0012008421272639456	0.0011919405804285295	0.0012663644929514985	0.0012552736696811052	0.0013048652153772856	0.0012923758951203861	0.0013466561166523173	0.001332556426151549	0.001436958396168735	0.0014190588360716771	0.06153250370583558	0.05979897703310611	-9.881882967438527e-06	-9.519255251305703e-05	-9.776138280896685e-06	-9.417390958510463e-05
4.208869650191461	0.0012006674123552382	0.0011917660846130316	0.0012661451106637253	0.0012550559002372547	0.001304617209585339	0.0012921305433626535	0.0013463750747059644	0.0013322793668788342	0.0014365991228972234	0.0014187071625510427	0.061496938299426124	0.05976444643171454	-9.794993308661487e-06	-9.492408048797363e-05	-9.690166035844494e-06	-9.390819046148358e-05
4.2342302071045115	0.001200493286840551	0.0011915921746664623	0.0012659263839870497	0.0012548387808444523	0.0013043699033562966	0.0012918858839939596	0.0013460947845272916	0.0013320030500415375	0.0014362407310903244	0.0014183563548339363	0.061461400124273924	0.05972994221325976	-9.708858943736215e-06	-9.465628070121079e-05	-9.604941226835917e-06	-9.3643137125482e-05
4.259743574130585	0.0012003197490119237	0.0011914188488960625	0.0012657083111875854	0.0012546223097849056	0.0013041232949384713	0.0012916419152794215	0.0013458152443417387	0.0013317274738829771	0.0014358832189058433	0.001418006411100092	0.061425889304379554	0.0596954644982943	-9.623473358554013e-06	-9.438915147957916e-05	-9.520457406951566e-06	-9.33787479233672e-05
4.285410672027485	0.0012001467971635485	0.0011912461056112495	0.0012654908905349626	0.0012544064853443188	0.001303877382584555	0.0012913986354884846	0.0013455364523801095	0.0013314526366517436	0.0014355265845092562	0.0014176573295367188	0.06139040596476954	0.059661013408366596	-9.53883009336548e-06	-9.41226911388704e-05	-9.436708182965214e-06	-9.311502119002668e-05
4.311232427101037	0.0011999744295917766	0.0011910739431236252	0.0012652741203023502	0.0012541913058119168	0.0013036321645516476	0.001291156042894954	0.0013452584068786154	0.001331178536601744	0.0014351708260737794	0.001417309108338568	0.06135495023151252	0.05962658906603655	-9.45492274220805e-06	-9.385689798288577e-05	-9.353687214972567e-06	-9.285195524871837e-05
4.337209771238533	0.0011998026445951262	0.001190902359746982	0.0012650579987664773	0.0012539767694804654	0.0013033876391012923	0.0012909141357770244	0.0013449811060789157	0.0013309051719922439	0.0014348159417804343	0.0014169617457079973	0.06131952223173357	0.05959219159489167	-9.37174495241333e-06	-9.359177030240917e-05	-9.271388215777165e-06	-9.258954840993261e-05
4.363343641942354	0.0011996314404742912	0.0011907313537973146	0.0012648425242076597	0.0012537628746462984	0.0013031438044995077	0.0012906729124173171	0.0013447045482281642	0.00133063254108791	0.0014344619298181215	0.001416615239855042	0.06128412209362939	0.059557821119559574	-9.2892904242671e-06	-9.332730637609532e-05	-9.189804950633651e-06	-9.232779897228038e-05
4.389634982363801	0.0011994608155321445	0.0011905609235928216	0.0012646276949098165	0.001253549619609333	0.0013029006590168186	0.0012904323711029043	0.00134442873157905	0.0013303606421588509	0.0014341087883836838	0.0014162695889974755	0.061248749946486526	0.059523477765726765	-9.207552910565214e-06	-9.306350447016443e-05	-9.108931236727347e-06	-9.206670522179938e-05
4.416084741337141	0.0011992907680737498	0.00119039106745392	0.0012644135091604996	0.001253337002673101	0.0013026582009282907	0.0012901925101253507	0.0013441536543898449	0.0013300894734806648	0.0014337565156819808	0.001415924791360884	0.06121340592069466	0.059489161660151585	-9.126526216228503e-06	-9.280036283912385e-05	-9.02876094284466e-06	-9.180626543281445e-05
4.442693873413836	0.0011991212964063609	0.0011902217837032425	0.0012641999652509071	0.0012531250221447612	0.0013024164285135565	0.001289953327780733	0.0013438793149244382	0.0013298190333344735	0.001433405109925952	0.0014155808451787252	0.061178090147763896	0.05945487293068081	-9.046204197817043e-06	-9.253787972418603e-05	-8.949287988904708e-06	-9.154647786721593e-05
4.469463338897009	0.0011989523988394364	0.0011900530706656547	0.001263987061475916	0.001252913676335131	0.0013021753400568592	0.0012897148223696858	0.0013436057114523934	0.0013295493200069753	0.001433054569336696	0.0014152377486924066	0.061142802760341695	0.059420611706265565	-8.966580763120763e-06	-9.227605335399014e-05	-8.870506345532575e-06	-9.128734077390455e-05
4.49639410387609	0.00119878407368464	0.0011898849266682543	0.0012637747961340964	0.0012527029635587027	0.0013019349338470744	0.0012894769921974224	0.0013433328422489815	0.0013292803317904815	0.0014327048921435332	0.0014148955001513463	0.061107543892228035	0.059386378116977376	-8.887649870878422e-06	-9.20148819453237e-05	-8.792410033747061e-06	-9.102885239023473e-05
4.523487140261684	0.0011986163192558507	0.0011897173500403826	0.0012635631675277403	0.0012524928821336704	0.0013016952081777498	0.0012892398355737753	0.0013430607055952332	0.0013290120669829644	0.0014323560765840836	0.0014145540978130473	0.06107231367839321	0.0593521722940241	-8.809405530166986e-06	-9.175436370148504e-05	-8.71499312442986e-06	-9.07710109402382e-05
4.550743425820648	0.0011984491338691658	0.0011895503391136286	0.0012633521739628792	0.0012522834303819496	0.0013014561613471363	0.0012890033508132245	0.0013427892997779779	0.0013287445238880982	0.001432008120904333	0.0014142135399431645	0.06103711225499397	0.059317994369766244	-8.731841800137946e-06	-9.14944968131437e-05	-8.638249737992487e-06	-9.05138146354012e-05
4.578163944211368	0.001198282515842912	0.0011893838922218387	0.0012631418137493133	0.001252074606629204	0.0013012177916582224	0.0012887675362349348	0.0013425186230898967	0.0013284777008153081	0.0014316610233587124	0.0014138738248155797	0.06100193975939157	0.05928384447773383	-8.654952789569764e-06	-9.123527945831267e-05	-8.562174043984239e-06	-9.025726167477544e-05
4.605749685019276	0.0011981164634976465	0.0011892180077011203	0.0012629320852006291	0.0012518664092048644	0.0013009800974187664	0.001288532390162784	0.0013422486738295595	0.00132821159607981	0.0014313147822101664	0.0014135349507124666	0.06096679633016672	0.059249722752643216	-8.57873265650358e-06	-9.097670980204309e-05	-8.486760260714016e-06	-9.000135024467282e-05
4.633501643792551	0.0011979509751561654	0.0011890526838898503	0.001262722986634225	0.0012516588364421541	0.0013007430769413314	0.0012882979109254003	0.0013419794503014778	0.0013279462080026587	0.0014309693957302281	0.0014131969159243685	0.060931682107140346	0.05921562933041349	-8.503175607747077e-06	-9.071878599573036e-05	-8.412002654771544e-06	-8.974607851816585e-05
4.6614208220780515	0.001197786049143512	0.0011888879191286818	0.0012625145163713358	0.0012514518866781133	0.0013005067285433215	0.0012880640968561945	0.0013417109508161483	0.0013276815349107932	0.0014306248621990965	0.0014128597187502677	0.06089659723138785	0.059181564348183634	-8.428275898600401e-06	-9.046150617839088e-05	-8.337895540690837e-06	-8.949144465525416e-05
4.689508227457455	0.0011976216837869794	0.00118872371176055	0.0012623066727370537	0.0012512455582536206	0.0013002710505470106	0.0012878309462933956	0.0013414431736900997	0.0013274175751370825	0.0014302811799057082	0.0014125233574976588	0.0608615418452592	0.05914752794433023	-8.354027832436356e-06	-9.020486847566289e-05	-8.264433280634476e-06	-8.923744680353063e-05
4.717764873583629	0.001197457877416117	0.0011885600601306788	0.001262099454060353	0.0012510398495134164	0.0013000360412795833	0.0012875984575800809	0.0013411761172459396	0.0013271543270203692	0.0014299383471478141	0.0014121878304826224	0.0608265160923955	0.05911352025848393	-8.280425760225085e-06	-8.994887099939008e-05	-8.191610283904416e-06	-8.898408309707118e-05
4.746191780217212	0.0011972946283627392	0.0011883969625865875	0.0012618928586741146	0.0012508347588061283	0.0012998016990731656	0.001287366629064215	0.0013409097798124032	0.0013268917889055212	0.0014295963622320588	0.0014118531360299007	0.06079152011774739	0.05907954143154898	-8.207464080287746e-06	-8.969351184862084e-05	-8.119421006560351e-06	-8.873135165635149e-05
4.774789973263409	0.001197131934960928	0.0011882344174780968	0.0012616868849151482	0.0012506302844842935	0.0012995680222648615	0.0012871354590986831	0.001340644159724401	0.0013266299591434736	0.0014292552234740532	0.0014115192724729706	0.06075655406759516	0.059045591605718685	-8.135137237758744e-06	-8.943878910822045e-05	-8.047859951093583e-06	-8.84792505886911e-05
4.803560484809025	0.0011969697955470419	0.0011880724231573374	0.0012614815311242195	0.001250426424904385	0.00129933500919679	0.0012869049460413255	0.0013403792553230672	0.0013263688360912805	0.0014289149291984576	0.0014111862381541228	0.06072161808956405	0.059011670924494906	-8.063439724301236e-06	-8.918470084923191e-05	-7.976921666034975e-06	-8.822777798772607e-05
4.832504353159697	0.001196808208459721	0.0011879109779787552	0.0012612767956460724	0.0012502231784268345	0.00129910265821612	0.0012866750882549747	0.0013401150649558096	0.0013261084181121613	0.0014285754777390593	0.001410854031424535	0.060686712332645824	0.05897777953270594	-7.992366077815699e-06	-8.893124513015271e-05	-7.906600745635761e-06	-8.797693193432488e-05
4.861622622877388	0.0011966471720398885	0.0011877500802991137	0.0012610726768294504	0.0012500205434160532	0.0012988709676751017	0.0012864458841074853	0.0013398515869763531	0.001325848703575545	0.0014282368674388456	0.0014105226506443485	0.06065183694721588	0.05894391757652527	-7.921910881867472e-06	-8.867841999471437e-05	-7.836891829385295e-06	-8.772671049486758e-05
4.890916344818065	0.0011964866846307656	0.001187589728477508	0.001260869173027128	0.001249818518240464	0.0012986399359311116	0.001286217331971779	0.001339588819744799	0.001325589690857126	0.0014278990966500947	0.0014101920941827501	0.06061699208505387	0.05891008520348911	-7.852068765346748e-06	-8.842622347168816e-05	-7.767789601619002e-06	-8.747711172113481e-05
4.9203865761696335	0.0011963267445778715	0.0011874299208753693	0.001260666282595933	0.001249617101272524	0.0012984095613466859	0.0012859894302258764	0.0013393267616276696	0.0013253313783389118	0.0014275621637344523	0.001409862360418051	0.060582177899361406	0.058876282562516105	-7.782834402277755e-06	-8.817465357685572e-05	-7.699288791351844e-06	-8.722813365219517e-05
4.950034380490085	0.0011961673502290293	0.001187270655856466	0.001260464003896769	0.0012494162908887442	0.0012981798422895543	0.001285762177252931	0.00133906541099796	0.0013250737644092674	0.0014272260670630114	0.0014095334477377622	0.06054739454478396	0.05884250980392625	-7.714202511336504e-06	-8.792370831209317e-05	-7.63138417178219e-06	-8.697977431287862e-05
4.979860827745887	0.0011960084999343727	0.0011871119317869157	0.0012602623352946422	0.0012492160854697203	0.0012979507771326798	0.0012855355714412706	0.0013388047662351858	0.0013248168474629706	0.001426890805016395	0.0014092053545386755	0.06051264217742741	0.058808767079460075	-7.64616785546221e-06	-8.767338566409433e-05	-7.564070559913649e-06	-8.67320317134157e-05
5.009866994350591	0.001195850192046352	0.001186953747035189	0.0012600612751586869	0.0012490164834001556	0.001297722364254297	0.0012853096111844304	0.0013385448257254406	0.0013245606259012597	0.0014265563759848436	0.0014088780792269465	0.06047792095488182	0.05877505454229751	-7.578725241447898e-06	-8.74236836044262e-05	-7.497342816187302e-06	-8.648490384921548e-05
5.040053963203681	0.0011956924249197439	0.0011867960999721215	0.0012598608218621964	0.001248817483068892	0.0012974946020379533	0.0012850842948811986	0.0013382855878614486	0.001324305098131891	0.0014262227783683004	0.001408551620218181	0.0604432310362384	0.0587413723470784	-7.511869519728764e-06	-8.717460009075029e-05	-7.431195844200683e-06	-8.623838870142064e-05
5.070422823729659	0.0011955351969116508	0.001186638988970912	0.0012596609737826397	0.0012486190828689273	0.0012972674888725403	0.0012848596209356447	0.00133802705104261	0.0013240502625691813	0.001425890010576489	0.0014082259759375078	0.06040857258211136	0.05870772064992158	-7.445595584028297e-06	-8.692613306662822e-05	-7.365624590409403e-06	-8.599248423771244e-05
5.100974671917351	0.0011953785063815094	0.0011864824124071327	0.0012594617293016919	0.0012484212811974462	0.0012970410231523356	0.001284635587757161	0.0013377692136750587	0.0013237961176340639	0.0014255580710290058	0.0014079011448196678	0.06037394575465924	0.058674099608445565	-7.379898370730303e-06	-8.667828045838544e-05	-7.300624043516529e-06	-8.574718840881346e-05
5.131710610359471	0.0011952223516911037	0.0011863263686587432	0.001259263086805268	0.0012482240764558523	0.0012968152032770516	0.0012844121937605109	0.001337512074171723	0.0013235426617541496	0.0014252269581554117	0.0014075771253091059	0.06033935071760391	0.05864050938178886	-7.31477285881299e-06	-8.64310401782753e-05	-7.236189234361562e-06	-8.550249915126318e-05
5.1626317482924104	0.0011950667312045598	0.0011861708561060856	0.0012590650446835387	0.001248027467049785	0.0012965900276518596	0.0012841894373658532	0.0013372556309523681	0.001323289893363767	0.0014248966703953089	0.0014072539158600432	0.06030478763625346	0.05860695013062967	-7.250214069578348e-06	-8.618441012489542e-05	-7.1723152356567565e-06	-8.525841438805637e-05
5.193739201636265	0.0011949116432883563	0.0011860158731318948	0.0012588676013309595	0.001247831451389149	0.001296365494687437	0.0012839673169987894	0.0013369998824436556	0.0013230378109040201	0.0014245672061984338	0.001406931514936567	0.06027025667752317	0.058573422017207076	-7.186217065895811e-06	-8.59383881786635e-05	-7.108997161286296e-06	-8.501493202445198e-05
5.225034093035115	0.0011947570863113384	0.0011858614181213146	0.001258670755146308	0.0012476360278881502	0.0012961416028000148	0.0012837458310904085	0.0013367448270792063	0.001322786412822853	0.0014242385640247579	0.0014066099210127301	0.060235758009956036	0.05853992520534251	-7.122776952167564e-06	-8.569297220473171e-05	-7.046230166240369e-06	-8.477204995083198e-05
5.256517551897525	0.001194603058644714	0.0011857074894618927	0.0012584745045327007	0.001247441194965314	0.00129591835041141	0.0012835249780773197	0.0013364904632996474	0.001322535697575093	0.0014239107423445639	0.0014062891325726252	0.06020129180374624	0.058506459860460415	-7.059888873988535e-06	-8.544816005370826e-05	-6.9840094462716995e-06	-8.452976604281237e-05
5.288190714437326	0.0011944495586620647	0.0011855540855435945	0.0012582788478976259	0.001247246951043517	0.0012956957359490698	0.0012833047564016974	0.0013362367895526732	0.0013222856636225123	0.0014235837396385468	0.0014059691481104802	0.06016685823075957	0.05847302614960997	-6.997548017736999e-06	-8.520394955949251e-05	-6.922330237479207e-06	-8.428807815952233e-05
5.320054723714605	0.001194296584739352	0.0011854012047588076	0.0012580837836529714	0.001247053294550015	0.0012954737578461134	0.0012830851645113219	0.0013359838042931028	0.0013220363094338813	0.0014232575543979024	0.0014056499661307478	0.06013245746455714	0.05843962424148554	-6.935749610199882e-06	-8.49603385395803e-05	-6.861187815981884e-06	-8.404698414407608e-05
5.352110729676963	0.0011941441352549239	0.001185248845502351	0.0012578893102150527	0.0012468602239164711	0.001295252414541376	0.0012828662008596216	0.001335731505982937	0.0013217876334850292	0.0014229321851244254	0.0014053315851481965	0.06009808968041692	0.05840625430645133	-6.874488918291732e-06	-8.471732479495286e-05	-6.800577497637766e-06	-8.380648182351735e-05
5.384359889201005	0.001193992208589521	0.0011850970061714806	0.0012576954260046438	0.001246667737578987	0.0012950317044794514	0.0012826478639057157	0.0013354798930914188	0.0013215396342589002	0.0014226076303306015	0.0014050140036880041	0.06006375505535688	0.058372916516560715	-6.81376124869737e-06	-8.447490610988262e-05	-6.740494637613725e-06	-8.356656900790349e-05
5.41680336613411	0.001193840803126287	0.001184945685165902	0.0012575021294470071	0.0012464758339781324	0.001294811626110737	0.0012824301521144597	0.001335228964095096	0.0013212923102456137	0.0014222838885397091	0.0014046972202858554	0.060029453768158714	0.05833961104557979	-6.7535619475631026e-06	-8.423308025162779e-05	-6.68093463017036e-06	-8.332724349069398e-05
5.44944233133642	0.0011936899172507716	0.0011847948808877714	0.0012573094189719215	0.0012462845115589725	0.001294592177891476	0.001282213063956486	0.0013349787174778758	0.0013210456599425213	0.0014219609582859112	0.0014043812334880276	0.05999518599938991	0.05830633806901055	-6.693886400215704e-06	-8.399184497093204e-05	-6.621892908318522e-06	-8.308850304900028e-05
5.482277962723094	0.001193539549350939	0.0011846445917417072	0.0012571172930137128	0.0012460937687711001	0.001294373358283803	0.0012819965979082497	0.001334729151731089	0.001320799681854268	0.001421638838114356	0.0014040660418514945	0.059960951931428114	0.058273097764113144	-6.634730030808528e-06	-8.375119800188568e-05	-6.563364943538291e-06	-8.285034544369685e-05
5.515311445306831	0.0011933896978171719	0.0011844948161347938	0.0012569257500112813	0.0012459036040686619	0.001294155165755785	0.0012817807524520667	0.0013344802653535482	0.0013205543744928476	0.0014213175265812732	0.0014037516439440144	0.05992675174848547	0.05823989030992829	-6.57608830187742e-06	-8.351113705928892e-05	-6.5053462452724364e-06	-8.261276841653453e-05
5.548543971240616	0.0011932403610422887	0.0011843455524766	0.0012567347884081452	0.0012457140159103997	0.0012939375987814795	0.0012815655260761754	0.0013342320568516218	0.001320309736377678	0.001420997022254087	0.001403438038344243	0.059892585636631114	0.058206715887303265	-6.5179567141360195e-06	-8.327165984073348e-05	-6.447832360742534e-06	-8.237576969183369e-05
5.581976739860765	0.0011930915374215418	0.0011841967991791766	0.0012565444066524572	0.001245525002759673	0.0012937206558409687	0.0012813509172747667	0.0013339845247392844	0.0013200657660356492	0.001420677323711506	0.001403125223641819	0.05985845378381791	0.058173574678912106	-6.460330806260656e-06	-8.303276402699122e-05	-6.390818874768556e-06	-8.213934697776093e-05
5.615610957730194	0.0011929432253526284	0.00118404855465707	0.001256354603197045	0.0012453365630844934	0.0012935043354204113	0.0012811369245480369	0.0013337376675381868	0.0013198224620011932	0.0014203584295436303	0.0014028131984374693	0.05982435637990425	0.05814046686928261	-6.403206154345642e-06	-8.279444727932184e-05	-6.3343014091894745e-06	-8.1903497963276e-05
5.649447838681973	0.0011927954232356997	0.00118390081732733	0.001256165376499443	0.0012451486953575582	0.0012932886360120931	0.0012809235464022364	0.0013334914837777234	0.0013195798228163463	0.0014200403383520608	0.001402501961343114	0.05979029361668137	0.058107392644818484	-6.346578371792255e-06	-8.255670724138797e-05	-6.278275622776525e-06	-8.166822031988041e-05
5.6834886038631165	0.0011926481294733656	0.0011837535856095173	0.0012559767250219205	0.0012449613980562808	0.0012930735561144677	0.0012807107813497115	0.0013332459719950912	0.0013193378470308127	0.001419723048749997	0.0014021915109819628	0.05975626568789759	0.058074352193825	-6.290443108857707e-06	-8.231954153772869e-05	-6.222737210789114e-06	-8.143351170006308e-05
5.717734481778674	0.0011925013424707088	0.0011836068579257162	0.0012557886472315232	0.0012447746696628282	0.0012928590942322166	0.001280498627908962	0.0013330011307353664	0.0013190965332020342	0.0014194065593623548	0.0014018818459886268	0.0597222727892841	0.05804134570653368	-6.234796052384528e-06	-8.20829477734264e-05	-6.167681904659106e-06	-8.119936973696729e-05
5.75218670833605	0.001192355060635289	0.001183460632700542	0.0012556011416001013	0.0012445885086641527	0.0012926452488762894	0.0012802870846046841	0.0013327569585515646	0.0013188558798952535	0.0014190908688258678	0.0014015729650092208	0.059688315118580026	0.05800837337512659	-6.179632925609746e-06	-8.184692353574441e-05	-6.113105471855507e-06	-8.096579204622256e-05
5.786846526889619	0.0011922092823771517	0.001183314908361148	0.0012554142066043433	0.0012444029135520239	0.001292432018563958	0.0012800761499678194	0.00133251345400471	0.001318615885683579	0.001418775975789198	0.0014012648667014668	0.05965439287555942	0.05797543539376214	-6.124949487686104e-06	-8.16114663912404e-05	-6.059003715440381e-06	-8.073277622355768e-05
5.821715188285586	0.0011920640061088392	0.0011831696833372394	0.0012552278407258156	0.0012442178828230676	0.001292219401818869	0.0012798658225356098	0.0013322706156639092	0.0013183765491480584	0.001418461878913051	0.0014009575497348089	0.059620506262057095	0.05794253195860105	-6.070741533484303e-06	-8.137657388701536e-05	-6.005372473767007e-06	-8.050031984466188e-05
5.856793950907131	0.0011919192302453985	0.0011830249560610807	0.001255042042450994	0.0012440334149787988	0.0012920073971710937	0.001279656100851646	0.0013320284421064175	0.0013181378688777443	0.0014181485768702865	0.001400651012790518	0.05958665548199542	0.057909663267831875	-6.017004893284217e-06	-8.114224355046384e-05	-5.952207620264771e-06	-8.026842046626737e-05
5.892084080719833	0.0011917749532043918	0.001182880724967507	0.0012548568102713018	0.0012438495085256582	0.001291796003157181	0.0012794469834659199	0.001331786931917714	0.0013178998434697647	0.001417836068346033	0.0014003452545618058	0.05955284074141199	0.05787682952169698	-5.963735432427952e-06	-8.090847288796943e-05	-5.899505063057531e-06	-8.003707562417861e-05
5.927586851317345	0.0011916311734059067	0.001182736988493936	0.0012546721426831468	0.001243666161975052	0.0012915852183202133	0.0012792384689348795	0.001331546083691571	0.0013176624715293978	0.001417524352037807	0.0014000402737539377	0.05951906224848515	0.0578440309225197	-5.910929051104741e-06	-8.067525938590392e-05	-5.847260744765853e-06	-7.980628283466018e-05
5.963303543967366	0.0011914878892725625	0.0011825937450803741	0.0012544880381879552	0.0012434833738433808	0.0012913750412098558	0.0012790305558214774	0.0013313058960301276	0.0013174257516701357	0.0014172134266556228	0.0013997360690843428	0.05948532021356376	0.05781126767473063	-5.858581684021341e-06	-8.04426005096559e-05	-5.795470642160072e-06	-7.957603959282689e-05
5.999235447657878	0.0011913450992295255	0.001182450993169434	0.0012543044952922145	0.0012433011426520879	0.0012911654703824168	0.0012788232426952319	0.0013310663675439674	0.001317189682513767	0.0014169032909221201	0.0013994326392827352	0.05945161484919325	0.05777853998489462	-5.806689300048157e-06	-8.02104937028536e-05	-5.744130765854977e-06	-7.934634337281032e-05
6.035383859143656	0.0011912028017045167	0.0011823087312063398	0.001254121512507507	0.0012431194669276883	0.0012909565044009	0.001278616528132275	0.0013308274968521893	0.001316954262690443	0.0014165939435726793	0.0013991299830912257	0.05941794637014474	0.057745848061738984	-5.755247902066579e-06	-7.997893638816977e-05	-5.693237160087766e-06	-7.91171916276201e-05
6.071750082993084	0.0011910609951278233	0.0011821669576389435	0.0012539390883505531	0.0012429383452018151	0.0012907481418350623	0.001278410410715416	0.0013305892825824892	0.0013167194908387586	0.0014162853833555454	0.0013988280992644458	0.05938431499344412	0.05771319211618006	-5.704253526570002e-06	-7.974792596615599e-05	-5.642785902378045e-06	-7.888858178850544e-05
6.108335431635222	0.0011909196779323098	0.001182025670917734	0.0012537572213432474	0.0012427577760112535	0.0012905403812614718	0.0012782048890341898	0.001330351723371233	0.001316485365605824	0.0014159776090319515	0.0013985269865696623	0.05935072093839966	0.05768057236135212	-5.653702243427899e-06	-7.951745981535363e-05	-5.592773103309245e-06	-7.866051126551032e-05
6.145141225407182	0.0011907788485534276	0.0011818848694958495	0.0012535759100126991	0.0012425777578979824	0.0012903332212635635	0.0012779999616849204	0.0013301148178635357	0.001316251885647344	0.0014156706193762427	0.0013982266437869014	0.05931716442663199	0.05764798901263604	-5.603590155587451e-06	-7.9287535291378e-05	-5.5431949061574e-06	-7.84329774451975e-05
6.182168792601758	0.0011906385054292314	0.001181744551829094	0.0012533951528912776	0.0012423982894092195	0.001290126660431704	0.0012777956272707798	0.0013298785647133462	0.0013160190496276974	0.0014153644131760061	0.0013979270697090762	0.05928364568210354	0.05761544228768663	-5.5539133987855815e-06	-7.905814972686276e-05	-5.494047486676035e-06	-7.820597769200854e-05
6.2194194695153895	0.0011904986470003883	0.0011816047163759453	0.0012532149485166503	0.0012422193690974582	0.0012899206973632467	0.0012775918844018439	0.0013296429625835244	0.0013157868562200152	0.0014150589892321993	0.0013976282631421055	0.05925016493114822	0.05758293240646294	-5.504668141306096e-06	-7.882930043170977e-05	-5.44532705282208e-06	-7.797950934748665e-05
6.256894600496366	0.0011903592717101912	0.0011814653615975727	0.001253035295431826	0.001242040995520512	0.0012897153306625953	0.0012773887316951567	0.001329408010145924	0.0013155553041062618	0.0014147543463592794	0.0013973302229050458	0.05921672240250212	0.05755045959125754	-5.455850583736821e-06	-7.860098469231191e-05	-5.397029844519952e-06	-7.775356973041547e-05
6.294595537993358	0.0011902203780045674	0.0011813264859578448	0.0012528561921851945	0.0012418631672415543	0.001289510558941262	0.0012771861677747845	0.001329173706081473	0.0013153243919773125	0.0014144504833853322	0.0013970329478302124	0.05918331832733346	0.05751802406672485	-5.4074569585463306e-06	-7.837319977044288e-05	-5.34915213328685e-06	-7.752815613515374e-05
6.332523642604218	0.0011900819643321015	0.0011811880879233527	0.0012526776373305794	0.0012416858828291698	0.001289306380817939	0.0012769841912718893	0.0013289400490802664	0.001315094118533046	0.0014141473991522156	0.001396736436763321	0.05914995293927416	0.057485626059912955	-5.359483529997211e-06	-7.81459429041731e-05	-5.301690222062755e-06	-7.730326583238467e-05
6.370680283125076	0.001189944029144037	0.0011810501659634133	0.001252499629427271	0.001241509140857388	0.0012891027949185503	0.001276782800824779	0.0013287070378416408	0.001314864482482417	0.0014138450925156828	0.0013964406885636066	0.05911662647445028	0.057453265800293356	-5.311926593726257e-06	-7.791921130620438e-05	-5.254640444870423e-06	-7.707889606822782e-05
6.40906683659976	0.001189806570894303	0.001180912718550097	0.0012523221670400846	0.0012413329399057415	0.0012888997998763323	0.0012765819950789853	0.0013284746710742752	0.0013146354825435544	0.0014135435623455353	0.001396145702103972	0.059083339171514565	0.057420943519791254	-5.264782476605695e-06	-7.769300216498021e-05	-5.207999166631505e-06	-7.685504406435006e-05
6.447684688369473	0.0011896695880395144	0.001180775744158227	0.0012521452487393914	0.0012411572785592966	0.001288697394331879	0.0012763817726873135	0.0013282429474962623	0.0013144071174438314	0.0014132428075257447	0.0013958514762711055	0.05905009127167791	0.057388659452816765	-5.218047536417053e-06	-7.746731264327011e-05	-5.161762782833479e-06	-7.663170701691091e-05
6.486535232122802	0.0011895330790390015	0.0011806392412654144	0.0012519688731011814	0.0012409821554087174	0.001288495576933232	0.0012761821323099252	0.0013280118658352163	0.0013141793859199728	0.001412942826954612	0.0013955580099656382	0.05901688301874186	0.057356413836296506	-5.171718161459116e-06	-7.724213987625461e-05	-5.115927719238217e-06	-7.640888209575758e-05
6.525619869945995	0.0011893970423548156	0.0011805032083520596	0.0012517930387071022	0.0012408075690503013	0.0012882943463359336	0.001275983072614394	0.0013277814248283525	0.0013139522867181316	0.0014126436195449012	0.0013952653021022706	0.058983714659130965	0.057324206909706334	-5.125790770606903e-06	-7.701748097546646e-05	-5.070490431798719e-06	-7.618656644639565e-05
6.564940012373588	0.0011892614764517472	0.001180367643901373	0.0012516177441445062	0.0012406335180860295	0.0012880937012030975	0.0012757845922757758	0.0013275516232225818	0.0013137258185939812	0.0014123451842239841	0.0013949733516099155	0.05895058644192752	0.05729203891510234	-5.08026181274962e-06	-7.67933330242665e-05	-5.025447406215022e-06	-7.596475718679718e-05
6.604497078439295	0.0011891263797973426	0.0011802325463993947	0.0012514429880065058	0.0012404600011236206	0.0012878936402054848	0.0012755866899766826	0.001327322459774606	0.0013134999803128102	0.0014120475199339933	0.001394682157431846	0.058917498618902615	0.05725991009715282	-5.035127766592901e-06	-7.656969307781591e-05	-4.980795157687873e-06	-7.57434514074562e-05
6.644292495727218	0.0011889917508619246	0.001180097914335013	0.0012512687688920245	0.001240287016776581	0.0012876941620215754	0.0012753893644073522	0.001327093933251017	0.0013132747706496195	0.001411750625631972	0.00139439171852584	0.05888445144455191	0.057227820703173594	-4.990385140579007e-06	-7.63465581656575e-05	-4.936530230856273e-06	-7.552264617310955e-05
6.684327700423376	0.0011888575881185994	0.0011799637461999749	0.0012510950854058382	0.0012401145636642473	0.0012874952653376304	0.0012751926142657128	0.0013268660424283823	0.0013130501883892038	0.0014114545002900172	0.001394102033864322	0.05885144517612967	0.057195770983158235	-4.946030472491314e-06	-7.612392528885681e-05	-4.892649199381149e-06	-7.530233852059975e-05
6.724604137367524	0.0011887238900432837	0.0011798300404889128	0.0012509219361586383	0.001239942640411849	0.0012872969488477777	0.0012749964382574636	0.0013266387860933532	0.001312826232326264	0.0014111591428954424	0.0013938131024345188	0.05881848007368213	0.0571637611898155	-4.902060329121244e-06	-7.590179141864217e-05	-4.8491486656539184e-06	-7.508252545723737e-05
6.76512326010531	0.001188590655114721	0.001179696795699362	0.0012507493197670809	0.001239771245650557	0.0012870992112540827	0.001274800835096149	0.0013264121630427626	0.0013126029012654943	0.001410864552450933	0.0013935249232386107	0.058785556400084926	0.05713179157859915	-4.858471306181528e-06	-7.568015349793122e-05	-4.8060252606681175e-06	-7.486320396216106e-05
6.805886530940724	0.0011884578818145005	0.0011795640103317796	0.001250577234853843	0.0012396003780175396	0.0012869020512666252	0.0012746058035032304	0.0013261861720837266	0.0013123801940216895	0.0014105707279747025	0.0013932374952938854	0.058752674421076526	0.057099862407746727	-4.815260028014773e-06	-7.545900844066478e-05	-4.763275643783482e-06	-7.464437098630983e-05
6.846895420988873	0.0011883255686270717	0.001179431682889562	0.0012504056800476714	0.0012394300361560121	0.0012867054676035732	0.0012744113422081627	0.0013259608120337405	0.0013121581094198355	0.001410277668500651	0.0013929508176328885	0.058719834405294734	0.057067973938311006	-4.772423147317642e-06	-7.52383531304468e-05	-4.720896502387675e-06	-7.44260234502303e-05
6.888151410229076	0.001188193714039771	0.0011792998118790726	0.001250234653983447	0.0012392602187153007	0.0012865094589912683	0.0012742174499484756	0.0013257360817207947	0.0013119366462952227	0.0014099853730785332	0.001392664889303591	0.058687036624314556	0.05703612643419753	-4.729957344861563e-06	-7.501818441976726e-05	-4.6788845516846506e-06	-7.42081582441323e-05
6.92965598755826	0.0011880623165428396	0.001179168395809658	0.0012500641553022387	0.001239090924350896	0.0012863140241643016	0.001274024125469851	0.0013255119799834725	0.0013117158034935445	0.0014096938407741216	0.0013923797093695445	0.058654281352682254	0.05700432016219864	-4.687859329348745e-06	-7.479849913122338e-05	-4.637236534503833e-06	-7.399077222819406e-05
6.971410650844719	0.0011879313746294426	0.0011790374331936708	0.0012498941826513585	0.0012389221517245077	0.001286119161865595	0.001273831367526202	0.001325288505671059	0.0013114955798710019	0.0014094030706693712	0.0013920952769100438	0.05862156886795498	0.05697255539203184	-4.646125837106871e-06	-7.45792940551604e-05	-4.5959492210277675e-06	-7.377386223134108e-05
7.01341690698215	0.0011878008867956947	0.0011789069225464947	0.0012497247346844275	0.0012387538995041307	0.0012859248708464869	0.001273639174879757	0.001325065657643654	0.0013112759742944149	0.0014091130618625956	0.001391811591020295	0.05858889945073681	0.05694083239637391	-4.604753631860109e-06	-7.436056595025442e-05	-4.555019408557931e-06	-7.35574250508575e-05
7.055676271944047	0.0011876708515406787	0.0011787768623865655	0.0012495558100614292	0.001238586166364099	0.0012857311498668126	0.0012734475463011409	0.001324843434772279	0.0013110569856413273	0.0014088238134686338	0.0013915286508115808	0.05855627338471864	0.056909151450899795	-4.563739504467174e-06	-7.414231154206918e-05	-4.514443921231973e-06	-7.334145745116483e-05
7.098190270838397	0.001187541267366473	0.001178647251235399	0.0012493874074487792	0.0012384189509851537	0.0012855379976949963	0.001273256480569465	0.0013246218359389945	0.0013108386128001235	0.001408535324619031	0.0013912464554114354	0.05852369095671432	0.05687751283431916	-4.523080272770402e-06	-7.392452752386092e-05	-4.474219609895344e-06	-7.312595616490447e-05
7.1409604379627405	0.001187412132778169	0.0011785180876176086	0.0012492195255193786	0.0012382522520544977	0.0012853454131081282	0.001273065976472404	0.001324400860037008	0.0013106208546701326	0.0014082475944622085	0.0013909650039638083	0.058491152456701445	0.056845916828414736	-4.48277278125922e-06	-7.37072105544967e-05	-4.434343351794254e-06	-7.291091789096704e-05
7.183988316859528	0.0011872834462839054	0.0011783893700609417	0.0012490521629526883	0.0012380860682658693	0.0012851533948920663	0.0012728760328062935	0.0013241805059708012	0.0013104037101617514	0.0014079606221636554	0.0013906842956292519	0.05845865817786096	0.056814363718078874	-4.442813900879319e-06	-7.349035725845443e-05	-4.394812050353622e-06	-7.26963392943536e-05
7.227275460371831	0.0011871552063948815	0.0011782610970962944	0.0012488853184347848	0.0012379203983195974	0.0012849619418415141	0.0012726866483762107	0.0013239607726562358	0.001310187178196555	0.0014076744069060985	0.0013904043295850878	0.05842620841661529	0.056782853791356246	-4.403200528860923e-06	-7.327396422607269e-05	-4.355622634984527e-06	-7.248221700578705e-05
7.270823430699384	0.0011870274116253937	0.0011781332672577474	0.0012487189906584338	0.0012377552409226743	0.0012847710527601212	0.0012724978219960717	0.0013237416590206848	0.0013099712577074167	0.0014073889478896993	0.001390125105025594	0.058393803472670945	0.05675138733947893	-4.363929588406534e-06	-7.305802801196859e-05	-4.316772060804913e-06	-7.2268547620713e-05
7.31463379945495	0.0011869000604928538	0.001178005879082588	0.0012485531783231509	0.0012375905947888193	0.0012845807264605688	0.0012723095524887187	0.0013235231640031455	0.001309755947638627	0.0014071042443322332	0.0013898466211621858	0.05836144364905817	0.05671996465690886	-4.324998028507054e-06	-7.284254513473254e-05	-4.278257308509489e-06	-7.205532769979928e-05
7.358708147721062	0.0011867731515178225	0.0011778789311113415	0.0012483878801352781	0.0012374264586385506	0.001284390961764673	0.0012721218386860143	0.0013233052865543715	0.0013095412469460168	0.0014068202954692873	0.0013895688772236014	0.05832912925217218	0.05668858604137655	-4.286402823674637e-06	-7.262751207565143e-05	-4.240075383998496e-06	-7.18425537661882e-05
7.403048066107065	0.0011866466832240353	0.0011777524218878014	0.001248223094808049	0.0012372628311992542	0.001284201757503475	0.0012719346794289427	0.0013230880256369939	0.0013093271545970818	0.0014065371005544522	0.0013892918724560937	0.058296860591815824	0.05665725179392238	-4.24814097377095e-06	-7.2412925279014e-05	-4.202223318270151e-06	-7.163022230641247e-05
7.447655154806527	0.0011865206541384326	0.0011776263499590582	0.0012480588210616644	0.0012370997112052563	0.001284013112517345	0.0012717480735676997	0.0013228713802256541	0.0013091136695711077	0.0014062546588595206	0.0013890156061236198	0.058264637981241096	0.05662596221893774	-4.2102095038146214e-06	-7.219878115205525e-05	-4.164698167243713e-06	-7.14183297708948e-05
7.49253102365499	0.0011863950627911842	0.001177500713875527	0.0012478950576233566	0.0012369370973978897	0.001283825025656071	0.0012715620199617913	0.001322655349307124	0.001308900790859293	0.001405972969674678	0.0013887400775080287	0.058232461737192646	0.05659471762420657	-4.172605463660314e-06	-7.19850760625973e-05	-4.12749701138998e-06	-7.120687257045066e-05
7.537677292188054	0.0011862699077157294	0.001177375512190986	0.0012477318032274758	0.0012367749885255786	0.0012836374957789752	0.0012713765174801413	0.0013224399318804531	0.001308688517464889	0.0014056920323087202	0.0013884652859092721	0.058200332179951395	0.056563518320947484	-4.1353259278183174e-06	-7.177180633849423e-05	-4.090616955606391e-06	-7.099584707703777e-05
7.583095589699846	0.0011861451874488021	0.001177250743462607	0.001247569056615559	0.001236613383343907	0.001283450521755008	0.001271191565001187	0.0013222251269570915	0.0013084768484033246	0.001405411846089249	0.001388191230645595	0.058168249633376405	0.05653236462385623	-4.098367995289745e-06	-7.155896826877006e-05	-4.054055129017534e-06	-7.078524962386701e-05
7.628787555301809	0.0011860209005304645	0.0011771264062509857	0.001247406816536407	0.0012364522806156972	0.0012832641024628545	0.0012710071614129854	0.0013220109335610327	0.0013082657827023423	0.0014051324103628849	0.0013879179110537407	0.05813621442495326	0.05650125685114912	-4.061728789358371e-06	-7.134655810203672e-05	-4.017808684786059e-06	-7.057507650440331e-05
7.674754837981857	0.0011858970455041382	0.001177002499120177	0.0012472450817461618	0.0012362916791110847	0.0012830782367910401	0.0012708233056133145	0.001321797350728945	0.0013080553194021317	0.0014048537244954725	0.0013876453264891537	0.058104226885834574	0.05647019532460734	-4.0254054572419484e-06	-7.1134572044107e-05	-3.981874799755328e-06	-7.036532396972883e-05
7.720999096663877	0.0011857736209166477	0.0011768790206377392	0.0012470838510083967	0.0012361315776076097	0.0012828929236380479	0.001270639996509793	0.0013215843775103268	0.0013078454575554787	0.001404575787872311	0.0013873734763262028	0.05807228735088842	0.05643918036961964	-3.989395169998536e-06	-7.092300625913261e-05	-3.946250674367879e-06	-7.015598822965319e-05
7.767522000267617	0.0011856506253182448	0.0011767559693747578	0.001246923123094186	0.0012359719748902857	0.0012827081619124186	0.001270457233019976	0.001321372012967636	0.0013076361962278927	0.0014042985998983563	0.0013871023599583753	0.05804039615874318	0.056408212315227316	-3.953695122356493e-06	-7.071185686946535e-05	-3.910933532511041e-06	-6.994706545312979e-05
7.814325227768903	0.00118552805726265	0.0011766333439058906	0.0012467628967821926	0.0012358128697516882	0.0012825239505328688	0.0012702750140714722	0.0013211602561764423	0.0013074275344977587	0.0014040221599984515	0.0013868319767985052	0.05800855365183534	0.05637729149417173	-3.918302532403967e-06	-7.050111995343666e-05	-3.8759206211508995e-06	-6.973855176495292e-05
7.861410468260233	0.0011854059153070889	0.0011765111428094037	0.0012466031708587547	0.001235654260992038	0.0012823402884284026	0.001270093338602058	0.0013209491062255733	0.0013072194714564777	0.0014037464676175484	0.001386562326278986	0.05797676017645427	0.05634641824293696	-3.883214641380722e-06	-7.029079154396989e-05	-3.841209210202201e-06	-6.953044324550794e-05
7.908779421011744	0.001185284198012334	0.0011763893646672158	0.0012464439441179742	0.0012354961474192931	0.0012821571745384364	0.0012699122055597947	0.0013207385622172722	0.001307012006208623	0.0014034715222209428	0.001386293407852	0.05794501608279291	0.056315592901798044	-3.848428713553245e-06	-7.008086762985699e-05	-3.806796592358344e-06	-6.932273593157623e-05
7.956433795532517	0.0011851629039427367	0.0011762680080649296	0.001246285215361797	0.0012353385278492262	0.0012819746078129046	0.001269731613903138	0.0013205286232673378	0.0013068051378720784	0.0014031973232944948	0.0013860252209897343	0.05791332172499328	0.05628481581486718	-3.81394203596494e-06	-6.98713441538712e-05	-3.7726800828606633e-06	-6.91154258142257e-05
8.004375311632296	0.0011850420316662769	0.0011761470715918845	0.001246126983400114	0.0012351814011055259	0.0012817925872123945	0.0012695515626010682	0.0013203192885052953	0.0013065988655782048	0.0014029238703448792	0.0013857577651846217	0.05788167746119728	0.05625408733014214	-3.7797519182418415e-06	-6.966221701182329e-05	-3.7388570192989357e-06	-6.890850883836674e-05
8.052605699483543	0.0011849215797545957	0.0011760265538411892	0.0012459692470508407	0.0012350247660198766	0.0012816111117082561	0.0012693720506332003	0.0013201105570745414	0.0013063931884719816	0.0014026511628998095	0.0013854910399495603	0.05785008365359596	0.056223407799552816	-3.7458556923913866e-06	-6.945348205242285e-05	-3.70532476139801e-06	-6.870198090203061e-05
8.101126699683881	0.0011848015467830454	0.0011759064534097741	0.0012458120051400217	0.0012348686214320615	0.001281430180282738	0.0012691930769899186	0.0013199024281325153	0.0013061881057121777	0.0014023792005082925	0.0013852250448181625	0.05781854066847883	0.05619277757901192	-3.7122507125578186e-06	-6.924513507469698e-05	-3.672080690820048e-06	-6.849583785473179e-05
8.149940063318896	0.0011846819313307301	0.0011757867688984322	0.0012456552565019209	0.0012347129661900538	0.0012812497919291103	0.0012690146406724953	0.0013196949008508574	0.0013059836164715046	0.0014021079827408703	0.0013849597793449877	0.05778704887628426	0.056162197028461446	-3.6789343549128994e-06	-6.903717182979441e-05	-3.6391222110118693e-06	-6.829007549799537e-05
8.199047552025359	0.0011845627319805516	0.0011756674989118667	0.0012454989999791178	0.0012345577991501125	0.001281069945651793	0.001268836740693222	0.0013194879744155765	0.0013057797199367825	0.0014018375091898712	0.0013846952431057877	0.05775560865165251	0.056131666511925166	-3.645904017428661e-06	-6.882958801848749e-05	-3.6064467469829053e-06	-6.808468958374725e-05
8.248450938054788	0.0011844439473192529	0.001175548642058737	0.001245343234422607	0.0012344031191768802	0.0012808906404664885	0.0012686593760755374	0.0013192816480272174	0.001305576415309103	0.001401567779469661	0.0013844314356977528	0.05772422037347598	0.05610118639755757	-3.6131571196276052e-06	-6.862237929028403e-05	-3.574051745105708e-06	-6.787967581378673e-05
8.298152004337403	0.0011843255759374706	0.0011754301969517094	0.0012451879586919017	0.0012342489251434875	0.001280711875400318	0.0012684825458541614	0.0013190759209010356	0.0013053737018040024	0.0014012987932169052	0.001384168356739765	0.057692884424951865	0.056070757057694785	-3.5806911024005572e-06	-6.841554124170646e-05	-3.5419346728817608e-06	-6.767502983689999e-05
8.348152544546481	0.0011842076164297855	0.0011753121622075117	0.001245033171655139	0.0012340952159316566	0.0012805336494919614	0.0012683062490752366	0.0013188707922671765	0.0013051715786516365	0.001401030550090836	0.0013839060058726568	0.057661601193636544	0.056040378868908045	-3.5485034279095218e-06	-6.820906941787386e-05	-3.510093018854743e-06	-6.747074725141355e-05
8.398454363163072	0.0011840900673947606	0.0011751945364469724	0.0012448788721891731	0.0012339419904317964	0.0012803559617917848	0.0012681304847964514	0.0013186662613708393	0.0013049700450969422	0.0014007630497735026	0.00138364438275946	0.05763037107149867	0.05601005221205336	-3.516591579317066e-06	-6.800295930983746e-05	-3.478524292376342e-06	-6.726682360216896e-05
8.449059275541144	0.0011839729274350087	0.001175077318295088	0.0012447250591796975	0.0012337892475431226	0.0012801788113619963	0.001267955252087195	0.0013184623274724732	0.0013047691003998314	0.0014004962919700599	0.00138338348708568	0.05759919445497293	0.055979777472326436	-3.484953060605908e-06	-6.779720635394226e-05	-3.4472260233685964e-06	-6.706325437941252e-05
8.49996910797308	0.0011838561951572307	0.0011749605063810652	0.0012445717315213395	0.001233636986173752	0.001280002197276775	0.0012677805500286873	0.0013182589898479474	0.001304568743835356	0.0014002302764090262	0.0013831233185595526	0.05756807174501635	0.055949555039315736	-3.453585396351669e-06	-6.759180592963432e-05	-3.4161957622041994e-06	-6.68600350186288e-05
8.551185697755594	0.001183739869172286	0.0011748440993383862	0.001244418888117789	0.0012334852052408277	0.0012798261186224384	0.0012676063777141355	0.0013180562477887558	0.0013043689746939056	0.0013999650028425823	0.0013828638769123273	0.05753700334716383	0.05591938530705573	-3.4224861316309307e-06	-6.7386753360682e-05	-3.385431079479251e-06	-6.665716089884755e-05
8.602710893256043	0.0011836239480952292	0.001174728095804859	0.00124426652788189	0.0012333339036706202	0.0012796505744975667	0.0012674327342488717	0.0013178541006021842	0.0013041697922813841	0.0013997004710468294	0.0013826051618985315	0.05750598967158439	0.05588926867408389	-3.3916528318148065e-06	-6.718204391376048e-05	-3.354929565846723e-06	-6.645462734231056e-05
8.654546553979111	0.0011835084305453836	0.0011746124944226799	0.0012441146497357766	0.0012331830803986505	0.0012794755640131753	0.001267259618750511	0.0013176525476115235	0.001303971195919404	0.0013994366808220988	0.0013823471732962586	0.05747503113313825	0.055859205543493155	-3.3610830822636273e-06	-6.69776727948157e-05	-3.324688831860337e-06	-6.625242961305622e-05
8.706694550633951	0.0011833933151463914	0.0011744972938384918	0.0012439632526109782	0.0012330327343698022	0.0012793010862928603	0.0012670870303490985	0.001317451588156256	0.0013037731849454793	0.0013991736319932334	0.001382089910907448	0.05744412815143556	0.055829196322992325	-3.330774488288779e-06	-6.67736351508963e-05	-3.2947065077299637e-06	-6.605056291578149e-05
8.759156765201672	0.0011832786005262787	0.0011743824927034478	0.001243812335448546	0.0012328828645384465	0.0012791271404729591	0.0012669149681872704	0.001317251221592259	0.0013035757587132215	0.0013989113244098864	0.0013818333745581766	0.05741328115089392	0.055799241424958436	-3.300724674937597e-06	-6.656992606851597e-05	-3.2649802432140745e-06	-6.584902239520352e-05
8.811935091003267	0.0011831642853175118	0.0011742680896732716	0.0012436618971991716	0.0012327334698685577	0.0012789537257027067	0.0012667434314204066	0.0013170514472920056	0.0013033789165925384	0.0013986497579468215	0.0013815775640989496	0.057382490560798784	0.05576934126649911	-3.2709312868094836e-06	-6.636654057240454e-05	-3.235507707427185e-06	-6.564780313533802e-05
8.865031432767935	0.0011830503681570627	0.0011741540834083217	0.0012435119368233106	0.00123258454933384	0.0012787808411444009	0.001266572419216795	0.0013168522646447686	0.001303182657969834	0.0013983889325042168	0.001381322479404997	0.0573517568153622	0.055739496269506146	-3.241391987787029e-06	-6.61634736227601e-05	-3.2062865885813807e-06	-6.544690015647392e-05
8.918447706701835	0.0011829368476864804	0.0011740404725736663	0.0012433624532913194	0.0012324361019178615	0.0012786084859735748	0.0012664019307578	0.0013166536730568432	0.0013029869822482262	0.0013981288480079865	0.0013810681203765855	0.057321080353785865	0.05570970686071834	-3.212104460989171e-06	-6.596072011638698e-05	-3.1773145939203995e-06	-6.524630841622803e-05
8.972185840557227	0.0011828237225519466	0.0011739272558391387	0.001243213445583572	0.0012322881266141699	0.0012784366593791543	0.0012662319652380198	0.0013164556719517434	0.001302791888847742	0.0013978695044100805	0.0013808144869393133	0.057290461620319914	0.05567997347177939	-3.1830664085734373e-06	-6.57582748850305e-05	-3.14858944949932e-06	-6.504602280732463e-05
9.02624777370205	0.001182710991404354	0.0011738144318794183	0.0012430649126906029	0.0012321406224264368	0.0012782653605636406	0.0012660625218654685	0.001316258260770433	0.001302597377205543	0.0013976109016888183	0.0013805615790444313	0.057259901064326886	0.05565029653929911	-3.1542755514792076e-06	-6.55561326933507e-05	-3.120108900004151e-06	-6.48460381569016e-05
9.080635457189915	0.0011825986528993689	0.001173701999374094	0.0012429168536132339	0.0012319935883685826	0.0012780945887432772	0.0012658935998617366	0.0013160614389715383	0.0013024034467761343	0.0013973530398492056	0.0013803093966691558	0.05722939914034522	0.05562067650491475	-3.1257296293062814e-06	-6.535428823767342e-05	-3.0918707085887676e-06	-6.4646349224734e-05
9.135350853830497	0.0011824867056975119	0.0011735899570077463	0.001242769267362721	0.0012318470234649233	0.0012779243431482396	0.0012657251984621817	0.0013158652060315807	0.0013022100970315942	0.0013970959189232755	0.0013800579398169956	0.05719895630815174	0.055591113815352616	-3.0974264001708968e-06	-6.515273614629558e-05	-3.0638726566962343e-06	-6.444695070234596e-05
9.190395938260405	0.0011823751484642197	0.0011734783034700123	0.0012426221529608828	0.0012317009267502979	0.0012777546230228014	0.0012655573169160935	0.0013156695614451946	0.0013020173274617868	0.00139683953897041	0.0013798072085180711	0.05716857303282737	0.05556160892249093	-3.0693636405166452e-06	-6.495147097693166e-05	-3.0361125439391096e-06	-6.424783721240002e-05
9.245772697014415	0.001182263979869933	0.001173367037455672	0.0012424755094402548	0.0012315552972702222	0.0012775854276255352	0.0012653899544868882	0.001315474504725372	0.0013018251375746027	0.0013965839000776965	0.0013795572028294561	0.05713824978482261	0.05553216228342411	-3.041539144887223e-06	-6.475048721529819e-05	-3.008588187825359e-06	-6.404900330594931e-05
9.301483128597186	0.0011821531985901667	0.001173256157664723	0.0012423293358442276	0.0012314101340810272	0.0012774167562294885	0.0012652231104522886	0.0013152800354036891	0.001301633526896184	0.0013963290023602643	0.0013793079228355096	0.057107987040022797	0.05550277436052646	-3.0139507258587772e-06	-6.454977927483618e-05	-2.981297423723661e-06	-6.385044346274293e-05
9.357529243555355	0.0011820428033055908	0.001173145662802461	0.0012421836312271988	0.001231265436250009	0.001277248608122384	0.0012650567841045151	0.0013150861530305527	0.0013014424949711627	0.0013960748459616419	0.001379059368648221	0.05707778527981649	0.05547344562151751	-2.9865962137727575e-06	-6.434934149443516e-05	-2.9542381045927907e-06	-6.365215208900543e-05
9.413913064550128	0.001181932792702114	0.0011730355515795657	0.0012420383946547238	0.0012311212028555797	0.0012770809826068094	0.0012648909747504788	0.0013148928571754424	0.0013012520413629015	0.0013958214310541125	0.0013788115404075579	0.057047644991162764	0.055444176539528475	-2.959473456649181e-06	-6.414916813737848e-05	-2.927408100863657e-06	-6.345412351604907e-05
9.47063662643026	0.0011818231654709662	0.0011729258227121842	0.0012418936252036718	0.001230977432987422	0.0012769138790004208	0.0012647256817119794	0.0013147001474271623	0.0013010621656537394	0.0013955687578390808	0.001378564438281823	0.057017566666660455	0.055414967593168565	-2.932580319987138e-06	-6.394925339067714e-05	-2.90080530027971e-06	-6.325635199969093e-05
9.527701976305488	0.0011817139203087813	0.0011728164749220176	0.0012417493219623787	0.001230834125746643	0.0012767472966361383	0.0012645609043259005	0.0013145080233940877	0.0013008728674452367	0.0013953168265474368	0.0013783180624680105	0.056987550804616705	0.05538581926659301	-2.90591468659826e-06	-6.374959136271063e-05	-2.8744276077113246e-06	-6.305883171811577e-05
9.585111173620431	0.00118160505591769	0.0011727075069364126	0.0012416054840308133	0.001230691280245939	0.0012765812348623604	0.0012643966419444205	0.0013143164847044305	0.001300684146358433	0.0013950656374399383	0.0013780724131921742	0.056957597909119244	0.05535673204957054	-2.879474456454062e-06	-6.35501760820334e-05	-2.848272945034369e-06	-6.286155677084904e-05
9.642866290228868	0.0011814965710054057	0.0011725989174884493	0.0012414621105207365	0.0012305488956097506	0.001276415693043166	0.001264232893935211	0.0013141255310064946	0.0013004960020340996	0.0013948151908075852	0.0013778274907097962	0.05692770849010612	0.05532770643755586	-2.8532575465489013e-06	-6.335100149712503e-05	-2.8223392509324485e-06	-6.266452117775767e-05
9.700969410468568	0.0011813884642853166	0.0011724907053170376	0.0012413192005558686	0.0012304069709744366	0.0012762506705585302	0.001264069659681655	0.001313935161968944	0.0013003084341330034	0.00139456548697201	0.001377583295306166	0.05689788306343933	0.055298742931755004	-2.827261890639768e-06	-6.315206147192165e-05	-2.796624480723431e-06	-6.246771887571945e-05
9.75942263123647	0.0011812807344765866	0.001172382869167016	0.0012411767532720663	0.0012302655054884418	0.0012760861668045498	0.0012639069385830615	0.0013137453772810804	0.0013001214423361777	0.001394316526285876	0.0013773398272967688	0.056868122150977675	0.05526984203920094	-2.8014854392098554e-06	-6.2953349787509e-05	-2.771126606262303e-06	-6.227114371948339e-05
9.818228062064373	0.0011811733803042423	0.0011722754077892429	0.0012410347678174852	0.0012301244983124648	0.0012759221811936504	0.0012637447300548792	0.0013135561766531064	0.0012999350263451844	0.001394068309133269	0.001377097087027666	0.05683842628064985	0.05524100427282334	-2.7759261592968237e-06	-6.275486014009624e-05	-2.74584361575729e-06	-6.207478947936607e-05
9.877387825195074	0.0011810664004992784	0.0011721683199407027	0.0012408932433527638	0.0012299839486196388	0.0012757587131548215	0.001263583033528923	0.0013133675598164156	0.001299749185882396	0.0013938208359301073	0.0013768550748758967	0.0568087959865312	0.055212230151522004	-2.750582034241264e-06	-6.255658613743553e-05	-2.7207735135911792e-06	-6.187864983894786e-05
9.936904055658934	0.0011809597937987575	0.001172061604384607	0.001240752179051201	0.0012298438555957086	0.0012755957621338435	0.001263421848453601	0.0013131795265238738	0.0012995639206912738	0.0013935741071245558	0.0013766137912498801	0.05677923180891941	0.055183520200241004	-2.725451063577411e-06	-6.23585212984612e-05	-2.6959143201721325e-06	-6.168271839399053e-05
9.996778901350961	0.0011808535589459168	0.0011719552598905036	0.0012406115740989446	0.0012297042184392178	0.001275433327593524	0.0012632611742941454	0.0013129920765501122	0.001299379230536655	0.0013933281231974474	0.0013763732365898258	0.05674973429440996	0.055154874950042274	-2.7005312629654887e-06	-6.216065905276236e-05	-2.6712640718608294e-06	-6.148698865190982e-05
10.05701452310831	0.0011807476946902665	0.0011718492852343756	0.0012404714276951678	0.0012295650363616849	0.0012752714090139272	0.0012631010105328422	0.0013128052096918138	0.001299195115205036	0.0013930828846626991	0.0013761334113681397	0.05672030399597552	0.05512629493818353	-2.6758206639419108e-06	-6.196299273830697e-05	-2.64682082069638e-06	-6.129145402863911e-05
10.117613094788254	0.001180642199787707	0.0011717436791987615	0.0012403317390522718	0.0012294263085878042	0.0012751100058926237	0.001262941356669279	0.0013126189257680245	0.001299011574504876	0.0013928383920677563	0.0013758943160898586	0.056690941473044966	0.05509778070819311	-2.651317313742338e-06	-6.176551559769483e-05	-2.62258263430612e-06	-6.109610784690855e-05
10.178576803346665	0.0011805370730006385	0.0011716384405728658	0.0012401925073960741	0.0012292880343556356	0.0012749491177449378	0.001262782212220584	0.0013124332246204529	0.0012988286082668932	0.00139259464599403	0.0013756559512930725	0.056661647291583114	0.05506933280994789	-2.6270192752080035e-06	-6.156822077835189e-05	-2.5985475957425452e-06	-6.090094333524587e-05
10.239907848916916	0.001180432313098076	0.0011715335681526753	0.0012400537319660117	0.001229150212916803	0.0012747887441041958	0.001262623576721678	0.0013122481061137847	0.0012986462163443733	0.0013923516470573437	0.0013754183175493644	0.05663242202417191	0.05504095179975358	-2.6029246266712214e-06	-6.137110133228041e-05	-2.5747138033827e-06	-6.0705953627337994e-05
10.301608444889292	0.0011803279188557605	0.0011714290607410724	0.0012399154120153353	0.0012290128435366902	0.0012746288845219772	0.0012624654497255178	0.0013120635701359886	0.001298464398613471	0.0013921093959083823	0.0013751814154642455	0.056603266250090434	0.055012638240421435	-2.5790314617576277e-06	-6.117415021181238e-05	-2.5510793707529678e-06	-6.051113175878364e-05
10.363680817990868	0.001180223889056286	0.0011713249171479646	0.0012397775468113226	0.001228875925494653	0.001274469538568383	0.001262307830803364	0.00131187961659865	0.0012982831549735374	0.0013918678932331623	0.001374945245677613	0.056574180555401775	0.05498439270135227	-2.5553378891988304e-06	-6.097736026822176e-05	-2.527642426313967e-06	-6.031647066498391e-05
10.426127208365882	0.0011801202224892178	0.001171221136190403	0.0012396401356354855	0.0012287394580842248	0.0012743107058322942	0.0012621507195450365	0.0013116962454372892	0.001298102485347433	0.0013916271397534947	0.0013747098088642041	0.05654516553303343	0.05495621575861501	-2.5318420327526125e-06	-6.078072425033665e-05	-2.5044011134137123e-06	-6.012196318033736e-05
10.488949869656532	0.001180016917951222	0.001171117716692715	0.0012395031777837871	0.001228603440613332	0.001274152385921648	0.0012619941155591857	0.0013115134566117014	0.0012979223896818623	0.001391387136227468	0.0013744751057340637	0.05651622178286486	0.05492810799503229	-2.508542031012112e-06	-6.058423480276298e-05	-2.481353590074245e-06	-5.9927602035964034e-05
10.552151069084381	0.0011799139742461897	0.0011710146574866291	0.0012393666725668568	0.0012284678724045089	0.0012739945784637067	0.0012618380184735603	0.0013113312501062888	0.0012977428679476996	0.0013911478834499268	0.0013742411370330132	0.05648734991181289	0.054900070000262244	-2.4854360373104123e-06	-6.038788446419141e-05	-2.4584980289101e-06	-5.973337985853977e-05
10.615733087532126	0.0011798113901853712	0.0011709119574114114	0.0012392306193102145	0.0012283327527951207	0.0012738372831053398	0.0012616824279352852	0.0013111496259304068	0.0012975639201403312	0.0013909093822529683	0.001374007903543133	0.05645855053391859	0.054872102370884045	-2.4625222195227836e-06	-6.019166566451073e-05	-2.4358326169149347e-06	-5.95392891667712e-05
10.679698219625935	0.0011797091645875113	0.0011708096153140034	0.0012390950173544995	0.0012281980811375908	0.0012736804995133104	0.0012615273436111455	0.0013109685841187183	0.0012973855462800016	0.0013906716335064428	0.0013737754060832517	0.056429824270437176	0.05484420571048453	-2.439798759979947e-06	-5.999557072450257e-05	-2.41335555539908e-06	-5.934532237170109e-05
10.744048773818252	0.001179607296278981	0.0011707076300491537	0.0012389598660556942	0.0012280638567996242	0.001273524227374558	0.0012613727651878655	0.0013107881247315398	0.0012972077464121544	0.0013904346381184553	0.0013735436455094348	0.05640117174992707	0.05481638062974353	-2.41726385524256e-06	-5.9799591851622536e-05	-2.3910650597657596e-06	-5.915147177257274e-05
10.808787072471103	0.0011795057840939308	0.0011706060004795743	0.0012388251647853746	0.001227930079164455	0.0012733684663965071	0.001261218692372413	0.0013106082478552192	0.0012970305206078054	0.0013901983970358973	0.0013733126227155024	0.05637259360833932	0.054788627746524314	-2.3949157160335632e-06	-5.96037211390843e-05	-2.3689593594226205e-06	-5.8957729555636496e-05
10.87391545193992	0.0011794046268744213	0.0011705047254760733	0.0012386909129309348	0.0012277967476310718	0.0012732132163073544	0.0012610651248922838	0.0013104289536024893	0.0012968538689638888	0.0013899629112449565	0.0013730823386335273	0.056344090489111646	0.05476094768596163	-2.3727525671028704e-06	-5.940795056533221e-05	-2.3470366976585666e-06	-5.8764087793150566e-05
10.93943626265785	0.0011793038234705797	0.0011704038039177123	0.0012385571098958417	0.00122766386161447	0.001273058476856381	0.0012609120624958129	0.0013102502421128521	0.0012966777916036353	0.0013897281817716598	0.001372852794234364	0.0563156630432605	0.0547333410805517	-2.3507726470469587e-06	-5.921227198948942e-05	-2.3252953314650826e-06	-5.857053844002258e-05
11.00535186922059	0.0011792033727407454	0.0011703032346919546	0.0012384237550998806	0.0012275314205458954	0.0012729042478142629	0.001260759504952475	0.001310072113552956	0.0012965022886769428	0.0013894942096824114	0.0013726239905281724	0.056287311929475094	0.05470580857024529	-2.328974208144069e-06	-5.9016677149331676e-05	-2.303733531385313e-06	-5.8377073330839746e-05
11.071664650471687	0.0011791032735516322	0.001170203016694829	0.001238290847979415	0.0012273994238731058	0.0012727505289733924	0.0012606074520532119	0.0013098945681169914	0.0012963273603607665	0.0013892609960845525	0.0013723959285649669	0.056259037814215186	0.05467835080253928	-2.3073555162726744e-06	-5.8821157660510215e-05	-2.2823495814099787e-06	-5.818368417948028e-05
11.138376999588447	0.0011790035247784786	0.001170103148831081	0.0012381583879876414	0.001227267871060619	0.0012725973201481956	0.0012604559036107355	0.001309717606027077	0.0012961530068594982	0.0013890285421269124	0.0013721686094351486	0.056230841371803626	0.05465096843257188	-2.2859148508091315e-06	-5.862570501469211e-05	-2.2611417789097227e-06	-5.7990362577670096e-05
11.205491324168262	0.0011789041253052108	0.0011700036300143395	0.0012380263745948527	0.0012271367615899807	0.001272444621175461	0.0012603048594598616	0.0013095412275336653	0.0012959792284053643	0.001388796849000381	0.0013719420342700687	0.056202723284529674	0.05462366212321671	-2.2646505043969617e-06	-5.8430310575036115e-05	-2.2401084343506156e-06	-5.77970999893207e-05
11.273010046315514	0.0011788050740246135	0.0011699044591672878	0.0012378948072887138	0.0012270060949600343	0.0012722924319146813	0.0012601543194578433	0.0013093654329159538	0.0012958060252588322	0.0013885659179384926	0.0013717162042425953	0.05617468424274395	0.05459643254518042	-2.2435607828531767e-06	-5.823496557552654e-05	-2.2192478712681346e-06	-5.7603887751306315e-05
11.340935602728974	0.0011787063698384915	0.0011698056352218284	0.0012377636855745303	0.001226875870687191	0.0012721407522483861	0.0012600042834847007	0.0013091902224822967	0.0012956333977090138	0.0013883357502180085	0.0013714911205676811	0.05614672494496137	0.05456928037709926	-2.2226440050485824e-06	-5.803966111803116e-05	-2.1985584261058344e-06	-5.741071706952261e-05
11.409270444789758	0.001178608011657851	0.001169707157119265	0.0012376330089755355	0.0012267460883057133	0.0012719895820824984	0.0012598547514435737	0.0013090155965706353	0.0012954613460740888	0.0013881063471595217	0.0013712667845029553	0.05611884609796283	0.0545422063056394	-2.20189850274298e-06	-5.7844388169692174e-05	-2.1780384480557524e-06	-5.721757901674951e-05
11.478017038649782	0.0011785099984030706	0.0011696090238104767	0.0012375027770331708	0.0012266167473679952	0.001271838921346681	0.001259705723261065	0.0013088415555489227	0.0012952898707017236	0.0013878777101280614	0.0013710431973493113	0.05609104841689789	0.054515211025596345	-2.181322620540063e-06	-5.764913756270418e-05	-2.157686299032388e-06	-5.70244645324014e-05
11.547177865320764	0.0011784123290040798	0.0011695112342560963	0.001237372989307373	0.0012264878474448466	0.0012716887699946943	0.0012595571988875925	0.001308668099815559	0.0012951189719694971	0.0013876498405337057	0.0013708203604515044	0.05606333262539031	0.05448829523999684	-2.160914715616802e-06	-5.7453899987763846e-05	-2.1375003533916775e-06	-5.683136441592129e-05
11.616755420763786	0.0011783150024005575	0.0011694137874267135	0.0012372436453768861	0.0012263593881258054	0.001271539128004777	0.001259409178297767	0.001308495229799852	0.0012949486502853572	0.001387422739832227	0.0013705982751987832	0.05603569945564279	0.054461459660201904	-2.1406731576835425e-06	-5.7258665994430746e-05	-2.117478997880687e-06	-5.6638269327086155e-05
11.686752215979308	0.0011782180175421027	0.001169316682303046	0.0012371147448395447	0.0012262313690194174	0.0012713899953800015	0.001259261661490743	0.0013083229459624518	0.0012947789060880454	0.0013871964095257098	0.0013703769430254904	0.0560081496485458	0.05443470500601112	-2.1205963288747215e-06	-5.706342598893466e-05	-2.097620631566488e-06	-5.644516978417502e-05
11.75717077709787	0.0011781213733884437	0.0011692199178761499	0.0012369862873125967	0.0012261037897535586	0.0012712413721486671	0.0012591146484906078	0.0013081512487958277	0.001294609739847568	0.0013869708511632165	0.0013701563654117132	0.05598068395378538	0.05440803200576877	-2.1006826235354936e-06	-5.686817022884649e-05	-2.0779236655828898e-06	-5.625205615850115e-05
11.82801364547121	0.0011780250689096272	0.0011691234931476126	0.0012368582724330101	0.0012259766499757398	0.0012710932583646813	0.0012589681393467577	0.0013079801388247304	0.0012944411520656488	0.0013867460663414392	0.0013699365438839184	0.05595330312995424	0.05438144139647033	-2.080930448159282e-06	-5.667288882291177e-05	-2.058386523094008e-06	-5.605891867410673e-05
11.899283377763982	0.001177929103086225	0.0011690274071297592	0.0012367306998577973	0.0012258499493534283	0.0012709456541079563	0.0012588221341342906	0.0013078096166066727	0.0012942731432762035	0.0013865220567053753	0.0013697174800156111	0.05592600794466216	0.05435493392387061	-2.0613382212385928e-06	-5.647757172716483e-05	-2.039007639136406e-06	-5.586574740396033e-05
11.970982546046038	0.0011778334749095378	0.0011689316588458618	0.0012366035692643383	0.0012257236875743713	0.0012707985594848086	0.001258676632954402	0.0013076396827324155	0.001294105714045817	0.0013862988239490065	0.0013694991754279998	0.05589879917465106	0.054328510342594914	-2.0419043731505215e-06	-5.628220874262513e-05	-2.0197854605080723e-06	-5.567253226779201e-05
12.043113737885237	0.0011777381833818089	0.0011688362473303506	0.001236476880350715	0.0012255978643469264	0.0012706519746283687	0.0012585316359347886	0.0013074703378264604	0.00129393886497423	0.0013860763698159938	0.0013692816317906712	0.055871677605906986	0.05430217141624928	-2.0226273460040994e-06	-5.608678951177226e-05	-2.0007184456192345e-06	-5.547926302890138e-05
12.115679556440844	0.00117764322751644	0.0011687411716290357	0.0012363506328360513	0.0012254724794004003	0.0012705058996989981	0.0012583871432300605	0.0013073015825475589	0.0012937725966948358	0.0013858546961003832	0.0013690648508222806	0.05584464403377967	0.054275917917534534	-2.0035055935396784e-06	-5.589130351632554e-05	-1.9818050643952145e-06	-5.528592929121556e-05
12.188682620557461	0.0011775486063382125	0.0011686464307993282	0.001236224826460857	0.0012253475324853925	0.0012703603348847117	0.001258243155022161	0.00130713341758922	0.0012936069098751844	0.001385633804647323	0.001368848834291251	0.05581769926309777	0.05424975062835903	-1.9845375810213783e-06	-5.5695740074718225e-05	-1.9630437981636717e-06	-5.509252049742952e-05
12.26212556485955	0.0011774543188835097	0.0011685520239104648	0.0012360994609873777	0.0012252230233741404	0.0012702152804016072	0.0012580996715207883	0.0013069658436802298	0.0012934418052174905	0.0013854136973537874	0.0013686335840164792	0.05579084410828861	0.05422367033995599	-1.9657217850653497e-06	-5.550008833771214e-05	-1.944433139477661e-06	-5.489902592434315e-05
12.336011039846525	0.001177360364200554	0.0011684579500437476	0.0012359745361999607	0.0012250989518608855	0.0012700707364943105	0.0012579566929638388	0.0013067988615851904	0.0012932772834591652	0.0013851943761693261	0.0013684191018680685	0.055764079393500005	0.054197677853000316	-1.947056693547833e-06	-5.5304337286454786e-05	-1.925971592046244e-06	-5.47054346810294e-05
12.41034171198835	0.0011772667413496366	0.001168364208292776	0.0012358500519054126	0.0012249753177622274	0.0012699267034364155	0.0012578142196178394	0.0013066324721050498	0.0012931133453733372	0.0013849758430968095	0.0013682053897680524	0.05573740595272174	0.054171773977727836	-1.9285408054611763e-06	-5.510847572870459e-05	-1.9076576705853027e-06	-5.451173570533707e-05
12.485120263821853	0.001177173449403367	0.0011682707977636957	0.0012357260079333822	0.001224852120917505	0.0012697831815309494	0.001257672251778409	0.0013064666760776624	0.001292949991769403	0.0013847581001932032	0.001367992449691155	0.05571082462991029	0.054145959534055356	-1.9101726308271005e-06	-5.491249229613859e-05	-1.889489900709987e-06	-5.431791776078221e-05
12.560349394047481	0.0011770804874469095	0.0011681777175754416	0.001235602404136729	0.0012247293611891642	0.001269640171110825	0.0012575307897707056	0.0013063014743783365	0.0012927872234935682	0.0013845411495703364	0.0013677802836655378	0.05568433627911436	0.05412023535170332	-1.8919506905665934e-06	-5.471637544154917e-05	-1.8714668188306305e-06	-5.412396943407782e-05
12.63603181762671	0.0011769878545782426	0.0011680849668599957	0.0012354792403919202	0.0012246070384631502	0.0012694976725393231	0.0012573898339499029	0.0013061368679204127	0.0012926250414294137	0.0013843249933957033	0.0013675688937735805	0.05565794176460285	0.05409460227031984	-1.8738735163593978e-06	-5.4520113434652906e-05	-1.8535869720053e-06	-5.392987913074854e-05
12.712170265880024	0.0011768955499084112	0.001167992544762643	0.0012353565165994177	0.0012244851526492947	0.0012693556862105652	0.0012572493847016585	0.0013059728576558342	0.0012924634464984595	0.001384109633893259	0.001367358282152663	0.05563164196099283	0.05406906113960508	-1.855939650536459e-06	-5.432369435914852e-05	-1.8358489178235682e-06	-5.373563507249379e-05
12.78876748658549	0.0011768035725617952	0.001167900450442242	0.0012352342326840873	0.0012243637036817214	0.0012692142125500106	0.0012571094424426049	0.0013058094445757456	0.0012923024396607522	0.0013838950733442465	0.001367148450995967	0.05560543775338275	0.05404361281944044	-1.8381476459584933e-06	-5.4127106108942113e-05	-1.8182512243284515e-06	-5.35412252939127e-05
12.865826244077915	0.0011767119216763732	0.001167808683071489	0.0012351123885956036	0.001224242691519248	0.00126907325201495	0.0012569700076208352	0.0013056466297110831	0.0012921420219154456	0.0013836813140880226	0.0013669394025532834	0.055579330037482014	0.054018258180014884	-1.8204960659171099e-06	-5.393033638606548e-05	-1.8007924698533462e-06	-5.33466376388958e-05
12.943349319348618	0.0011766205964039989	0.0011677172418372	0.0012349909843088693	0.0012241221161458052	0.001268932805095014	0.001256831080716412	0.0013054844141331897	0.0012919821943014086	0.0013834683585229057	0.0013667311391318427	0.05555331971974839	0.053992998101958276	-1.8029834839856235e-06	-5.3733372695180526e-05	-1.7834712429005972e-06	-5.315185975651726e-05
13.0213395101458	0.0011765295959106838	0.0011676261259405915	0.0012348700198244432	0.0012240019775708597	0.0012687928723126934	0.0012566926622418757	0.0013053227989544372	0.0012918229578978329	0.0013832562091070394	0.0013665236630971533	0.055527407717522945	0.053967833476471466	-1.7856084839080327e-06	-5.353620234083145e-05	-1.766286142077314e-06	-5.29568790982593e-05
13.099799631075467	0.0011764389193768818	0.0011675353345975707	0.0012347494951689725	0.0012238822758298463	0.001268653454223863	0.001256554752742766	0.0013051617853288542	0.0012916643138248562	0.0013830448683592642	0.0013663169768738566	0.05550159495916762	0.053942765205461596	-1.768369659524427e-06	-5.333881242461369e-05	-1.7492357759479188e-06	-5.276168291479255e-05
13.178732513703073	0.0011763485659977816	0.0011674448670390273	0.001234629410395633	0.0012237630109846037	0.0012685145514183176	0.00125641735279815	0.001305001374452771	0.001291506263244192	0.0013828343388600057	0.0013661110829465912	0.05547588238420725	0.053917794201678484	-1.751265614620065e-06	-5.314118984089955e-05	-1.7323187629404713e-06	-5.2566258251812714e-05
13.258141006655675	0.001176258534983606	0.0011673547225111358	0.0012345097655845814	0.0012236441831238256	0.0012683761645203172	0.001256280463021162	0.0013048415675654716	0.0012913488073597746	0.001382624623252181	0.001365905983860877	0.05545027094346947	0.05389292138885113	-1.734294962803945e-06	-5.2943321272452826e-05	-1.7155337311905439e-06	-5.2370591945599676e-05
13.338027975724735	0.001176168825559918	0.0011672649002756658	0.0012343905608434157	0.0012235257923635166	0.0012682382941891454	0.0012561440840595578	0.001304682365949862	0.0012911919474184164	0.0013824157242421189	0.0013657016822240168	0.055424761599229	0.05386814770182965	-1.7174563273925775e-06	-5.274519318640425e-05	-1.6988793184527506e-06	-5.217467061954806e-05
13.418396303969553	0.0011760794369679365	0.0011671753996102966	0.0012342717963076447	0.0012234078388474608	0.0012681009411196762	0.00125600821659627	0.0013045237709331497	0.0012910356847104741	0.001382207644600497	0.001365498180706008	0.055399355325354185	0.05384347408672371	-1.7007483413423313e-06	-5.2546791832169815e-05	-1.682354172018348e-06	-5.197848068155819e-05
13.49924889182131	0.0011759903684648463	0.0011670862198089316	0.0012341534721411569	0.0012232903227476874	0.0012679641060429436	0.0012558728613499778	0.0013043657838875263	0.0012908800205705233	0.0013820003871632856	0.001365295482040465	0.05537405310745561	0.053818901501049635	-1.6841696470950435e-06	-5.2348103235483334e-05	-1.6659569485530379e-06	-5.1782008318179695e-05
13.580588657187745	0.0011759016193241354	0.0011669973601820365	0.0012340355885367186	0.001223173244264965	0.0012678277897267395	0.0012557380190756924	0.001304208406230878	0.0012907249563780562	0.0013817939548327253	0.001365093589025573	0.05534885594303314	0.053794430913873155	-1.6677188964652617e-06	-5.21491131952323e-05	-1.6496863140258444e-06	-5.158523949214122e-05
13.662418535558457	0.0011758131888359167	0.0011669088200569637	0.0012339181457164576	0.0012230566036292828	0.0012676919929761987	0.001255603690565339	0.00130405163942749	0.0012905704935581765	0.0013815883505783005	0.0013648925045250393	0.05532376484162989	0.053770063305958786	-1.6513947505578455e-06	-5.1949807279433324e-05	-1.6335409435772746e-06	-5.138815993735446e-05
13.744741480110864	0.001175725076307275	0.0011668205987783026	0.0012338011439323759	0.001222940401100362	0.0012675567166344189	0.001255469876648369	0.0013038954849887822	0.0012904166335823218	0.0013813835774377466	0.0013646922314690761	0.055298780824986585	0.05374579966991792	-1.635195879607504e-06	-5.175017081968103e-05	-1.6175195213970206e-06	-5.119075515430671e-05
13.827560461816718	0.001175637281062612	0.0011667326957082247	0.0012336845834668606	0.0012228246369681603	0.001267421961583074	0.0012553365781923656	0.0013037399444740436	0.0012902633779689867	0.001381179638518064	0.0013644927728553905	0.05527390492719592	0.053721641010361934	-1.6191209629536421e-06	-5.155018890978802e-05	-1.6016207406710503e-06	-5.099301040800697e-05
13.910878469549415	0.0011755498024439977	0.0011666451102268379	0.0012335684646332067	0.0012227093115533938	0.0012672877287430427	0.0012552037961036677	0.001303585019491185	0.0012901107282844632	0.001380976536996551	0.0013642941317501913	0.055249138194862955	0.05369758834405468	-1.6031686888252558e-06	-5.134984639770801e-05	-1.5858433034029312e-06	-5.079491072071396e-05
13.9946985101918	0.0011754626398115392	0.0011665578417325588	0.0012334527877761567	0.0012225944252080743	0.0012671540190750613	0.0012550715313280115	0.0013034307116975093	0.0012899586861436021	0.0013807742761218625	0.0013640963112892266	0.05522448168726309	0.053673642700068754	-1.587337754292359e-06	-5.1149127883176604e-05	-1.570185920327094e-06	-5.0596440868855286e-05
14.079023608744702	0.001175375792543743	0.0011664708896424764	0.0012333375532724386	0.0012224799783160413	0.0012670208335803673	0.0012549397848511722	0.0013032770228004855	0.0012898072532105712	0.001380572859215072	0.0013638993146788154	0.05519993647650671	0.05364980511994408	-1.5716268651480222e-06	-5.094801771313162e-05	-1.5546473108246986e-06	-5.0397585379169385e-05
14.163856808436103	0.0011752892600378994	0.001166384253392737	0.0012332227615313273	0.001222365971293521	0.001266888173301374	0.0012548085576996255	0.0013031239545585494	0.0012896564311996434	0.001380372289670767	0.0013637031451969215	0.055175503647703246	0.05362607665784681	-1.5560347358233723e-06	-5.074649997713343e-05	-1.539226202825622e-06	-5.019832852398709e-05
14.24920117083096	0.0011752030417104588	0.0011662979324389257	0.0012331084129951991	0.0012222524045896797	0.0012667560393223392	0.001254677850941213	0.0013029715087818998	0.0012895062218759835	0.0013801725709581463	0.0013635078061942222	0.05515118429912874	0.05360245838073286	-1.540560089239272e-06	-5.054455850231343e-05	-1.5239213326514664e-06	-4.999865431551398e-05
14.335059775941703	0.0011751171369974347	0.00116621192625647	0.0012329945081401197	0.001222139278687205	0.0012666244327700664	0.0012545476656858345	0.0013028196873333337	0.0012893566270564664	0.001379973706622156	0.0013633133010952187	0.055126979542395704	0.053578951368511894	-1.5252016567083096e-06	-5.0342176847906206e-05	-1.508731444933159e-06	-4.979854650161153e-05
14.421435722339384	0.0011750315453547984	0.0011661262343410368	0.0012328810474764218	0.001222026594102881	0.0012664933548146005	0.001254418003086135	0.00130266849212907	0.0012892076486104927	0.0013797757002846254	0.0013631196333993454	0.05510289050262271	0.05355555671421487	-1.509958177837653e-06	-5.0139338301419256e-05	-1.4936552925138083e-06	-4.959798856105091e-05
14.50833212726552	0.0011749462662588963	0.0011660408562089515	0.001232768031549311	0.0012219143513881917	0.0012663628066699507	0.001254288864338222	0.0013025179251396144	0.0012890592884608346	0.00137957855564544	0.0013629268066821137	0.0550789183186127	0.053532275524162745	-1.494828400418896e-06	-4.993602587313739e-05	-1.4786916363428854e-06	-4.9396963698933316e-05
14.595752126744532	0.0011748612992068593	0.0011659557913976117	0.0012326554609394659	0.001221802551129916	0.0012662327895948137	0.0012541602506823753	0.0013023679883906118	0.0012889115485844793	0.0013793822764837163	0.0013627348245962606	0.055055064143026536	0.053509108918138704	-1.4798110803395867e-06	-4.973222229168184e-05	-1.4638392453756102e-06	-4.919545484158294e-05
14.683698875697011	0.001174776643717039	0.0011658710394659238	0.0012325433362636675	0.0012216911939507528	0.0012661033048933209	0.001254032163403793	0.0013022186839637382	0.0012887644310135048	0.0013791868666590144	0.0013625436908729323	0.055031329142562674	0.05348605802956163	-1.4649049814461843e-06	-4.9527909997987285e-05	-1.4490968964341738e-06	-4.8993444630413e-05
14.772175548053516	0.0011746922993294399	0.0011657865999947369	0.0012324316581754252	0.0012215802805099463	0.0012659743539157914	0.0012539046038333318	0.001302070013997593	0.0012886179378359596	0.0013789923301125559	0.001362353409322874	0.0550077144981406	0.05346312400566314	-1.450108875452119e-06	-4.932307114033363e-05	-1.4344633741435533e-06	-4.8790915417984415e-05
14.861185336869132	0.001174608265606167	0.001165702472587295	0.0012323204273656276	0.0012214698115039285	0.0012658459380595066	0.0012537775733482733	0.001301921980688617	0.0012884720711967646	0.0013787986708684783	0.001362163983837653	0.05498422140508348	0.05344030800766623	-1.4354215418267702e-06	-4.9117687568739354e-05	-1.4199374707953363e-06	-4.858784926159432e-05
14.95073145443871	0.0011745245421318805	0.0011656186568696923	0.001232209644563196	0.001221359787666971	0.0012657180587694922	0.001253651073373099	0.001301774586292019	0.001288326833298627	0.001378605893035097	0.0013619754183908943	0.054960851073305186	0.05341761121096729	-1.420841767739954e-06	-4.891174083099248e-05	-1.4055179863069547e-06	-4.8384227920000855e-05
15.040817132412794	0.0011744411285142557	0.0011655351524913354	0.001232099310535749	0.001221250209771846	0.0012655907175393125	0.0012535251053802734	0.0013016278331227182	0.001288182226402967	0.0013784140008061918	0.0013617877170395332	0.054937604727501116	0.05339503480531908	-1.4063683478745745e-06	-4.870521216499002e-05	-1.3912037280326e-06	-4.8180032845207554e-05
15.131445621914246	0.0011743580243844666	0.00116545195912543	0.0012319894260902958	0.0012211410786305142	0.0012654639159118935	0.0012533996708910607	0.0013014817235563185	0.0012880382528308778	0.0013782229984623284	0.0013616008839251086	0.054914483607339026	0.053372579995018946	-1.392000084391061e-06	-4.849808249438037e-05	-1.37699351072159e-06	-4.7975245178494275e-05
15.222620193655578	0.001174275229397658	0.0011653690764694543	0.0012318799920739189	0.0012210323950948014	0.0012653376554803396	0.0012532747714763298	0.0013013362600300753	0.001287894914964076	0.00137803289037218	0.001361414923275052	0.05489148896765419	0.05335024799909761	-1.3777357867842538e-06	-4.829033242240155e-05	-1.36288615638306e-06	-4.776984574411669e-05
15.31434413805701	0.001174192743233452	0.0011652865042456697	0.0012317710093744931	0.0012209241600571188	0.001265211937888789	0.0012531504087574038	0.0013011914450439075	0.0012877522152459	0.0013778436809938977	0.0013612298394040279	0.0548686220786484	0.05332804005151018	-1.363574271814015e-06	-4.80819422260248e-05	-1.3488804942183089e-06	-4.7563815044004976e-05
15.406620765365147	0.0011741105655964394	0.0011652042422016116	0.0012316624789213955	0.0012208163744511617	0.0012650867648332598	0.0012530265844068918	0.0013010472811613976	0.0012876101561822926	0.001377655374876476	0.0013610456367152647	0.05484588422608873	0.05330595740133246	-1.349514363385533e-06	-4.787289185054222e-05	-1.334975360502838e-06	-4.7357133251879624e-05
15.499453405772549	0.0011740286962167062	0.001165122290110621	0.0012315544016862521	0.0012207090392526564	0.0012649621380625363	0.0012529033001495704	0.0013009037710108408	0.0012874687403428347	0.0013774679766611732	0.0013608623197019433	0.05482327671151235	0.05328400131295736	-1.3355548924304933e-06	-4.766316090229483e-05	-1.3211695984631858e-06	-4.714978020639582e-05
15.592845409537835	0.0011739471348503482	0.0011650406477723592	0.001231446778683676	0.0012206021554800907	0.0012648380593790495	0.00125278055776325	0.0013007609172862842	0.0012873279703617684	0.001377281491082925	0.0013606798929485778	0.05480080085243222	0.05326217306629648	-1.321694696840292e-06	-4.745272864370431e-05	-1.307462058216212e-06	-4.694173540592539e-05
15.686800147106629	0.0011738658812800156	0.001164959315013357	0.0012313396109720405	0.0012204957241954842	0.0012647145306397924	0.0012526583590796846	0.0013006187227486085	0.0012871878489390618	0.001377095922971809	0.001360498361132447	0.054778457982546616	0.053240473956981865	-1.3079326213255235e-06	-4.724157398539042e-05	-1.293851596632055e-06	-4.673297800122933e-05
15.781321009233178	0.001173784935315456	0.0011648782916875568	0.00123123289965425	0.0012203897465051523	0.0012645915537572397	0.0012525367059854752	0.0013004771902266113	0.0012870483788414763	0.0013769112772545192	0.0013603177290250307	0.054756249451950664	0.053218905296574165	-1.294267517370877e-06	-4.702967548245174e-05	-1.2803370772768857e-06	-4.652348679110019e-05
15.87641140710273	0.0011737042967940702	0.0011647975776768753	0.0012311266458785324	0.0012202842235604966	0.0012644691307002835	0.0012524156004230034	0.0013003363226181178	0.0012869095629036583	0.0013767275589558665	0.0013601380014934797	0.05473417662735342	0.053197468412768886	-1.2806982430868183e-06	-4.681701132530636e-05	-1.2669173702706607e-06	-4.631324021359129e-05
15.972074772454643	0.0011736239655814886	0.0011647171728917769	0.001231020850839251	0.0012201791565588072	0.0012643472634952008	0.00125229504439138	0.0013001961228911133	0.0012867714040292564	0.0013765447732003156	0.0013599591835021137	0.05471224089229409	0.05317616464961198	-1.2672236631185163e-06	-4.660355933394644e-05	-1.2535913522220693e-06	-4.610221634115952e-05
16.06831455770623	0.0011735439415721442	0.001164637077271854	0.0012309155157777193	0.0012200745467440778	0.0012642259542266182	0.001252175039947404	0.0013000565940848878	0.001286633905192047	0.001376362925213534	0.0013597812801139377	0.054690443647366076	0.053154995367712385	-1.253842648572985e-06	-4.638929695191529e-05	-1.240357906110573e-06	-4.589039287303254e-05
16.165134236077357	0.0011734642246898728	0.0011645572907864256	0.0012308106419830463	0.0012199703954078407	0.001264105205038512	0.0012520555892065514	0.001299917739311211	0.0012864970694370925	0.0013761820203239835	0.0013596042964921914	0.05466878631043951	0.053133961944461974	-1.2405540768690299e-06	-4.6174201237508816e-05	-1.227215921180587e-06	-4.567774712813111e-05
16.262537301715792	0.0011733848148885156	0.001164477813435145	0.0012307062307929874	0.0012198667038900144	0.0012639850181352184	0.0012519366943439707	0.0012997795617555239	0.0012863608998819112	0.0013760020639645286	0.001359428237901924	0.05464727031689164	0.053113065774256694	-1.2273568316921446e-06	-4.5958248858724016e-05	-1.2141642928755608e-06	-4.546425603932369e-05
16.36052726982327	0.0011733057121525354	0.0011643986452486166	0.001230602283594812	0.0012197634735797661	0.0012638653957824588	0.0012518183575955012	0.001299642064678145	0.0012862253997176698	0.0013758230616740716	0.0013592531097115928	0.054625897119835606	0.05309230826872042	-1.2142498028626728e-06	-4.5741416085209874e-05	-1.2012019227026702e-06	-4.524989614509978e-05
16.459107676782416	0.001173226916497651	0.0011643197862890337	0.0012304988018261944	0.0012196607059163957	0.001263746340308395	0.001251700581258714	0.0012995052514155137	0.0012860905722104033	0.00137564501909923	0.001359078917394696	0.054604668190358085	0.053071690856934486	-1.2012318862456017e-06	-4.552367878060681e-05	-1.1883277181556212e-06	-4.503464358251996e-05
16.55828208028434	0.0011731484279714757	0.0011642412366508186	0.0012303957869761117	0.0012195584023902298	0.0012636278541046909	0.001251583367693964	0.0012993691253814393	0.0012859564207022482	0.001375467941996024	0.001358905666531427	0.0545835850177557	0.05305121498566766	-1.18830198365949e-06	-4.530501239599638e-05	-1.1755405926270474e-06	-4.481847408113748e-05
16.658054059457015	0.0011730702466541763	0.0011641629964612844	0.001230293240585768	0.0012194565645435368	0.0012635099396276041	0.0012514667193254652	0.0012992336900683843	0.001285822948612704	0.00137529183623161	0.0013587333628103636	0.05456264910977681	0.0530308821196128	-1.1754590027706485e-06	-4.508539196165784e-05	-1.1628394652992216e-06	-4.4601362954088675e-05
16.758427214994473	0.001172992372659141	0.0011640850658813054	0.0012301911642495285	0.0012193551939714577	0.0012633925993990902	0.0012513506386423881	0.0012990989490487639	0.001285690159439913	0.0013751167077860338	0.0013585620120301826	0.05454186199286754	0.05301069374162247	-1.1627018570020686e-06	-4.486479207985172e-05	-1.150223261032167e-06	-4.4383285090682234e-05
16.859405169286727	0.0011729148061336635	0.0011640074451060025	0.0012300895596158753	0.0012192542923229555	0.0012632758360079316	0.0012512351281999741	0.0012989649059762735	0.0012855580567619682	0.00137494256275402	0.0013583916201014082	0.05452122521242126	0.052990651352953354	-1.1500294654223989e-06	-4.4643186916021316e-05	-1.1376909102994714e-06	-4.4164214949266034e-05
16.960991566550526	0.001172837547259639	0.0011639301343654431	0.001229988428388382	0.0012191538613017816	0.0012631596521108879	0.0012511201906206695	0.0012988315645872366	0.001285426644238239	0.0013747694073467914	0.0013582221930481869	0.05450074033302886	0.052970756473508844	-1.1374407526600766e-06	-4.442055019215907e-05	-1.1252413490642557e-06	-4.3944126548706164e-05
17.063190072960847	0.001172760596254275	0.001163853133925353	0.0012298877723267024	0.0012190539026674602	0.0012630440504338598	0.0012510058285952843	0.001298698928701978	0.0012852959256107266	0.0013745972478939183	0.0013580537370100965	0.0544804089387371	0.05295101064209072	-1.1249346488035813e-06	-4.419685517742522e-05	-1.1128735186907018e-06	-4.372299346022679e-05
17.166004376783235	0.0011726839533708192	0.001163776444087847	0.0012297875932475832	0.0012189544182362932	0.0012629290337730884	0.00125089204488417	0.0012985670022262253	0.0012851659047054395	0.001374426090845205	0.001357886258243988	0.05446023263330866	0.05293141541664957	-1.1125100893120965e-06	-4.397207468054276e-05	-1.1005863658746645e-06	-4.350078880027697e-05
17.26943818850684	0.0011726076188992931	0.0011637000651921656	0.001229687893025889	0.0012188554098823785	0.0012628146049963572	0.001250778842318414	0.0012984357891525262	0.0012850365854337928	0.0013742559427726022	0.0013577197631258536	0.05444021304048466	0.05291197237454264	-1.1001660149036196e-06	-4.374618104133199e-05	-1.088378842497087e-06	-4.3277485220871714e-05
17.37349524097843	0.001172531593167255	0.0011636239976154385	0.001229588673595655	0.0012187568795386573	0.0012627007670442377	0.0012506662238010698	0.001298305293561704	0.0012849079717940398	0.0013740868103721624	0.001357554258152737	0.05442035180425426	0.0528926831127923	-1.0879013714699612e-06	-4.351914612185648e-05	-1.0762499055754285e-06	-4.3053054901792676e-05
17.478179289537028	0.0011724558765405615	0.0011635482417734508	0.0012294899369511506	0.0012186588291979675	0.001262587522931337	0.0012505541923083898	0.0012981755196243274	0.0012847800678727189	0.001373918700466019	0.0013573897499446672	0.05440065058912524	0.052873549248352504	-1.0757151099856713e-06	-4.329094129776334e-05	-1.0641985171509077e-06	-4.2827469541817376e-05
17.583494112149474	0.0011723804694241597	0.0011634727981214357	0.0012293916851479707	0.0012185612609141331	0.001262474875747588	0.0012504427508911026	0.0012980464716022164	0.0012846528778461387	0.001373751620004411	0.001357226245246637	0.05438111108040154	0.05285457241837481	-1.0636061863735988e-06	-4.306153744865204e-05	-1.0522236441670718e-06	-4.260070034914354e-05
17.689443509546752	0.001172305372262885	0.0011633976671548757	0.001229293920304144	0.001218464176803059	0.001262362828659547	0.0012503319026756956	0.0012979181538499687	0.0012845264059818784	0.0013735855760677363	0.001357063750930607	0.0543617349844608	0.052835754280481005	-1.0515735614823399e-06	-4.283090495091346e-05	-1.0403242584420408e-06	-4.2372718034394685e-05
17.79603130536116	0.001172230585542277	0.0011633228494103195	0.0012291966446012585	0.0012183675790438536	0.0012622513849117223	0.0012502216508657293	0.0012977905708165154	0.0012844006566403198	0.0013734205758686414	0.0013569022739975474	0.05434252402904205	0.05281709651303903	-1.0396162009162352e-06	-4.259901366626684e-05	-1.0284993364985048e-06	-4.2143492799046056e-05
17.90326134626431	0.0011721561097894164	0.0011632483454662233	0.001229099860285618	0.0012182714698799758	0.0012621405478279316	0.001250111998743179	0.0012976637270467085	0.0012842756342762148	0.0013732566267541536	0.0013567418215795258	0.054323479963530964	0.05279860081544482	-1.0277330749703176e-06	-4.2365832933100034e-05	-1.0167478595038762e-06	-4.1912994326764874e-05
18.011137502105942	0.001172081945573775	0.0011631741559438014	0.00122900356966941	0.0012181758516203972	0.0012620303208126747	0.001250002949669795	0.0012975376271829335	0.0012841513434402668	0.0013730937362078474	0.0013565824009418167	0.0543046045592562	0.052780268908403684	-1.015923158550515e-06	-4.213133155780979e-05	-1.0050688131939614e-06	-4.168119177566654e-05
18.119663666053608	0.0011720080935080776	0.001163100281507891	0.0012289077751319007	0.0012180807266407852	0.0012619207073525371	0.001249894507088485	0.001297412275966747	0.0012840277887807491	0.0013729319118520446	0.001356424019485054	0.05428589960978309	0.05276210253422237	-1.0041854310695666e-06	-4.189547780406033e-05	-9.934611877602043e-07	-4.14480537667683e-05
18.228843754733095	0.0011719345542491907	0.0011630267228678439	0.00122881247912065	0.0012179860973847148	0.0012618117110176177	0.0012497866745247342	0.0012972876782405525	0.0012839049750451525	0.0013727711614500602	0.0013562666847474279	0.05426736693121918	0.05274410345710012	-9.925188763212564e-07	-4.165823938259705e-05	-9.81923977732592e-07	-4.1213548374191555e-05
18.338681708369887	0.001171861328499026	0.00116295348077843	0.001228717684152756	0.0012178919663649005	0.0012617033354629873	0.0012496794555880394	0.0012971638389493053	0.0012837829070818623	0.0013726114929084909	0.0013561104044069144	0.054249008362518655	0.05272627346342727	-9.809224824092883e-07	-4.1419583441004715e-05	-9.704561819128682e-07	-4.097764311553065e-05
18.44918149093129	0.0011717884170054566	0.0011628805560407601	0.0012286233928161137	0.00121779833616445	0.0012615955844301676	0.001249572853973378	0.0012970407631422403	0.001283661589841866	0.0013724529142795348	0.0013559551862835488	0.05423082576579333	0.05270861436208769	-9.693952416683568e-07	-4.117947655463139e-05	-9.59056803279991e-07	-4.074030494174985e-05
18.56034709026951	0.001171715820563258	0.0011628079495032235	0.0012285296077707024	0.0012177052094381404	0.001261488461748639	0.001249466873462696	0.0012969184559746402	0.0012835410283804866	0.0013722954337633574	0.0013558010383417313	0.054212821026630054	0.0526911279847643	-9.579361505557271e-07	-4.093788471534743e-05	-9.477248489025286e-07	-4.050150022733012e-05
18.672182518265565	0.0011716435400150609	0.0011627356620624487	0.0012284363317498937	0.0012176125889137204	0.0012613819713373766	0.001249361517926428	0.0012967969227096273	0.0012834212278591535	0.0013721390597104981	0.0013556479686925823	0.05419499605441042	0.052673816186251735	-9.465442095315385e-07	-4.069477331983262e-05	-9.36459329818097e-07	-4.026119475819545e-05
18.784691810974078	0.001171571576252333	0.0011626636946642838	0.0012283435675617927	0.001217520477393239	0.0012612761172064203	0.0012492567913250485	0.0012966761687199992	0.0012833021935472072	0.0013719838006243275	0.0013554959855963402	0.05417735278263672	0.052656680844772916	-9.352184230067631e-07	-4.045010716036135e-05	-9.252592609587662e-07	-4.001935372202614e-05
18.897879028768923	0.0011714999302163663	0.0011625920483047877	0.0012282513180905895	0.001217428877754392	0.0012611709034584587	0.0012491526977106424	0.001296556199490083	0.001283183930823726	0.0013718296651635312	0.0013553450974647917	0.054159893169263354	0.05263972386229903	-9.239577992113668e-07	-4.0203850412146025e-05	-9.141236610417727e-07	-3.977594169626841e-05
19.01174825648978	0.001171428602899303	0.0011625207240312575	0.0012281595862979565	0.0012173377929519057	0.0012610663342904646	0.0012490492412285182	0.0012964370206176414	0.0012830664451794027	0.0013716766621446642	0.0013551953128637616	0.05414261919703135	0.052622947164876165	-9.127613501171139e-07	-3.9955966622789996e-05	-9.030515525105393e-07	-3.953092263861424e-05
19.126303603589555	0.0011713575953451554	0.0011624497229432518	0.001228068375224446	0.0012172472260189283	0.0012609624139953343	0.001248946426118829	0.0012963186378157898	0.0012829497422184339	0.0013715248005447167	0.0013550466405156277	0.05412553287381041	0.0526063527029577	-9.01628091345627e-07	-3.9706418700574675e-05	-8.920419613950292e-07	-3.928425987337336e-05
19.241549204282624	0.0011712869086508788	0.001162379046193664	0.0012279776879909443	0.0012171571800684731	0.0012608591469635848	0.0012488442567182556	0.0012962010569149789	0.0012828338276604692	0.0013713740895037667	0.0013548990893019034	0.05410863623294553	0.052589942451737585	-8.905570420738446e-07	-3.9455168903135274e-05	-8.81093917254501e-07	-3.903591608167556e-05
19.357489217694134	0.001171216543967428	0.0011623086949897835	0.001227887527800118	0.0012170676582948555	0.0012607565376850512	0.001248742737461681	0.0012960842838649746	0.0012827187073425664	0.0013712245383276339	0.0013547526682658397	0.0540919313336075	0.052573718411495836	-8.79547224924733e-07	-3.920217882455446e-05	-8.702064530638834e-07	-3.8785853288786365e-05
19.474127828010037	0.001171146502500875	0.0011622386705944128	0.0012277978979379279	0.001216978663975195	0.0012606545907506517	0.0012486418728839376	0.0012959683247369188	0.0012826043872212157	0.0013710761564906318	0.0013546073866151052	0.054075420261151065	0.05255768260794238	-8.685976658718772e-07	-3.894740938334418e-05	-8.593786051105598e-07	-3.8534032851339495e-05
19.59146924462811	0.0011710767855135087	0.0011621689743269732	0.0012277088017751295	0.0012168902004709092	0.0012605533108541482	0.0012485416676215485	0.0012958531857253837	0.0012824908733743664	0.0013709289536383196	0.0013544632537244843	0.05405910512747748	0.052541837092570105	-8.577073941865715e-07	-3.869082081142672e-05	-8.48609412953602e-07	-3.828041544745586e-05
19.709517702309874	0.0011710073943249886	0.0011620996075646568	0.0012276202427688348	0.0012168022712292603	0.0012604527027939676	0.0012484421264145264	0.0012957388731504968	0.001282378172003517	0.0013707829395903429	0.001354320279138643	0.054042988071403	0.05252618394301374	-8.468754422730207e-07	-3.843237263886912e-05	-8.378979192442265e-07	-3.8024961060645346e-05
19.828277461333414	0.0011709383303135045	0.0011620305717435903	0.001227532224464087	0.0012167148797849238	0.001260352771475043	0.0012483432541082	0.0012956253934600895	0.0012822662894358334	0.0013706381243433052	0.0013541784725749416	0.054027071259033485	0.05251072526341217	-8.36100845619768e-07	-3.817202368278094e-05	-8.272431696971713e-07	-3.776762896962049e-05
19.94775280764713	0.0011708695949169613	0.0011619618683600236	0.0012274447504954683	0.001216628029761582	0.0012602535219106935	0.0012482450556550652	0.0012955127532318866	0.0012821552321263027	0.0013704945180736967	0.0013540378439262923	0.054011356884144275	0.05249546318477715	-8.253826427181629e-07	-3.790973203465775e-05	-8.166442130013579e-07	-3.750837773566773e-05
20.067948053024427	0.0011708011896341866	0.001161893498971536	0.0012273578245887331	0.001216541724873548	0.0012601549592245298	0.001248147536116677	0.0012954009591757314	0.0012820450066599277	0.001370352131140869	0.0013538984032640696	0.05399584716856604	0.05248039986537019	-8.147198749253182e-07	-3.7645455045448584e-05	-8.061001006750418e-07	-3.7247165187048736e-05
20.188867535219305	0.001170733116026169	0.00116182546519828	0.0012272714505624856	0.0012164559689274302	0.0012600570886524122	0.0012480507006655823	0.0012952900181358669	0.001281935619753971	0.0013702109740900826	0.0013537601608410814	0.053980544362577106	0.05246553749108153	-8.041115863938533e-07	-3.737914931256636e-05	-7.956098870103012e-07	-3.698394840748187e-05
20.31051561812294	0.001170665375717307	0.001161757768724231	0.0012271856323298675	0.0012163707658238115	0.0012599599155444258	0.0012479545545872725	0.0012951799370932364	0.0012818270782602216	0.0013700710576555815	0.0013536231270945798	0.05396545074530303	0.052450878275818284	-7.93556823954801e-07	-3.711077066548274e-05	-7.851726289568109e-07	-3.671868372101539e-05
20.432896691921076	0.0011705979703967037	0.0011616904112984828	0.0012271003739003044	0.0012162861195589804	0.0012598634453669117	0.0012478591032821951	0.0012950707231678526	0.0012817193891673279	0.001369932392763757	0.0013534873126493478	0.053950568625120356	0.05243642446189714	-7.830546370473507e-07	-3.684027415237767e-05	-7.747873860351057e-07	-3.6451326678649254e-05
20.55601517325261	0.0011705309018194578	0.001161623394736545	0.0012270156793812556	0.0012162020342266714	0.0012597676837045133	0.0012477643522677754	0.0012949623836211815	0.0012816125596031452	0.0013697949905363332	0.0013533527283208142	0.05393590034006873	0.052422178320443324	-7.726040776234386e-07	-3.6567614025789785e-05	-7.644532202671916e-07	-3.618183204498471e-05
20.679875505368887	0.001170464171808008	0.001161556720921684	0.0012269315529800208	0.0012161185140198577	0.0012596726362622804	0.0012476703071804983	0.001294854925858593	0.0012815065968371502	0.0013696588622936412	0.0013532193851182501	0.053921448258267606	0.052408142151797586	-7.62204200044532e-07	-3.6292743727683874e-05	-7.541691960533808e-07	-3.591015378268114e-05
20.804482158294064	0.0011703977822534802	0.0011614903918062774	0.0012268479990055607	0.001216035563232561	0.0012595783088677954	0.0012475769737780107	0.0012947483574318388	0.0012814015082828801	0.0013695240195579265	0.0013530872942480038	0.05390721477834284	0.05239431828592741	-7.51854060968872e-07	-3.601561587354696e-05	-7.439343800716772e-07	-3.563624503730156e-05
20.92983962898646	0.0011703317351170826	0.0011614244094132079	0.0012267650218703737	0.0012159531862617132	0.0012594847074733598	0.0012474843579412835	0.0012946426860415946	0.0012812973015004373	0.0013693904740567455	0.001352956467116815	0.053893202329855686	0.05238070908284665	-7.41552719258666e-07	-3.5736182237317005e-05	-7.337478411901729e-07	-3.536005812210252e-05
21.055952441500814	0.0011702660324315111	0.0011613587758372724	0.0012266826260923886	0.0012158713876090383	0.0012593918381581988	0.0012473924656767922	0.0012945379195400336	0.0012811939841990212	0.001369258237726398	0.0013528269153351721	0.053879413373744085	0.052367316933040135	-7.3129923591677e-07	-3.545439373736636e-05	-7.236086503881189e-07	-3.508154450407308e-05
21.18282514715158	0.001170200676302389	0.0011612934932466238	0.001226600816296901	0.0012157901718829742	0.0012592997071307205	0.0012473013031187516	0.0012944340659334509	0.0012810915642395176	0.0013691273227154346	0.0013526986507207378	0.053865850402765605	0.05235414425789804	-7.210926739643908e-07	-3.5170200419681885e-05	-7.135158806466368e-07	-3.480065478739247e-05
21.31046232467717	0.0011701356689097324	0.0011612285638842373	0.0012265195972185434	0.0012157095438006299	0.0012592083207308093	0.0012472108765313838	0.0012943311333849373	0.0012809900496371276	0.0013689977413882267	0.001352571685301835	0.05385251594195153	0.05234119351015381	-7.109320983517478e-07	-3.48835514415724e-05	-7.03468606861983e-07	-3.451733869755391e-05
21.438868580405217	0.0011700710125094463	0.0011611639900694101	0.0012264389737032958	0.001215629508189782	0.0012591176854321695	0.001247121192311235	0.001294229130217104	0.0012808894485640536	0.0013688695063286003	0.001352446031321001	0.05383941254906648	0.0523284671743316	-7.008165758288359e-07	-3.459439505426598e-05	-6.934659057180464e-07	-3.4231545064156155e-05
21.568048548418737	0.0011700067094348526	0.0011610997741992911	0.0012263589507105338	0.0012155500699909082	0.0012590278078447098	0.0012470322569895335	0.0012941280649148592	0.0012807897693522317	0.001368742630343543	0.0013523217012386065	0.053826542815076615	0.05231596776720036	-6.907451749098639e-07	-3.430267858847702e-05	-6.835068556360416e-07	-3.394322180610976e-05
21.69800689072348	0.0011699427620982354	0.0011610359187504274	0.0012262795333151063	0.0012154712342592525	0.0012589386947169615	0.0012469440772345838	0.0012940279461282234	0.0012806910204961068	0.0013686171264669646	0.0013521987077365306	0.053813909364624386	0.052303697838234894	-6.807169657284048e-07	-3.400834843586553e-05	-6.735905366513431e-07	-3.3652315913595965e-05
21.828748297416116	0.0011698791729924322	0.0011609724262803586	0.0012262007267094658	0.0012153930061669384	0.0012588503529385607	0.001246856659854218	0.001293928782675215	0.0012805932106554718	0.0013684930079635447	0.0013520770637219185	0.05380151485651184	0.05229165997008554	-6.7073101995066e-07	-3.3711350031301324e-05	-6.63716030312872e-07	-3.3358773430858246e-05
21.960277486853503	0.0011698159446924435	0.0011609092994292278	0.0012261225362058268	0.001215315391005114	0.0012587627895427587	0.0012467700117982812	0.0012938305835447723	0.0012804963486583475	0.0013683702883326343	0.0013519567823309967	0.05378936198419107	0.05227985677905399	-6.607864106939268e-07	-3.3411627836654745e-05	-6.538824196171758e-07	-3.306253943988202e-05
22.092599205822967	0.0011697530798570775	0.0011608465409214295	0.0012260449672383685	0.0012152383941861395	0.0012586760117089882	0.0012466841401611664	0.0012937333578997387	0.0012804004435039219	0.001368248981312241	0.001351837876932963	0.05377745347626446	0.05226829091557907	-6.508822123921579e-07	-3.310912532056287e-05	-6.440887888583754e-07	-3.2763558040160845e-05
22.225718229713628	0.0011696905812306345	0.0011607841535672943	0.0012259680253654882	0.0012151620212458238	0.0012585900267654802	0.0012465990521844062	0.0012936371150799066	0.0012803055043655463	0.0013681291008830882	0.001351720361133954	0.05376579209699042	0.052256965064727184	-6.410175007283067e-07	-3.2803784941609626e-05	-6.343342235769905e-07	-3.2461772332570416e-05
22.359639362688714	0.0011696284516446065	0.0011607221402647906	0.0012258917162720762	0.0012150862778456837	0.0012585048421919172	0.0012465147552592924	0.0012935418646051022	0.0012802115405937755	0.001368010661272736	0.00135160424878107	0.05375438064680059	0.05224588194669613	-6.311913525493262e-07	-3.2495548130423435e-05	-6.246178104645297e-07	-3.215712440135521e-05
22.494367437858962	0.001169566694019423	0.0011606605040012752	0.0012258160457718507	0.0012150111697752655	0.0012584204656221445	0.0012464312569295608	0.0012934476161783417	0.0012801185617194756	0.0013678936769597908	0.0013514895539664894	0.0537432219628238	0.05223504431732136	-6.214028457213194e-07	-3.218435526824992e-05	-6.149386372186413e-07	-3.184955529256239e-05
22.629907317457054	0.0011695053113662305	0.0011605992478552708	0.001225741019809733	0.0012149367029544997	0.0012583369048469338	0.001246348564894124	0.0012933543796890426	0.0012800265774569862	0.0013677781626781928	0.001351376291031656	0.05373231891941858	0.052224454968595194	-6.116510590419358e-07	-3.1870145668050354e-05	-6.05295792475459e-07	-3.1539004996528064e-05
22.766263893012997	0.0011694443067886977	0.0011605383749982764	0.0012256666444642628	0.001214862883436102	0.001258254167816794	0.001246266687009847	0.0012932621652162915	0.0012799355977073377	0.0013676641334215752	0.001351264474571538	0.05372167442871591	0.05221411672919212	-6.019350721692476e-07	-3.155285755609971e-05	-5.956883657202636e-07	-3.1225412428420585e-05
22.903442085530802	0.001169383683484863	0.001160477888696615	0.001225592925950061	0.0012147897174080182	0.0012581722626448313	0.0012461856312943817	0.0012931709830321736	0.0012798456325615322	0.0013675516044477116	0.0013511541194389718	0.053711291441169894	0.052204032465004484	-5.922539655055237e-07	-3.1232428051142236e-05	-5.861154471721239e-07	-3.090871540814555e-05
23.041446845665973	0.0011693234447490112	0.0011604177923133124	0.001225519870620337	0.0012147172111959138	0.0012580911976096676	0.0012461054059290477	0.0012930808436051621	0.0012797566923038802	0.0013674405912830387	0.0013510452407490834	0.05370117294611781	0.05219420507968627	-5.826068200922782e-07	-3.0908793143491486e-05	-5.765761276971607e-07	-3.0588850639917675e-05
23.180283153904217	0.0011692635939735906	0.001160358089310017	0.0012254474849694445	0.0012146453712657136	0.0012580109811584103	0.001246026019261773	0.001292991757603574	0.0012796687874154042	0.0013673311097272699	0.0013509378538837924	0.05369132197235097	0.052184637515205946	-5.729927174914426e-07	-3.0581887672992414e-05	-5.670694986662991e-07	-3.0265753689778796e-05
23.31995602074116	0.0011692041346511718	0.0011602987832489604	0.001225375775635493	0.0012145742042261921	0.001257931621909686	0.0012459474798100926	0.0012929037358990938	0.0012795819285773096	0.0013672231758580984	0.0013508319744964077	0.053681741588692655	0.05217533275240938	-5.634107397099047e-07	-3.0251645309425923e-05	-5.575946519171052e-07	-2.9939358967584484e-05
23.460470486863187	0.001169145070376427	0.0011602398777949368	0.0012253047494029867	0.0012145037168315956	0.0012578531286567118	0.0012458697962641826	0.0012928167895703473	0.0012794961266745012	0.0013671168060359706	0.0013507276185162895	0.05367243490458869	0.052166293811591935	-5.538599691075688e-07	-2.9917998530720746e-05	-5.481506796210789e-07	-2.9609599703717127e-05
23.60183162332936	0.0011690864048481669	0.0011601813767173445	0.0012252344132055364	0.0012144339159843372	0.001257775510370443	0.0012457929774899801	0.0012927309299065597	0.0012794113927991912	0.0013670120169089704	0.0013506248021536232	0.05366340507070622	0.05215752375308009	-5.443394882568425e-07	-2.9580878599111404e-05	-5.387366741674282e-07	-2.9276407926437376e-05
23.744044531754422	0.0011690281418714032	0.0011601232838922488	0.0012251647741286084	0.0012143648087377225	0.0012576987762027692	0.001245717032532337	0.0012926461684112714	0.0012793277382545526	0.0013669088254177801	0.0013505235419042634	0.05365465527954329	0.05214902567782279	-5.348483798749831e-07	-2.9240215540543568e-05	-5.293517280980167e-07	-2.8939714441650333e-05
23.887114344492932	0.0011689702853594542	0.001160065603304489	0.0012250958394123262	0.001214296402298734	0.001257622935489769	0.0012456419706182438	0.0012925625168061221	0.0012792451745584508	0.0013668072488007374	0.0013504238545546737	0.053646188766048326	0.05214080272799508	-5.253857266922582e-07	-2.8895938119471998e-05	-5.199949339720553e-07	-2.859944880787002e-05
24.031046224824397	0.0011689128393360963	0.0011600083390498333	0.0012250276164543332	0.0012142287040308735	0.0012575479977550374	0.001245567801160114	0.001292479987034717	0.0012791637134472458	0.0013667073045989958	0.0013503257571869693	0.053638008808251585	0.052132858087606516	-5.159506113478624e-07	-2.854797381635077e-05	-5.106653842594164e-07	-2.8255539313626343e-05
24.175845367139747	0.0011688558079377478	0.0011599514953371623	0.0012249601128126975	0.001214161721457047	0.0012574739727130592	0.0012454945337591282	0.0012923985912665504	0.0012790833668796624	0.00136660901066177	0.0013502292671840397	0.053630118727905914	0.05212519498312862	-5.065421163170589e-07	-2.8196248804346347e-05	-5.013621712738475e-07	-2.7907912954650005e-05
24.32151699712871	0.001168799195415698	0.0011598950764907024	0.0012248933362088788	0.001214095462262508	0.0012574008702726557	0.0012454221782086344	0.0012923183419010116	0.0012790041470407292	0.0013665123851516873	0.0013501344022347752	0.05362252189113909	0.05211781668412489	-4.971593237828101e-07	-2.7840687924496343e-05	-4.920843870489383e-07	-2.755649540989169e-05
24.468066371968433	0.001168743006138378	0.0011598390869522958	0.0012248272945307441	0.0012140299342978567	0.00125732870054049	0.0012453507444976186	0.0012922392515714604	0.001278926066345795	0.0013664174465502345	0.0013500411803393894	0.05361522170911854	0.052110726503895775	-4.878013155299593e-07	-2.7481214660507458e-05	-4.828311232192919e-07	-2.720121101509876e-05
24.61549878051318	0.0011686872445936778	0.0011597835312837218	0.0012247619958356494	0.0012139651455820967	0.0012572574738246441	0.0012452802428142436	0.001292161333149386	0.001278849137444625	0.001366324213663316	0.0013499496198148466	0.05360822163872619	0.052103927800135265	-4.784671728307391e-07	-2.7117751113026056e-05	-4.7360147092771754e-07	-2.6841982739000958e-05
24.763819543485244	0.0011686319153913043	0.0011597284141690548	0.001224697448353572	0.0012139011043057456	0.0012571872006382585	0.0012452106835494432	0.0012920845997486364	0.001278773373225564	0.0013662327056269104	0.0013498597393003877	0.05360152518324458	0.052097423975597065	-4.691559763545655e-07	-2.675021797449162e-05	-4.6439452071767723e-07	-2.6478732157858564e-05
24.91303401366693	0.0011685770232651852	0.0011596737404170705	0.0012246336604903032	0.001213837818834005	0.00125711789170324	0.001245142077300594	0.0012920090647297316	0.0012786987868197842	0.0013661429419128358	0.0013497715577631614	0.0535951358930569	0.0520912184787735	-4.598668060578834e-07	-2.6378534503407325e-05	-4.552093624404785e-07	-2.6111379429594184e-05
25.063147576093755	0.0011685225730759135	0.0011596195149636919	0.0012245706408306961	0.001213775297709988	0.001257049557954037	0.0012450744348752438	0.0012919347417042512	0.0012786253916056067	0.0013660549423346192	0.0013496850945039567	0.053589057366358946	0.05208531480458568	-4.505987410705417e-07	-2.6002618496501206e-05	-4.460450851295067e-07	-2.5739843266869844e-05
25.214165648248784	0.001168468569813249	0.001159565742874494	0.0012245083981419862	0.0012137135496580124	0.0012569822105414916	0.001245007767294925	0.0012918616445393159	0.0012785532012129126	0.0013659687270534922	0.0013496003691630585	0.053583293249881994	0.052079716495086414	-4.413508595622201e-07	-2.5622386259971375e-05	-4.369007768727229e-07	-2.5364040908276708e-05
25.366093680258146	0.001168415018598663	0.0011595124293472471	0.0012244469413771675	0.0012136525835869558	0.0012569158608367644	0.0012449420857990332	0.0012917897873621445	0.0012784822295276355	0.0013658843165844884	0.0013495174017262045	0.053577847239627385	0.05207442714017529	-4.321222386851828e-07	-2.523775258539418e-05	-4.2777552476235686e-07	-2.4983888094742834e-05
25.518937155087716	0.0011683619246879164	0.0011594595797145002	0.0012243862796784183	0.0012135924085936568	0.0012568505204353137	0.0012448774018487625	0.0012917191845646912	0.0012784124906963202	0.0013658017318026506	0.0013494362125306462	0.053572723081621504	0.05206945037832586	-4.229119544302967e-07	-2.48486307185547e-05	-4.186684147439862e-07	-2.459929903869673e-05
25.672701588741027	0.001168309293473717	0.0011594071994462372	0.0012243264223806224	0.0012135330339664108	0.0012567862011609822	0.001244813727131147	0.0012916498508083907	0.001278343999130802	0.001365720993949382	0.0013493568222713514	0.05356792457267345	0.052064789897326526	-4.137190814960598e-07	-2.4454932329776025e-05	-4.095785314899014e-07	-2.4210186394563182e-05
25.827392530458226	0.0011682571304883957	0.0011593552941525566	0.0012242673790149243	0.001213474469188499	0.0012567229150701295	0.0012447510735631474	0.0012915818010289651	0.0012782767695129374	0.0013656421246388865	0.0013492792520072962	0.05356345556115246	0.05206044943503387	-4.045426932322224e-07	-2.4056567487801273e-05	-4.0050495834272754e-07	-2.3816461232895048e-05
25.983015562916506	0.0011682054414066528	0.001159303869586418	0.001224209159312369	0.001213416723941805	0.0012566606744558596	0.001244689453295831	0.0012915150504413445	0.0012782108167994485	0.0013655651458647573	0.0013492035231678977	0.053559319947780834	0.05205643278013982	-3.953818614680499e-07	-2.3653444625432174e-05	-3.914467771497579e-07	-2.3418033007011063e-05
26.139576302431465	0.0011681542320483543	0.0011592529316464405	0.001224151773207611	0.001213359808110495	0.0012565994918523268	0.001244628878718629	0.001291449614544672	0.0012781461562268537	0.0013654900800066847	0.0013491296575595634	0.05355552168643542	0.0520527437729531	-3.862356564316577e-07	-2.324547051216208e-05	-3.824030681822896e-07	-2.3014809525129243e-05
26.297080399159835	0.0011681035083813667	0.0011592024863797408	0.001224095230842677	0.0012133037317847556	0.0012565393800391105	0.001244569362463663	0.0012913855091273945	0.0012780828033164785	0.00136541694983728	0.0013490576773723595	0.053552064784967664	0.05204938630619246	-3.7710314663118305e-07	-2.2832550221479897e-05	-3.7337291000985595e-07	-2.2606696918392455e-05
26.455533537303385	0.0011680532765244685	0.0011591525399848425	0.001224039542570822	0.0012132485052646217	0.0012564803520456898	0.0012445109174101707	0.00129132275027247	0.0012780207738795845	0.0013653457785290555	0.0013489876051868226	0.05354895330603733	0.05204636432579795	-3.67983398737691e-07	-2.2414587099228722e-05	-3.643553794013474e-07	-2.219359961033729e-05
26.614941435314055	0.0011680035427502897	0.0011591030988146213	0.0012239847189604318	0.0012131941390638504	0.0012564224211559832	0.0012444535566889902	0.0012912613543626453	0.0012779600840225642	0.0013652765896615083	0.0013489194639808798	0.05354619136795967	0.052043681831751835	-3.588754774550701e-07	-2.199148273079876e-05	-3.55349551174524e-07	-2.177542028267143e-05
26.77530984610034	0.0011679543134883361	0.001159054169379329	0.0012239307707990284	0.0012131406439139002	0.0012563656009129958	0.0012443972936871633	0.0012912013380858697	0.0012779007501522745	0.001365209407228377	0.0013488532771369344	0.05354378314557171	0.05204134287892042	-3.497784454146481e-07	-2.1563136908209213e-05	-3.463544981097133e-07	-2.1352059844353954e-05
26.93664455723489	0.0011679055953280405	0.0011590057583496453	0.0012238777090973188	0.0012130880307679491	0.001256309905123529	0.0012443421420525837	0.001291142718440772	0.0012778427889814266	0.0013651442556449984	0.0013487890684490494	0.053541732871109776	0.05203935157790471	-3.406913630615675e-07	-2.1129447596635043e-05	-3.373692908370529e-07	-2.092341739831638e-05
27.098951391163432	0.0011678573950218989	0.0011589578725598175	0.0012238255450933498	0.0012130363108050202	0.001256255347863004	0.0012442881156987723	0.001291085512742277	0.0012777862175341178	0.0013650811597558468	0.0013487268621303079	0.05354004483510622	0.05203771209591207	-3.3161328852945177e-07	-2.0690310899740272e-05	-3.283929976890393e-07	-2.048939020576901e-05
27.26223620541477	0.0011678097194886396	0.0011589105190108315	0.0012237742902567127	0.0012129854954341579	0.001256201943480351	0.0012442352288097112	0.001291029738627297	0.0012777310531514366	0.0013650201448421812	0.0013486666828202828	0.05353872338730095	0.05203642865763989	-3.225432775072652e-07	-2.0245621024234106e-05	-3.1942468460902096e-07	-2.0049873653449346e-05
27.426504892812353	0.001167762575816479	0.001158863704873665	0.0012237239562928554	0.001212935596298706	0.0012561497066030187	0.001244183495844792	0.001290975414060564	0.0012776773134972014	0.001364961236629877	0.0013486085555926809	0.05353777293757085	0.052035505546178445	-3.134803831369645e-07	-1.9795270244260532e-05	-3.1046341501458907e-07	-1.960476121662391e-05
27.59176338168682	0.001167715971266411	0.0011588174374925846	0.0012236745551474466	0.0012128866252806454	0.0012560986521420487	0.0012441329315438406	0.0012909225573405393	0.001277625016563783	0.0013649044612973785	0.0013485525059631087	0.05353719795687499	0.05203494710392716	-3.0442365589163425e-07	-1.9339148865843425e-05	-3.0150824969175927e-07	-1.9153944424255e-05
27.758017636089992	0.0011676699132755805	0.0011587717243885158	0.0012236260990108475	0.0012128385945050291	0.0012560487952972708	0.001244083550932248	0.0012908711871054636	0.0012775741806780592	0.0013648498454838292	0.0013484985598970108	0.05353700297821718	0.05203475773353064	-2.95372143415025e-07	-1.8877145187140565e-05	-2.9255824664578545e-07	-1.869731282086451e-05
27.925273656010095	0.001167624409460709	0.0011587265732624732	0.0012235786003226524	0.0012127915163444938	0.0012560001515625847	0.001244035369326195	0.0012908213223395094	0.0012775248245074735	0.0013647974162973523	0.001348446743817753	0.05353719259762876	0.05203494189883131	-2.863248904517307e-07	-1.8409145463887944e-05	-2.8361246100878576e-07	-1.8234753930645997e-05
28.09353747758831	0.001167579467621582	0.0011586819919990477	0.0012235320717763139	0.0012127454034238508	0.0012559527367313355	0.0012439884023379693	0.0012907729823790463	0.0012774769670662028	0.0013647472013234862	0.0013483970846148577	0.053537771475166675	0.05203550412583792	-2.7728093868629317e-07	-1.793503386829376e-05	-2.7466994489532687e-07	-1.776615321785746e-05
28.2628151733366	0.001167535095744615	0.001158637988669975	0.0012234865263238694	0.0012127002686247788	0.00125590656690181	0.0012439426658813967	0.001290726186919043	0.0012774306277214603	0.0013646992286338014	0.0013483496096524186	0.0535387443359316	0.0520364490037141	-2.6823932660399036e-07	-1.7454692449320186e-05	-2.6572974727318704e-07	-1.7291394047908026e-05
28.43311285235687	0.0011674913020064705	0.0011585945715377537	0.0012234419771807404	0.0012126561250905888	0.0012558616584828197	0.0012438981761773622	0.001290680956019574	0.0012773858261999026	0.0013646535267946734	0.0013483043467776613	0.053540115971104356	0.0520377811857843	-2.591990894075698e-07	-1.6968001095157836e-05	-2.5679091386881375e-07	-1.6810357649554852e-05
28.604436660561465	0.0011674480947777486	0.001158551749059338	0.0012233984378306265	0.0012126129862310825	0.0012558180281993924	0.0012438549497594375	0.001290637310112458	0.0012773425825941633	0.0013646101248762268	0.0013482613243296772	0.05354189123900331	0.05203950539055985	-2.501592588459445e-07	-1.647483748931644e-05	-2.4785248699211657e-07	-1.6322923071299122e-05
28.77679278089485	0.0011674054826267563	0.0011585095298899078	0.0012233559220305025	0.0012125708657275158	0.0012557756930985846	0.00124381300347963	0.0012905952700080305	0.001277300917369526	0.001364569052461473	0.0013482205711483428	0.05354407506615868	0.05204162640278285	-2.411188631005687e-07	-1.5975077070379262e-05	-2.3891350543758794e-07	-1.582896714227844e-05
28.950187433556945	0.0011673634743233265	0.0011584679228866896	0.0012233144438156885	0.0012125297775376302	0.0012557346705553835	0.001243772354514215	0.001290554856902031	0.0012772608513706956	0.0013645303396556023	0.0013481821165833886	0.053546672448411124	0.05204414907448859	-2.3207692665446616e-07	-1.5468592988926444e-05	-2.299730043572347e-07	-1.53283644298563e-05
29.124626876227456	0.0011673220788427313	0.0011584269371128723	0.00122327401750504	0.0012124897359008058	0.001255694978278743	0.001243733020369705	0.001290516092382642	0.0012772224058287362	0.0013644940170954869	0.0013481459905036765	0.05354968845202728	0.05204707832609318	-2.2303247014217667e-07	-1.4955256063375888e-05	-2.210300150966467e-07	-1.4820987195074409e-05
29.30011740429177	0.0011672813053696487	0.001158386581841574	0.0012232346577062134	0.0012124507553432915	0.0012556566343177177	0.0012436950188889143	0.001290478998437643	0.0012771856023681115	0.0013644601159593466	0.0013481122233066345	0.053553128214838694	0.05205041914749521	-2.1398451022789158e-07	-1.4434934736407001e-05	-2.1208356509308177e-07	-1.4306705350547455e-05
29.476665351068124	0.0011672411633022219	0.001158346866559903	0.0012231963793210502	0.0012124128506835474	0.001255619657067725	0.0012436583682571489	0.0012904435974617236	0.0012771504630138813	0.0013644286679766321	0.0013480808459279008	0.053556996947401424	0.05205417659920265	-2.0493205947968648e-07	-1.390749503032973e-05	-2.0313267772974902e-07	-1.378538641524929e-05
29.654277088036206	0.001167201662256171	0.001158307800973073	0.001223159197551042	0.0012123760370376729	0.001255584065276912	0.0012436230870085066	0.0012904099122639132	0.0012771170101990202	0.0013643997054380759	0.001348051889851135	0.053561299934177964	0.052058355813480034	-1.958741262142634e-07	-1.3372800499844573e-05	-1.941763721991993e-07	-1.3256895468827246e-05
29.832959025067048	0.0011671628120690062	0.0011582693950086152	0.0012231231279029196	0.0012123403298249541	0.0012555498780526656	0.0012435891940323057	0.0012903779660751805	0.0012770852667718941	0.0013643732612059715	0.0013480253871180495	0.053566042534743306	0.05206296199551736	-1.8680971435773921e-07	-1.2830712185246673e-05	-1.8521366336671577e-07	-1.2721095105250324e-05
30.0127176106544	0.0011671246228042989	0.0011582316588206543	0.00122308818619433	0.0012123057447735017	0.001255517114868222	0.0012435567085796256	0.0012903477825561569	0.0012770552560038672	0.0013643493687246356	0.0013480013703386221	0.053571230185011434	0.05206800042462206	-1.777378232990616e-07	-1.2281088563687037e-05	-1.7624356161809185e-07	-1.2177845384125918e-05
30.193559332147448	0.0011670871047560535	0.0011581946027942776	0.0012230543885596399	0.0012122722979260106	0.0012554857955694313	0.0012435256502699907	0.0012903193858050334	0.001277027001597071	0.0013643280620311022	0.0013479798727015272	0.053576868398487264	0.052073476455432234	-1.6865744776944566e-07	-1.1723785501932538e-05	-1.6726507274080274e-07	-1.1627003784486778e-05
30.37549071598484	0.00116705026845313	0.0011581582375499641	0.0012230217514558194	0.0012122400056456036	0.0012554559403816137	0.001243496039098152	0.0012902928003655774	0.0012770005276923012	0.001364309375765998	0.0013479609279847538	0.05358296276754246	0.05207939551915687	-1.5956757768841728e-07	-1.1158656205989548e-05	-1.5827719777134971e-07	-1.1068425154497907e-05
30.55851832793038	0.0011670141246637848	0.0011581225739481242	0.0012229902916684732	0.0012122088846218172	0.0012554275699165885	0.001243467895441034	0.0012902680512353452	0.0012769758588770967	0.0013642933451846761	0.001347944570566467	0.05358951896471572	0.05208576312483556	-1.5046719799901437e-07	-1.0585551168257323e-05	-1.4927893283913501e-07	-1.0501961659831194e-05
30.742648773309874	0.0011669786844002669	0.0011580876230936977	0.001222960026317954	0.0012121789518766716	0.001255400705179803	0.001243441240064784	0.0012902451638740194	0.0012769530201939498	0.0013642800061685397	0.0013479308354360567	0.053596542744038446	0.052092584860627074	-1.4135528854505516e-07	-1.0004318118150834e-05	-1.4026926904156176e-07	-9.927462734427017e-06
30.92788869724955	0.0011669439589235154	0.001158053396340854	0.0012229309728656115	0.001212150224770876	0.001255375367577622	0.0012434160941319774	0.0012902241642119314	0.001276932037148692	0.0013642693952366151	0.001347919758205433	0.05360403994238717	0.05209986639511852	-1.3223082390807425e-07	-9.41480196731126e-06	-1.312471922814036e-07	-9.344775026759455e-06
31.114244784915854	0.0011669099597479372	0.0011580199052977718	0.0012229031491201496	0.0012121227210101378	0.0012553515789247404	0.0012433924792089465	0.0012902050786587377	0.0012769129357190366	0.0013642615495573485	0.0013479113751205315	0.05361201648086104	0.052107613478664994	-1.2309277325596793e-07	-8.816844756343034e-06	-1.222116831193533e-07	-8.753742346823135e-06
31.30172376175672	0.0011668766986462796	0.001157987161831512	0.0012228765732441116	0.001212096458651603	0.0012553293614517521	0.0012433704172732632	0.001290187934112274	0.0012768957423632918	0.001364256506960647	0.0013479057230730651	0.05362047836618652	0.052115831944751424	-1.1394010020378265e-07	-8.21028559994108e-06	-1.131617166378468e-07	-8.154205612231902e-06
31.4903323937443	0.0011668441876545796	0.001157955178072971	0.0012228512637604736	0.0012120714561104006	0.0012553087378128487	0.0012433499307213489	0.0012901727579675679	0.0012768804840292331	0.0013642543059501522	0.0013479028396124978	0.05362943169215084	0.05212452771138413	-1.0477176263807425e-07	-7.594960629797587e-06	-1.040962622658563e-07	-7.546002791486428e-06
31.68007748761912	0.0011668124390772278	0.0011579239664219454	0.0012228272395593872	0.0012120477321663375	0.0012552897310936855	0.0012433310423762525	0.0012901595781260532	0.0012768671881631698	0.0013642549857157877	0.0013479027629582816	0.05363888264106326	0.052133706782507006	-9.558671257335963e-08	-6.970702937536544e-06	-9.501428363187236e-08	-6.9289688476026345e-06
31.870965891135747	0.001166781465492101	0.001157893539552266	0.0012228045199050219	0.001212025305970691	0.001255272364819379	0.0012433137754955554	0.0012901484230049363	0.0012768558827191655	0.0013642585861465318	0.0013479055320123206	0.05364883748524528	0.052143375249449356	-8.638389598254748e-08	-6.337342516010702e-06	-8.59147384099472e-08	-6.3029356806854064e-06
32.063004493309954	0.0011667512797558122	0.001157863910417051	0.0012227831244425642	0.0012120041970531575	0.0012552566629626784	0.0012432981537794485	0.0012901393215467728	0.0012768465961684624	0.001364265147843478	0.0013479111863717106	0.05365930258855055	0.05215353929240004	-7.716225264905313e-08	-5.694706199987909e-06	-7.67965781635696e-08	-5.667732068587172e-06
32.25620022466719	0.001166721895009035	0.001157835092254034	0.0012227630732053226	0.0012119844253289068	0.001255242649952273	0.0012432842013789466	0.001290132303229204	0.001276839357509066	0.0013642747121331387	0.0013479197663417146	0.05367028440791334	0.05216420518191064	-6.792071600243352e-08	-5.042617605255373e-06	-6.765874818303458e-08	-5.023183607233417e-06
32.45056005749291	0.0011666933246819518	0.0011578070985910098	0.0012227443866219935	0.0012119660111057943	0.0012552303506812815	0.0012432719429042785	0.001290127398074917	0.0012768341962755424	0.0013642873210810448	0.0013479313129490281	0.05368178949493304	0.05217537928043018	-5.8658212936674864e-08	-4.3808970654202195e-06	-5.85001873167415e-08	-4.369112648089368e-06
32.64609100608406	0.0011666655824997783	0.0011577799432513653	0.0012227270855240432	0.0012119489750916904	0.001255219790515889	0.001243261403433425	0.001290124636661772	0.0012768311425489884	0.0013643030175056043	0.0013479458679552946	0.053693824497484055	0.052187068043870494	-4.937366365883808e-08	-3.7093615694872017e-06	-4.931982780509436e-08	-3.7053382361262877e-06
32.84280012700226	0.0011666386824884108	0.0011577536403597284	0.0012227111911532482	0.0012119333384019665	0.001255210995304162	0.0012432526085208349	0.0012901240501331519	0.0012768302269672168	0.0013643218449922619	0.0013479634738709195	0.053706396161362684	0.052199278023202095	-4.006598150691279e-08	-3.027824695911452e-06	-4.0116595113968284e-08	-3.0316760451509772e-06
33.040694519328454	0.001166612638980163	0.0011577282043477065	0.0012226967251693654	0.0012119191225671091	0.0012552039913850297	0.0012432455842062997	0.0012901256702085025	0.0012768314807351277	0.0013643438479079412	0.0013479841739691507	0.05371951133196597	0.05221201586608429	-3.073407279716167e-08	-2.3360965482610574e-06	-3.088940778118651e-08	-2.3479383140512233e-06
33.239781324919136	0.0011665874666196147	0.001157703649959737	0.0012226837096579524	0.0012119063495404834	0.0012551988055974344	0.0012432403570240018	0.0012901295291940854	0.0012768349356352892	0.0013643690714157878	0.0013480080123004564	0.053733176956004894	0.05222528831852612	-2.1376836632867185e-08	-1.6339836864665003e-06	-2.1637177228302912e-08	-1.653933779072192e-06
33.44006772866406	0.00116656318036957	0.0011576799922590497	0.0012226721671383426	0.0012118950417062504	0.0012551954652896718	0.0012432369540117433	0.0012901356599939484	0.0012768406240387324	0.0013643975614902207	0.0013480350337072033	0.0537474000832505	0.05223910222658048	-1.1993164725655064e-08	-9.212890577092736e-07	-1.2358807578456005e-08	-9.494676050381123e-07
33.64156095874556	0.0011665397955171238	0.0011576572466337359	0.0012226621205717637	0.0012118852218874284	0.0012551939983289021	0.001243235402720353	0.0012901440961211085	0.0012768485789159596	0.0013644293649322957	0.0013480652838386386	0.05376218786831886	0.0522534645380781	-2.5819412328639824e-09	-1.978119274770318e-07	-3.0531955015448975e-09	-2.3434131765642796e-07
33.84426828689945	0.0011665173276798355	0.0011576354288029235	0.001222653593369613	0.0012118769133541067	0.00125519443311085	0.0012432357312232682	0.001290154871708958	0.0012768588338481618	0.0013644645293853824	0.0013480988091661716	0.05377754757249134	0.052268382304389564	6.857957448452856e-09	5.366521939886848e-07	6.280769984830237e-09	4.916472688965001e-07
34.04819702867729	0.0011664957928120294	0.0011576145548230815	0.0012226466094019	0.001211870139831827	0.0012551967985696987	0.0012432379681263186	0.0012901680215229065	0.0012768714230386772	0.0013645031033511833	0.001348135656998998	0.05379348656557071	0.05228386268222929	1.6327662835484424e-08	1.2823116224136566e-06	1.5644207679299527e-08	1.228704122502311e-06
34.25335454371064	0.0011664752072111906	0.001157594641094419	0.00122264119300583	0.0012118649255101045	0.0012552011241881611	0.001243242142577679	0.001290183580972234	0.001276886381324655	0.0013645451362060644	0.0013481758755000157	0.053810012327776505	0.05229991293549475	2.5828314579538075e-08	2.0393785771510853e-06	2.5038244402721815e-08	1.977039069289699e-06
34.45974823597649	0.001166455587524509	0.001157575704367431	0.001222637368994581	0.0012118612950511424	0.0012552074400077767	0.0012432482842780468	0.0012902015861222169	0.001276903744188983	0.0013645906782177634	0.0013482195137021165	0.05382713245168254	0.0523165404371426	3.536106063951189e-08	2.8080692554555142e-06	3.4464015174259094e-08	2.7368658672421997e-06
34.66738555406454	0.0011664369507555041	0.0011575577617495294	0.0012226351626662118	0.0012118592735986752	0.001255215776639371	0.0012432564234909826	0.0012902220737064528	0.0012769235477724152	0.0013646397805624055	0.0013482666215247714	0.05384485464418999	0.05233375267110528	4.492705745449965e-08	3.5886039093935285e-06	4.3922663383981486e-08	3.5084022822484684e-06
34.87627399144595	0.0011664193142708107	0.0011575408307118284	0.0012226345998127756	0.0012118588867870148	0.001255226165273755	0.0012432665910534818	0.0012902450811394695	0.0012769458288859786	0.0013646924953419155	0.0013483172497910075	0.053863186728543476	0.05235155723424718	5.4527470179713267e-08	4.381206928222303e-06	5.341534101361081e-08	4.291870168843248e-06
35.086421086743854	0.0011664026958070615	0.0011575249290960339	0.0012226357067295828	0.001211860160750247	0.001255238637692613	0.0012432788183867375	0.0012902706465295658	0.001276970625023604	0.0013647488756017762	0.0013483714502447119	0.05388213664639101	0.05236996183836173	6.416347286906238e-08	5.1861069181868835e-06	6.294320883080962e-08	5.087495549699339e-06
35.29783442400536	0.0011663871134779179	0.0011575100751214764	0.0012226385102246616	0.0012118631221316233	0.001255253226279619	0.0012432931375071271	0.0012902988086919286	0.0012769979743750303	0.0013648089753491787	0.0013484292755683253	0.05390171245988497	0.05238897431220934	7.383624866857605e-08	6.003536784759955e-06	7.250743657479658e-08	5.895508696812657e-06
35.51052163297529	0.0011663725857812089	0.001157496287392253	0.001222643037628379	0.0012118677980931115	0.0012552699640317533	0.0012433095810373985	0.0012903296071619915	0.001277027915838949	0.001364872849571537	0.001348490779400887	0.05392192235382787	0.05240860260360004	8.354699001199284e-08	6.833733816602461e-06	8.210920314629874e-08	6.716144213991804e-06
35.72449038937153	0.0011663591316062154	0.0011574835849045193	0.001222649316803261	0.0012118742163251452	0.0012552888845708578	0.0012433281822180878	0.0012903630822090812	0.0012770604890364272	0.001364940554255416	0.0013485560163564792	0.05394277463786297	0.05242885478151891	9.329689885841791e-08	7.67693977407613e-06	9.174969684260653e-08	7.549641124648954e-06
35.93974841516195	0.0011663467702410866	0.0011574719870539063	0.001222657376153999	0.0012118824050565576	0.0012553100221554135	0.0012433489749191613	0.0012903992748503376	0.0012770957343245994	0.001365012146405856	0.0013486250420430585	0.053964277748713596	0.05244973903829517	1.030871868879131e-07	8.533400975979655e-06	1.0143011555273015e-07	8.396242957037225e-06
36.15630347884324	0.001166335521380389	0.001157461513643075	0.0012226672446376443	0.0012118923930647006	0.0012553334116925492	0.0012433719936518818	0.0012904382268649095	0.0012771336928106337	0.0013650876840661092	0.0013486979130816878	0.053986440252466884	0.05247126369182103	1.1291907570966375e-07	9.403368389893085e-06	1.1115166696209697e-07	9.256197834012214e-06
36.374163395721176	0.0011663254051327968	0.0011574521848894128	0.0012226789517740045	0.0012119042096857668	0.0012553590887502896	0.0012433972735809158	0.0012904799808084466	0.0012771744063659863	0.0013651672263378042	0.0013487746871261852	0.05400927084690807	0.05249343718781442	1.227937970909622e-07	1.0287097723798988e-05	1.2091556878066761e-07	1.0129758563515168e-05
36.59333602819267	0.001166316442028923	0.0011574440214328677	0.0012226925276562343	0.0012119178848253025	0.0012553870895700434	0.0012434248505366727	0.00129052458002788	0.0012772179176409385	0.0013652508334015387	0.0013488554228831863	0.05403277836390487	0.05251626810213091	1.3271259317491554e-07	1.1184849520312623e-05	1.3072304894589867e-07	1.101718273058272e-05
36.813829286029524	0.001166308653029291	0.001157437044343927	0.0012227080029616325	0.0012119334489689268	0.0012554174510793414	0.0012434547610278928	0.001290572068676507	0.0012772642700794356	0.001365338566537921	0.0013489401801326415	0.05405697177184253	0.052539765143127116	1.4267671669902088e-07	1.2096889252299903e-05	1.4057534585476192e-07	1.1918732793103626e-05
37.03565112666392	0.001166302059532459	0.0011574312751317442	0.0012227254089626498	0.0012119509331932582	0.0012554502109048242	0.0012434870422544859	0.0012906224917293842	0.001277313507934226	0.0013654304881490628	0.0013490290197487583	0.05408186017811076	0.052563937154072045	1.5268743123715914e-07	1.3023487421104374e-05	1.5047370859272782e-07	1.283467617813061e-05
37.25880955547555	0.0011662966833832886	0.0011574267357524167	0.0012227447775381075	0.0012119703691770526	0.0012554854073854938	0.0012435217321206213	0.0012906758949990378	0.0012773656762823124	0.0013655266617805433	0.0013491220037213918	0.05410745283164589	0.0525887931156128	1.627460114251092e-07	1.3964919656411778e-05	1.60419397150606e-07	1.3765285380218373e-05
37.483312626080554	0.0011662925468813657	0.0011574234486174098	0.0012227661411846297	0.0012119917892125512	0.001255523079586221	0.0012435588692480803	0.00129073232515149	0.001277420821040714	0.0013656271521438436	0.0013492191951779	0.05413375912552707	0.05261434214829297	1.728537431951692e-07	1.4921466818057505e-05	1.7041368267130957e-07	1.4710838062842457e-05
37.70916844062219	0.0011662896727895782	0.0011574214366021417	0.0012227895330283022	0.0012120152262170558	0.0012555632673115294	0.0012435984929898749	0.0012907918297226219	0.001277478988982559	0.0013657320251392764	0.0013493206584054755	0.05416078859962936	0.052640593515125844	1.8301192401034422e-07	1.589341510027653e-05	1.804578476714662e-07	1.5671617160650797e-05
37.93638515006311	0.0011662880843428451	0.0011574207230547195	0.0012228149868365504	0.0012120407137447195	0.001255606011119645	0.0012436406434441335	0.0012908544571348655	0.001277540227753499	0.0013658413478794113	0.0013494264588739592	0.054188550943335405	0.05266755662422334	1.9322186313929998e-07	1.688105613981139e-05	1.9055318630422854e-07	1.66479109859341e-05
38.164970954479706	0.0011662878052570204	0.001157421331804848	0.001222842537030262	0.001212068285998578	0.001255651352336847	0.0012436853614682768	0.001290920256714255	0.0012776045858884767	0.0013659551887130268	0.0013495366632591656	0.05421705599830393	0.052695241031483604	2.0348488187060115e-07	1.7884687123104204e-05	2.0070100458305373e-07	1.7640013334985216e-05
38.39493410335793	0.0011662888597379353	0.001157423287172882	0.0012228722186961194	0.0012120979778427986	0.0012556993330720744	0.001243732688693456	0.0012909892787078072	0.0012776721128288184	0.001366073617249565	0.001349651339466697	0.05424631376130391	0.05272365644333561	2.138023137746546e-07	1.890461089704143e-05	2.1090262064061074e-07	1.8648223597900193e-05
38.626282895891045	0.0011662912724906315	0.0011574266139790638	0.001222904067599198	0.00121212982481518	0.0012557499962318555	0.0012437826675393037	0.001291061574301286	0.0012777428589397003	0.001366196704384151	0.0013497705566563032	0.05427633438710653	0.0527528127195476	2.2417550497996416e-07	1.9941136085249722e-05	2.2115936498898897e-07	1.9672846871876537e-05
38.859025681279114	0.001166295068728749	0.0011574313375529207	0.0012229381201957934	0.0012121638631398895	0.0012558033855355213	0.0012438353412289626	0.0012911371956373192	0.0012778168755279652	0.0013663245223231484	0.0013498943852667652	0.05430712819144307	0.0527827198760953	2.3460581441555814e-07	2.0994577201588482e-05	2.3147258076646263e-07	2.0714194074622494e-05
39.09317085903034	0.0011663002741840896	0.0011574374837428367	0.0012229744136465041	0.0012122001297404498	0.0012558595455307276	0.0012438907538044276	0.0012912161958339027	0.001277894214860312	0.001366457144610292	0.0013500228970413325	0.05433870565403035	0.05281338808809169	2.450946140781368e-07	2.206525476963761e-05	2.4184362400203607e-07	2.1772582061874157e-05
39.328726879264174	0.0011663069151163542	0.0011574450789257965	0.001223012985829566	0.001212238662252974	0.001255918521609291	0.0012439489501421886	0.0012912986290032817	0.001277974930181863	0.0013665946461533908	0.0013501561650537217	0.05437107742166008	0.05284482769278839	2.5564328931526603e-07	2.315349544398937e-05	2.522738638877954e-07	2.2848333746716687e-05
39.56570224301631	0.00116631501832306	0.0011574541500173144	0.0012230538753544493	0.001212279499039666	0.001255980360023345	0.001244009975969195	0.0012913845502712322	0.001278059075735122	0.0013667371032516369	0.0013502942637346985	0.05440425431135953	0.05287704919263829	2.6625323910640236e-07	2.4259632135315012e-05	2.6276468306210207e-07	2.3941778223651733e-05
39.80410550254544	0.0011663246111496455	0.0011574647244815457	0.0012230971215757254	0.001212322679202584	0.0012560451079018274	0.001244073877879145	0.001291474015796752	0.0012781467067793286	0.0013668845936235258	0.0013504372688992517	0.05443824731362354	0.05291006325842899	2.769258763296069e-07	2.538400413520936e-05	2.7331747787023505e-07	2.505325089183219e-05
40.04394526164196	0.0011663357214997448	0.001157476830341573	0.0012231427646071937	0.001212368242597665	0.001256112813267289	0.0012441407033490948	0.001291567082792151	0.0012782378796102117	0.001367037196435393	0.0013505852577743668	0.05447306759571853	0.05294388073248682	2.876626280464735e-07	2.6526957245504024e-05	2.839336586410793e-07	2.6183093581710892e-05
40.28523017593832	0.0011663483778456625	0.00115749049618989	0.0012231908453362913	0.0012124162298490287	0.0012561835250530541	0.0012442105007564068	0.0012916638095435706	0.001278332651580162	0.0013671949923305994	0.0013507383090274286	0.05450872650506016	0.05297851263195421	2.9846493581394545e-07	2.768884391241011e-05	2.946146499976411e-07	2.7331654688295126e-05
40.52796895322162	0.0011663626092390407	0.0011575057511990804	0.0012232414054387914	0.0012124666823635684	0.0012562572931207319	0.0012442833193960562	0.0012917642554319464	0.001278431081118835	0.0013673580634593814	0.0013508965027952693	0.05454523557266992	0.05301397015213872	3.093342559627385e-07	2.8870023359495178e-05	3.0536189113590517e-07	2.8499289302819086e-05
40.77217035374772	0.0011663784453217094	0.0011575226251326778	0.0012232944873937725	0.0012125196423458109	0.0012563341682780681	0.0012443592094982642	0.0012918684809543912	0.0012785332277541724	0.0013675264935093618	0.0013510599207138528	0.05458260651670903	0.053050264669941026	3.202720599182647e-07	3.0070861727932163e-05	3.161768361305793e-07	2.968635935002295e-05
41.017843190557436	0.001166395916336756	0.001157541148356249	0.0012233501344989085	0.0012125751528130942	0.0012564142022971894	0.0012444382222465225	0.0012919765477460612	0.0012786391521338947	0.0013677003677367787	0.0013512286459486614	0.05462085124609243	0.05308740774735962	3.31279834501607e-07	3.1291732216803814e-05	3.2706095423476814e-07	3.089323372709729e-05
41.26499632979458	0.0011664150531397704	0.001157561351848649	0.0012234083908860267	0.0012126332576110122	0.0012564974479331872	0.0012445204097959505	0.0012920885186024538	0.0012787489160474145	0.001367879772998394	0.0013514027632257363	0.05465998186418843	0.05312541113507528	3.423590822291926e-07	3.253301522618268e-05	3.380157301835496e-07	3.212028844504222e-05
41.51363869102594	0.0011664358872103204	0.0011575832672135122	0.0012234693015370016	0.0012126940014291912	0.001256583958943108	0.0012446058252920582	0.0012922044575022064	0.0012788625824482482	0.0013680647977841608	0.0013515823588634553	0.054700010672599095	0.05316428677612041	3.535113216671104e-07	3.379509850737206e-05	3.490426645300776e-07	3.336790677677115e-05
41.763779247563185	0.0011664584506636236	0.0011576069266909343	0.001223532912299944	0.0012127574298173615	0.0012566737901053226	0.001244694522889876	0.0012923244296303693	0.001278980215476885	0.0013682555322506239	0.001351767520805021	0.05474095017503302	0.053204046809630326	3.6473808773208535e-07	3.507837731223096e-05	3.601432739482914e-07	3.463647940454839e-05
42.0154270267867	0.001166482776262436	0.0011576323631693778	0.0012235992699057183	0.0012128235892017517	0.001256766997239294	0.0012447865577734857	0.001292448501402178	0.0012791018804841504	0.0013684520682550943	0.001351958338651699	0.054782813081262476	0.05324470357468256	3.76040932041459e-07	3.6383254548327804e-05	3.7131909158029386e-07	3.5926404572894644e-05
42.26859111047143	0.0011665088974291595	0.0011576596101977935	0.0012236684219847842	0.0012128925269018094	0.0012568636372257567	0.0012448819861759506	0.0012925767404873396	0.0012792276440550731	0.001368654499390615	0.0013521549036968213	0.0548256123111772	0.053286269614225064	3.8742142324278694e-07	3.771014093603697e-05	3.825716673520711e-07	3.723808824368513e-05
42.523280635114425	0.0011665368482581676	0.0011576887019979604	0.0012237404170843675	0.001212964291147245	0.0012569637680273048	0.0012449808653996531	0.0012927092158348346	0.0012793575740332548	0.0013688629210217278	0.0013523573089605694	0.05486936099893121	0.053328757679096415	3.988811473659877e-07	3.905945517046483e-05	3.9390256832347315e-07	3.857194425546662e-05
42.77950479226489	0.00116656666352836	0.0011577196734770569	0.0012238153046859807	0.0012130389310954213	0.0012570674487094157	0.0012450832538370587	0.0012928459976982599	0.001279491739545774	0.001369077430321085	0.0013525656492255685	0.05491407249718414	0.05337218073214022	4.104217081746242e-07	4.0431624086095796e-05	4.0531337904383194e-07	3.99283944872153e-05
43.03727282885567	0.0011665983787159423	0.001157752560240459	0.0012238931352232798	0.0012131164968490842	0.0012571747394618978	0.0012451892109919059	0.001292987157661714	0.001279630211028619	0.0013692981263069015	0.0013527800210733037	0.054959760381447155	0.05341655195241419	4.22044727539303e-07	4.182708282715608e-05	4.168057019032431e-07	4.130786902492578e-05
43.29659404753705	0.0011666320300074491	0.0011577873986047785	0.0012239739601002924	0.0012131970394744513	0.0012572857016208024	0.0012452987975008405	0.0012931327686662535	0.0012797730602526825	0.0013695251098812997	0.001353000522921396	0.0550064384545267	0.05346188473950265	4.3375184579936416e-07	4.324627501903211e-05	4.283811574972915e-07	4.2710806331253126e-05
43.55747780701245	0.001166667654312991	0.0011578242256111298	0.0012240578317099884	0.0012132806110196517	0.0012574003976907667	0.0012454120751554908	0.0012932829050369072	0.0012799203603503012	0.001369758483869535	0.0013532272550617307	0.055054120751076255	0.05350819271792385	4.455447221237037e-07	4.468965294415761e-05	4.40041384980501e-07	4.413765341920728e-05
43.81993352237618	0.0011667052892797545	0.0011578630790386483	0.0012241448034532368	0.0012133672645335382	0.0012575188913678433	0.0012455291069250077	0.001293437642510294	0.0012800721858423883	0.001369998353060161	0.0013534603196994986	0.05510282154225548	0.05355548974165107	4.5742503492710723e-07	4.6157677725588986e-05	4.5178804247616305e-07	4.5588866032841846e-05
44.08397066545326	0.0011667449733057487	0.0011579039974182579	0.0012242349297581388	0.0012134570540848824	0.0012576412475628002	0.0012456499569790834	0.001293597058262842	0.0012802286126661548	0.001370244824246146	0.0013536998209931514	0.0551525553405004	0.053603789898732816	4.6939448224104716e-07	4.7650819509553743e-05	4.6362280744323067e-07	4.7064908828026164e-05
44.349598765141174	0.0011667867455537949	0.001157947020046681	0.0012243282660997395	0.0012135500347819387	0.0012577675324249042	0.001245774690711434	0.0012937612309396158	0.0012803897182034273	0.001370498006266948	0.001353945865095296	0.055203336904406736	0.05365310751602923	4.814547821204752e-07	4.916955765596476e-05	4.755473770640291e-07	4.8566255558907256e-05
44.6168274077539	0.0011668306459657832	0.001157992187000717	0.001224424869020146	0.001213646262792415	0.0012578978133662142	0.001245903374763792	0.0012939302406837904	0.0012805555813095993	0.0013707580100516155	0.0013541985601945679	0.05525518124373204	0.05370345716405926	4.936076730462785e-07	5.071438093104397e-05	4.875634686640588e-07	5.009338926997842e-05
44.88566623736761	0.0011668767152771785	0.0011580395391517719	0.0012245247961490367	0.0012137457953638325	0.0012580321590863692	0.00124603607705039	0.0012941041691667615	0.0012807262823432042	0.0013710249486628948	0.0013544580165584887	0.055308103624517775	0.0537548536619642	5.058549143572254e-07	5.2285787706718434e-05	4.996728201135843e-07	5.164680249086784e-05
45.15612495616904	0.001166924995031806	0.001158089118180665	0.0012246281062245985	0.0012138486908443067	0.0012581706395979237	0.0012461728667829707	0.0012942830996189366	0.0012809019031961597	0.0013712989373424215	0.0013547243465773678	0.055362119574335227	0.05380731208259467	5.181982866671667e-07	5.388428616293073e-05	5.118771902430999e-07	5.322699743623427e-05
45.42821332480542	0.0011669755275968876	0.0011581409665926952	0.0012247348591148675	0.0012139550087037303	0.0012583133262521896	0.001246313814496313	0.0012944671168611884	0.0012810825273246544	0.0013715800935569717	0.0013549976648092284	0.05541724488765785	0.05386084775771594	5.306395922991501e-07	5.551039449477879e-05	5.241783592826489e-07	5.483448621115827e-05
45.701941162736816	0.0011670283561783774	0.001158195127732997	0.0012248451158395183	0.0012140648095554055	0.0012584602917656538	0.0012464589920743144	0.0012946563073370286	0.0012812682397807475	0.0013718685370458599	0.001355278088025846	0.05547349563136654	0.05391547628334271	5.431806557425201e-07	5.716464112623387e-05	5.365781292963716e-07	5.646979102039151e-05
45.97731834859046	0.0011670835248365548	0.0011582516458021642	0.001224958938592079	0.0012141781551780904	0.0012586116102469337	0.0012466084727766078	0.0012948507591454793	0.0012814591272446473	0.0013721643898694624	0.0013555657352598714	0.05553088815038647	0.0539712135252057	5.558233240965729e-07	5.8847564926606255e-05	5.490783246278955e-07	5.813344438276857e-05
46.25435482051728	0.0011671410785019211	0.001158310565872174	0.001225076390762607	0.0012142951085385106	0.0012587673572243261	0.0012467623312657637	0.0012950505620746959	0.0012816552780577253	0.0013724677764589415	0.0013558607278531174	0.055589439073465495	0.05402807562434766	5.685694675450041e-07	6.0559715433672334e-05	5.616807923591698e-07	5.982598935080907e-05
46.533060576550575	0.0011672010629913737	0.00115837193390259	0.0012251975369608143	0.0012144157338143122	0.001258927609673926	0.0012469206436350527	0.0012952558076363293	0.0012818567822562564	0.0013727788236671688	0.0013561631895060025	0.05564916531909308	0.054086079002861324	5.814209798208139e-07	6.230165308140911e-05	5.743874027753712e-07	6.154797973520476e-05
46.813445674966815	0.0011672635250246863	0.001158435796757074	0.0012253224430396725	0.0012145400964174934	0.0012590924460483641	0.001247083487436819	0.0012954665891006718	0.0012820637316059258	0.001373097660820915	0.0013564732463282184	0.0557100841015648	0.05414524036976578	5.943797787046068e-07	6.407394943397371e-05	5.872000498454225e-07	6.329998033555162e-05
47.09552023464871	0.0011673285122412822	0.0011585022022201903	0.0012254511761194894	0.0012146682630183017	0.0012592619463061459	0.0012472509417114461	0.0012956830015325882	0.0012822762196371049	0.0013734244197743072	0.0013567910268906275	0.05577221293719961	0.05420557672703238	6.074478065150844e-07	6.587718742454007e-05	6.001206517137862e-07	6.508256717593919e-05
47.37929443545016	0.0011673960732173252	0.0011585711990145322	0.0012255838046124868	0.001214800301569631	0.0012594361919416358	0.0012474230870169608	0.0012959051418282674	0.0012824943416809298	0.0013737592349636276	0.001357116662278448	0.05583556965070876	0.05426710537575475	6.20627030623825e-07	6.771196160035298e-05	6.131511512004993e-07	6.689632774631304e-05
47.66477851856398	0.0011674662574831123	0.0011586428368181468	0.0012257203982478683	0.0012149362813319024	0.0012596152660156758	0.0012476000054592587	0.0012961331087527998	0.0012827181949061888	0.0013741022434634563	0.0013574502861457437	0.05590017238172727	0.05432984392247971	6.339194439683275e-07	6.95788783730833e-05	6.26293516303375e-07	6.874186124941617e-05
47.951982786891236	0.0011675391155407942	0.0011587171662822942	0.001225861028097412	0.00121507627289847	0.001259799253186875	0.0012477817807229937	0.0012963670029786192	0.0012829478783570561	0.0013744535850442247	0.0013577920347712757	0.055966039591506714	0.054393810285689397	6.4732706559021e-07	7.147855627626098e-05	6.395497407340328e-07	7.061977885430837e-05
48.24091760541319	0.0011676146988824135	0.001158794239049524	0.001226005766601578	0.0012152203482215325	0.0012599882397435706	0.0012479684981031307	0.0012966069271248132	0.0012831834929916775	0.0013748134022312038	0.0013581420471157376	0.056033190069776896	0.05445902270245332	6.608519411703713e-07	7.341162622742647e-05	6.529218444365804e-07	7.253070395485395e-05
48.53159340156531	0.0011676930600082792	0.0011588741077720845	0.0012261546875961603	0.001215368580638586	0.0012601823136364878	0.0012481602445371805	0.001296852985797344	0.0012834251417216376	0.0013751818403649758	0.0013585004648804214	0.056101642941782576	0.05452549973524205	6.744961436001493e-07	7.537873179883081e-05	6.664118741500982e-07	7.447527243639729e-05
48.82402066561362	0.0011677742524456728	0.0011589568261306774	0.0012263078663394815	0.0012155210448994214	0.0012603815645121114	0.0012483571086381452	0.0012971052856301853	0.001283672929452343	0.0013755590476634315	0.0013588674325673658	0.056171417675495085	0.05459326027891946	6.882617735412024e-07	7.73805294931873e-05	6.800219039607147e-07	7.64541329476287e-05
49.11820995103327	0.0011678583307679034	0.0011590424488535484	0.0012264653795401536	0.0012156778171936744	0.0012605860837467849	0.0012485591807281722	0.001297363935327418	0.0012839269631243187	0.0013759451752853424	0.0013592430975410091	0.056242534089013294	0.0546623235679071	7.021509600157495e-07	7.941768902675062e-05	6.937540358818717e-07	7.846794717975003e-05
49.41417187488941	0.0011679453506137087	0.0011591310317359388	0.0012266273053854126	0.001215838975178952	0.0012607959644815598	0.0012487665528729556	0.0012976290457062916	0.0012841873517554744	0.0013763403773955467	0.001359627610091417	0.05631501235814552	0.054732709183536093	7.161658609955088e-07	8.149089361872419e-05	7.076104004289513e-07	8.051739015116355e-05
49.71191711822035	0.0011680353687070078	0.001159222631659881	0.0012267937235700313	0.0012160045980095287	0.001261011301657804	0.0012489793189168757	0.001297900729741288	0.0012844542064843268	0.0013767448112317956	0.0013600211234990976	0.05638887302419503	0.054804437061582466	7.303086640257639e-07	8.360084028993797e-05	7.215931572329345e-07	8.260315050165334e-05
50.01145642642306	0.0011681284428770313	0.0011593173066143786	0.0012269647153258507	0.00121617476636566	0.0012612321920536106	0.0012491975745189355	0.0012981791026092212	0.001284727640614259	0.001377158637173332	0.001360423794101498	0.05646413700193869	0.054877527500002264	7.44581586841625e-07	8.574824016591154e-05	7.357044956458197e-07	8.472593079150714e-05
50.3128006096408	0.0011682246320787971	0.001159415115715932	0.0012271403634519016	0.0012163495624834758	0.001261458734320986	0.0012494214171894615	0.0012984642817353699	0.0012850077696587713	0.0013775820188112078	0.0013608357813611734	0.05654082558781461	0.054952001166860234	7.589868780072742e-07	8.793381878913209e-05	7.499466353729292e-07	8.68864478091036e-05
50.61596054315354	0.001168323996413988	0.001159516119229469	0.0012273207523451793	0.0012165290701855297	0.0012616910290238908	0.0012496509463276449	0.001298756386840721	0.0012852947113878293	0.0013780151230204534	0.0013612572479357423	0.05661896046832323	0.0550278791084674	7.735268175899056e-07	9.015831644137995e-05	7.643218271273337e-07	8.908543288799198e-05
50.9209471677702	0.0011684265971521953	0.0011596203785896422	0.0012275059680320437	0.0012167133749119612	0.0012619291786771071	0.001249886263259896	0.001299055539990305	0.0012855885858752743	0.0013784581200340983	0.0013616883597496287	0.05669856372864556	0.05510518275773028	7.882037178132822e-07	9.242248846896839e-05	7.788323532734349e-07	9.132363222746909e-05
51.22777149022361	0.0011685324967525578	0.0011597279564225253	0.0012276960982002842	0.0012169025637523234	0.0012621732877859783	0.00125012747127906	0.0012993618656426788	0.0012858895155473604	0.0013789111835191313	0.0013621292860676766	0.0567796578614859	0.05518393394271495	8.030199237581311e-07	9.472710562125064e-05	7.934805285147832e-07	9.36018072259237e-05
51.53644458356769	0.0011686417588858032	0.001159838916567713	0.0012278912322318612	0.0012170967254780771	0.0012624234628870413	0.0012503746756845093	0.0012996754907005908	0.0012861976252324407	0.0013793744906544605	0.0013625801995706844	0.0568622657761492	0.055264154895439434	8.179778140660066e-07	9.707295439490005e-05	8.082687005866659e-07	9.592073482014851e-05
51.84697758757708	0.001168754448456684	0.00115995332410082	0.0012280914612363256	0.0012172959505757624	0.001262679812589564	0.00125062798382313	0.001299996544562836	0.0012865130422118258	0.0013798482222109085	0.0013630412764329097	0.056946410807854904	0.055345868260894805	8.330798016735128e-07	9.946083738895939e-05	8.231992509747169e-07	9.828120783497707e-05
52.15938170914916	0.0011688706316268468	0.0011600712453564111	0.001228296878084965	0.0012175003312808867	0.00126294244761803	0.0012508875051312394	0.001300325159177376	0.0012868358962718686	0.00138033256263335	0.0013635126964016346	0.057032116727298125	0.05542909710630412	8.483283345361164e-07	0.0001018915736660797	8.382745956218157e-07	0.00010068403533827763
52.47366822270851	0.0011689903758380891	0.0011601927479513274	0.0012285075774456384	0.0012177099616124984	0.0012632114808555602	0.001251153351177424	0.001300661469095695	0.0012871663197572653	0.0013808277001249956	0.0013639946428787967	0.05711940775046438	0.05551386493062869	8.637258964014002e-07	0.000104365999125694	8.534971856939688e-07	0.00010313004300968598
52.789848470613855	0.0011691137498360841	0.001160317900808479	0.0012287236558183876	0.0012179249374085327	0.0012634870273883453	0.0012514256357063817	0.0013010056115285084	0.0012875044476256747	0.0013813338267339645	0.0013644873030048317	0.05720830854870682	0.05560019567432544	8.792750075883871e-07	0.00010688496688662785	8.688695083405515e-07	0.00010562007351613834
53.107933863567155	0.0011692408236945054	0.001160446774181041	0.001228945211571771	0.0012181453563618694	0.0012637692045510632	0.0012517044746837185	0.0013013577264027766	0.0012878504175036119	0.0013818511384421446	0.00136499086774471	0.057298844259090244	0.05568811372936539	8.949782257915845e-07	0.00010944934767870285	8.843940874768853e-07	0.00010815498689778491
53.42793588102576	0.0011693716688396302	0.0011605794396771327	0.0012291723449800048	0.001218371318057195	0.0012640581319733567	0.0012519899863418053	0.0013017179564201412	0.0012882043697437342	0.0013823798352564764	0.0013655055319763175	0.05739104049501537	0.05577764394952127	9.108381468984732e-07	0.00011206003024502587	9.000734846019431e-07	0.00011073566096481136
53.74986607161648	0.0011695063580753682	0.0011607159702849213	0.0012294051582608663	0.0012186029240086199	0.0012643539316273481	0.0012522822912266452	0.001302086447116749	0.0012885664474834796	0.0013829201213026805	0.0013660314945811794	0.05748492335712897	0.05586881166093032	9.268574058202226e-07	0.00011471792175321571	9.159102995945877e-07	0.00011336299170094932
54.073736053552395	0.001169644965608765	0.0011608564403982108	0.0012296437556144272	0.0012188402776981207	0.0012646567278762632	0.0012525815122458345	0.0013024633469245596	0.0012889367967051592	0.001383472204921549	0.0013665689585376603	0.057580519444528036	0.055961642672945004	9.43038677381821e-07	0.00011742394822211732	9.319071715958947e-07	0.0001160378936838069
54.399557515052166	0.0011697875670759823	0.0011610009258424994	0.0012298882432626211	0.0012190834846148052	0.0012649666475241727	0.0012528877747176245	0.0013028488072341577	0.001289315566297512	0.00138403629876787	0.0013671181310166915	0.057677855866268835	0.05605616328927437	9.59384677185534e-07	0.00012017905495378955	9.480667798580835e-07	0.00011876130051097222
54.727342214761876	0.001169934239568741	0.0011611495039015153	0.001230138729489645	0.0012193326522950121	0.0012652838198668702	0.001253201206421106	0.0013032429824590985	0.001289702908118766	0.0013846126199120515	0.001367679223480102	0.05777696025319064	0.056152400319432604	9.758981625333438e-07	0.00012298420698167445	9.643918446437545e-07	0.00012153416524018912
55.057101982179326	0.001170085061661274	0.0011613022533442572	0.0012303953246832592	0.0012195878903632931	0.0012656083767439523	0.001253521937647567	0.0013036460301018703	0.0012900989770612678	0.0013852013899445712	0.0013682524517816637	0.05787786077006234	0.05625038109049761	9.925819333587126e-07	0.0001258403895282867	9.808851281379195e-07	0.00012435746083974686
55.38884871808102	0.0011702401134377554	0.0011614592544525169	0.001230658141376953	0.0012198493105742621	0.001265940452592085	0.0012538501012530282	0.0013040581108214675	0.001290503931117695	0.0013858028350832974	0.001368838036270901	0.05798058612806305	0.05635013345919468	1.009438833175693e-06	0.0001287486084749212	9.975494353841024e-07	0.0001272321806511656
55.722594394951685	0.0011703994765202533	0.0011616205890489315	0.0012309272942930478	0.0012201170268553664	0.001266280184499534	0.001254185832712015	0.0013044793885026698	0.0012909179314489253	0.0013864171862838154	0.0013694362018997878	0.05808516559760563	0.05645168582430969	1.0264717500852848e-06	0.00013170989084765328	1.014387615264024e-06	0.00013015933886670328
56.058351057416104	0.0011705632340971977	0.0011617863405255493	0.0012312029003867303	0.0012203911553505884	0.0012666277122619668	0.0012545292701725823	0.001304910030327055	0.0012913411424536024	0.001387044679352839	0.001370047178332416	0.05819162902151978	0.056555067139448696	1.043683617761625e-06	0.00013472528531019434	1.0314025614679631e-06	0.00013313997101480068
56.39613082267415	0.001170731470952362	0.0011619565938729196	0.001231485078891039	0.0012206718144650854	0.0012669831784395574	0.0012548805545126243	0.0013053502068457823	0.001291773731839429	0.0013876855550647995	0.0013706712000577128	0.05830000682859672	0.056660306926150844	1.0610774165125542e-06	0.00013779586267739785	1.048597213533422e-06	0.00013617513446512186
56.7359458809379	0.0011709042734944094	0.0011621314357097466	0.0012317739513628603	0.001220959124910835	0.0012673467284154637	0.0012552398293975298	0.0013058000920542455	0.0012922158706962844	0.001388340059281758	0.0013713085065053564	0.05841033004751472	0.05676743528736668	1.0786561743263059e-06	0.0001409227164359539	1.0659745578696974e-06	0.00013926590894047797
57.07780849587155	0.0011710817297869488	0.0011623109543130573	0.0012320696417298953	0.0012212532097532428	0.0012677185104556523	0.001255607241339166	0.0013062598634685774	0.001292667733571146	0.0013890084430766823	0.0013719593421649223	0.058522630321155567	0.05687648292131238	1.0964229679769587e-06	0.00014410696328406858	1.0835376288386139e-06	0.00014241339704751388
57.42173100503407	0.0011712639295791893	0.0011624952396489746	0.0012323722763387054	0.0012215541944588161	0.001268098675770191	0.0012559829397563022	0.0013067297022041505	0.001293129498544962	0.0013896909628602918	0.0013726239567084582	0.05863693992132231	0.05698748113571804	1.1143809241693538e-06	0.00014734974368674214	1.1012895098779733e-06	0.0001456187248233265
57.7677258203244	0.001171450964337137	0.0011626843834040362	0.0012326819840037888	0.0012218622069438676	0.0012684873785759705	0.0012563670770364447	0.0013072097930560559	0.0012936013473114495	0.0013903878805115084	0.0013733026051165255	0.05875329176387506	0.05710046186246954	1.1325332206582085e-06	0.00015065222243978993	1.1192333346007194e-06	0.00014888304228991012
58.115805428429454	0.0011716429272753761	0.0011628784790171005	0.0012329988960577494	0.001222177377624293	0.001268884776160941	0.0012567598085991558	0.0013077003245816554	0.0012940834652579185	0.0013910994635116794	0.0013739955478078577	0.058871719424294755	0.05721545767267605	1.1508830874611218e-06	0.00015401558925645653	1.1373722879747666e-06	0.00015220752403058424
58.465982391274686	0.0011718399133894483	0.0011630776217118576	0.0012333231464025907	0.0012224998394664715	0.0012692910289498936	0.001257161292960895	0.0013082014891852753	0.0012945760415481809	0.0013918259850826972	0.001374703050772766	0.058992257153690573	0.057332501792155745	1.1694338080767835e-06	0.00015744105936810193	1.155709607520393e-06	0.00015559336978071547
58.818269346477535	0.0011720420194888269	0.0011632819085299398	0.0012336548715621424	0.001222829728039285	0.0012697063005718324	0.0012575716918014207	0.0013087134832050877	0.0012950792692075933	0.0013925677243291415	0.0013754253857104013	0.0591149398952667	0.05745162811737092	1.1881887207517566e-06	0.00016092987414254023	1.1742485845501333e-06	0.00015904180503598098
59.172679007803275	0.0011722493442305171	0.001163491438364662	0.0012339942107356728	0.0012231671815673161	0.0012701307579289821	0.0012579911700318046	0.0013092365070022688	0.0012955933452103209	0.0013933249663845941	0.0013761628301700247	0.05923980330126222	0.05757287123181768	1.207151219756149e-06	0.00016448330171681125	1.1929925654190817e-06	0.0001625540816740656
59.52922416562417	0.0011724619881532624	0.0011637063119953742	0.0012343413058526832	0.0012235123409852144	0.0012705645712674611	0.0012584198958640793	0.0013097707650524656	0.00129611847056885	0.001394098002562242	0.001376915667696392	0.05936688375037663	0.057696266422886895	1.2263247567239049e-06	0.00016810263765157374	1.2119449528298371e-06	0.0001661314785976753
59.887917687380885	0.0011726800537124123	0.0011639266321224798	0.0012346963016289614	0.0012238653499933138	0.0012710079142497048	0.001258858040882606	0.0013103164660397016	0.0012966548504258746	0.0013948871305099737	0.0013776841879794446	0.059496218365705414	0.05782184969921382	1.2457128420260543e-06	0.0001717892056036785	1.2311092071825517e-06	0.00016977530239578598
60.24877251804685	0.001172903645315424	0.001164152503403096	0.00123505934562388	0.0012242263551144846	0.0012714609640286476	0.0012593057801171732	0.0013108738229527348	0.0012972026941485803	0.0013956926543700645	0.0013784686870084108	0.05962784503319336	0.05794965780853127	1.2653190461571918e-06	0.00017554435801403478	1.250488847928449e-06	0.00017348688801932521
60.6118016805955	0.0011731328693580293	0.0011643840324873818	0.0012354305882989987	0.0012245955057522732	0.001271923901323735	0.0012597632921178903	0.0013114430531839822	0.0012977622154254195	0.0013965148849436496	0.0013792694672304865	0.05976180242062805	0.05807972825604393	1.2851470012039193e-06	0.0001793694768212617	1.2700874550079094e-06	0.00017726759948294424
60.97701827647021	0.0011733678342610906	0.0011646213280555625	0.0012358101830780102	0.0012249729542503807	0.001272396910498831	0.0012602307590319484	0.001312024378631095	0.0012983336323654745	0.0013973541398601627	0.0013800868377142868	0.05989812999719228	0.05821209932333828	1.3052004023308538e-06	0.00018326597419254798	1.2899086703035186e-06	0.00018111883058255507
61.34443548605718	0.0011736086505081296	0.0011648645008556333	0.0012361982864080346	0.0012253588559534723	0.0012728801796420418	0.0012607083666822567	0.0013126180258012353	0.0012989171676004488	0.0013982107437518804	0.0013809211143181843	0.06003686805359112	0.05834681008785262	1.3254830093091356e-06	0.00018723529327574484	1.3099561991301942e-06	0.00018504200563390638
61.71406656916102	0.0011738554306835727	0.0011651136637417852	0.0012365950578223349	0.0012257533692693972	0.0012733739006475493	0.0012611963046480583	0.0013132242259181765	0.001299513048389411	0.001399085028433795	0.0013817726198637583	0.06017805772277364	0.058483900442918506	1.3459986481002308e-06	0.0001912789089745237	1.330233811792968e-06	0.0001890385802349459
62.085924865483435	0.001174108289511703	0.001165368931713545	0.0012370006600044585	0.0012261566557328235	0.0012738782692994792	0.0012616947663475447	0.0013138432150322915	0.0013001215067263469	0.0013999773330889815	0.001382641684314504	0.060321741001273	0.05862341111839815	1.3667512124794154e-06	0.00019539832874601593	1.3507453451644998e-06	0.00019311004204780602
62.46002379510434	0.0011743673438963525	0.0011656304219556598	0.001237415258853869	0.0012265688800703468	0.0012743934853578943	0.001262203949122551	0.0013144752341335388	0.001300742779450631	0.001400888004459676	0.0013835286449600122	0.060467960771180954	0.05876538370193478	1.3877446657102176e-06	0.0001995950934214341	1.3714947043272103e-06	0.0001972579116060469
62.83637685896657	0.0011746327129613292	0.0011658982538787267	0.001237839023553084	0.0012269902102670937	0.001274919752646949	0.0012627240543253838	0.0013151205292675264	0.001301377108360496	0.0014018173970442593	0.0013844338466058093	0.060616760822783444	0.058909860660842306	1.4089830422685159e-06	0.0002038707780520621	1.3924858642589983e-06	0.00020148374314452044
63.21499763936286	0.0011749045180916155	0.0011661725491605975	0.0012382721266363847	0.001227420817634881	0.0012754572791452926	0.0012632552874078456	0.0013157793516547745	0.001302024740329612	0.00140276587330038	0.0013853576417690672	0.06076818587787502	0.05905688536464838	1.430470449627786e-06	0.00020822699278097434	1.413722871575554e-06	0.00020578912545554662
63.59589980042612	0.0011751828829753368	0.0011664534317885637	0.0012387147440601194	0.001227860876881956	0.0012760062770787754	0.0012637978580125305	0.0013164519578132635	0.0013026859274268639	0.0014037338038544356	0.001386300390880403	0.06092228161377998	0.05920650210831892	1.4522110700820792e-06	0.00021266538373909682	1.4352098463117028e-06	0.00021017568276840426
63.979097088622495	0.0011754679336465172	0.0011667410281023351	0.0012391670552746497	0.001228310566184364	0.0012765669630155263	0.001264351980066438	0.0013171386096843794	0.001303360927039434	0.0014047215677176366	0.0013872624624919811	0.06107909468810326	0.05935875613618799	1.4742091626294973e-06	0.00021718763396896823	1.4569509837591282e-06	0.00021464507565563395
64.36460333324754	0.0011757597985286468	0.0011670354668378354	0.0012396292432979893	0.001228770067258989	0.0012771395579634784	0.001264917871876998	0.001317839574762373	0.001304050001999301	0.001405729552508926	0.001388244233492165	0.061238672764233844	0.059513693666613236	1.4964690649244081e-06	0.00022179546437792186	1.4789505563797718e-06	0.0002191990019694834
64.75243244692527	0.0011760586084790699	0.001167336879171832	0.0012401014947911783	0.0012292395654383208	0.0012777242874704225	0.0012654957562305705	0.0013185551262274505	0.001304753420713272	0.0014067581546849943	0.0013892460893269634	0.06140106453763274	0.05967136191738663	1.5189951952764968e-06	0.00022649063471866238	1.5012129157511087e-06	0.00022383919780324946
65.14259842611021	0.0011763644968342084	0.0011676453987674047	0.0012405840001354354	0.0012297192497469753	0.0012783213817266473	0.001266085860493486	0.001319285543082606	0.001305471457296651	0.0014078077797776583	0.001390268424228515	0.06156631976292787	0.059831809131925325	1.5417920547233267e-06	0.0002312749446015394	1.5237424945936055e-06	0.0002285674384849279
65.53511535159264	0.0011766775994556493	0.0011679611618202873	0.0012410769535111514	0.0012302093129800454	0.0012789310756702752	0.001266688416715732	0.0013200311102943383	0.0013062043917106854	0.0014088788426389032	0.0013913116414508975	0.06173448928184642	0.05999508460626799	1.5648642291588456e-06	0.00023615023453676942	1.5465438088476183e-06	0.00023338553959925679
65.92999738900669	0.0011769980547770937	0.0011682843071060833	0.0012415805529787552	0.001230709951783302	0.0012795536090953424	0.0012673036617373257	0.0013207921189373648	0.001306952509903898	0.001409971767693853	0.0013923761535135173	0.06190562505201564	0.06016123871691203	1.5882163915260754e-06	0.00024111838700852095	1.569621459814258e-06	0.0002382953580420677
66.32725878934137	0.0011773260038522048	0.001168614976028385	0.0012420950005615225	0.0012312213667353207	0.0012801892267627368	0.0012679318372975001	0.0013215688663434835	0.001307716103957446	0.0014110869892020059	0.001393462382452393	0.06207978017666147	0.06033032294951116	1.61185330409307e-06	0.00024618132758458255	1.592980136376921e-06	0.0002432987931078323
66.72691388945532	0.0011776615904033581	0.0011689533126678065	0.001242620502330371	0.0012317437624315751	0.0012808381785140704	0.0012685731901467556	0.0013223616562547142	0.0013084954722346412	0.0014122249515270315	0.0013945707600796179	0.06225700893523707	0.060502389928473094	1.6357798207917561e-06	0.0002513410260601423	1.6166246172798476e-06	0.0002483977876114596
67.12897711259382	0.0011780049608713262	0.0011692994638319604	0.0012431572684907064	0.0012322773475705615	0.0012815007193885846	0.001269227972161895	0.0013231707989808778	0.0013092909195347815	0.0014133861094154862	0.0013957017282513412	0.062437366815015584	0.06067749344748656	1.660000889628548e-06	0.0002565994976359842	1.6405597734873469e-06	0.0002535943290439824
67.53346296890952	0.0011783562644658945	0.0011696535791063769	0.0012437055134713617	0.0012328223350419963	0.0012821771097431699	0.0012698964404641087	0.0013239966115617466	0.0013101027572514226	0.00141457092828477	0.0013968557391445728	0.06262091054368288	0.06085568850101093	1.6845215551734589e-06	0.000261958804135376	1.664790570603085e-06	0.00025889045076471495
67.94038605598601	0.0011787156532174566	0.001170015810906407	0.0012442654560157116	0.0012333789420171642	0.0012828676153756218	0.0012705788575402297	0.001324839417933951	0.0013109313035352618	0.0014157798845207234	0.0013980332555431816	0.0628076981229646	0.061037031316761164	1.7093469611472248e-06	0.00026742105526153526	1.6893220714008297e-06	0.000264288233234683
68.3497610593647	0.0011790832820295874	0.0011703863145301223	0.001244837319275011	0.0012339473900414724	0.0012835725076512216	0.0012712754913672536	0.0013256995491027924	0.0013117768834617948	0.0014170134657852278	0.0013992347511334526	0.06299778886332578	0.06122157938922974	1.734482353065456e-06	0.0002729884098922608	1.7141594383972628e-06	0.00026978980528494234
68.7616027530747	0.0011794593087326149	0.0011707652482122169	0.0012454213309040145	0.001234527905129258	0.0012842920636327475	0.0012719866155402127	0.0013265773433191281	0.0013126398292038896	0.0014182721713342063	0.0014004607108095528	0.06319124341978397	0.06140939151427896	1.759933080976465e-06	0.00027866307741647445	1.7393079365217185e-06	0.00027539734542597616
69.17592600016614	0.0011798438941382195	0.0011711527731789518	0.001246017723158954	0.0012351207178609347	0.0012850265662140297	0.0012727125094035283	0.001327473146261526	0.0013135204802094747	0.0014195565123464576	0.0014017116309893362	0.06338812382887728	0.06160052782484475	1.785704602308381e-06	0.0002844473191182806	1.7647729358980305e-06	0.0002811130832047759
69.59274575324658	0.0011802372020950883	0.0011715490537041642	0.0012466267329979577	0.0012357260634825488	0.0012857763042571832	0.001273453458185966	0.0013283873112238751	0.0013144191833845244	0.001420867012263772	0.0014029880199409046	0.06358849354682422	0.061795049827791854	1.8118024847954117e-06	0.0002903434496024926	1.7905599146877428e-06	0.00028693930060050277
70.01207705502031	0.001180639399545621	0.00117195425716634	0.0012472486021839384	0.0012363441820077855	0.001286541572733601	0.00127420975313927	0.0013293201993086253	0.0013153362932815007	0.0014222042071427548	0.0014042903981203235	0.06379241748893033	0.061993020441966015	1.838232409494961e-06	0.00029635383826695505	1.816674462032852e-06	0.00029287833346630654
70.43393503883172	0.0011810506565837354	0.0011723685541067982	0.0012478835773900698	0.0012369753183225313	0.001287322672868871	0.0012749816916806432	0.0013302721796258868	0.001316272172293482	0.0014235686460188802	0.0014056192985209962	0.06399996207027833	0.06219450403748465	1.8650001739109988e-06	0.0003024809108245763	1.8431222810991622e-06	0.00029893257302041065
70.85833492921113	0.0011814711465137735	0.0011727921182889869	0.0012485319103078933	0.00123761972229204	0.0012881199122917089	0.0012757695775391599	0.0013312436294985774	0.001317227190854153	0.0014249608912832422	0.0014069752670351336	0.06421119524775508	0.06239956647631346	1.8921116952364762e-06	0.0003087271508769307	1.8699091922365178e-06	0.00030510446738696295
71.2852920424243	0.0011819010459105583	0.0011732251267589464	0.0012491938577581657	0.0012382776488708122	0.0012889336051870876	0.0012765737209062876	0.0013322349346738698	0.0013182017276439056	0.001426381519072581	0.001408358862827865	0.06442618656346599	0.06260827515417777	1.9195730136967876e-06	0.0003150951015400971	1.8970411362309765e-06	0.0003113965231874294
71.71482178702524	0.0011823405346805941	0.001173667759906922	0.0012498696818044963	0.0012389493582152299	0.0012897640724536543	0.0012773944385906031	0.0013332464895411348	0.001319196169802232	0.0014278311196730905	0.001409770658724468	0.06464500718958774	0.06282069904386112	1.9473902959819215e-06	0.0003215873671207625	1.9245241776469704e-06	0.00031781130718067097
72.14693966441222	0.0011827897961244466	0.0011741202015301765	0.0012505596498698698	0.0012396351157990479	0.0012906116418656033	0.0012782320541768724	0.0013342786973566307	0.0013202109131466592	0.001429310297938607	0.0014112112416112925	0.06486772997471454	0.06303690873993831	1.9755698388425422e-06	0.0003282066148566909	1.952364508330147e-06	0.00032435144796724713
72.58166126938723	0.0011832490170003481	0.0011745826388970377	0.0012512640348561678	0.0012403351925318518	0.0012914766482391767	0.0012790868981896592	0.0013353319704752242	0.0013212463623984933	0.0014308196737238253	0.0014126812128509745	0.06509442949175748	0.06325697650500384	2.004118072786035e-06	0.0003349555767120649	1.9805684510014986e-06	0.000331019637745289
73.01900229071879	0.0011837183875890152	0.0011750552628121715	0.0012519831152667323	0.0012410498648805191	0.001292359433603906	0.001279959308261567	0.0013364067305893478	0.0013223029314155716	0.0014323598823331217	0.001414181188712505	0.0653251820874551	0.06348097631745023	2.03304156587902e-06	0.0003418370512310587	2.009142462957962e-06	0.00033781863412379876
73.45897851170821	0.001184198101759726	0.0011755382676831322	0.0012527171753320965	0.0012417794149938153	0.0012932603473787825	0.0012808496293063108	0.0013375034089755018	0.0013233810434323278	0.0014339315749856984	0.0014157118008168088	0.06556006593355505	0.06370898392085789	2.062347027734397e-06	0.0003488539054643802	2.038093139954079e-06	0.0003447512620077531
73.90160581075892	0.0011846883570377034	0.0011760318515882302	0.0012534665051389911	0.0012425241308302287	0.0012941797465535524	0.0012817582136967931	0.0013386224467486062	0.0013244811313074456	0.0014355354192977692	0.001417273696598535	0.06579916107974064	0.06394107687505272	2.0920413135938013e-06	0.0003560090769537394	2.067427220165839e-06	0.00035182041553771803
74.34690016194996	0.0011851893546727724	0.0011765362163456907	0.0012542314007626737	0.001243284306289085	0.0012951179958752437	0.0012826854214482988	0.0013397642951244314	0.001325603637779344	0.0014371720997824677	0.001418867539784679	0.06604254950835922	0.06417733460891065	2.1221314285663987e-06	0.0003633055757888415	2.097151588318887e-06	0.0003590290601019064
74.79487763561212	0.0011857012997093935	0.0011770515675842007	0.0012550121644027568	0.0012440602413451242	0.0012960754680401926	0.001283631620407069	0.0013409294156905068	0.0013267490157298587	0.0014388423183683376	0.0014204940108908674	0.06629031519103298	0.06441783847496062	2.152624532038988e-06	0.0003707464867397092	2.1272732799748097e-06	0.000366380234420316
75.24555439890803	0.0011862244010580397	0.0011775781148148192	0.0012558091045225819	0.0012448522421865799	0.0012970525438916974	0.0012845971864443707	0.0013421182806857615	0.001327917728456375	0.0014405467949371632	0.0014221538077360035	0.06654254414722183	0.064662671805869	2.1835279422110013e-06	0.00037833497145836614	2.1577994859327786e-06	0.00037387705269598115
75.6989467164156	0.001186758871567979	0.0011781160715043058	0.001256622535992289	0.0012456606213569078	0.0012980496126235334	0.0012855825036562967	0.0013433313732892798	0.0013291102499527743	0.001442286267882035	0.0014238476459761291	0.06679932450481658	0.06491191997287556	2.2148491408192396e-06	0.0003860742707638143	2.188737556828085e-06	0.00038152270684863043
76.15507095071504	0.0011873049281014866	0.0011786656551498952	0.0012574527802356836	0.0012464856979002663	0.0012990670719895301	0.0012865879645694894	0.0013445691879185125	0.0013303270651995277	0.0014440614946865517	0.0014255762596583452	0.06706074656284641	0.06516567044626126	2.2465957780198192e-06	0.00039396770700569905	2.2200950078718387e-06	0.0003893204688237284
76.61394356297929	0.0011878627916095054	0.0011792270873555396	0.00125830016538102	0.0012473277975108678	0.0013001053285194193	0.00128761397035299	0.0013458322305373116	0.0013315686704632856	0.001445873252526102	0.0014273404017956853	0.06732690285638201	0.06542401285792493	2.278775677454648e-06	0.0004020186865150155	2.2518795237699927e-06	0.0003972736929853671
77.07558111356816	0.0011884326872088093	0.0011798005939096647	0.001259165026415841	0.0012481872526863306	0.0013011647977411998	0.0012886609310364479	0.0013471210189741998	0.0013328355736063533	0.0014477223388922533	0.001429140844963901	0.0675978882237277	0.06568703906615797	2.311396841505036e-06	0.0004102307021428553	2.2840989638264666e-06	0.00040538581859650424
77.54000026262605	0.0011890148442606759	0.0011803864048644608	0.0012600477053459867	0.0012490644028851521	0.0013022459044102332	0.0012897292657349122	0.0013484360832512546	0.001334128294406434	0.001449609572241283	0.0014309783819211423	0.06787379987599006	0.06595484322270607	2.3444674567259325e-06	0.00041860733589049737	2.316761367219958e-06	0.00041366037238632636
78.00721777068286	0.0011896094964511186	0.0011809847546167403	0.0012609485513589156	0.001249959594688435	0.001303349082745331	0.0012908194028804368	0.0013497779659240514	0.0013354473648870446	0.0014515357926679733	0.0014328538262515834	0.06815473746912723	0.06622752184220777	2.3779958995050286e-06	0.0004271522616387802	2.349874958492825e-06	0.000422100971214312
78.47725049925933	0.0011902168818727118	0.0011815958819904168	0.0012618679209914876	0.0012508731819660206	0.0013044747766720953	0.0012919317804607742	0.001351147222433119	0.0013367933296590548	0.00145350186260586	0.001434768013034112	0.06844080317857579	0.06650517387411148	2.411990741925038e-06	0.0004358692479776993	2.383448153240545e-06	0.00043071132483210595
78.95011541147531	0.0011908372431080388	0.0011822200303206153	0.0012628061783023434	0.0012518055260471559	0.0013056234400737673	0.0012930668462653907	0.0013525444214673619	0.0013381667462737787	0.0014555086675551512	0.0014367217995372309	0.06873210177656457	0.06678790077717137	2.446460757823737e-06	0.00044476216113742417	2.417489563994596e-06	0.0004394952387431206
79.42582957266194	0.0011914708273147896	0.0011828574475394584	0.0012637636950490261	0.0012527569958958409	0.0013067955370498628	0.0012942250581390823	0.0013539701453399336	0.0013395681855880863	0.0014575571168396165	0.0014387160659413893	0.06902874071222471	0.067075806596627	2.4814149291178984e-06	0.00045383496803375056	2.452008006345813e-06	0.00044845661717271557
79.90441015097758	0.0011921178863125695	0.0011835083862635767	0.0012647408508700275	0.0012537279682910314	0.0013079915421829137	0.0012954068842434877	0.001355424990377109	0.001340998232142054	0.001459648144393853	0.0014407517160900662	0.06933083019461898	0.06736899804418445	2.516862452361197e-06	0.00046309173942837845	2.4870125053108247e-06	0.0004575994661508709
80.38587441802741	0.0011927786766714403	0.0011841731038833717	0.0012657380334719047	0.0012547188280118476	0.001309211940813592	0.0012966128033267902	0.001356909567320666	0.001342457484549651	0.0014617827095823569	0.0014428296782709462	0.06963848327880666	0.06766758458090774	2.5528127455389047e-06	0.0004725366532060127	2.5225123019144598e-06	0.0004669278967072976
80.87023974948666	0.001193453459802231	0.0011848518626540684	0.0012667556388216402	0.0012557299680279472	0.0013104572293245512	0.0012978433050019026	0.0013584245017443505	0.0013439465559030072	0.0014639617980519305	0.0014449509060286293	0.06995181595507638	0.06797167850315383	2.589275455137539e-06	0.0004821739977783346	2.558516860040605e-06	0.00047644612818906196
81.35752362572781	0.0011941425020486657	0.0011855449297886052	0.0012677940713444271	0.001256761789695253	0.0013117279154333124	0.001299098890033479	0.001359970434485022	0.0013454660741908356	0.0014661864226190563	0.0014471163790104	0.07027094724148307	0.0682813950316719	2.6262604634788404e-06	0.0004920081756180084	2.5950358735384992e-06	0.0004861584917050521
81.8477436324513	0.001194846074781344	0.0011862525775523903	0.0012688537441270609	0.0012578147029572	0.0013130245184945469	0.0013003800706340753	0.001361548022089096	0.001347016682731595	0.0014684576241939318	0.001449327103846642	0.07059599927982611	0.06859685240400479	2.663777896373589e-06	0.0005020437069338524	2.6320792736306536e-06	0.0004960694337060589
82.34091746132043	0.001195564454493637	0.0011869750833599993	0.001269935079127151	0.0012588891265517248	0.0013143475698121384	0.0013016873707698406	0.0013631579372749662	0.0013485990406220567	0.0014707764727430064	0.0014515841150676363	0.07092709743522382	0.06891817197033716	2.7018381310319438e-06	0.0005122852334829564	2.6696572365779436e-06	0.0005061835196986109
82.83706291059936	0.0011962979228994936	0.0011877127298738012	0.001271038507388304	0.0012599854882241342	0.0013156976129613566	0.0013030213264760544	0.001364800869412035	0.0013502138232018624	0.0014731440682918592	0.0014538884760584528	0.07126437039943526	0.0692454782929344	2.7404518043189913e-06	0.0005227375225365649	2.7077801916649755e-06	0.0005165054381060241
83.33619788579601	0.0011970467670332724	0.001188465805104626	0.0012721644692615553	0.0012611042249461295	0.0013170752041216146	0.0013043824861829693	0.0013664775250171511	0.0013518617225348516	0.001475561541970531	0.0014562412800539239	0.07160795029809647	0.06957889924933512	2.7796298213411934e-06	0.0005334054710036118	2.7464588295102784e-06	0.0005270400042833301
83.83834040030794	0.0011978112793515775	0.0011892346025144608	0.0012733134146332052	0.0012622457831411391	0.0013184809124201589	0.0013057714110522945	0.0013681886282691457	0.0013535434479078057	0.0014780300571033587	0.001458643651175612	0.07195797280204135	0.0699185661394529	2.8193833643587463e-06	0.0005442941097149046	2.7857041106891817e-06	0.0005377921646868566
84.34350857607244	0.001198591757837195	0.0011900194211212627	0.0012744858031593297	0.0012634106189162216	0.001319915320287181	0.0013071886753247958	0.0013699349215423088	0.0013552597263474255	0.0014805508103456345	0.0014610967455129505	0.07231457724288833	0.07026461379676673	2.8597239020873837e-06	0.0005554086078841669	2.8255272747264044e-06	0.0005487670012141455
84.85172064422062	0.0011993885061051563	0.0011908205656059197	0.001275682104507183	0.001264599198300753	0.0013213790238227842	0.0013086348666794259	0.0013717171659596292	0.0013570113031563203	0.0014831250328694529	0.0014636017522507655	0.07267790673308422	0.07061718070377951	2.9006631993568847e-06	0.0005667542777449408	2.865939849434722e-06	0.0005599697357149269
85.36299494573534	0.0012002018335109824	0.001191638346421414	0.0012769027986037414	0.0012658119974921429	0.001322872633176292	0.0013101105866044618	0.0013735361419666824	0.001358798942468854	0.0014857539916012935	0.001466159894845559	0.07304810829060608	0.07097640911193179	2.9422133271861297e-06	0.0005783365793792239	2.906953660652403e-06	0.0005714057346866697
85.87734993211305	0.001201032055261173	0.0011924730799042426	0.0012781483758916568	0.0012670495031088381	0.0013243967729384114	0.0013116164507811369	0.0013753926499270987	0.0013606234278277438	0.0014884389905140255	0.0014687724322530703	0.0734253329685243	0.07134244516617447	2.984386673262566e-06	0.0005901611257435047	2.9485808423670556e-06	0.000583080514160006
86.39480416602983	0.0012018794925259747	0.001193325088388146	0.0012794193375928716	0.0012683122124508646	0.0013259520825467637	0.0013131530894802692	0.001377287510740589	0.0013624855627823347	0.001491181371976177	0.0014714406602097674	0.07380973598966067	0.07171543903441056	3.02719595286576e-06	0.0006022336879007995	2.990833847265565e-06	0.0005949997447844968
86.91537632201124	0.0012027444725545063	0.001194194700320203	0.0012807161959801935	0.001269600633768195	0.0013275392167053518	0.0013147211479724323	0.0013792215664845584	0.001364386171509541	0.0014939825181615033	0.0014741659125711004	0.07420147688656055	0.07209554504202251	3.0706542202614973e-06	0.0006145602004750117	3.033725457736577e-06	0.0006071692571271714
87.43908518710603	0.0012036273287922912	0.0011950822503793593	0.001282039474657123	0.0012709152865372278	0.0013291588458185489	0.0013163212869522296	0.0013811956810804065	0.0013663260994584993	0.0014968438525220602	0.001476949562709517	0.07460071964703291	0.07248292181172791	3.1147748805638188e-06	0.0006271467673290565	3.0772687973181553e-06	0.000619595047187893
87.9659496615646	0.0012045284010012472	0.0011959880795974242	0.0012833897088462218	0.0012722567017456631	0.001330811656440198	0.0013179541829772478	0.0013832107409856343	0.0013683062140199972	0.0014997668413281688	0.0014797930249753927	0.07500763286551375	0.07287773240899692	3.1595717021107566e-06	0.0006399996674865127	3.1214773426417857e-06	0.0006322832821495372
88.4959887595208	0.00120544803538222	0.0011969125354826342	0.0012847674456863713	0.0012736254221861123	0.0013324983517384963	0.0013196205289223307	0.0013852676559129988	0.001370327405221864	0.0015027529952789224	0.0014826977562242833	0.07542238990052476	0.07328014449329881	3.2050588293776154e-06	0.0006531253613036858	3.1663649358824875e-06	0.0006452403063681444
89.0292216096782	0.0012063865847000935	0.0011978559721458062	0.0012861732445392283	0.0012750220027587368	0.0013342196519773013	0.0013213210344497927	0.0013873673595779523	0.0013723905864515005	0.0015058038711870372	0.0014856652574140412	0.07584516903851267	0.07369033047544618	3.2512507964447147e-06	0.0006665304969077912	3.211945797749506e-06	0.0006584726476208669
89.56566745600044	0.0012073444084115832	0.0011988187504291912	0.0012876076773052601	0.0012764470107832992	0.0013359762950146093	0.001323056426496293	0.0013895108104757519	0.001374496695206866	0.0015089210737421767	0.0014886970752756511	0.07627615366437128	0.07410846768132275	3.2981625410683814e-06	0.0006802219169145252	3.2582345410472977e-06	0.0006719870236222558
90.1053456584057	0.0012083218727957467	0.0011998012380380605	0.0012890713287496975	0.0012779010263209451	0.0013377690368189146	0.0013248274497770504	0.0013916989926896265	0.0013766466938772413	0.0015121062573570604	0.0014917948040617873	0.0767155324389684	0.07453473852229862	3.3458094193499887e-06	0.0006942066654350709	3.305246184809622e-06	0.0006857903488192152
90.6482756934654	0.001209319351087305	0.0012008038096751135	0.0012905647968388051	0.0012793846425061103	0.0013395986520042499	0.0013266348673081749	0.001393932916731512	0.001378841570555207	0.0015153611281009938	0.0014949600873774176	0.07716349948400732	0.07496933067265225	3.3942072210735134e-06	0.0007084919953941893	3.3529961690700622e-06	0.0006998897414841054
91.19447715510712	0.0012103372236128406	0.0012018268471777813	0.0012920886930868703	0.0012808984658889437	0.001341465934384731	0.0013284794609478936	0.001396213620416944	0.0013810823398813469	0.0015186874457257457	0.0014981946200970369	0.07762025457458306	0.07541243725433303	3.4433721857324295e-06	0.0007230853761722167	3.4015003702991126e-06	0.0007142925311218185
91.74396975532183	0.0012113758779299642	0.001202870739658503	0.0012936436429143358	0.0012824431167886557	0.0013433716975494738	0.0013303620319575318	0.0013985421697757835	0.0013833700439232668	0.0015220870257890181	0.001501500150373402	0.07808600333980496	0.07586425702942264	3.4933210192728253e-06	0.0007379945015880129	3.4507751175139045e-06	0.0007290062662020369
92.29677332487483	0.0012124357089695148	0.001203935883648049	0.0012952302860175084	0.001284019229658215	0.0013453167754587914	0.0013322834015830848	0.0014009196600005365	0.001385705753090604	0.0015255617418810867	0.0015048784817429555	0.07856095747188241	0.07632499460066845	3.544070911602618e-06	0.0007532272982403998	3.500837209123673e-06	0.0007440387222363287
92.85290781402206	0.00121351711918089	0.0012050226832419847	0.0012968492767503185	0.0012856274534608573	0.0013473020230626396	0.0013342444116583474	0.0014033472164341543	0.0013880905670878205	0.0015291135279605836	0.0015083314753334912	0.07904533494408957	0.07679486062048456	3.5956395549032946e-06	0.0007687919342292959	3.551703930544355e-06	0.0007593979102215043
93.41239329322968	0.001214620518680594	0.0012061315502503508	0.001298501284518609	0.0012872684520588617	0.00134932831694232	0.0013362459252305426	0.0014058259955992943	0.001390525615906646	0.0015327443808057714	0.0015118610521799422	0.07953936023805618	0.07727407200884027	3.6480451627840787e-06	0.0007846968282743116	3.6033930726111617e-06	0.0007750920854625587
93.97524995389855	0.0012157463254040858	0.001207262904350658	0.0013001869941874611	0.0012889429046151	0.0013513965559765046	0.0013382888272094873	0.0014083571862711307	0.001393012060860176	0.001536456362588089	0.0015154691956546006	0.08004326458084465	0.07776285218047749	3.70130649034856e-06	0.0008009506592577265	3.655922950863283e-06	0.0007911297568041209
94.54149810909283	0.0012168949652610545	0.001208417173244301	0.0013019071065021167	0.0012906515060078898	0.0013535076620327352	0.001340374025041391	0.0014109420105959788	0.0013955510956607466	0.0015402516035752456	0.0015191579540185047	0.08055728619231492	0.07826143128192706	3.7554428551878852e-06	0.0008175623762085582	3.709312425709396e-06	0.0008075196962838427
95.11115819427312	0.001218066872294182	0.0012095947928164649	0.0013036623385230218	0.0012923949672596668	0.0013556625806855447	0.0013425024494083942	0.0014135817252580402	0.001398143947543791	0.0015441323049715603	0.0015229294431011347	0.08108167054329496	0.07877004643881656	3.81047415936751e-06	0.0008345412087535919	3.7635809235388173e-06	0.0008242709492337075
95.68425076803395	0.0012192624888415268	0.0012107962072996448	0.0013054534240756076	0.0012941740159800711	0.0013578622819624892	0.001344675054955074	0.0014162776226968098	0.0014007918784400694	0.0015481007419038562	0.0015267858491161117	0.08161667062511697	0.07928894201399486	3.866420912484927e-06	0.0008518966780673431	3.8187484588539725e-06	0.0008413928448600116
96.26079651284576	0.0012204822657026413	0.001212021869440897	0.0013072811142154348	0.001295989396824056	0.001360107761119407	0.0013468928210431897	0.0014190310323777958	0.0014034961861987985	0.0015521592665617683	0.001530729431621112	0.0821625472311015	0.07981836987703059	3.923304255823738e-06	0.0008696386083417162	3.874835657448686e-06	0.0008588950073212254
96.84081623580131	0.0012217266623085234	0.0012132722406729079	0.001309146177709331	0.001297841871965624	0.0013624000394462984	0.0013491567525359925	0.0014218433221193506	0.0014062582058643133	0.0015563103115019178	0.0015347625266307308	0.08271956925061573	0.0803585896856689	3.981145987693412e-06	0.0008877771388095534	3.9318637807034176e-06	0.0008767873673337645
97.42433086936633	0.0012229961468955418	0.001214547791289026	0.0013110494015332362	0.0012997322215878846	0.0013647401651053221	0.0013514678806135266	0.001424715899478633	0.0014090793110091294	0.0015605563931261317	0.0015388875498917216	0.0832880139763636	0.08090986917987607	4.039968590010233e-06	0.0009063227363508841	3.989854751065532e-06	0.0008950801743372594
98.01136147213543	0.0012242911966834497	0.0012158490006223606	0.001312991591387456	0.0013016612443901136	0.0013671292140024565	0.001353827263620422	0.0014276502131998622	0.001411960915126383	0.0015649001153445654	0.001543107000330642	0.08386816742561405	0.081472484489125	4.0997952561801655e-06	0.0009252862087150149	4.048831178775749e-06	0.0009137840092498517
98.60192922959182	0.0012256122980576294	0.0012171763572290915	0.001314973572230097	0.001303629758112555	0.0013695682906944885	0.0013562359879477506	0.0014306477547282488	0.0014149044730848597	0.001569344173435389	0.001547423463684686	0.08446032467610297	0.0820467204536321	4.160649920405268e-06	0.0009446787184008709	4.108816389930981e-06	0.0009329097978498235
99.1960554548718	0.0012269599467557173	0.0012185303590761267	0.0013169961888294945	0.0013056386000797524	0.0013720585293331001	0.0013586951689506421	0.0014337100597932157	0.0014179114826500144	0.0015738913581135753	0.0015518396163272674	0.0850647902174048	0.08263287096028567	4.222557288445766e-06	0.0009645117972273964	4.169834455933653e-06	0.0009524688248179203
99.79376158953411	0.0012283346480587494	0.0012199115137332456	0.001319060306336465	0.0013076886277632136	0.0013746010946478874	0.0013612059519034145	0.0014368387100647177	0.0014209834860745808	0.0015785445598221924	0.0015563582293007347	0.08568187831861311	0.0832312392940566	4.28554286994922e-06	0.000984797361635481	4.231910224432658e-06	0.0009724727484779483
100.39506920433367	0.0012297369169869832	0.0012213203385698847	0.0013211668108772802	0.0013097807193642702	0.001377197182970291	0.001363769512994107	0.0014400353348867393	0.0014241220717626203	0.0015833067732606342	0.0015609821725695234	0.08631191341321774	0.08384213850573456	4.349633012443524e-06	0.0010055477287694292	4.295069351834902e-06	0.0009929336162817215
101.00000000000001	0.0012311672785005829	0.0012227573609567281	0.0013233166101683136	0.0013119157744180539	0.0013798480233005279	0.0013663870603604087	0.0014433016130923266	0.0014273288760111174	0.0015881811021653176	0.0015657144195080535	0.08695523050213518	0.08446589179688319	4.382055516477608e-06	0.0010160406782199131	4.327019528603105e-06	0.0010032798169674153
