# Supplementary material for: White matter micro- and macrostructure brain charts for the human lifespan
Source: Nature. 2026 May 13;655(8124):979–89. doi: 10.1038/s41586-026-10454-2 (PMC13391363; doi:10.1038/s41586-026-10454-2)
Supplement: Supplementary file 12 — Centiles trajectories of brain charts. SDT.T9.1–5 contain the brain charts for the global metrics; SDT.T9.6–509 contain the brain charts for the tract-specific metrics (unnormalized); and SDT.T9.510–1157 contain the brain charts for the tract-specific macrostructural metrics (normalized). Included in each table are the male and female centile trajectories for the 2.5th, 25th, 50th, 75th and 97.5th percentiles; the interquartile range normalized by the 50th centile; and the derivatives of the 50th centiles with respect to both age and log(age). Charts are sampled in logarithmically spaced intervals. Age is reported in years, while centile trajectory values are reported in metric-specific units: diffusivities in mm2 s−1, volume in mm3, surface area in mm2, average length in mm, and FA is dimensionless (unitless). [file 41586_2026_10454_MOESM12_ESM.zip › plotted_curves/SDT.T9.182-ILF_left_avg_length_curve_metrics.csv]

ages	male_0.025th_percentile	female_0.025th_percentile	male_0.25th_percentile	female_0.25th_percentile	male_0.5th_percentile	female_0.5th_percentile	male_0.75th_percentile	female_0.75th_percentile	male_0.975th_percentile	female_0.975th_percentile	male_normalized_quantile_range	fwmale_normalized_quantile_range	male_median_centile_d_age	male_median_centile_d_log_age	female_median_centile_d_age	female_median_centile_d_log_age
0.25	60.033382887638005	58.37261571613096	67.30220710160788	65.45904181855501	70.61234005726895	68.6853587897967	73.61871383864192	71.61510615895295	78.63926332792518	76.50658980772899	0.08945329855817198	0.08962702457794308	24.52689022975399	14.161306841323492	23.85756163898485	13.774850692061902
0.25150637576242696	60.06479433855572	58.403158198746254	67.33742184301794	65.49329215490698	70.64928677023876	68.72129724240027	73.657233586242	71.65257755270257	78.68040999371637	76.54662058813652	0.08945329857011813	0.08962702458991673	24.475066965431324	14.173778702393975	23.807152609882905	13.786982201241699
0.2530218281966045	60.096261117571906	58.43375447886003	67.37269861165757	65.52760281978587	70.68629856113907	68.75729899698474	73.69582118252086	71.69011494856058	78.72162913524743	76.58672187876333	0.08945329858224503	0.08962702460207106	24.371239501775563	14.198692620646398	23.70615855433789	13.811216229065394
0.25454641199404576	60.127783092469066	58.46440442791247	67.40803725930083	65.56197366902508	70.72337527445374	68.79336390227805	73.73447646534127	71.72771818880256	78.76292057932409	76.62689351111217	0.08945329859455456	0.08962702461440909	24.26767583261244	14.223546789746251	23.605421094456688	13.835392138273164
0.2560801821758082	60.1593601304025	58.49510791673388	67.44343763701852	65.5964045577741	70.76051675392901	68.82949180629043	73.77319927179697	71.76538711495583	78.80428415193053	76.66713531588641	0.08945329860705103	0.08962702462693387	24.16437665541889	14.248340928012112	23.504940908675053	13.85950965486336
0.25762319409447826	60.19099209790502	58.525864815549404	67.4788995951837	65.63089534050373	70.79772284257889	68.8656825563201	73.81198943821826	71.80312156780522	78.8457196782355	76.70744712299627	0.08945329861973661	0.08962702463964821	24.061342655229964	14.273074755694324	23.404718663288804	13.883568506702431
0.2591755034361701	60.222678860890916	58.5566749939825	67.51442298347597	65.66544587101016	70.83499338268992	68.90193599895731	73.85084680017698	71.84092138739751	78.88722698259755	76.74782876156348	0.08945329863261424	0.08962702465255554	23.95857450438416	14.297747994869496	23.304755012326495	13.907568423468547
0.2607371662225343	60.25442028466005	58.58753832105955	67.55000765088612	65.70005600241996	70.87232821582589	68.93825198008972	73.88977119249155	71.87878641304683	78.92880588857042	76.7882800599271	0.08945329864568718	0.08962702466565832	23.856072862989095	14.322360369633316	23.205050597931404	13.931509136808018
0.2623082388127803	60.28621623390272	58.618454665213996	67.58565344572155	65.73472558719479	70.90972718283368	68.97463034490735	73.92876244923286	71.91671648333995	78.97045621890933	76.82880084564913	0.08945329865895887	0.08962702467896017	23.75383837876143	14.34691160600596	23.10560605007413	13.955390380191602
0.2638887779057103	60.31806657270335	58.649423894290265	67.62136021561047	65.76945447713575	70.94719012384748	69.01107093790709	73.96782040372882	71.95471143614098	79.01217779557591	76.86939094551954	0.08945329867243215	0.08962702469246467	23.651871686841332	14.371401431828417	23.006421986574423	13.979211888887221
0.26547884054176485	60.34997116454483	58.680445875547846	67.65712780750674	65.8042425233881	70.98471687829402	69.0475736028976	74.00694488856975	71.99277110859636	79.05397043974382	76.9100501855617	0.08945329868611028	0.08962702470617384	23.550173410192656	14.395829576908	22.90749901342133	14.002973400085466
0.2670784841050822	60.38192987231294	58.71152047566566	67.69295606769477	65.83908957644596	71.02230728489765	69.08413818300444	74.04613573561369	72.03089533714038	79.09583397180457	76.95077839103809	0.089453298699997	0.08962702472009244	23.44874415943923	14.420195772958323	22.808837724551267	14.026674652819565
0.26868776632556873	60.413942558300384	58.74264756074593	67.72884484179414	65.87399548615683	71.05996118168518	69.12076452067453	74.08539277599144	72.06908395749971	79.13776821137279	76.9915753864553	0.08945329871409521	0.0896270247342228	23.347584532883047	14.444499753552009	22.710438701938983	14.050315387921728
0.2703067452809827	60.446009084210964	58.773826996318306	67.7647939747642	65.90896010172608	71.09767840599075	69.15745245768113	74.12471584011159	72.10733680469862	79.17977297729172	77.03244099556949	0.08945329872840821	0.08962702474856854	23.24669511660977	14.468741254158886	22.612302515692136	14.07389534810136
0.2719354793990299	60.47812931116388	58.805058647344005	67.80080331090896	65.94398327172163	71.13545879446086	69.1942018351286	74.16410475766597	72.14565371306396	79.22184808763888	77.07337504139186	0.08945329874294	0.08962702476313353	23.146076484466903	14.492920012120521	22.51442972401128	14.09741427785957
0.27357402745947257	60.51030309969766	58.83634237821968	67.83687269388139	65.97906484407837	71.17330218305908	69.23101249345703	74.20355935763418	72.18403451623	79.26399335973106	77.11437734619362	0.08945329875769356	0.08962702477792103	23.045729198151093	14.517035766653862	22.416820873200777	14.120871923505547
0.2752224485962505	60.54253030977461	58.86767805278146	67.87300196668853	66.01420466610257	71.21120840707117	69.26788427244699	74.24307946828937	72.22247904714328	79.30620861013034	77.1554477315114	0.08945329877267316	0.08962702479293429	22.945653807266353	14.541088258867603	22.31947649790891	14.144268033232947
0.27688080229961526	60.574810800784775	58.8990655343094	67.90919097169588	66.04940258447695	71.24917730110981	69.3048170112247	74.28266491720281	72.2609871380682	79.34849365464919	77.19658601815297	0.08945329878788164	0.08962702480817769	22.84585084920036	14.565077231660325	22.22239712089504	14.16760235698348
0.2785491484182772	60.60714443154983	58.930504685530714	67.94543955063173	66.08465844526427	71.2872086991192	69.3418105482659	74.3223155312489	72.29955862059086	79.39084830835554	77.23779202620156	0.0894532988033232	0.08962702482365473	22.74632084941186	14.589002429847824	22.12558325322243	14.190874646499651
0.28022754716156506	60.639531060327734	58.96199536862449	67.98174754459245	66.11997209391265	71.3253024343805	69.3788647214014	74.36203113661074	72.33819332562491	79.433272385579	77.279065575022	0.0894532988190014	0.08962702483936898	22.64706432128878	14.612863600084893	22.02903539428371	14.21408465535751
0.2819160591015993	60.67197054481628	58.993537445225186	68.01811479404635	66.15534337525945	71.36345833951593	69.41597936782111	74.40181155878446	72.37689108341584	79.47576569991529	77.32040648326533	0.08945329883492031	0.08962702485532448	22.548081766231917	14.636660490810755	21.932754031808145	14.23723213887206
0.28361474517547763	60.704462742157446	59.0251307764268	68.05454113883873	66.190772133536	71.40167624649402	69.4531543240791	74.44165662258469	72.41565172354608	79.51832806423216	77.36181456887424	0.08945329885108376	0.08962702487152464	22.449373673734954	14.6603928523582	21.836739641923486	14.260316854175471
0.2853236666874746	60.73700750894137	59.05677522278676	68.09102641819615	66.22625821237186	71.43995598663422	69.49038942609798	74.48156615214928	72.45447507493975	79.56095929067449	77.40328964908818	0.08945329886749576	0.08962702488797403	22.350940521340817	14.684060436800792	21.740992689152336	14.283338560127959
0.2870428853112538	60.76960470121017	59.08847064432974	68.1275704707309	66.26180145479925	71.47829739061142	69.52768450917355	74.52153997094415	72.49336096586742	79.60365919066936	77.44483154044835	0.08945329888416012	0.08962702490467624	22.252782774823572	14.707662998111118	21.645513626495813	14.306297017366887
0.28877246309209376	60.80225417446251	59.12021690055163	68.16417313444595	66.29740170325735	71.51670028846125	69.56503940797946	74.56157790176869	72.5323092239509	79.64642757493186	77.48644005880291	0.08945329890108086	0.08962702492163584	22.154900888097472	14.731200292009817	21.55030289557908	14.329191988341336
0.2905124624491269	60.83495578365684	59.15201385042367	68.2008342467387	66.33305879959705	71.555164509584	69.60245395657196	74.60167976675996	72.57131967616837	79.68926425346964	77.52811501931245	0.08945329891826247	0.08962702493885694	22.057295303315186	14.754672076018323	21.455360926480353	14.35202323719568
0.29226294617759224	60.86770938321608	59.18386135239585	68.23755364440612	66.3687725850847	71.59368988275004	69.63992798839399	74.64184538739823	72.61039214885847	79.73216903558868	77.56985623645434	0.08945329893570943	0.08962702495634371	21.959966450998763	14.778078109500711	21.36068813784368	14.37479052976596
0.294023977451102	60.900514827031174	59.21575926440099	68.2743311636489	66.40454290040672	71.63227623610403	69.67746133627998	74.68207458451144	72.64952646772537	79.77514172989827	77.61166352402815	0.08945329895342513	0.08962702497409984	21.86291474987229	14.801418153521809	21.266284937082673	14.397493633714475
0.29579561982392083	60.933371968464996	59.2477074438587	68.31116664007564	66.440369585674	71.67092339716956	69.71505383246048	74.72236717828002	72.6887224578437	79.81818214431593	77.65353669516085	0.0894532989714149	0.08962702499213095	21.766140607094712	14.824691970947242	21.17215172025317	14.420132318382457
0.29757793723326015	60.96628066035653	59.27970574767895	68.3480599087077	66.476252480426	71.70963119285395	69.75270530856639	74.76272298824195	72.72797994366275	79.86129008607294	77.69547556231149	0.08945329898968282	0.08962702501044023	21.669644418285316	14.847899326427068	21.078288872125995	14.442706354819165
0.29937099400158496	60.999240755024545	59.31175403226604	68.3850108039832	66.51219142363497	71.74839944945272	69.79041559563359	74.80314183329725	72.76729874901145	79.90446536171918	77.73747993727628	0.08945329900823308	0.08962702502903307	21.573426567516435	14.871039986348478	20.984696766310662	14.465215515789168
0.3011748548389356	61.03225210427162	59.3438521535222	68.4220191597616	66.54818625371036	71.78722799265421	69.82818452410726	74.843623531713	72.8066786971029	79.94770777712839	77.77954963119355	0.08945329902707079	0.08962702504791427	21.47748742728436	14.894113718792141	20.891375765117118	14.487659575690486
0.30298958484526295	61.0653145593877	59.375999966851296	68.45908480932763	66.58423680850261	71.8261166475438	69.86601192384609	74.88416790112765	72.8461196105386	79.99101713750278	77.82168445454832	0.08945329904620054	0.08962702506708746	21.38182735882947	14.917120293664993	20.798326219988667	14.510038310749223
0.30481524951277783	61.098427971154535	59.408197327163215	68.49620758539639	66.62034292530826	71.8650652386092	69.90389762412762	74.9247747585565	72.88562131131415	80.03439324737894	77.8638842171783	0.089453299065627	0.08962702508655829	21.28644671193979	14.940059482563811	20.705548471094517	14.532351498750359
0.3066519147283146	61.1315921898488	59.44044408887636	68.53338732011666	66.65650444087277	71.904073589744	69.94184145365105	74.9654439203954	72.92518362082221	80.07783591063183	77.90614872827703	0.08945329908535495	0.08962702510633157	21.19134582498009	14.962931058727918	20.61304284761718	14.554598919146883
0.3084996467757088	61.16480706524632	59.47274010592259	68.57062384507579	66.6927211913959	71.94314152425265	69.97984324054309	75.00617520242614	72.9648063598584	80.12134493048038	77.94847779640038	0.08945329910538961	0.08962702512641153	21.096525025182927	14.985734797208352	20.520809667861613	14.5767803531362
0.31035851233818973	61.198072446625766	59.50508523174998	68.6079169913038	66.72899301253497	71.98226886485499	70.01790281236121	75.04696841982079	73.00448934862497	80.16492010949227	77.99087122947014	0.08945329912573549	0.08962702514680433	21.00198462852859	15.008470474718706	20.428849239109695	14.598895583476406
0.3122285785007863	61.23138818277234	59.53747931932697	68.64526658927745	66.76531973940946	72.02145543369032	70.05601999609858	75.08782338714634	73.04423240673567	80.2085612495889	78.03332883477954	0.08945329914639824	0.08962702516751427	20.90772493971963	15.031137869587837	20.33716185783487	14.620944394597245
0.3141099127527488	61.26475412198142	59.569922221145724	68.68267246892447	66.8017012066047	72.06070105232186	70.09419461818784	75.12873991836913	73.0840353532199	80.2522681520499	78.07585041899749	0.0894532991673826	0.08962702518854646	20.813746252424608	15.053736761889013	20.245747809647582	14.642926572554643
0.31600258298998396	61.29817011206245	59.602413789225885	68.72013445962773	66.83813724817622	72.10000554174131	70.13242650450577	75.16971782685961	73.1238980065275	80.29604061751854	78.11843578817378	0.089453299188694	0.08962702520990677	20.72004884928174	15.076266933365332	20.15460736949899	14.664841905059802
0.3179066575175057	61.33163600034254	59.634953875118136	68.75765239022944	66.87462769765362	72.13936872237304	70.17071548037731	75.21075692539677	73.16382018453282	80.33987844600625	78.16108474774346	0.08945329921033791	0.0896270252316	20.62663300188069	15.09872816740426	20.06374080157184	14.686690181406448
0.3198222050518999	61.36515163367019	59.66754232990778	68.79522608903524	66.91117238804465	72.17879041407843	70.20906137057979	75.2518570261727	73.20380170453943	80.38378143689748	78.20379710253165	0.0894532992323199	0.0896270252536324	20.53349897087537	15.121120249044907	19.973148359338666	14.70847119246173
0.32174929472380437	61.39871685841886	59.70017900421806	68.83285538381824	66.94777115183891	72.21827043616022	70.24746399934688	75.29301794079696	73.24384238328388	80.42774938895451	78.24657265675796	0.08945329925464492	0.08962702527600863	20.44064700591116	15.143442964874339	19.882830285707314	14.730184730688052
0.32368799608040405	61.43233152049025	59.73286374821388	68.87054010182267	66.98442382101204	72.25780860736624	70.28592319037298	75.33423948030065	73.28394203694053	80.47178210032168	78.28941121404124	0.0894532992773192	0.08962702529873474	20.34807734594142	15.165696103214941	19.7927868130937	14.751830590170357
0.3256383790879404	61.46599546531876	59.76559641160536	68.90828006976888	67.02113022702972	72.29740474589465	70.32443876681732	75.37552145514182	73.32410048112578	80.51587936853116	78.33231257740432	0.08945329930034841	0.08962702532181646	20.25579021908925	15.187879453971618	19.703018163363595	14.773408566528815
0.32760051413423674	61.49970853787404	59.798376843651035	68.94607511385624	67.05789020085118	72.33705866939702	70.36301055130785	75.4168636752086	73.36431753090199	80.56004099050645	78.37527654927823	0.08945329932373794	0.0896270253452592	20.163785842680227	15.20999280858996	19.61352454795997	14.794918456937012
0.3295744720312385	61.533470582665245	59.83120489316151	68.98392505976784	67.09470357293338	72.3767701949833	70.40163836594543	75.45826594982447	73.40459300078207	80.60426676256782	78.41830293150689	0.08945329934749402	0.08962702536907008	20.072064423417032	15.232035960167195	19.524306167902978	14.816360060100124
0.33156032401756863	61.567281443744115	59.864080408502716	69.02182973267402	67.13157017323466	72.4165391392254	70.44032203230768	75.49972808775199	73.44492670473329	80.64855648043637	78.46139152535139	0.08945329937162277	0.08962702539325397	19.980626157434017	15.254008703386717	19.435363214000972	14.837733176325855
0.33355814176109866	61.60114096470895	59.89700323759963	69.05978895723679	67.16848983121888	72.45636531816196	70.47906137145345	75.54124989719773	73.48531845618204	80.69290993923927	78.50454213149506	0.08945329939613038	0.08962702541781731	19.889471230279014	15.27591083448533	19.346695866730443	14.859037607406208
0.33556799736153503	61.63504898870751	59.929973227939215	69.09780255761308	67.20546237585867	72.49624854730168	70.51785620392613	75.58283118581575	73.52576806801731	80.73732693351361	78.547754550047	0.08945329942102286	0.08962702544276656	19.798599816953356	15.297742151222337	19.25830429629059	14.88027315659565
0.3375899633530214	61.66900535844086	59.962990226573964	69.13587035745901	67.24248763563952	72.53618864162785	70.55670634975797	75.62447176071232	73.5662753525951	80.78180725721128	78.59102858054705	0.0894532994463065	0.08962702546810805	19.708012082068308	15.319502452923189	19.17018866286162	14.901439628756634
0.3396241127067558	61.70300991616656	59.996054080125425	69.17399217993358	67.27956543856364	72.57618541560211	70.5956116284741	75.66617142844994	73.60684012174269	80.8263507037033	78.63436402197011	0.08945329947198774	0.08962702549384821	19.617708179812325	15.341191540432192	19.08234911640102	14.92253683013405
0.3416705188336247	61.73706250370207	60.02916463478684	69.21216784770237	67.316695612153	72.61623868316853	70.63457185909579	75.70792999505143	73.647462186762	80.87095706578421	78.67776067272992	0.08945329949807336	0.08962702551999362	19.527688254162058	15.362809216170717	18.99478579688366	14.943564568500733
0.343729255586852	61.771162962428406	60.06232173632733	69.25039718294168	67.35387798345388	72.65634825775783	70.67358686014511	75.74974726600436	73.68814135843448	80.91562613567687	78.72121833068418	0.08945329952457	0.08962702554655068	19.437952438729553	15.384355284020785	18.90749883434546	14.964522653122913
0.34580039726466444	61.80531113329297	60.095525230094275	69.28868000734177	67.39111237903977	72.69651395229067	70.7126564496481	75.79162304626468	73.72887744702437	80.9603577050362	78.76473679313807	0.08945329955148419	0.08962702557352653	19.348500856962346	15.405829549345071	18.820488348901563	14.985410894727465
0.3478840186129729	61.83950685681335	60.128774961017356	69.32701614211096	67.42839862501563	72.73673557918222	70.75178044513919	75.83355714026119	73.76967026228336	81.00515156495409	78.80831585684919	0.0894532995788231	0.08962702560092795	19.25933362226351	15.427231819085137	18.733754450797278	15.006229105465536
0.34998019482807	61.87374997308041	60.162070773611006	69.36540540797928	67.46573654702084	72.77701295034574	70.79095866366424	75.87554935189951	73.81051961345369	81.05000750596346	78.85195531803096	0.08945329960659369	0.08962702562876182	19.170450837817043	15.448561901546782	18.647297240382613	15.026977098852512
0.352089001559344	61.90804032176127	60.19541251197787	69.4038476252017	67.50312597023301	72.81734587719613	70.83019092178462	75.91759948456564	73.85142530927254	81.09492531804231	78.89565497235714	0.08945329963480332	0.0896270256570357	19.08185259687525	15.469819606536475	18.561116808414226	15.04765468993719
0.3542105149120084	61.94237774210304	60.228800019812105	69.44234261356233	67.54056671937171	72.85773417065424	70.8694770355811	75.95970734113048	73.8923871579759	81.1399047906184	78.93941461496617	0.08945329966345873	0.089627025685757	18.993538982758764	15.4910047453468	18.475213235942647	15.068261695150795
0.35634481144984936	61.976762072935685	60.26223314040232	69.48089019237766	67.57805861870173	72.89817764115031	70.9088168206572	76.0018727239535	73.93340496730218	81.18494571257311	78.98323404046492	0.08945329969256746	0.08962702571493206	18.905510068860167	15.512117130652769	18.389586594319553	15.088797932263333
0.35849196819798806	62.011193152675204	60.29571171663455	69.51949018050006	67.61560149203639	72.93867609862771	70.9482100921428	76.0440954348865	73.97447854449601	81.2300478722456	79.02711304293268	0.08945329972213739	0.08962702574456964	18.817765918782243	15.533156576591864	18.304236945439698	15.10926322049454
0.36065206264566085	62.04567081932702	60.32923559099566	69.55814239632171	67.65319516274144	72.97922935254685	70.98765666469814	76.08637527527785	74.01560769631223	81.27521105743728	79.07105141592567	0.08945329975217542	0.08962702577467656	18.730306586359802	15.554122898698552	18.219164341659052	15.129657380417484
0.3628251727490157	62.08019491048877	60.36280460557598	69.59684665777758	67.690839453738	73.01983721188859	71.02715635251683	76.12871204597587	74.05679222901932	81.32043505541533	79.11504895248034	0.08945329978269008	0.08962702580526094	18.643132115746994	15.575015913920652	18.134368825929414	15.149980233962197
0.3650113769339257	62.11476526335376	60.39641860207273	69.63560278234937	67.72853418750626	73.06049948515816	71.06670896932997	76.1711055473331	74.0980319484034	81.36571965291743	79.15910544511794	0.08945329981368912	0.08962702583633092	18.55624254149734	15.595835440613882	18.049850431845698	15.17023160444478
0.36721075409881926	62.149381714713755	60.43007742179259	69.6744105870687	67.76627918608862	73.10121598038859	71.1063143284092	76.21355557920967	74.13932665977153	81.41106463615533	79.203220685848	0.08945329984517997	0.08962702586789358	18.469637888512807	15.616581298447272	17.965609183671404	15.190411316476457
0.3694233836175272	62.18404410096201	60.46378090565502	69.71326988852037	67.80407427109316	73.14198650514416	71.14597224257047	76.25606194097709	74.18067616795575	81.45646979081867	79.24739446617248	0.08945329987717186	0.08962702589995855	18.38331817224571	15.63725330847592	17.881645096407738	15.210519195985398
0.37164934534214805	62.218752258096465	60.49752889419475	69.7521805028461	67.84191926369661	73.18281086652418	71.18568252417711	76.29862443152209	74.2220802773161	81.50193490207941	79.29162657708915	0.08945329990967192	0.08962702593253304	18.29728339875328	15.657851293151907	17.797958175928215	15.230555070238552
0.3738887196059291	62.25350602172265	60.53132122756518	69.79114224574761	67.87981398464804	73.22368887116647	71.22544498514375	76.34124284925024	74.26353879174479	81.54745975459548	79.33591680909603	0.08945329994268948	0.08962702596562613	18.21153356466675	15.6783750762188	17.71454841898594	15.250518767817994
0.3761415872261661	62.28830522705653	60.56515774554085	69.83015493248999	67.91775825427175	73.26462032525065	71.26525943693929	76.38391699208944	74.30505151466932	81.59304413251456	79.3802649521947	0.08945329997623282	0.08962702599924602	18.12606865734233	15.698824482749842	17.631415813268177	15.270410118562722
0.3784080295071193	62.32314970892758	60.599038287520536	69.86921837790503	67.9557518924706	73.30560503450177	71.30512569059044	76.42664665749363	74.34661824905614	81.63868781947815	79.42467079589413	0.08945330001031039	0.08962702603340175	18.040888654877563	15.71919933913341	17.548560337480012	15.290228953610495
0.3806881282429484	62.358039301781574	60.6329626925299	69.90833239639434	67.99379471872912	73.34664280419354	71.34504355668497	76.4694316424463	74.388238797414	81.68439059862506	79.46913412921444	0.08945330004493167	0.0896270260681021	17.955993526209568	15.739499473047545	17.46598196141167	15.309975105337799
0.38298196572066395	62.39297383968346	60.66693079922435	69.9474968019327	68.03188655211662	73.38773343915186	71.38501284537494	76.51227174346393	74.42991296179746	81.73015225259543	79.51365474069047	0.08945330008010526	0.08962702610335621	17.871383231205982	15.75972471350542	17.383680646005814	15.329648407414425
0.3852896247230969	62.4279531563204	60.70094244589189	69.98671140807132	68.07002721129044	73.42887674375821	71.42503336638022	76.55516675659977	74.47164054381031	81.77597256353442	79.55823241837557	0.08945330011584043	0.08962702613917312	17.787057720663142	15.779874890746214	17.30165634340301	15.349248694708876
0.38761118853188686	62.46297708500422	60.73499747045558	70.02597602794066	68.10821651449871	73.4700725219527	71.46510492899124	76.59811647744688	74.51342134460873	81.82185131309578	79.60286694984482	0.08945330015214671	0.08962702617556256	17.703016936375207	15.799949836249652	17.21990899701632	15.368775803324752
0.3899467409304866	62.49804545867439	60.76909571047663	70.06529047425374	68.14645427958376	73.51132057723746	71.50522734207262	76.64112070114167	74.55525516490488	81.86778828244533	79.6475581221991	0.08945330018903395	0.08962702621253356	17.619260811256026	15.819949382766936	17.1384385415804	15.388229570575277
0.39229636620718694	62.533158109900775	60.803237003156575	70.10465455930934	68.18474032398463	73.5526207126799	71.5454004140659	76.68417922236738	74.59714180496978	81.91378325226495	79.69230572206787	0.08945330022651089	0.08962702625009655	17.53578926944283	15.839873364329833	17.057244903242463	15.407609834961477
0.3946601491581577	62.568314870886525	60.837421185340396	70.14406809499499	68.22307446474053	73.59397273091614	71.58562395299302	76.72729183535753	74.63908106463698	81.95983600275609	79.7371095356134	0.08945330026458799	0.08962702628826068	17.45260222619254	15.859721616097886	16.976327999625937	15.426916436194006
0.3970381750905084	62.60351557347015	60.87164809351879	70.1835308927896	68.26145651849343	73.63537643415344	71.62589776645912	76.77045833389866	74.68107274330548	82.00594631364268	79.78196934853358	0.08945330030327538	0.08962702632703635	17.36969958812915	15.879493974494835	16.895687739932328	15.446149215187688
0.39943052982536675	62.63876004912911	60.90591756383119	70.22304276376727	68.29988630149134	73.67683162417441	71.66622166165604	76.81367851133443	74.72311663994329	82.05211396417573	79.82688494606606	0.08945330034258261	0.08962702636643392	17.28708125324738	15.899190277146772	16.815324024890288	15.465308013946924
0.4018372997009759	62.67404812898151	60.94022943206762	70.26260351859922	68.33836362959057	73.71833810233903	71.70659544536451	76.85695216056799	74.76521255308982	82.09833873313553	79.8718561129905	0.08945330038252083	0.08962702640646307	17.204747110936296	15.918810362823933	16.735236746902956	15.484392675643903
0.40425857157581063	62.70937964378951	60.97458353367201	70.30221296755771	68.37688831825925	73.75989566958862	71.74701892395805	76.90027907406595	74.80736028085995	82.14462039883622	79.91688263363305	0.08945330042310025	0.0896270264471353	17.122697042088475	15.93835407147526	16.65542579016801	15.503403044644074
0.4066944328317112	62.74475442396114	61.008979703744146	70.341870920518	68.41546018257965	73.801504126448	71.78749190340527	76.94365904386075	74.84955962094631	82.19095873912808	79.9619642918688	0.08945330046433136	0.08962702648846065	17.04093091919458	15.95782124420657	16.575891030612183	15.522338966353345
0.4091449713770379	62.78017229955359	61.04341777704237	70.38157718696208	68.45407903725116	73.84316327302939	71.82801418927303	76.98709186155463	74.8918103706227	82.23735353140187	80.00710087112546	0.08945330050622527	0.08962702653045024	16.9594486063761	15.977211723293294	16.496632336054972	15.541200287334505
0.411610275649843	62.81563310027514	61.077897587985944	70.42133157598073	68.49274469659296	73.88487290903461	71.86858558672931	77.030577318322	74.93411232674698	82.2838045525914	80.05229215438635	0.08945330054879334	0.08962702657311558	16.87824995943265	15.996525352078606	16.417649566255932	15.559986855236275
0.41409043462106226	62.85113665548795	61.112418970657586	70.46113389627682	68.53145697454687	73.92663283375848	71.90920590054601	77.07411520491286	74.97646528576416	82.33031157917709	80.09753792419369	0.08945330059204631	0.0896270266164677	16.797334825909275	16.015761975013447	16.338942572916494	15.578698518744204
0.41658553779772634	62.886682794210195	61.1469817588055	70.50098395616754	68.57021568467957	73.96844284609112	71.94987493510155	77.1177053116554	75.01886904370883	82.37687438718883	80.1428379626514	0.0894533006359957	0.08962702666051776	16.716703045261966	16.03492143771109	16.26051119987642	15.597335127689803
0.41909567522619073	62.92227134511908	61.18158578584639	70.5408815635879	68.60902064018603	74.01030274452177	71.99059249438425	77.16134742845983	75.06132339620898	82.42349275221	80.18819205142893	0.08945330068065392	0.08962702670527775	16.636354448874044	16.054003586890758	16.18235528310288	15.615896532961415
0.4216209374953856	62.957902136552704	61.216230884867166	70.58082652609275	68.64787165389146	74.05221232714075	72.03135838199445	77.20504134482044	75.10382813848804	82.47016644937976	80.23359997176358	0.08945330072603198	0.08962702675075981	16.55628885997976	16.07300827020481	16.10447465065954	15.634382586369611
0.42416141574008476	62.993574996512365	61.25091688862731	70.62081865085939	68.68676853825384	74.09417139164235	72.07217240114726	77.24878684981864	75.14638306536771	82.51689525339616	80.27906150446354	0.0894533007721424	0.08962702679697561	16.476506093951684	16.091935336475217	16.026869122981225	15.652793140885478
0.4267172016441951	63.029289752665434	61.285643629561655	70.66085774469079	68.72571110536722	74.13617973532804	72.1130343546758	77.29258373212636	75.18898797127156	82.56367893851991	80.32457642991156	0.08945330081899759	0.08962702684393775	16.397005958302543	16.110784635577147	15.94953851282844	15.671128050478728
0.42928838744406506	63.065046232347186	61.32041093978207	70.70094361401762	68.76469916696341	74.17823715510877	72.1539440450332	77.33643178000828	75.23164265022685	82.61051727857675	80.37014452806716	0.08945330086660962	0.0896270268916588	16.317788252665196	16.129556018364383	15.872482625285556	15.68938717005949
0.43187506593181346	63.10084426256323	61.35521865107992	70.74107606490102	68.80373253441486	74.22034344750777	72.19490127429552	77.38033078132497	75.27434689586772	82.65741004696068	80.41576557846982	0.08945330091499175	0.08962702694015147	16.238852768909055	16.148249336689332	15.795701257897235	15.707570355507414
0.4344773304586784	63.13668366999158	61.3900665949279	70.78125490303493	68.84281101873673	74.26249840866295	72.23590584416385	77.42428052353523	75.3171005014374	82.70435701663658	80.46143936024147	0.08945330096415618	0.08962702698942822	16.160199291309254	16.16686444349034	15.719194200819402	15.725677463782631
0.4370952749383861	63.172564280985355	61.42495460248294	70.82147993374903	68.88193443059006	74.30470183433016	72.27695755596787	77.46828079369955	75.3599032597918	82.75135796014389	80.50716565209024	0.08945330101411658	0.089627027039503	16.081827596477524	16.18540119264435	15.64296123679378	15.743708352769318
0.4397289938505404	63.20848592157427	61.4598825045875	70.86175096201049	68.92110258028332	74.34695351988486	72.31805621066715	77.51233137848186	75.40275496340107	82.7984126495984	80.55294423231211	0.08945330106488633	0.08962702709038911	16.003737453464055	16.203859438983272	15.567002141149715	15.76166288125205
0.4423785822440318	63.244448417467396	61.49485013177219	70.90206779242702	68.96031527777525	74.38925326032543	72.35920160885445	77.55643206415292	75.44565540435272	82.845520856696	80.59877487879449	0.08945330111647884	0.0896270271420998	15.925928623866639	16.222239038326734	15.491316681998796	15.77954090897947
0.4450441357404687	63.28045159405471	61.52985731425746	70.9424302292487	68.99957233267689	74.43160085027498	72.40039355075757	77.60058263659232	75.48860437435391	82.89268235271467	80.64465736901826	0.08945330116890834	0.08962702719464875	15.848400861861592	16.24053984742568	15.415904620225774	15.797342296618808
0.44772575053762753	63.31649527640974	61.56490388195598	70.98283807637083	69.03887355425405	74.47399608398442	72.4416318362422	77.64478288129156	75.53160166473418	82.93989690851792	80.690591480061	0.08945330122218839	0.0896270272480506	15.771153914387469	16.25876172405151	15.34076570965226	15.81506690579954
0.4504235234129248	63.35257928929146	61.59998966447452	71.02329113733605	69.07821875142963	74.51643875533472	72.48291626481414	77.68903258335648	75.57464706644787	82.98716429455726	80.73657698859948	0.08945330127633382	0.08962702730231951	15.694187520988635	16.276904526783255	15.265899696973065	15.832714599006067
0.4531375517269096	63.38870345714589	61.635114491115814	71.06378921533629	69.11760773278557	74.55892865783886	72.52424663562151	77.73333152750922	75.61774037007635	83.03448428087441	80.78261367091197	0.08945330133135872	0.08962702735747034	15.617501414013532	16.29496811510944	15.191306321825323	15.850285239537698
0.4558679334267773	63.42486760410858	61.670278190880374	71.1043321132154	69.15704030656495	74.60146558464461	72.56562274745681	77.77767949809127	75.66088136583025	83.08185663710442	80.82870130288082	0.08945330138727807	0.08962702741351773	15.541095318782027	16.312952349506304	15.116985316990394	15.86777869164871
0.45861476704990445	63.461071554006544	61.705480592468916	71.14491963347137	69.19651628067469	74.64404932853694	72.60704439875987	77.8220762790658	75.70406984355247	83.12928113247824	80.87483965999539	0.08945330144410721	0.08962702747047692	15.46496895348173	16.330857091257712	15.042936408388414	15.885194820450124
0.4613781517274047	63.49731513035988	61.74072152428367	71.18555157825814	69.236035462687	74.6866796819398	72.64851138761932	77.86652165401966	75.74730559271977	83.17675753582489	80.92102851735402	0.0894533015018616	0.08962702752836328	15.389122029306236	16.34868220251701	14.969159315080105	15.902533491842405
0.4641581871877068	63.533598156383974	61.776000814430596	71.22622774938812	69.27559765984192	74.72935643691883	72.69002351177525	77.91101540616611	75.79058840244544	83.22428561557436	80.96726764966674	0.0894533015605563	0.089627027587192	15.313554250553352	16.36642754632703	14.895653749414123	15.919794572586397
0.4669549737601532	63.569920454991234	61.81131829072102	71.26694794833402	69.31520267904912	74.77207938518339	72.73158056862108	77.95555731834693	75.83391806148146	83.27186513975975	81.01355683125756	0.08945330162020754	0.08962702764697969	15.238265314621458	16.384092986501855	14.822419417092533	15.936977930257854
0.46976861237862133	63.60628184879284	61.84667378067354	71.30771197623098	69.35485032689002	74.81484831808852	72.77318235520589	78.00014717303458	75.87729435822064	83.31949587601974	81.05989583606687	0.08945330168083122	0.08962702770774231	15.163254912155026	16.40167838772686	14.749456017168995	15.954083433211053
0.4725992045851658	63.64268216010084	61.88206711151563	71.34851963387872	69.39454040961961	74.85766302663747	72.81482866823617	78.04478475233475	75.92071708069871	83.36717759160123	81.10628443765357	0.08945330174244441	0.08962702776949603	15.088522727101008	16.419183615531438	14.676763242205197	15.971110950615184
0.4754468525336833	63.67912121092977	61.91749811018564	71.38937072174357	69.43427273316871	74.90052330148362	72.85651930407836	78.08946983798833	75.96418601659677	83.41491005336147	81.15272240919774	0.08945330180506286	0.08962702783225779	15.014068436719754	16.436608536185304	14.604340778303595	15.988060352443426
0.47831165899359906	63.71559882299828	61.952966603334296	71.43026503996015	69.47404710314564	74.94342893293242	72.89825405876044	78.13420221137355	76.00770095324312	83.46269302777026	81.19920952350252	0.08945330186870443	0.08962702789604475	14.939891711668679	16.453953016733067	14.532188305069212	16.004931509321978
0.4811937273535759	63.752114817731034	61.98847241732618	71.47120238833347	69.51386332483784	74.98637971094351	72.94003272797379	78.17898165350803	76.05126167761503	83.51052628091232	81.24574555299618	0.08945330193338608	0.08962702796087424	14.865992216142331	16.471216925046974	14.460305495864304	16.021724292722865
0.4840931616252451	63.78866901626043	62.024015378241984	71.51218256634101	69.55372120321448	75.02937542513288	72.98185510707575	78.22380794505118	76.09486797634159	83.55840957848967	81.29233026973489	0.08945330199912536	0.08962702802676405	14.792369607812361	16.488400129657748	14.388692017768335	16.03843857484935
0.4870100664469608	63.825261239427824	62.05959531187945	71.55320537313399	69.59362054292745	75.0724158647742	73.02372099109083	78.26868086630553	76.13851963570478	83.60634268582315	81.33896344540415	0.08945330206594035	0.08962702809373177	14.719023538045803	16.505502499938302	14.317347531605265	16.055074228572266
0.4899445470875755	63.861891307785996	62.0952120437554	71.59427060754012	69.63356114831367	75.1155008188018	73.06563017471302	78.31360019721978	76.18221644164203	83.6543253678557	81.3856448513213	0.089453302133849	0.08962702816179567	14.645953651890522	16.522523905970957	14.246271692090886	16.071631127491855
0.49289670945023945	63.89855904159983	62.13086539910697	71.63537806806447	69.67354282339643	75.15863007581147	73.1075824523073	78.35856571738978	76.22595817974768	83.70235738915326	81.43237425843728	0.08945330220287044	0.08962702823097457	14.57315958808067	16.539464218474677	14.175464147860112	16.088109145910494
0.4958666600762229	63.93526426084853	62.16655520289348	71.67652755289178	69.71356537188753	75.20180342406296	73.14957761791176	78.40357720606093	76.26974463527533	83.75043851390758	81.47915143733888	0.08945330227302282	0.0896270283012875	14.50064097925133	16.556323308968786	14.104924541561559	16.104508158836325
0.4988545061487607	63.9720067852269	62.20228127979767	71.71771885988812	69.7536285971887	75.24502065148164	73.19161546523915	78.44863444213013	76.31357559313933	83.79856850593805	81.52597615825064	0.08945330234432552	0.08962702837275331	14.428397451878482	16.573101049594698	14.034652509850275	16.120828041885034
0.5018603554969207	64.00878643414678	62.23804345422719	71.75895178660228	69.79373230239315	75.28828154566007	73.23369578767857	78.49373720414725	76.35745083791659	83.8467471286934	81.57284819103653	0.0894533024167981	0.08962702844539178	14.356428626411798	16.589797313181407	13.964647683549629	16.137068671372617
0.5048843165994948	64.04560302673876	62.27384155031617	71.80022613026783	69.83387629028749	75.3315858938601	73.27581837829736	78.53888527031744	76.40137015384855	83.89497414525415	81.61976730520217	0.08945330249046092	0.0896270285192229	14.284734117321932	16.606411973227296	13.89490968764585	16.15322992424808
0.5079264985889148	64.08245638185336	62.3096753919265	71.8415416878044	69.87406036335302	75.37493348301416	73.31798302984255	78.58407841850233	76.44533332484268	83.94324931833398	81.66673326989648	0.08945330256533328	0.08962702859426663	14.213313533175096	16.622944903874668	13.825438141393533	16.169311678091617
0.5109870112551897	64.11934631806271	62.34554480264931	71.8828982558196	69.9142843237675	75.4183240997274	73.36018953474269	78.62931642622246	76.4893401344744	83.99157241028209	81.71374585391364	0.08945330264143654	0.08962702867054366	14.142166476682178	16.639395979886103	13.756232658333829	16.185313811065498
0.5140659650498691	64.15627265366162	62.38144960580609	71.92429563061013	69.95454797340635	75.46175753027877	73.40243768510908	78.67459907065818	76.53339036598841	84.03994318308443	81.76080482569442	0.08945330271879112	0.08962702874807509	14.071292544766038	16.655765076631724	13.687292846396304	16.201236201963184
0.5171634710900281	64.19323520666926	62.417389624450344	71.9657336081638	69.9948511138445	75.50523356062308	73.44472727273778	78.719926128652	76.57748380230068	84.08836139836605	81.80790995332862	0.08945330279741825	0.08962702882688223	14.00069132867975	16.67205207012921	13.618618307989891	16.217078730169305
0.5202796411622786	64.23023379483028	62.45336468136861	72.00721198416063	70.03519354635759	75.54875197639235	73.48705808911077	78.76529737670991	76.6216202259997	84.13682681739249	81.85506100455613	0.08945330287734016	0.08962702890698634	13.930362413986586	16.688256836931032	13.550208639986522	16.23284127561965
0.5234145877268029	64.2672682356161	62.48937459908184	72.04873055397444	70.07557507192344	75.59231256289728	73.5294299253976	78.81071259100281	76.66579941934832	84.18533920107151	81.9022577467689	0.08945330295857803	0.0896270289884101	13.860305380721911	16.704379254242667	13.482063433868461	16.248523718844808
0.5265684239214125	64.30433834622646	62.525419199846645	72.09028911267451	70.11599549122347	75.63591510512909	73.57184257245683	78.85617154736867	76.71002116428504	84.23389830995514	81.94949994701251	0.0894533030411547	0.08962702907117591	13.790519803367715	16.720419199777098	13.414182275739222	16.264125940910162
0.5297412635656308	64.34144394359019	62.56149830565643	72.13188745502644	70.15645460464411	75.6795593877604	73.61429582083744	78.90167402131327	76.75428524242564	84.28250390424057	81.99678737198775	0.08945330312509321	0.08962702915530613	13.72100525091264	16.73637655173843	13.346564746376316	16.279647823374034
0.5329332211648017	64.37858484436663	62.59761173824244	72.1735253754938	70.19695221227772	75.72324519514696	73.65678946077996	78.94721978801196	76.7985914350643	84.33115574377216	82.04411978805186	0.08945330321041614	0.08962702924082443	13.651761287088448	16.75225118902563	13.279210421378593	16.295089248391378
0.5361444119142209	64.41576086494717	62.633759319075416	72.21520266823977	70.23748811392467	75.76697231132944	73.69932328221847	78.99280862231173	76.8429395231757	84.37985358804343	82.0914969612208	0.08945330329714789	0.08962702932775418	13.58278747022996	16.768042990965114	13.21211887114805	16.310450098606452
0.5393749517032939	64.45297182145572	62.66994086936601	72.25691912712777	70.27806210909367	75.81074052003389	73.74189707478111	79.03844029873149	76.88732928741553	84.42859719619754	82.13891865716977	0.08945330338531143	0.08962702941611943	13.514083353395108	16.783751837363525	13.145289660949857	16.32573025711099
0.5426249571197181	64.49021752975034	62.7061562100664	72.29867454572323	70.31867399700367	75.85454960467388	73.78451062779196	79.08411459146441	76.93176050812248	84.4773863270297	82.1863846412353	0.08945330347493209	0.08962702950594481	13.445648484508638	16.79937760858229	13.078722351026954	16.34092960750968
0.5458945454536906	64.527497805424	62.742405161870956	72.34046871729443	70.35932357658453	75.89839934835113	73.82716373027179	79.12983127437856	76.97623296531901	84.52622073898786	82.2338946784162	0.08945330356603401	0.08962702959725533	13.377482406325726	16.814920185423034	13.012416496616424	16.35604803386559
0.5491838347021408	64.56481246380591	62.77868754521764	72.382301434814	70.40001064647866	75.94228953385728	73.86985617093976	79.17559012101873	77.02074643871313	84.57510019017464	82.28144853337528	0.08945330365864315	0.08962702969007612	13.309584656604784	16.830379449236716	12.946371648105924	16.371085420783857
0.5524929435729888	64.60216131996248	62.815003180288876	72.42417249096006	70.44073500504199	75.98621994367493	73.91258773821447	79.22139090460752	77.06530070769946	84.6240244383486	82.32904597044062	0.08945330375278467	0.08962702978443317	13.241954768047435	16.845755281734455	12.880587350935457	16.38604165318975
0.55582199148943	64.63954418869803	62.85135188701221	72.46608167811694	70.48149645034465	76.03019035997845	73.95535822021462	79.26723339804626	77.10989555135998	84.67299324092504	82.37668675360631	0.0894533038484852	0.08962702988035229	13.174592268449487	16.86104756512941	12.815063145790191	16.40091661650331
0.5591710985942444	64.67696088455632	62.88773348506187	72.50802878837689	70.52229478017276	76.07420056463587	73.99816740476099	79.3131173739168	77.154530748466	84.72200635497815	82.42437064653467	0.08945330394577086	0.08962702997786039	13.107496680728218	16.876256182025827	12.749798568616825	16.415710196559303
0.5625403857541326	64.71441122182071	62.924147793858936	72.55001361354034	70.56312979202862	76.11825033920901	74.04101507937652	79.35904260448184	77.19920607747838	84.77106353724113	82.47209741255628	0.08945330404466909	0.08962703007698475	13.040667523020602	16.89138101550452	12.684793150674523	16.4304222795854
0.565929974564078	64.75189501451611	62.960594632572935	72.59203594511806	70.60400128313258	76.16233946495578	74.08390103128833	79.40500886168726	77.24392131654949	84.8201645441088	82.5198668146722	0.08945330414520722	0.08962703017775256	12.974104308701499	16.906421949001015	12.620046418638594	16.44505275222582
0.569339987351735	64.78941207640861	62.99707382012215	72.63409557433066	70.64490905042314	76.20646772282977	74.12682504742789	79.45101591716164	77.2886762435235	84.86930913163705	82.5676786155543	0.08945330424741343	0.08962703028019262	12.907806546454594	16.921378866338273	12.55555789461323	16.459601501492216
0.5727705471818436	64.8269622210076	63.03358517517495	72.67619229211107	70.6858528905588	76.25063489348271	74.16978691443275	79.49706354221887	77.33347063593816	84.91849705554573	82.61553257754713	0.0894533043513162	0.08962703038433276	12.84177374040155	16.936251651788552	12.491327096235182	16.474068414789144
0.5762217778606706	64.86454526156562	63.070128516150056	72.71832588910435	70.72683259991807	76.2948407572643	74.21278641864683	79.54315150785801	77.37830427102503	84.96772807121832	82.66342846266808	0.08945330445694454	0.08962703049020271	12.776005390032878	16.951040189886044	12.427353536650116	16.488453379801285
0.5796938039404782	64.90216101107961	63.10670366121768	72.76049615566907	70.76784797460083	76.33908509422376	74.25582334612166	79.58927958476482	77.42317692571086	85.01700193370371	82.71136603260909	0.08945330456432801	0.08962703059783177	12.710500990406217	16.965744365586943	12.363636724699973	16.502756284631687
0.5831867507240184	64.93980928229165	63.14331042830014	72.80270288187815	70.80889881042911	76.38336768411054	74.29889748261725	79.6354475433126	77.46808837661847	85.06631839771701	82.7593450487373	0.08945330467349649	0.08962703070724998	12.645260032126316	16.980364064176683	12.300176164895674	16.5169770176999
0.5867007442690553	64.97748988768957	63.179948635072655	72.84494585751953	70.84998490294787	76.42768830637525	74.34200861360291	79.68165515356303	77.51303840006757	85.1156772176406	82.80736527209615	0.08945330478448094	0.08962703081848822	12.580282001419619	16.994899171235375	12.236971357482616	16.531115467701966
0.5902359113929144	65.01520263950766	63.21661809896386	72.88722487209705	70.89110604742562	76.47204674017028	74.38515652425791	79.727902185267	77.5580267720755	85.16507814752475	82.85542646340603	0.08945330489731201	0.08962703093157713	12.515566380221571	17.009349572692372	12.174021798527974	16.545171523679528
0.5937923796770596	65.05294734972757	63.25331863715672	72.92953971483131	70.93226203885547	76.51644276435105	74.42834099947254	79.7741884078657	77.60305326835834	85.21452094108902	82.90352838306556	0.08945330501202158	0.0896270310465491	12.451112646231195	17.02371515478626	12.111326979988007	16.559145074974367
0.597370277471697	65.09072383007873	63.290050066588954	72.97189017466025	70.97345267195557	76.56087615747636	74.47156182384865	79.82051359049113	77.6481176643314	85.26400535172276	82.95167079115205	0.08945330512864176	0.08962703116343587	12.386920272949283	17.037995804023012	12.048886389733525	16.573036011195654
0.6009697339004076	65.12853189203909	63.326812203953835	73.01427604024	71.01467774117	76.60534669780938	74.51481878170054	79.86687750196717	77.69321973511022	85.3135311324861	82.99985344742262	0.08945330524720567	0.08962703128227081	12.322988729723875	17.05219140715235	11.986699511588085	16.586844222183572
0.6045908788648067	65.16637134683552	63.363604865700395	73.05669709994527	71.05593704066911	76.64985416331801	74.55811165705524	79.91327991080975	77.73835925551084	85.36309803611042	83.04807611131447	0.08945330536774597	0.08962703140308673	12.259317481850303	17.06630185121685	11.924765825442591	16.60056959805479
0.6082338430492322	65.20424200544464	63.40042786803443	73.09915314187027	71.09723036435045	76.69439833167597	74.60144023365368	79.95972058522823	77.78353600005101	85.41270581499948	83.09633854194614	0.0894533054902972	0.08962703152591797	12.195905990678511	17.080327023570135	11.863084807353516	16.614212029249757
0.611898757925461	65.24214367859346	63.43728102691895	73.14164395382947	71.13855750583949	76.73897898026341	74.6448042949512	80.00619929312586	77.82874974295078	85.46235422123023	83.14464049811811	0.08945330561489345	0.08962703165079902	12.132753713549391	17.094266811722264	11.80165592945923	16.62777140633989
0.6155857557574533	65.28007617675935	63.47416415807429	73.18416932335758	71.17991825848955	76.78359588616706	74.68820362411775	80.05271580210002	77.87400025813255	85.51204300655283	83.19298173831307	0.08945330574156982	0.08962703177776526	12.06986010390392	17.10812110340703	11.740478660120061	16.641247620122158
0.6192949696061266	65.31803931017102	63.51107707697899	73.22672903771063	71.22131241538297	76.82824882618128	74.73163800403884	80.09926987944333	77.91928731922229	85.56177192239197	83.24136202069694	0.08945330587036233	0.08962703190685228	12.007224611392303	17.12188978660015	11.679552464020162	16.65464056165365
0.6230265333341571	65.35603288880873	63.548019598870084	73.26932288386612	71.26273976933128	76.87293757680825	74.77510721731596	80.14586129214376	77.96461069954975	85.61154071984694	83.2897811031193	0.0894533060013075	0.08962703203809647	11.944846681895797	17.1355727495029	11.61887680212567	16.667950122131515
0.6267805816108112	65.39405672240501	63.58499153874344	73.31195064852405	71.30420011287569	76.91766191425896	74.8186110462669	80.19248980688575	78.00997017214904	85.66134914969285	83.33823874311382	0.08945330613444177	0.08962703217153528	11.882725757583103	17.14916988047662	11.558451131850234	16.681176192993007
0.6305572499168048	65.43211062044465	63.62199271135445	73.35461211810666	71.34569323828785	76.96242161445309	74.86214927292667	80.23915519005004	78.05536550975934	85.7111969623804	83.38673469789924	0.08945330626980307	0.08962703230720617	11.820861276943106	17.16268106804455	11.498274907022278	16.694318665835453
0.634356674549194	65.47019439216538	63.659022931218026	73.39730707875934	71.38721893756976	77.0072164530199	74.90572167904737	80.28585720771459	78.10079648482491	85.76108390803695	83.43526872437926	0.08945330640742963	0.08962703244514734	11.759252674894014	17.17610620091	11.438347577959576	16.70737743236168
0.6381789926262927	65.50830784655811	63.696082012609125	73.4400353163509	71.42877700245447	77.05204620529837	74.949328046099	80.33259562565482	78.14626286949586	85.81100973646669	83.48384057914332	0.0894533065473602	0.08962703258539788	11.697899382799733	17.189445167914528	11.378668591549285	16.720352384458238
0.642024342092622	65.54645079236715	63.733169769563006	73.48279661647376	71.47036722440629	77.0969106463377	74.99296815526947	80.37937020934397	78.19176443562833	85.86097419715107	83.53245001846686	0.08945330668963473	0.0896270327279979	11.636800828549895	17.202697858057945	11.319237391293427	16.733243414142635
0.6458928617238878	65.58462303809078	63.77028601587554	73.52559076444459	71.51198939462124	77.14180955089769	75.03664178746531	80.42618072395369	78.23730095478498	85.91097703924937	83.58109679831188	0.08945330683429377	0.08962703287298757	11.575956436628985	17.215864160461933	11.260053417378003	16.746050413572448
0.6497846911319898	65.62282439198128	63.80743056510356	73.56841754530438	71.55364330402729	77.18674269344902	75.08034872331179	80.47302693435411	78.2828721982353	85.96101801159894	83.6297806743272	0.08945330698137792	0.0896270330204079	11.515365628141808	17.228943964371865	11.201116106711197	16.75877327501803
0.6536999707700591	65.66105466204523	63.84460323056496	73.61127674381886	71.59532874328465	77.23170984817352	75.12408874315325	80.51990860511432	78.32847793695588	86.0110968627155	83.67850140184872	0.08945330713092901	0.0896270331703009	11.455027820878968	17.241937159144072	11.142424892974304	16.771411890851596
0.6576388419375281	65.69931365604388	63.881803825339034	73.65416814447869	71.63704550278597	77.27671078896454	75.16786162705336	80.56682550050263	78.37411794163069	86.06121334079357	83.72725873589984	0.08945330728298934	0.0896270333227094	11.394942429356888	17.25484363416217	11.083979206656295	16.783966153474466
0.661601446785229	65.73760118149289	63.919032162266326	73.69709153149937	71.67879337265634	77.32174528942673	75.21166715479502	80.6137773844865	78.419791982651	86.11136719370631	83.77605243119133	0.0894533074376031	0.08962703347767632	11.335108864916037	17.267663278955297	11.02577847516477	16.796435955438938
0.6655879283205246	65.7759170456631	63.95628805394937	73.74004668882209	71.72057214275401	77.36681312287699	75.25550510588124	80.66076402073324	78.46549983011624	86.16155816900633	83.82488224212214	0.08945330759481324	0.08962703363524586	11.275526535755489	17.280395983110793	10.967822122838697	16.808821189317314
0.6695984304124688	65.81426105558016	63.993571312752124	73.78303340011315	71.7623816026698	77.41191406234387	75.2993752595344	80.70778517260969	78.51124125383336	86.21178601392532	83.87374792277888	0.08945330775466512	0.08962703379546322	11.216194846960207	17.293041636234193	10.910109571010253	16.821121747761936
0.6736330977969988	65.85263301802493	64.03088175080079	73.82605144876467	71.80422154172804	77.45704788056821	75.34327739469731	80.75484060318274	78.55701602331776	86.26205047537462	83.92264922693667	0.08945330791720384	0.08962703395837386	11.157113200606545	17.305600128023798	10.852640238088497	16.833337523492446
0.6776920760821589	65.89103273953341	64.06821917998333	73.86910061789426	71.84609174898598	77.502214350003	75.3872112900326	80.8019300752192	78.60282390779274	86.31235129994499	83.97158590805873	0.08945330808247641	0.08962703412402395	11.098280995778623	17.31807134819428	10.795413539522997	16.845468409192108
0.6817755117533548	65.92946002639698	64.10558341194978	73.91218069034547	71.88799201323418	77.54741324281365	75.4311767239231	80.84905335118606	78.64866467618995	86.3626882339071	84.0205577192966	0.08945330825052937	0.08962703429246137	11.039697628633803	17.33045518648396	10.738428887952978	16.85751429760421
0.6858835521786408	65.9679146846622	64.14297425811225	73.95529144868748	71.92992212299647	77.59264433087776	75.47517347447176	80.89621019325033	78.69453809714923	86.41306102321111	84.06956441349028	0.08945330842141093	0.08962703446373371	10.981362492433618	17.342751532592956	10.681685693214604	16.86947508146477
0.6900163456140378	66.00639652013086	64.18039152964482	73.99843267521516	71.97188186652993	77.6379073857852	75.51920131950173	80.94340036327903	78.74044393901872	86.46346941348685	84.1186057431681	0.08945330859516996	0.08962703463789028	10.923274977654728	17.35496027627596	10.625183362413736	16.88135065354254
0.6941740412088835	66.0449053383602	64.21783503748375	74.04160415194934	72.01387103182503	77.68320217883837	75.56326003655643	80.99062362283952	78.7863819698549	86.51391315004412	84.16768146054692	0.08945330877185642	0.0896270348149805	10.865434472008928	17.367081307296758	10.56892129996777	16.893140906591725
0.6983567890112157	66.08344094466263	64.25530459232733	74.08480566063659	72.05588940660546	77.72852848105187	75.60734940289939	81.03787973319918	78.8323519574225	86.5643919778722	84.21679131753187	0.08945330895152041	0.0896270349950554	10.807840360439513	17.379114515304536	10.512898907612907	16.904845733282855
0.702564739973187	66.12200314410556	64.29280000463555	74.1280369827488	72.09793677832786	77.7738860631523	75.65146919551398	81.08516845532509	78.87835366919415	86.61490564163982	84.26593506571616	0.0894533091342139	0.08962703517816624	10.75049202529226	17.391059789988503	10.457115584535131	16.916465026311926
0.7067980459565127	66.16059174151182	64.33032108463055	74.17129789948385	72.14001293418228	77.8192746955787	75.69561919110384	81.13248954988461	78.92438687235092	86.66545388569551	84.31511245638156	0.08945330931998861	0.08962703536436595	10.693388846268135	17.402917020983296	10.401570727377475	16.927998678324002
0.7110568597379514	66.1992065414588	64.36786764229595	74.21458819176463	72.18211766109134	77.86469414848175	75.73979916609215	81.1798427772445	78.97045133378137	86.7160364540667	84.36432324049737	0.08945330950889867	0.0896270355537078	10.636530200501511	17.41468609781441	10.346263730263672	16.939446581862285
0.7153413350148182	66.23784734827899	64.40543948737711	74.25790764023954	72.22425074571065	77.91014419172404	75.78400889662187	81.2272278974712	79.016546820082	86.76665309046017	84.41356716872097	0.08945330970099745	0.08962703574624596	10.579915462631106	17.426366909978242	10.291193984905476	16.95080862944087
0.7196516264105322	66.27651396605926	64.44303642938067	74.30125602528182	72.26641197442827	77.95562459487965	75.82824815855528	81.27464467033037	79.06267309755671	86.8173035382614	84.46284399139721	0.08945330989634057	0.08962703594203582	10.52354400483273	17.437959346878415	10.236360880600841	16.962084713468357
0.7239878894801961	66.31520619864104	64.48065827757452	74.34463312698963	72.30860113336462	78.00113512723406	75.87251672747394	81.32209285528687	79.1088299322167	86.86798754053466	84.51215345855829	0.0894533100949842	0.08962703614113367	10.467415196886577	17.449463297842158	10.181763804339425	16.973274726307864
0.7283502807162107	66.35392384962003	64.51830484098772	74.38803872518584	72.35081800837244	78.04667555778391	75.91681437867851	81.36957221150442	79.15501708978033	86.91870484002251	84.5614953199236	0.08945331029698529	0.08962703634359649	10.411528406219077	17.460878652098472	10.127402140804406	16.984378560207915
0.7327389575539218	66.39266672234587	64.55597592840999	74.4314725994175	72.39306238503623	78.09224565523665	75.96114088718828	81.41708249784526	79.20123433567268	86.96945517914565	84.61086932489928	0.0894533105024022	0.08962703654948297	10.355882997913795	17.472205298710833	10.073275272412502	16.995396107262422
0.7371540783773028	66.43143461992175	64.59367134839154	74.47493452895566	72.43533404867198	78.13784518801003	76.00549602774086	81.4646234728697	79.24748143502511	87.02023830000226	84.6602752225778	0.08945331071129395	0.0896270367588523	10.30047833484241	17.483443126682687	10.0193825794031	17.006327259477985
0.74159580252467	66.47022734520459	64.63139090924284	74.51842429279533	72.47763278432707	78.18347392423236	76.04987957479203	81.5121948948363	79.29375815267522	87.07105394436817	84.70971276173778	0.0894533109237207	0.0896270369717649	10.245313777651972	17.494592024862868	9.965723439889189	17.01717190875752
0.746064290294433	66.50904470080414	64.66913441903439	74.56194166965459	72.51995837677988	78.2291316317414	76.09429130251537	81.55979652170073	79.34006425316639	87.12190185369589	84.75918169084362	0.08945331113974392	0.08962703718828197	10.19038868480311	17.50565188192195	9.912297229846445	17.027929946832955
0.7505597029508803	66.54788648908308	64.70690168559624	74.60548643797466	72.56231061053926	78.27481807808452	76.1387309848017	81.60742811111596	79.38639950074722	87.17278176911448	84.80868175804487	0.08945331135942576	0.08962703740846613	10.135702412679166	17.516622586404992	9.859103323196905	17.038601265245234
0.7550822027299987	66.58675251215632	64.74469251651757	74.64905837591924	72.60468926984414	78.32053303051794	76.18319839525869	81.65508942043147	79.43276365937113	87.22369343142897	84.85821271117582	0.08945331158282971	0.08962703763238089	10.08125431559165	17.527504026689712	9.806141091901736	17.04918575546253
0.7596319528453285	66.62564257189102	64.78250671914671	74.6926572613743	72.6470941386635	78.36627625600657	76.2276933072108	81.70278020669305	79.47915649269629	87.27463658112005	84.90777429775535	0.08945331181002042	0.08962703786009098	10.027043745842093	17.53829609099739	9.753409905903027	17.059683308705644
0.7642091174938536	66.6645564699058	64.82034410059015	74.73628287194745	72.68952500069528	78.41204752122337	76.27221549369813	81.75050022664215	79.52557776408443	87.32561095834335	84.9573662649858	0.08945331204106349	0.08962703809166217	9.973070053738411	17.548998667296473	9.70090913326203	17.07009381602802
0.7688138618619275	66.70349400757047	64.8582044677127	74.77993498496747	72.73198163936655	78.45784659254869	76.31676472747664	81.79824923671524	79.57202723660107	87.37661630292884	85.00698835975301	0.08945331227602558	0.08962703832716158	9.919332587691315	17.559611643406242	9.648638140177354	17.08041716833941
0.7734463521312342	66.74245498600558	64.89608762713665	74.82361337748388	72.77446383783261	78.50367323607011	76.36134078101719	81.84602699304355	79.61850467301453	87.42765235438041	85.05664032862545	0.08945331251497515	0.08962703856665764	9.865830694245233	17.570134906947715	9.59659629100679	17.090653256282167
0.7781067554847866	66.78143920608201	64.93399338524156	74.86731782626644	72.81697137897667	78.54952721758163	76.40594342650515	81.89383325145234	79.66500983579544	87.47871885187523	85.10632191785372	0.08945331275798127	0.08962703881021895	9.81256371807649	17.58056834527997	9.544782948321881	17.100801970307657
0.7827952401129585	66.82044646842024	64.97192154816351	74.9110481078044	72.8595040454091	78.59540830258301	76.45057243583973	81.9416677674601	79.71154248711623	87.52981553426291	85.15603287336975	0.08945331300511407	0.08962703905791722	9.759531002107906	17.590911845545634	9.493197472981592	17.110863200650783
0.7875119752195561	66.85947657338998	65.00987192179484	74.95480399830606	72.90206161946712	78.6413162562794	76.49522758063354	81.98953029627825	79.75810238885043	87.58094214006498	85.20577294078636	0.0894533132564458	0.08962703930982319	9.706731887543356	17.601165294699967	9.441839224135947	17.12083683729179
0.792257131027923	66.89852932110983	65.04784431178338	74.99858527369834	72.9446438832139	78.68725084358069	76.53990863221173	82.03742059281039	79.804689302572	87.63209840747439	85.25554186539634	0.08945331351204884	0.08962703956601091	9.654165713860493	17.611328579381734	9.390707559328803	17.130722770043576
0.7970308787870847	66.93760451144622	65.08583852353237	75.04239170962566	72.98725061843858	78.7332118291005	76.58461536161195	82.08533841165136	79.85130298955512	87.68328407435419	85.30533939217231	0.08945331377199789	0.08962703982655439	9.601831818906248	17.621401585998683	9.339801834469654	17.14052088839526
0.8018333907779276	66.97670194401336	65.12385436219925	75.08622308144983	73.02988160665468	78.77919897715601	76.62934753958271	82.13328350708692	79.89794321077258	87.73449887823747	85.35516526576501	0.08945331403636834	0.08962704009152912	9.549729538919564	17.63138420067844	9.289121403881836	17.150231081530364
0.8066648403194178	67.01582141817207	65.16189163269534	75.13007916424885	73.07253662910007	78.82521205176667	76.6741049365834	82.1812556330925	79.94460972689576	87.78574255632586	85.4050192305032	0.08945331430523713	0.08962704036101281	9.497858208589605	17.64127630929397	9.23866562044077	17.159853238486903
0.8115254017748545	67.05496273302978	65.19995013968555	75.17395973281681	73.1152154667364	78.87125081665414	76.71888732278357	82.22925454333311	79.99130229829389	87.83701484548945	85.45490103039302	0.08945331457868211	0.08962704063508313	9.446217161110326	17.651077797443577	9.188433835524847	17.16938724796637
0.8164152505581643	67.09412568743936	65.23802968758723	75.21786456166257	73.15791790024792	78.91731503524089	76.76369446806181	82.27727999116193	80.03802068503288	87.88831548226534	85.50481040911656	0.08945331485678337	0.08962704091381998	9.394805728138635	17.66078855031992	9.138425399030893	17.178832998301004
0.8213345631402307	67.13331007999851	65.27613008056963	75.26179342500915	73.20064371004082	78.96340447064956	76.80852614200504	82.32533172961958	80.08476464687462	87.93964420285683	85.55474711003122	0.08945331513962175	0.08962704119730543	9.343623239979024	17.670408452939228	9.088639659541514	17.18819037763933
0.8262835170552626	67.17251570904942	65.31425112255363	75.30574609679334	73.243392676243	79.00951888570262	76.85338211390815	82.37340951143374	80.13153394327655	87.99100074313301	85.60471087616928	0.08945331542728001	0.08962704148562123	9.292669025522628	17.679937389950283	9.039075964260519	17.197459273780623
0.8312622909072027	67.21174237267763	65.35239261721043	75.34972235066438	73.28616457870257	79.0556580429208	76.89826215277265	82.42151308901764	80.17832833339021	88.0423848386272	85.65470145023627	0.08945331571984197	0.0896270417788517	9.241942412303615	17.689375245641713	8.989733659074773	17.20663957416764
0.8362710643761712	67.25098986871157	65.3905543679613	75.3937219599835	73.32895919698753	79.1018217045228	76.94316602730612	82.46964221446962	80.22514757606085	88.09379622453638	85.70471857461061	0.08945331601739256	0.08962704207708266	9.19144272658832	17.698721904018385	8.940612088639682	17.21573116599029
0.8413100182249524	67.29025799472161	65.4287361779767	75.43774469782285	73.37177631038486	79.14800963242412	76.98809350592137	82.51779663957198	80.27199142982636	88.14523463572007	85.75476199134242	0.08945331632001884	0.0896270423804011	9.141169293364328	17.707977248721363	8.891710596345547	17.22473393602013
0.8463793343055166	67.32954654801945	65.46693785017524	75.48179033696478	73.41461569789935	79.19422158823626	77.0330443567352	82.56597611579019	80.31885965291603	88.19669980669941	85.80483144215229	0.08945331662780963	0.08962704268889543	9.091121436395042	17.717141163009728	8.8430285244267	17.233647770730386
0.8514791955655843	67.36885532565712	65.50515918722346	75.52585864990073	73.45747713825327	79.24045733326555	77.07801834756803	82.61418039427159	80.36575200325031	88.24819147165583	85.85492666843085	0.08945331694085447	0.08962704300265667	9.041298478279714	17.726213529786037	8.794565213977876	17.242472556246867
0.8566097860552276	67.40818412442631	65.5433999915345	75.56994940883054	73.50036040988502	79.28671662851255	77.12301524594248	82.66240922584477	80.41266823843905	88.29970936443033	85.90504741123716	0.08945331725924552	0.08962704332177544	8.99169974049164	17.735194231616333	8.746320004968766	17.25120817829884
0.861771290933513	67.44753274085745	65.58166006526754	75.61406238566138	73.54326529094837	79.33299923467075	77.16803481908266	82.7106623610183	80.45960811578104	88.35125321852217	85.9551934112979	0.08945331758307576	0.08962704364634598	8.942324543397262	17.74408315065557	8.698292236322231	17.25985452227178
0.8669638964751838	67.486900971219	65.61993921032702	75.65819735200695	73.58619155931167	79.37930491212585	77.21307683391319	82.75893954997983	80.50657139226283	88.40282276708797	86.0053644090064	0.08945331791243967	0.08962704397646303	8.893172206311647	17.75288016866034	8.650481245915216	17.268411473129163
0.8721877900773816	67.5262886115162	65.65823722836139	75.70235407918611	73.62913899255645	79.42563342095431	77.25814105705788	82.80724054259478	80.55355782455739	88.4544177429401	86.05556014442107	0.08945331824743424	0.08962704431222347	8.844242047511216	17.761585166956138	8.602886370656961	17.276878915481575
0.877443160266411	67.56569545749046	65.69655392076281	75.74653233822218	73.67210736797709	79.4719845209226	77.30322725483929	82.8555650884054	80.60056716902369	88.50603787854594	86.10578035726485	0.08945331858815758	0.08962704465372588	8.79553338435926	17.770198026570142	8.555506946523565	17.285256733579445
0.8827301967045416	67.60512130461868	65.7348890886659	75.79073189984219	73.71509646257934	79.5183579714864	77.34833519327721	82.90391293662996	80.64759918170506	88.55768290602687	86.15602478692374	0.08945331893470959	0.08962704500107024	8.747045533222263	17.778718627987473	8.508342308527972	17.293544811147513
0.8880490901968541	67.64456594811149	65.77324253294663	75.8349525344749	73.75810605307917	79.56475353178854	77.3934646380875	82.95228383616072	80.69465361832799	88.60935255715604	86.20629317244524	0.08945331928719207	0.08962704535435859	8.69877780958177	17.787146851311263	8.461391790834568	17.301743031563092
0.8934000326981257	67.68402918291325	65.8116140542218	75.87919401225082	73.80113591590224	79.61117096065907	77.43861535468142	83.00067753556381	80.74173023430151	88.66104656335848	86.25658525253787	0.08945331964570859	0.08962704571369504	8.650729528093507	17.7954825762572	8.414654726810113	17.309851277845155
0.8987832173197573	67.72351080370036	65.85000345284803	75.92345610300032	73.84418582718256	79.65761001661318	77.48378710816439	83.04909378307725	80.78882878471576	88.7127646557087	86.30690076556957	0.08945332001036474	0.08962704607918492	8.602900002532806	17.803725681980723	8.368130448968259	17.317869432472435
0.904198838336744	67.76301060488052	65.88841052892043	75.9677385762528	73.88725556276123	79.70407045785038	77.5289796633345	83.09753232661	80.83594902434055	88.76450656492992	86.35723944956615	0.08945332038126733	0.08962704645093562	8.555288545935582	17.81187604727529	8.321818289075054	17.325797377505296
0.9096470911946843	67.80252838059171	65.92683508227192	76.01204120123556	73.9303448981856	79.75055204225339	77.57419278468174	83.14599291374077	80.88309070762455	88.81627202139265	86.40760104221049	0.08945332075852594	0.08962704682905681	8.507894470591054	17.819933550483256	8.275717578177137	17.333634994583917
0.915128172516836	67.84206392470128	65.96527691247209	76.05636374687275	73.97345360870796	79.79705452738689	77.61942623638659	83.19447529171686	80.93025358869374	88.86806075511346	86.45798528084083	0.08945332114225168	0.08962704721365959	8.460717088052661	17.82789806940673	8.229827646625381	17.34138216487554
0.9206422801112097	67.88161703080452	66.0037358188263	76.10070598178382	74.01658146928455	79.84357767049602	77.66467978231897	83.2429792074524	80.97743742135046	88.91987249575325	86.50839190244972	0.08945332153255707	0.08962704760485746	8.413755709202633	17.835769481385796	8.184147824132197	17.349038769110848
0.9261896129777101	67.92118749222388	66.04221160037454	76.14506767428263	74.05972825457435	79.8901212285054	77.70995318603703	83.29150440752748	81.02464195907196	88.97170697261615	86.55882064368262	0.08945332192955732	0.08962704800276555	8.367009644299287	17.843547663289428	8.138677439750609	17.35660468746937
0.931770371315315	67.96077510200774	66.08070405589014	76.18944859237605	74.10289373893754	79.93668495801766	77.75524621078546	83.34005063818667	81.0718669550088	89.02356391464794	86.60927124083605	0.08945332233337015	0.08962704840750145	8.320478203006132	17.851232491515475	8.09341582198249	17.364079799703177
0.9373847565293029	68.00037965292955	66.11921298387922	76.23384850376306	74.14607769643494	79.98326861531248	77.80055861949496	83.38861764533776	81.11911216198425	89.07544305043491	86.65974342985703	0.0894533227441139	0.08962704881918454	8.274160694411876	17.85882384193428	8.048362298780376	17.371463985107766
0.9430329712385201	68.0400009374863	66.15773818257908	76.27826717583295	74.18927990082628	80.0298719563448	77.84589017478041	83.43720517455017	81.16637733249229	89.12734410820191	86.71023694634088	0.08945332316191038	0.0896270492379361	8.2280564270568	17.866321589865038	8.003516197554745	17.378757122400202
0.9487152192826929	68.07963874789756	66.1962794499573	76.3227043756644	74.23250012556902	80.0764947367437	77.8912406389396	83.48581297105365	81.2136622186965	89.17926681581116	86.7607515255301	0.08945332358688274	0.08962704966388016	8.182164708999153	17.873725610135807	7.9588768452431395	17.38595908980824
0.9544317057297852	68.1192928761043	66.23483658371053	76.367159870024	74.27573814381716	80.12313671181099	77.93660977395207	83.5344407797368	81.26096657242861	89.23121090076054	86.81128690231279	0.0894533240191565	0.08962705009714252	8.136484847833344	17.881035777048965	7.914443568338356	17.393069765083055
0.9601826368833979	68.15896311376773	66.27340938126343	76.411633425365	74.31899372842001	80.16979763651983	77.98199734147771	83.58308834514575	81.30829014518721	89.28317609018225	86.86184281122128	0.08945332445886	0.08962705053785124	8.091016150746327	17.888251964406663	7.87021569292483	17.40008902543923
0.9659682202902156	68.19864925226821	66.31199763976741	76.45612480782619	74.36226665192076	80.21647726551356	78.02740310285532	83.63175541148279	81.35563268813624	89.33516211084134	86.9124189864305	0.08945332490612283	0.08962705098613699	8.045757924509417	17.895374045407152	7.8261925446986425	17.40701674756383
0.9717886647474951	68.23835108270362	66.35060115609954	76.50063378322996	74.40555668655526	80.2631753531037	78.07282681910138	83.68044172260439	81.4029939521035	89.38716868913356	86.96301516175647	0.08945332536107782	0.08962705144213175	8.00070947551194	17.902401892684793	7.782373448989347	17.413852807580042
0.9776441803106027	68.27806839588848	66.38921972686109	76.54516011708138	74.4488636042504	80.30989165326895	78.11826825090827	83.72914702202009	81.45037368757917	89.43919555108425	87.0136310706546	0.0894533258238593	0.08962705190597157	7.955870109872194	17.909335378388278	7.738757730830912	17.42059708108536
0.9835349783005937	68.31780098235274	66.42785314837674	76.5897035745668	74.49218717662329	80.35662591965375	78.16372715864341	83.77787105289107	81.49777164471456	89.49124242234676	87.06426644621844	0.08945332629460467	0.08962705237779321	7.911239133377421	17.91617437405148	7.695344714965358	17.427249443147957
0.9894612713118381	68.35754863234015	66.46650121669288	76.63426392055213	74.53552717497922	80.40337790556644	78.20920330234722	83.82661355802824	81.54518757332019	89.54330902820037	87.11492102117758	0.08945332677345358	0.08962705285773695	7.866815851544743	17.922918750604367	7.652133725861859	17.43380976820663
0.9954232732196957	68.3973111358072	66.5051637275766	76.67884091958157	74.57888337031069	80.450147363978	78.25469644173198	83.87537427989078	81.59262122286454	89.59539509354887	87.16559452789643	0.08945332726054758	0.08962705334594501	7.822599569686645	17.929568378429394	7.609124087785858	17.44027793018904
1.0014211991882311	68.43708828242184	66.54384047651433	76.72343433587614	74.62225553329579	80.49693404752043	78.30020633618024	83.92415296058469	81.64007234247234	89.64750034291885	87.21628669837226	0.08945332775603226	0.08962705384256214	7.7785895929037	17.9361231273233	7.566315124802713	17.446653802429864
1.0074552656779823	68.47687986156205	66.58253125871065	76.76804393333224	74.66564343429687	80.5437377084853	78.34573274474337	83.97294934186104	81.68754068092319	89.69962450045796	87.26699726423378	0.08945332826005371	0.08962705434773613	7.734785226140957	17.94258286648801	7.523706160837719	17.452937257736266
1.013525690453769	68.51668566231457	66.62123586908706	76.81266947552008	74.70904684335927	80.59055809882206	78.39127542614021	84.0217631651144	81.73502598665007	89.75176728993323	87.31772595673952	0.08945332877276206	0.089627054861617	7.6911857741870335	17.948947464459707	7.481296519639727	17.459128168211464
1.0196326925925556	68.55650547347338	66.6599541022801	76.85731072568204	74.75246553020911	80.63739497013638	78.43683413875479	84.070594171381	81.78252800773694	89.80392843472897	87.36847250677536	0.0894533292943102	0.08962705538435746	7.647790541758695	17.95521678924888	7.439085524883012	17.465226405416615
1.0257764924913542	68.59633908353868	66.69868575264084	76.90196744673162	74.79589926425271	80.68424807368896	78.48240864063574	84.11944210133753	81.8300464919182	89.85610765784564	87.41923664485391	0.08945332982485237	0.08962705591611295	7.6045988334599315	17.961390708158433	7.39707250018364	17.47123184036718
1.0319573118751795	68.63618628071487	66.73743061423288	76.94663940125095	74.83934781457452	80.73111716039308	78.52799868949407	84.16830669529855	81.8775811865763	89.90830468189705	87.47001810111185	0.08945333036454717	0.08962705645704155	7.561609953876541	17.967469087920108	7.355256769092193	17.477144343394684
1.0381753738050519	68.67604685290995	66.77618848083132	76.99132635149043	74.88281094993573	80.778001980814	78.57360404270176	84.21718769321598	81.92513183874033	89.96051922910978	87.52081660530865	0.0894533309135549	0.08962705700730443	7.518823207589776	17.973451794629	7.313637655151069	17.482963784219464
1.0444309026860459	68.71592058773335	66.81495914592115	77.03602805936603	74.92628843877269	80.82490228516633	78.61922445729006	84.26608483467622	81.97269819508429	90.01275102132007	87.57163188682449	0.08945333147203953	0.08962705756706581	7.476237899172702	17.979338693727186	7.272214481919036	17.488690031961596
1.05072412427539	68.75580727249512	66.85374240269601	77.08074428645858	74.96978004919542	80.87181782331317	78.664859689948	84.3149978588993	82.0202800019254	90.06499977997312	87.6224636746586	0.08945333204016691	0.0896270581364923	7.4338533332538645	17.9851296499819	7.230986573008522	17.494322955106327
1.057055265690613	68.79570669420379	66.89253804405676	77.12547479401127	75.013285548986	80.91874834476354	78.71050949702061	84.36392650473627	82.06787700522234	90.11726522612003	87.6733116974274	0.08945333261810667	0.08962705871575348	7.391668814517288	17.990824527487348	7.189953252082887	17.49986242146042
1.0634245554177415	68.83561863956541	66.93134586260986	77.17021934292863	75.05680470559682	80.96569359867135	78.75617363450715	84.41287051066801	82.11548895057342	90.16954708041672	87.72417568336242	0.08945333320603127	0.08962705930502228	7.349683647789789	17.996423189762936	7.14911384293282	17.50530829825584
1.0698322233195456	68.87554289498206	66.97016565066632	77.21497769377486	75.10033728614935	81.0126533338335	78.80185185805983	84.4618296148034	82.16311558321523	90.22184506312189	87.77505536030897	0.08945333380411614	0.08962705990447478	7.307897137999134	18.001925499596837	7.108467669444508	17.510660451996955
1.0762785006438331	68.91547924655	67.00899720023958	77.25974960677175	75.14388305743185	81.05962729868789	78.84754392298136	84.51080355487711	82.21075664802001	90.2741588940947	87.8259504557233	0.08945333441253978	0.08962706051428962	7.266308590250446	18.007331319122386	7.06801405569604	17.515918748606055
1.0827636200317978	68.9554274800586	67.047840303045	77.30453484179746	75.18744178589874	81.10661524131204	78.89324958422432	84.55979206824826	82.25841188949515	90.3264882927933	87.8768606966721	0.08945333503148452	0.08962706113464917	7.224917309807097	18.01264050973441	7.0277523259183	17.521083053279654
1.089287815526412	68.99538738098815	67.08669475049722	77.34933315838421	75.23101323766764	81.15361690942065	78.93896859638802	84.60879489189773	82.30608105177981	90.3788329782721	87.9277858098288	0.0894533356611344	0.08962706176573866	7.183722602169837	18.017852932194728	6.98768180454681	17.526153230537602
1.0958513225808764	69.03535873450913	67.12556033370964	77.3941443157173	75.27459717851882	81.20063205036463	78.9847007137181	84.65781176242739	82.35376387864447	90.43119266918077	87.97872552147324	0.08945333630167808	0.08962706240774729	7.142723773073158	18.022968446548475	6.947801816280844	17.531129144281294
1.1024543780671139	69.07534132547993	67.16443684349227	77.43896807263263	75.31819337389284	81.24766041112848	79.03044569010375	84.7068424160572	82.40146011348817	90.4835670837612	88.0296795574885	0.08945333695330736	0.08962706306086672	7.1019201285253075	18.02798691213502	6.908111686050688	17.536010657657243
1.1090972202843215	69.11533493844576	67.20332407035052	77.48380418761549	75.36180158888914	81.2947017383291	79.07620327907647	84.75588658862397	82.44916949933709	90.5359559398462	88.08064764335971	0.08945333761621774	0.08962706372529228	7.061310974826483	18.032908187604335	6.868610739092219	17.54079763318623
1.115780088967567	69.15533935763676	67.24222180448352	77.52865241879853	75.40542158826418	81.3417557782134	79.12197323380808	84.80494401557894	82.49689177884255	90.58835895485701	88.13162950417161	0.0894533382906064	0.08962706440122323	7.020895618578834	18.037732130822405	6.829298300939627	17.545489932628698
1.1225032252964444	69.19535436696646	67.28112983578251	77.57351252395982	75.4490531364296	81.38882227665668	79.16775530710878	84.85401443198609	82.54462669427893	90.64077584580129	88.18262486460647	0.0894533389766767	0.08962706508886195	6.980673366765586	18.042458599033125	6.790173697476348	17.550087417101167
1.1292668719037753	69.2353797500304	67.32004795382952	77.61838426052162	75.49269599745094	81.43590097916095	79.21354925142568	84.90309757252031	82.59237398754229	90.69320632927136	88.23363344894258	0.0894533396746333	0.08962706578841462	6.940643526718304	18.047087448689126	6.751236254939613	17.554589946972555
1.1360712728843656	69.27541529010402	67.35897594789537	77.66326738554773	75.53634993504511	81.48299163085244	79.2593548188404	84.9521931714649	82.64013340014762	90.74565012144141	88.28465498105149	0.0894533403846861	0.08962706650009092	6.9008054061605435	18.051618535475427	6.712485299953187	17.558997381893278
1.1429166738038161	69.31546077014147	67.39791360693847	77.70816165574232	75.5800147125793	81.53009397648017	79.30517176106771	85.0013009627101	82.68790467322766	90.79810693806601	88.33568918439639	0.08945334110704833	0.08962706722410443	6.861158313256965	18.056051714413115	6.67392015954556	17.563309580798887
1.1498033217073829	69.35551597277363	67.43686071960279	77.75306682744778	75.62369009306856	81.57720776041384	79.35099982945313	85.0504206797507	82.73568754753026	90.85057649447755	88.38673578202965	0.08945334184193582	0.08962706796067241	6.821701556606968	18.060386839717467	6.635540161198151	17.567526401922805
1.1567314651288954	69.39558068030661	67.47581707421682	77.79798265664286	75.66737583917474	81.62433272664181	79.39683877497174	85.0995520556842	82.78348176341719	90.90305850558424	88.43779449659138	0.08945334258957001	0.0896270687100159	6.78243444527925	18.064623764870703	6.597344632828936	17.57164770271811
1.1637013540997225	69.43565467471994	67.514782458791	77.84290889894082	75.71107171320361	81.67146861876917	79.4426883482252	85.14869482320864	82.83128706086106	90.95555268586783	88.48886505030613	0.08945334335017527	0.08962706947236031	6.743356288841824	18.068762342580158	6.559332902845199	17.575673339917557
1.1707132401577995	69.47573773766493	67.55375666101719	77.88784530958752	75.75477747710417	81.7186151800158	79.48854829944108	85.19784871462059	82.87910317944453	91.00805874938139	88.53994716498217	0.08945334412398027	0.08962707024793472	6.704466397384749	18.072802424807378	6.521504300177185	17.579603169553593
1.177767376356704	69.51582965046298	67.59273946826606	77.93279164345954	75.79849289246592	81.7657721532143	79.53441837846978	85.24701346181305	82.92692985835727	91.06057640974726	88.59104056200812	0.08945334491121767	0.08962707103697189	6.6657640815255945	18.07674386270628	6.4838581542389875	17.58343704679828
1.1848640172747877	69.5559301941037	67.63173066758584	77.97774765506209	75.84221772051724	81.81293928080787	79.58029833478315	85.29618879627321	82.97476683639437	91.11310538015444	88.64214496235128	0.08945334571212411	0.08962707183970953	6.627248652478556	18.080586506723193	6.446393795052245	17.58717482619977
1.1920034190243662	69.59603914924351	67.67073004570075	78.02271309852749	75.88595172212383	81.86011630484872	79.62618791747268	85.3453744490808	83.02261385195446	91.16564537335694	88.69326008655571	0.08945334652694074	0.08962707265638922	6.588919422023537	18.08433020647317	6.409110553170649	17.59081636146948
1.1991858392609598	69.6361562962034	67.7097373890088	78.06768772761265	75.92969465778623	81.90730296699537	79.67208687524685	85.39457015090525	83.07047064303708	91.21819610167084	88.74438565473933	0.08945334735591252	0.08962707348725676	6.550775702523424	18.0879748107036	6.372007759728149	17.59436150548754
1.2064115371925936	69.6762814149673	67.74875248358039	78.11267129569718	75.9734462876381	81.9544990085108	79.71799495642948	85.44377563200385	83.11833694724082	91.27075727697208	88.79552138659204	0.0894533481992898	0.08962707433256219	6.512816807035051	18.09152016750886	6.335084746526263	17.59781011049745
1.2136807735891502	69.71641428518082	67.7877751151568	78.15766355578208	76.01720637144476	82.00170417026088	79.76391190895806	85.49299062222003	83.16621250176172	91.32332861069486	88.84666700137383	0.08945334905732628	0.08962707519256058	6.475042049235526	18.094966124115672	6.298340845970415	17.60116202788413
1.2209938107917835	69.75655468614853	67.82680506914788	78.2026642604867	76.0609746686004	82.04891819271141	79.80983748038098	85.54221485098033	83.21409704339021	91.3759098138283	88.89782221791174	0.08945334993028121	0.08962707606751126	6.437450743482259	18.09831252694312	6.261775391129959	17.60441710826308
1.2283509127223842	69.7967023968331	67.86584213063084	78.24767316204772	76.10475093812694	82.09614081592687	79.85577141785618	85.59144804729297	83.26199030850984	91.42850059691501	88.94898675459835	0.0894533508184168	0.08962707695767748	6.400042204827514	18.101559221566276	6.225387715748184	17.607575201429427
1.2357523448931043	69.83685719585252	67.9048860843479	78.29269001231613	76.14853493867129	82.14337177956735	79.90171346814833	85.64068993974492	83.30989203309439	91.48110067004782	89.00016032938876	0.08945335172200171	0.08962707786332852	6.362815749046604	18.104706052779875	6.1891771542750575	17.610636156407054
1.2431983744159416	69.87701886147914	67.94393671470515	78.3377145627561	76.19232642850405	82.19061082288738	79.94766337762756	85.68994025650042	83.35780195270632	91.53370974286833	89.051342659799	0.0894533526413088	0.08962707878473725	6.3257706926760875	18.107752864600116	6.15314304189269	17.613599821459502
1.2506892700123766	69.91718717163737	67.9829938057703	78.38274656444241	76.23612516551707	82.23785768473316	79.99362089226679	85.73919872529821	83.40571980249429	91.58632752456384	89.10253346290317	0.08945335357661519	0.0896270797221823	6.288906352979211	18.110699500115516	6.117284714499874	17.61646604397174
1.2582253020230734	69.95736190390174	68.02205714127096	78.4277857680584	76.27993090722153	82.28511210354047	80.0395857576398	85.7884650734494	83.45364531719086	91.63895372386526	89.15373245533125	0.08945335452820384	0.08962708067594669	6.252222048031399	18.11354580166517	6.081601508786662	17.619234670582955
1.2658067424176331	69.9975428354955	68.06112650459306	78.4728319238942	76.32374341074618	82.33237381733284	80.08555771891929	85.83773902783545	83.50157823111073	91.69158804904474	89.20493935326705	0.0894533554963621	0.08962708164631875	6.215717096685694	18.11629161068231	6.046092762187072	17.621905547055576
1.2734338648044117	70.03772974328793	68.1002016787785	78.51788478184403	76.36756243283465	82.37964256371863	80.1315365208742	85.88702031490524	83.5495182781477	91.74423020791271	89.25615387244508	0.08945335648138271	0.08962708263359159	6.179390818623688	18.118936767774358	6.010757812949123	17.62447851833167
1.2811069444403917	70.07792240379332	68.13928244652388	78.56294409140473	76.41138772984412	82.42691807988967	80.17752190786818	85.93630866067355	83.59746519177334	91.79687990781618	89.30737572814905	0.089453357483564	0.08962708363806407	6.143242534390083	18.121481112755646	5.975596000162113	17.626953428614797
1.2888262582411194	70.11812059316863	68.17836859017838	78.6080096016734	76.45521905774295	82.47420010261851	80.22351362385722	85.98560379071829	83.64541870503427	91.84953685563583	89.35860463520902	0.08945335850320844	0.08962708466003999	6.107271565364499	18.123924484516465	5.940606663722065	17.62933012118083
1.296592084790695	70.15832408721143	68.21745989174174	78.65308106134503	76.4990561721084	82.52148836825627	80.26951141238716	86.0349054301782	83.69337855054982	91.90220075778356	89.40984030799882	0.0894533595406254	0.08962708569982901	6.071477233811493	18.126266721103093	5.905789144389928	17.63160843849255
1.3044047043518285	70.19853266135833	68.25655613286273	78.6981582187107	76.54289882812488	82.56878261273044	80.31551501659199	86.08421330375066	83.74134446050999	91.95487132020004	89.46108246043404	0.08945336059612892	0.08962708675774568	6.0358588629087535	18.128507659717798	5.871142783818868	17.633788222221483
1.312264398875954	70.23874609068274	68.29565709483703	78.74324082165522	76.5867467805817	82.61608257154266	80.36152417919138	86.1335271356892	83.78931616667313	92.00754824835225	89.51233080596936	0.08945336167003869	0.08962708783411107	6.000415776733462	18.130647136686093	5.836666924516976	17.635869313106014
1.320171452013404	70.27896414989316	68.33476255860522	78.78832861765503	76.63059978387082	82.66338797976638	80.40753864248829	86.18284664980123	83.83729340036328	92.06023124723097	89.56358505759592	0.08945336276268007	0.08962708892925068	5.965147300315039	18.132684987454923	5.802360909945492	17.637851551126005
1.3281261491236485	70.31918661333104	68.37387230475143	78.833421353776	76.67445759198517	82.7106985720446	80.45355814836743	86.23217156944565	83.88527589246863	92.11292002134813	89.61484492783944	0.08945336387438463	0.08962709004349703	5.930052759614227	18.134621046559914	5.7682240844642365	17.63973477534273
1.3361287772855897	70.35941325496877	68.41298611350057	78.8785187766711	76.71831995851578	82.7580140825874	80.49958243829198	86.28150161753022	83.93326337343812	92.16561427473418	89.66611012875691	0.08945336500548942	0.08962709117718785	5.895131481579483	18.13645514768541	5.734255793380726	17.641518823953447
1.3441796253079266	70.39964384840786	68.45210376471715	78.92362063257836	76.7621866366504	82.80533424516992	80.54561125330238	86.33083651650948	83.98125557328018	92.21831371093582	89.71738037193492	0.08945336615633773	0.08962709233066747	5.860382794158795	18.13818712367174	5.700455382980181	17.64320353436233
1.352278983739575	70.43987816687701	68.49122503790292	78.9687266673188	76.8060573791708	82.85265879312999	80.59164433401334	86.38017598838235	84.02925222155956	92.27101803301335	89.7686553684865	0.08945336732727868	0.08962709350428587	5.825806026287864	18.139816806395174	5.666822200504612	17.64478874300039
1.3604271448801535	70.48011598322972	68.53034971219506	79.01383662629374	76.84993193845082	82.89998745936552	80.63768142061183	86.42951975468931	84.07725304739535	92.32372694353778	89.8199348290489	0.08945336851866789	0.0896270946983992	5.7914005079228446	18.141344026827937	5.633355594214663	17.646274285518302
1.3686244027905345	70.52035706994263	68.56947756636424	79.05895025448284	76.89381006645428	82.94731997633237	80.68372225285499	86.47886753651031	84.12525777945869	92.37644014458854	89.87121846378122	0.08945336973086797	0.08962709591337092	5.757165570074903	18.14276861509461	5.600054913375061	17.647659996660877
1.3768710533034536	70.5606011991134	68.6086083788126	79.10406729644195	76.93769151473256	82.99465607604199	80.7297665700675	86.5282190544622	84.17326614597006	92.42915733775077	89.92250598236149	0.08945337096424656	0.08962709714956937	5.723100544807494	18.144090400382993	5.566919508267347	17.64894571025434
1.3851673940341884	70.6008481424586	68.64774192757173	79.1491874963006	76.98157603442246	83.04199549005898	80.77581411113938	86.57757402869622	84.22127787469707	92.48187822411266	89.97379709398429	0.08945337221917889	0.08962709840737111	5.689204765250906	18.145309210965934	5.53394873021989	17.650131259253612
1.3935137243912972	70.6410976713117	68.68687799030072	79.19431059775982	77.02546337624406	83.08933794949871	80.8218646145237	86.62693217889559	84.26929269295199	92.53460250426278	90.02509150735821	0.08945337349604679	0.08962709968715833	5.655477565634101	18.146424874208606	5.501141931635175	17.651216475751426
1.4019103455874267	70.68134955662103	68.72601634428418	79.23943634408988	77.06935329049846	83.13668318502498	80.86791781823433	86.67629322427294	84.31731032758945	92.58732987828758	90.07638893070325	0.0894533747952387	0.08962710098932099	5.621918281287435	18.147437216570324	5.46849846598343	17.652201190943742
1.410357560650181	70.72160356894781	68.76515676643031	79.28456447812805	77.1132455270656	83.18403092684764	80.91397345984355	86.72565688356798	84.36533050500388	92.64006004576856	90.12768907174825	0.0894533761171499	0.08962710231425464	5.588526248649941	18.14834606353179	5.436017687812637	17.653085235077015
1.4188556744330574	70.76185947846368	68.80429903326856	79.32969474227592	77.15713983540175	83.23138090471981	80.96003127647941	86.77502287504457	84.41335295112694	92.69279270577948	90.17899163772803	0.08945337746218324	0.08962710366236322	5.555300805317529	18.14915123971332	5.403698952782179	17.653868437517303
1.4274049936264492	70.80211705494932	68.84344292094796	79.37482687849783	77.20103596453761	83.27873284793625	81.00609100482384	86.82439091648892	84.46137739142534	92.74552755688426	90.2302963353812	0.08945337883074796	0.0896271050340571	5.522241290029342	18.149852568776623	5.371541617689218	17.654550626775745
1.4360058267687137	70.8423760677915	68.882588205235	79.41996062831761	77.24493366307591	83.32608648532997	81.05215238111012	86.87376072520622	84.50940355089836	92.79826429713337	90.28160287094734	0.08945338022326176	0.08962710642975459	5.489347042672307	18.15044987339752	5.339545040440498	17.655131630386677
1.4446584842573071	70.88263628598163	68.92173466151132	79.4650957328169	77.28883267918891	83.37344154527038	81.09821514112018	86.92313201801858	84.55743115407495	92.85100262406183	90.33291095016405	0.08945338164014836	0.08962710784988104	5.456617404345707	18.150942975393264	5.307708580103281	17.65561127498404
1.453363278359986	70.92289747811343	68.96088206477208	79.51023193263266	77.33273276061654	83.4207977556608	81.14427902018271	86.97250451126253	84.60545992501184	92.9037422346863	90.38422027826493	0.08945338308184049	0.08962710929486956	5.424051717322982	18.151331695584304	5.27603159690625	17.65598938630137
1.4621205232260774	70.96315941238066	69.00003018962347	79.55536896795462	77.37663365466369	83.46815484393568	81.19034375317032	87.0218779207861	84.65348958729052	92.95648282550216	90.43553055997629	0.0894533845487774	0.08962711076516021	5.391649325093567	18.151615853863404	5.244513452254068	17.656265789144527
1.470930534897817	71.00342185657532	69.03917881028104	79.60050657852317	77.42053510819822	83.51551253705851	81.23640907449756	87.07125196194661	84.70151986401521	93.00922409248105	90.486841499515	0.08945338604140685	0.08962711226120282	5.359409572365621	18.15179526914835	5.213153508735559	17.65644030736621
1.4797936313217521	71.04368457808499	69.07832770056713	79.64564450362658	77.4644368676483	83.56287056151888	81.28247471811788	87.12062634960772	84.74955047780972	93.0619657310677	90.53815280058525	0.08945338756018514	0.0896271137834533	5.327331805076028	18.15186975936558	5.1819511301409875	17.656512763873252
1.48871013236022	71.08394734389113	69.11747663390918	79.690782482099	77.50833867900035	83.61022864333023	81.32854041752176	87.17000079813694	84.79758115081547	93.1147074361775	90.58946416637629	0.08945338910557539	0.08962711533237726	5.295415370443152	18.151839141601158	5.150905681495715	17.65648298071028
1.4976803598028874	71.12420992056694	69.15662538333753	79.7359202523181	77.55224028779672	83.65758650802769	81.37460590573413	87.21937502140347	84.84561160468877	93.16744890219387	90.64077529955968	0.08945339067805004	0.08962711690844719	5.2636596169186305	18.151703231857027	5.120016529040186	17.65635077895422
1.5067046373783677	71.16447207427467	69.19577372148326	79.78105755220204	77.59614143913326	83.70494388066463	81.4206709153118	87.2687487327746	84.89364156059827	93.22018982296474	90.69208590228642	0.08945339227808943	0.08962711851214497	5.232063894244675	18.15146184522564	5.089283040261762	17.656115978716116
1.5157832907659001	71.2047335707642	69.23492142057611	79.82619411920808	77.6400418776569	83.75230048581129	81.46673517834105	87.31812164511435	84.94167073922233	93.27292989180086	90.7433956761843	0.0894533939061828	0.08962712014396107	5.200627553458617	18.151114795837202	5.058704583893814	17.655778399164774
1.5249166476071065	71.24499417537012	69.27406825244222	79.87132969032905	77.68394134756335	83.79965604755121	81.51279842643513	87.36749347077958	84.98969886074647	93.3256688014718	90.79470432235512	0.089453395562828	0.0896271218043941	5.169349946871989	18.150661896746897	5.028280529937547	17.655337858504936
1.5341050375178134	71.28525365300989	69.31321398850208	79.91646400209153	77.72783959259463	83.84701028947916	81.55886039073172	87.41686392161809	85.03772564486079	93.37840624420389	90.84601154137185	0.08945339724853234	0.08962712349395259	5.1382304281441975	18.15010296015862	4.998010249687468	17.654794174051858
1.5433487920999491	71.32551176818176	69.35235839976862	79.96159679055351	77.77173635603705	83.89436293469873	81.6049208018908	87.46623270896586	85.08575081075755	93.43114191167724	90.89731703327628	0.08945339896381081	0.0896271252131529	5.107268352248866	18.14943779723035	4.967893115717743	17.654147162113077
1.5526482449535108	71.36576828496221	69.39150125684458	80.00672779130142	77.81563138071826	83.94171370581937	81.65097939009158	87.51559954364413	85.13377407712827	93.48387549502273	90.94862049757567	0.08945340070918938	0.08962712696252202	5.0764630755002145	18.148666218141443	4.937928501909482	17.653396638042977
1.5620037316886017	71.4060229670041	69.43064232992081	80.0518567394482	77.85952440900539	83.98906232495415	81.69703588503054	87.56496413595703	85.18179516216146	93.53660668481939	90.99992163324055	0.08945340248520188	0.08962712874259549	5.045813955557605	18.14778803207446	4.90811578344983	17.6525424162337
1.5714155899375468	71.44627557753401	69.4697813887737	80.09698336963032	77.90341518280215	84.03640851371682	81.7430900159184	87.6143261956885	85.22981378353956	93.58933517109115	91.05122013870134	0.08945340429239271	0.0896271305539182	5.01532035145101	18.14680304722424	4.878454336861068	17.65158431011514
1.580884159367074	71.48652587935048	69.50891820276345	80.14210741600581	77.94730344354691	84.08375199321965	81.78914151147812	87.66368543210014	85.27782965843687	93.64206064330453	91.1025157118462	0.08945340613131594	0.08962713239704571	4.984981623585554	18.145711070812467	4.848943540003347	17.650522132174956
1.5904097816905756	71.5267736348214	69.54805254083143	80.18722861225139	77.99118893220991	84.13109248407048	81.83519009994197	87.71304155392791	85.3258425035165	93.69478279036534	91.15380805001767	0.0894534080025345	0.08962713427254311	4.954797133743341	18.144511909022185	4.8195827720755915	17.649355693874895
1.5999928006804371	71.56701860588188	69.58718417149832	80.2323466915601	78.03507138929093	84.17842970637021	81.88123550904915	87.76239426937988	85.3738520349278	93.74750130061582	91.2050968500102	0.08945340990662302	0.08962713618098508	4.924766245101637	18.14320536701962	4.7903714136382405	17.648084805727194
1.6096335621804478	71.60726055403192	69.6263128628617	80.27746138663863	78.07895055481686	84.22576337971007	81.92727746604315	87.81174328613307	85.42185796830377	93.80021586183177	91.25638180806706	0.08945341184416541	0.0896271381229575	4.8948883222610675	18.141791249054222	4.761308846617794	17.646709277263653
1.6193324141182788	71.64749924033451	69.66543838259393	80.32257242970542	78.12282616833929	84.27309322316952	81.97331569766932	87.86108831133136	85.46986001875844	93.85292616122008	91.30766261987782	0.0894534138157557	0.08962714009905597	4.865162731226519	18.140269358269506	4.732394454325004	17.64522891701563
1.6290897065180392	71.68773442541259	69.70456049793995	80.36767955248705	78.16669796893196	84.32041895531265	82.01934993017213	87.91042905158189	85.51785790088405	93.90563188541486	91.35893898057519	0.08945341582200007	0.08962714210988712	4.8355888394207795	18.138639496797623	4.703627621466694	17.643643532597707
1.6389057915129117	71.72796586944754	69.7436789757152	80.41278248621673	78.21056569518856	84.36774029418638	82.06537988929298	87.95976521295299	85.56585132874876	93.95833272047544	91.41021058473265	0.08945341786351375	0.08962714415606866	4.806166015733652	18.136901465853953	4.675007734133942	17.64195293056582
1.6487810233578566	71.76819333217652	69.78279358230293	80.45788096163132	78.25442908521978	84.41505695731753	82.11140530026698	88.00909650097124	85.61384001589329	94.011028351883	91.46147712636088	0.08945341994092373	0.08962714623822882	4.776893630488303	18.13505506554793	4.646534179832997	17.640156916491833
1.6587157584424002	71.80841657289022	69.82190408365261	80.50297470896875	78.29828787665139	84.4623686617101	82.15742588782106	88.05842262061864	85.66182367532896	94.06371846453771	91.51273829890565	0.08945342205486898	0.08962714835700734	4.74777105546309	18.13310009500492	4.618206347489831	17.6382552949799
1.6687103553034934	71.84863535043057	69.86101024527699	80.54806345796561	78.34214180662114	84.50967512384265	82.20344137617067	88.10774327632987	85.70980201953434	94.11640274275581	91.56399379524423	0.08945342420599901	0.08962715051305563	4.718797663892474	18.131036352231604	4.5900236274414965	17.636247869564613
1.6787651746384535	71.88884942318809	69.90011183225029	80.59314693785416	78.38599061177673	84.55697605966525	82.24945148901766	88.15705817198908	85.75777476045293	94.16908087026619	91.61524330768299	0.0894534263949749	0.08962715270703676	4.689972830526131	18.12886363438338	4.561985411512978	17.63413444296384
1.6888805793179813	71.92905854910063	69.93920860920633	80.63822487736088	78.42983402827366	84.60427118459799	82.29545594954804	88.20636701092843	85.80574160949087	94.22175253020875	91.66648652795497	0.08945342862247019	0.08962715493962475	4.6612959315707485	18.12658173746604	4.534091092919425	17.63191481670583
1.6990569343992543	71.96926248564951	69.97830034033507	80.68329700470227	78.47367179177141	84.65156021352648	82.34145448042803	88.25566949592337	85.8537022775129	94.27441740512947	91.71772314721544	0.08945343088916999	0.08962715721150719	4.632766344722768	18.124190456421275	4.506340066344819	17.62958879134021
1.7092946071391046	72.0094609898585	70.01738678938156	80.7283630475837	78.51750363743238	84.69884286080085	82.38744680380292	88.30496532919156	85.90165647484109	94.32707517697924	91.76895285604071	0.08945343319577227	0.08962715952338338	4.604383449210218	18.121689585261265	4.478731727958348	17.627156166501663
1.7195939670072704	72.04965381829065	70.05646771964291	80.77342273319593	78.56132929991848	84.74611884023186	82.43343264129342	88.35425421238888	85.94960391125109	94.37972552710966	91.82017534442413	0.08945343554298647	0.0896271618759643	4.576146625749516	18.11907891685405	4.451265475373475	17.624616740713464
1.7299553856997325	72.08984072704638	70.09554289396637	80.81847578821294	78.60514851338888	84.79338786508886	82.47941171399353	88.40353584660728	85.99754429596987	94.43236813627065	91.87139030177356	0.08945343793153557	0.08962716426997491	4.548055256596854	18.11635824311088	4.423940707707516	17.62197031156029
1.7403792371521247	72.130021471761	70.13461207474691	80.86352193878915	78.64896101149758	84.84064964809674	82.52538374246777	88.45280993237174	86.04547733767295	94.48500268460725	91.92259741690852	0.08945344036215593	0.08962716670615259	4.520108725529553	18.11352735485707	4.396756825555258	17.619216675588177
1.7508658975532332	72.17019580760231	70.17367502392496	80.90856091055694	78.69276652739067	84.88790390143343	82.57134844674847	88.5020761696374	86.09340274448148	94.53762885165666	91.97379637805713	0.08945344283559624	0.0896271691852482	4.492306417871532	18.110586041888382	4.369713231008518	17.616355628306337
1.76141574535857	72.21036348926827	70.21273150298408	80.95359242862394	78.73656479370395	84.93515033672699	82.61730554633318	88.55133425778676	86.14132022395955	94.59024631634524	92.02498687285315	0.0894534453526183	0.08962717170802542	4.464647720479661	18.107534092918286	4.342809327661598	17.613386964205347
1.7720291613040315	72.2505242709846	70.2517812729486	80.99861621757029	78.78035554256014	84.98238866505282	82.66325476018189	88.6005838956268	86.18922948311139	94.64285475698524	92.07616858833302	0.08945344791399887	0.08962717427526251	4.437132021771504	18.104371295625242	4.316044520623564	17.610310476764425
1.7827065284196406	72.29067790650238	70.29082409438145	81.04363200144623	78.82413850556662	85.02961859693112	82.70919580671448	88.64982478138613	86.23713022837863	94.69545385127213	92.12734121093303	0.0894534505205275	0.08962717688775072	4.409758711740778	18.101097436681812	4.289418216530521	17.607125958464167
1.7934482320433673	72.33082414909586	70.32985972738177	81.08863950376946	78.86791341381276	85.07683984232412	82.75512840380811	88.69905661271235	86.2850221656377	94.74804327628148	92.17850442648643	0.08945345317300865	0.08962717954629662	4.382527181930982	18.097712301623687	4.262929823535615	17.603833200721056
1.8042546598350382	72.37096275155966	70.36888793158253	81.13363844752217	78.91167999786715	85.12405211063299	82.80105226879431	88.7482790866687	86.3329050001966	94.80062270846555	92.22965792022012	0.08945345587226071	0.08962718225172035	4.355436825471315	18.09421567498248	4.23657875131903	17.600431993894745
1.8151262017903238	72.41109346620688	70.40790846614811	81.1786285551489	78.95543798777521	85.17125511069563	82.84696711845632	88.79749189973177	86.3807784367924	94.85319182365083	92.28080137675198	0.08945345861911694	0.08962718500485695	4.3284870370721364	18.090607340196584	4.210364411118007	17.596922127360813
1.8260632502548164	72.45121604486613	70.44692108977229	81.22360954855331	78.99918711305666	85.21844855078318	82.89287266902666	88.84669474778798	86.42864217958851	94.90575029703436	92.33193448008781	0.08945346141442524	0.08962718780655671	4.301677213036783	18.086887079649387	4.184286215712746	17.59330338946529
1.8370661999381863	72.49133023887966	70.48592556067558	81.26858114909604	79.0429271027028	85.26563213859804	82.93876863618412	88.89588732613139	86.47649593217172	94.9582978031812	92.38305691361838	0.08945346425904961	0.08962719065768514	4.275006751277033	18.083054674705636	4.1583435794373145	17.589575567497377
1.848135447928429	72.53143579910066	70.5249216366031	81.31354307759176	79.08665768517405	85.31280558127052	82.98465473505135	88.94506932946031	86.52433939754945	95.01083401602115	92.43416836011646	0.08945346715386848	0.0896271935591226	4.248475051292644	18.079109905591395	4.132535918185567	17.585738447711265
1.8592713937061955	72.57153247589085	70.563909074822	81.35849505430653	79.13037858839714	85.35996858535624	83.03053068019179	88.99424045187457	86.57217227814697	95.06335860884552	92.4852685017337	0.08945347009977671	0.08962719651176677	4.2220815141940875	18.075052551464978	4.106862649407503	17.581791815267934
1.8704744391592067	72.61162001911791	70.60288763211913	81.40343679895498	79.17408953976253	85.40712085683315	83.07639618560705	89.04340038687243	86.61999427580419	95.11587125430411	92.53635701999755	0.08945347309768494	0.08962719951652952	4.195825542727107	18.070882390469706	4.0813231921488295	17.577735454380672
1.8817449885967616	72.65169817815352	70.64185706479901	81.44836803069815	79.21779026612221	85.45426210109923	83.12225096473462	89.09254882734821	86.66780509177362	95.1683716244025	92.58743359580879	0.08945347614852006	0.08962720257434012	4.169706541255437	18.06659919966296	4.0559169670282245	17.573569148185925
1.8930834487643238	72.69176670187045	70.68081712868104	81.49328846814014	79.26148049378655	85.50139202296913	83.16809473044451	89.14168546558878	86.71560442671691	95.22085939049843	92.63849790943794	0.08945347925322636	0.08962720568614518	4.143723915759438	18.062202754968894	4.030643396236428	17.56929267871783
1.9044902288582053	72.73182533864028	70.71976757909731	81.53819782932585	79.30515994852192	85.5485103266716	83.21392719503689	89.1908099932709	86.76339198070204	95.27333422329897	92.68954964052243	0.08945348241276369	0.08962720885290643	4.117877073869295	18.057692831287568	4.005501903568529	17.564905827020993
1.9159657405403292	72.77187383633097	70.75870817089017	81.58309583173808	79.34882835554805	85.59561671584673	83.25974807023924	89.23992210145832	86.81116745320082	95.32579579285743	92.74058846806365	0.0894534856281104	0.08962721207560496	4.092165424855011	18.053069202433107	3.980491914413051	17.56040837306682
1.9275103979530908	72.81191194230445	70.79763865840991	81.62798219229495	79.3924854395354	85.64271089354303	83.30555706720364	89.28902148059885	86.85893054308573	95.37824376857019	92.7916140704239	0.08945348890026199	0.08962721535523797	4.066588379623681	18.048331641093682	3.9556128557624106	17.555800095797167
1.9391246177343011	72.85193940341392	70.83655879551237	81.672856627347	79.43613092460262	85.68979256221448	83.3513538965041	89.3381078205212	86.90668094862734	95.43067781917344	92.84262612532346	0.08945349223023148	0.08962721869282132	4.04114535074541	18.043479918917	3.9308641562097364	17.551080773040667
1.9508088190322228	72.8919559660017	70.87546833555625	81.71771885267471	79.4797645343135	85.73686142371803	83.39713826813338	89.3871808104324	86.95441836749092	95.4830976127404	92.89362430983707	0.08945349561905039	0.0896272220893883	4.015835752457406	18.038513806495757	3.906245245972059	17.54625018164188
1.9625634235206988	72.93196137589672	70.91436703140137	81.7625685834858	79.52338599167504	85.78391717931066	83.44290989150109	89.43624013891483	87.00214249673452	95.53550281667813	92.94460830039182	0.08945349906776882	0.0896272255459923	3.9906590006376064	18.03343307324394	3.881755556878943	17.541308097353976
1.9743888554143678	72.97195537841161	70.95325463540536	81.807405534412	79.56699501913398	85.83095952964611	83.48866847542988	89.48528549392267	87.04985303280496	95.58789309772386	92.99557777276299	0.08945350257745549	0.08962722906370377	3.9656145128424214	18.028237487542356	3.857394522375216	17.536254294838727
1.9862855414839768	73.01193771834087	70.99213089942214	81.85222941950708	79.61059133857488	85.87798817477275	83.53441372815355	89.53431656277992	87.09754967153596	95.64026812194275	93.046532402072	0.08945350614919859	0.08962723264361351	3.940701708303095	18.022926816669496	3.833161577541887	17.531088547737454
1.9982539110717792	73.05190813995782	71.03099557479874	81.89703995224339	79.65417467131678	85.92500281413002	83.58014535731361	89.58333303217648	87.14523210814446	95.69262755472387	93.09747186278258	0.08945350978410575	0.08962723628683156	3.9159200079361653	18.017500826845207	3.809056159100237	17.52581062865829
2.010294396107033	73.09186638701267	71.06984841237364	81.94183684550994	79.69774473811142	85.97200314654644	83.62586306995733	89.63233458816622	87.19290003722868	95.74497106077807	93.14839582869857	0.08945351348330435	0.089627239994488	3.891268834330276	18.011959283154283	3.785077705394997	17.520420309088877
2.0224074311215867	73.13181220272934	71.10868916247355	81.98661981160863	79.74130125913946	86.01898887023563	83.67156657253386	89.68132091616282	87.24055315276411	95.79729830413356	93.19930397295974	0.08945351724794236	0.08962724376773364	3.8667476117529986	18.006301949557383	3.761225656408442	17.514917359440005
2.0345934532655616	73.1717453298035	71.14751757491162	82.03138856225239	79.7848439540088	86.06595968279444	83.71725557089246	89.73029170093777	87.28819114810155	95.84960894813392	93.25019596803985	0.08945352107918782	0.08962724760773892	3.8423557661876657	18.000528589011083	3.7374994537763087	17.509301549094744
2.0468529023231294	73.2116655104	71.18633339898447	82.07614280856211	79.82837254175118	86.11291528119968	83.76292977027893	89.77924662661714	87.33581371596358	95.90190265543444	93.30107148574265	0.08945352497823032	0.0896272515156964	3.818092725288807	17.99463896326779	3.7138985407818836	17.503572646339308
2.059186220728381	73.25157248614994	71.22513638347031	82.12088226106357	79.87188674082006	86.15985536180497	83.80858887533347	89.82818537667809	87.38342054844219	95.95417908799871	93.35193019719958	0.08945352894628003	0.08962725549281886	3.7939579184258037	17.988632833061274	3.6904223623732832	17.497730418468564
2.0715938535812968	73.29146599814884	71.26392627662614	82.16560662968539	79.91538626908768	86.20677962033864	83.85423259008759	89.87710763394692	87.43101133699567	96.0064379070962	93.40277177286636	0.08945353298457019	0.08962725954034206	3.7699507766665192	17.982509957979346	3.6670703651320764	17.49177463157139
2.084076248663807	73.33134578695342	71.30270282618518	82.21031562375543	79.95887084384209	86.25368775189986	83.89986061796098	89.92601308059491	87.47858577244536	96.05867877329821	93.45359588251956	0.0894535370943549	0.08962726365952353	3.7460707327832097	17.976270096507506	3.6438419973160308	17.485705050754405
2.0966338564559543	73.37121159257966	71.34146577935488	82.25500895199885	80.00234018178516	86.30057945095672	83.94547266175948	89.97490139813638	87.52614354497348	96.11090134647557	93.50440219525436	0.08945354127691148	0.08962726785164335	3.72231722126935	17.969913006072602	3.6207367088491083	17.479521440060125
2.109267130152151	73.41106315449986	71.38021488281403	82.29968632253467	80.04579399902921	86.34745441134268	83.99106842367155	90.02377226742496	87.57368434411954	96.16310528579481	93.55519037948063	0.08945354553353976	0.08962727211800428	3.6986896783196244	17.963438442930055	3.5977539513119154	17.47322356238692
2.1219765256775314	73.45090021164035	71.41894988271048	82.34434744287334	80.08923201109464	86.39431232625394	84.03664760526581	90.07262536865096	87.62120785877775	96.21529024971534	93.60596010292033	0.08945354986556343	0.08962727645993286	3.675187541851301	17.95684616224753	3.574893177960348	17.46681117958542
2.1347625017044103	73.49072250237876	71.45767052465862	82.38899201991384	80.13265393290708	86.44115288824646	84.08220990748812	90.12146038133825	87.66871377719403	96.26745589598603	93.65671103260422	0.08945355427432997	0.08962728087877972	3.6518102515055944	17.950135918108572	3.5521538437292293	17.460284052451243
2.147625519668832	73.53052976454171	71.49637655373702	82.43361975994104	80.17605947879494	86.48797578923325	84.1277550306589	90.17027698434136	87.71620178696323	96.31960188164238	93.70744283486897	0.08945355876121039	0.08962728537591917	3.628557248654033	17.94330746349806	3.529535405234128	17.45364194071408
2.160566043787228	73.57032173540216	71.5350677144859	82.47823036862282	80.21944836248647	86.53478072048131	84.17328267447027	90.21907485584246	87.76367157502607	96.37172786300313	93.75815517535392	0.08945356332760107	0.08962728995275067	3.6054279763839077	17.936360550247628	3.507037320760446	17.446884602974023
2.1735845410731627	73.61009815167681	71.57374375090458	82.52282355100722	80.26282029710713	86.58156737260876	84.21879253798308	90.2678536733483	87.81112282766627	96.42383349566703	93.80884771899804	0.08945356797492351	0.08962729461069892	3.5824218795114575	17.92929492906478	3.484659050274331	17.440011796737963
2.1866814813541975	73.64985874952346	71.61240440644896	82.56739901151964	80.30617499517669	86.6283354355818	84.26428431962408	90.31661311368698	87.85855523050736	96.47591843450955	93.85952013003653	0.08945357270462366	0.08962729935121302	3.5595384045968785	17.922110349602008	3.4624000554381382	17.433023278483233
2.199857337288837	73.68960326453879	71.65104942402928	82.6119564539603	80.34951216860685	86.67508459871219	84.30975771718344	90.36535285300556	87.90596846851034	96.52798233368021	93.91017207199836	0.08945357751817477	0.08962730417577018	3.536776999928861	17.91480656035492	3.440259799599062	17.425918803581226
2.213112584383593	73.7293314317554	71.68967854600731	82.656495581501	80.39283152869822	86.7218145506538	84.35521242781144	90.41407256676632	87.95336222597014	96.58002484659869	93.9608032077025	0.0894535824170763	0.08962730908587281	3.5141371155450543	17.907383308756835	3.418237747800049	17.4186981263465
2.2264477010101436	73.76904298563977	71.72829151419438	82.70101609668306	80.43613278613809	86.76852497940055	84.40064814801627	90.4627719297446	88.00073618651334	96.63204562595254	94.01141319925559	0.08945358740285417	0.08962731408305001	3.4916182032097822	17.899840341058734	3.3963333667670668	17.41136099995856
2.2398631684225956	73.8087376600889	71.76688806984798	82.74551770141342	80.47941565099671	86.81521557228221	84.4460645736603	90.51145061602465	88.04809003309433	96.68404432369276	94.06200170804772	0.08945359247706208	0.08962731916885999	3.46921971643269	17.89217740240929	3.3745461249263826	17.403907176523717
2.2533594707748548	73.84841518842863	71.80546795367039	82.79000009696301	80.52267983272586	86.86188601596288	84.49146139995823	90.56010829899782	88.09542344799343	96.73602059103195	94.11256839475064	0.08945359764128157	0.08962732434488715	3.4469411104778374	17.88439423686941	3.3528754924045643	17.39633640707325
2.2669370951380965	73.8880753034103	71.84403090580506	82.83446298396292	80.56592504015484	86.9085359964369	84.5368383214733	90.60874465135848	88.14273611281288	96.78797407843986	94.16311291931333	0.08945360289712265	0.0896273296127453	3.424781842344146	17.876490587332228	3.3313209410184754	17.388648441528858
2.2805965315183476	73.9277177372087	71.88257666583496	82.87890606240232	80.60915098148875	86.95516519902672	84.58219503211531	90.65735934510178	88.19002770847491	96.8399044356412	94.21363494096005	0.08945360824622436	0.08962733497407761	3.402741370799504	17.86846619566495	3.309881944308927	17.380843028809977
2.294338272874165	73.96734222141937	71.9211049727798	82.9233290316255	80.65235736430535	87.00177330837982	84.62753122513736	90.7059520515205	88.23729791521822	96.89181131161216	94.26413411818665	0.08945361369025559	0.08962734043055579	3.380819156342568	17.86032080251971	3.288557977493838	17.372919916611863
2.308162815134429	74.00694848705571	71.95961556509319	82.96773159032857	80.69554389555199	87.04836000846534	84.67284659313276	90.75452244120137	88.28454641259495	96.94369435457666	94.31461010875725	0.08945361923091429	0.08962734598388297	3.35901466122732	17.85205414742086	3.267348517503251	17.36487885158931
2.3220706572162446	74.04653626454672	71.99810818066054	83.01211343655719	80.73871028154345	87.09492498257158	84.71814082803263	90.80307018402279	88.33177287946805	96.99555321200376	94.36506256970166	0.08945362486992939	0.08962735163579168	3.3373273494835303	17.843665968888672	3.2462530429934304	17.356719579396668
2.336062301042938	74.08610528373455	72.03658255679657	83.0564742677038	80.78185622795908	87.14146791330333	84.76341362110311	90.85159494915186	88.37897699400847	97.04738753060464	94.41549115731218	0.08945363060906188	0.08962735738804613	3.315756686876739	17.835156004217424	3.2252710343077524	17.34844184447502
2.3501382515621807	74.12565527387129	72.07503843024227	83.10081378050418	80.82498143983955	87.18798848257805	84.80866466294184	90.90009640504046	88.4261584336915	97.09919695632851	94.46589552713989	0.08945363645010267	0.0896273632424421	3.2943021409264475	17.826523989555426	3.204401973502172	17.340045390223167
2.3642990167642037	74.16518596361699	72.11347553716305	83.1451316710352	80.86808562158487	87.23448637162379	84.85389364347597	90.94857421942315	88.4733168752948	97.15098113436031	94.51627533399244	0.08945364239487635	0.08962736920080817	3.2729631809329476	17.81776966002508	3.183645344354318	17.331529958948522
2.378545107700138	74.20469708103674	72.1518936131456	83.18942763471182	80.91116847695089	87.28096126097589	84.89910025195857	90.99702805931369	88.52045199489446	97.20273970911694	94.56663023193008	0.08945364844523913	0.08962737526500494	3.2517392779400325	17.80889274956644	3.1630006323398447	17.322895291839814
2.392877038500453	74.24418835359822	72.1902923931958	83.23370136628421	80.95422970904713	87.32741283047409	84.94428417696629	91.04545759100223	88.56756346786285	97.25447232424447	94.61695987426319	0.08945365460308251	0.08962738143692756	3.230629904759553	17.799892991009983	3.142467324664267	17.31414112904895
2.4072953263935135	74.28365950816897	72.22867161173603	83.277952559835	80.99726902033376	87.37384075925964	84.9894451063963	91.09386248005202	88.61465096886532	97.30617862261465	94.66726391354891	0.08945366087032995	0.08962738771850477	3.2096345359595944	17.790770116029307	3.12204491023067	17.305267209554586
2.4218004917242455	74.32311027101372	72.26703100260244	83.32218090877626	81.04028611261877	87.42024472577216	85.03458272746327	91.1422423912964	88.66171417185703	97.35785824632157	94.71754200158777	0.08945366724894023	0.08962739411169937	3.18875264788403	17.781523855239357	3.1017328796738184	17.296273271322207
2.436393057972914	74.36254036779218	72.30537029904289	83.36638610584711	81.08328068705563	87.46662440774725	85.07969672669707	91.19059698883629	88.70875275008072	97.4095108366792	94.76779378942132	0.08945367374090817	0.08962740061851088	3.1679837186279656	17.772153938054544	3.0815307253342326	17.28715905117133
2.4510735517740176	74.40194952355573	72.3436892337138	83.4105678431102	81.1262524441399	87.51297948221264	85.1247867899391	91.23892593603618	88.7557663760628	97.46113603421703	94.81801892732801	0.08945368034826338	0.08962740724097336	3.147327228055019	17.76266009277242	3.061437941262284	17.27792428477005
2.46584250293529	74.44133746274548	72.38198753867795	83.45472581194953	81.16920108370678	87.55930962548621	85.16985260233996	91.28722889552206	88.80275472161098	97.51273347867799	94.86821706482074	0.08945368707307279	0.08962741398115881	3.1267826578091444	17.753042046682822	3.041454023253209	17.26856870687152
2.4807004444568266	74.48070390918946	72.42026494540224	83.49885970306742	81.21212630492894	87.6056145131726	85.21489384835695	91.33550552917804	88.84971745781172	97.56430280901472	94.91838785064405	0.08945369391744035	0.08962742084117539	3.1063494912764327	17.743299525765906	3.021578468793905	17.25909205095195
2.4956479125503126	74.52004858609945	72.45852118475423	83.54296920648122	81.25502780631244	87.65189382015994	85.25991021175003	91.38375549814276	88.89665425502602	97.61584366338606	94.96853093276981	0.08945370088350747	0.08962742782317	3.086027213630132	17.73343225500139	3.001810777099763	17.249494049459827
2.510685446658382	74.5593712160694	72.49675598700071	83.58705401152136	81.29790528569539	87.69814722061781	85.30490137558037	91.43197846280752	88.94356478288795	97.66735567915478	95.01864595839564	0.08945370797345444	0.08962743492932779	3.06581531179836	17.72343995819392	2.9821504491060296	17.23977443376498
2.5258135894740787	74.5986715210716	72.53496908180402	83.63111380682743	81.34075844024393	87.74437438799315	85.34986702220623	91.4801740828119	88.9904487103003	97.7188384928832	95.06873257394024	0.08945371518950083	0.08962744216187332	3.0457132744754745	17.713322357976722	2.9625969874596194	17.229932934058525
2.54103288696045	74.637949222455	72.57316019822032	83.67514828034625	81.38358696645041	87.79057499500827	85.39480683328095	91.52834201704182	89.03730570543273	97.7702917403309	95.11879042504152	0.08945372253390642	0.08962744952307139	3.0257205921429886	17.703079175989842	2.943149896541854	17.219969279563884
2.556343888370238	74.67720404094221	72.6113290646968	83.71915711932866	81.4263905601302	87.83674871365758	85.43972048974985	91.57648192362603	89.08413543571831	97.82171505645135	95.16881915655298	0.08945373000897124	0.08962745701522752	3.0058367570300106	17.69271013264006	2.923808682442086	17.209883198318494
2.571747146265715	74.71643569662677	72.64947540906891	83.7631400103266	81.46916891641898	87.8828952152045	85.48460767184717	91.62459345993304	89.13093756785058	97.87310807538836	95.21881841254057	0.08945373761703682	0.08962746464068838	2.9860612631405274	17.682214947206376	2.9045728529736152	17.199674417277492
2.5872432165386163	74.75564390897067	72.687598958558	83.80709663919038	81.51192172976997	87.92901417017866	85.5294680590935	91.67267628256819	89.17771176778074	97.92447043047324	95.2687878362797	0.08945374536048699	0.08962747240184363	2.9663936062470384	17.671593337876402	2.8854419176682313	17.189342662300987
2.602832658430207	74.79482839680158	72.72569943976866	83.85102669106584	81.55464869395117	87.97510524837298	85.57430133029267	91.72073004737065	89.2244577007145	97.97580175422138	95.318727070252	0.08945375324174851	0.08962748030112487	2.9468332838905553	17.66084502169906	2.8664153877766694	17.17888765816315
2.6185160345514573	74.83398887831032	72.76377657868619	83.89492985039145	81.59734950204259	88.02116811884065	85.61910716352907	91.76875440941028	89.27117503110938	98.02710167832929	95.36863575614238	0.08945376126329163	0.08962748834100887	2.9273797953756002	17.649969714570034	2.8474927762704283	17.16830912851583
2.6342939109033563	74.8731250710481	72.80183010067393	83.93880580089538	81.64002384643345	88.06720244989214	85.66388523616459	91.81674902298458	89.3178634226715	98.07836983367108	95.41851353483578	0.08945376942763156	0.08962749652401594	2.908032641777936	17.638967131289974	2.828673597838133	17.157606795935862
2.6501668568973313	74.91223669192398	72.8398597304708	83.98265422559292	81.68267141881951	88.11320790909248	85.708635224836	91.86471354161588	89.36452253835286	98.12960585029565	95.46836004641419	0.08945377773732835	0.08962750485271244	2.8887913259418383	17.627836985535396	2.809957368891446	17.146780381903227
2.666135445375801	74.95132345720214	72.87786519218875	84.02647480678343	81.72529191020021	88.1591841632581	85.75335680545194	91.9126476180481	89.41115204034824	98.1808093574233	95.51817493015355	0.0894537861949881	0.08962751332971008	2.8696553524728188	17.616578989829577	2.7913436075568825	17.13582960680651
2.6822002526328483	74.99038508249926	72.91584620930998	84.07026722604746	81.76788501087596	88.20513087845403	85.79804965319013	91.96055090424379	89.45775159009241	98.23197998344253	95.56795782452056	0.08945379480326461	0.0896275219576688	2.8506242277435376	17.60519285555347	2.772831833676719	17.124754189888336
2.6983618584350144	75.0294212827817	72.95380250468443	84.1140311642439	81.81045041044511	88.25104771999064	85.84271344249424	92.0084230513809	89.50432084825682	98.28311735590675	95.61770836716941	0.08945380356485859	0.08962753073929577	2.8316974598965317	17.593678293025732	2.7544215688144504	17.11355384936178
2.71462084604223	75.06843177236325	72.99173380052741	84.15776630150745	81.85298779780172	88.29693435242137	85.8873478470716	92.05626370985033	89.55085947474724	98.33422110153167	95.66742619493934	0.08945381248251996	0.08962753967734714	2.812874558833755	17.582035011368134	2.736112336248425	17.10222830229759
2.730977802228858	75.10741626490184	73.02963981841657	84.20147231724515	81.89549686113214	88.3427904395389	85.93195253988961	92.10407252925206	89.59736712870014	98.3852908461911	95.71711094385063	0.08945382155904837	0.08962754877462827	2.7941550362243106	17.570262718618324	2.717903660972752	17.090777264696953
2.747433317304874	75.14637447339763	73.06752027928984	84.24514889013433	81.93797728791289	88.38861564437315	85.97652719317361	92.15184915839303	89.64384346848044	98.43632621491501	95.76676224910244	0.0894538307972928	0.08962755803399543	2.7755384054976275	17.558361121671624	2.699795069695483	17.079200451440556
2.763987985137163	75.1853061101895	73.10537490344232	84.28879569811885	81.98042876490722	88.43440962918737	86.02107147840339	92.19959324528322	89.69028815167793	98.48732683188517	95.81637974506887	0.08945384020015502	0.08962756745835662	2.757024181846191	17.54632992628831	2.6817860908413422	17.067497576346796
2.780642403170963	75.22421088695322	73.14320341052411	84.33241241840713	82.02285097816294	88.48017205547617	86.06558506631086	92.2473044371335	89.73670083510488	98.53829232043299	95.86596306529665	0.0894538497705882	0.08962757705067208	2.7386118822269054	17.534168837144534	2.663876254545812	17.055668352109933
2.797397172451417	75.26308851469811	73.18100551953734	84.37599872746868	82.06524361300923	88.52590258396181	86.11006762687674	92.29498238035188	89.78308117479266	98.58922230303558	95.91551184250142	0.08945385951159877	0.08962758681395494	2.7203010253506363	17.52187755772684	2.6460650926542257	17.04371249032556
2.8142528976452668	75.30193870376472	73.21878094883387	84.4195543010315	82.10760635405408	88.5716008745917	86.15451882932804	92.34262672054098	89.8294288259891	98.64011640131312	95.96502570856508	0.08945386942624803	0.08962759675127349	2.7020911316872116	17.509455790412176	2.628352138725404	17.031629701497877
2.831210187062679	75.34076116382188	73.25652941611237	84.46307881407904	82.1499388851813	88.61726658653511	86.1989383421349	92.39023710249455	89.87574344315522	98.6909742360252	96.01450429453237	0.08945387951765146	0.0896276068657503	2.683981723468605	17.496903236486105	2.6107369280271087	17.019419695046963
2.848269652679189	75.37955560386443	73.29425063841612	84.50657194084772	82.19224088954809	88.66289937818073	86.24332583300807	92.43781317019506	89.9220246799628	98.7417954270682	96.06394723060822	0.08945388978898151	0.08962761716056501	2.6659723246898466	17.484219596142793	2.5932189975437723	17.007082179356075
2.865431910157798	75.41832173221029	73.33194433213016	84.5500333548239	82.23451204958211	88.70849890713347	86.28768096889601	92.48535456681036	89.96827218929123	98.79257959347201	96.11335414615444	0.08945390024346749	0.08962762763895457	2.648062461084919	17.471404568357684	2.5757978859542163	16.99461686161885
2.882697578871184	75.45705925649759	73.36961021297856	84.59346272874076	82.27675204697849	88.7540648302113	86.33200341598167	92.53286093469043	90.01448562322423	98.84332635339644	96.16272466968654	0.08945391088439651	0.08962763830421368	2.630251660147678	17.458457851014828	2.558473133643929	16.982023447944812
2.900067281924058	75.49576788368228	73.40724799602194	84.63685973457576	82.31896056269731	88.7995968034427	86.37629283967998	92.58033191536481	90.06066463304741	98.89403532412854	96.21205842887082	0.08945392171511618	0.08962764915969712	2.612539451127759	17.44537914090688	2.541244282709613	16.969301643406652
2.9175416461756507	75.53444732003533	73.44485739565498	84.68022404354775	82.36113727696082	88.84509448206347	86.42054890463496	92.6277671495393	90.10680886924509	98.94470612207931	96.26135505052135	0.08945393273903304	0.08962766020881924	2.5949253650301216	17.43216813372419	2.524110876956456	16.956451152000227
2.9351213022623317	75.57309727114017	73.48243812560374	84.72355532611425	82.40328186925068	88.89055752051421	86.46477127471698	92.67516627709333	90.1529179814977	98.99533836278079	96.31061416059704	0.0894539439596157	0.0896276714550574	2.5774089345932225	17.418824523949297	2.5070724618735767	16.943471676539048
2.952806884620376	75.61171744188952	73.51998989892259	84.76685325196796	82.44539401830481	88.93598557243656	86.50895961301937	92.72252893707619	90.19899161867812	99.04593166088212	96.35983538419799	0.08945395538039544	0.08962768290195014	2.559989694313117	17.405348005002452	2.490128584656304	16.930362918792525
2.970599031508854	75.65030753648345	73.55751242799238	84.81011749003491	82.48747340211526	88.98137829067139	86.55311358185632	92.76985476770514	90.24502942884972	99.09648563014774	96.40901834556323	0.08945396700496726	0.08962769455310085	2.542667180430726	17.391738269183406	2.4732787942098184	16.91712457950416
2.9884983850326714	75.68886725842584	73.59500542451727	84.85334770847066	82.52951969792505	89.02673532725476	86.59723284275967	92.81714340636124	90.29103105926283	99.14699988345284	96.45816266806727	0.0894539788369902	0.08962770641217684	2.525440930931836	17.37799500767869	2.4565226411236836	16.903756358256942
3.006505591165733	75.72739631052262	73.63246859952224	84.89654357465831	82.5715325822254	89.07205633341613	86.641317056476	92.86439448958754	90.33699615635207	99.19747403278153	96.50726797421711	0.0894539908801906	0.08962771848291336	2.5083104855430065	17.36411791053979	2.439859677678669	16.890257953513355
3.0246212997742656	75.76589439487802	73.66990166335029	84.93970475520482	82.61351173075292	89.1173409595743	86.68536588296377	92.91160765308494	90.38292436573309	99.24790768922263	96.55633388564902	0.08945400313836079	0.08962773076911117	2.491275385727022	17.350106666690408	2.423289457858118	16.876629062742722
3.0428461646402667	75.80436121289286	73.70730432566032	84.9828309159389	82.65545681848725	89.16258885533553	86.72937898139094	92.95878253171017	90.42881533220034	99.2983004629674	96.60536002312607	0.08945401561536176	0.0896277432746403	2.474335174691987	17.33596096398469	2.4068115373356704	16.862869382297504
3.0611808434850984	75.84279646526109	73.7446762954239	85.02592172190772	82.69736751964781	89.20779966948984	86.77335601013156	93.00591875947227	90.47466869972357	99.34865196330597	96.65434600653457	0.08945402831512501	0.08962775600344054	2.4574893973722283	17.321680489076243	2.390425473461619	16.848978607384197
3.079625997993227	75.88119985196738	73.78201728092289	85.06897683737405	82.73924350769116	89.25297305000846	86.81729662676317	93.05301596952957	90.5204841114451	99.39896179862421	96.70329145488112	0.08945404124165204	0.08962776895952344	2.4407376004423895	17.307264927581855	2.3741308252824638	16.834956432176114
3.0981822938360946	75.9195710722845	73.81932698974686	85.11199592581377	82.78108445530839	89.29810864404095	86.86120048806406	93.1000737941871	90.56626120967701	99.44922957640094	96.75219598628993	0.08945405439901649	0.08962778214697151	2.4240793323165235	17.292713964012364	2.3579271535354565	16.820802549824293
3.116850400696155	75.9579098247706	73.85660512879055	85.15497864991289	82.82289003442246	89.34320609791236	86.90506725001055	93.14709186489354	90.61199963589847	99.49945490320488	96.8010592179997	0.08945406779136614	0.08962779556994208	2.4075141431226257	17.278027281703544	2.3418140206272255	16.806516652290156
3.135630992291033	75.99621580726608	73.89385140425074	85.19792467156432	82.86465991618492	89.38826505711984	86.94889656777366	93.19406981223776	90.65769903075221	99.54963738469094	96.84988076636024	0.08945408142292315	0.08962780923266678	2.3910415847253716	17.263204562914325	2.3257909906456007	16.79209843045828
3.1545247463978408	76.03448871689153	73.93106552162409	85.24083365186573	82.90639377097361	89.4332851663305	86.99268809571674	93.24100726594662	90.7033590340422	99.59977662559798	96.89866024682985	0.08945409529798606	0.089627823139454	2.3746612107161127	17.248245488815883	2.309857629369162	16.777547574241908
3.1735323448776414	76.0727282500445	73.96824718570453	85.28370525111616	82.94809126838999	89.4782660693779	87.03644148739279	93.28790385488142	90.74897928473081	99.6498722297452	96.94739727397258	0.08945410942093047	0.08962783729468969	2.3583725763992334	17.233149739386135	2.2940135042408656	16.762863772375567
3.192654473700048	76.11093410239683	74.00539610058	85.32653912881327	82.98975207725577	89.52320740925923	87.08015639554097	93.33475920703508	90.79455942093536	99.69992380002904	96.99609146145444	0.08945412379621169	0.08962785170283913	2.342175238807158	17.217916993584367	2.2782581843744083	16.748046712516953
3.211891822967991	76.14910596889226	74.04251196963058	85.36933494365083	83.03137586561087	89.56810882813284	87.12383247208449	93.38157294952946	90.8400990799259	99.74993093842056	97.0447424220412	0.08945413842836471	0.08962786636844798	2.3260687566948945	17.20254692926028	2.262591240569691	16.733096081337862
3.2312450869426166	76.1872435437434	74.07959449552536	85.41209235351563	83.07296230071034	89.61296996731502	87.16746936812756	93.42834470861223	90.88559789812211	99.79989324596214	97.09334976759521	0.08945415332200689	0.0896278812961436	2.310052690520479	17.187039223103056	2.2470122452791657	16.71801156433503
3.2507149640683446	76.22534652042904	74.1166433802198	85.45481101548455	83.11451104902142	89.65779046727702	87.21106673395232	93.47507410965375	90.93105551109016	99.84981032276421	97.14191310907208	0.08945416848183875	0.08962789649063739	2.294126602460892	17.17139355071049	2.231520772627846	16.702792845961085
3.2703021569980693	76.26341459169146	74.15365832495323	85.49749058582204	83.15602177622114	89.70256996764246	87.25462421901648	93.52176077714446	90.97647155354034	99.89968176800258	97.1904320565182	0.08945418391264538	0.08962791195672573	2.2782900564016018	17.155609586596256	2.2161163984042105	16.687439609617286
3.2900073726185273	76.30144744953363	74.19063903024619	85.54013071997694	83.19749414719338	89.74730810718415	87.29814147195016	93.5684043346917	91.02184565932383	99.94950717991514	97.23890621906756	0.08945419961929878	0.08962792769929126	2.2625426179415626	17.139687004178995	2.200798700055202	16.67195153760258
3.3098313220758016	76.33944478521673	74.22758519589752	85.58273107258013	83.2389278260261	89.79200452382169	87.34161814055328	93.61500440501705	91.06717746143	99.99928615579915	97.2873352049387	0.08945421560675779	0.08962794372330503	2.2468838543791207	17.123625475771405	2.185567256692593	16.65632831118637
3.329774720800988	76.37740628925702	74.26449652098215	85.62529129744115	83.28032247600885	89.83665885461797	87.38505387179288	93.66156060995309	91.11246659198376	100.04901829200784	97.33571862143225	0.08945423188007216	0.08962796003382748	2.231313334712013	17.10742467255477	2.1704216490770705	16.640569610543025
3.349838288536016	76.4153316514234	74.30137270384796	85.6678110475458	83.32167775962967	89.88127073577681	87.42844831180001	93.7080725704407	91.15771268224232	100.09870318394769	97.38405607492733	0.08945424844438166	0.0896279766360104	2.2158306296432784	17.09108426466628	2.155361459624146	16.62467511477007
3.370022749359618	76.45322056073452	74.33821344211343	85.71028997505316	83.3629933385726	89.92583980263991	87.47180110586726	93.75453990652625	91.20291536259276	100.14834042607532	97.43234717087923	0.08945426530492004	0.08962799353509937	2.2004353115680715	17.074603921089874	2.140386272399155	16.608644501906383
3.390328831713469	76.49107270545602	74.37501843266467	85.75272773129272	83.40426887371477	89.97036568968387	87.5151118984457	93.80096223735825	91.24807426254883	100.19792961189437	97.48059151381602	0.089454282467014	0.08962801073643334	2.1851269545768446	17.057983309769043	2.1254956731140737	16.592477448939462
3.4107572684284713	76.52888777309796	74.4117873716532	85.7951239667618	83.4455040251239	90.01484803051768	87.5583803331424	93.84733918118505	91.29318901074852	100.24747033395288	97.52878870733608	0.08945429993608726	0.08962802824544867	2.169905134448527	17.04122209749403	2.1106892491275175	16.57617363177269
3.431308796751202	76.56666545041172	74.44851995449274	85.83747833112228	83.48669845205521	90.05928645787932	87.60160605271736	93.89367035535133	91.3382592349509	100.29696218383974	97.57693835410475	0.08945431771766174	0.0896280460676798	2.1547694286559818	17.024319950050995	2.0959665894356476	16.559732725258073
3.4519841583705158	76.60440542338785	74.48521587585691	85.8797904731986	83.52785181294908	90.1036806036338	87.64478869908099	93.939955376296	91.38328456203352	100.3464047521826	97.62504005585187	0.08945433581735775	0.0896280642087601	2.1397194163523636	17.007276532091055	2.081327284681265	16.543154403218068
3.47278409944432	76.64210737725254	74.52187482967653	85.9220600409739	83.56896376542812	90.14803009876925	87.68792791329132	93.98619385954848	91.42826461798968	100.39579762864386	97.67309341336872	0.0894543542408995	0.08962808267442575	2.124754678361114	16.990091507075704	2.0667709271319836	16.52643833834736
3.4937093706264992	76.67977099646532	74.55849650913659	85.96428668158795	83.61003396629427	90.19233457339469	87.7310233355509	94.03238541972613	91.47319902792526	100.44514040191824	97.72109802650489	0.08945437299411181	0.08962810147051635	2.1098747972046112	16.97276453754239	2.052297110693871	16.509584202322003
3.514760727094002	76.71739596471643	74.59508060667399	86.00647004133428	83.65106207152644	90.23659365673736	87.77407460520455	94.07852967053175	91.51808741605635	100.49443265973015	97.76905349416592	0.08945439208292613	0.08962812060297623	2.095079357070972	16.955295284900785	2.0379054309064486	16.492591665806685
3.535938928574102	76.75498196492373	74.63162681397469	86.04860976565719	83.69204773627763	90.28080697713946	87.81708136073637	94.12462622475034	91.56292940570636	100.5436739888303	97.81695941431016	0.08945441151338102	0.08962814007785794	2.0803679438154177	16.93768340940005	2.0235954849254085	16.47546039833105
3.557244739371806	76.79252867922995	74.66813482197082	86.09070549914885	83.73299061487198	90.32497416205548	87.86004323976675	94.17067469424613	91.6077246193029	100.59286397499267	97.86481538394573	0.08945443129162368	0.08962815990132246	2.0657401449689132	16.91992857029254	2.009366871538532	16.458190068417025
3.578678928397448	76.83003578900029	74.70460432083843	86.132756885547	83.77389036080254	90.36909483804959	87.90295987905021	94.21667468996024	91.65247267837566	100.64200220301221	97.91262099912821	0.08945445142391248	0.0896281800796427	2.0511955497245253	16.90203042569192	1.99521919114909	16.44078034352424
3.600242269194432	76.867502974819	74.74103499999414	86.17476356773138	83.81474662672787	90.41316863079233	87.94583091447194	94.26262582190712	91.6971732035528	100.69108825670101	97.96037585495708	0.08945447191661896	0.08962820061920447	2.036733748937422	16.883988632656838	1.9811520457794813	16.423230890082777
3.6219355399671502	76.90492991648735	74.77742654809327	86.21672518772178	83.85555906447019	90.4571951650584	87.98865598104585	94.30852769917247	91.74182581455919	100.74012171888644	98.00807954557385	0.08945449277622947	0.08962822152650943	2.0223543351289663	16.865802847230952	1.9671650390662307	16.405541373467713
3.643759523609069	76.9423162930204	74.81377865302632	86.25864138667482	83.89632732501184	90.50117406472357	88.03143471291109	94.35437992991001	91.7864301302127	100.78910217140766	98.05573166415823	0.08945451400934722	0.0896282428081756	2.008056902466251	16.847472724279214	1.9532577762506662	16.387711457962723
3.6657150077309777	76.97966178264409	74.8500910019168	86.30051180488093	83.93705105849304	90.54510495276165	88.07416674332983	94.40018212133847	91.83098576842202	100.83802919511251	98.10333180292604	0.08945453562269581	0.08962826447094172	1.9938410467698304	16.828997917637025	1.9394298641939258	16.36974080692744
3.6878027846894206	77.01696606279293	74.8863632811185	86.34233608176213	83.9777299142093	90.58898745124212	88.11685170468459	94.44593387973926	91.87549234618409	100.88690236985532	98.15087955312644	0.08945455762311887	0.08962828652166781	1.9797063655128113	16.810378080070222	1.9256809113444433	16.351629082524596
3.710023651615288	77.05422881010671	74.92259517621218	86.38411385586866	84.01836354060796	90.63282118132692	88.15948922847475	94.49163481045309	91.91994947958037	100.93572127449333	98.1983745050382	0.08945458001758444	0.08962830896733756	1.9656524578176686	16.791612863329647	1.912010527762277	16.333375945992884
3.732378410442586	77.09144970042836	74.95878637200393	86.42584476487704	84.05895158528675	90.6766057632684	88.20207894531518	94.53728451787815	91.96435678377563	100.98448548688481	98.24581624796855	0.08945460281318689	0.0896283318150606	1.9516789244414667	16.77270191803109	1.8984183251047853	16.31498105751598
3.7548678679373717	77.12862840880025	74.99493655252128	86.46752844558615	84.09949369498968	90.72034081640541	88.2446204849321	94.58288260546585	92.00871387301375	101.03319458388495	98.2932043702487	0.08945462601714742	0.08962835507207584	1.9377853677747225	16.75364489369167	1.884903916612302	16.296444076167973
3.777492835726878	77.16576460946216	75.03104540101127	86.50916453391544	84.13998951560538	90.76402595916149	88.28711347616141	94.62842867571935	92.053020360616	101.08184814134404	98.34053845923235	0.08945464963681872	0.0896283787457525	1.923971391854593	16.73444143886809	1.8714669171263267	16.27776466008072
3.8002541303288	77.20285797584813	75.06711259993743	86.5507526649016	84.18043869216395	90.80766080904165	88.32955754694548	94.67392233019005	92.09727585897787	101.13044573410424	98.38781810129224	0.08945467367968629	0.08962840284359255	1.9102366023455488	16.715091201025643	1.8581069430715615	16.258942466327426
3.823152573180761	77.23990818058388	75.10313783097722	86.59229247269626	84.22084086883451	90.85124498262991	88.37195232433085	94.71936316947529	92.14147997956671	101.178986935997	98.43504288181796	0.08945469815337	0.08962842737323412	1.8965806065398283	16.695593826567347	1.8448236124588675	16.23997715096266
3.8461889906699622	77.2769148954838	75.13912077501917	86.6337835905628	84.26119568892236	90.89477809558623	88.41429743446521	94.7647507932152	92.1856323329188	101.22747131984005	98.48221238521286	0.08945472306562825	0.08962845234245316	1.88300301334516	16.675948960775713	1.8316165448673019	16.22086836895687
3.8693642141629967	77.31387779154795	75.17506111215987	86.67522565087359	84.30150279486602	90.93825976264372	88.45659250259463	94.81008480008994	92.22973252863643	101.27589845743441	98.52932619489114	0.08945474842435955	0.08962847775916595	1.8695034332981777	16.656156247951003	1.8184853614613985	16.201615774294623
3.892679080035866	77.3507965389598	75.21095852170187	86.71661828510764	84.34176182823525	90.98168959760632	88.4988371530614	94.85536478781732	92.27378017538587	101.32426791956225	98.5763838932758	0.08945477423760446	0.08962850363143136	1.856081478549413	16.636215331334824	1.8054296849770708	16.182219019952754
3.9161344297041563	77.3876708070829	75.24681268215035	86.75796112384741	84.38197242972761	91.02506721334555	88.54103100930082	94.90059035314968	92.3177748808941	101.37257927598348	98.6233850617953	0.08945480051354962	0.08962852996745516	1.842736762866025	16.6161258531356	1.7924491397197926	16.16267775788947
3.9397311096534064	77.42450026445852	75.28262327121085	86.79925379677655	84.42213423916651	91.0683922217984	88.58317369383909	94.94576109187167	92.36171625194677	101.42083209543374	98.6703292808816	0.08945482726052945	0.08962855677559065	1.829468901619066	16.595887454488548	1.779543351557777	16.142991639051615
3.963469971469652	77.46128457880226	75.3183899657861	86.84049593267656	84.46224689549791	91.11166423396388	88.62526482829011	94.99087659879679	92.40560389438484	101.46902594562077	98.71721612996674	0.08945485448702839	0.08962858406434147	1.81627751177939	16.57549977542294	1.76671194791561	16.123160313265544
3.987351871870168	77.49802341700158	75.35411244197331	86.88168715942432	84.50231003678783	91.15488285990061	88.66730403335298	95.03593646776511	92.44943741310227	101.5171603932222	98.7640451874805	0.08945488220168489	0.08962861184236592	1.8031622119322037	16.554962455065834	1.7539545577837998	16.10318342949904
4.01137767273438	77.53471644511318	75.38979037506199	86.92282710398973	84.54232330022018	91.1980477087246	88.70929092880985	95.08094029164089	92.49321641204389	101.56523500388319	98.81081603084822	0.0894549104132927	0.08962864011847861	1.790122622251829	16.534275131405593	1.741270811703771	16.0830606356285
4.035548241134971	77.57136332835945	75.42542343953025	86.96391539243216	84.58228632209314	91.24115838860553	88.75122513352244	95.12588766230907	92.53694049420167	101.6132493422127	98.85752823648718	0.08945493913080574	0.08962866890165284	1.7771583645051123	16.5134374413974	1.7286603417642254	16.062791578504402
4.059864449369175	77.60796373112647	75.46101130904286	87.00495164989853	84.6221987378175	91.284214506765	88.7931062654302	95.17077817067342	92.58060926161326	101.66120297178198	98.90418137980511	0.08945496836333869	0.08962869820102475	1.7642690620552912	16.492449021025095	1.7161227816056908	16.042375904034998
4.08432717499025	77.64451731696055	75.49655365644804	87.04593550062006	84.66206018191335	91.32721566947328	88.8349339415472	95.21561140665331	92.62422231535861	101.70909545512109	98.95077503519673	0.08945499812017171	0.08962872802589475	1.7514543398435762	16.471309505184763	1.703657766404831	16.021813257066242
4.108937300839158	77.68102374856561	75.53205015377483	87.08686656790977	84.70187028800763	91.37016148204684	88.87670777795972	95.26038695918123	92.66777925555778	101.75692635371654	98.99730877604165	0.08945502841075166	0.089628758385733	1.7387138243955178	16.450018527732027	1.691264932877857	16.001103281443648
4.133695715076422	77.71748268780021	75.56750047223008	87.12774447415953	84.7416286888314	91.41305154884544	88.91842738982342	95.30510441620005	92.71127968136796	101.8046952280085	99.04378217470136	0.08945505924469715	0.08962878929017892	1.7260471438160039	16.428575721536617	1.6789439192816644	15.980245620081405
4.15860331121418	77.75389379567498	75.60290428219625	87.16856884083774	84.78133501621757	91.45588547326992	88.96009239136127	95.34976336466069	92.75472319098158	101.85240163738857	99.09019480251746	0.08945509063180078	0.08962882074904736	1.7134539277865315	16.406980718482373	1.666694365397916	15.959239914842328
4.183660988148428	77.79025673234958	75.63826125322782	87.20933928848639	84.82098890109758	91.49866285775914	89.0017023958602	95.39436339051917	92.79810938162292	101.90004514019675	99.1365462298081	0.08945512258203114	0.08962885277233065	1.7009338075529286	16.385233149354463	1.6545159125375903	15.938085806599702
4.208869650191461	77.82657115712954	75.67357105404926	87.25005543671816	84.86058997349953	91.54138330378736	89.04325701566928	95.43890407873396	92.84143784954628	101.94762529371891	99.18283602586634	0.08945515510553793	0.08962888537020082	1.6884864159212611	16.363332643875765	1.6424082035316587	15.916782935226365
4.2342302071045115	77.86283672846366	75.70883335255155	87.2907169042138	84.90013786254472	91.58404641186145	89.08475586219632	95.48338501326329	92.88470819003271	101.9951416541841	99.22906375895687	0.08945518821265386	0.08962891855301464	1.676111387272158	16.34127883088877	1.6303708827322225	15.895330939627456
4.259743574130585	77.89905310394143	75.74404781578994	87.33132330871986	84.93963219644586	91.62665178151889	89.12619854590613	95.52780577706315	92.92791999738827	102.04259377676252	99.27522899631428	0.08945522191389867	0.08962895233131589	1.6638083575398923	16.319071338184585	1.618403596010694	15.873729457754962
4.285410672027485	77.93521994028956	75.7792141099809	87.37187426704547	84.97907260250385	91.66919901132441	89.16758467631746	95.57216595208403	92.97107286494094	102.0899812155624	99.32133130413997	0.08945525621998221	0.08962898671583878	1.6515769642046507	16.296709792448382	1.6065059907405157	15.851978126502217
4.311232427101037	77.97133689336934	75.81433190049908	87.41236939505964	85.01845870710525	91.71168769886755	89.20891386200034	95.61646511926843	93.01416638503812	102.13730352362752	99.36737024759984	0.08945529114180818	0.08962902171751182	1.6394168463034475	16.27419381947402	1.594677715808075	15.830076581831236
4.337209771238533	78.00740361817397	75.84940085187503	87.45280830768905	85.05779013571998	91.75411744076038	89.25018571057403	95.66070285854869	93.05720014904458	102.184560252935	99.41334539082204	0.08945532669047723	0.08962905734746109	1.6273276444153453	16.251523043978523	1.5829184216011072	15.808024458718137
4.363343641942354	78.0434197688251	75.88442062779176	87.49319061891475	85.09706651289821	91.7964878326343	89.29139982870387	95.70487874884383	93.10017374733931	102.23175095439244	99.45925629689421	0.08945536287729038	0.08962909361701372	1.6153090006607727	16.228697089707566	1.5712277600064226	15.785821391156787
4.389634982363801	78.07938499857063	75.91939089108246	87.53351594177002	85.13628746226823	91.83879846913804	89.33255582209931	95.74899236805763	93.14308676931371	102.27887517783569	99.50510252786138	0.08945539971375363	0.08962913053770193	1.6033605587008424	16.205715579446405	1.5596053844078597	15.763467012213368
4.416084741337141	78.11529895978126	75.95431130372737	87.57378388833739	85.17545260653357	91.88104894393472	89.37365329551102	95.79304329307571	93.1859388033687	102.32593247202632	99.55088364472336	0.08945543721158068	0.0896291681212664	1.5914819637230266	16.182578134914365	1.5480509496771901	15.74096095393179
4.442693873413836	78.15116130394773	75.9891815268509	87.6139940697459	85.21456156747038	91.92323884969917	89.41469185272845	95.83703109976301	93.22872943691226	102.37292238464903	99.59659920743232	0.08945547538269776	0.08962920637965972	1.5796728624429761	16.15928437683033	1.5365641121702538	15.718302847373707
4.469463338897009	78.18697168167778	76.02400122071882	87.6541460961685	85.25361396592481	91.96536777811548	89.4556710965772	95.88095536296113	93.27145825635702	102.41984446230906	99.64224877489035	0.08945551423924517	0.08962924532505118	1.5679329031049747	16.135833924978215	1.5251445297299142	15.69549232269128
4.49639410387609	78.22272974269352	76.05877004473554	87.69423957681957	85.29260942181062	92.00743531987452	89.49659062891683	95.92481565648636	93.31412484711802	102.46669825053029	99.68783190494743	0.0894555537935846	0.08962928496982994	1.5562617354767099	16.112226398206985	1.5137918616819661	15.672529009123537
4.523487140261684	78.25843513582839	76.09348765744136	87.73427411995222	85.33154755410665	92.0494410646715	89.53745005063834	95.96861155312689	93.35672879361033	102.51348329375267	99.73334815439907	0.0894555940583001	0.08962932532660915	1.5446590108308556	16.088461414245103	1.5025057688137622	15.649412534814473
4.550743425820648	78.29408750902374	76.1281537165089	87.774249332855	85.3704279808535	92.09138460120263	89.57824896166092	96.01234262463979	93.39926967924585	102.56019913532904	99.77879707898317	0.08945563504620384	0.08962936640822984	1.5331243819539395	16.064538589893345	1.4912859133889924	15.62614252702042
4.578163944211368	78.32968650932659	76.1627678787411	87.81416482185023	85.40925031915191	92.13326551716358	89.61898696093061	96.05600844174948	93.44174708643202	102.60684531752396	99.82417823337886	0.08945567677033955	0.08962940822776622	1.5216575031463435	16.04045754101753	1.480131959141545	15.602718612095487
4.605749685019276	78.36523178288614	76.19732980006782	87.85402019229052	85.44801418515948	92.1750833992462	89.65966364641693	96.0996085741446	93.48416059656856	102.6534213815105	99.86949117120335	0.08945571924398724	0.0896294507985278	1.5102580302047954	16.016217882475758	1.4690435712593626	15.579140415367874
4.633501643792551	78.40072297495105	76.23183913554303	87.8938150485566	85.48671919408844	92.21683783313642	89.7002786151109	96.14314259047575	93.52650979004558	102.69992686736818	99.91473544501007	0.08945576248066597	0.08962949413406572	1.4989256204291905	15.991819228187524	1.4580204163953567	15.555407561303582
4.6614208220780515	78.43615972986656	76.26629553934217	87.9335489940546	85.52536496020309	92.2585284035116	89.74083146302252	96.18661005835338	93.56879424624118	102.74636131408086	99.95991060628653	0.08945580649414134	0.08962953824817597	1.4876599326105406	15.967261191068246	1.4470621626528555	15.531519673386356
4.689508227457455	78.47154169107108	76.3006986647589	87.97322163121315	85.56395109681701	92.30015469403783	89.7813217851781	96.2300105443447	93.6110135435188	102.79272425953403	100.00501620545161	0.08945585129842577	0.0896295831549037	1.4764606270257445	15.942543383054726	1.4361684795774181	15.507476374099497
4.717764873583629	78.50686850109362	76.33504816420216	88.01283256148099	85.60247721629038	92.34171628736759	89.82174917561781	96.27334361397185	93.6531672592249	102.83901524051272	100.05005179185349	0.08945589690778684	0.08962962886854897	1.4653273654444092	15.917665415185184	1.4253390381666122	15.483277285078657
4.746191780217212	78.54213980155066	76.36934368919368	88.05238138532424	85.64094293002792	92.38321276513733	89.86211322739364	96.31660883170923	93.695254969687	102.88523379269934	100.09501691376776	0.08945594333674944	0.08962967540366944	1.4542598111108873	15.89262689746829	1.4145735108593271	15.458922027009976
4.774789973263409	78.57735523314291	76.40358489036464	88.09186770222367	85.67934784847586	92.42464370796462	89.90241353256656	96.35980576098109	93.73727625021105	102.93137945067106	100.13991111839493	0.0894559906001016	0.0896297227750873	1.4432576287495067	15.867427439010498	1.4038715715278158	15.43441021964827
4.803560484809025	78.61251443565274	76.43777141745296	88.13129111067235	85.7176915811197	92.4660086954462	89.94264968220438	96.4029339641594	93.77923067507932	102.97745174789819	100.18473395185843	0.08945603871289858	0.08962977099789224	1.4323204845572945	15.84206664796875	1.3932328954767854	15.409741481813398
4.832504353159697	78.64761704794073	76.47190291930019	88.17065120817274	85.75597373648132	92.50730730615503	89.9828212663791	96.44599300256121	93.82111781754777	103.02345021674137	100.22948495920227	0.08945608769046791	0.0896298200874469	1.4214480461969288	15.81654413153592	1.3826571594379402	15.384915431408444
4.861622622877388	78.682662707943	76.50597904384871	88.20994759123431	85.79419392211679	92.54853911763817	90.0229278741648	96.48898243644662	93.86293724984424	103.06937438844984	100.27416368438917	0.08945613754841503	0.08962987005939242	1.4106399827921905	15.790859495929908	1.3721440415645247	15.359931685394258
4.890916344818065	78.71765105266759	76.53999943813845	88.24917985537046	85.83235174461333	92.58970370641384	90.06296909363472	96.53190182501588	93.90468854316556	103.11522379315876	100.318769670298	0.08945618830262726	0.08962992092965263	1.399895964929101	15.765012346477306	1.3616932214329154	15.334789859854936
4.9203865761696335	78.75258171819226	76.5739637483045	88.28834759509661	85.8704468095875	92.6308006479697	90.10294451185972	96.57475072640788	93.9463712676761	103.16099795988777	100.3633024587224	0.08945623996927957	0.08962997271443895	1.3892156646509193	15.739002287591575	1.3513043800346622	15.309489569990546
4.950034380490085	78.78745433966066	76.60787161957352	88.32745040392703	85.90847872168197	92.67182951675983	90.14285371490514	96.61752869769725	93.98798499250483	103.20669641653822	100.40776159036805	0.08945629256483978	0.08963002543025674	1.3785987554415442	15.71282892264935	1.3409771997639837	15.284030429982522
4.979860827745887	78.82226855127948	76.64172269626103	88.3664878743723	85.94644708456318	92.71278988620227	90.18269628782868	96.66023529489205	94.02952928574335	103.25231868989123	100.45214660485088	0.08945634610607317	0.08963007909391031	1.3680449122373375	15.686491854186897	1.3307113644284527	15.258412053208303
5.009866994350591	78.85702398631564	76.67551662176845	88.40545959793702	85.984351500919	92.75368132867716	90.22247181467824	96.70287007293199	94.07100371444379	103.29786430560593	100.49645704069518	0.08945640061004895	0.08963013372250762	1.3575538114146184	15.659990683798242	1.320506559234218	15.232634052117646
5.040053963203681	78.89172027709279	76.70925303857992	88.44436516511684	86.02219157245607	92.7945034155237	90.2621798784893	96.7454325856856	94.11240784461643	103.34333278821698	100.54069243533131	0.08945645609414485	0.089630189333466	1.3471251307846615	15.633325012138812	1.3103624707857762	15.206696038258087
5.070422823729659	78.92635705498856	76.74293158825947	88.48320416539617	86.05996689989725	92.83525571703825	90.30182006128288	96.78792238594853	94.15374124122769	103.38872366113287	100.58485232509406	0.08945651257605333	0.08963024594451856	1.33675854959165	15.606494438965456	1.3002787870809698	15.180597622289497
5.100974671917351	78.96093395043106	76.77655191144771	88.52197618724526	86.09767708297903	92.8759378024715	90.34139194406285	96.83033902544076	94.19500346819774	103.43403644663353	100.62893624522029	0.08945657007378735	0.08963030357371925	1.3264537485083565	15.579498563114612	1.2902551975032566	15.15433841398044
5.131710610359471	78.99545059289628	76.81011364785921	88.56068081811809	86.1353217204493	92.91654924002658	90.38089510681397	96.872682054805	94.23619408839859	103.4792706658689	100.6729437298474	0.08945662860568511	0.08963036223944805	1.3162104096261373	15.552336982487759	1.2802913928253474	15.12791802222273
5.1626317482924104	79.02990661090416	76.84361643627896	88.59931764444904	86.17290041006449	92.95708959685602	90.42032912849938	96.91495102360368	94.27731266365183	103.52442583885613	100.71687431201114	0.0894566881904173	0.08963042196041875	1.3060282164567525	15.525009294084157	1.270387065191244	15.101336054980493
5.193739201636265	79.06430163201631	76.8770599145595	88.63788625165117	86.21041274858706	92.99755843906014	90.45969358705815	96.95714548031766	94.31835875472628	103.5695014844785	100.76072752364362	0.08945674884699234	0.08963048275568335	1.2959068539316831	15.497515094073606	1.2605419081280616	15.074592119395675
5.225034093035115	79.09863528283233	76.91044371961803	88.67638622411312	86.24785833178349	93.03795533168429	90.49898805940356	96.99926497234355	94.3593319213364	103.61449712048307	100.80450289557193	0.0894568105947623	0.08963054464463781	1.2858460083814407	15.469853977618186	1.250755616530114	15.047685821715277
5.256517551897525	79.13290718898654	76.94376748743294	88.71481714519633	86.28523675442098	93.07827983871628	90.53821212142002	97.04130904599141	94.40023172213962	103.65941226347853	100.84819995751558	0.08945687345343095	0.08963060764703078	1.2758453675469354	15.442025539032329	1.2410278866582303	15.020616767291358
5.288190714437326	79.16711697514522	76.97703085304107	88.75317859723324	86.32254761026574	93.11853152308468	90.57736534796159	97.08327724648316	94.44105771473481	103.70424642893396	100.89181823808543	0.08945693744305701	0.08963067178296737	1.2659046205708364	15.41402937177918	1.2313584161370272	14.993384560664708
5.320054723714605	79.20126426500305	77.01023345053432	88.79147016152393	86.35979049207992	93.15870994665596	90.61644731284915	97.12516911794992	94.48180945565967	103.74899913117636	100.9353572647813	0.08945700258406314	0.08963073707291623	1.2560234579889311	15.385865068379644	1.2217469039474054	14.965988805459347
5.352110729676963	79.2353486812801	77.04337491305668	88.8296914183341	86.39696499161944	93.1988146702325	90.65545758886852	97.16698420343036	94.52248650038928	103.79366988338946	100.97881656399059	0.08945706889724189	0.08963080353771839	1.246201571726715	15.357532220477879	1.2121930504224565	14.938429104469833
5.384359889201005	79.26936984571834	77.07645487280092	88.86784194689204	86.43407069963122	93.23884525354994	90.69439574776789	97.2087220448681	94.56308840333337	103.83825819761111	101.02219566098614	0.08945713640376178	0.08963087119859016	1.2364386550982545	15.32903041884856	1.202696557244053	14.910705059595784
5.41680336613411	79.30332737907868	77.1094729610056	88.90592132538652	86.47110720585097	93.27880125527535	90.73326136025588	97.25038218311006	94.60361471783487	103.8827635847322	101.06549407992487	0.08945720512517445	0.08963094007713257	1.2267344028002753	15.300359253407805	1.1932571274412567	14.882816271947377
5.44944233133642	79.33722090113754	77.14242880795177	88.94392913096392	86.50807409900054	93.31868223300455	90.77205399599924	97.29196415790432	94.64406499616777	103.92718555449464	101.1087113438459	0.08945727508342265	0.08963101019533859	1.2170885109039773	15.271518313176784	1.1838744653803133	14.854762341758033
5.482277962723094	79.37105003068365	77.17532204295999	88.9818649397259	86.5449709667856	93.35848774326014	90.81077322362064	97.33346750789795	94.68443878953506	103.97152361548964	101.15184697466901	0.08945734630084541	0.08963108157559793	1.2075006768579897	15.242507186325383	1.174548276760106	14.826542868362594
5.515311445306831	79.40481438551474	77.20815229438655	89.0197283267267	86.58179739589266	93.39821734148906	90.84941861069618	97.37489177063514	94.72473564806651	104.01577727515615	101.19490049319253	0.08945741880018661	0.0896311542407068	1.1979705994754113	15.2133254601722	1.165278268617385	14.79815745036467
5.548543971240616	79.4385135824342	77.24091918962125	89.05751886597069	86.61855297198753	93.43787058206044	90.88798972375399	97.41623648255508	94.76495512081756	104.05994603977891	101.23787141909263	0.08945749260460152	0.08963122821387406	1.1884979789313093	15.183972721111786	1.1560641493113053	14.769605685476563
5.581976739860765	79.47214723724764	77.27362235508305	89.09523613040956	86.65523727971178	93.47744701826313	90.92648612827107	97.45750117898987	94.80509675576627	104.10402941448692	101.28075927092064	0.0894575677376655	0.08963130351872814	1.1790825167615822	15.154448554731061	1.146905628517743	14.740887170511996
5.615610957730194	79.5057149647598	77.30626141621755	89.13287969194016	86.69184990268094	93.51694620230384	90.96490738867175	97.49868539416286	94.84516009981213	104.14802690325202	101.32356356610225	0.08945764422338039	0.0896313801793257	1.1697239158618231	15.124752545827505	1.1378024172408914	14.712001501597115
5.649447838681973	79.53921637877124	77.33883599749365	89.17044912140197	86.72839042348208	93.55636768530489	91.0032530683256	97.53978866118666	94.88514469877428	104.1919380088873	101.36628382093583	0.08945772208618229	0.0896314582201592	1.1604218804695847	15.094884278256359	1.1287542277887042	14.682948273919465
5.6834886038631165	79.57265109207444	77.37134572239974	89.20794398857403	86.76485842367069	93.59571101730153	91.04152272954467	97.58081051206072	94.92505009738883	104.23576223304504	101.40891955059043	0.0894578013509501	0.0896315376661644	1.1511761161673348	15.064843335010664	1.1197607737813087	14.653727081880788
5.717734481778674	79.60601871645088	77.40379021344117	89.24536386217288	86.801253483769	93.63497574724019	91.07971593358214	97.62175047766993	94.96487583930794	104.27949907621563	101.45147026910503	0.08945788204301362	0.08963161854272882	1.1419863298879136	15.034629298395885	1.110821770145776	14.624337519137043
5.75218670833605	79.63931886266782	77.43616909213637	89.28270830985025	86.83757518326313	93.67416142297658	91.11783224062968	97.66260808778289	95.00462146709738	104.32314803772641	101.4939354893867	0.08945796418816084	0.08963170087569912	1.1328522298915686	15.00424174976797	1.1019369331013422	14.594779178409226
5.786846526889619	79.67255114047411	77.46848197901355	89.31997689818975	86.87382310060043	93.71326759127263	91.15587120981537	97.70338287104917	95.04428652223477	104.36670861573921	101.53631472320892	0.0894580478126467	0.08963178469139099	1.1237735257693657	14.97368026962431	1.0931059801666834	14.565051651676185
5.821715188285586	79.70571515859746	77.50072849360764	89.35716919270507	86.90999681318749	93.75229379779515	91.19383239920187	97.74407435499836	95.08387054510798	104.41018030724975	101.57860748121064	0.08945813294320198	0.08963187001659591	1.114749928444553	14.942944437749247	1.08432863015355	14.53515453016007
5.856793950907131	79.73881052474067	77.5329082544567	89.39428475783716	86.94609589738744	93.79123958711332	91.23171536578417	97.7846820660378	95.12337307501328	104.45356260808599	101.62081327289474	0.0894582196070417	0.08963195687859084	1.1057811501584638	14.912033833017631	1.0756046031553979	14.505087404217193
5.892084080719833	79.77183684557811	77.5650208790985	89.43132315695166	86.9821199285174	93.8301045026966	91.26951966548745	97.82520552945076	95.16279365015339	104.49685501290656	101.6629316066266	0.0894583078318735	0.08963204530514708	1.0968669044716535	14.880948033540335	1.0669336205485251	14.47484986343261
5.927586851317345	79.80479372675234	77.59706598406726	89.46828395233663	87.01806848084631	93.86888808691272	91.3072448531652	97.86564426939476	95.20213180763602	104.54005701519975	101.70496198963295	0.08945839764590646	0.08963213532453891	1.0880069062582152	14.849686616598774	1.0583154049877521	14.44444149662013
5.963303543967366	79.83768077287051	77.62904318489002	89.50516670519973	87.05394112759224	93.9075898810254	91.344890482597	97.90599780889976	95.24138708347184	104.58316810728188	101.74690392800039	0.08945848907786172	0.08963222696555169	1.0792008716966848	14.818249158648541	1.0497496803964168	14.413861891753186
5.999235447657878	79.87049758750075	77.66095209608326	89.54197097566586	87.08973744091992	93.94620942519234	91.38245610648642	97.94626566986622	95.2805590125729	104.62618778029608	101.78875692667424	0.08945858215697938	0.08963232025749396	1.0704485182723147	14.786635235344875	1.0412361719693308	14.383110636066704
6.035383859143656	79.90324377316863	77.69279233114943	89.57869632277462	87.12545699193849	93.98474625846302	91.41994127645918	97.98644737306358	95.31964712875087	104.66911552421116	101.83052048945727	0.08945867691303018	0.08963241523020318	1.06174956477048	14.754844421597227	1.0327746061668677	14.352187316064374
6.071750082993084	79.93591893135375	77.72456350257362	89.615342304478	87.16109935069916	94.02319991877704	91.45734554306132	98.02654243812869	95.3586509647158	104.71195082782049	101.87219411900892	0.089458773376324	0.08963251191405891	1.0531037312714489	14.722876291511056	1.0243647107038214	14.3210915173986
6.108335431635222	79.96852266248592	77.75626522181956	89.6519084776376	87.19666408619219	94.06156994296157	91.49466845575645	98.06655038356364	95.39757005207365	104.7546931787405	101.9137773168433	0.08945887157771899	0.08963261033999075	1.044510739140378	14.690730418340536	1.016006214551453	14.289822824976
6.145141225407182	80.00105456594146	77.78789709932668	89.68839439802218	87.23215076634523	94.09985586672947	91.5319095629247	98.10647072673443	95.43640392132541	104.7973420634097	101.95526958332897	0.0894589715486333	0.08963271053948753	1.035970311030951	14.658406374608603	1.0076988479338524	14.258380822997424
6.182168792601758	80.0335142400397	77.81945874450604	89.72479962030523	87.26755895802029	94.13805722467728	91.56906841185997	98.14630298386916	95.47515210186504	104.8398969670875	101.9966704176873	0.08945907332105343	0.08963281254460927	1.027482170878102	14.625903732052393	0.9994423423156604	14.22676509482335
6.2194194695153895	80.06590128203925	77.85094976573698	89.76112369806249	87.30288822701154	94.17617355028327	91.60614454876844	98.18604667005657	95.51381412197813	104.88235737385332	102.0379793179915	0.08945917692754611	0.0896329163879977	1.0190460438911941	14.593222061623237	0.9912364304059338	14.194975223104848
6.256894600496366	80.09821528813413	77.8823697703634	89.79736618376927	87.33813813804281	94.21420437590518	91.64313751876628	98.22570129924414	95.55238950884005	104.92472276660514	102.07919578116574	0.08945928240126784	0.08963302210288429	1.0106616565528839	14.560360933537595	0.9830808461504148	14.163010789750842
6.294595537993358	80.13045585345044	77.91371836469034	89.83352662879838	87.37330825476545	94.25214923277866	91.6800468658781	98.26526638423691	95.59087778851489	104.9669926270591	102.1203193029842	0.0894593897759752	0.08963312972310329	1.0023287366086606	14.527319917182467	0.9749753247242552	14.13087137589173
6.332523642604218	80.16262257204185	77.94499515397972	89.86960458341687	87.40839813975514	94.29000765101459	91.71687213303436	98.30474143669528	95.62927848595314	105.00916643574769	102.1613493780696	0.0894594990860375	0.08963323928310268	0.9940470130711674	14.494098581264552	0.9669196025354267	14.098556561984878
6.370680283125076	80.1947150368868	77.97619974244763	89.9055995967846	87.44340735451061	94.32777915959805	91.75361286207051	98.34412596713442	95.66759112499126	105.05124367201985	102.2022854998934	0.08945961036644613	0.08963335081795343	0.9858162162074677	14.46069649367928	0.9589134172103968	14.06606592767639
6.40906683659976	80.22673283988358	78.00733173325942	89.94151121695052	87.47833545944994	94.36546328638525	91.79026859372367	98.38341948492142	95.70581522834895	105.09322381403884	102.24312716077345	0.08945972365282578	0.08963346436336266	0.9776360775347257	14.427113221550826	0.9509565075932187	14.033399051877495
6.447684688369473	80.2586755718474	78.03839072852693	89.97733899085118	87.51318201390916	94.40305955810254	91.82683886763202	98.42262149827513	95.74395031762874	105.13510633878248	102.28387385187435	0.08945983898144859	0.08963357995568379	0.9695063298277091	14.393348331377638	0.9430486137500793	14.00055551290643
6.486535232122802	80.29054282250613	78.06937632930428	90.01308246430787	87.54794657613937	94.44056750034412	91.86332322233235	98.46173151426392	95.78199591331416	105.17689072204185	102.32452506320624	0.08945995638924195	0.08963369763193003	0.961426707096507	14.359401388795959	0.9351894769495175	13.967534888219234
6.525619869945995	80.32233418049618	78.10028813558397	90.04874118202395	87.5826287033042	94.47798663756981	91.89972119525801	98.50074903880429	95.8199515347681	105.21857643842029	102.36508028362377	0.08946007591380385	0.089633817429785	0.9533969445899402	14.325271958721714	0.9273788396662894	13.934336754588003
6.564940012373588	80.3540492333589	78.13112574629329	90.08431468758255	87.61722795147769	94.51531649310358	91.93603232273743	98.53967357665951	95.8578167002317	105.26016296133298	102.40553900082575	0.08946019759341245	0.08963393938761442	0.9454167787994265	14.290959605423268	0.9196164455779581	13.90096068810817
6.604497078439295	80.3856875675366	78.16188875929024	90.11980252344425	87.65174387564159	94.55255658913163	91.97225613999198	98.57850463143849	95.89559092682279	105.30164976300628	102.44590070135419	0.08946032146704037	0.08963406354447971	0.9374859474369259	14.256463892339525	0.9119020395571624	13.867406264136662
6.644292495727218	80.4172487683681	78.19257677135975	90.15520423094395	87.6861760296831	94.5897064466999	92.00839218113435	98.61724170559366	95.9332737305348	105.34303631447646	102.48616487059381	0.0894604475743664	0.08963418994015096	0.9296041894442624	14.22178438224364	0.9042353676709354	13.833673057375563
6.684327700423376	80.44873242008536	78.22318937820984	90.19051935028928	87.72052396639253	94.62676558571322	92.04443997916673	98.65588430042055	95.97086462623525	105.38432208559	102.52633099277148	0.08946057595578832	0.08963431861511784	0.9217712449860755	14.186920637213916	0.8966161771700172	13.799760641777539
6.724604137367524	80.48013810580885	78.25372617446729	90.2257474205573	87.75478723746048	94.66373352493241	92.08039906597863	98.69443191605568	96.0083631276643	105.42550654500212	102.56639855095531	0.08946070665243631	0.08963444961060456	0.9139868554370878	14.151872218546487	0.889044216489765	13.765668590607675
6.76512326010531	80.51146540754377	78.28418675367405	90.26088797969251	87.78896539347586	94.70060978197317	92.1162689723456	98.73288405147558	96.04576874743378	105.46658916017681	102.60636702705453	0.0894608397061849	0.08963458296858193	0.9062507633902896	14.11663868692267	0.8815192352446957	13.731396476490772
6.805886530940724	80.54271390617573	78.31457070828301	90.29594056450412	87.82305798392326	94.73739387330396	92.15204922792712	98.77124020449558	96.08308099702585	105.50756939738608	102.64623590181877	0.08946097515966941	0.08963471873178207	0.8985627126414784	14.08121960225617	0.8740409842223471	13.696943871334952
6.846895420988873	80.57388318146673	78.34487762965394	90.33090471066362	87.8570645571804	94.77408531424415	92.18773936126493	98.8094998717683	96.12029938679152	105.54844672170948	102.68600465483755	0.08946111305629642	0.08963485694371126	0.8909224481890305	14.045614523784025	0.8666092153798672	13.662310346353479
6.888151410229076	80.60497281205082	78.37510710804933	90.36577995270233	87.89098466051584	94.81068361896226	92.22333889978117	98.84766254878262	96.15742342594973	105.58922059703377	102.72567276454001	0.08946125344026007	0.08963499764866467	0.8833297162293547	14.009823010030232	0.8592236818403762	13.627495472133887
6.92965598755826	80.63598237542976	78.40525873263049	90.40056582400862	87.9248178400867	94.84718830047406	92.25884736977684	98.88572772986213	96.19445262258616	105.62989048605232	102.76523970819458	0.08946139635655485	0.08963514089173966	0.8757842641557545	13.973844618911244	0.8518841378888737	13.592498818590684
6.971410650844719	80.66691144796926	78.43533209145312	90.43526185682613	87.95856364093596	94.88359887064131	92.29426429642996	98.9236949081647	96.23138648365195	105.67045585026544	102.80470496190853	0.08946154185099157	0.08963528671885175	0.8682858405463776	13.937678907608642	0.8445903389626892	13.557319954939885
7.01341690698215	80.69775960489388	78.46532677146308	90.46986758225025	87.99222160698999	94.91991484016911	92.32958920379365	98.96156357568036	96.2682245149625	105.71091614997903	102.84406800062764	0.08946168997021178	0.08963543517674902	0.8608341951630791	13.901325432590966	0.837342041653983	13.521958449746307
7.055676271944047	80.72852642028323	78.49524235849243	90.50438253022648	88.0257912810564	94.95613571860495	92.36482161479476	98.9993332232308	96.3049662211966	105.75127084430528	102.88332829813618	0.08946184076170123	0.0896355863130261	0.8534290789484658	13.864783749704657	0.8301390037008787	13.48641387094176
7.098190270838397	80.75921146706726	78.52507843725469	90.53880622954728	88.05927220482124	94.9922610143363	92.39996105123187	99.03700334046785	96.341611105895	105.7915193911618	102.92248532705634	0.0894619942738074	0.08963574017614089	0.8460702440208934	13.828053414123133	0.8229809839858717	13.450685785810492
7.1409604379627405	80.78981431702209	78.55483459134103	90.57313820785018	88.09266391884701	95.02829023458958	92.43500703377394	99.07457341587293	96.37815867145989	105.83166124727201	102.96153855884866	0.08946215055575416	0.08963589681542967	0.8387574436703744	13.791133980383165	0.8158677425299175	13.414773761000106
7.183988316859528	80.82033454076526	78.58451040321539	90.60737799161474	88.12596596256968	95.06422288542782	92.4699590819583	99.11204293675547	96.41460841915327	105.87169586816465	103.00048746381128	0.08946230965765768	0.08963605628112337	0.8314904323497103	13.754025002337585	0.8087990404876564	13.378677362510643
7.227275460371831	80.8507717077514	78.61410545421049	90.64152510616039	88.15917787429676	95.10005847174946	92.5048167141893	99.14941138925226	96.45095984909655	105.91162270817397	103.03933151108052	0.08946247163054312	0.08963621862436395	0.8242689656740367	13.716726033184386	0.8017746401417298	13.342396155680035
7.270823430699384	80.88112538626736	78.64361932452292	90.67557907564353	88.1922991912043	95.13579649728612	92.53957944773627	99.18667825832598	96.48721246026881	105.95144122043932	103.07807016863009	0.08946263652635995	0.08963638389721924	0.8170928004180951	13.679236625506746	0.7947943049039168	13.305929705293238
7.31463379945495	80.91139514342808	78.67305159320922	90.70953942305559	88.22532944933512	95.17143646460164	92.57424679873255	99.22384302776496	96.52336575050688	105.99115085690593	103.11670290327223	0.08946280439800029	0.08963655215270272	0.8099616945078196	13.641556331254833	0.7878577993058116	13.269277575465821
7.358708147721062	80.9415805451714	78.70240183818075	90.74340567021993	88.25826818359562	95.20697787508969	92.60881828217306	99.26090518018147	96.5594192165034	106.0307510683242	103.15522918065659	0.08946297529931457	0.0896367234447881	0.8028754070130617	13.60368470166577	0.7809648889906384	13.23243932965488
7.403048066107065	80.9716811562536	78.73166963619931	90.77717733778948	88.29111492775374	95.24242022897253	92.64329341191326	99.29786419701117	96.59537235380648	106.07024130425019	103.19364846527108	0.0894631492851303	0.08963689782842797	0.7958336981519096	13.565621287438262	0.7741153407209822	13.195414530782728
7.447655154806527	81.00169654024458	78.76085456287267	90.81085394524439	88.32386921443647	95.27776302529935	92.67767170066745	99.33471955851228	96.63122465681883	106.10962101304588	103.23196022044206	0.08946332641126895	0.08963707535957155	0.7888363292809117	13.527365638638003	0.7673089223635543	13.15820274114958
7.49253102365499	81.03162625952324	78.78995619264968	90.84443501088941	88.35653057512732	95.31300576194468	92.71195266000713	99.3714707437647	96.66697561879678	106.14888964187942	103.27016390833434	0.08946350673456416	0.08963725609518212	0.7818830628887099	13.488917304654024	0.7605454028874874	13.120803522389906
7.537677292188054	81.06146987527212	78.81897409881537	90.87792005185108	88.38909854016356	95.3481479356064	92.7461358003592	99.40811723066884	96.7026247318493	106.18804663672506	103.30825898995123	0.08946369031287998	0.0896374400932566	0.77497366259513	13.450275834326021	0.7538245523658134	13.08321643565796
7.583095589699846	81.0912269474732	78.84790785348689	90.91130858407573	88.42157263873466	95.38318904180491	92.78022063100535	99.44465849594546	96.73817148693809	106.22709144236414	103.34624492513603	0.08946387720512998	0.089637627412843	0.7681078931466345	13.411440775871597	0.7471461419622756	13.045441041427694
7.628787555301809	81.1208970349022	78.87675702760747	90.94460012232625	88.45395239887831	95.4181285748807	92.81420666007897	99.4810940151342	96.77361537387532	106.26602350238477	103.3841211725706	0.08946406747129632	0.08963781811406071	0.7612855204088191	13.372411676889897	0.7405099439291689	13.007476899569156
7.674754837981857	81.15047969512418	78.90552119094278	90.97779418018025	88.48623734747953	95.45296602799355	92.84809339456521	99.51742326259354	96.80895588132452	106.304842259183	103.42188718977755	0.08946426117244866	0.08963801225811875	0.7545063113655033	13.333188084397989	0.7339157316106366	12.969323569475819
7.720999096663877	81.17997448448789	78.93419991207493	91.01089027002679	88.51842701026685	95.48770089312032	92.88188034029832	99.55364571149934	96.84419249679866	106.34354715396259	103.45954243311951	0.08946445837076425	0.08963820990733688	0.747770034106793	13.29376954475083	0.7273632794249352	12.930980609809922
7.767522000267617	81.20938095812093	78.96279275839808	91.04388790306412	88.55052091181045	95.52233266105364	92.91556700196062	99.58976083384455	96.87932470666	106.38213762673597	103.49708635780019	0.08946465912954779	0.08963841112516487	0.7410764578394264	13.25415560384863	0.720852362875462	12.892447578822612
7.814325227768903	81.23869866992487	78.99129929611343	91.07678658929748	88.58251857551993	95.5568608214009	92.94915288308134	99.62576810043898	96.91435199611983	106.42061311632523	103.53451841786531	0.08946486351325245	0.08963861597620296	0.7344253528690388	13.214345806954952	0.7143827585364306	12.853724034150218
7.861410468260233	81.26792717256933	79.01971909022356	91.1095858375358	88.61441952364095	95.59128486258192	92.98263748603446	99.66166698090787	96.94927384923703	106.45897306036204	103.5718380662025	0.08946507158750071	0.08963882452622338	0.7278164905969788	13.174339698689437	0.707954244045709	12.814809532788786
7.908779421011744	81.29706601748714	79.04805170452782	91.14228515538959	88.64622327725338	95.62560427182795	93.0160203120377	99.69745694369182	96.98408974891817	106.49721689528883	103.60904475454258	0.08946528341910465	0.08963903684219152	0.7212496435233788	13.134136823198787	0.7015665981111852	12.775703631257784
7.956433795532517	81.32611475486884	79.0762967016167	91.17488404926816	88.67792935626852	95.65981853518011	93.04930086115095	99.73313745604611	97.01879917691664	106.53534405635955	103.64613793346014	0.08946549907608851	0.08963925299228684	0.714724585238514	13.093736724043993	0.6952196005014457	12.736405885560089
8.004375311632296	81.35507293365737	79.10445364286691	91.20738202437724	88.70953727942674	95.69392713748803	93.08247863227514	99.76870798404038	97.05340161383253	106.57335397764069	103.68311705237461	0.08946571862771052	0.08963947304592582	0.7082410904126846	13.053138944167586	0.6889130320348613	12.696915851043741
8.052605699483543	81.3839401015421	79.13252208843542	91.23977858471578	88.74104656429432	95.7279295624079	93.11555312315004	99.80416799255751	97.0878965391114	106.61124609201153	103.71998155955048	0.08946594214448511	0.08963969707378469	0.7017989348021274	13.012343026013696	0.6826466745864082	12.65723308259112
8.101126699683881	81.41271580495405	79.16050159725485	91.27207323307417	88.77245672726188	95.76182529240182	93.14852383035387	99.83951694529414	97.12228343104482	106.64901983116607	103.7567309020993	0.08946616969820592	0.08963992514782096	0.6953978952394664	12.97134851149167	0.6764203110778908	12.617357134560734
8.149940063318896	81.44139958905944	79.18839172702721	91.30426547103077	88.80376728354086	95.79561380873564	93.1813902493011	99.87475430475928	97.15656176676909	106.68667462561322	103.79336452597963	0.0894664013619688	0.0896401573412978	0.6890377496255269	12.930154941888759	0.6702337254710073	12.577287560718105
8.199047552025359	81.46999099775458	79.2161920342188	91.33635479894981	88.83497774716155	95.82929459147796	93.21415187424152	99.90987953227454	97.19073102226538	106.72420990467839	103.82988187599888	0.08946663721019574	0.08964039372880714	0.6827182769338833	12.888761858044745	0.6640867027693957	12.53702391436309
8.248450938054788	81.49848957365984	79.24390207405446	91.36834071597855	88.86608763097017	95.8628671194987	93.24680819825875	99.94489208797368	97.2247906723593	106.76162509650463	103.86628239581401	0.08946687731865939	0.08964063438629549	0.6764392571998314	12.84716880022097	0.6579790290103347	12.496565748257126
8.298152004337403	81.52689485811388	79.27152140051186	91.40022272004461	88.89709644662649	95.8963308704676	93.27935871326883	99.97979143080214	97.25874019072037	106.79891962805367	103.902565527933	0.0894671217645065	0.08964087939108496	0.6702004715162957	12.805375308147632	0.6519104912607645	12.45591261465961
8.348152544546481	81.55520639116766	79.2990495663158	91.43200030785324	88.92800370460114	95.92968532085288	93.31180291001911	100.0145770185167	97.29257904986214	106.8360929251072	103.93873071371607	0.08946737062628315	0.08964112882190253	0.6640017020334881	12.763380921078351	0.6458808776141041	12.415064065306069
8.398454363163072	81.58342371157869	79.32648612293227	91.46367297488484	88.95880891417285	95.96292994592005	93.3441402780866	100.0492483076857	97.3263067211415	106.87314441226866	103.9747773933767	0.08946762398396195	0.0896413827589026	0.6578427319495859	12.721185177677398	0.6398899771824063	12.374019651386334
8.449059275541144	81.61154635680454	79.35383062056243	91.4952402153919	88.98951158342585	95.9960642197302	93.37637030587675	100.08380475368809	97.35992267475861	106.91007351296398	104.01070500598327	0.08946788191896479	0.08964164128369374	0.6517233455086853	12.67878761612883	0.6339375801003371	12.332778923671867
8.49996910797308	81.63957386299704	79.38108260813712	91.52670152239652	89.02011121924753	96.029087615139	93.40849248062251	100.11824581071382	97.3934263797571	106.94687964944356	104.04651298946072	0.08946814451419234	0.08964190447936639	0.6456433280012561	12.636187774161954	0.6280234775150575	12.291341432443005
8.551185697755594	81.66750576499618	79.40824163331033	91.55805638768787	89.0506073273255	96.0619996037955	93.44050628838271	100.15257093176369	97.42681730402356	106.98356224278393	104.08220078059188	0.08946841185404851	0.08964217243051757	0.6396024657494763	12.593385188942193	0.6221474615779243	12.24970672739073
8.602710893256043	81.6953415963233	79.43530724245302	91.5893043018189	89.08099941214473	96.09479965614025	93.47241121404063	100.18677956864879	97.4600949142872	107.02012071288891	104.1177678150187	0.08946868402446925	0.08964244522327916	0.6336005461101877	12.550379397122015	0.6163093254508567	12.207874357831315
8.654546553979111	81.72308088917516	79.46227898064735	91.62044475410403	89.11128697698544	96.12748724140457	93.50420674130335	100.2208711719909	97.4932586761206	107.05655447849166	104.15321352724467	0.08946896111295044	0.08964272294534766	0.6276373574713716	12.507169934953708	0.6105088632938305	12.165843872553523
8.706694550633951	81.75072317441742	79.4891563916799	91.6514772326164	89.14146952391975	96.16006182760918	93.53589235269982	100.25484519122234	97.52630805393879	107.09286295715651	104.1885373506359	0.08946924320857468	0.08964300568600946	0.6217126892431679	12.463756338122039	0.6047458702612403	12.123614819825889
8.759156765201672	81.7782679815778	79.51593901803545	91.68240122418464	89.17154655380932	96.19252288156264	93.56746752957997	100.28870107458572	97.55924251099964	107.12904556528048	104.22373871742306	0.08946953040204182	0.08964329353617133	0.6158263318568515	12.420138141871575	0.5990201425047417	12.081186747567699
8.811935091003267	81.8057148388399	79.54262640089078	91.71321621439068	89.20151756630277	96.22486986886058	93.59893175211378	100.3224382691345	97.59206150940429	107.16510171809571	104.25881705870378	0.08946982278569804	0.08964358658839108	0.6099780767608536	12.376314880988502	0.5933314771625646	12.038559203170735
8.865031432767935	81.83306327303603	79.56921808010766	91.74392168756643	89.2313820598325	96.25710225388406	93.63028449928952	100.35605622073253	97.6247645100965	107.20103082967093	104.29377180444388	0.08947012045356469	0.0896438849369051	0.6041677164097337	12.332286089684203	0.5876796723521238	11.995731733491994
8.918447706701835	81.8603128096405	79.59571359422631	91.7745171267909	89.26113953161202	96.28921949979825	93.66152524891267	100.38955437405424	97.65735097286303	107.23683231291362	104.32860238347949	0.08947042350137022	0.08964418867766073	0.5983950442715695	12.288051301820815	0.5820645271767262	11.95270388505378
8.972185840557227	81.88746297276303	79.62211248045902	91.80500201388797	89.2907894776336	96.3212210685519	93.69265347760522	100.42293217258539	97.68982035633421	107.27250557957272	104.3633082235198	0.08947073202658042	0.0896444979083465	0.5926598548172706	12.243610050816642	0.576485841714657	11.909475203930924
9.02624777370205	81.91451328514142	79.64841427468298	91.83537582942299	89.32033139266507	96.35310642087558	93.7236686608041	100.45618905862266	97.7221721179837	107.30805004024025	104.39788875114863	0.08947104612842985	0.08964481272842391	0.5869619435131881	12.198961869533377	0.5709434170138366	11.86604523567803
9.080635457189915	81.9414632681345	79.67461851143337	91.86563805269992	89.349764770247	96.38487501628053	93.75457027276003	100.489324473274	97.75440571412878	107.34346510435383	104.43234339182673	0.08947136590795426	0.08964513323916011	0.5813011068200922	12.154106290403433	0.5654370550872727	11.822413525391312
9.135350853830497	81.96831244171479	79.7007247238962	91.89578816175836	89.37908910268976	96.41652631305752	93.78535778653625	100.52233785645889	97.78652059993043	107.37875018019884	104.46667156989406	0.0894716914680243	0.08964545954366054	0.5756771421939675	12.109042845499062	0.5599665589182905	11.778579617861396
9.190395938260405	81.99506032446179	79.72673244390191	91.9258256333713	89.40830388107142	96.4480597682762	93.8160306740082	100.5552286469092	97.81851622939452	107.41390467491169	104.50087270857291	0.08947202291337632	0.08964579174690189	0.5700898480741898	12.063771066408663	0.5545317324451844	11.734543057380506
9.245772697014415	82.02170643355377	79.75264120191716	91.9557499430411	89.43740859523375	96.47947483778314	93.84658840586125	100.58799628216865	97.85039205537089	107.44892799448125	104.53494622996926	0.08947236035064943	0.08964612995576622	0.5645390238790924	12.018290484204044	0.5491323805589445	11.690303387727909
9.301483128597186	82.04825028476077	79.77845052703803	91.98556056499723	89.46640273378001	96.51077097620116	93.87703045159031	100.62064019859379	97.88214752955463	107.48381954375216	104.56889155507602	0.08947270388841788	0.08964647427907695	0.5590244700096036	11.9726006296587	0.5437683091066674	11.645860152420937
9.357529243555355	82.07469139243689	79.80415994698272	92.01525697219323	89.49528578407207	96.54194763692838	93.90735627949879	100.65315983135453	97.91378210248632	107.51857872642763	104.60270810377584	0.08947305363722749	0.089646824827632	0.5535459878395841	11.926701033062272	0.5384393248817787	11.601212894489436
9.413913064550128	82.10102926951251	79.8297689880837	92.04483863630345	89.52405723222716	96.57300427213673	93.93756535669718	100.68555461443422	97.94529522355242	107.5532049450719	104.63639529484333	0.08947340970963034	0.08964718171424137	0.5481033797094597	11.880591224275122	0.5331452356176669	11.556361156544881
9.47063662643026	82.12726342748647	79.85527717528018	92.07430502772019	89.55271656311504	96.60394033277112	93.9676571491022	100.71782398063048	97.97668634098574	107.58769760111325	104.66995254594819	0.0894737722202222	0.08964754505376302	0.5426964489266766	11.834270732728328	0.5278858499874559	11.511304480769468
9.527701976305488	82.15339337641797	79.88068403211028	92.10365561555038	89.58126326035489	96.63475526854806	93.9976311214355	100.74996736155556	98.00795490186599	107.62205609484693	104.70337927365793	0.08947414128568003	0.0896479149631405	0.5373249997611538	11.787739087507362	0.5226609776020723	11.466042409021611
9.585111173620431	82.17941862491898	79.90598908070348	92.13288986761302	89.60969680631271	96.66544852795525	94.0274867372232	100.78198418763735	98.03910035212077	107.65627982543865	104.73667489344126	0.08947451702479868	0.08964829156144041	0.5319888374383481	11.740995817264775	0.5174704290011505	11.42057448273772
9.642866290228868	82.20533868014539	79.93119184177218	92.16200725043545	89.63801668209774	96.69601955824969	94.05722345879418	100.81387388811946	98.07012213652557	107.690368190927	104.76983881967058	0.08947489955852965	0.08964867496989079	0.5266877681351616	11.694040450187458	0.5123140156500767	11.37490024289582
9.700969410468568	82.23115304778912	79.95629183460379	92.19100722925054	89.66622236755963	96.72646780545719	94.08684074727941	100.84563589106239	98.10101969870493	107.72432058822726	104.80287046562555	0.0894752890100217	0.08964906531192252	0.5214215989813056	11.64687251417854	0.5071915499396482	11.329019230186532
9.75942263123647	82.25686123206978	79.98128857705277	92.21988926799364	89.69431334128559	96.75679271437136	94.11633806261108	100.87726962334425	98.13179248113315	107.75813641313471	104.8357692434964	0.0894756855046594	0.08964946271320612	0.51619013804725	11.599491536679125	0.5021028451776601	11.282930984860286
9.818228062064373	82.28246273572569	80.00618158553172	92.24865282929898	89.72228908059674	96.78699372855219	94.14571486352119	100.90877451066115	98.16243992513462	107.79181506032775	104.86853456438683	0.08947608917010336	0.08964986730169493	0.510993194345474	11.551897044737416	0.4970477155872004	11.236635046792799
9.877387825195074	82.30795706000555	80.03097037500346	92.27729737449684	89.75014906154549	96.81707029032549	94.17497060754103	100.94014997752858	98.19296147088532	107.82535592337175	104.90116583831802	0.0894765001363337	0.08965027920766648	0.5058305778239855	11.504088565048733	0.4920259763019885	11.190130955495988
9.936904055658934	82.3333437046594	80.055654458972	92.30582236360996	89.77789275891195	96.84702184078148	94.20410475099978	100.97139544728181	98.22335655741298	107.85875839472239	104.93366247423164	0.08947691853569052	0.08965069856376304	0.5007020993650713	11.456065623922768	0.4870374433634197	11.143418250117975
9.996778901350961	82.35862216792992	80.08023334947417	92.3342272553506	89.80551964620109	96.8768478197743	94.23311674902399	101.00251034207727	98.25362462259862	107.89202186572976	104.96602387999397	0.08947734450291768	0.08965112550503675	0.4956075707781338	11.407827747323608	0.48208193371522157	11.09649646944672
10.05701452310831	82.38379194654306	80.10470655707046	92.36251150711696	89.83302919563918	96.90654766592064	94.26200605553628	101.03349408289318	98.28376510317702	107.92514572664192	104.99824946239919	0.08947777817520547	0.08965156016899237	0.49054680479707713	11.359374460796971	0.4771592652010668	11.049365151906386
10.117613094788254	82.40885253569907	80.12907359083626	92.39067457499002	89.86042087817086	96.93612081659899	94.29077212325468	101.06434608953087	98.31377743473807	107.95812936660894	105.03033862717363	0.08947821969223684	0.08965200269563162	0.4855196150750771	11.31070528955388	0.47226925655775176	11.002023835550062
10.178576803346665	82.43380342906288	80.15333395835243	92.41871591372987	89.88769416345541	96.96556670794857	94.31941440369138	101.09506578061554	98.34366105172751	107.99097217368679	105.06229077897925	0.08947866919623175	0.08965245322749968	0.48052581618196655	11.261819758430647	0.4674117274139462	10.954472058077954
10.239907848916916	82.45864411875479	80.17748716569636	92.44663497677266	89.91484851986378	96.99488477486848	94.34793234715217	101.12565257359763	98.37341538744828	108.02367353484165	105.09410532141804	0.08947912683199273	0.08965291190973101	0.47556522359991504	11.2127173919107	0.46258649828678244	10.906709356855572
10.301608444889292	82.48337409534058	80.20153271743219	92.47443121622676	89.94188341447502	97.02407445101669	94.3763254027352	101.1561058847538	98.40303987406143	108.05623283595395	105.12578165703584	0.08947959274695318	0.08965337889009609	0.47063765371910904	11.16339771415005	0.45779339057469315	10.858735268913733
10.363680817990868	82.50799284782207	80.22547011660161	92.50210408286972	89.96879831307307	97.05313516880936	94.40459301833049	101.18642512918852	98.43253394258763	108.08864946182312	105.15731918732698	0.08948006709122511	0.0896538543190495	0.4657429238343411	11.113860248937272	0.45303222655775244	10.810549330941285
10.426127208365882	82.53249986362674	80.24929886471384	92.52965302614437	89.9955926801431	97.08206635941964	94.43273464061865	101.21660972083488	98.46189702290808	108.12092279617154	105.18871731273818	0.08948055001764632	0.08965433834977954	0.46088085213909835	11.064104519711691	0.44830282939005883	10.762151079281466
10.488949869656532	82.55689462859787	80.27301846173589	92.55707749415544	90.02226597886822	97.11086745277696	94.46074971507032	101.24665907245625	98.49112854376605	108.15305222164945	105.2199754326733	0.0894810416818322	0.08965483113825748	0.4560512577237432	11.01413004958522	0.44360502309632466	10.71354004992827
10.552151069084381	82.58117662698416	80.29662840608245	92.58437693366584	90.04881767112576	97.13953787756608	94.48863768594497	101.2765725956475	98.520227932768	108.18503711983945	105.25109294549769	0.08948154224222513	0.08965533284328792	0.4512539605697157	10.963936361291417	0.43893863257005705	10.664715778533719
10.615733087532126	82.60534534142913	80.3201281946057	92.611550790093	90.07524721748382	97.16807706122607	94.5163979962903	101.30634970083625	98.54919461638494	108.21687687126123	105.28206924854284	0.08948205186014549	0.08965584362656007	0.44648878154907834	10.913522977320099	0.43430348357037474	10.615677800520643
10.679698219625935	82.629400252961	80.3435173225852	92.6385985075056	90.10155407719789	97.19648442995005	94.54403008794155	101.33598979728508	98.57802801995442	108.24857085537705	105.31290373811167	0.08948257069984589	0.08965636365270242	0.4417555424170132	10.86288941978637	0.429699402714391	10.566425650908059
10.744048773818252	82.6533408409813	80.36679528371695	92.66551952861921	90.1277377082068	97.2247594086835	94.57153340152023	101.36549229309207	98.60672756768125	108.28011845059584	105.34359580948261	0.08948309892856196	0.08965689308933374	0.4370540658059099	10.812035210401518	0.42512621747391677	10.51695886435482
10.808787072471103	82.67716658325415	80.3899615701029	92.69231329479277	90.1537975671292	97.25290142112384	94.59890737643343	101.39485659519295	98.63529268263936	108.31151903427887	105.37414485691502	0.08948363671656938	0.08965743210711834	0.4323841752276394	10.760959870665829	0.42058375617614274	10.467276975308778
10.87391545193992	82.70087695589532	80.41301567224029	92.71897924602503	90.17973310926008	97.28090988971975	94.62615145087337	101.42408210936279	98.66372278677366	108.34277198274509	105.40455027365446	0.08948418423723724	0.08965798087982234	0.42774569506798343	10.709662921766721	0.41607184799715924	10.417379517883091
10.93943626265785	82.72447143336075	80.43595707901032	92.74551682095048	90.20554378856677	97.3087842356702	94.6532650618162	101.4531682402176	98.69201730090141	108.37387667127648	105.4348114519378	0.08948474166708548	0.08965853958436923	0.4231384505767437	10.6581438844878	0.41159032295524867	10.367266025834397
11.00535186922059	82.74794948843488	80.45878527766703	92.77192545683526	90.23122905768506	97.33652387892334	94.68024764502128	101.48211439121576	98.72017564471389	108.40483247412297	105.46492778299833	0.08948530918584147	0.08965910840089804	0.41856226787115247	10.606402279350732	0.40713901190895285	10.316936032610101
11.071664650471687	82.77131059221932	80.48149975382579	92.79820458957359	90.2567883679153	97.36412823817625	94.70709863503028	101.5109199646604	98.74819723677807	108.43563876450908	105.49489865707137	0.08948588697649922	0.08965968751282134	0.414016973928824	10.554437626589788	0.4027177465573004	10.266389071402955
11.138376999588447	82.79455421412064	80.50409999145198	92.82435365368336	90.28222116921896	97.39159673087362	94.73381746516678	101.53958436170075	98.77608149453884	108.46629491463867	105.52472346340016	0.08948647522537861	0.08966027710688469	0.409502396583207	10.502249446075439	0.39832635943309924	10.215624675140134
11.205491324168262	82.8176798218385	80.5265854728492	92.85037208230239	90.30752691021424	97.41892877320726	94.76040356753529	101.56810698233433	98.8038278343207	108.4968002957014	105.55440159024147	0.08948707412218586	0.08966087737322889	0.40501836452028783	10.449837257401668	0.3939646838933868	10.164642376334086
11.273010046315514	82.84068688135322	80.54895567864666	92.87625930718406	90.33270503817181	97.44612378011513	94.78685637302002	101.59648722540878	98.83143567132906	108.52715427787865	105.58393242487077	0.08948768386007544	0.08966148850544976	0.4005647072777947	10.397200579911441	0.3896325541244323	10.113441707249876
11.340935602728974	82.8635748569136	80.5712100877879	92.90201475869354	90.35775499901143	97.47318116528092	94.81317531128485	101.62472448862418	98.85890441965321	108.55735623034961	105.61331535358919	0.08948830463571239	0.08966211070066289	0.3961412552358752	10.344338932576647	0.3853298051371894	10.062022199945204
11.409270444789758	82.88634321102379	80.59334817751797	92.92763786580296	90.38267623729746	97.50010034113265	94.83935981077231	101.65281816853461	98.88623349226783	108.58740552129734	105.64254976172928	0.08948893664933724	0.08966274415956675	0.3917478396169827	10.291251834103605	0.38105627275751885	10.01038338609942
11.478017038649782	82.90899140443082	80.61536942337077	92.95312805608782	90.40746819623455	97.52688071884263	94.86540929870255	101.68076766055088	98.91342230103487	108.61730151791572	105.67163503366088	0.08948958010482996	0.0896633890865072	0.38738429248383	10.23793880298399	0.37681179362732564	9.958524797137216
11.547177865320764	82.93151889611143	80.63727329915663	92.9784847557223	90.43213031766385	97.55352170832633	94.8913232010731	101.70857235894255	98.94047025670643	108.64704358641563	105.70057055279813	0.08949023520977732	0.08966404568954695	0.38305044672677013	10.184399357240181	0.37259620519739656	9.90644596414495
11.616755420763786	82.95392514325816	80.6590592769486	93.00370738947444	90.4566620420579	97.58002271824117	94.91710094265736	101.73623165683959	98.96737676892573	108.67663109203116	105.72935570160509	0.08949090217554061	0.08966471418052942	0.37874613607095853	10.130633014763589	0.3684093457288782	9.854146418008895
11.686752215979308	82.97620960126683	80.68072682707033	93.0287953807028	90.48106280851752	97.6063831559869	94.94274194700498	101.7637449462359	98.99414124623104	108.70606339902767	105.75798986160365	0.0894915812173225	0.08966539477515129	0.3744711950664623	10.076639293100015	0.3642510542850914	9.801625689298817
11.75717077709787	82.99837172372168	80.70227541808137	93.05374815135063	90.50533205476604	97.63260242770359	94.96824563643989	101.79111161799045	99.02076309605626	108.73533987070734	105.78647241337883	0.08949227255424018	0.08966608769302979	0.37022545908450866	10.022417709496949	0.3601211707277798	9.74888330826434
11.82801364547121	83.02041096238223	80.72370451676457	93.07856512194239	90.52946921714594	97.65867993827194	94.99361143206062	101.81833106183069	99.04724172473469	108.76445986941748	105.81480273658708	0.0894929764093937	0.08966679315777622	0.3660087643177121	9.967967780979961	0.3560195357184739	9.695918804965913
11.899283377763982	83.04232676716855	80.74501358811153	93.10324571157844	90.5534737306137	97.68461509131193	95.01883875373896	101.8454026663545	99.07357653750068	108.79342275655702	105.84298020996243	0.08949369300994044	0.08966751139706723	0.361820947770525	9.91328902422174	0.3519459907076907	9.642731709111104
11.970982546046038	83.06411858614683	80.76620209530871	93.12778933793058	90.57734502873534	97.71040728918224	95.04392702011945	101.87232581903304	99.09976693849244	108.82222789258427	105.87100421132406	0.08949442258716883	0.0896682426427206	0.35766184726082884	9.858380955694884	0.3479003779376626	9.589321550192835
12.043113737885237	83.08578586551492	80.78726949972314	93.15219541723737	90.60108254368195	97.73605593297977	95.06887564861879	101.89909990621337	99.12581233075466	108.85087463702452	105.89887411758379	0.08949516537657287	0.08966898713076926	0.3535313014122039	9.80324309151547	0.3438825404339241	9.535687857362063
12.115679556440844	83.1073280495868	80.80821526088731	93.17646336429878	90.62468570622444	97.76156042253834	95.09368405542463	101.92572431312081	99.15171211624066	108.87936234847727	105.92658930475305	0.08949592161793009	0.08966974510153909	0.34942914965199634	9.74787494755219	0.3398923220040615	9.481830159547826
12.188682620557461	83.12874458077798	80.8290388364851	93.20059259247203	90.64815394572946	97.78692015642868	95.11835165549564	101.95219842386236	99.17746569581588	108.90769038462494	105.95414914795136	0.0894966915553785	0.08967051679972657	0.3453552322082487	9.692276039419085	0.3359295672345297	9.427747985399037
12.26212556485955	83.15003489958934	80.84973968233578	93.22458251366578	90.67148669015377	97.81213453195706	95.14287786255998	101.97852162142868	99.20307246925984	108.93585810223993	105.98155302141325	0.08949747543749623	0.0896713024744794	0.34130939010469774	9.636445882428234	0.3319941214854225	9.373440863291762
12.336011039846525	83.17119844459204	80.8703172523794	93.2484325383358	90.69468336603997	97.83720294516515	95.16726208911537	102.00469328769799	99.22853183526959	108.96386485719376	106.00880029849706	0.08949827351738386	0.08967210237947648	0.3372914651579322	9.580383991640701	0.32808583088831256	9.318908321329218
12.41034171198835	83.19223465241078	80.89077099866046	93.27214207547918	90.71774339851079	97.86212479082876	95.19150374642763	102.03071280343806	99.25384319146204	108.99171000446454	106.03589035169243	0.08949908605274531	0.08967291677301183	0.3333012999735274	9.524089881833788	0.3242045423421587	9.264149887352687
12.485120263821853	83.21314295770816	80.91110037131264	93.29571053262968	90.74066621126474	97.88689946245773	95.21560224453076	102.05657954831011	99.27900593437758	109.01939289814638	106.0628225526291	0.08949991330597264	0.08967374591807814	0.32933873794218016	9.467563067515584	0.3203501035090994	9.20916508893788
12.560349394047481	83.23392279316745	80.93130481854199	93.31913731585188	90.7634512265702	97.91152635229459	95.23955699222549	102.08229290087117	99.30401945948232	109.04691289145723	106.0895962720849	0.08950075554423143	0.08967459008245175	0.3254036232344788	9.410803062884952	0.31652236281070145	9.153953453344002
12.63603181762671	83.25457358947618	80.95138378661078	93.34242182973613	90.78609786526054	97.93600485131425	95.26336739707907	102.1078522385778	99.32888316117175	109.07426933674833	106.11621087999468	0.08950161303954858	0.08967544953878187	0.3214958008013582	9.35380938192975	0.31272116942807315	9.09851450766655
12.712170265880024	83.27509477530862	80.97133671982098	93.36556347739294	90.808605546729	97.96033434922323	95.28703286542462	102.133256937789	99.35359643277397	109.10146158551295	106.14266574545931	0.0895024860688992	0.08967632456467814	0.31761511636648265	9.296581538321334	0.30894637329197394	9.042847778615396
12.78876748658549	83.29548577730853	80.9911630604964	93.38856166044751	90.83097368892241	97.98451423445881	95.31055280235978	102.15850637376968	99.3781586665521	109.12848898839569	106.16896023675382	0.0895033749142984	0.08967721544280105	0.31376141642408584	9.23911904545821	0.30519782508281423	8.986952792660304
12.865826244077915	83.31574602007119	81.01086224896616	93.41141577903387	90.8532017083366	98.00854389418845	95.33392661174679	102.18359992069405	99.4025692537085	109.1553508952018	106.19509372133737	0.08950427986289403	0.08967812246095481	0.30993454823681077	9.181421416506055	0.30147537623088283	8.930829076085502
12.943349319348618	83.33587492612553	81.03043372354672	93.43412523178945	90.87528902001036	98.03242271430908	95.35715369621143	102.20853695164908	99.42682758438784	109.182046654907	106.22106556586235	0.08950520120705832	0.08967904591218137	0.306134359829457	9.123488164321316	0.2977788789062288	8.87447615482597
13.0213395101458	83.35587191591551	81.04987692052387	93.45668941584901	90.89723503751978	98.05615007944631	95.38023345714231	102.23331683863796	99.4509330476803	109.20857561566689	106.24687513618375	0.08950613924448406	0.0896799860948547	0.3023606999865933	9.065318801480316	0.29410818601729716	8.817893554536568
13.099799631075467	83.37573640778139	81.06919127413438	93.4791077268386	90.91903917297229	98.07972537295365	95.40316529469006	102.25793895258369	99.47488503162516	109.23493712482693	106.27252179736865	0.08950709427828313	0.08968094331277994	0.2986134182491469	9.006912840282894	0.29046315120888266	8.761080800624768
13.178732513703073	83.39546781794076	81.08837621654762	93.50137955886987	90.94070083700112	98.10314797691194	95.4259486077669	102.28240266333287	99.49868292321466	109.26113052893281	106.29800491370652	0.08950806661708317	0.08968191787529153	0.2948923649101971	8.948269792741485	0.28684362885792325	8.704037418207008
13.258141006655675	83.41506556046895	81.10743117784631	93.52350430453346	90.96221943875888	98.12641727212838	95.44858279404549	102.30670733965925	99.52232610839717	109.28715517374033	106.32332384871876	0.08950905657513042	0.08968291009735459	0.2911973910129291	8.889389170606592	0.2832494740699758	8.64676293213779
13.338027975724735	83.43452904727963	81.12635558600766	93.54548135489331	90.98359438591194	98.14953263813615	95.47106724995878	102.33085234926793	99.54581397208143	109.31301040422646	106.34847796516948	0.08951006447239106	0.08968392029966742	0.28752834834642726	8.830270485381334	0.2796805426769424	8.589256867013319
13.418396303969553	83.45385768810439	81.14514886688353	93.56731009947993	91.00482508463392	98.17249345319341	95.4934013706988	102.35483705879881	99.56914589814	109.3386955645996	106.3734666250755	0.08951109063465512	0.08968494880876604	0.2838850894403322	8.770913248219586	0.2761366912302492	8.531518747098744
13.49924889182131	83.47305089047242	81.1638104441804	93.5889899262841	91.02591093959944	98.1952990942826	95.5155845502161	102.37866083383105	99.59232126941326	109.36420999831074	106.39828918971706	0.0895121353936456	0.0896859959571324	0.2802674675633625	8.711316970002372	0.27261777700061884	8.473548096400918
13.580588657187745	83.49210805968968	81.18233973943916	93.6105202217502	91.04685135397774	98.2179489371097	95.53761618121898	102.4023230388866	99.61533946771327	109.38955304806434	106.4229450196487	0.0895131990871232	0.08968706208330056	0.2766753367200181	8.651481161359698	0.2691236579747738	8.415344438672037
13.662418535558457	83.51102859881783	81.20073617201466	93.63190037076983	91.06764572942636	98.24044235610359	95.55949565517294	102.42582303743501	99.63819987382811	109.41472405582998	106.44743347471041	0.08951428205899994	0.08968814753196955	0.27310855164421355	8.591405332565046	0.2656541928487286	8.356907297300495
13.744741480110864	83.5298119086522	81.21899915905405	93.65312975667437	91.08829346608394	98.26277872441483	95.58122236229933	102.44916019189677	99.6609018675253	109.43972236285326	106.47175391403819	0.08951538465944978	0.08968925265411444	0.26956696779905087	8.531088993615413	0.26220924102710796	8.298236195401842
13.827560461816718	83.54845738770054	81.23712811547611	93.67420776122889	91.10879396256416	98.2849574139155	95.6027956915753	102.47233386364844	99.68344482755677	109.46454730966822	106.49590569607645	0.08951650724502315	0.08969037780710236	0.26605044137397726	8.470531654278602	0.25878866262166866	8.239330655880622
13.910878469549415	83.5669644321603	81.2551224539491	93.69513376462471	91.12914661594863	98.3069777951982	95.6242150307327	102.49534341302676	99.70582813166273	109.48919823610909	106.51988817858899	0.08951765017876373	0.08969152335480754	0.26255882927671337	8.40973282394043	0.2553923184428868	8.180190201255755
13.9946985101918	83.58533243589582	81.2729815848685	93.71590714547216	91.1493508217797	98.32883923757493	95.6454797662572	102.5181881993329	99.72805115657602	109.51367448132218	106.54370071867096	0.08951881383032818	0.08969268966773265	0.25909198913257114	8.348692011681123	0.25202006999916193	8.120814353736932
14.079023608744702	83.60356079041536	81.29070491633458	93.73652728079347	91.16940597405356	98.35054110907664	95.66658928338757	102.54086758083719	99.75011327802653	109.53797538377849	106.56734267276092	0.08951999857610522	0.08969387712312855	0.25564977928274857	8.287408726278954	0.2486717794948845	8.061202635268273
14.163856808436103	83.62164888484746	81.30829185412937	93.75699354601534	91.18931146521302	98.37208277645226	95.68754296611495	102.56338091478376	99.7720138707458	109.56210028128622	106.5908133966532	0.08952120479934017	0.08969508610511709	0.2522320587784179	8.22588247623571	0.24534730982509245	8.001354567477392
14.24920117083096	83.63959610591714	81.32574180169333	93.77730531496154	91.2090666861402	98.39346360516805	95.70834019718198	102.58572755739539	99.79375230847167	109.58604851100394	106.61411224551047	0.08952243289025952	0.08969631700481866	0.24883868737742887	8.164112769682106	0.24204652457217435	7.941269671628106
14.335059775941703	83.65740183792107	81.34305416010135	93.79746195984484	91.22867102614869	98.41468295940633	95.72898035808181	102.60790686387786	99.81532796395257	109.609819409453	106.6372385738761	0.08952368324619929	0.0896975702204788	0.2454695255412389	8.102099114410521	0.23876928800370933	7.8809474687004695
14.421435722339384	83.67506546270323	81.36022832803876	93.81746285125963	91.2481238729765	98.4357402020651	95.74946282905752	102.62991818842536	99.83674020895282	109.63341231253149	106.66019173568759	0.08952495627173485	0.08969884615759835	0.2421244344338902	8.039841017958679	0.2355154650692839	7.820387479361671
14.50833212726552	83.69258635962939	81.37726370177656	93.837307358174	91.26742461277796	98.45663469475703	95.76978698910116	102.65176088422538	99.85798841425719	109.65682655552759	106.68297108428953	0.08952625237881266	0.08970014522906751	0.23880327591359674	7.977337987445935	0.2322849213946938	7.759589223904186
14.595752126744532	83.70996390556111	81.39415967514608	93.85699484792109	91.28657263011563	98.47736579780818	95.78995221595258	102.67343430346332	99.87907194967566	109.68006147313304	106.70557597244678	0.08952757198688661	0.08970146785530042	0.23550591253331277	7.914589529646037	0.2290775232811484	7.69855222226397
14.683698875697011	83.72719747483004	81.41091563951382	93.87652468619156	91.30556730795283	98.49793287025767	95.80995788609904	102.69493779732834	99.89999018404887	109.70311639945764	106.7280057523587	0.08952891552305435	0.0897028144643721	0.23223220753754958	7.8515951510526065	0.22589313770220087	7.6372759941004915
14.772175548053516	83.74428643921078	81.42753098375498	93.89589623702473	91.32440802764489	98.51833526985641	95.82980337477386	102.71627071601804	99.9207424852528	109.72599066804322	106.75025977567252	0.08953028342219745	0.08970418549215974	0.22898202485612273	7.788354357729986	0.22273163229874626	7.575760058658489
14.861185336869132	83.761230167894	81.44400509422731	93.91510886280031	91.34309416893123	98.53857235306621	95.84948805595577	102.7374324087442	99.94132822020431	109.74868361187836	106.77233739349786	0.08953167612712389	0.08970558138248517	0.22575522910324253	7.724866655418737	0.21959287537674754	7.514003934855282
14.95073145443871	83.77802802745862	81.4603373547439	93.93416192422961	91.36162510992663	98.55864347505891	95.86901130236781	102.758422223738	99.96174675486624	109.7711945634131	106.79423795642094	0.08953309408871313	0.0897070025872604	0.22255168557126126	7.661131549419224	0.2164767359020061	7.452007141171634
15.040817132412794	83.79467938184348	81.47652714654558	93.9530547803464	91.38000022711246	98.578547989715	95.88837248547614	102.77923950825532	99.98199745425256	109.79352285457372	106.81596081451902	0.0895345377660642	0.08970844956663558	0.21937126023203746	7.597148544708034	0.21338308350118496	7.389769195775443
15.131445621914246	83.81118359231914	81.49257384827337	93.97178678849852	91.39821889532834	98.59828524962329	95.9075709754896	102.79988360858306	100.00207968243446	109.81566781677873	106.83750531737593	0.08953600762664651	0.08970992278915019	0.21621381973102416	7.5329171458906785	0.21031178845578324	7.327289616459893
15.222620193655578	83.82754001745832	81.50847683593963	93.99035730433822	91.41628048776283	98.6178546060793	95.92660614135823	102.82035387004426	100.02199280254536	109.83762878095384	106.85887081409675	0.08953750414645213	0.08971142273188602	0.21307923138283513	7.468436857136112	0.2072627216989531	7.26456792058525
15.31434413805701	83.8437480131063	81.52423548289931	94.00876568181307	91.43418437594444	98.63725540908463	95.94547735077249	102.8406496370042	100.04173617678691	109.85940507754825	106.88005665332348	0.08953902781015237	0.08971294988062478	0.209967363168289	7.403707182176731	0.2042357548112932	7.201603625107964
15.406620765365147	83.85980693235042	81.53984915982001	94.027011273156	91.45192992973207	98.65648700734529	95.96418397016183	102.86077025287602	100.0613091664344	109.8809960365503	106.90106218325047	0.08954057911125819	0.08971450473000678	0.20687808373224925	7.338727624348394	0.20123076001959816	7.138396246558841
15.499453405772549	83.87571612548966	81.55531723465239	94.04509342887624	91.46951651730592	98.67554874827127	95.98272536469402	102.88071506012716	100.08071113184293	109.90240098750442	106.92188675164083	0.08954215855227976	0.08971608778369329	0.20381126238078195	7.2734976865503995	0.1982476101929933	7.074945301043044
15.592845409537835	83.89147494000271	81.57063907259902	94.06301149774868	91.48694350515733	98.69443997797471	96.00110089827356	102.90048340028491	100.09994143245298	109.9236192595273	106.94252970584205	0.08954376664489372	0.08971769955453233	0.20076676907797264	7.20801687130006	0.19528617884168398	7.011250304309215
15.686800147106629	83.90708272051693	81.58581403608409	94.08076482680484	91.50421025807988	98.71316004126979	96.01930993354142	102.92007461394363	100.1189994267973	109.94465018132577	106.96299039280376	0.08954540391010954	0.08971934056472643	0.19774447443967347	7.142284680601733	0.19234634010928175	6.947310771578486
15.781321009233178	83.92253880877449	81.60084148472045	94.09835276132132	91.52131613915805	98.73170828167008	96.03735183187251	102.93948804076962	100.13788447250579	109.96549308121278	106.98326815909294	0.08954707087844124	0.08972101134600537	0.19474424973282112	7.076300615975924	0.18942796877246337	6.883126217602694
15.87641140710273	83.93784254360058	81.61572077527839	94.11577464481049	91.53826050975823	98.7500840413887	96.05522595337578	102.95872301950902	100.15659592631289	109.98614728712643	107.0033623509125	0.08954876809008314	0.08972271243979904	0.1917659668719125	7.01006417851022	0.1865309402385833	6.818696156711667
15.972074772454643	83.95299326086852	81.63045126165177	94.13302981900894	91.55504272951737	98.76828666133595	96.07293165689195	102.97777888799304	100.17513314406305	110.00661212664647	107.02327231411756	0.08955049609508399	0.08972444439741742	0.1888094984159352	6.943574868782889	0.18365513054089888	6.754020102725917
16.06831455770623	83.96799029346629	81.6450322948254	94.15011762386736	91.57166215633318	98.78631548111892	96.09046829999306	102.99665498314569	100.19349548071797	110.0268869270137	107.0429973942341	0.08955225545353164	0.08972620778023013	0.18587471756541163	6.876832186921092	0.18080041633726296	6.689097569025762
16.165134236077357	83.98283297126106	81.65946322284029	94.16703739753906	91.5881181463528	98.80416983903962	96.10783523898067	103.01535064098988	100.21168229036262	110.04697101514792	107.06253693647656	0.08955404673573465	0.08972800315985227	0.18296149815608942	6.809835632426257	0.17796667490318896	6.623928068365785
16.262537301715792	83.9975206210634	81.67374339075883	94.18378847636855	91.60441005396171	98.82184907209356	96.12503182888439	103.03386519665418	100.22969292621177	110.06686371766642	107.08189028576581	0.08955587052241076	0.08972983111833169	0.18006971466098776	6.742584704385081	0.17515378413401095	6.558511113093118
16.36052726982327	84.0120525665917	81.68787214063002	94.20037019488066	91.62053723177324	98.83935251596893	96.14205742346121	103.05219798438048	100.24752674061759	110.08656436090415	107.10105678674874	0.08955772740487834	0.08973169224834096	0.17719924218363303	6.67507890129491	0.17236162253846032	6.492846214983729
16.459107676782416	84.02642812843438	81.70184881145262	94.21678188576814	91.63649903061619	98.85667950504447	96.15891137519323	103.07034833753026	100.26518308507552	110.10607227093216	107.12003578381635	0.08955961798525044	0.08973358715337254	0.17434995645402296	6.607317721041909	0.16959006923440256	6.426932885206043
16.55828208028434	84.0406466240127	81.71567273913898	94.2330228798801	91.65229479952379	98.87382937238833	96.17559303528667	103.08831558859214	100.28266131023177	110.12538677357794	107.13882662112339	0.0895615428766329	0.08973551644793622	0.17152173382993396	6.539300661035668	0.16683900395042883	6.360770634448272
16.658054059457015	84.0547073675425	81.72934325647749	94.24909250620993	91.66792388572176	98.89080144975674	96.19210175367044	103.10609906918937	100.2999607658906	110.14450719444578	107.15742864260824	0.08956350270332675	0.08973748075776361	0.1687144512886789	6.471027218009112	0.16410830701767054	6.294358972743794
16.758427214994473	84.06860966999476	81.74285969309426	94.26499009188244	91.6833856346158	98.90759506759181	96.20843687899414	103.12369811008668	100.31708080102081	110.1634328589365	107.17584119201217	0.08956549810103405	0.0897394807200122	0.16592798642687967	6.402496888109454	0.1613978593696288	6.227697409547545
16.859405169286727	84.08235283905626	81.75622137541471	94.28071496214176	91.69867938977981	98.9242095550207	96.22459775862698	103.14111204119837	100.33402076376392	110.18216309226923	107.19406361290052	0.0895675297170663	0.08974151698347739	0.16316221745779558	6.333709166909102	0.15870754253984387	6.160785453743301
16.960991566550526	84.09593617908887	81.76942762662385	94.29626644033814	91.71380449294296	98.94064423985338	96.24058373865596	103.15834019159568	100.350780001441	110.20069721950203	107.21209524868272	0.08956959821055914	0.08974359020880414	0.1604170232060369	6.264663549252873	0.15603723865592656	6.093622613509069
17.063190072960847	84.1093589910883	81.78247776662604	94.31164384791487	91.72876028397688	98.95689844858119	96.25639416388397	103.17538188951457	100.36735786056039	110.21903456555357	107.22993544263343	0.08957170425268911	0.08974570106870641	0.15769228310540484	6.195359529388952	0.15338683043853507	6.026208396397124
17.166004376783235	84.12262057264225	81.79537111200408	94.32684650439491	91.74354610088274	98.97297150637502	96.27202837782843	103.19223646236358	100.38375368682549	110.23717445522517	107.24758353791408	0.08957384852689443	0.08974785024818899	0.15498787719616303	6.125796600834292	0.15075620119785071	5.958542309308541
17.26943818850684	84.13572021788734	81.80810697597734	94.34187372736719	91.7581612797777	98.98886273708342	96.2874857227192	103.2089032367319	100.3999668251423	110.25511621322298	107.26503887759426	0.08957603172910206	0.08975003844477326	0.1523036861209448	6.055974256385525	0.14814523483073572	5.89062385838406
17.37349524097843	84.14865721746573	81.82068466835936	94.3567248324726	91.7726051548815	99.00457146323073	96.30276553949685	103.22538153839726	100.41599661962738	110.27285916418055	107.28230080467407	0.0895782545679559	0.08975226636872587	0.1496395911240711	5.9858919881917245	0.1455538158170384	5.822452549095033
17.478179289537028	84.16143085848086	81.83310349551445	94.3713991333902	91.78687705850241	99.02009700601553	96.31786716781069	103.2416706923347	100.43184241361591	110.29040263268237	107.29936866210626	0.08958051776505148	0.08975453474329667	0.14699547404592295	5.915549287637987	0.14298182921896796	5.754027886232507
17.583494112149474	84.17404042445206	81.84536276031396	94.38589594182234	91.80097632102361	99.0354386853082	96.33278994601736	103.25777002272443	100.44750354967017	110.30774594328689	107.31624179281987	0.0895828220551743	0.08975684430495445	0.14437121731964453	5.844945645254484	0.1404291606750121	5.685349373747158
17.689443509546752	84.18648519526826	81.85746176209062	94.40021456747981	91.8149022708879	99.05059581964892	96.3475332111778	103.27367885296032	100.46297936958699	110.32488842055021	107.3329195397421	0.08958516818654268	0.08975919580363247	0.14176670397029056	5.7740805508619815	0.1378956963972655	5.616416514811135
17.79603130536116	84.19876444714174	81.86939979659356	94.41435431806735	91.82865423458395	99.06556772624597	96.3620962990562	103.28939650565904	100.47826921440696	110.34182938905097	107.34940124582323	0.08958755692105498	0.08976159000297433	0.13918181761135884	5.702953493488167	0.13538132317222562	5.547228811879904
17.90326134626431	84.21087745255986	81.88117615594116	94.4283144992679	91.84223153663066	99.08035372097328	96.37647854411733	103.30492230266833	100.49337242442246	110.35856817341457	107.3656862540599	0.08958998903454092	0.08976402768058855	0.13661644243825322	5.631563961193024	0.13288592835129975	5.4777857664485055
18.011137502105942	84.22282348023619	81.8927901285737	94.44209441472665	91.85563349956202	99.09495311836785	96.39067927952416	103.32025556507574	100.50828833918621	110.3751040983378	107.38177390751936	0.08959246531701992	0.08976650962830422	0.13407046323101213	5.559911441298027	0.13040939985501154	5.408086879277107
18.119663666053608	84.23460179506176	81.90424099920529	94.45569336603606	91.8688594439119	99.10936523162847	96.40469783713645	103.33539561321848	100.52301629752068	110.39143648861561	107.39766354936513	0.0895949865729608	0.08976903665243458	0.13154376534765788	5.4879954202406225	0.12795162616555444	5.338131650223659
18.228843754733095	84.2462116580538	81.91552804877414	94.46911065271857	91.88190868819768	99.12358937261233	96.41853354750745	103.35034176669161	100.53755563752621	110.4075646691657	107.41335452288133	0.08959755362154906	0.08977160957404219	0.12903623471930814	5.415815383374138	0.12551249632389272	5.267919578189321
18.338681708369887	84.25765232630444	81.92665055439285	94.48234557221045	91.89478054890442	99.1376248518329	96.43218573988219	103.36509334435767	100.55190569659058	110.42348796505534	107.42884617149888	0.08960016729695737	0.08977422922921229	0.12654775785307493	5.34337081529884	0.12309189992942038	5.197450161194865
18.44918149093129	84.26892305292874	81.93760778929682	94.49539741984513	91.90747434046801	99.15147097845791	96.4456537421946	103.37964966435659	100.56606581139778	110.4392057015287	107.4441378388213	0.08960282844862373	0.08977689646932907	0.12407822182376549	5.2706611995527055	0.12068972713393578	5.126722896264255
18.56034709026951	84.28002308701085	81.94839902279253	94.50826548883542	91.91998937525862	99.16512706030602	96.4589368810652	103.39401004411434	100.58003531793761	110.45471720403319	107.45922886865134	0.08960553794153024	0.08977961216135848	0.12162751427302965	5.197686018655077	0.11830586864238057	5.055737279497407
18.672182518265565	84.29095167354986	81.95902352020451	94.52094907025631	91.93232496356347	99.17859240384475	96.47203448179856	103.40817380035342	100.59381355151507	110.47002179824777	107.47411860501813	0.08960829665649293	0.08978237718813491	0.11919552340634709	5.124444754135766	0.11594021570539326	4.984492805888294
18.784691810974078	84.30170805340433	81.9694805428208	94.5334474530268	91.94448041356893	99.19186631418734	96.4849458683801	103.42214024910226	100.6073998467595	110.4851188101109	107.48880639220393	0.08961110549045206	0.08978519244865514	0.11678213799012838	5.050936886440468	0.11359266012141234	4.9129889694741
18.897879028768923	84.31229146323604	81.9797693478389	94.54575992389185	91.95645503134354	99.20494809509032	96.4976703634743	103.43590870570543	100.62079353763527	110.50000756584923	107.50329157477321	0.0896139653567699	0.08978805885837529	0.11438724734705374	4.977161894861638	0.11126309422957092	4.841225263146043
19.01174825648978	84.32270113545204	81.98988918830837	94.55788576740316	91.96824812081849	99.21783704894992	96.51020728842047	103.44947848483332	100.6339939574502	110.51468739200631	107.51757349759941	0.08961687718553488	0.08979097734951659	0.11201074135618683	4.903119257651269	0.10895141090867355	4.769201178693038
19.126303603589555	84.33293629814695	81.99983931307506	94.56982426590105	91.97985898377044	99.23053247680016	96.52255596323128	103.46284890049336	100.6470004388671	110.52915761547311	107.53165150589531	0.08961984192387029	0.08979394887137326	0.1096525104476882	4.828808451857185	0.10665750357486559	4.696916206787137
19.241549204282624	84.34299617504219	82.00961896672167	94.58157469949391	91.9912869198012	99.24303367830849	96.53471570658836	103.47601926603912	100.6598123139124	110.54341756351684	107.54552494524089	0.08962286053624799	0.08979697439062935	0.10731244559974584	4.75422895327938	0.10438126617719945	4.6243698368780315
19.357489217694134	84.35287998542631	82.01922738950958	94.59313634603943	92.00253122631962	99.25533995177373	96.54668583584034	103.48898889418219	100.67242891398779	110.55746656381274	107.55919316161436	0.08962593400481102	0.08980005489167919	0.1049904383388025	4.679380236608267	0.10212259319757777	4.551561557294917
19.474127828010037	84.3625869440924	82.0286638173177	94.60450848112383	92.01359119852107	99.26745059412222	96.55846566699894	103.50175709700211	100.68484956987982	110.57130394447447	107.57265550142169	0.08962906332969835	0.08980319137695605	0.10268638073131342	4.604261775100895	0.099881379642909	4.478490854959091
19.59146924462811	84.37211626127504	82.03792748158102	94.61569037804112	92.02446612936738	99.27936490090428	96.5700545147356	103.51432318595727	100.69707361177042	110.58492903408559	107.58591131152727	0.0896322495293792	0.08980638486726428	0.10040016538494001	4.52887304077376	0.09765752104726744	4.405157215605868
19.709517702309874	84.38146714258636	82.04701760922826	94.62668130777259	92.03515530956675	99.29108216629125	96.5814516923786	103.52668647189631	100.70910036924823	110.59834116173228	107.59895993928578	0.08963549364099112	0.08980963640212049	0.09813168544508244	4.453213504319137	0.09545091346717527	4.331560123628151
19.828277461333414	84.39063878895027	82.05593342261767	94.63748053896482	92.04565802755228	99.30260168307149	96.59265651190894	103.53884626506895	100.7209291713188	110.61153965703544	107.6118007325734	0.08963879672068635	0.0898129470400987	0.0958808345915827	4.377282635039592	0.09326145347904458	4.257699062083702
19.94775280764713	84.39963039653618	82.06467413947232	94.6480873379085	92.05597356946127	99.31392274264718	96.6036682839575	103.55080187513788	100.73255934641644	110.62452385018453	107.62443303982084	0.08964215984398315	0.08981631785918467	0.09364750703412028	4.3010799007279275	0.09108903817485725	4.1835735125532665
20.067948053024427	84.40844115669027	82.07323897281312	94.65850096851507	92.06610121911253	99.32504463502966	96.6144863178002	103.56255261118926	100.74399022241425	110.63729307197036	107.63685621004521	0.08964558410612519	0.0898197499571337	0.09143159751101848	4.2246047677290335	0.08893356516017548	4.109182955147844
20.188867535219305	84.41707025586712	82.0816271308921	94.66872069229503	92.07604025798501	99.3359666488365	96.62510992135515	103.5740977817455	100.75522112663661	110.6498466538204	107.6490695928843	0.08964907062244584	0.08982324445183798	0.08923300128827805	4.147856700936245	0.08679493255431225	4.034526868606918
20.31051561812294	84.42551687555859	82.08983781712308	94.67874576833404	92.08578996519468	99.34668807128688	96.63553840117834	103.58543669477643	100.76625138587008	110.66218392783314	107.66107253863025	0.08965262052874212	0.08982680248170018	0.0870516141516191	4.070835163565789	0.08467303898203227	3.9596047300001374
20.432896691921076	84.43378019222205	82.09787023001147	94.68857545326931	92.09534961747131	99.35720818819738	96.64577106245919	103.59656865771125	100.77708032637493	110.67430422681338	107.67286439826368	0.08965623498165194	0.08983042520601216	0.08488733240926649	3.9935396173241315	0.08256778357559824	3.8844160149019444
20.55601517325261	84.44185937720758	82.10572356308346	94.69820900126595	92.10471848913554	99.36752628397842	96.65580720901733	103.60749297745144	100.78770727389774	110.68620688430904	107.68444452348984	0.08965991515904312	0.0898341138053435	0.082740052884958	3.915969522200612	0.08047906597005294	3.8089601972424134
20.679875505368887	84.44975359668257	82.11339700481236	94.70764566399146	92.11389585207381	99.37764164162881	96.66564614329711	103.61820896038203	100.79813155368238	110.6978912346468	107.69581226677289	0.08966366226040512	0.08983786948193637	0.08060967291555698	3.838124336416513	0.07840678629804643	3.7332367491762852
20.804482158294064	84.45746201155625	82.12088973854497	94.71688469059112	92.12288097571448	99.387553542732	96.67528716636387	103.6287159123848	100.80835249048276	110.70935661297004	107.70696698137307	0.08966747750725165	0.08984169346010702	0.07849609035201865	3.7600035165742156	0.0763508451927919	3.65724514127578
20.92983962898646	84.4649837774023	82.12820094242606	94.72592532766248	92.13167312700284	99.39726126745133	96.68472957789943	103.63901313885106	100.81836940857534	110.72060235527668	107.71790802138368	0.08967136214352879	0.08984558698665619	0.07639920355182994	3.6816065173588868	0.07431114378016446	3.580984842246835
21.055952441500814	84.47231804437935	82.13532978932096	94.73476681922857	92.14027157037496	99.40676409452482	96.69397267619685	103.64909994469382	100.82818163177099	110.73162779845725	107.72863474176778	0.08967531743603187	0.08984955133128714	0.07431891137730418	3.602932791578496	0.07228758367688215	3.5044553189291037
21.18282514715158	84.47946395715108	82.14227544673733	94.74340840671165	92.14867556773211	99.41606130126057	96.70301575815593	103.6589756343615	100.83778848342806	110.74243228033434	107.7391464983969	0.0896793446748307	0.08985358778702933	0.07225511319501265	3.5239817901529022	0.0702800669912449	3.4276560363796307
21.31046232467717	84.486420654804	82.14903707674536	94.75184932890576	92.15688437841415	99.42515216353152	96.71185811927839	103.66863951185071	100.84718928646548	110.75301513970221	107.7494426480898	0.08968344517370092	0.08985769767067499	0.07020770887118033	3.4447529620483692	0.06828849631563116	3.350586457636382
21.438868580405217	84.49318727076405	82.15561383589589	94.76008882194905	92.16489725917192	99.43403595577048	96.72049905366221	103.67809088072005	100.85638336337507	110.76337571636756	107.75952254865126	0.08968762027056645	0.0898618823232184	0.06817659876986681	3.365245754201169	0.06631277472695274	3.273246043780091
21.568048548418737	84.49976293271158	82.16200487513788	94.76812611929539	92.17271346414023	99.44271195096448	96.72893785399698	103.68732904410342	100.86537003623559	110.77351335119032	107.76938555891289	0.0896918713279473	0.08986614311030777	0.06616168374773679	3.285459611364786	0.06435280578250513	3.1956342538142053
21.69800689072348	84.50614676249421	82.16820933973327	94.7759604516851	92.1803322448089	99.45117942064913	96.7371738115578	103.69635330472362	100.87414862672526	110.78342738612527	107.77903103877303	0.08969619973341787	0.08987048142270267	0.06416286515377578	3.205393976189953	0.06240849351735278	3.117750544599403
21.828748297416116	84.51233787603897	82.17422636917122	94.7835910471158	92.18775284999437	99.45943763490318	96.74520621620022	103.70516296490669	100.88271845613602	110.79311716426496	107.78845834923857	0.08970060690007409	0.0898748986767435	0.062180044825993264	3.1250482891227875	0.0604797424423964	3.0395943708790583
21.960277486853503	84.51833538326196	82.18005509707999	94.79101713081212	92.19497452581012	99.46748586234251	96.7530343563541	103.7137573265958	100.8910788453869	110.80258202988252	107.79766685246689	0.08970509426700754	0.08987939631482651	0.06021312508897836	3.044421988342947	0.05856645754170131	2.9611651851482748
22.092599205822967	84.52413838797678	82.18569465113768	94.79823792519504	92.20199651563692	99.4753233701143	96.7606575190182	103.72213569136585	100.89922911503831	110.811821328476	107.80665591180879	0.08970966329979126	0.08988397580588947	0.05826200874838605	2.963514509589004	0.056668544267495236	2.8824624375301937
22.225718229713628	84.5297459878005	82.19114415298046	94.80525264985	92.20881806009145	99.4829494238901	96.76807498975312	103.73029736043735	100.90716858530544	110.82083440681203	107.8154248918511	0.08971431549097256	0.08988863864590749	0.056326599092528795	2.882325286274863	0.054785908540850414	2.8034855758523918
22.359639362688714	84.53515727405933	82.19640271811046	94.81206052149595	92.21543839699613	99.4903632878607	96.77528605267638	103.73824163469233	100.91489657607376	110.82962061297266	107.82397315846215	0.08971905236057676	0.08989338635839697	0.05440679988532793	2.8008537492496544	0.0529184567465677	2.72423404546862
22.494367437858962	84.54037133169012	82.20146945579985	94.81866075395111	92.221856761346	99.49756422472784	96.78228999045443	103.74596781468757	100.92241240691202	110.83817929639952	107.83230007883522	0.08972387545661936	0.0898982204949288	0.052502515367166325	2.7190993268704915	0.05106609573044807	2.6447072891824064
22.629907317457054	84.545387239143	82.20634346899548	94.82505255810149	92.22807238527733	99.50455149569943	96.78908608429738	103.75347520067183	100.92971539708842	110.84650980794298	107.84040502153537	0.08972878635562942	0.08990314263565302	0.050613650250170394	2.637061444856954	0.049228732799576846	2.564904747319815
22.766263893012997	84.55020406827884	82.21102385421959	94.83123514186501	92.23408449803357	99.51132436048061	96.79567361395131	103.76076309259903	100.9368048655846	110.85461149990743	107.84828735654504	0.08973378666318153	0.0899081543898332	0.04874010971485632	2.5547395261492056	0.047406275716298296	2.4848258575002546
22.903442085530802	84.55482088426798	82.2155097014702	94.83720771015841	92.23989232593216	99.51788207726834	96.80205185769185	103.76783079014575	100.94368013111135	110.8624837261018	107.85594645531188	0.08973887801443933	0.08991325739638845	0.04688179940978898	2.4721329910025815	0.04559863269611242	2.404470054585545
23.041446845665973	84.55923674548411	82.21980009411801	94.84296946486049	92.24549509232901	99.52422390274252	96.80822009231615	103.7746775927253	100.95034051212309	110.87012584188707	107.86338169079566	0.08974406207470746	0.08991845332445073	0.045038625445442904	2.3892412566929124	0.04380571240574227	2.3238367706217105
23.180283153904217	84.56345070339846	82.22389410880312	94.84851960477684	92.25089201758418	99.53034909205952	96.81417759313631	103.78130279950489	100.95678532683435	110.87753720422754	107.87059243751801	0.08974934053999714	0.08992374387392804	0.04321049439550961	2.3060637376802333	0.04202742396176973	2.2429254348571703
23.31995602074116	84.56746180247046	82.22779081532835	94.85385732560256	92.25608231902532	99.5362568988439	96.8199236339713	103.78770570942133	100.96301389323493	110.88471717174102	107.87757807161152	0.08975471513760062	0.08992913077608125	0.04139731328979224	2.2225998452449858	0.04026367692404165	2.1617354734407854
23.460470486863187	84.57126908003667	82.23148927655086	94.85898181988445	92.26106521091079	99.54194657518013	96.82545748713885	103.79388562119708	100.96902552910564	110.89166510475053	107.88433797086964	0.08976018762667501	0.08993461579411088	0.03959898961545605	2.1388489876808308	0.03851438129771623	2.080266309567378
23.60183162332936	84.57487156619844	82.23498854827257	94.86389227698321	92.2658399043928	99.54741737160522	96.83077842344822	103.79984183335782	100.97481955203537	110.89838036533757	107.8908715147989	0.08976575979884224	0.08994020072375693	0.03781543131185572	2.054810570029076	0.036779447527521825	1.9985173632703663
23.744044531754422	84.57826828370567	82.23828767912674	94.86858788303336	92.27040560747835	99.55266853709917	96.83588571219087	103.80557364424816	100.98039527943628	110.90486231739446	107.89717808466982	0.08977143347879574	0.08994588739390659	0.03604654676797736	1.9704839939986414	0.035058786495085315	1.9164880513235403
23.887114344492932	84.5814582478401	82.24138571046423	94.873067820904	92.27476152499077	99.55769931907712	96.84077862113276	103.81108035204957	100.98575202856134	110.91111032667969	107.90325706357063	0.08977721052492103	0.08995167766721822	0.034292244820790074	1.885868657976971	0.0333523095184205	1.8341777872083185
24.031046224824397	84.58444046629519	82.24428167623607	94.87733127015734	92.27890685852937	99.56250896337983	96.84545641650496	103.81636125479717	100.99088911652046	110.91712376087237	107.90910783646044	0.08978309282992962	0.08995757344075411	0.03255243475223324	1.8009639568226703	0.031659928347608	1.7515859810009715
24.175845367139747	84.58721393905424	82.24697460287484	94.88137740700753	92.28284080642926	99.56709671426489	96.84991836299515	103.82141565039757	100.99580586029812	110.9229019896289	107.91472979022438	0.08978908232150153	0.08996357664662673	0.030827026285464854	1.7157692818436772	0.029981555162237328	1.6687120392634824
24.32151699712871	84.58977765826582	82.24946350917301	94.88520540427771	92.28656256371936	99.5714618143969	96.85416372373793	103.82624283664629	101.00050157677006	110.92844438463969	107.92012231372877	0.08979518096294337	0.08996968925265741	0.02911592958315623	1.630284020655381	0.02831710256907627	1.5855553649380454
24.468066371968433	84.59213060811712	82.25174740615931	94.88881443135685	92.29007132208027	99.57560350483801	96.85819176030552	103.8308421112461	101.00497558272123	110.93375031968739	107.92528479787786	0.0898013907538586	0.08997591326304845	0.02741905524453614	1.5445075570823974	0.02666648359922874	1.5021153572561161
24.61549878051318	84.5942717647044	82.25382529697247	94.89220365415515	92.29336626980077	99.57952102503764	96.86200173269769	103.83521277182484	101.00922719486297	110.93881917070561	107.93021663567092	0.08980771373082942	0.08998225071906593	0.02573631430180967	1.4584392710348766	0.025029611706088417	1.4183914116802043
24.763819543485244	84.59620009590138	82.25569617673297	94.89537223505899	92.29644659173408	99.58321361282233	96.86559289933221	103.8393541159541	101.01325572985161	110.94365031583895	107.93491722226108	0.08981415196811325	0.08998870369973877	0.02406761821987402	1.3720785385012277	0.02340640076198497	1.3343829197365267
24.91303401366693	84.59791456122505	82.25735903241159	94.89831933288487	92.29931146925229	99.58668050438541	96.86896451703387	103.84326544116819	101.01706050430609	110.94824313550438	107.93938595501419	0.08982070757835349	0.08999527432257037	0.022412878890975207	1.2854247313262022	0.021796765055910328	1.2500892689095053
25.063147576093755	84.59941411169834	82.25881284269607	94.901044102832	92.30196008020077	99.58992093427575	96.87211584102434	103.84694604498254	101.02064083482672	110.95259701245249	107.94362223356949	0.08982738271330067	0.09000196474426214	0.0207720086331733	1.1984772171235818	0.020200619290903887	1.1655098426053883
25.214165648248784	84.60069768971077	82.26005657785487	94.90354569643442	92.30439159885104	99.59293413538687	96.875046124911	103.8503952249134	101.02399603801378	110.95671133183099	107.9476254599008	0.08983417956455234	0.09000877716145447	0.019144920186647596	1.111235359137936	0.01861787858047137	1.0806440199012286
25.366093680258146	84.60176422887572	82.2610891995979	94.90582326151151	92.30660519585261	99.59571933894505	96.87775462067556	103.85361227849673	101.02712543048608	110.9605854812483	107.95139503837865	0.08984110036430397	0.09001571381147952	0.017531526712730283	1.02369851619369	0.017048458447447956	0.9954911755521607
25.518937155087716	84.60261265388581	82.26190966093553	94.90787594211844	92.30860003818455	99.59827577449818	96.88024057866292	103.85659650330854	101.03002832890068	110.9642188508392	107.95493037583405	0.08984814738611561	0.09002277697312981	0.01593174179089374	0.9358660425932612	0.015492274821269802	0.9100506798786228
25.672701588741027	84.6032418803647	82.26251690603397	94.9097028784947	92.31037528910531	99.60060266990332	96.88250324756915	103.8593471969846	101.03270404997214	110.96761083333075	107.95823088162287	0.08985532294569387	0.09002996896744284	0.014345479414032525	0.8477372878332972	0.013949244033995	0.8243218985298881
25.827392530458226	84.60365081471599	82.26290987006786	94.91130320701166	92.31193010810154	99.60269925131402	96.88454187442905	103.86186365724035	101.03515191049176	110.9707608241093	107.96129596769096	0.08986262940168874	0.09003729215849827	0.012772653987497051	0.7593115965937614	0.012419282817916155	0.7383041924076679
25.983015562916506	84.6038383539697	82.26308747907058	94.91267606011965	92.31326365083632	99.60456474316794	96.88635570460393	103.8641451818919	101.03737122734798	110.9736682212893	107.96412504864114	0.08987006915650667	0.09004474895423377	0.011213180326535621	0.670588308643346	0.010902308304309827	0.6519969175969891
26.139576302431465	84.60380338562537	82.26304864978108	94.91382056629327	92.314375069096	99.60619836817351	96.88794398176866	103.86619106887646	101.03936131754638	110.97633242578274	107.96671754180079	0.08987764465713896	0.09005234180727535	0.009666973652826982	0.5815667585993651	0.009398238019855398	0.56539942517702
26.297080399159835	84.60354478749203	82.26279228948785	94.91473584997593	92.31526351073592	99.60759934729644	96.88930594789848	103.86800061627346	101.04112149823011	110.97875284136971	107.96907286729065	0.08988535839600623	0.0900600732157836	0.008133949591638157	0.4922462758368056	0.00790698988390659	0.4785110610901029
26.455533537303385	84.6030614275252	82.26231729586996	94.91542103152301	92.31592811962504	99.60876689974585	96.89044084325539	103.86957312232583	101.04265108670064	110.98092887477037	107.97119044809492	0.0898932129118212	0.09006794572431832	0.006614024170517041	0.4026261843973771	0.006428482205308228	0.3913311659707688
26.614941435314055	84.60235216366094	82.26162255683461	94.9158752271444	92.31636803558935	99.60970024296034	96.8913479063741	103.87090788546188	101.04394940043855	110.98285993571841	107.97306971013217	0.08990121079046567	0.09007596192471844	0.005107113814347031	0.3127058027021121	0.004962633681884654	0.3038590751166339
26.77530984610034	84.60141584364536	82.26070695035219	94.91609754884439	92.31658239435454	99.61039859259255	96.89202637404819	103.8720042043163	101.04501575712526	110.98454543703438	107.97471008232822	0.08990935466588833	0.09008412445700033	0.003613135343698559	0.22248444351134822	0.0035093633952669734	0.21609411817917135
26.93664455723489	84.60025130486285	82.25956934428694	94.91608710436243	92.3165703274864	99.61086116249506	96.8924754813145	103.87286137775331	101.0458494746638	110.98598479470233	107.97611099668883	0.08991764722101643	0.09009243601027425	0.002132005973805917	0.1319614138083125	0.002068590808562476	0.12803561910186545
27.098951391163432	84.59885737415904	82.2582085962255	94.9158429971108	92.31633096233134	99.6110871647044	96.89269446143896	103.87347870488851	101.04644987120118	110.987177427946	107.97727188837531	0.08992609118868955	0.0901008993236763	0.000663643309451345	0.04113601455537719	0.0006402357672641301	0.03968289605836617
27.26223620541477	84.59723286766133	82.25662355330147	94.91536432611208	92.31586342195483	99.61107580942553	96.8926825459007	103.87385548511183	101.04681626515057	110.98812275930725	107.97819219578041	0.08993468935260779	0.0901095171873237	-0.0007920346573087045	-0.04999245949147735	-0.0007757815088780262	-0.04896473891494679
27.426504892812353	84.59537659059518	82.254813052016	94.9146501859345	92.31516682507828	99.61082630501508	96.89243896437578	103.87399101811022	101.0469479752129	110.98882021472507	107.97887136060503	0.08994344454830247	0.09011829244328359	-0.0022351095491899287	-0.14142471987361205	-0.0021795404246631733	-0.13790797993715387
27.59176338168682	84.59328733709755	82.25277591805607	94.91369966662681	92.31424028601569	99.61033785796519	96.89196294472151	103.87388460389143	101.04684432040052	110.98926922361682	107.97930882793771	0.08995235966412422	0.09012722798656615	-0.0036656626062381292	-0.23316148458980024	-0.0035711200130208454	-0.2271475274428667
27.758017636089992	84.59096389002569	82.2505109661079	94.91251185365093	92.31308291460779	99.60960967288597	96.89125371295906	103.87353554280715	101.04650462005931	110.98946921895995	107.97950404633399	0.08996143764225027	0.09013632676613242	-0.0050837746900924685	-0.32520347839817987	-0.00495059893898997	-0.31668408848781837
27.925273656010095	84.58840502076286	82.2480169996672	94.9110858278137	92.31169381615538	99.60864095248778	96.89031049325632	103.87294313557715	101.04592819389227	110.98941963737559	107.97945646789766	0.0899706814797138	0.0901455917859278	-0.006489526284440217	-0.4175514328308054	-0.00631805550011677	-0.4065183767488634
28.09353747758831	84.58560948902	82.24529281084601	94.90942066519722	92.31007209135144	99.60743089756363	96.88913250791055	103.8721066833136	101.04511436198311	110.9891199192136	107.97916554836392	0.08998009422945182	0.09015502610593083	-0.00788299749945054	-0.5102060864737723	-0.007673567630604339	-0.49665111280046403
28.2628151733366	84.58257604263308	82.24233718017484	94.90751543708724	92.30821683621133	99.60597870696996	96.88771897732965	103.87102548754528	101.04406244482	110.98856950863868	107.9786307471829	0.08998967900137521	0.09016463284322684	-0.00926426807467351	-0.6031681851927715	-0.009017212904495864	-0.5870830243511591
28.43311285235687	84.57930341735675	82.23914887640142	94.90536920990048	92.30612714200156	99.60428357760784	96.88606912001376	103.8696988502426	101.0427717633195	110.98776785371807	107.9778515276052	0.08999943896346037	0.09017441517310157	-0.010633417380290666	-0.6964384822204011	-0.01034906853647044	-0.6778148463054094
28.604436660561465	84.575790336654	82.23572665628537	94.9029810451104	92.30380209516767	99.60234470440341	96.88418215253604	103.86812607384276	101.04124163885137	110.98671440651118	107.97682735676909	0.09000937734286106	0.09018437633015614	-0.011990524420525617	-0.7900177383744449	-0.011669211385594735	-0.7688473210037046
28.77679278089485	84.57203551148112	82.23206926438867	94.90034999917117	92.30124077725986	99.60016128028771	96.88205728952308	103.86630646127539	101.03947139326331	110.98540862316014	107.9755577057887	0.0900194974270459	0.09019451960944692	-0.013335667837907295	-0.8839067224143946	-0.012977717959131496	-0.8601811985499808
28.950187433556945	84.5680376400684	82.22817543286153	94.8974751234398	92.29844226485703	99.59773249617558	96.87969374363409	103.86423931598765	101.03746034890537	110.98384996398165	107.97404204984342	0.09002980256495452	0.09020484836764438	-0.01466892591361102	-0.9781062110341736	-0.014274664413164828	-0.9518172367897932
29.124626876227456	84.56379540769727	82.22404388122509	94.89435546409773	92.29540562949025	99.59505754094529	96.87709072554117	103.86192394197147	101.03520782865644	110.98203789356184	107.97227986827035	0.09004029616818097	0.09021536602421924	-0.015990376571949128	-1.072616989218659	-0.015560126556522391	-1.0437562017068558
29.30011740429177	84.55930748647131	82.21967331614793	94.89099006206887	92.2921299375628	99.59213560141562	96.87424744390668	103.85935964378874	101.03271315594878	110.97997188085051	107.9702706446559	0.0900509817121784	0.09022607606265079	-0.017300097382644708	-1.1674398504364945	-0.016834179853674414	-1.135998867572198
29.476665351068124	84.55457253508449	82.2150624312201	94.88737795293801	92.28861425027058	99.58896586232454	96.87116310536254	103.85654572659926	101.02997565479515	110.97765139925929	107.96801386693144	0.09006186273749005	0.09023698203165963	-0.018598165562366376	-1.2625755967710575	-0.01809689942535897	-1.2285460170605802
29.654277088036206	84.54958919858325	82.21020990672106	94.88351816686591	92.28485762351919	99.58554750630557	96.86783691448716	103.8534814961872	101.0269946498145	110.97507592675969	107.96550902746894	0.09007294285100283	0.0902480875464648	-0.019884657980810516	-1.3580250393533788	-0.019348360055630565	-1.3213984417743632
29.832959025067048	84.5443561081244	82.20511440938306	94.87940972850305	92.2808591078395	99.58187971386424	96.8642680737819	103.85016625898858	101.02376946625841	110.97224494598352	107.96275562317811	0.09008422572722918	0.0902593962900685	-0.0211596511605876	-1.453788998464006	-0.020588636190609577	-1.4145569421852997
30.0127176106544	84.53887188072798	82.1997745921509	94.87505165690165	92.27661774830254	99.57796166335382	96.86045578364833	103.8465993221191	101.02029943003902	110.96915794432505	107.95975315560689	0.09009571510961266	0.09027091201456597	-0.022423221280405414	-1.549868303733092	-0.02181780194160865	-1.5080223278855556
30.193559332147448	84.53313511902542	82.19418909393546	94.87044296542612	92.2721325844313	99.57379253095088	96.85639924236335	103.84277999340281	101.01658386775576	110.96581441404521	107.95650113104192	0.09010741481186216	0.09028263854248028	-0.023675444178138605	-1.6462637944496237	-0.023035931089850692	-1.6017954180206289
30.37549071598484	84.5271444110019	82.18835653936276	94.86558266166081	92.26740265011115	99.56937149062927	96.85209764605422	103.83870758140002	101.01262210672328	110.96221385237666	107.95299906061143	0.09011932871931094	0.09029457976812767	-0.024916395355091936	-1.7429763199143053	-0.02424309708879946	-1.6958770414894389
30.55851832793038	84.52089832973392	82.18227553851769	94.8604697473162	92.26242697349798	99.56469771413396	96.84755018867276	103.83438139543638	101.00841347499917	110.95835576163148	107.94924646038959	0.09013146079030646	0.09030673965900811	-0.02614614997804665	-1.8400067396069062	-0.025439373066035387	-1.7902680370862072
30.742648773309874	84.51439543312117	82.1759446866829	94.85510321813297	92.25720457692508	99.559770370954	96.8427560619693	103.82980074563191	101.00395730141278	110.95423964930994	107.9452428515032	0.09014381505762556	0.09031912225722587	-0.02736478288051103	-1.9373559234336426	-0.0266248318257567	-1.8849692538206
30.92788869724955	84.50763426361348	82.169362564072	94.84948206378444	92.25173447680746	99.55458862829528	96.83771445546562	103.82496494293117	100.99925291559391	110.9498650282124	107.94098776023986	0.09015639562992216	0.09033173168093847	-0.02857236856698364	-2.035024751970923	-0.027799545852246865	-1.9799815512087662
31.114244784915854	84.50061334793163	82.16252773555733	94.8436052677763	92.24601568354419	99.54915165105194	96.83242455642709	103.8198732991328	100.99429964800193	110.9452314165519	107.93648071815785	0.09016920669320083	0.09034457212583642	-0.02976898121664817	-2.133014116967388	-0.02896358731396731	-2.0753057996298594
31.30172376175672	84.49333119678208	82.15543875039177	94.83747180734403	92.24004720141829	99.54345860177679	96.82688554983388	103.81452512691955	100.98909682995482	110.94033833806864	107.93172126219773	0.09018225251232413	0.09035764786665222	-0.03095469468559031	-2.2313249214457755	-0.030117028064495344	-2.170942880482471
31.4903323937443	84.48578630456694	82.14809414192567	94.83108065334906	92.23382802849538	99.53750864065204	96.8210966183522	103.80891973988977	100.98364379365968	110.93518532214769	107.92670893479676	0.09019553743255013	0.09037096325870156	-0.032129582507877785	-2.329958079961216	-0.03125993964502527	-2.2668936864829448
31.68007748761912	84.47797714908695	82.14049242731721	94.82443077017179	92.22735715651925	99.53130092545827	96.81505694230407	103.80305645258807	100.97793987224269	110.92977190393755	107.92144328400444	0.09020906588110025	0.09038452273945631	-0.03329371790255209	-2.4289145191614807	-0.032392393290081145	-2.3631591221383133
31.870965891135747	84.46990219123825	82.13263210723655	94.81752111560212	92.22063357080509	99.52483461154254	96.80876569963601	103.79693458053639	100.97198439977922	110.92409762447068	107.91592386359979	0.09022284236876156	0.0903983308301495	-0.03444717377254847	-2.5281951778379153	-0.033514459927090456	-2.459740103837248
32.063004493309954	84.461559874704	82.12451166556501	94.81035064072893	92.21365625013166	99.51810885178685	96.80222206588834	103.79055344026688	100.96577671132579	110.91816203078754	107.91015023321219	0.09023687149152161	0.09041239213741396	-0.035590022709243385	-2.6278010073401674	-0.0346262101806758	-2.5566375602502376
32.25620022466719	84.45294862563804	82.11612956908648	94.80291828982543	92.20642416662928	99.51112279657407	96.79542521416177	103.78391234935323	100.95931614295051	110.91196467606092	107.90412195844232	0.09025115793223666	0.09042671135495602	-0.03672233699748517	-2.727732972089143	-0.03572771437771394	-2.653852432835265
32.45056005749291	84.4440668523428	82.10748426717318	94.79522300023281	92.19893628566642	99.50387559375392	96.78837431508414	103.77701062644354	100.95260203176503	110.90550511972329	107.8978386109862	0.09026570646233742	0.09044129326526332	-0.03784418861471295	-2.8279920495915576	-0.036819042545914726	-2.7513856758450856
32.64609100608406	84.43491294494092	82.0985741914653	94.78726370224211	92.19119156573436	99.49636638860864	96.78106853677687	103.76984759129401	100.94563371595714	110.89878292759717	107.89129976876224	0.09028052194356631	0.09045614274134711	-0.038955649236612544	-2.928579231062031	-0.037900264419818086	-2.8492382569129404
32.84280012700226	84.42548527503845	82.0893977555426	94.77903931897154	92.18318895832746	99.4885943238158	96.77350704481873	103.76242256480121	100.9384105348225	110.89179767202572	107.88450501603816	0.09029560932975418	0.09047126474852488	-0.04005679024007236	-3.029495521695935	-0.03897144944360775	-2.9474111573545088
33.040694519328454	84.41578219538283	82.07995335459056	94.7705487662433	92.17492740782303	99.48055853941257	96.76568900221062	103.75473486903725	100.93093182879825	110.88454893200787	107.87745394356274	0.09031097366863464	0.09048666434623522	-0.041147682705030775	-3.1307419410040893	-0.04003266677264605	-3.0459053724698606
33.239781324919136	84.40580203951193	82.07023936505823	94.76179095245574	92.16640585135656	99.47225817275674	96.75761356933785	103.74678382728288	100.92319693949578	110.87703629333399	107.8701461486978	0.09032662010369373	0.09050234668989625	-0.04222839741902362	-3.232319523285696	-0.04108398527898771	-3.1447219120818772
33.44006772866406	84.3955431213971	82.06025414430958	94.75276477845419	92.15762321869536	99.46369235848849	96.74927990393212	103.73856876406302	100.91520520973451	110.86925934872501	107.86258123555348	0.09034255387606223	0.0905183170327991	-0.04329900487874738	-3.3342293179121043	-0.04212547355083984	-3.2438618006563047
33.64156095874556	84.38500373507776	82.04999603026776	94.74346913739808	92.14857843210959	99.45486022849005	96.7406871610331	103.7300890051815	100.90695598357662	110.8612176979736	107.85475881512632	0.09035878032644494	0.09053458072804436	-0.044359575294720344	-3.4364723898361262	-0.043157199898473664	-3.343326077905658
33.84426828689945	84.37418215428843	82.03946334105065	94.73390291462518	92.13927040623906	99.44576091184467	96.73183449294727	103.72134387775652	100.89844860636059	110.85291094808757	107.84667850543808	0.09037530489709272	0.09055114323051691	-0.04541017859369845	-3.539049819952197	-0.04417923235732246	-3.4431157991893997
34.04819702867729	84.36307663207806	82.0286543745997	94.72406498751312	92.12969804795853	99.43639353479448	96.72272104920741	103.71233271025682	100.8896824247368	110.8443387134363	107.83833993167882	0.09039213313381637	0.09056801009890593	-0.046450884421830096	-3.6419627055620367	-0.04519163868940268	-3.543232035848632
34.25335454371064	84.35168540042092	82.01756740830037	94.71395422533753	92.11986025623905	99.42675722069713	96.71334597652987	103.70305483253787	100.88065678670256	110.83550061589922	107.8297427263513	0.09040927068804301	0.09058518699776508	-0.04748176214852151	-3.745212160749361	-0.0461944863877477	-3.643675875649933
34.45974823597649	84.34000666981929	82.00620069859458	94.7035694891272	92.10975592200673	99.41685108998135	96.70370841877137	103.69350957587875	100.87137104163801	110.82639628501732	107.82088652941849	0.09042672331891528	0.09060267969961895	-0.04850288086819887	-3.848799316856457	-0.04718784267845422	-3.744448423229187
34.66738555406454	84.32803862889787	81.99455248058503	94.69290963151602	92.09938392799829	99.40667426010151	96.69380751688436	103.68369627301958	100.86182454034245	110.81702535814726	107.8117709884535	0.09044449689543793	0.090620494087112	-0.04951430940508317	-3.9527253229753114	-0.048171774525229694	-3.845550800579076
34.87627399144595	84.31577944398903	81.98262096763042	94.68197349659127	92.08874314861289	99.39622584549045	96.68364240887104	103.67361425819905	100.85201663507075	110.80738748061772	107.80239575879214	0.09046259739866902	0.0906386361552076	-0.05051611631745345	-4.056991346504219	-0.04914634863280298	-3.946984147558396
35.086421086743854	84.30322725870889	81.97040435093227	94.67075991973839	92.07783244976079	99.38550495751103	96.67321222973607	103.66326286719215	100.84194667957004	110.7974823058887	107.7927605036876	0.09048103092395822	0.09065711201342977	-0.05150836989756158	-4.161598573406081	-0.050111631447975924	-4.048749622194009
35.29783442400536	84.29038019352559	81.95790079911349	94.65926772748348	92.06665068870956	99.37451070440777	96.66251611143903	103.65264143734979	100.8316140291182	110.78730949571474	107.78286489446965	0.09049980368323365	0.09067592788815682	-0.052491138177998664	-4.266548208921449	-0.051067689165165575	-4.150848401364783
35.51052163297529	84.27723634531617	81.9451084577861	94.64749573733006	92.05519671392483	99.36324219125463	96.65155318284373	103.6417493076365	100.8210180405605	110.7768687203086	107.77270861070389	0.09051892200733827	0.09069509012496307	-0.05346448893462252	-4.371841478015995	-0.052014587729075856	-4.253281681216322
35.72449038937153	84.2637937869158	81.93202544911168	94.63544275759456	92.0434693649097	99.35169851990422	96.6403225696683	103.63058581867132	100.81015807234925	110.76615965851082	107.76229134035678	0.09053839234841732	0.09071460519101252	-0.054428489688973514	-4.477479625900742	-0.05295239283756814	-4.35605067765573
35.93974841516195	84.25005056665533	81.91864987135008	94.62310758723567	92.0314674720383	99.33987878893308	96.62882339443186	103.61915031276641	100.79903348458136	110.75518199795945	107.75161277996104	0.09055822128235719	0.0907344796775025	-0.05538320771265148	-4.583463918599591	-0.053881169945640295	-4.459156626977347
36.15630347884324	84.23600470789057	81.90497979840033	94.61048901568199	92.01918985638764	99.3277820935877	96.6170547764017	103.60744213396862	100.78764363903869	110.74393543526521	107.74067263478602	0.09057841551127761	0.09075472030216251	-0.05632871003035689	-4.689795643465914	-0.054800984268695174	-4.562600786302937
36.374163395721176	84.22165420851951	81.89101327932953	94.59758582265407	92.00663532956368	99.31540752572727	96.60501583153724	103.59546062809949	100.77598789922696	110.73241967618785	107.72947061900949	0.09059898186607708	0.09077533391180792	-0.05726506342449511	-4.796476109873765	-0.05571190078646282	-4.6663844342765515
36.59333602819267	84.20699704049004	81.87674833789285	94.58439677798313	91.99380269352484	99.30275417376595	96.59270567243385	103.58320514279711	100.76406563041625	110.72063443581689	107.71800645589363	0.09061992730903842	0.09079632748494712	-0.05819233443767757	-4.903506649709016	-0.05661398424570052	-4.770508871530183
36.813829286029524	84.1920311492963	81.86218297204198	94.57092064142542	91.98069074040053	99.28982112261315	96.58012340826428	103.57067502755751	100.75187619968143	110.70857943875498	107.70627987796344	0.0906412589364854	0.09081770813444992	-0.059110589376729195	-5.010888618005993	-0.05750729916445607	-4.874975421320414
37.03565112666392	84.17675445346424	81.84731515342348	94.55715616247265	91.96729825230629	99.27660745361256	96.56726814471912	103.55786963377746	100.73941897594347	110.69625441930496	107.69429062718895	0.09066298398150269	0.09083948311027047	-0.060019894316099	-5.118623393555026	-0.058391909835194156	-4.979785430168704
37.25880955547555	84.16116484402535	81.8321428268651	94.54310208015737	91.9536240011538	99.26311224447906	96.55413898394508	103.54478831479682	100.72669333001066	110.68365912165993	107.68203845517014	0.09068510981671458	0.09086165980223426	-0.060920315102720224	-5.226712379630044	-0.05926788032871855	-5.084940268432547
37.483312626080554	84.14526018397879	81.81666390985173	94.52875712285429	91.93966674845736	99.24933456923405	96.5407350244822	103.53143042594186	100.71369863462115	110.6707933000967	107.66952312332585	0.09070764395712415	0.09088424574288512	-0.061811917359136714	-5.335157004628854	-0.06013527449840694	-5.190441331080365
37.70916844062219	84.12903830774155	81.80087629198805	94.51412000807669	91.92542524513458	99.23527349813911	96.5270553611983	103.51779532456887	100.70043426448431	110.657656719173	107.65674440308467	0.09073059406301749	0.0909072486103942	-0.06269476648611771	-5.443958722600655	-0.060994155983422615	-5.296290038219013
37.93638515006311	84.1124970205868	81.78477783445122	94.49918944226908	91.91089823130432	99.22092809762842	96.51309908522327	103.50388237010915	100.686899596325	110.64424915392877	107.64370207608168	0.09075396794293138	0.09093067623153703	-0.06356892766933697	-5.553119014246477	-0.061844588211926066	-5.402487835846841
38.164970954479706	84.0956340980678	81.76836636942919	94.48396412059255	91.89608443607777	99.20629743023727	96.4988652838798	103.4896909241121	100.67309400892582	110.63057039008874	107.63039593435603	0.09077777355668833	0.09095453658473485	-0.06443446588139068	-5.662639387417585	-0.06268663440610567	-5.509036196552188
38.39493410335793	84.07844728543162	81.75163969954812	94.46844272670852	91.8809825773467	99.1913805545319	96.48435304061384	103.47522035029223	100.65901688317203	110.61662022427255	107.61682578055455	0.09080201901849838	0.09097883780316514	-0.06529144588552072	-5.772521377897647	-0.06352035758558827	-5.615936620277353
38.626282895891045	84.0609342970167	81.73459559728497	94.45262393255409	91.86559136156453	99.17617652503395	96.46956143492137	103.46047001457327	100.64466760209466	110.60239846420468	107.6029914281368	0.09082671260013168	0.09100358817794066	-0.06613993224149795	-5.882766550272208	-0.06434582057210037	-5.723190635075298
38.859025681279114	84.04309281563904	81.71723180436868	94.43650639811462	91.84990948352427	99.16068439214567	96.45448954227504	103.44543928513549	100.63004555091644	110.58790492893128	107.58889270158582	0.09085186273416299	0.09102879616136393	-0.06697998930826543	-5.993376498623547	-0.06516308599171339	-5.830799797760847
39.09317085903034	84.02492049196245	81.69954603116621	94.42008877118883	91.83393562612991	99.14490320207078	96.43913643404736	103.4301275324613	100.61515011709638	110.5731394490387	107.57452943662143	0.09087747801728936	0.09105447037025	-0.06781168124842907	-6.104352847341943	-0.06597221628084071	-5.9387656948383665
39.328726879264174	84.00641494385658	81.68153595605537	94.4033696871507	91.81766846016296	99.12883199673551	96.42350117743263	103.41453412938371	100.59998069037609	110.55810186687832	107.55990148041822	0.09090356721372207	0.09108061958933071	-0.06863507203314612	-6.215697252046084	-0.06677327369030195	-6.04708994334942
39.56570224301631	83.98757375573744	81.6631992247825	94.38634776870262	91.80110664404266	99.1124698137046	96.40758283536569	103.39865845113229	100.58453666282514	110.54279203679242	107.54500869182631	0.09093013925865774	0.09110725277473103	-0.06945022544636004	-6.327411400423443	-0.06756632028819354	-6.155774191567616
39.80410550254544	83.96839447789569	81.64453344980656	94.36902162562593	91.78424882358192	99.09581568609798	96.39138046644017	103.38249987538292	100.568817428889	110.52720982534775	107.5298509415983	0.09095720326182728	0.09113437905752933	-0.07025720508798372	-6.439497012986976	-0.06835141796483413	-6.264820119915385
40.04394526164196	83.94887462580704	81.62553620962669	94.35138985452286	91.76709363173579	99.07886864250274	96.37489312482252	103.36605778230543	100.55282238543526	110.51135511157047	107.51442811261805	0.09098476851112798	0.09116200774739538	-0.07105607438035122	-6.551955844217446	-0.06912862843822154	-6.374229441986245
40.28523017593832	83.92901167942797	81.60620504809498	94.33345103855363	91.74963968834471	99.06162770688397	96.3581198601648	103.34933155461299	100.53655093180173	110.49522778718686	107.49874010013512	0.09101284447633627	0.0911901483363167	-0.07184689657174204	-6.664789683349227	-0.06989801325735812	-6.484003905341524
40.52796895322162	83.9088030824745	81.58653747371307	94.31520374716679	91.73188559987155	99.04409189849261	96.34105971751484	103.33232057761174	100.52000246984448	110.47882775686824	107.48278681200318	0.09104144081290913	0.09121881050240571	-0.07262973474129808	-6.77800035542532	-0.07065963380730977	-6.594145292507164
40.77217035374772	83.8882462416842	81.56653095891207	94.29664653582275	91.71382995913174	99.02626023177066	96.32371173722342	103.31502423925063	100.5031764039864	110.46215493847998	107.46656816892244	0.09107056736587246	0.0912480041138001	-0.07340465180257638	-6.8915897221486375	-0.07141355131255978	-6.704655421839561
41.017843190557436	83.86733852606157	81.54618293931655	94.27777794571189	91.69547134501825	99.00813171625478	96.30607495485023	103.29744193017306	100.48607214126702	110.44520926333658	107.45008410468785	0.0911002341737993	0.091277739232649	-0.07417171051025662	-7.005559683089814	-0.07215982684354572	-6.815536148689716
41.26499632979458	83.84607726610406	81.52549081298942	94.2585965034634	91.67680832221738	98.98970535647503	96.2881484010649	103.27957304376653	100.46868909139091	110.42799067645892	107.43333456643977	0.09113045147288204	0.09130802611919679	-0.074930973464717	-7.119912176745856	-0.07289852132132069	-6.92678936646189
41.51363869102594	83.82445975301158	81.5044519396607	94.2391007208494	91.65783944092013	98.97098015185298	96.26993110154736	103.26141697621522	100.45102666677874	110.41049913683877	107.41631951492138	0.09116122970109741	0.09133887523595914	-0.07568250311592806	-7.234649181515124	-0.07362969552102072	-7.03841700751218
41.763779247563185	83.80248323787593	81.483063639937	94.2192890944801	91.63856323652476	98.95195509659553	96.25142207688421	103.2429731265516	100.43308428261729	110.39273461770682	107.39903892473963	0.09119257950247375	0.09137029725199897	-0.07642636176919382	-7.34977271686148	-0.07435341007754914	-7.150421044327231
42.0154270267867	83.78014493085216	81.46132319449298	94.1991601054929	91.61897822933324	98.93262917958667	96.23262034246301	103.22424089670963	100.41486135691099	110.37469710680679	107.38149278463196	0.09122451173145345	0.09140230304730189	-0.07716261159060878	-7.465284844554844	-0.07506972549120405	-7.262803490742954
42.26859111047143	83.7574420003085	81.43922784324211	94.17871221923187	91.59908292423869	98.91300138427503	96.21352490836223	103.2052196915769	100.39635731053257	110.356386606673	107.36368109773683	0.09125703745736347	0.09143490371725564	-0.07789131461225907	-7.581187669809879	-0.07577870213239635	-7.3755664030286425
42.523280635114425	83.73437157195781	81.4167747844894	94.15794388492151	91.57887581040687	98.89307068855963	96.19413477923979	103.18590891904906	100.37757156727601	110.33780313491536	107.34560388187084	0.09129016796898734	0.09146811057723692	-0.07861253273716784	-7.697483342511987	-0.07648040024653824	-7.488711881083873
42.77950479226489	83.71093072796646	81.3939611740622	94.13685353533043	91.55835536094811	98.87283606467109	96.174448954217	103.16630799008331	100.35850355390824	110.31894672450781	107.3272611698098	0.09132391477925103	0.09150193516730577	-0.07932632774526382	-7.814174058519711	-0.0771748799602392	-7.602242069762724
43.03727282885567	83.68711650604286	81.37078412442064	94.11543958642793	91.53752003258207	98.85229647905041	96.15446642675994	103.14641631875321	100.33915270022231	110.29981742408344	107.30865300957585	0.09135828963001587	0.09153638925701262	-0.08003276129946357	-7.931262061014422	-0.0778622012862229	-7.716159160063398
43.29659404753705	83.66292589850282	81.34724070374658	94.09370043703093	91.51636826529361	98.83145089222337	96.13418618455731	103.12623332230326	100.3195184390908	110.28041529823432	107.28977946472973	0.09139330449699047	0.09157148485032167	-0.0807318949503042	-8.048749641766335	-0.07854242412923895	-7.830465390547033
43.55747780701245	83.6383558513134	81.3233279350099	94.07163446844324	91.49489848197992	98.81029825867255	96.11360720939444	103.10575842120502	100.29960020651933	110.26074042781823	107.27064061466857	0.09142897159475852	0.09160723419065281	-0.08142379014250878	-8.166639142600616	-0.07921560829191776	-7.945163048658287
43.81993352237618	83.613403263112	81.2990427950124	94.04924004408416	91.47310908808909	98.78883752670414	96.0927284770242	103.08499103921226	100.27939744170091	110.24079291026958	107.25123655492956	0.09146530338192911	0.09164364976604245	-0.08210850822186444	-8.284932956899866	-0.07988181348051171	-8.060254472151428
44.08397066545326	83.58806498420226	81.27438221340785	94.02651550910888	91.45099847124905	98.76706763831207	96.07154895703354	103.06393060341753	100.25890958707049	110.22057285991758	107.23156739749902	0.09150231256641068	0.09168074431443421	-0.08278611043868978	-8.403633530859224	-0.08054109930992581	-8.175742050450935
44.349598765141174	83.56233781552552	81.24934307169866	94.00345919001919	91.42856500088791	98.74498752903837	96.05006761270738	103.04257654430978	100.23813608836072	110.20008040831073	107.21163327112858	0.0915400121108165	0.09171853082909545	-0.08345665795749824	-8.522743365349015	-0.08119352531144841	-8.29162822627768
44.6168274077539	83.53621850760494	81.2239222022062	93.98006939426251	91.40580702784294	98.72259612782747	96.02828340088661	103.02092829582989	100.21707639465623	110.17931570454523	107.19143432165517	0.09157841523799817	0.09175702256416612	-0.08412021186146035	-8.642265017268073	-0.08183915093897554	-8.407915497227805
44.88566623736761	83.5097037594662	81.19811638701711	93.95634440982346	91.38272288396126	98.69989235687947	96.00619527182369	102.9989852954302	100.19572995845057	110.15827891560338	107.17097071232948	0.09161753543671888	0.09179623304034615	-0.08477683315820173	-8.762201101188111	-0.08247803557344469	-8.524606417180621
45.15612495616904	83.48279021752873	81.17192235690244	93.93228250480222	91.3593108816893	98.67687513149616	95.98380216903348	102.97674698413131	100.17409623570217	110.13697022669508	107.15024262414957	0.0916573864674626	0.09183617605072032	-0.08542658278915383	-8.88255429120909	-0.08311023853138977	-8.64170359810305
45.42821332480542	83.45547447447046	81.14533679020974	93.90788192698353	91.33556931365156	98.65354335992413	95.9611030291392	102.95421280658114	100.15217468589096	110.11538984160795	107.12925025620109	0.09169798236839084	0.09187686566672933	-0.0860695216343288	-9.003327322559926	-0.08373581907127914	-8.759209711741278
45.701941162736816	83.42775306806364	81.1183563117276	93.88314090339382	91.31149645221896	98.62989594319284	95.93809678171459	102.93138221111349	100.12996477207554	110.0935379830634	107.10799382600413	0.0917393374614439	0.0919183162442862	-0.08670571051939646	-9.124522993370192	-0.08435483639937047	-8.877127491319698
45.97731834859046	83.39962247998155	81.09097749152106	93.85805763984742	91.28709054906534	98.60593177494826	95.914782349121	102.9082546498079	100.10746596095072	110.07141489308059	107.08647356986702	0.09178146635859659	0.09196054243005028	-0.08733521022432456	-9.246144166667364	-0.08496734967803832	-8.995459733381722
46.25435482051728	83.37107913457409	81.06319684373798	93.8326303204797	91.26234983471282	98.58164974128066	95.89115864633985	102.88482957854848	100.08467772290533	110.04902083334565	107.06468974324694	0.09182438396826921	0.09200355916785297	-0.08795808148991568	-9.368193772257655	-0.08557341803239638	-9.114209299696086
46.533060576550575	83.34211939761303	81.03501082538418	93.80685710726914	91.23727251806456	98.55704872054835	95.8672245807998	102.86110645708447	100.06159953208004	110.02635608559024	107.04264262111708	0.09186810550190104	0.09204738170528834	-0.0885743850246854	-9.490674808559561	-0.08617310055757343	-9.233379119148594
46.813445674966815	83.31273957500497	81.00641583506822	93.7807361395463	91.21185678592609	98.53212758319587	95.84297905219941	102.83708474909056	100.03823086642639	110.0034209519763	107.02033249834211	0.09191264648068728	0.09209202560046836	-0.08918418151341712	-9.613590344790282	-0.08676645632598934	-9.35297218969572
47.09552023464871	83.28293591147074	80.97740821171315	93.75426553348967	91.1861008025132	98.50688519156644	95.81842095232408	102.81276392222759	100.01457120776531	109.98021575548874	106.99775969006015	0.09195802274248999	0.09213750672894996	-0.08978753162608655	-9.736943523173977	-0.08735354439676257	-9.472991580634698
47.37929443545016	83.25270458919074	80.94798423323478	93.72744338160751	91.16000270894631	98.48132039970852	95.79354916485683	102.7881434482028	99.99062004184574	109.95674084033513	106.97492453207187	0.09200425044892174	0.09218384129083995	-0.09038449602419973	-9.860737560917187	-0.08793442382196304	-9.593440434531658
47.66477851856398	83.22204172641592	80.9181401151868	93.70026775220748	91.13356062273292	98.45543205317801	95.76836256518521	102.76322280283222	99.96637685840483	109.93299657235514	106.95182738123904	0.09205134609261202	0.0922310458180781	-0.09097513536966062	-9.984975752529863	-0.0885091536547975	-9.714321969422599
47.951982786891236	83.1909433760416	80.88787200936937	93.67273668885014	91.10677263723434	98.42921898883269	95.74286002020061	102.73800146610142	99.9418411512269	109.90898333943592	106.92846861588906	0.09209932650466106	0.09227913718191057	-0.09155951033446286	-10.10966147227009	-0.0890777929593014	-9.835639481250837
48.24091760541319	83.15940552414447	80.8571760024019	93.64484820978888	91.0796368211192	98.40268003462164	95.71704038809236	102.71247892222755	99.91701241820344	109.8847015519374	106.90484863622878	0.0921482088622825	0.09232813260055267	-0.0921376816082784	-10.234798176443292	-0.08964040081778535	-9.957396346107998
48.53159340156531	83.12742408848095	80.82604811425823	93.6166003073942	91.05215121780148	98.37581400936773	95.69090251813552	102.68665465972121	99.89189016139325	109.8601516431251	106.88096786476599	0.09219801069664678	0.09237804964705443	-0.09270970990814931	-10.360389405937894	-0.09019703634035636	-10.079596022707847
48.82402066561362	83.09499491694598	80.79448429676285	93.58799094756229	91.02431384486364	98.34861972254372	95.66444525047189	102.66052817144869	99.8664738870824	109.8353340696121	106.85682674673957	0.09224874990092789	0.09242890625736576	-0.0932756559879806	-10.486438788822852	-0.09074775867389917	-10.202242054900125
49.11820995103327	83.0621137859907	80.76248043204767	93.55901806910761	90.99612269346369	98.32109597404127	95.63766741588478	102.63409895469421	99.84076310584473	109.81024931180963	106.83242575055827	0.0923004447385595	0.09248072073861563	-0.0938355806469815	-10.61295004292333	-0.09129262701102903	-10.325338074268075
49.41417187488941	83.02877639899866	80.7300323309673	93.52967958313903	90.9675757277262	98.29324155393365	95.6105678355665	102.60736651122278	99.81475733260227	109.78489787438733	106.80776536824827	0.09235311385170678	0.09253351177760684	-0.09438954474094885	-10.739926978712901	-0.09183170060003931	-10.44888780281326
49.71191711822035	82.99497838461723	80.69713573147203	93.4999733724177	90.93867088411635	98.26505524222954	95.58314532087901	102.58033034734206	99.78845608668585	109.75928028674156	106.78284611590998	0.09240677626996399	0.09258729844953507	-0.09493760919187366	-10.867373502100236	-0.09236503875445123	-10.572895055734989
50.01145642642306	82.9607152950456	80.66378629693706	93.46989729069857	90.90940607079666	98.2365358086212	95.55539867310696	102.5529899739657	99.76185889189571	109.73339710347476	106.75766853418375	0.09246145141927935	0.09264210022693858	-0.09547983499760448	-10.995293617332209	-0.09289270086392776	-10.697363744387985
50.3128006096408	82.92598260427545	80.62997961444641	93.43944916205234	90.87977916696572	98.20768201222326	95.52732668320296	102.5253449066756	99.73496527656198	109.70724890488324	106.73223318872526	0.09251715913111967	0.09269793698888584	-0.09601628324347189	-11.1236914301262	-0.0934147464038233	-10.822297879178223
50.61596054315354	82.89077570628449	80.59571119303058	93.40862678016936	90.84978802217863	98.17849260130444	95.49892813152546	102.49739466578487	99.70777477360548	109.680836297456	106.70654067069077	0.09257391965187652	0.09275482903040784	-0.09654701511311714	-11.25257115081331	-0.0939312349461261	-10.947701572637015
50.9209471677702	82.8550899131801	80.56097646185579	93.37742790764302	90.8194304556482	98.14896631300992	95.4702017875679	102.46913877639997	99.68028692059829	109.65415991438248	106.68059159723195	0.09263175365252743	0.09281279707218495	-0.09707209189932087	-11.381937097554328	-0.09444222617091214	-11.073579042687925
51.22777149022361	82.81892045329319	80.52577076836387	93.34585027523424	90.78870425552647	98.11910187307637	95.44114640967973	102.44057676848419	99.65250125982416	109.62722041607259	106.65438661200123	0.09269068223855727	0.09287186227049259	-0.0975915750155707	-11.511793699712143	-0.09494777987748648	-11.19993461593549
51.53644458356769	82.78226246921827	80.49008937636057	93.31389158111362	90.75760717816556	98.0888979955366	95.41176074477825	102.41170817691908	99.62441733833863	109.60001849068539	106.62792638566691	0.09275072696014423	0.09293204622741795	-0.09810552601004474	-11.642145501591585	-0.09544795599629197	-11.326772731077654
51.84697758757708	82.7451110157997	80.45392746405145	93.28154949008261	90.72613694735799	98.05835338241519	95.38204352805187	102.38253254156676	99.59603470802932	109.57255485466963	106.60121161643974	0.09281190982262842	0.09299337100135308	-0.09861400657487707	-11.772997165713605	-0.09594281459987997	-11.4540979423291
52.15938170914916	82.7074610580632	80.41728012202312	93.24882163277339	90.6942912535552	98.02746672341605	95.35199348265405	102.3530494073329	99.56735292567629	109.54483025331662	106.57424303061042	0.09287425329726255	0.09305585911777738	-0.09911707856065277	-11.904353476733377	-0.096432415917036	-11.581914923299337
52.47366822270851	82.66930746908753	80.38014235116742	93.21570560482365	90.6620677530628	97.99623669559749	95.32160931938643	102.32325832422711	99.53837155301056	109.51684546132209	106.5470213830968	0.0929377803322586	0.09311953358033065	-0.09961480398987987	-12.036219345445716	-0.09691682034465998	-11.710228470696165
52.789848470613855	82.63064502781812	80.34250906054844	93.18219896602965	90.62946406721362	97.96466196303899	95.29088973637334	102.2931588474252	99.50909015677436	109.48860128336213	106.51954745800455	0.09300251436413903	0.09318441788219882	-0.10010724506935276	-12.168599812597677	-0.0973960884606413	-11.839043508178293
53.107933863567155	82.59146841681826	80.30437506520849	93.14829923947316	90.59647778151613	97.93274117649631	95.25983341872487	102.26275053732975	99.47950830877936	109.46009855467985	106.49182206919818	0.09306847932940371	0.09325053601780839	-0.10059446420481777	-12.301500053214113	-0.09787028103824014	-11.968365090546286
53.42793588102576	82.55177221995675	80.2657350839124	93.11400391062381	90.5631064447782	97.90047297304578	95.22843903818946	102.23203295963056	99.44962558596522	109.43133814168475	106.46384606088446	0.09313569967651894	0.09331791249485105	-0.10107652401504197	-12.43492538085411	-0.09833945905941732	-12.098198407908058
53.74986607161648	82.51155092002985	80.22658373682758	93.07931042641484	90.52934756820525	97.86785597571713	95.19670525279537	102.20100568536482	99.41944157045738	109.40232094256487	106.43562030820824	0.09320420037824523	0.09338657234664198	-0.10155348734673453	-12.568881252082065	-0.09880368372975568	-12.228548790055356
54.073736053552395	82.47079889631512	80.18691554313747	93.04421619429158	90.49519862447174	97.83488879311442	95.16463070648028	102.1696682909761	99.38895584962425	109.37304788791147	106.40714571786077	0.09327400694430771	0.09345654114482775	-0.10202541729029235	-12.70337327123707	-0.09926301649366565	-12.359421711080358
54.399557515052166	82.4295104220545	80.1467249185863	93.00871858123159	90.46065704676475	97.80157001902404	95.13221402870867	102.13802035837283	99.35816801613318	109.34351994135699	106.3784232287002	0.09334514543442846	0.09352784501245147	-0.1024923771946078	-12.838407195067703	-0.09971751904885195	-12.49082279394861
54.727342214761876	82.387679661866	80.10600617295384	92.97281491273665	90.42572022780054	97.76789823201148	95.09945383407778	102.10606147498673	99.32707766800708	109.31373810022752	106.34945381238715	0.09341764247172538	0.09360051063738961	-0.10295443068383747	-12.973988937781542	-0.10016725336274135	-12.62275781542121
55.057101982179326	82.34530066907847	80.06475350745548	92.93650247179309	90.3903855188098	97.73387199500286	95.06634872190905	102.073791233829	99.29568440867828	109.28370339620754	106.32023847403156	0.0934915252564955	0.09367456528617228	-0.10341164167456895	-13.110124576302042	-0.10061228168905245	-12.75523271113343
55.38884871808102	82.30236738299031	80.02296101206768	92.89977849780249	90.35465022849417	97.6994898548544	95.03289727582764	102.04120923354694	99.26398784704318	109.25341689602057	106.29077825285518	0.09356682158039169	0.09375003681819956	-0.10386407439247591	-13.246820355543605	-0.10105266658453615	-12.88825358084432
55.722594394951685	82.2588736260465	79.9806226627741	92.86264018547872	90.31851162194987	97.66475034190645	94.99909806332661	102.00831507847826	99.2319875975142	109.22287970212297	106.26107422286685	0.09364355984100917	0.09382695370036667	-0.10431179339136065	-13.38408269404681	-0.10148847092656865	-13.021826693817275
56.058351057416104	82.21481310093328	79.93773231873146	92.82508468371257	90.28196691955998	97.62965196952332	94.96494963531819	101.97510837870509	99.19968328007238	109.19209295341369	106.23112749355391	0.09372176905689308	0.09390534502211575	-0.10475486356992292	-13.521918189653661	-0.1019197579310287	-13.155958494506194
56.39613082267415	82.17017938758683	79.89428371935067	92.78710909440159	90.24501329585176	97.59419323361804	94.93045052566846	101.94158875010667	99.16707452031672	109.16105782595942	106.20093921058682	0.09380147888298405	0.09398524051092012	-0.10519335019208143	-13.6603336255248	-0.1023465911711412	-13.290655608354427
56.7359458809379	82.12496594011243	79.85027048129189	92.74871047124365	90.20764787832022	97.55837261216044	94.89559925071816	101.90775581441015	99.13416094951415	109.12977553373464	106.17051055654075	0.09388271962651458	0.09406667054822758	-0.1056273189077217	-13.799335976553266	-0.10276903459705977	-13.425924847957504
57.07780849587155	82.07916608361147	79.80568609536874	92.70988581849336	90.16986774621384	97.52218856466872	94.86039430878539	101.87360919923964	99.10094220464583	109.09824732937788	106.13984275163094	0.09396552226337339	0.09414966618586838	-0.10605683577065861	-13.938932415469026	-0.10318715255539246	-13.561773219265888
57.42173100503407	82.03277301091457	79.76052392336116	92.67063208968152	90.13166992928507	97.48563953168552	94.82483417965399	101.83914853816533	99.0674179284544	109.06647450496617	106.10893705446675	0.09404991845495145	0.09423425916295067	-0.10648196726154424	-14.079130319791147	-0.1036010098093243	-13.698207928082411
57.7677258203244	81.98577977921353	79.71477719473008	92.6309461862921	90.09305140649967	97.44872393423336	94.78891732404233	101.80437347074816	99.03358776948689	109.03445839280361	106.07779476281944	0.09413594056549225	0.09432048192325468	-0.10690278031017897	-14.21993727877998	-0.10401067156220734	-13.835236387119949
58.115805428429454	81.93817930659336	79.66843900323333	92.59082495640047	90.05400910470671	97.41144017325419	94.75264218305482	101.76928364258475	98.99945138213697	109.00220036622972	106.0464172144082	0.09422362167995513	0.0944083676331511	-0.10731934231591822	-14.361361100429349	-0.10441620347697267	-13.972866222731682
58.465982391274686	81.88996436845751	79.62150230343894	92.5502651932676	90.01453989726764	97.37378662902859	94.71600717761568	101.73387870534954	98.96500842668574	108.96970184044476	106.01480578770418	0.09431299562241899	0.0944979502000521	-0.10773172117310992	-14.503409819189983	-0.10481767170000467	-14.111105282328936
58.818269346477535	81.8411275938435	79.57395990713039	92.50926363388999	89.97464060264058	97.33576166057492	94.67901070788169	101.69815831683411	98.93025856933883	108.93696427335294	105.98296190275084	0.09440409697503824	0.09458926429142264	-0.10813998529525293	-14.646091703751154	-0.10521514288561207	-14.249961642111884
59.172679007803275	81.79166146162484	79.52580447960165	92.46781695750353	89.93430798292069	97.29736360502787	94.6416511526356	101.66212214098441	98.89520148226214	108.9039891664244	105.95088702200344	0.0944969610975745	0.09468234535436787	-0.1085442036388713	-14.789415264986019	-0.10560868421958958	-14.38944361484755
59.52922416562417	81.74155829659635	79.47702853583745	92.42592178404053	89.8935387423337	97.25859077699626	94.60392686865838	101.6257698479362	98.85983684361456	108.87077806557748	105.91858265118684	0.09459162414752603	0.09477722963581682	-0.1089444457298896	-14.933389264406287	-0.1059983634450532	-14.52955975813893
59.887917687380885	81.69081026543648	79.42762443657465	92.38357467253617	89.85232952568109	97.21944146789735	94.5658361900793	101.58910111404623	98.82416433757778	108.8373325620794	105.88605034017246	0.09468812310086969	0.09487395420332481	-0.10934078169162831	-15.078022723017057	-0.10638424888807663	-14.670318882861466
60.24877251804685	81.63940937254378	79.37758438424076	92.34077211948426	89.81067691673579	97.17991394526855	94.52737742770438	101.55211562192132	98.78818365438417	108.80365429346756	105.85329168387585	0.09478649577344617	0.09497255696651992	-0.10973328227154866	-15.223324930280796	-0.10676640948545923	-14.811730062123388
60.6118016805955	81.58734745574257	79.32690041876376	92.29751055713967	89.76857743658488	97.1400064520549	94.48854886831961	101.5148130604439	98.75189449033957	108.76974494449185	105.82030832317253	0.09488678084300499	0.0950730766992088	-0.11012201887038486	-15.369305453568813	-0.10714491481343202	-14.953802640520735
60.97701827647021	81.53461618185284	79.27556441325059	92.25378635176557	89.72602754191924	97.09971720587141	94.44934877397107	101.47719312479425	98.71529654784436	108.73560624807796	105.7871019458362	0.0949890178719384	0.09517555306217677	-0.11050706357207218	-15.515974147991074	-0.10751983511551089	-15.096546243570629
61.34443548605718	81.48120704211937	79.22356806952796	92.2095958018233	89.6830236232671	97.05904439823937	94.40977538121895	101.43925551646893	98.67838953541026	108.70123998631274	105.75367428749774	0.09509324733072541	0.0952800266266984	-0.11088848917526661	-15.663341166651662	-0.10789124133421524	-15.239970787861239
61.71406656916102	81.42711134749472	79.17090291354036	92.16493513610236	89.63956200316883	97.01798619379507	94.36982690036483	101.4009999432947	98.64117316767262	108.66664799145134	105.72002713262523	0.09519951062211447	0.0953865388987906	-0.11126636922472244	-15.811416971173458	-0.10825920514143661	-15.384086491263588
62.085924865483435	81.37232022377161	79.11756029060145	92.11980051178965	89.59563893429277	96.97654072947127	94.32950151465224	101.3624261194396	98.60364716539999	108.63183214694853	105.68616231552785	0.09530785010607326	0.09549513234423282	-0.11164077804519934	-15.960212342815794	-0.10862379897152152	-15.528903883794555
62.46002379510434	81.31682460655718	79.06353136049108	92.074188012473	89.55125059748669	96.93470611364785	94.28879737943726	101.3235337654175	98.56581125549722	108.59679438851185	105.65208172138072	0.0954183091255304	0.09560585041438291	-0.11201179077639267	-16.109738393985026	-0.10898509605534912	-15.674433818887337
62.83637685896657	81.26061523608534	79.00880709239429	92.02809364607944	89.50639309976575	96.89248042527329	94.24771262133049	101.28432260808958	98.5276651710058	108.5615367051808	105.61778728727522	0.09553093203294401	0.09571873757282381	-0.11237948340759374	-16.260006580068875	-0.10934317045442299	-15.820687484931113
63.21499763936286	81.20368265185957	78.953378259675	91.98151334274353	89.46106247223192	96.84986171295343	94.20624533730721	101.2447923806597	98.48920865109768	108.52606114042958	105.58328100329217	0.09564576421772254	0.0958338393228636	-0.11274393281662753	-16.411028712078405	-0.10969809709857259	-15.96767641760016
63.59589980042612	81.14601718712011	78.89723543447838	91.93444295260353	89.41525466792334	96.80684799400713	94.16439359378505	101.20494282266415	98.4504414410641	108.49036979329544	105.54856491360009	0.09576285213453611	0.09595120223592771	-0.11310521680718466	-16.56281696942824	-0.11004995182271671	-16.115412512383045
63.979097088622495	81.0876089631297	78.84036898215611	91.88687824352363	89.36896555959115	96.76343725348823	94.12215542566888	101.16477367995627	98.41136329229911	108.4544648195341	105.51364111757943	0.09588224333254743	0.09607087398087716	-0.11346341414993333	-16.715383913589903	-0.11039881140666807	-16.263908037843066
64.36460333324754	81.0284478832692	78.78276905550626	91.83881489873724	89.32219093739944	96.71962744317018	94.07952883535923	101.12428470468376	98.37197396227583	108.41834843280049	105.47851177097186	0.09600398648560148	0.09619290335428513	-0.11381860462361715	-16.868742502021632	-0.11074475361547798	-16.41317564927158
64.75243244692527	80.96852362693808	78.72442558882288	91.79024851441093	89.27492650654786	96.67541648049502	94.03651179172584	101.08347565526057	98.33227321451773	108.38202290585878	105.44317908705777	0.09612813142340706	0.09631734031171087	-0.1141708690586114	-17.022906102869456	-0.11108785724201198	-16.56322840305438
65.14259842611021	80.90782564324958	78.66532829174506	91.74117459712267	89.2271678848102	96.63080224748141	93.99310222904131	101.04234629633017	98.29226081856095	108.3454905718189	105.40764533785955	0.09625472916375304	0.09644423600001023	-0.11452028938231251	-17.177888510257617	-0.11142820215098936	-16.71407977156923
65.53511535159264	80.84634314451537	78.60546664290081	91.69158856125415	89.17891059998966	96.58578258959395	93.94929804587682	101.00089639872277	98.25193654991124	108.3087538254037	105.37191285537483	0.09638383194579611	0.09657364279072188	-0.11486694866512437	-17.33370396011742	-0.11176586932442945	-16.8657436586509
65.92999738900669	80.78406509950892	78.54482988333513	91.64148572629104	89.1301500872837	96.54035531456853	93.90509710395494	100.95912573940328	98.21130018999125	108.27181512424461	105.3359840328373	0.0965154932644644	0.09670561431457259	-0.11521093116961367	-17.490367146743665	-0.11210094090903056	-17.01823441579836
66.32725878934137	80.72098022650141	78.48340700971593	91.59086131402971	89.08088168655794	96.4945181911951	93.86049722696104	100.9170341014118	98.17035152608102	108.23467699020908	105.29986132600861	0.09664976790601855	0.09684020549714457	-0.11555232240124269	-17.64789324020967	-0.11243350026606436	-17.171566859098675
66.72691388945532	80.65707698605829	78.42118676730676	91.5397104456839	89.03110063952231	96.44826894805252	93.81549619930769	100.87462127379354	98.12909035124758	108.19734201075788	105.26354725449896	0.09678671198482026	0.09697747259575241	-0.11589120916087836	-17.806297904258827	-0.11276363202267703	-17.32575628680206
67.12897711259382	80.59234357359063	78.35815764270005	91.48802813889078	88.98080208680891	96.40160527219757	93.77009176485421	100.83188705152087	98.08751646426724	108.1598128403365	105.22704440312135	0.09692638298135137	0.09711747323757661	-0.11622767959866565	-17.96559731504385	-0.11309142212408574	-17.480818497504515
67.53346296890952	80.52676791164812	78.29430785629879	91.43580930460874	88.92998106494456	96.35452480780225	93.7242816255764	100.78883123540359	98.04562966953644	108.1220922017981	105.19035542327634	0.0970688397815387	0.09726026645910632	-0.11656182327203624	-18.1258081808337	-0.11341695789083417	-17.636769809527323
67.94038605598601	80.46033764194588	78.22962535453763	91.38304874390505	88.87863250321492	96.30702515473992	93.67806344018494	100.74545363198938	98.00342977697187	108.08418288786149	105.15348303437027	0.09721414271743332	0.09740591274693988	-0.11689373120434254	-18.286947762433556	-0.11374032807599121	-17.793627080794977
68.3497610593647	80.39304011711275	78.16409780183342	91.3297411446269	88.82675122041599	96.25910386711605	93.63143482269129	100.70175405345152	97.96091660189983	108.046087762603	105.1164300252676	0.09736235360930144	0.0975544740800042	-0.11722349594674597	-18.449033894485183	-0.11406162292470867	-17.951407729553466
68.7616027530747	80.32486239215129	78.09771257225393	91.27588107795273	88.77433192148797	96.21075845174317	93.58439334091807	100.65773231746563	97.91808996493342	108.00780976298537	105.07919925577839	0.09751353580918491	0.0977060139732455	-0.11755121164162574	-18.61208500767316	-0.11438093423721796	-18.110129756187234
69.17592600016614	80.25579121559693	78.03045674089283	91.22146299481737	88.72136919402611	96.1619863665558	93.53693651495104	100.61338824707235	97.87494969183668	107.96935190042272	105.04179365818106	0.09766775424598965	0.0978605975228561	-0.11787697409042153	-18.77612015210252	-0.11469835543451268	-18.26981176598929
69.59274575324658	80.18581302036398	77.96231707493992	91.16648122220617	88.66785750466376	96.11278501896335	93.48906181553077	100.56872167052643	97.83149561337501	107.93071726238311	105.00421623878192	0.09782507547216705	0.09801829145309654	-0.11820088082268398	-18.941159021505882	-0.1150139816258644	-18.430472992786235
70.01207705502031	80.11491391426665	77.89328002443368	91.11092995931288	88.61379119532232	96.06315176413888	93.44076666238132	100.5237324211313	97.78772756515157	107.89190901403052	104.96647007951272	0.09798556771205469	0.09817916416478441	-0.11852303116836538	-19.107221978545567	-0.11532790967972062	-18.59213332372019
70.43393503883172	80.04307967020077	77.82333171268318	91.05480327355505	88.55916447932209	96.01308390323982	93.39204842247251	100.47842033705781	97.74364538742799	107.85293039990626	104.92855833956673	0.09814930091194347	0.0983432857855153	-0.11884352633335027	-19.274330081290827	-0.11564023829713221	-18.75481332504205
70.85833492921113	79.97029571597324	77.7524579263465	90.99809509644123	88.50397143734862	95.96257868155857	93.34290440821411	100.43278526114672	97.69924892492945	107.81378474565176	104.89048425707514	0.09831634679194569	0.09851072822169059	-0.11916246947883735	-19.442505111019273	-0.11595106808889	-18.918534269188967
71.2852920424243	79.89654712376324	77.6806441051497	90.94079921928235	88.4482060132672	95.91163328659832	93.29333187557678	100.38682704069267	97.65453802663161	107.77447545977222	104.85225115082335	0.09848677889974167	0.09868156521242799	-0.11947996580276765	-19.611769600989646	-0.11626050165585866	-19.083318163033255
71.71482178702524	79.82181859920212	77.60787533123377	90.88290928874315	88.39186200978006	95.86024484607334	93.24332802213883	100.34054552721105	97.60951254553005	107.73500603544515	104.81386242201008	0.09866067266628002	0.09885587238543699	-0.1197961226248907	-19.78214686663341	-0.11656864367202502	-19.24918777734274
72.14693966441222	79.74609447005383	77.53413631811222	90.82441880222356	88.33493308391905	95.8084104258274	93.19288998505351	100.29394057618373	97.56417233838994	107.6953800523719	104.77532155604919	0.0988381054635203	0.09903372731493883	-0.12011104947734452	-19.953661037292477	-0.11687560097209371	-19.416166677667206
72.58166126938723	79.66935867448059	77.45941139922395	90.76532110306471	88.27741274236627	95.75612702766828	93.14201483893451	100.24701204678438	97.51851726547517	107.65560117867494	104.7366321244158	0.09901915666430389	0.09921520958172365	-0.12042485819668514	-20.126337089150184	-0.11718148264206718	-19.58427925659271
73.01900229071879	79.59159474887605	77.3836845160643	90.70560937557114	88.2192943365954	95.7033915871145	93.0906995936551	100.1997598015815	97.47254719025595	107.61567317284229	104.69779778653793	0.0992039077044438	0.09940040083543684	-0.1207376630212309	-20.300200879839394	-0.11748640011423106	-19.753550767505658
73.45897851170821	79.51278581524751	77.3069392058762	90.64527663984099	88.1605710578257	95.65020097104923	93.03894119205725	100.15218370621777	97.42626197909277	107.57559988571947	104.65882229173454	0.09939244214713433	0.0995893848591871	-0.12104958069282645	-20.47527918459309	-0.11779046726628906	-19.924007359895768
73.90160581075892	79.43291456812835	77.22915858888321	90.5843157463958	88.1012359317805	95.59655197527832	92.98673650756669	100.1042836290643	97.37966150089642	107.53538526255093	104.61970948120184	0.0995848457497756	0.09978224763658528	-0.12136073056213093	-20.651599734057527	-0.11809380052444851	-20.095676116292452
74.34690016194996	79.35196326100059	77.15032535504459	90.52271937060098	88.04128181324087	95.54244132198704	92.9340823417093	100.05605944084863	97.33274562676152	107.49503334507209	104.58046329004853	0.0997812065333289	0.09997907742131536	-0.12167123469937735	-20.829191253887984	-0.1183965189713092	-20.268585090943816
74.79487763561212	79.26991369220676	77.07042175031242	90.46048000686731	87.98070138038622	95.48786565709122	92.88097542152425	100.00751101425418	97.28551422957283	107.45454827365326	104.54108774938162	0.09998161485430448	0.10017996480935216	-0.12198121801020534	-21.008083506319963	-0.11869874445935125	-20.442763350391033
75.24555439890803	79.18674719032856	76.98942956236866	90.3975899626234	87.91948712891072	95.4328215474774	92.82741239686882	99.95863822348976	97.23796718358172	107.41393428949651	104.50158698844378	0.10018616347950876	0.10038500281394597	-0.12229080835551542	-21.18830733345021	-0.11900060172759197	-20.618241015734384
75.6989467164156	79.10244459901097	76.90733010582116	90.33404135204985	87.85763136590731	95.37730547812797	92.77338983761081	99.90944094382819	97.19010436395263	107.37319573688826	104.46196523680477	0.10039494766366804	0.10059428694349472	-0.12260013667794567	-21.36989470276967	-0.11930221852531986	-20.7950493071221
76.15507095071504	79.01698626120555	76.82410420683354	90.2698260895621	87.79512620350664	95.3213138491237	92.71890423070137	99.85991905111017	97.14192564627545	107.33233706550693	104.4222268266064	0.10060806523006428	0.1008079152824357	-0.12290933713359209	-21.552878754842823	-0.11960372574077383	-20.973220590323763
76.61394356297929	78.93035200280984	76.73973218716569	90.20493588303275	87.73196355226108	95.26484297252014	92.66395197712438	99.81007242121353	97.09343090604403	107.29136283278918	104.38237619486448	0.10082561665431454	0.10102598857529828	-0.12321854722962655	-21.73729385320985	-0.11990525753545	-21.152788425417384
77.07558111356816	78.84252111567496	76.65419384759839	90.13936222673914	87.66813511426119	95.2078890690898	92.60852938871511	99.75990092948396	97.0446200180968	107.25027770635454	104.34241788582767	0.10104770515144453	0.10124861031405367	-0.12352790796838065	-21.92317563674078	-0.12020695148466132	-21.333787617950293
77.54000026262605	78.75347233995501	76.5674684507159	90.07309639402527	87.6036323759729	95.15044826492526	92.55263268484279	99.7094044501261	96.99549285601891	107.20908646649178	104.30235655339605	0.10127443676640045	0.10147588682892336	-0.12383756399789547	-22.11056107447439	-0.12050894872483298	-21.51625427248655
78.00721777068286	78.66318384576836	76.47953470301749	90.0061294296634	87.5384466007815	95.0925165878953	92.49625798894975	99.658582855552	96.94604929150226	107.16779400870692	104.2621969635998	0.10150592046816535	0.10170792738279924	-0.12414766376984687	-22.299488523254695	-0.12081139410761921	-21.700225848901027
78.47725049925933	78.57163321414083	76.39037073632869	89.93845214190138	87.47256882122923	95.03408996394727	92.43940132494036	99.60743601568402	96.89628919366142	107.12640534633529	104.22194399714029	0.1017422682476438	0.10194484426944947	-0.12445835970432029	-22.489997788026812	-0.12111443636092645	-21.885741221274657
78.95011541147531	78.47879741719944	76.29995408848151	89.8700550941817	87.4059898309318	94.97516421324848	92.3820586134127	99.55596379721065	96.84621242830269	107.08492561321977	104.18160265199494	0.10198359521949456	0.10218675291568238	-0.12476980836247265	-22.682130185188726	-0.1214182282570988	-22.072840739692765
79.42582957266194	78.38465279758263	76.20826168323111	89.8009285965155	87.33870017615892	94.9157350461581	92.32422566772517	99.50416606279096	96.79581885714403	107.04336006645585	104.14117804608817	0.10223001972809577	0.10243377198766083	-0.12508217062746496	-22.87592860906443	-0.12172292679018426	-22.261566295263037
79.90441015097758	78.28917504703278	76.11526980937403	89.731062696496	87.27069014706153	94.85579805902172	92.26589818988887	99.45204267020557	96.74510833698118	107.00171408920656	104.10067542002841	0.10248166345784082	0.1026860235015619	-0.12539561189363724	-23.07143760168401	-0.12202869336090316	-22.451961388291238
80.38587441802741	78.19233918413356	76.0209540990335	89.66044716993301	87.20194976853033	94.79534872977905	92.20707176627847	99.39959347145022	96.69408071879873	106.95999319358752	104.06010013991497	0.10273865154797146	0.10294363293878962	-0.1257103022658299	-23.26870342615439	-0.12233569396990163	-22.64407119970565
80.87023974948666	78.09411953115409	75.92528950507389	89.58907151109074	87.13246879066696	94.73438241337564	92.14774186315184	99.3468183117683	96.6427358468217	106.9182030236248	104.01945770021548	0.10300111271216626	0.10320672936596084	-0.1260264167662939	-23.46777414351527	-0.12264409942119414	-22.837942666323215
81.35752362572781	77.9944896899605	75.82825027760452	89.51692492251026	87.06223667884859	94.67289433696966	92.08790382196823	99.29371702862024	96.59107355750372	106.87634935828835	103.97875372671551	0.10326917936311739	0.10347544555989725	-0.1263441355533672	-23.668699693651433	-0.1229540855356106	-23.03362455988463
81.8477436324513	77.89342251695066	75.72980993953229	89.44399630439432	86.99124260336644	94.61087959492133	92.02755285449551	99.24028945058288	96.53909367844847	106.83443811460027	103.93799397954226	0.10354298774233593	0.10374991813786574	-0.12666364414990028	-23.871531980272266	-0.12326583337319619	-23.231167569923855
82.34091746132043	77.79089009696996	75.62994126112014	89.37027424353539	86.91947542861784	94.54833314355619	91.96668403769594	99.1865353961779	96.48679602726062	106.79247535082315	103.89718435626524	0.10382267805544623	0.10403028769332665	-0.12698513368285091	-24.07632496023143	-0.1235795294677473	-23.43062439104324
82.83706291059936	77.68686371615993	75.52861623350519	89.29574700176224	86.84692370182833	94.48524979568869	91.90529230837794	99.13245467262213	96.43418041032085	106.75046726972735	103.85633089507435	0.1041083946132377	0.10431669893746216	-0.12730880113517173	-24.283134737481305	-0.12389536607247464	-23.632049814681523
83.33619788579601	77.58131383369222	75.42580604113003	89.22040250388235	86.77357564128172	94.42162421489505	91.84337245760314	99.07804707449672	96.38124662148121	106.70842022194147	103.8154397780381	0.10440028597876334	0.10460930084677142	-0.12763484960910887	-24.492019661756785	-0.12421354141763175	-23.835500825542113
83.83834040030794	77.47421005233592	75.32148103303645	89.14422832509456	86.69941912403237	94.35745090952187	91.78091912483485	99.02331238232959	96.32799444067541	106.66634070938703	103.77451733444381	0.10469850512078753	0.10490824681704082	-0.1279634886044505	-24.703040432719718	-0.12453425998160128	-24.041036703161808
84.34350857607244	77.3655210878045	75.21561069297002	89.06721167784397	86.6244416730743	94.29272422641574	91.71792679181523	98.96825036108442	96.27442363243892	106.62423538879844	103.73357004422148	0.10500320957390163	0.10521369482400657	-0.1282949343083999	-24.916260209149186	-0.12485773277421686	-24.248719128623634
84.85172064422062	77.25521473682772	75.10816360824047	88.98933939809405	86.54863044393959	94.22743834436197	91.65438977615688	98.91286075855399	96.22053394433354	106.58211107533337	103.69260454145409	0.1053145616056505	0.10552580759105133	-0.12862940990106608	-25.13174472400351	-0.12518417763567413	-24.458612297032232
85.36299494573534	77.14325784388716	74.99910743728029	88.91059793098235	86.47197221069639	94.16158726721383	91.59030222463315	98.85714330364763	96.16632510527006	106.53997474627201	103.65162761797538	0.1056327283910238	0.10584475276429843	-0.12896714587714087	-25.349562405845063	-0.12551381954995122	-24.670783035926434
85.87734993211305	77.02961626655467	74.8884088758409	88.83097331583066	86.39445335131606	94.0951648166977	91.52565810615184	98.80109770456889	96.1117968237226	106.49783354480951	103.61064622705761	0.10595788219469673	0.1061707030954787	-0.12930838038340653	-25.56978450648603	-0.1258468909747137	-24.885300930003723
86.39480416602983	76.91425483936861	74.7760336217637	88.75045117047529	86.3160598323767	94.0281646248763	91.46045120439466	98.74472364687543	96.05694878582818	106.45569478394273	103.56966748719114	0.10629020056141811	0.10650383663298	-0.12965335957254354	-25.792485235357162	-0.12618363218685147	-25.102238452400343
86.91537632201124	76.79713733618028	74.66194633825955	88.66901667488332	86.23677719306959	93.96058012625261	91.394675110106	98.68802079141497	96.00178065336489	106.41356595045517	103.52869868595914	0.10662986651497201	0.10684433692150119	-0.13000233797644967	-26.017741901356203	-0.12652429164688783	-25.321671103105473
87.43908518710603	76.67822643089742	74.54611061562646	88.58665455401562	86.15659052847055	93.892404549493	91.32832321301008	98.63098877212765	95.94629206159964	106.37145470899917	103.48774728400738	0.10697706876616853	0.10719239321076804	-0.13035557889841698	-26.245635062299698	-0.12686912638250192	-25.543677555073373
87.9659496615646	76.55748365655158	74.42848893133251	88.50334905989905	86.07548447203837	93.82363090875137	91.26138869333735	98.57362719370818	95.89048261699794	106.32936890628096	103.44682091911255	0.10733200193033485	0.10754820067378758	-0.1307133548256303	-26.476248682436562	-0.12721840239095172	-25.768339807953453
88.4959887595208	76.43486936260932	74.30904260838837	88.41908395286445	85.99344317730012	93.7542519945702	91.19386451293944	98.51593562911748	95.83435189478793	106.28731657534792	103.40592741035162	0.10769486675481968	0.10791196063515311	-0.13107594786434618	-26.7096702988747	-0.12757239506383655	-25.99574335055877
89.0292216096782	76.31034267044502	74.18773177192725	88.33384248190684	85.91045029867834	93.6842603643365	91.1257434059678	98.4579136169349	95.77789943636718	106.24530593998146	103.3650747623724	0.10806587035704525	0.1082838808099383	-0.1314436501959051	-26.945991196687828	-0.12793138963309048	-26.225977332047478
89.56566745600044	76.18386142689008	74.06451530391048	88.24760736412168	85.82648897141699	93.61364833226894	91.05701786909547	98.39956065854209	95.72112474654556	106.2033454191989	103.3242711697705	0.10844522647368073	0.10866417555375243	-0.13181676455872093	-27.18530659416865	-0.12829568164137584	-26.459134742734022
90.1053456584057	76.05538215576495	73.93935079586728	88.16036076316514	85.7415417905539	93.54240795890733	90.98768015125226	98.3408762151246	95.66402729060961	106.16144363186334	103.28352502157088	0.10883315572153858	0.10905306612456973	-0.1321956047559496	-27.427715838333825	-0.12866557743774365	-26.695312605013896
90.6482756934654	75.92486000730202	73.81219449957938	88.07208426668835	85.65559078889225	93.47053104007958	90.9177222428502	98.28185970448338	95.60660649120118	106.11960940140689	103.24284490581982	0.10922988587084353	0.10945078095697093	-0.13258049618958978	-27.673322611248295	-0.12904139469949882	-26.934612174914946
91.19447715510712	75.79224870535687	73.68300127561027	87.98275886268715	85.56861741391269	93.39800909531445	90.8471358644671	98.22251049764071	95.5488617249948	106.07785176066697	103.20223961428614	0.10963565213155349	0.10985755594949538	-0.13297177642364488	-27.922235148071195	-0.12942346298217444	-27.17713915504646
91.74396975532183	75.65750049230574	73.55172453958048	87.89236491471064	85.4806025035716	93.32483335567082	90.77591245496085	98.16282791522998	95.4907923191642	106.0361799568399	103.16171814727657	0.11005069745345829	0.11027363476582214	-0.13336979577883312	-28.17456646759456	-0.12981212430003097	-27.423003919659095
92.29677332487483	75.52056607151758	73.41831620607944	87.80088213586258	85.39152626092094	93.25099475094765	90.70404315897848	98.10281122365298	95.43239754762087	105.99460345655098	103.1212897185643	0.11047527284083697	0.11069926915056172	-0.1337749179589025	-28.430434615864215	-0.13020773373824568	-27.67232175271056
92.85290781402206	75.38139454728758	73.28272663010439	87.70828956153147	85.30136822748656	93.17648389624182	90.63151881382849	98.04245963099147	95.37367662701291	105.95313195104595	103.08096376043486	0.11090963768248417	0.11113471926048671	-0.134187520711464	-28.68996292369775	-0.1306106600978154	-27.925213099220855
93.41239329322968	75.23993336211149	73.1449045459087	87.61456552077684	85.2101072553351	93.10129107781444	90.55832993567807	97.98177228265644	95.31462871246715	105.91177536150397	103.04074992885016	0.11135406009799206	0.11158025401207275	-0.13460799652632716	-28.953280279361934	-0.13102128657779133	-28.181803831655998
93.97524995389855	75.09612823117472	73.00479700313714	87.5196876062965	85.11772147775507	93.0254062382259	90.48446670503564	97.92074825675729	95.25525289305756	105.87054384447387	103.00065810873231	0.11180881730121163	0.11203615144629367	-0.13503675337135235	-29.22052141677341	-0.13144001149399287	-28.44222553138752
94.54149810909283	74.9499230739259	72.8623493001213	87.42363264289565	85.02418827847563	92.94881896069833	90.40991895147931	97.85938655917433	95.1955481869834	105.82944779743686	102.96069841936963	0.11227419598189015	0.11250269911165915	-0.13547421547148986	-29.491827220954292	-0.13186724903964375	-28.70661578697036
95.11115819427312	74.80125994259514	72.71750491419928	87.32637665437056	84.92948425933747	92.87151845265682	90.33467613758309	97.79768611831209	95.13551353643582	105.7884978644944	102.92088121994449	0.11275049270653942	0.11298019446656551	-0.13592082413063622	-29.767345051295706	-0.13230343008811474	-28.975118509861204
95.68425076803395	74.65007894751601	72.57020542892288	87.22789482871904	84.8335852063303	92.79349352840502	90.2587273419979	97.73564577951618	95.07514780213509	105.74770494218646	102.8812171151873	0.11323801433966492	0.11346894530208312	-0.1363770385993064	-30.047229083706043	-0.13274900304035953	-29.2478842685814
96.26079651284576	74.49631817909948	72.42039045800368	87.12816148157972	84.73646605390077	92.71473259088108	90.18206124163407	97.67326429912886	95.01444975751475	105.70708018543841	102.84171696115524	0.11373707848655645	0.11396927018639688	-0.13684333699389128	-30.33164067365942	-0.13320443472248655	-29.525070643234358
96.84081623580131	74.33991362630286	72.26799756584741	87.02715001779787	84.63810084743214	92.63522361243892	90.1046660928926	97.6105403381598	94.95341808252992	105.66663501363897	102.80239187113825	0.11424801395892357	0.11448149893217845	-0.13732021726826815	-30.620748740828276	-0.1336702113347883	-29.8068426011705
97.42433086936633	74.18079909143113	72.11296218451645	86.92483289100882	84.53846270378801	92.55495411459711	90.02652971188736	97.54747245554653	94.89205135706399	105.62638111684959	102.76325322169203	0.11477116126474725	0.11500597308827355	-0.1378081982402648	-30.9147301767116	-0.1341468394542744	-30.093372895116772
98.01136147213543	74.01890610110019	71.95521752695647	86.82118156112428	84.43752376980892	92.47391114669317	89.947639453599	97.48405910097824	94.83034805390912	105.58633046214725	102.72431265880053	0.11530687312380716	0.1155430464571726	-0.13830782067965686	-31.213770277292497	-0.13463484709710372	-30.38484248565146
98.60192922959182	73.85416381318348	71.79469449631306	86.71616644959566	84.33525517863899	92.39208126337473	89.86798218989253	97.42029860725121	94.76830653128854	105.54649530009914	102.68558210416627	0.11585551501044916	0.11609308563982607	-0.1388196484593891	-31.518063202158373	-0.13513478484267694	-30.681440989577823
99.1960554548718	73.68649891955887	71.63132159116059	86.60975689232507	84.23162700375582	92.30945050085838	89.78754428633177	97.35618918212678	94.70592502489286	105.50688817137122	102.64707376163005	0.1164174657252649	0.11665647060949336	-0.13934426977426995	-31.827812461593567	-0.1356472270242648	-30.983367155717133
99.79376158953411	73.5158355444627	71.46502480645613	86.50192109008229	84.12660821056585	92.22600435187897	89.70631157771427	97.29172889965673	94.64320163939558	105.46752191346943	102.60880012371932	0.11699311799746873	0.11723359531641218	-0.1398822984325534	-32.143231434085465	-0.13617277299000818	-31.290829370176652
100.39506920433367	73.34209513825263	71.2957275300256	86.39262605627945	84.0201666054202	92.1417277392483	89.62426934224912	97.22691569094052	94.58013433941366	105.42840966761406	102.57077397832524	0.11758287911988147	0.11782486832520779	-0.14043437522497015	-32.46454391595762	-0.1367120484399038	-31.604046193217073
101.00000000000001	73.165196366372	71.1233504343814	86.2818375619428	83.9122687818941	92.0566049879363	89.54140227429066	97.16174733427484	94.51672093987399	105.38956488574486	102.53300841550632	0.118187171618569	0.11843071348710235	-0.14071485849589507	-32.626702177591845	-0.1369860297278799	-31.762121230094987
