# Supplementary material for: White matter micro- and macrostructure brain charts for the human lifespan
Source: Nature. 2026 May 13;655(8124):979–89. doi: 10.1038/s41586-026-10454-2 (PMC13391363; doi:10.1038/s41586-026-10454-2)
Supplement: Supplementary file 12 — Centiles trajectories of brain charts. SDT.T9.1–5 contain the brain charts for the global metrics; SDT.T9.6–509 contain the brain charts for the tract-specific metrics (unnormalized); and SDT.T9.510–1157 contain the brain charts for the tract-specific macrostructural metrics (normalized). Included in each table are the male and female centile trajectories for the 2.5th, 25th, 50th, 75th and 97.5th percentiles; the interquartile range normalized by the 50th centile; and the derivatives of the 50th centiles with respect to both age and log(age). Charts are sampled in logarithmically spaced intervals. Age is reported in years, while centile trajectory values are reported in metric-specific units: diffusivities in mm2 s−1, volume in mm3, surface area in mm2, average length in mm, and FA is dimensionless (unitless). [file 41586_2026_10454_MOESM12_ESM.zip › plotted_curves/SDT.T9.183-ILF_left_fa-mean_curve_metrics.csv]

ages	male_0.025th_percentile	female_0.025th_percentile	male_0.25th_percentile	female_0.25th_percentile	male_0.5th_percentile	female_0.5th_percentile	male_0.75th_percentile	female_0.75th_percentile	male_0.975th_percentile	female_0.975th_percentile	male_normalized_quantile_range	fwmale_normalized_quantile_range	male_median_centile_d_age	male_median_centile_d_log_age	female_median_centile_d_age	female_median_centile_d_log_age
0.25	0.22142529216408255	0.2233155096431681	0.2516580958974649	0.2531272858033622	0.26786566497785674	0.269101245723024	0.2842727033447944	0.285267936174681	0.3160044496416	0.3165275115943129	0.12175732731563627	0.11943701815635586	0.15726440741471248	0.09080113735401142	0.15796698371035753	0.09120679002374939
0.25150637576242696	0.2216330854485462	0.22352477897229941	0.25188490973328104	0.25335530402056355	0.2681025642694787	0.269339203358549	0.2845197579200308	0.28551590076918026	0.31627104222231134	0.3167947256703471	0.12172523704005836	0.11940555384283946	0.15696149200991272	0.0908982177432307	0.15766268559137586	0.09130428696361292
0.2530218281966045	0.22184135750695336	0.22373452967260685	0.2521122207512801	0.2535838217316328	0.26833997012469907	0.2695776697312256	0.28476732831399576	0.2857643832223601	0.31653816805416973	0.3170624747881437	0.12169304314799118	0.11937398792270873	0.15635447949878767	0.09109227727044811	0.15705290234309643	0.09149917901969928
0.25454641199404576	0.22205010813487264	0.22394476153218634	0.2523400285370133	0.2538128385174998	0.2685778820151908	0.2698166443097399	0.28501541388240664	0.2860133828886546	0.31680582626723125	0.31733075807986416	0.12166074547994687	0.11934232023947972	0.1557487603375023	0.09128613326166146	0.15644441851924284	0.09169386639003818
0.2560801821758082	0.222259337123808	0.22415547433502508	0.2525683326711001	0.25404235395413144	0.268816299407234	0.2700561265573596	0.28526401397512113	0.28626289911662056	0.31707401598479235	0.3175995746709055	0.12162834387690834	0.1193105506371303	0.15514433938847105	0.09147978365319176	0.1558372390042706	0.09188834700130144
0.25762319409447826	0.22246904426121084	0.2243666678610141	0.2527971327292445	0.25427236761254723	0.26905522176173335	0.27029611593195213	0.28551312793615796	0.28651293124895727	0.3173427363234143	0.3178689236799244	0.12159583818033354	0.11927867896010276	0.15454122145038696	0.0916732263880391	0.15523136861870057	0.09208261878695367
0.2591755034361701	0.2226792293304919	0.22457834188595963	0.25302642828224997	0.2545028790588345	0.2692946485342357	0.2705366118860021	0.28576275510371557	0.2867634786225255	0.3176119863929457	0.31813880421886004	0.12156322823215628	0.11924670505330665	0.15393941125810784	0.09186645941596794	0.1546268121188774	0.09227667968723097
0.2607371662225343	0.22288989211103316	0.22479049618159588	0.25325621889603556	0.25473388785416523	0.2695345791749475	0.27077761386662896	0.2860128948101921	0.2870145405683681	0.31788176529654694	0.31840921539295874	0.12153051387478964	0.11921462876212013	0.15333891348286954	0.09205948069343606	0.1540235741972822	0.09247052764909824
0.2623082388127803	0.22310103237819956	0.22500313051559645	0.2534865041316511	0.25496539355481024	0.26977501312875246	0.2710191213156048	0.28626354638220514	0.2872661164117287	0.3181520721307134	0.31868015630079666	0.12149769495112925	0.119182449932394	0.1527397327323996	0.09225228818367981	0.15342165948246134	0.0926641606262848
0.2638887779057103	0.22331264990335098	0.22521624465158704	0.2537172835452927	0.25519739571215616	0.2700159498352293	0.27126113366937166	0.286514709140611	0.2875182054720723	0.3184229059852995	0.31895162603430416	0.12146477130455487	0.11915016841045337	0.15214187355051934	0.09244487985643701	0.15282107253904087	0.09285757657922744
0.26547884054176485	0.22352474445385348	0.2254298383491562	0.2539485566883179	0.2554298938727195	0.2702573887286678	0.2715036503590591	0.28676638240052393	0.2877708070631038	0.3186942659435413	0.3192236236787887	0.12143174277893429	0.11911778404310205	0.15154534041796808	0.09263725368819564	0.1522218178679111	0.09305077347495683
0.2670784841050822	0.22373731579309153	0.22564391136386786	0.2541803231072611	0.25566288757816313	0.27049932923808806	0.2717466708105013	0.2870185654713363	0.28802392049278797	0.31896615108208115	0.31949614831295853	0.12139860921862647	0.11908529667762274	0.1509501377520479	0.09282940766221515	0.1516238999063404	0.0932437492873106
0.26868776632556873	0.22395036368047905	0.2258584634472731	0.25441258234384906	0.25589637636531115	0.2707417707872565	0.27199019444425526	0.28727125765673717	0.2882775450633691	0.3192385604709904	0.31976919900894635	0.12136537046848159	0.11905270616178232	0.1503562699065384	0.09302133976811433	0.15102732302808874	0.0934365019967629
0.2703067452809827	0.22416388787147104	0.2260734943469214	0.25464533393501587	0.2561303597661646	0.27098471279470315	0.2722342206756174	0.2875244582547322	0.28853168007138996	0.31951149317379324	0.3200427748323329	0.12133202637384725	0.11902001234383158	0.14976374117237867	0.09321304800236163	0.15043209154337944	0.09362902959041719
0.2719354793990299	0.22437788811757536	0.22628900380637276	0.25487857741291814	0.2563648373079164	0.27122815467374	0.27247874891464136	0.2877781665576629	0.2887863248077118	0.31978494824748993	0.32031687484217003	0.1212985767805693	0.11898721507251189	0.1491725557772554	0.09340453036788432	0.1498382096989701	0.09382133006189974
0.27357402745947257	0.2245923641663637	0.22650499156520862	0.25511231230495013	0.2565998085129665	0.27147209583247645	0.27272377856615443	0.2880323818522256	0.2890414785575327	0.3200589247425802	0.32059149809100396	0.12126502153499506	0.11895431419705438	0.14858271788590116	0.09359578487416798	0.149245681678579	0.0940134014116012
0.2752224485962505	0.22480731576148294	0.22672145735904387	0.2553465381337589	0.2568352728989375	0.27171653567383797	0.27296930902977623	0.288287103419491	0.2892971406004081	0.32033342170308715	0.3208666436248996	0.12123136048397566	0.11892130956718511	0.14799423160027914	0.09378680953732044	0.1486545116026008	0.09420524164637101
0.27688080229961526	0.2250227426426664	0.22693840091953793	0.2555812544172587	0.25707122997868925	0.27196147359558204	0.2732153396999339	0.28854233053492273	0.28955331021026876	0.32060843816657913	0.32114231048346215	0.12119759347487029	0.11888820103312582	0.1474071009594553	0.09397760237982311	0.14806470352840506	0.09439684877956722
0.2785491484182772	0.22523864454574496	0.22715582197440587	0.25581646066864666	0.257307679260334	0.2722069089903156	0.2734618699658808	0.2887980624683974	0.2898099866554406	0.32088397316419465	0.32141849769986214	0.12116372035554814	0.11885498844559887	0.14682132994005315	0.09416816143075835	0.14747626145066306	0.09458822083123408
0.28022754716156506	0.22545502120265806	0.2273737202474302	0.25605215639641693	0.25754462024725144	0.27245284124551167	0.27370889921171265	0.2890542984842226	0.2900671691986638	0.3211600257206644	0.3216952043008574	0.12112974097439086	0.1188216716558285	0.14623692245601205	0.09435848472558916	0.14688918930092143	0.09477935582771124
0.2819160591015993	0.2256718723414649	0.2275920954584714	0.25628834110437604	0.25778205243810354	0.2726992697435265	0.2739564268163844	0.2893110378411564	0.29032485709711137	0.3214365948543349	0.3219724293068165	0.12109565518029515	0.11878825051554351	0.14565388235924104	0.09454857030631558	0.1463034909483838	0.09497025180193219
0.28361474517547763	0.2258891976863547	0.2278109473234793	0.25652501429165675	0.25801997532684884	0.2729461938616162	0.2742044521537275	0.28956827979242644	0.29058304960240844	0.32171367957719155	0.32225017173174214	0.12106146282267864	0.11875472487698242	0.14507221343907872	0.09473841622121881	0.14571917019965497	0.09516090679325373
0.2853236666874746	0.22610699695765826	0.2280302755545038	0.2567621754527334	0.25825838840275805	0.27319361297195305	0.2744529745924664	0.28982602358574794	0.2908417459606512	0.3219912788948813	0.3225284305832935	0.1210271637514783	0.11872109459289333	0.1444919194230465	0.09492802052506022	0.14513623079899673	0.09535131884747727
0.2870428853112538	0.22632526987185825	0.22825007985970627	0.256999824077436	0.25849729115042824	0.27344152644164293	0.2747019934962356	0.29008426846334345	0.2911009454124256	0.32226939180673647	0.3228072048628103	0.1209927578171571	0.11868735951653783	0.14391300397657858	0.09511738127888236	0.14455467642827102	0.09554148601662149
0.28877246309209376	0.22654401614159964	0.22847035994336942	0.2572379596509648	0.25873668304979675	0.27368993363274063	0.27495150822359493	0.2903430136619605	0.2913606471928257	0.32254801730579613	0.32308649356533414	0.12095824487070385	0.11865351950169556	0.14333547070320662	0.09530649654997347	0.14397451070739464	0.0957314063591852
0.2905124624491269	0.22676323547570043	0.22869111550590865	0.25747658165390425	0.2589765635761564	0.27393883390226725	0.2752015181280482	0.2906022584128911	0.2916208505314726	0.32282715437883036	0.3233662956796326	0.12092362476363999	0.1186195744026643	0.14275932314519935	0.09549536441210904	0.1433957371944814	0.09592107794001947
0.29226294617759224	0.2269829275791625	0.22891234624388274	0.25771568956223817	0.2592169322001702	0.27418822660222647	0.2754520225580578	0.2908620019419899	0.29188155465253374	0.32310680200636277	0.3236466101882218	0.12088889734801832	0.11858552407426487	0.14218456478317876	0.09568398294519653	0.14281835938568577	0.09611049883014999
0.294023977451102	0.22720309215318085	0.22913405185000366	0.25795528284736263	0.25945778838788436	0.27443811107962046	0.27570302085706205	0.2911222434696923	0.29214275877474005	0.323386959162692	0.3239274360673882	0.12085406247642916	0.11855136837184378	0.14161119903617703	0.09587235023520435	0.14224238071568607	0.09629966710691207
0.29579561982392083	0.22742372889515466	0.2293562320131475	0.2581953609761007	0.25969913160074337	0.2746884866764655	0.27595451236349083	0.2913829822110329	0.29240446211140514	0.32366762481591566	0.324208772287212	0.1208191200020021	0.1185171071512753	0.1410392292624465	0.0960604643745171	0.14166780455765604	0.09648858085381562
0.29757793723326015	0.22764483749869743	0.22957888641836466	0.2584359234107168	0.2599409612956039	0.27493935272980985	0.2762064964107825	0.2916442173756646	0.29266666387044366	0.32394879792795267	0.32449061781158967	0.12078406977840839	0.11848274026896573	0.1404686587592039	0.09624832346162293	0.14109463422364854	0.09667723816067308
0.29937099400158496	0.22786641765364632	0.2298020147468899	0.25867696960892966	0.26018327692474885	0.2751907085717478	0.2764589723273994	0.29190594816787535	0.2929293632543892	0.3242304774545647	0.3247729715982559	0.1207489116598652	0.11844826758185453	0.1398994907627582	0.09643592560104253	0.14052287296448185	0.09686563712327256
0.3011748548389356	0.2280884690460728	0.2300256166761524	0.2589184990239266	0.260426077935901	0.275442553529437	0.27671193943684386	0.2921681737866076	0.29319255946041245	0.3245126623453797	0.32505583259880616	0.12071364550113908	0.11841368894741891	0.1393317284487523	0.09662326890332906	0.13995252397000968	0.09705377584352703
0.30298958484526295	0.2283109913582918	0.23024969187978575	0.25916051110437727	0.26066936377223676	0.2756948869251126	0.2769653970576741	0.29243089342547507	0.2934562516803395	0.3247953515439135	0.32533919975871906	0.12067827115754629	0.11837900422367688	0.13876537493258922	0.09681035148521744	0.13938359036960435	0.0972416524295383
0.30481524951277783	0.22853398426887195	0.23047424002763803	0.2594030052944469	0.26091313387240034	0.2759477080761054	0.27721934450352037	0.29269410627278175	0.29372043910066986	0.3250785439875924	0.3256230720173787	0.12064278848495928	0.11834421326918947	0.13820043326924747	0.09699717146934717	0.13881607523185835	0.09742926499531279
0.3066519147283146	0.22875744745264445	0.23069926078578087	0.25964598103380965	0.2611573876705164	0.27620101629485466	0.27747378108309995	0.29295781151153866	0.2939851209025932	0.32536223860777447	0.32590744830809587	0.12060719733980782	0.11830931594306321	0.1376369064536931	0.09718372698426947	0.13824998156520962	0.09761661166090363
0.3084996467757088	0.2289813805807135	0.23092475381651997	0.25988943775766277	0.2614021245962045	0.2764548108889258	0.27772870610023354	0.29322200831948236	0.2942502962620089	0.32564643432977275	0.3261923275581312	0.12057149757908166	0.11827431210495519	0.13707479742105022	0.09737001616457519	0.13768531231792736	0.09780369055239646
0.31035851233818973	0.22920578332046448	0.23115071877840399	0.26013337489673866	0.26164734407459195	0.27670909116102455	0.2779841188538603	0.2934866958690919	0.2945159643495423	0.32593113007287605	0.32647770868871623	0.12053568906033525	0.11823920161507426	0.13651410904668637	0.09755603715057504	0.13712207037818303	0.09799049980158259
0.3122285785007863	0.22943065533557433	0.231377155326234	0.26037779187731885	0.261893045526327	0.2769638564090125	0.27824001863805276	0.2937518733276068	0.29478212433056256	0.32621632475037154	0.3267635906150757	0.12049977164169054	0.11820398433418447	0.13595484414668135	0.09774178808856249	0.13656025857446252	0.09817703754620055
0.3141099127527488	0.22965599628601965	0.2316040631110729	0.26062268812124667	0.2621392283675918	0.2772191059259227	0.27849640474203285	0.29401753985704426	0.2950487753652004	0.32650201726956596	0.3270499722464486	0.12046374518183903	0.11816866012361003	0.13539700547754308	0.09792726713050115	0.1359998796757509	0.09836330192986509
0.31600258298998396	0.22988180582808618	0.23183144178025436	0.26086806304594007	0.26238589201011586	0.2774748389999737	0.2787532764501864	0.29428369461421605	0.2953159166083648	0.32678820653180696	0.3273368524861102	0.12042760954004607	0.1181332288452351	0.13484059573703178	0.09811247243413135	0.1354409363917881	0.09854929110198185
0.3179066575175057	0.2301080836143776	0.23205929097739236	0.26111391606440465	0.2626330358611892	0.2777310549145859	0.279010633042079	0.29455033675074643	0.29558354720976154	0.32707489143250595	0.32762423023139436	0.1203913645761541	0.11809769036151005	0.13428561756397528	0.09829740216301275	0.1348834313730407	0.09873500321762663
0.3198222050518999	0.23033482929382432	0.23228761034238907	0.261360246585246	0.26288065932367366	0.27798775294839506	0.2792684737924698	0.29481746541308823	0.29585166631390797	0.3273620708611577	0.3279121043737128	0.12035501015058445	0.11806204453545212	0.13373207353835426	0.09848205448611935	0.1343273672109575	0.09892043643746007
0.32174929472380437	0.2305620425116915	0.23251639951144454	0.2616070540126823	0.2631287617960171	0.2782449323752674	0.2795267979713266	0.29508507974254045	0.2961202730601522	0.3276497437013627	0.3282004737985782	0.12031854612434241	0.11802629123065096	0.13317996618194172	0.09866642757818767	0.13377274643862336	0.09910558892801191
0.32368799608040405	0.23078972290958857	0.23274565811706496	0.2618543377465571	0.2633773426722651	0.27850259246431464	0.2797856048438417	0.2953531788752653	0.29638936658268916	0.32793790883084845	0.32848933738562475	0.12028197235902038	0.11799043031127086	0.13262929795845935	0.098850519619603	0.1332195715305744	0.09929045886129018
0.3256383790879404	0.23101787012547675	0.23297538578807134	0.26210209718235117	0.2636264013420739	0.27876073247990807	0.28004489367044444	0.29562176194230383	0.296658946010577	0.32822656512148973	0.3287786940086293	0.12024528871679808	0.1179544616420526	0.13208007127327903	0.09903432879606555	0.13266784490284067	0.09947504441479538
0.32760051413423674	0.2312464837936773	0.23320558214960743	0.26235033171119465	0.2638759371907219	0.2790193516816926	0.28030466370681717	0.29589082806959355	0.2969290104677538	0.3285157114393303	0.32906854253553186	0.12020849506045067	0.1179183850883178	0.13153228847436083	0.09921785329883193	0.1321175689137135	0.09965934377154895
0.3295744720312385	0.2314755635448799	0.2334362468231484	0.2625990407198791	0.2641259495991223	0.2792784493246015	0.28056491420390856	0.29616037637798415	0.29719955907305456	0.3288053466446031	0.3293588818284568	0.1201715912533486	0.11788220051597434	0.13098595185198292	0.09940109132463704	0.1315687458636745	0.09984335512013587
0.33156032401756863	0.23170510900615018	0.23366737942650861	0.26284822359086973	0.2643764379438351	0.2795380246588702	0.28082564440794877	0.2964304059832543	0.2974705909402271	0.32909546959175145	0.32964971074373367	0.12013457715946184	0.11784590779151537	0.13044106363923902	0.09958404107551644	0.13102137799565128	0.10002707665444177
0.33355814176109866	0.2319351198009383	0.2338989795738501	0.2630978797023167	0.2646274015970789	0.2797980769300502	0.28108685356046237	0.2967009159961278	0.2977421051779484	0.3293860791294495	0.3299410281319173	0.12009745264336434	0.11780950678202545	0.12989762601219468	0.09976670075882055	0.13047546749514538	0.10021050657366004
0.33556799736153503	0.23216559554908553	0.23413104687568959	0.26334800842806716	0.26487883992674244	0.28005860537902305	0.2813485408982829	0.29697190552228914	0.29801410088984065	0.3296771741006226	0.33023283283780863	0.12006021757023458	0.11777299735518353	0.12935564109000097	0.0999490685871649	0.12993101649082917	0.10039364308238419
0.3375899633530214	0.2323965358668325	0.23436358093890683	0.26359860913767613	0.26513075229639665	0.2803196092420137	0.28161070565356644	0.2972433736624	0.2982865771744876	0.32996875334246767	0.330525123700475	0.12002287180586317	0.11773637937926539	0.12881511093539189	0.10013114277844437	0.12938802705438945	0.1005764843904089
0.3396241127067558	0.2326279403668264	0.23459658136675182	0.2638496811964186	0.2653831380653054	0.2805810877506046	0.2818733470538054	0.29751531951211463	0.2985595331254496	0.33026081568647336	0.3308178995532699	0.1199854152166515	0.11769965272314774	0.128276037554798	0.10031292155568394	0.1288465012010107	0.10075902871273001
0.3416705188336247	0.23285980865812814	0.23483004775885247	0.2641012239653003	0.2656359965884377	0.2808430401317485	0.28213646432184175	0.2977877421620963	0.2988329678312805	0.33055335995844054	0.33111115922385403	0.11994784766962027	0.11766281725631188	0.12773842289848858	0.10049440314694635	0.12830644088953136	0.10094127426943089
0.343729255586852	0.2330921403462193	0.23506397971122106	0.26435323680106837	0.26588932721647773	0.281105465607782	0.2824000566758802	0.2980606406980313	0.29910688037554173	0.3308463849785014	0.33140490153421376	0.11991016903240809	0.11762587284884603	0.12720226886099795	0.1006755857854742	0.12776784802267116	0.10112321928572499
0.34580039726466444	0.23332493503300947	0.2352983768162625	0.2646057190562235	0.2661431292958373	0.2813683633964389	0.282664123329502	0.2983340142006461	0.2993812698368192	0.3311398895611404	0.3316991253006823	0.11987237917327802	0.11758881937144935	0.12666757728138123	0.10085646770949808	0.12723072444761385	0.10130486199195587
0.3478840186129729	0.2335581923168426	0.23553323866278061	0.2648586700790294	0.2663974021686656	0.2816317327108629	0.2829286634916779	0.2986078617457215	0.2996561352887377	0.331433872515213	0.331993829333959	0.11983447796112058	0.11755165669543546	0.12613434994328543	0.10103704716208739	0.12669507195577978	0.10148620062334857
0.34998019482807	0.2337919117925038	0.2357685648359845	0.2651120892135242	0.2666521451728602	0.2818955727596202	0.28319367636678044	0.29888218240410785	0.29993147579997614	0.3317283326439658	0.33228901243912806	0.119796465265456	0.11751438469273583	0.12560258857534734	0.10121732239129955	0.12616089228315275	0.10166723341997397
0.352089001559344	0.23402609305122582	0.23600435491749602	0.2653659757995306	0.26690735764207807	0.2821598827467129	0.28345916115459713	0.29915697524174034	0.300207290434283	0.3320232687450555	0.33258467341567904	0.11975834095643922	0.11747700323590296	0.12507229485149196	0.10139729165002365	0.12562818711099055	0.10184795862686968
0.3542105149120084	0.23426073568069541	0.23624060848535594	0.26562032917266637	0.26716303890574544	0.28242466187159077	0.28372511705034326	0.29943223931965374	0.3004835782504909	0.33231867961056877	0.33288081105752576	0.1197201049048632	0.11743951219811516	0.12454347039111724	0.10157695319593785	0.1250969580657113	0.10202837449395474
0.35634481144984936	0.23449583926505954	0.23647732511403013	0.26587514866435463	0.2674191882890685	0.28268990932916455	0.28399154324467435	0.2997079736939971	0.3007603383025309	0.332614564027041	0.3331774241530252	0.11968175698216195	0.11740191145317713	0.1240161167593925	0.10175630529140989	0.12456720671909238	0.10220847927570986
0.35849196819798806	0.23473140338493115	0.23671450437441566	0.2661304336018335	0.26767580511304334	0.2829556243098171	0.2842584389236976	0.2999841774160478	0.301037569639448	0.3329109207754751	0.3334745114849962	0.11964329706041384	0.1173642008755273	0.12349023546754267	0.10193534620353262	0.12403893458892412	0.10238827123149008
0.36065206264566085	0.2349674276173954	0.23695214583384736	0.26638618330816666	0.2679328886944662	0.28322180599941676	0.28452580326898597	0.3002608495322271	0.30131527130541486	0.3332077486313613	0.3337720718307393	0.11960472501234666	0.11732638034023761	0.1229658279730046	0.10211407420396057	0.12351214313892456	0.10256774862524765
0.3628251727490157	0.23520391153601483	0.23719024905610295	0.26664239710225196	0.26819043834594275	0.283488453579328	0.2847936354575879	0.3005379890841128	0.30159344233974644	0.33350504636469447	0.3340701039620546	0.11956604071134024	0.11728844972302108	0.12244289567992439	0.10229248756888865	0.12298683377915154	0.10274690972546097
0.3650113769339257	0.23544085471083576	0.23742881360140944	0.26689907429883264	0.26844845337589857	0.2837555662264245	0.2850619346620413	0.30081559510845485	0.3018720817769141	0.3338028127399944	0.33436860664526086	0.11952724403142918	0.1172504089002319	0.12192143993927118	0.10247058457911606	0.12246300786634379	0.10292575280519856
0.36721075409881926	0.23567825670839257	0.23766783902644795	0.2671562142085048	0.2687069330885879	0.2840231431130998	0.28533070005038363	0.30109366663718823	0.3021511886465592	0.3341010465163223	0.3346675786412128	0.1194883348473096	0.11721225774887081	0.12140146204905733	0.1026483635197124	0.12194066670400616	0.10310427614188455
0.3694233836175272	0.23591611709171376	0.2379073248843595	0.2674138161377285	0.26896587678410333	0.2842911834072791	0.2855999307861643	0.3013722026974474	0.3024307619735071	0.3343997464473008	0.33496701870532103	0.11944931303433945	0.11717399614658784	0.12088296325481451	0.1028258226802663	0.12141981154289283	0.10328247801746926
0.37164934534214805	0.23615443542032674	0.23814727072475048	0.26767187938883535	0.26922528375838517	0.2845596862724311	0.28586962602845606	0.30165120231157944	0.3027108007777815	0.33469891128113083	0.33526692558756893	0.11941017846854468	0.11713562397168813	0.12036594474976425	0.103002960354587	0.12090044358124885	0.10346035671814491
0.3738887196059291	0.23639321125026244	0.23838767609369685	0.2679304032600386	0.26948515330323014	0.28482865086757825	0.28613978493186576	0.3019306644971577	0.3029913040746168	0.3349985397606108	0.3355672980325306	0.11937093102662077	0.11709714110313237	0.11985040767498845	0.10317977484073992	0.1203825639649665	0.10363791053443094
0.3761415872261661	0.2366324441340607	0.23862854053374988	0.2681893870454411	0.26974548470630055	0.2850980763473084	0.28641040664654605	0.30221058826699543	0.30327227087447206	0.33529863062315307	0.33586813477938937	0.11933157058593927	0.11705854742054228	0.1193363531201328	0.10335626444111767	0.11986617378808972	0.10381513776108875
0.3784080295071193	0.23687213362077392	0.2388698635839402	0.2684488300350444	0.2700062772511326	0.285367961861786	0.2866814903182059	0.3024909726291585	0.3035537001830447	0.33559918260080296	0.336169434561955	0.1192920970245496	0.11701984280420648	0.11882378212307998	0.10353242746207769	0.11935127409292079	0.10399203669702928
0.3806881282429484	0.23711227925597225	0.23911164477978303	0.26870873151475705	0.2702675302171458	0.2856383065567615	0.2869530350881217	0.30277181658697855	0.30383559100128255	0.33590019442025526	0.33647119610868165	0.11925251022118265	0.11698102713507874	0.11831269567075964	0.10370826221411278	0.11883786587036127	0.10416860564519226
0.38298196572066395	0.23735288058174742	0.2393538836532816	0.2689690907664029	0.27052924287964997	0.2859091095735835	0.2872250400931472	0.3030531191390661	0.30411794232539724	0.33620166480287234	0.3367734181426839	0.11921281005525663	0.11694210029478781	0.11780309469919104	0.10388376701175872	0.11832595006021762	0.10434484291259594
0.3852896247230969	0.23759393713671662	0.23959657973293227	0.26922990706772904	0.27079141450985494	0.28618037004920777	0.28749750446572486	0.3033348792793226	0.304400753146877	0.33650359246470074	0.3370760993817556	0.11917299640687917	0.11690306216563666	0.11729498009378148	0.10405894017338824	0.11781552755154934	0.10452074681023049
0.38761118853188686	0.23783544845602694	0.23983973254372795	0.2694911796924141	0.27105404437487746	0.2864520871162083	0.28777042733389524	0.303617095996954	0.3046840224524989	0.3368059761164888	0.3373792385383861	0.11913306915685232	0.11686391263060941	0.11678835268978105	0.1042337800213673	0.11730659918294606	0.10469631565302961
0.3899467409304866	0.2380774140713583	0.2400833416071623	0.26975290791007567	0.2713171317377498	0.28672425990278677	0.288043807821308	0.3038997682764817	0.3049677492243416	0.33710881446370305	0.33768283431977686	0.11909302818667467	0.11682465157337264	0.11628321327238211	0.10440828488180642	0.11679916574266969	0.10487154775966445
0.39229636620718694	0.23831983351092773	0.240327406441233	0.270015090986278	0.27158067585742673	0.2869968875327831	0.2883176450472308	0.30418289509775603	0.3052519324397971	0.33741210620654555	0.3379868854278586	0.11905287337854874	0.11678527887828195	0.1157795625771385	0.10458245308459624	0.11629322796910913	0.10504644145260045
0.3946601491581577	0.2385627062994919	0.24057192656044543	0.27027772818253976	0.27184467598879386	0.28726996912568414	0.28859193812655975	0.3044664754359675	0.30553657107158316	0.33771585003996946	0.33829139055930757	0.11901260461538096	0.1167457944303835	0.11527740129026398	0.10475628296331507	0.11578878655117819	0.10522099505811866
0.3970381750905084	0.2388060319583513	0.24081690147581644	0.27054081875634084	0.2721091313826746	0.2875435037966346	0.28886668616982913	0.30475050826165917	0.30582166408775546	0.3380200446536971	0.33859634840556246	0.11897222178078891	0.11670619811541968	0.1147767300488951	0.10492977285520055	0.11528584212838666	0.10539520690603155
0.39943052982536675	0.23904981000535222	0.24106233069487662	0.27080436196112967	0.2723740412858372	0.2878174906564451	0.2891418882832201	0.3050349925407376	0.30610721045171835	0.33832468873223437	0.3389017576528397	0.11893172475910277	0.11666648981983146	0.11427754944125468	0.10510292110085828	0.11478439529127371	0.10556907532976822
0.4018372997009759	0.23929403995489007	0.24130821372167385	0.27106835704633014	0.2726394049410021	0.2880919288116015	0.2894175435685708	0.3053199272344852	0.3063932091222374	0.3386297809548881	0.3392076169821504	0.1188911134353714	0.11662666943076351	0.1137798600073836	0.10527572604465263	0.11428444658175607	0.10574259866631053
0.40425857157581063	0.23953872131791226	0.24155455005677612	0.27133280325734854	0.27290522158684843	0.28836681736427544	0.2896936511233848	0.30560531129957136	0.3066796590534503	0.3389353199957819	0.33951392506931566	0.11885038769536559	0.11658673683606835	0.11328366223899877	0.10544818603423067	0.11378599649327015	0.10591577525603668
0.4066944328317112	0.23978385360191995	0.2418013391972735	0.2715976998355796	0.27317149045802086	0.2886421554123309	0.2899702100408402	0.30589114368806325	0.3069665591948779	0.3392413045238712	0.3398206805849828	0.11880954742558247	0.11654669192430928	0.11278895657996912	0.10562029942054352	0.11328904547125518	0.10608860344269289
0.4091449713770379	0.24002943631097073	0.2420485806367813	0.2718630460184132	0.2734382107851362	0.28891794204933474	0.2902472194097985	0.3061774233474371	0.3072539084914359	0.33954773320295933	0.34012788219464024	0.11876859251324881	0.11650653458476555	0.1122957434266425	0.10579206455794576	0.11279359391334509	0.10626108157334357
0.411610275649843	0.24027546894568097	0.24229627386544209	0.2721288410392409	0.27370538179478937	0.28919417636456396	0.2905246783148127	0.3064641492205891	0.30754170588344504	0.339854604691713	0.3404355285586335	0.11872752284632608	0.116466264707436	0.11180402312821514	0.10596347980398235	0.11229964216984456	0.10643320799837852
0.41409043462106226	0.2405219510032273	0.2425444183699272	0.2723950841274614	0.27397300270956	0.28947085744301515	0.29080258583613666	0.3067513202458462	0.30782995030664223	0.34016191764367804	0.3407436183321804	0.11868633831351456	0.11642588218304281	0.11131379598687374	0.10613454351926777	0.11180719054382138	0.10660498107129968
0.41658553779772634	0.24076888197734816	0.24279301363343941	0.27266177450848655	0.2742410727480176	0.2897479843654111	0.29108094104973203	0.3070389353569761	0.3081186406921906	0.34046967070729284	0.3410521501653855	0.11864503880425724	0.11638538690303628	0.11082506225821476	0.10630525406759972	0.11131623929149015	0.10677639914865011
0.41909567522619073	0.241016261358346	0.24304205913571403	0.2729289114037473	0.2745095911247285	0.29002555620821063	0.2913597430272771	0.30732699348319775	0.30840777596669045	0.3407778625259054	0.3413611227032558	0.11860362420874354	0.11634477875959823	0.11033782215164933	0.10647560981585258	0.1108267886226244	0.1069474605901064
0.4216209374953856	0.24126408863308804	0.24329155435302047	0.2731964940306991	0.27477855705025994	0.29030357204361495	0.2916389908361744	0.3076154935491922	0.308697355052189	0.34108649173778677	0.3416705345857149	0.11856209441791507	0.11630405764564801	0.10985207583044598	0.1066456091336292	0.11033883870085504	0.10711816375830807
0.42416141574008476	0.24151236328500755	0.24354149875816383	0.2734645216028268	0.2750479697311868	0.2905820309395755	0.2919186835395584	0.30790443447511134	0.3089873768661903	0.34139555697614593	0.34198038444761764	0.11852044932346859	0.1162632234548439	0.10936782341230611	0.10681525039359485	0.10985238964385502	0.10728850701879367
0.4267172016441951	0.24176108479410535	0.24379189182048586	0.27373299332965056	0.2753178283700963	0.2908609319598021	0.29219882019630317	0.3081938151765888	0.3092778403216654	0.3417050568691443	0.34229067091876464	0.11847868881786025	0.11622227608158826	0.10888506496971218	0.10698453197130675	0.10936744152379418	0.10745848873990838
0.42928838744406506	0.2420102526369495	0.24404273300586557	0.2740019084167299	0.27558813216559264	0.2911402741637699	0.29247939986102917	0.308483634564749	0.3095687443270617	0.3420149900399102	0.3426013926239167	0.118436812794312	0.11618121542103438	0.10840380052987086	0.1071534522448161	0.10888399436752394	0.10762810729271877
0.43187506593181346	0.2422598662866769	0.24429402177672044	0.27427126606566904	0.27585888031230243	0.2914200566067254	0.2927604215841107	0.3087738915462165	0.30986008778631247	0.3423253551065523	0.3429125481828078	0.11839482114681325	0.11614004136908722	0.10792403007533835	0.10732200959493099	0.10840204815708177	0.10779736105107673
0.4344773304586784	0.2425099252129933	0.24454575759200653	0.2745410654741213	0.27613007200087913	0.2917002783396947	0.29304188441168305	0.3090645850231255	0.3101518695988462	0.3426361506821743	0.34322413621016057	0.11835271377012671	0.11609875382240989	0.10744575354448926	0.10749020240523777	0.10792160282991858	0.10796624839146318
0.4370952749383861	0.24276042888217353	0.24479793990721946	0.274811305835794	0.27640170641800776	0.2919809384094901	0.29332378738564907	0.30935571389312927	0.3104440886595959	0.3429473753748883	0.34353615531569875	0.1183104905597923	0.11605735267842669	0.10696897083143853	0.10765802906168886	0.10744265827914035	0.10813476769286012
0.4397289938505404	0.24301137675706136	0.2450505681743936	0.2750819863404514	0.27667378274640847	0.2922620358587156	0.29360612954368553	0.3096472770494081	0.3107367438590072	0.34325902778782813	0.34384860410416074	0.1182681514121326	0.11601583783532862	0.10649368178652452	0.1078254879527023	0.10696521435387751	0.10830291733667963
0.4423785822440318	0.24326276829706966	0.24530364184210293	0.2753531061739201	0.2769463001648414	0.2925435697257741	0.29388890991924954	0.30993927338067884	0.31102983408304813	0.34357110651916334	0.3441614811753138	0.11822569622425565	0.11597420919207772	0.10601988621680647	0.1079925774691759	0.10648927085969007	0.10847069570685619
0.4450441357404687	0.24351460295817978	0.24555716035546035	0.27562466451809203	0.27721925784811047	0.2928255390448736	0.2941721275415853	0.3102317017712032	0.311323358213217	0.343883610162112	0.3444747851239665	0.11818312489406141	0.11593246664840959	0.10554758388607866	0.10815929600425278	0.10601482755885883	0.10863810118964778
0.44772575053762753	0.243766880192941	0.2458111231561174	0.27589666055092843	0.27749265496706665	0.2931079428460323	0.2944557814357294	0.3105245611007959	0.31161731512655094	0.3441965373049534	0.3447885145399818	0.11814043732024446	0.11589061010484063	0.10507677451546016	0.10832564195336403	0.10554188417055599	0.10880513217349375
0.4504235234129248	0.24401959945047003	0.24606552968226347	0.2761690934464633	0.277766490688612	0.2933907801550856	0.294739870622517	0.3108178502448333	0.31191170369563426	0.34450988653104225	0.3451026680082902	0.11809763340229983	0.11584863946267104	0.10460745778352987	0.10849161371410787	0.10507044037139224	0.10897178704910004
0.4531375517269096	0.24427276017644944	0.2463203793686251	0.27644196237480634	0.27804076417570267	0.2936740499936904	0.29502439411858744	0.3111115680742609	0.312206522788606	0.3448236564188195	0.3454172441089015	0.11805471304052714	0.11580655462398858	0.10413963332678122	0.10865720968620707	0.10460049579565123	0.10913806420932559
0.4558679334267773	0.2445263618131274	0.24657567164646504	0.27671526650214656	0.2783154745873523	0.2939577513793319	0.2953093509363897	0.3114057134556013	0.3125017712691683	0.34513784554182664	0.3457322414169186	0.11801167613603478	0.11576435549167491	0.10367330073989223	0.10882242827145205	0.10413205003553827	0.10930396204902593
0.45861476704990445	0.24478040379931562	0.24683140594358094	0.27698900499075463	0.27859062107863486	0.29424188332532764	0.29559474008418773	0.31170028525096233	0.31279744799659365	0.3454524524687168	0.3460476585025488	0.11796852259074647	0.11572204196940857	0.10320845957602387	0.10898726787356594	0.1036651026416493	0.10946947896513137
0.4613781517274047	0.24503488557038805	0.24708758168430398	0.2772631769989861	0.2788662028006874	0.29452644484083335	0.29588056056606554	0.3119952823180437	0.3130935518257329	0.34576747576326766	0.34636349393111643	0.11792525230740261	0.1156796139616717	0.10274510934710435	0.10915172689808372	0.10319965312307744	0.10963461335627045
0.4641581871877068	0.24528980655827912	0.247344198289497	0.27753778168128324	0.2791422189007126	0.29481143493084677	0.29616681138193124	0.3122907035101445	0.3133900816070212	0.3460829139843928	0.34667974626307374	0.11788186518956824	0.11563707137375084	0.1022832495242838	0.1093158037525157	0.10273570094800988	0.10979936362316067
0.4669549737601532	0.245545166191482	0.24760125517655318	0.2778128181881781	0.27941866852198144	0.295096852596214	0.2964534915275238	0.31258654767617083	0.3136870361864869	0.34639876568615446	0.3469964140540144	0.1178383611416358	0.11559441411174566	0.1018228795382825	0.10947949684609881	0.10227324554402628	0.1099637281682746
0.46976861237862133	0.2458009638950462	0.2478587517593939	0.27808828566629434	0.2796955508038351	0.2953826968336323	0.2967405999944155	0.31288281366064236	0.3139844144057573	0.34671502941777416	0.3473134958546838	0.11779474006883096	0.11555164208257138	0.10136399877940505	0.10964280458959053	0.1018122862979709	0.11012770539547745
0.4725992045851658	0.24605719909057502	0.24811668744846585	0.2783641832583486	0.2799728648816868	0.295668966635655	0.29702813577001663	0.3131795003036983	0.31428221510206517	0.3470317037236447	0.3476309902109903	0.11775100187721652	0.11550875519396396	0.10090660659825801	0.10980572539556732	0.10135282255696865	0.11029129371061686
0.4754468525336833	0.24631387119622378	0.24837506165073972	0.2786405101031531	0.2802506098870242	0.29595566099069626	0.29731609783758123	0.3134766064411051	0.3145804371082565	0.34734878714334155	0.34794889566401777	0.11770714647369797	0.11546575335448568	0.10045070230589204	0.10996825767803386	0.10089485362833273	0.11045449152094733
0.47831165899359906	0.24657097962669647	0.24863387376970697	0.27891726533561695	0.28052878494741046	0.2962427788830338	0.29760448517620874	0.3137741309042623	0.3148790792527955	0.3476662782116339	0.3482672107500353	0.11766317376602783	0.1154226364735282	0.09999628517401504	0.1101303998524088	0.10043837877985595	0.11061729723512315
0.4811937273535759	0.2468285237932426	0.24889312320537685	0.2791944480867468	0.280807389186486	0.29653031929281337	0.2978932967608496	0.31407207252020836	0.3151781403597714	0.3479841754584948	0.3485859340005085	0.11761908366281122	0.11537940446131756	0.0995433544355464	0.11029215033560291	0.09998339724035077	0.11077970926329783
0.4840931616252451	0.24708650310365482	0.24915280935427367	0.27947205748364917	0.2810864217239693	0.2968182811960522	0.2981825315623073	0.31437043011162713	0.31547761924890444	0.34830247740911335	0.34890506394211046	0.1175748760735096	0.11533605722892207	0.09909190928483724	0.11045350754581307	0.09952990819988372	0.11094172601693941
0.4870100664469608	0.2473449169622652	0.24941293160943379	0.2797500926495305	0.2813658816756587	0.2971066635646422	0.2984721885472435	0.31466920249685354	0.3157775147355515	0.3486211825839044	0.3492245990967319	0.1175305509084471	0.11529259468825179	0.09864194887795463	0.11061446990245827	0.09907791081012363	0.1111033459088091
0.4899445470875755	0.2476037647699414	0.2496734893604018	0.2800285527036982	0.28164576815343234	0.2973954653663532	0.29876226667817946	0.31496838848987896	0.316077825630712	0.34894028949851896	0.3495445379814919	0.11748610807881468	0.11524901675206922	0.09819347233303688	0.11077503582608728	0.098627404184505	0.1112645673526913
0.49289670945023945	0.2478630459240832	0.24993448199322685	0.2803074367615611	0.28192608026524923	0.29768468556483557	0.2990527649135001	0.3152679869003567	0.3163785507410326	0.34925979666385437	0.34986487910874725	0.11744154749667556	0.11520532333398964	0.09774647873069142	0.11093520373844967	0.09817838739894569	0.11142538876374175
0.4958666600762229	0.24812275981861878	0.25019590889045945	0.28058674393463046	0.28220681711515005	0.29797432311962374	0.2993436822074568	0.31556799653360734	0.31667968886881337	0.3495797025860651	0.35018562098610384	0.1173968690749687	0.11516151434848816	0.0973009671142222	0.11109497206228269	0.09773085949169058	0.11158580855794042
0.4988545061487607	0.24838290584400002	0.2504577694311469	0.28086647333051906	0.2824879778032569	0.2982643769861381	0.2996350175101692	0.31586841619062395	0.316981238812012	0.3499000057665715	0.3505067621164248	0.11735207272751719	0.1151175897109037	0.09685693648998495	0.11125433922124017	0.09728481946394396	0.11174582515229048
0.5018603554969207	0.24864348338719874	0.25072006299082894	0.28114662405294233	0.2827695614257732	0.29855484611568767	0.2999267697676286	0.3161692446680764	0.3172831993642494	0.35022070470207056	0.3508283009978415	0.11730715836902901	0.11507354933744669	0.09641438582767137	0.11141330363980018	0.09684026628019637	0.11190543696473298
0.5048843165994948	0.24890449183170144	0.25098278894153353	0.28142719520171694	0.283051567074984	0.29884572945547183	0.3002189379216996	0.31647048075831624	0.31758556931481347	0.3505417978845446	0.351150236123762	0.11726212591510621	0.11502939314519954	0.09597331406077103	0.11157186374337158	0.09639719886837383	0.11206464241395508
0.5079264985889148	0.2491659305575054	0.2512459466517727	0.28170818587276175	0.2833339938392556	0.2991370259485833	0.3005115209101221	0.3167721232493818	0.31788834744866434	0.35086328380127113	0.35147256598288096	0.1172169752822473	0.11498512105212548	0.09553372008686267	0.11173001795815196	0.09595561612037784	0.11222343991946104
0.5109870112551897	0.2494277989411131	0.25150953548653676	0.28198959515809613	0.2836168408030349	0.29942873453400953	0.30080451766651384	0.31707417092500173	0.3181915325464386	0.35118516093483204	0.35179528905918866	0.11717170638785386	0.11494073297707205	0.09509560276773499	0.11188776471076523	0.09551551689221327	0.11238182790135909
0.5140659650498691	0.249690096355527	0.25177355480728975	0.2822714221458395	0.28390010704684837	0.2997208541466334	0.30109792712037076	0.3173766225645992	0.31849512338445285	0.3515074277631221	0.35211840383197923	0.11712631915023526	0.11489622883977654	0.09465896092982717	0.11204510242850318	0.0950769000044005	0.11253980478037562
0.5171634710900281	0.2499528221702442	0.25203800397196413	0.2825536659202105	0.28418379164730134	0.3000133837172359	0.3013917481970699	0.31767947694329607	0.3187991187347079	0.3518300827593581	0.3524419087758604	0.11708081348861371	0.11485160856087129	0.09422379336483289	0.11220202953934688	0.09463976424243725	0.11269736897781257
0.5202796411622786	0.2502159757512519	0.25230288233495585	0.2828363255615256	0.28446789367707764	0.3003063221724972	0.30168597981786976	0.3179827328319167	0.31910351736489323	0.3521531243920879	0.3527658023607616	0.11703518932313002	0.11480687206188829	0.09379009882955103	0.11235854447152605	0.0942041083567986	0.11285451891529164
0.5234145877268029	0.25047955646101944	0.2525681892471171	0.2831194001461978	0.28475241220493663	0.30059966843499675	0.3019806208999114	0.318286388996991	0.31940831803838876	0.3524765511251979	0.35309008305194156	0.1169894465748485	0.11476201926526437	0.09335787604649681	0.11251464565363278	0.09376993106361908	0.11301125301496029
0.5265684239214125	0.25074356365849454	0.25283392405575267	0.2834028887467351	0.2850373462957135	0.30089342142321523	0.3022756703562201	0.3185904442007587	0.3197135195142705	0.3528003614179222	0.35341474930999855	0.11694358516576316	0.11471705009434771	0.09292712370417888	0.11267033151467132	0.0933372310447993	0.11316756969922181
0.5297412635656308	0.25100799669909557	0.2531000861046115	0.28368679043173844	0.28532269501031576	0.3011875800515346	0.302571127095705	0.31889489720117126	0.3200191205473115	0.3531245537248504	0.35373979959087587	0.11689760501880103	0.11467196447340158	0.09249784045741194	0.11282560048376666	0.09290600694831852	0.1133234673906145
0.5329332211648017	0.2512728549347061	0.25336667473388236	0.2839711042659003	0.28560845740572294	0.30148214323023886	0.3028669900231603	0.3191997467518961	0.32032511988798673	0.3534491264959357	0.3540652323458716	0.11685150605783001	0.11462676232761121	0.09207002492760807	0.11298045099024279	0.092476257388725	0.11347894451195373
0.5361444119142209	0.2515381377136675	0.25363368928018604	0.28425582931000176	0.2858946325349832	0.30177710986551415	0.3031632580392653	0.31950499160231866	0.32063151628247416	0.3537740781765023	0.3543910460216453	0.11680528820766277	0.1145814435830871	0.09164367570312493	0.11313488146345207	0.09204798094724964	0.11363399948601227
0.5393749517032939	0.2518038443807726	0.25390112907656937	0.2845409646209108	0.2861812194472121	0.30207247885944877	0.3034599300405844	0.3198106304975452	0.3209383084726586	0.3540994072072531	0.354717239060226	0.11675895139406278	0.11453600816687107	0.09121879133961386	0.11328889033279665	0.09162117617231758	0.11378863073568368
0.5426249571197181	0.25206997427725863	0.254168993452498	0.28482650925157943	0.2864682171875893	0.30236824911003357	0.3037570049195675	0.32011666217840545	0.32124549519613393	0.3544251120242777	0.3550438098990197	0.11671249554374914	0.11449045600694341	0.09079537036033969	0.1134424760276076	0.09119584157983951	0.11394283668378336
0.5458945454536906	0.2523365267407997	0.2544372817338492	0.28511246225104075	0.2867556247973559	0.3026644195111612	0.3040544815645493	0.32042308538145453	0.32155307518620496	0.35475119105905883	0.3553707569708156	0.1166659205844037	0.11444478703222713	0.09037341125636544	0.1135956369769957	0.09077197565336093	0.11409661575294905
0.5491838347021408	0.25260350110549973	0.2547059932429051	0.28539882266440636	0.2870434413138122	0.3029609889526256	0.304352358859749	0.32072989883897524	0.3218610471718895	0.35507764273847986	0.3556980787037941	0.11661922644467485	0.11439900117259115	0.08995291248697157	0.1137483716098231	0.09034957684450262	0.11424996636554141
0.5524929435729888	0.2528708967018844	0.2549751272983439	0.28568558953286305	0.2873316657703137	0.3032579563201212	0.30465063568526934	0.32103710127897994	0.32216940987792037	0.3554044654848314	0.3560257735215326	0.11657241305418412	0.11435309835885941	0.08953387248014621	0.11390067835480977	0.08992864357338703	0.11440288694371503
0.55582199148943	0.2531387128568933	0.25524468321523325	0.2859727618936691	0.2876202971962683	0.30355532049524303	0.30494931091709626	0.3213446914252118	0.3224781620247472	0.3557316577158184	0.3563538398430132	0.1165254803435311	0.11430707852281521	0.08911628963261364	0.11405255564022809	0.08950917422880167	0.11455537590932607
0.5591710985942444	0.2534069488938728	0.25551466030502235	0.28626033878015184	0.28790933461713325	0.3038530803554844	0.3052483834270978	0.3216526679971474	0.32278730232853803	0.3560592178445669	0.3566822760826287	0.11647842824429926	0.11426094159720472	0.08870016231026057	0.11420400189381041	0.08909116716853305	0.11470743168361253
0.5625403857541326	0.25367560413256574	0.25578505787553263	0.28654831922170204	0.28819877705440994	0.3041512347742362	0.30554785208302193	0.32196102970999635	0.32309682950117957	0.3563871442796291	0.35701108065018794	0.11643125668906217	0.11421468751574569	0.08828548884851983	0.11435501554295513	0.08867462071978593	0.11485905268746421
0.565929974564078	0.2539446778891052	0.25605587523095047	0.28683670224377167	0.28848862352564186	0.30444978262078587	0.30584771574849695	0.32226977527470446	0.3234067422502801	0.3567154354249914	0.35734025195092406	0.11638396561139029	0.1141683162131311	0.08787226755267596	0.11450559501437141	0.08825953317943913	0.11501023734120253
0.569339987351735	0.2542141694760044	0.2563271116718183	0.28712548686786915	0.2887788730444093	0.304748722760315	0.30614797328302806	0.32257890339795303	0.3237170392791688	0.357044089680079	0.3576697883854982	0.1163365549458529	0.11412182762503478	0.08746049669799305	0.1146557387340863	0.08784590281425864	0.11516098406434594
0.5727705471818436	0.254484078202148	0.25659876649502567	0.2874146721115545	0.28906952462032554	0.305048054053898	0.30644862354199665	0.32288841278216046	0.3240277192868976	0.3573731054397626	0.3579996883500068	0.11628902462802856	0.11407522168811862	0.08705017453034003	0.11480544512749447	0.08743372786138792	0.11531129127574502
0.5762217778606706	0.25475440337278354	0.25687083899380014	0.2877042569884361	0.2893605772590319	0.3053477753585002	0.30674966537665754	0.3231983021254827	0.3243387809682408	0.3577024810943637	0.3583299502359862	0.11624137459450626	0.11402849834003635	0.0866412992662049	0.11495471261904555	0.0870230065285611	0.11546115739347584
0.5796938039404782	0.2550251442895114	0.2571433284576982	0.28799424050816413	0.28965202996219375	0.3056478855269749	0.3070510976341377	0.3235085701218133	0.324650223013696	0.35803221502966015	0.3586605724304185	0.11619360478289593	0.11398165751943949	0.08623386909324182	0.11510353963242181	0.08661373699457187	0.11561058083486131
0.5831867507240184	0.25529630025027567	0.2574162341725962	0.2882846216764273	0.28994388172749513	0.3059483834080622	0.3073529191574335	0.3238192154607844	0.3249620441094849	0.35836230562689175	0.35899155331573745	0.11614571513183126	0.11393469916598596	0.08582788217042037	0.11525192459032496	0.086205917409238	0.1157595600160164
0.5867007442690553	0.2555678705493541	0.25768955542067995	0.28857539949494676	0.2902361315486334	0.306249267846385	0.30765512878540724	0.3241302368277659	0.3252742429375518	0.35869275126276506	0.35932289126983197	0.11609770558097633	0.1138876232203424	0.08542333662838786	0.11539986591434115	0.08579954589402661	0.11590809335214658
0.5902359113929144	0.2558398544773486	0.2579632914804354	0.2888665729614713	0.2905287784153151	0.3065505376824474	0.3079577253527859	0.32444163290386596	0.3255868181755647	0.3590235503094588	0.3596545846660526	0.11604957607103115	0.11384042962419036	0.0850202305698673	0.11554736202516125	0.08539462054240943	0.11605617925754785
0.5937923796770596	0.2561122513211748	0.2582374416266386	0.2891581410697714	0.29082182131324913	0.3068521917526314	0.30826070769015756	0.3247534023659305	0.32589976849691454	0.35935470113462864	0.3599866318732154	0.11600132654373925	0.11379311832023481	0.0846185620698563	0.11569441134218295	0.08499113941989123	0.11620381614513775
0.597370277471697	0.2563850603640516	0.2585120051303452	0.28945010280963374	0.291115259224142	0.3071542288891935	0.30856407462396795	0.3250655438865425	0.3262130925707148	0.35968620210141156	0.36031903125560705	0.11595295694189228	0.11374568925220739	0.08421832917592553	0.11584101228353916	0.08458910056448588	0.11635100242663299
0.6009697339004076	0.2566582808854907	0.25878698125888	0.28974245716685554	0.29140909112569136	0.3074566479202617	0.3088678249765173	0.3253780561340217	0.3265267890618004	0.3600180515684308	0.3606517811729885	0.11590446720933545	0.11369814236487392	0.08381952990858821	0.1159871632660554	0.08418850198695083	0.11649773651239315
0.6045908788648067	0.2569319121612857	0.2590623692758264	0.2900352031232379	0.29170331599158056	0.30775944766983154	0.3091719575659569	0.32569093777242336	0.3268408566307271	0.36035024788979997	0.3609848799806	0.1158558572909756	0.11365047760403854	0.08342216226157717	0.11613286270522849	0.08378934167127028	0.11664401681156278
0.6082338430492322	0.2572059534635013	0.25933816844101537	0.2903283396565797	0.29199793279147185	0.30806262695776293	0.3094764712062857	0.3260041874615373	0.32715529393377074	0.36068278941512727	0.3613183260291651	0.1158071271327857	0.11360269491655242	0.0830262242022215	0.1162781090150915	0.08339161757481861	0.11678984173175166
0.611898757925461	0.2574804040604619	0.25961437801051457	0.2906218657406716	0.2922929404910002	0.30836618459977594	0.30978136470734596	0.3263178038568872	0.3274700996229252	0.3610156744895197	0.36165211766489386	0.11575827668181199	0.11355479425031687	0.08263171367161704	0.1164229006080788	0.08299532762861617	0.11693520967894244
0.6155857557574533	0.2577552632167402	0.25989099723661635	0.2909157803452886	0.2925883380517665	0.30867011940744665	0.31008663687481924	0.3266317856097282	0.3277852723459019	0.36134890145358656	0.3619862532294872	0.11570930588617896	0.11350677555429214	0.0822386285850385	0.11656723589513263	0.08260046973772717	0.11708011905766114
0.6192949696061266	0.25803053019314554	0.26016802536782735	0.2912100824361834	0.2928841244313309	0.3089744301882034	0.3103922865102225	0.32694613136704614	0.3281008107461271	0.3616824686434435	0.3623207310601407	0.11566021469509659	0.11345863877850074	0.0818469668322237	0.11671111328548278	0.0822070417816505	0.11722456827075689
0.6230265333341571	0.2583062042467125	0.26044546164885585	0.2915047709750799	0.2931802985832059	0.3092791157453217	0.3106983124109034	0.3272608397715558	0.32841671346274137	0.3620163743907161	0.36265554948954754	0.11561100305886651	0.11341038387403528	0.08145672627759382	0.11685453118656142	0.08181504161434106	0.11736855571923854
0.6267805816108112	0.25858228463068805	0.26072330532060006	0.291799844919665	0.2934768594568483	0.3095841748779199	0.31100471337003543	0.3275759094616986	0.3287329791305967	0.36235061702254284	0.3629907068459017	0.11556167092888846	0.11336201079306603	0.08106790476065129	0.11699748800403142	0.08142446706480655	0.11751207980232437
0.6305572499168048	0.2588587705945199	0.2610015556201361	0.2920953032235817	0.293773805997653	0.3098896063809543	0.3113114881766135	0.3278913390716402	0.3290496063802546	0.3626851948615785	0.36332620145290156	0.11551221825766443	0.11331351948884355	0.08068050009622851	0.11713998214168697	0.08103531593718571	0.11765513891742785
0.634356674549194	0.25913566138384386	0.2612802117807055	0.2923911448364214	0.29407113714694444	0.31019540904521414	0.3116186356154486	0.3282071272312692	0.32936659383798367	0.3630201062259978	0.3636620316297526	0.11546264499880862	0.11326490991570673	0.0802945100748147	0.11728201200133981	0.0806475860112883	0.11779773145999428
0.6381789926262927	0.259412956240471	0.2615592730317027	0.29268736870371587	0.294368851841969	0.3105015816573166	0.3119261544671633	0.32852327256619396	0.32968394012575747	0.36335534942949715	0.3639981956911699	0.11541295110705166	0.11321618202909026	0.0799099324628898	0.1174235759828619	0.08026127504262348	0.11793985582336575
0.642024342092622	0.25969065440237526	0.26183873859866236	0.2929839737669294	0.2946669490158875	0.3108081229997014	0.31223404350818507	0.32883977369774	0.33000164386125175	0.3636909227812986	0.3643346919473813	0.11536313653824616	0.11316733578552891	0.07952676500302402	0.11756467248387992	0.07987638076286885	0.11808151039885928
0.6458928617238878	0.2599687551036796	0.262118607703246	0.29328095896345047	0.29496542759776634	0.3111150318506245	0.3125423015107423	0.32915662924294753	0.330319703657841	0.3640268245861516	0.3646715187041293	0.11531320124937593	0.11311837114266446	0.07914500541442493	0.1177052998999244	0.07949290088011196	0.11822269357556792
0.6497846911319898	0.2602472575746435	0.26239887956322916	0.2935783232265831	0.29526428651256903	0.3114223069841537	0.31285092724285685	0.3294738378145681	0.3306381181245961	0.3643630531443357	0.36500867426267364	0.11526314519855993	0.11306928805925326	0.07876465139312927	0.11784545662433743	0.07911083307919853	0.11836340374041754
0.6536999707700591	0.2605261610416487	0.2626795533924882	0.2938760654855389	0.29556352468114877	0.31172994717016134	0.3131599194683401	0.32979139802106155	0.33095688586628136	0.36469960675166274	0.36534615691979416	0.1152129683450588	0.11302008649517102	0.07838570061219485	0.1179851410481021	0.07873017502191715	0.11850363927799634
0.6576388419375281	0.260805464727186	0.26296062840098566	0.2941741846654272	0.2958631410202379	0.3120379511743193	0.3134692769467847	0.3301093084665927	0.33127600548334984	0.3650364836994792	0.36568396496779093	0.11516267064928394	0.11297076641141995	0.0780081507221837	0.11812435155986378	0.07835092434740432	0.11864339857051931
0.661601446785229	0.2610851678498413	0.2632421037947579	0.29447267968724716	0.29616313444244063	0.3123463177580921	0.3137789984335605	0.3304275677510282	0.3315954755719413	0.36537368227466793	0.3660220966944881	0.11511225207280215	0.1129213277701347	0.07763199935129705	0.1182630865457952	0.07797307867235759	0.11878267999773584
0.6655879283205246	0.26136526962428125	0.2635239787758996	0.29477154946787787	0.2964635038562228	0.3126550456787306	0.31408908267980573	0.3307461744699323	0.3319152947238776	0.3657112007596503	0.36636055038323434	0.11506171257834187	0.11287177053458974	0.07725724410570223	0.11840134438953953	0.07759663559134822	0.11892148193688001
0.6695984304124688	0.26164576926123895	0.26380625254255075	0.29507079292006927	0.2967642481659028	0.3129641336892651	0.31439952843242264	0.3310651272145632	0.3322354615266592	0.36604903743238726	0.366699324312905	0.11501105212980058	0.11282209466920573	0.07688388256984524	0.11853912347217488	0.07722159267710538	0.11905980276259243
0.6736330977969988	0.2619266659674994	0.2640889242888812	0.29537040895243233	0.29706536627164215	0.3132735805384992	0.3147103344340683	0.33138442457186906	0.3325559745634606	0.3663871905663814	0.3670384167579029	0.11496027069225155	0.11277230013955486	0.07651191230677767	0.11867642217214325	0.07684794748087853	0.11919764084691309
0.6776920760821589	0.2622079589458851	0.26437199320507704	0.29567039646942966	0.297366857069436	0.3135833849710018	0.31502149942315044	0.3317040651244841	0.33287683241312704	0.3667256584306781	0.36737782598816043	0.11490936823195076	0.11272238691236917	0.07614133085830588	0.11881323886516526	0.0764756975326435	0.11933499455921037
0.6817755117533548	0.26248964739524044	0.2646554584773245	0.29597075437136516	0.29766871945110246	0.313893545727101	0.3153330221338175	0.33202404745072356	0.3331980336501688	0.3670644392898666	0.36771755026913944	0.11485834471634254	0.11267235495554545	0.07577213574538177	0.11894957192414068	0.07610484034123033	0.119471862265776
0.6858835521786408	0.2627717305104169	0.264939319287796	0.29627148155437394	0.2979709523042731	0.3142040615428756	0.3156449012959524	0.3323443701245799	0.3335195768447577	0.36740353140408116	0.3680575878618331	0.11480720011406834	0.11262220423815357	0.07540432446838707	0.11908541971913422	0.07573537339501257	0.11960824233039347
0.6900163456140378	0.26305420748225794	0.2652235748146343	0.2965725769104126	0.29827355451238297	0.31451493115014867	0.3159571356351659	0.3326650317157177	0.33384146056272207	0.3677429330290024	0.36839793702276674	0.11475593439497041	0.11257193473044136	0.07503789450737486	0.11922078061729025	0.0753672941618504	0.11974413311371279
0.6941740412088835	0.2633370774975827	0.26550822423193693	0.2968740393272476	0.29857652495465886	0.3148261532764789	0.31626972387278707	0.332986030789469	0.3341636833655416	0.3680826424158572	0.3687385960039974	0.11470454753010305	0.11252154640384396	0.07467284332231827	0.11935565298273332	0.07500060008943876	0.11987953297344234
0.6983567890112157	0.26362033973917104	0.26579326670974085	0.29717586768844595	0.29887986250611015	0.31513772664515327	0.3165826647258569	0.33330736590682786	0.33448624381034253	0.36842265781142014	0.3690795630531157	0.11465303949173361	0.1124710392309874	0.07430916835345869	0.11949003517654688	0.0746352886056556	0.12001444026423513
0.702564739973187	0.26390399338574677	0.2660787014140062	0.2974780608733627	0.2991835660375167	0.3154496499751787	0.31689595690711914	0.333629035624446	0.3348091404498921	0.3687629774580133	0.3694208364132448	0.11460141025335696	0.11242041318569758	0.07394686702153308	0.11962392555665247	0.07427135711876787	0.12014885333750414
0.7067980459565127	0.2641880376119619	0.2663645275066007	0.29778061775713127	0.2994876344154187	0.31576192198127384	0.3172095991250126	0.33395103849462615	0.3351323718325936	0.36910359959350686	0.3697624143230419	0.1145496597896942	0.11236966824300693	0.07358593672809377	0.11975732247782389	0.07390880301782232	0.12028277054166381
0.7110568597379514	0.2644724715883803	0.26665074414528245	0.29808353721065156	0.29979206650210477	0.3160745413738609	0.317523590083663	0.3342733730653183	0.3354559365024803	0.36944452245132	0.37010429501669734	0.11449778807670716	0.11231880437915996	0.07322637485578554	0.11989022429163043	0.07354762367275924	0.1204161902217038
0.7153413350148182	0.26475729448146096	0.26693735048368467	0.2983868181005788	0.30009686115560125	0.3163875068590569	0.3178379284828734	0.3345960378801125	0.3357798329992101	0.3697857442604195	0.37044647672393494	0.11444579509159955	0.11226782157162096	0.07286817876847351	0.1200226293461526	0.07318781643476768	0.12054911071928132
0.7196516264105322	0.26504250545354063	0.2672243456712976	0.29869045928931115	0.3004020172296597	0.3167008171386645	0.31815261301811626	0.3349190314782332	0.3361040598580594	0.37012726324532064	0.37078895767001163	0.11439368081282758	0.11221671979908197	0.07251134581168373	0.12015453598610293	0.07282937863664785	0.12068153037279927
0.7239878894801961	0.2653281036628178	0.26751172885345276	0.29899445963497895	0.300707533573746	0.3170144709101634	0.3184676423805244	0.3352423523945342	0.33642861560991716	0.3704690776260867	0.3711317360757168	0.11434144522010575	0.11216549904146754	0.07215587331284468	0.12028594255283309	0.07247230759284662	0.12081344751693734
0.7283502807162107	0.2656140882633349	0.26779949917130474	0.299298817991432	0.30101340903302765	0.31732846686670146	0.31878301525688085	0.3355659991594915	0.3367534987812783	0.3708111856183288	0.3714748101573723	0.11428908829441407	0.11211415927994368	0.07180175858152182	0.120416847384206	0.07211660059995495	0.12094486048305697
0.7327389575539218	0.2659004584049608	0.26808765576181515	0.29960353320822775	0.30131964244836235	0.3176428036970854	0.3190987303296114	0.3358899702991976	0.3370787078942382	0.371153585433205	0.3718181781268316	0.11423661001800557	0.11206270049692373	0.07144899890965206	0.12054724881427603	0.07176225493697075	0.12107576759895267
0.7371540783773028	0.26618721323337324	0.2683761977577335	0.2999086041306186	0.3016262326562849	0.3179574800857703	0.3194147862767735	0.3362142643353544	0.3374042414664851	0.37149627527741963	0.37216183819147836	0.11418401037441298	0.11201112267607581	0.07109759157183504	0.12067714517357331	0.07140926786529178	0.12120616718848254
0.74159580252467	0.2664743518900412	0.268665124287581	0.3002140295995398	0.301933178488995	0.31827249471285146	0.31973118177204696	0.336538879785267	0.33773009801129394	0.37183925335322293	0.3725057885542266	0.11413128934845534	0.11195942580233058	0.07074753382566712	0.12080653478895442	0.07105763662929121	0.12133605757199462
0.746064290294433	0.26676187351220676	0.2689544344756315	0.3005198084515962	0.302240478774345	0.3185878462540536	0.3200479154847247	0.3368638151618372	0.3380562760375196	0.37218251785840983	0.37285002741351847	0.11407844692624895	0.11190760986188643	0.07039882291185506	0.1209354159833751	0.0707073584564526	0.12146543706599999
0.7505597029508803	0.2670497772328666	0.2692441274418938	0.3008259395190497	0.302548132335826	0.31890353338072125	0.32036498607970226	0.33718906897355533	0.3383827740495893	0.37252606698631885	0.37319455296332404	0.11402548309520837	0.11185567484221924	0.07005145605462815	0.12106378707597543	0.07035843055761148	0.12159430398308047
0.7550822027299987	0.2673380621807539	0.2695342023020932	0.301132421629806	0.3028561379925559	0.31921955475980845	0.32068239221746764	0.33751463972449475	0.338709590547496	0.37286989892583094	0.3735393633931391	0.11397239784406042	0.11180362073208694	0.06970543046190159	0.12119164638198754	0.07001085012730357	0.12172265663203774
0.7596319528453285	0.2676267274803194	0.26982465816765316	0.30143925360740176	0.3031644945592653	0.3195359090538686	0.32100013255409166	0.33784052591430286	0.3390367240267911	0.3732140118613682	0.3738844568879845	0.11391919116284498	0.11175144752153943	0.06936074332558206	0.12131899221268583	0.06966461434387128	0.12185049331750264
0.7642091174938536	0.26791577225171304	0.27011549414567637	0.3017464342709904	0.3034732008462849	0.31985259492104395	0.32131820574121595	0.3381667260381955	0.3393641729785764	0.3735584039728926	0.3742298316284037	0.1138658630429291	0.11169915520192308	0.06901739182175248	0.12144582287518091	0.06931972036988299	0.12197781234014116
0.7688138618619275	0.26820519561076395	0.2704067093389252	0.3020539624353289	0.3037822556595304	0.3201696110150546	0.3216366104260442	0.33849323858694735	0.3396919358894964	0.37390307343590357	0.37457548579046124	0.1138124134770088	0.11164674376589033	0.06867537311106275	0.12157213667263278	0.06897616535231066	0.12210461199651235
0.7734463521312342	0.2684949966689624	0.27069830284580393	0.30236183691076407	0.30409165780049074	0.32048695598518856	0.32195534525132957	0.3388200620468863	0.3400200112417317	0.3742480184214377	0.37492141754574165	0.11375884245912077	0.11159421320740623	0.06833468433882928	0.12169793190390976	0.0686339464227288	0.12223089057887648
0.7781067554847866	0.2687851745334391	0.27099027376033763	0.30267005650321827	0.3044014060662125	0.32080462847628954	0.3222744088553648	0.33914719489988354	0.34034839751298923	0.3745932370960651	0.37526762506134614	0.11370514998464643	0.11154156352175498	0.06799532263535468	0.12182320686365244	0.06829306069771235	0.12235664637540822
0.7827952401129585	0.26907572830694665	0.27128262117215424	0.30297862001417575	0.3047114992492864	0.321122627128747	0.3225937998719708	0.339474635623347	0.34067709317649547	0.3749387276218894	0.37561410649989146	0.11365133605032134	0.11148879470554882	0.06765728511624047	0.1219479598422808	0.06795350527899302	0.12248187766992658
0.7875119752195561	0.2693666570878391	0.27157534416646384	0.30328752624066785	0.30502193613783357	0.3214409505784841	0.3229135169304852	0.3398023826902126	0.341006096700988	0.37528448815654386	0.37596086001950746	0.11359740065424298	0.11143590675673357	0.06732056888247939	0.12207218912572415	0.06761527725364402	0.12260658274174574
0.792257131027923	0.2696579599700516	0.2718684418240385	0.30359677397525847	0.30533271551548924	0.32175959745694627	0.32323355865575054	0.34013043456893566	0.34133540655070593	0.37563051685319016	0.37630788377383373	0.11354334379587745	0.11138289967459783	0.06698517102088886	0.12219589299559175	0.06727837369448508	0.12273075986589532
0.7970308787870847	0.26994963604308125	0.27216191322119326	0.3039063620060298	0.30564383616139046	0.3220785663910902	0.3235539236681035	0.3404587897234829	0.3416650211853836	0.37597681186051596	0.37665517591201886	0.11348916547606787	0.11132977345978075	0.06665108860421043	0.12231906972898088	0.06694279166021744	0.12285440731283614
0.8018333907779276	0.27024168439196494	0.2724557574297643	0.3042162891165667	0.3059552968501593	0.32239785600337123	0.3238746105833619	0.34078744661332333	0.34199493906023926	0.3763233713227315	0.377002734578716	0.11343486569704186	0.11127652811427684	0.06631831869140825	0.1224417175983703	0.06660852819569385	0.12297752334848155
0.8066648403194178	0.27053410409726053	0.2727499735170895	0.30452655408594287	0.30626709635188887	0.3227174649117319	0.32419561801281405	0.34111640369341995	0.34232515862596813	0.376670193379569	0.3773505579140814	0.11338044446241839	0.111223163641447	0.06598685832791062	0.12256383487173395	0.06627558033223124	0.12310010623420453
0.8115254017748545	0.27082689423502465	0.2730445605459872	0.3048371556887044	0.3065792334321278	0.32303739172958984	0.32451694456320573	0.34144565941422017	0.3426556783287326	0.37701727616627734	0.37769864405377074	0.1133259017772167	0.11116968004602382	0.06565670454588002	0.12268541981227798	0.06594394508766044	0.12322215422647531
0.8164152505581643	0.27112005387679206	0.2733395175747347	0.3051480926948551	0.3068917068518644	0.323357635065825	0.3248385888367273	0.3417752122216473	0.3429864966101528	0.3773646178136214	0.37804699112893614	0.11327123764786358	0.1111160773341206	0.06532785436430544	0.12280647067844797	0.06561361946679511	0.12334366557720244
0.8213345631402307	0.27141358208955446	0.27363484365704877	0.30545936386984057	0.3072045153675127	0.3236781935247676	0.32516054943100325	0.3421050605570909	0.34331761190729815	0.37771221644787767	0.3783955972662239	0.11321645208220125	0.11106235551323668	0.06500030478954244	0.1229269857240638	0.06528460046158102	0.12346463853352674
0.8262835170552626	0.2717074779357393	0.27393053784206217	0.305770967974533	0.3075176577308946	0.32399906570618614	0.32548282493907743	0.3424352028573979	0.3436490226526769	0.37806007019083243	0.37874446058776995	0.11316154508949523	0.11100851459226822	0.06467405281521366	0.12304696319795738	0.06495688505119546	0.1235850713374873
0.8312622909072027	0.27200174047318765	0.2742265991743038	0.3060829037652145	0.3078311326892256	0.3243202502052733	0.3258054139494014	0.3427656375548626	0.34398072727422735	0.37840817715977704	0.3790935792111975	0.1131065166804427	0.11095455458151449	0.0643490954226209	0.12316640134397971	0.06463047020255175	0.12370496222641236
0.8362710643761712	0.2722963687551323	0.2745230266936757	0.30639516999356187	0.3081449389850979	0.3246417456126339	0.3261283150458214	0.3430963630772172	0.34431272419530784	0.37875653546750615	0.379442951249613	0.11305136686717915	0.11090047549268545	0.06402542958097257	0.12328529840113589	0.06430535287031347	0.12382430943252132
0.8413100182249524	0.27259136183017624	0.274819819435432	0.3067077654066294	0.3084590753564645	0.3249635505142719	0.3264515268075648	0.3434273778476217	0.34464501183468627	0.37910514322231287	0.3797925748116026	0.11299609566328758	0.11084627733890948	0.06370305224759676	0.12340365260339325	0.0639815299972355	0.12394311118312373
0.8463793343055166	0.2728867187422702	0.2751169764301565	0.3070206887468338	0.30877354053662304	0.325285663491577	0.32677504780922784	0.3437586802846549	0.3449775886065316	0.37945399852798684	0.38014244800122915	0.11294070308380619	0.11079196013474257	0.06338196036814381	0.12352146217957483	0.0636589985143523	0.12406136570028536
0.8514791955655843	0.27318243853068985	0.2754144967037398	0.3073339387519358	0.3090883332541986	0.325608083121311	0.3270988766207607	0.34409026880230287	0.3453104529204017	0.37980309948380864	0.38049256891802685	0.11288518914523639	0.11073752389617379	0.06306215087679234	0.12363872535328113	0.06333775534116626	0.124179071200885
0.8566097860552276	0.2734785202300136	0.27571237927735776	0.30764751415502534	0.3094034522331275	0.32593080797559465	0.3274230118074555	0.3444221418099499	0.3456436031812346	0.38015244418454774	0.38084293565699895	0.11282955386554992	0.1106829686406358	0.062743620696601	0.1237554403430039	0.0630177973860242	0.12429622589669265
0.861771290933513	0.2737749628700997	0.27601062316744773	0.3079614136845031	0.3097188961926399	0.3262538366218937	0.3277474519299313	0.3447542977123677	0.3459770377893371	0.38050203072045746	0.3811935463086126	0.11277379726419924	0.11062829438701094	0.062426366739568806	0.1238716053619342	0.06269912154614232	0.1244128279941279
0.8669638964751838	0.27407176547606316	0.2763092273856864	0.3082756360640644	0.3100346638472435	0.3265771676230054	0.32807219554412137	0.3450867349097046	0.34631075514037507	0.3808518571772717	0.381544398958795	0.11271791936212226	0.110573501155641	0.06211038590702955	0.12398721861797668	0.06238172470801473	0.1245288756943097
0.8721877900773816	0.2743689270682525	0.27660819093896616	0.3085901800126816	0.3103507539067056	0.32690079953704443	0.32839724120125824	0.3454194517974759	0.34664475362536157	0.38120192163620087	0.38189549168892933	0.11266192018175467	0.11051858896833185	0.061795675089697966	0.12410227831352927	0.06206560374751291	0.12464436719287164
0.877443160266411	0.27466644666222617	0.2769075128293722	0.3089050442445864	0.3106671650760359	0.3272247309174282	0.32872258744786015	0.34575244676655176	0.3469790316306473	0.3815522221739268	0.3822468225758502	0.112605799747035	0.11046355784836641	0.06148223116800722	0.12421678264568214	0.061750755530120216	0.12475930068004715
0.8827301967045416	0.2749643232687296	0.2772071920541586	0.309220227469253	0.3109838960554691	0.3275489603128636	0.3290482328257161	0.3460857182031474	0.3473135875379082	0.3819027568625995	0.38259838969183885	0.11254955808341363	0.11040840782050787	0.061170051012300775	0.12433072980588378	0.061437176911244507	0.12487367434053454
0.8880490901968541	0.2752625558936703	0.277507227605725	0.30953572839137944	0.3113009455404469	0.3278734862673314	0.3293741758718723	0.34641926448881116	0.3476484197241357	0.3822535237698319	0.38295019110461914	0.11249319521786143	0.11035313891101187	0.06085913148304556	0.1244441179801683	0.06112486473634959	0.12498748635356094
0.8934000326981257	0.27556114353809547	0.2778076184715924	0.3098515457108708	0.3116183122216004	0.32819830732007316	0.3297004151186169	0.3467530840004144	0.3479835265616247	0.38260452095869646	0.38330222487735277	0.11243671117887757	0.11029775114763227	0.06054946943101669	0.12455694534884998	0.06081381584114354	0.12510073489252704
0.8987832173197573	0.275860085198166	0.2781083636343792	0.31016767812281965	0.31193599478473183	0.32852342200557433	0.3300269490934649	0.34708717511013876	0.3483189064179617	0.3829557464877187	0.38365448906863336	0.1123801059964993	0.11024224455962865	0.06024106169753907	0.12466921008653742	0.06050402705188773	0.12521341812526288
0.904198838336744	0.2761593798651334	0.27840946207177714	0.31048412431748956	0.31225399191079634	0.3288488288535518	0.3303537763191444	0.3474215361854665	0.34865455765601483	0.3833071984108748	0.3840069817324837	0.11232337970230843	0.11018661917777822	0.05993390511481067	0.12478091036233963	0.06019549518556744	0.1253255342138644
0.9096470911946843	0.27645902652531484	0.2787109127565261	0.3108008829802954	0.3125723022758837	0.3291745263889377	0.3306808953135802	0.3477561655891674	0.3489904786339204	0.383658874777585	0.3843597009183483	0.11226653232944064	0.11013087503437982	0.059627996505831504	0.12489204433932599	0.05988821705010494	0.12543708131467923
0.915128172516836	0.27675902416006837	0.27901271465639094	0.31111795279178517	0.31289092455120016	0.32950051313186335	0.33100830458988006	0.3480910616792875	0.3493266677050727	0.38401077363270913	0.3847126446710908	0.11220956391259396	0.11007501216326432	0.05932333268484058	0.12500261017475367	0.059582189444501665	0.12554805757800835
0.9206422801112097	0.2770593717457677	0.2793148667341344	0.31143533242762134	0.3132098574030484	0.3298267875976457	0.33133600265631724	0.34842622280913743	0.3496631232181101	0.38436289301654186	0.38506581103098564	0.11215247448803681	0.11001903059980277	0.05901991045758592	0.1251126060202239	0.05927740915915791	0.12565846114836887
0.9261896129777101	0.2773600682537781	0.2796173679474943	0.31175302055856247	0.3135290994928104	0.33015334829677134	0.3316639880163177	0.3487616473272813	0.34999984351690555	0.3847152309648082	0.3854191980337163	0.11209526409361807	0.1099629303809156	0.05871772662120023	0.12522203002102117	0.058973872976093134	0.12576829016446567
0.931770371315315	0.27766111265042953	0.279920217249157	0.3120710158504429	0.3138486494769273	0.3304801937348792	0.3319922591684423	0.3490973335775224	0.35033682694055246	0.3850677855086563	0.38577280371036715	0.11203793276877304	0.10990671154507915	0.05841677796478706	0.12533088031673145	0.05867157766893172	0.12587754275860874
0.9373847565293029	0.2779625038969925	0.2802234135867324	0.31238931696415523	0.3141685060068806	0.33080732241274824	0.33232081460637164	0.3494332798988935	0.3506740718233529	0.38542055467465464	0.3861266260874193	0.11198048055453418	0.1098503741323351	0.0581170612694244	0.12543915504087266	0.05837052000339682	0.1259862170573527
0.9430329712385201	0.27826424094965174	0.28052695590272814	0.31270792255562946	0.31448866772917283	0.3311347328262781	0.3326496528188909	0.34976948462564283	0.35101157649480574	0.38577353648478474	0.38648066318674457	0.11192290749353931	0.1097939181842994	0.05781857330827833	0.12554685232058205	0.0580706967373672	0.12609431118109882
0.9487152192826929	0.27856632275948034	0.2808308431345241	0.3130268312758144	0.3148091332853077	0.3314624234664752	0.3329787722898728	0.3501059460872221	0.3513493392795931	0.38612672895643657	0.3868349130255997	0.11186521363003912	0.10973734374416982	0.057521310847032936	0.1256539702770425	0.05777210462101223	0.12620182324386064
0.9544317057297852	0.27886874827241365	0.28113507421434625	0.3133460417706577	0.31512990131177115	0.3317903928194357	0.3333081714982618	0.3504426626082742	0.3516873584975686	0.38648013010240245	0.3871893736166211	0.11180739900990722	0.10968065085673454	0.05722527064394356	0.1257605070252623	0.057474740397125856	0.12630875135359076
0.9601826368833979	0.2791715164292235	0.28143964806924043	0.31366555268108653	0.31545097044001086	0.33211863936633007	0.3336378489180578	0.3507796325086205	0.35202563246374446	0.38683373793087256	0.3875440429678187	0.11174946368064806	0.10962383956838309	0.05693044945007486	0.12586646067391172	0.05717860080127224	0.126415093611989
0.9659682202902156	0.27947462616549107	0.2817445636210463	0.31398536264298654	0.3157723392964167	0.33244716158338544	0.3339678030182998	0.3511168541032474	0.3523641594882779	0.38718755044542763	0.38789891908256957	0.11169140769140665	0.10956690992711096	0.056636844009396725	0.12597182932520212	0.05688368256194565	0.12652084811423236
0.9717886647474951	0.27977807641158076	0.2820498197863702	0.31430547028718275	0.31609400650230046	0.33277595794186987	0.3342980322630487	0.3514543257022943	0.3527029378764583	0.38754156564503395	0.3882539999596124	0.11163323109297695	0.10950986198253	0.05634445105915731	0.12607661107519164	0.05658998240078006	0.12662601294924514
0.9776441803106027	0.2800818660926132	0.28235541547655923	0.31462587423941907	0.31641597067387556	0.3331050269080755	0.3346285351113712	0.35179204561103955	0.35304196592869513	0.38789578152403736	0.3886092835930415	0.11157493393780861	0.10945269578588	0.056053267329971845	0.1261808040134369	0.05629749703281561	0.12673058619948563
0.9835349783005937	0.28038599412843834	0.2826613495976738	0.3149465731203375	0.3167382304222368	0.3334343669433019	0.3349593100173228	0.3521300121298884	0.3533812419405031	0.3882501960721575	0.3889647679722999	0.11151651628002003	0.10939541139003191	0.05576328954595411	0.12628440622292914	0.05600622316658033	0.1268345659409249
0.9894612713118381	0.2806904594336081	0.28296762105046047	0.315267565545458	0.3170607843533398	0.3337639765038382	0.3352903554299304	0.35246822355435864	0.3537207642024897	0.38860480727448077	0.3893204510821737	0.11145797817540341	0.10933800884950058	0.05547451442501128	0.12638741578017942	0.05571615750432812	0.12693795024291887
0.9954232732196957	0.2809952609173491	0.2832742287303253	0.31558885012515747	0.31738363106798007	0.3340938540409475	0.3356216697931757	0.3528066781750681	0.35406053100034196	0.38895961311145566	0.3896763309027856	0.11139931968143633	0.10928048822045297	0.05518693867906066	0.12648983075526843	0.05542729674226621	0.1270407371683291
1.0014211991882311	0.2813003974835353	0.28358117152730583	0.315910425464649	0.31770676916177204	0.33442399800084827	0.3359532515459774	0.35314537427772047	0.3544005406148115	0.3893146115588849	0.39003240540958767	0.11134054085728932	0.10922284956071544	0.054900559013994155	0.12659164921139165	0.05513963757062612	0.1271429247732243
1.0074552656779823	0.28160586803066007	0.28388844832604354	0.31623229016396104	0.31803019722512865	0.33475440682469765	0.3362850991221739	0.35348431014309184	0.35474079132170244	0.38966980058792033	0.3903886725733561	0.11128164176383415	0.10916509292978414	0.054615372130140116	0.12669286920528577	0.054853176674022563	0.12724451110716473
1.013525690453769	0.2819116714518081	0.2841960580057561	0.3165544428179158	0.3183539138432395	0.33508507894857403	0.33661721095050656	0.3538234840470174	0.3550812813918565	0.39002517816505583	0.39074513036018343	0.11122262246365604	0.10910721838883362	0.054331374722259795	0.12679348878677388	0.05456791073146405	0.12734549421283248
1.0196326925925556	0.28221780663462814	0.2845039994402097	0.3168768820161085	0.31867791759605024	0.33541601280345884	0.3369495854546006	0.3541628942603767	0.3554220090911391	0.39038074225212105	0.3911017767314726	0.11116348302105794	0.10904922600072352	0.05404856347979603	0.1268935059990639	0.054283836416612274	0.12744587212606007
1.0257764924913542	0.28252427246130335	0.2848122714976903	0.31719960634288524	0.3190022070582403	0.33574720681521963	0.33728222105294825	0.3545025390490808	0.3557629726804258	0.390736490806275	0.3914586096439297	0.111104223502075	0.10899111583001171	0.05376693508705088	0.12699291887840047	0.05400095039794195	0.1275456428758872
1.0319573118751795	0.2828310678085242	0.28512087304097555	0.31752261437732193	0.31932678079920157	0.33607865940459136	0.33761511615889045	0.3548424166740571	0.3561041704155875	0.391092421779999	0.39181562704955686	0.1110448439744797	0.10893288794296029	0.05348648622332419	0.127091725454207	0.05371924933904637	0.1276448044846461
1.0381753738050519	0.2831381915474593	0.2854298029273066	0.31784590469320256	0.3196516373830176	0.3364103689871588	0.33794826918059984	0.35518252539123585	0.35644560054747704	0.39144853312109035	0.39217282689564675	0.11098534450779211	0.10887454240754435	0.053207213563155165	0.1271899237490004	0.05343872989856635	0.12774335496740719
1.0444309026860459	0.283445642543726	0.28573906000835847	0.3181694758589966	0.3199767753684399	0.3367423339733386	0.33828167852106017	0.35552286345153566	0.35678726132191346	0.39180482277265516	0.39253020712477327	0.11092572517329088	0.10881607929346342	0.05292911377645737	0.12728751177834852	0.053159388730556145	0.12784129233246233
1.05072412427539	0.28375341965736267	0.2860486431302122	0.31849332643783806	0.3203021933088675	0.33707455276836074	0.3386153425780512	0.3558634291008491	0.3571291509796689	0.3921612886731021	0.39288776567478684	0.11086598604401907	0.10875749867214819	0.052652183528696384	0.12738448755074216	0.05288122248461136	0.12793861458095535
1.057055265690613	0.2840615217427986	0.2863585511333252	0.3188174549875024	0.32062788975232404	0.3374070237722503	0.33894925974412693	0.3562042205800283	0.35747126775645294	0.392517928756135	0.3932455004788053	0.11080612719479713	0.10869880061677077	0.052376419480999914	0.1274808490675099	0.05260422780598617	0.1280353197069104
1.0634245554177415	0.2843699476488247	0.28666878285250225	0.3191418600603845	0.3209538632414356	0.3377397453798082	0.33928342840659986	0.35654523612486994	0.3578136098828983	0.3928747409507455	0.39360340946520805	0.11074614870222976	0.10863998520225304	0.05210181829045979	0.12757659432301693	0.052328401335905994	0.1281314056974452
1.0698322233195456	0.2846786962185645	0.2869793371168657	0.3194665402034763	0.32128011231340814	0.33807271598059424	0.33961784694752084	0.35688647396610107	0.3581561755845462	0.39323172318120686	0.3939614905576281	0.11068605064471604	0.10858105250527754	0.0518283766102563	0.12767172130460835	0.05205373971150706	0.1282268705321883
1.0762785006438331	0.28498776628944417	0.28729021274982636	0.31979149395834444	0.321606635500005	0.3384059339589071	0.33995251374366003	0.35722793232936423	0.3584989630818311	0.39358887336706644	0.3943197416749445	0.1106258331024589	0.10852200260429495	0.05155609108967596	0.12776622799194115	0.051780239566237896	0.12832171218370547
1.0827636200317978	0.28529715669316247	0.2876014085690535	0.32011671986110674	0.3219334313275242	0.3387393976937648	0.34028742716648924	0.3575696094352017	0.35884197059006573	0.39394618942313825	0.3946781607312757	0.11056549615747392	0.1084628355795338	0.0512849583744881	0.12786011235786532	0.05150789752989127	0.12841592861728657
1.089287815526412	0.2856068662556609	0.28791292338644464	0.3204422164424101	0.3222604983167752	0.33907310555888814	0.3406225855821616	0.35791150349904205	0.3591851963194261	0.3943036692594959	0.39503674563597135	0.11050503989360047	0.10840355151301102	0.051014975107030125	0.127953372367827	0.05123671022879961	0.1285095177909028
1.0958513225808764	0.2859168937970937	0.2882247560080964	0.32076798222740704	0.3225878349830569	0.3394070559226788	0.3409579873514933	0.3582536127311833	0.35952863847493616	0.3946613107814652	0.3953954942936051	0.110444464396509	0.10834415048853817	0.05074613792626437	0.12804600597968374	0.05096667428597712	0.12860247765499366
1.1024543780671139	0.2862272381317969	0.28853690523427256	0.32109401573573276	0.3229154398361327	0.33974124714820214	0.34129363082994346	0.3585959353367789	0.3598722952564523	0.395019111889617	0.39575440460396655	0.11038376975371213	0.10828463259173486	0.050478443468140455	0.12813801114427292	0.05069778632134714	0.12869480615280793
1.1090972202843215	0.28653789806825836	0.28884936985937537	0.32142031548148153	0.32324331138020923	0.34007567759316676	0.3416295143675958	0.358938469515822	0.36021616485864827	0.3953770704797593	0.39611347446205414	0.1103229560545741	0.10822499791003415	0.05021188836555979	0.1282293858046586	0.050430042951855825	0.12878650122007684
1.115780088967567	0.2868488724090867	0.28916214867191375	0.3217468799731839	0.32357144811391136	0.34041034560990546	0.34196563630913823	0.35928121346312986	0.3605602454709996	0.39573518444293027	0.3964727017580671	0.11026202339031893	0.10816524653269605	0.04994646924869173	0.12832012789665725	0.05016344079159296	0.12887756078492885
1.1225032252964444	0.2871601599509804	0.28947524045447287	0.3220737077137826	0.3238998485302596	0.3407452495453559	0.3423019949938435	0.3596241653683289	0.3609045352777676	0.3960934516653903	0.3968320843773977	0.11020097185404218	0.10810537855081317	0.049682182744991366	0.12841023534849683	0.04989797645200156	0.12896798276798904
1.1292668719037753	0.2874717594846969	0.28978864398368315	0.3224007972006088	0.3242285111166457	0.3410803877410401	0.3426385887555494	0.3599673234158385	0.3612490324579838	0.3964518700286144	0.397191620200623	0.11013980154071903	0.10804539405732218	0.049419025479469525	0.1284997060807882	0.04963364654204483	0.12905776508239342
1.1360712728843656	0.28778366979502135	0.29010235803018913	0.32272814692535884	0.32455743435480955	0.34141575853304584	0.34297541592263936	0.36031068578485576	0.3615937351854347	0.39681043740928484	0.39755130710349784	0.1100785125472153	0.10798529314701366	0.04915699407475671	0.12858853800649683	0.04937044766831633	0.12914690563344777
1.1429166738038161	0.28809588966073457	0.29041638135861814	0.3230557553740693	0.32488661672081437	0.341751360252005	0.3433124748180214	0.3606542506493388	0.3619386416286449	0.39716915167928274	0.3979111429569458	0.1100171049722953	0.10792507591654106	0.048896085151294955	0.12867672903099958	0.04910837643521759	0.129235402318983
1.1498033217073829	0.28840841785458254	0.29073071272754863	0.323383621027094	0.3252160566850234	0.3420871912230755	0.34364976375910933	0.36099801617799243	0.36228374995086166	0.3975280107056809	0.39827112562705175	0.10995557891663366	0.10786474246442918	0.048636295327568746	0.12876427705214155	0.04884742944511444	0.12932325302899983
1.1567314651288954	0.288721253143244	0.29104535088947897	0.32371174235907957	0.3255457527120755	0.3424232497659202	0.3439872810578018	0.3613419805342511	0.362629058310039	0.3978870123507362	0.398631252975054	0.10989393448282346	0.10780429289108583	0.048377621220076605	0.1288511799597103	0.048587603298461346	0.12941045564576825
1.1637013540997225	0.28903439428729844	0.2913602945907952	0.32404011783893993	0.32587570326085996	0.3427595341946862	0.3443250250204619	0.36168614187626263	0.36297456485882074	0.3982461544718806	0.3989915228573353	0.10983217177538786	0.10774372729881057	0.048120059443615304	0.1289374356359474	0.04832889459395062	0.12949700804367126
1.1707132401577995	0.2893478400411942	0.29167554257173905	0.3243687459298333	0.32620590678449346	0.3430960428179856	0.3446629939478972	0.3620304983568728	0.363320267744525	0.39860543492171396	0.3993519331254154	0.10977029090078803	0.10768304579180368	0.047863606611361575	0.12902304195507952	0.048071299928707845	0.12958290808941797
1.177767376356704	0.2896615891532163	0.29199109356637615	0.32469762508913697	0.3265363617302942	0.3434327739388736	0.3450011861353389	0.3623750481236087	0.3636661651091276	0.39896485154799627	0.3997124816259427	0.10970829196743412	0.10762224847617739	0.04760825933504975	0.12910799678360263	0.04781481589838066	0.12966815364165996
1.1848640172747877	0.28997564036545403	0.2923069463025633	0.32502675376842244	0.32686706653975806	0.3437697258548295	0.34533959987242147	0.36271978931866267	0.3640122550892455	0.399324402193639	0.40007316620068556	0.10964617508569564	0.10756133545996453	0.047354014225184926	0.1291922979801825	0.047559439097316414	0.12975274255116176
1.1920034190243662	0.290289992413768	0.2926230995019165	0.3253561304134308	0.327198019648533	0.34410689685773516	0.34567823344316145	0.3630647200788757	0.3643585358161204	0.39968408469669753	0.40043398468652447	0.10958394036791079	0.10750030685312885	0.04710086789095769	0.12927594339532789	0.04730516611865454	0.1298366726608009
1.1991858392609598	0.29060464402775765	0.29293955187977727	0.3256857534640474	0.32752921948639435	0.34444428523385384	0.3460170851259371	0.36340983853572045	0.3647050054156015	0.4000438968903621	0.400794934915443	0.10952158792839611	0.10743916276757431	0.04684881694063492	0.12935893087167472	0.047051993554539706	0.12991994180531208
1.2064115371925936	0.2909195939307286	0.29325630214518145	0.3260156213542773	0.32786066447722007	0.34478188926381037	0.346356153193467	0.36375514281528576	0.36505166200813005	0.4004038366029513	0.4011560147145202	0.10945911788345704	0.10737790331715545	0.04659785798159177	0.1294412582439719	0.046799917996221296	0.13000254781151455
1.2136807735891502	0.29123484083965895	0.2935733490008244	0.3263457325122196	0.32819235303896493	0.34511970722256957	0.34669543591278956	0.3641006310382593	0.36539850370872134	0.4007639016579019	0.40151722190592143	0.10939653035139878	0.10731652861768717	0.046347987620396935	0.12952292333856974	0.04654893603421684	0.13008448849807053
1.2209938107917835	0.29155038346516676	0.29389069114302957	0.3266760853600421	0.32852428358363567	0.34545773737941454	0.34703493154524145	0.36444630131991035	0.36574552862694887	0.4011240898737619	0.40187855430689023	0.10933382545253399	0.10725503878695516	0.046099202463018685	0.1296039239739315	0.046299044258351074	0.1301657616754568
1.2283509127223842	0.2918662205114758	0.29420832726171364	0.32700667831395586	0.32885645451726475	0.34579597799792666	0.3473746383464359	0.3647921517700741	0.3660927348669257	0.4014843990641818	0.40224000972973917	0.10927100330919645	0.1071934339447236	0.04585149911500608	0.1296842579604629	0.046050239258043746	0.13024636514607835
1.2357523448931043	0.2921823506763829	0.2945262560403544	0.32733750978418996	0.32918886423988575	0.3461344273359638	0.34771455456624273	0.3651381804931342	0.3664401205272898	0.40184482703790625	0.40260158598184237	0.10920806404574794	0.10713171421274906	0.045604874181531585	0.12976392310027052	0.04580251762236642	0.13032629670414053
1.2431983744159416	0.29249877265122354	0.29484447615595627	0.32766857817496514	0.32952151114550693	0.3464730836456388	0.34805467844876536	0.3654843855880054	0.36678768370118503	0.40220537159876585	0.40296328086562544	0.1091450077885906	0.10706987971478679	0.045359324267479906	0.12984291718713337	0.04555587594012067	0.13040555413550692
1.2506892700123766	0.29281548512083805	0.2951629862790168	0.3279998818844683	0.32985439362208524	0.34681194517329744	0.3483950082323202	0.3658307651481169	0.3671354224762446	0.40256603054566814	0.4033250921785581	0.10908183466617617	0.10700793057660356	0.045114845977728635	0.1299212380067445	0.04531031080006187	0.130484135217813
1.2582253020230734	0.29313248676353804	0.29548178507349293	0.32833141930482673	0.3301875100515013	0.3471510101594984	0.34873554214941455	0.36617731726139546	0.36748333493457397	0.40292680167258976	0.40368701771314447	0.10901854480901682	0.10694586692598536	0.044871435917198	0.12999888333646936	0.04506581879097382	0.13056203772030983
1.2658067424176331	0.29344977625107166	0.2958008711967663	0.32866318882208173	0.3305208588095323	0.3474902768389898	0.34907627842672484	0.36652404001024735	0.36783141915273315	0.4032876827685681	0.40404905525691476	0.10895513834969406	0.10688368889274946	0.04462909069093968	0.13007585094523222	0.04482239650186415	0.1306392594041199
1.2734338648044117	0.29376735224858946	0.2961202432996096	0.32899518881616235	0.3308544382658264	0.3478297434406888	0.3494172152850757	0.36687093147154226	0.36817967320171974	0.40364867161769186	0.40441120259241664	0.10889161542287254	0.1068213966087537	0.044387806904360616	0.1301521385938429	0.04458004052195719	0.13071579802162603
1.2811069444403917	0.29408521341460986	0.29643990002615195	0.3293274176608593	0.3311882467838758	0.34816940818765907	0.3497583509394158	0.36721798971659464	0.36852809514695073	0.4040097659990934	0.4047734574972056	0.10882797616530618	0.10675899020790734	0.04414758116322659	0.13022774403441417	0.04433874744095334	0.13079165131701131
1.2888262582411194	0.29440335840098447	0.2967598400138441	0.3296598737237985	0.33152228272099127	0.3485092692970886	0.35009968359879884	0.3675652128111471	0.36887668304824545	0.4043709636869395	0.4051358177438373	0.10876422071585133	0.10669646982617935	0.04390841007385404	0.13030266501070287	0.04409851384913921	0.13086681702604608
1.296592084790695	0.294721785852863	0.29708006189342423	0.32999255536641436	0.3318565444282746	0.34884932498026794	0.3504412114663588	0.36791259881535254	0.3692254349598079	0.404732262450423	0.40549828109985764	0.10870034921547594	0.10663383560161158	0.04367029024329483	0.130376899258124	0.043859336337394694	0.13094129287574674
1.3044047043518285	0.2950404944086591	0.2974005642888825	0.33032546094392323	0.3321910302505927	0.3491895734425686	0.35078293273928907	0.3682601457837569	0.369574348930209	0.40509366005375463	0.4058608453277943	0.10863636180727138	0.10657108767432695	0.043433218279361085	0.1304504445035093	0.04362121149744169	0.13101507658478795
1.312264398875954	0.29535948270001394	0.2977213458174263	0.33065858880529697	0.33252573852655026	0.34953001288341984	0.3511248456088195	0.3686078517652815	0.3699234230023685	0.4054551542561535	0.40622350818514774	0.1085722586364619	0.1065082261865405	0.04319719079068918	0.13052329846499333	0.04338413592190449	0.13108816586317573
1.320171452013404	0.295678749351762	0.2980424050894452	0.33099193729323506	0.3328606675884632	0.3498706414962862	0.35146694826019464	0.3689557148032044	0.37027265521353747	0.40581674281183827	0.406586267424382	0.1085080398504151	0.10644525128256943	0.04296220438705589	0.13059545885232637	0.043148106204455416	0.13116055841243224
1.3281261491236485	0.2959982929818952	0.29836374070847516	0.331325504744139	0.33319581576233154	0.35021145746864657	0.35180923887265064	0.36930373293514424	0.37062204359528045	0.4061784234700199	0.40694912079291606	0.10844370559865334	0.10638216310884493	0.04272825567936067	0.13066692336661845	0.04291311893991434	0.1312322519252973
1.3361287772855897	0.296318112201527	0.2986853512711635	0.33165928948808393	0.3335311813678124	0.3505524589819701	0.35215171561939307	0.369651904193041	0.37097158617345677	0.4065401939748909	0.40731206603311443	0.10837925603286422	0.10631896181391914	0.042495341279721544	0.13073768970025412	0.04267917072436944	0.13130324408597005
1.3441796253079266	0.2966382056148575	0.299007235367233	0.33199328984879223	0.3338667627181925	0.3508936442116944	0.35249437666757405	0.3700002266031384	0.3713212809682035	0.40690205206561814	0.4076751008822782	0.10831469130690943	0.1062556475484803	0.04226345780164564	0.1308077555370062	0.04244625815524472	0.1313735325697536
1.352278983739575	0.2969585718191366	0.2993293915794462	0.33232750414360596	0.3342025581203611	0.3512350113272026	0.3528372201782691	0.3703486981859667	0.37167112599391655	0.4072639954763329	0.40803822307263615	0.10825001157683872	0.10619222046535984	0.042032601860132246	0.1308771185518367	0.042214377831516714	0.1314431150433819
1.3604271448801535	0.2972792094046281	0.2996518184835695	0.3326619306834591	0.3345385658747827	0.35157655849180025	0.35318024430645517	0.3706973169563234	0.37202111925923276	0.40762602193612274	0.4084014303313353	0.10818521700089792	0.10612868071954323	0.04180277007179711	0.13094577641108174	0.041983526353767786	0.1315119891647214
1.3686244027905345	0.2976001169545745	0.29997451464833685	0.3329965677728508	0.33487478427546896	0.3519182838626937	0.35352344720098694	0.3710460809232563	0.37237125876701166	0.40798812916902266	0.40876472038043227	0.10812030773954075	0.10606502846818251	0.0415739590549542	0.13101372677226664	0.04175370032426784	0.1315801525828988
1.3768710533034536	0.297921293045159	0.30029747863541373	0.33333141370981656	0.33521121160995165	0.3522601855909653	0.3538668270045742	0.37139498809004445	0.37272154251431716	0.4083503148940055	0.4091280909368832	0.10805528395544041	0.10600126387060473	0.04134616542968317	0.13108096728393548	0.04152489634713774	0.13164760293814481
1.3851673940341884	0.29824273624547054	0.30062070899936066	0.33366646678590184	0.33554784615925437	0.35260226182155163	0.35421038185375864	0.37174403645418014	0.373071968492399	0.40871257682497397	0.4094915397125355	0.10799014581349727	0.10593738708832381	0.04111938581807095	0.131147495586049	0.041297111028406164	0.1317143378617942
1.3935137243912972	0.29856444511746594	0.3009442042875967	0.3340017252861331	0.335884686197865	0.35294451069322036	0.35455410987889024	0.37209322400735134	0.3734225346866745	0.40907491267075113	0.40985506441411845	0.10792489348085488	0.10587339828505114	0.040893616844222436	0.13121330930957242	0.04107034097619788	0.13178035497634255
1.4019103455874267	0.29888641821593415	0.30126796304036285	0.33433718748899055	0.3362217299937077	0.3532869303385465	0.35489800920410497	0.3724425487354224	0.37377323907671006	0.4094373201350718	0.4102186627432337	0.10785952712690604	0.10580929762670538	0.0406688551343386	0.13127840607656083	0.04084458280076575	0.13184565189541786
1.410357560650181	0.29920865408845854	0.3015919837906851	0.3346728516663796	0.33655897580811506	0.35362951888388977	0.3552420779473009	0.3727920086184158	0.3741240796362028	0.40979979691657326	0.4105823323963463	0.10779404692330621	0.10574508528142441	0.04044509731689416	0.13134278350013062	0.040619833114575954	0.13191022622348214
1.4188556744330574	0.2995311512753798	0.30191626506433733	0.33500871608360294	0.3368964218957994	0.3539722744493703	0.3555863142201139	0.37314160163049404	0.37447505433296113	0.41016234070878654	0.41094607106477526	0.10772845304398368	0.10568076141957462	0.04022234002270153	0.13140643918441697	0.040396088532499874	0.13197407555612983
1.4274049936264492	0.29985390830975955	0.30224080537980463	0.3353447789993325	0.3372340665048247	0.3543151951488464	0.35593071612789595	0.3734913257399411	0.37482616112888706	0.41052494920012766	0.4113098764346844	0.10766274566515095	0.10561632621376368	0.04000057988502448	0.13146937072464482	0.04017334567187092	0.13203719748000253
1.4360058267687137	0.30017692371734167	0.3025656032482454	0.3356810386655802	0.3375719078765785	0.3546582790898899	0.3562752817696901	0.3738411789091433	0.37517739797995686	0.410887620073888	0.4116737461870729	0.10759692496531639	0.10555177983884945	0.03977981353966342	0.13153157570690155	0.03995160115256979	0.13209958957256163
1.4446584842573071	0.3005001960165163	0.3028906571734548	0.33601749332767095	0.33790994424574344	0.35500152437376353	0.35662000923820764	0.3741911590945718	0.37552876283620285	0.41125035100822627	0.4120376779977668	0.10753099112529353	0.10548712247195183	0.03956003762510818	0.13159305170839275	0.03973085159711687	0.13216124940217355
1.453363278359986	0.3008237237182807	0.3032159656518263	0.33635414122421287	0.33824817384026795	0.35534492909539694	0.3569648966198033	0.37454126424676254	0.37588025364169375	0.41161313967615853	0.4124016695374081	0.10746494432821313	0.10542235429246431	0.03934124878253442	0.13165379629697327	0.03951109363080718	0.1322221745281098
1.4621205232260774	0.30114750532620255	0.3035415271723145	0.3366909805870687	0.3385865948813387	0.35568849134336217	0.35730994199445276	0.3748914923102983	0.3762318683345164	0.4119759837455496	0.4127657184714473	0.10739878475953528	0.10535747548206241	0.03912344365596354	0.13171380703155933	0.03929232388183479	0.1322823625006606
1.470930534897817	0.30147153933638127	0.3038673402163976	0.3370280096413282	0.33892520558335126	0.35603220919985107	0.3576551434357283	0.3752418412237901	0.3765836048467569	0.4123388808791046	0.41312982246013297	0.10733251260705862	0.1052924862247171	0.038906618892418976	0.1317730814619722	0.03907453898128921	0.13234181086077967
1.4797936313217521	0.3017958242374104	0.3041934032580386	0.3373652266052775	0.33926400415388075	0.35637608074065086	0.35800049901077413	0.3755923089198578	0.37693546110448134	0.4127018287343586	0.41349397915850256	0.10726612806093362	0.1052273867067064	0.0386907711419191	0.13183161712883873	0.03885773556334371	0.13240051714024048
1.48871013236022	0.3021203585103393	0.3045197147636479	0.337702629690372	0.33960298879365397	0.35672010403512033	0.35834600678028344	0.3759428933251115	0.3772874350277164	0.41306482496366914	0.41385818621637327	0.1071996313136716	0.10516217711662207	0.03847589705758736	0.13188941156347767	0.0386419102652944	0.1324584788616221
1.4976803598028874	0.30244514062863465	0.3048462731920448	0.3380402171012063	0.3399421576965194	0.35706427714616523	0.35869166479847353	0.3762935923601328	0.37763952453043137	0.4134278672142062	0.41422244127833296	0.1071330225601577	0.10509685764538673	0.038261993295783725	0.13194646228808438	0.038427059727670354	0.13251569353829495
1.5067046373783677	0.3027701690581417	0.30517307699441926	0.3383779870354845	0.34028150904941906	0.3574085981302153	0.35903747111306206	0.37664440393945514	0.37799172752051785	0.4137909531279431	0.41458674198373	0.107066301997662	0.10503142848625881	0.038049056516182844	0.13200276681558876	0.03821318059435086	0.13257215867427874
1.5157832907659001	0.30309544225704654	0.30550012461429316	0.33871593768399283	0.34062104103235796	0.35775306503719867	0.35938342376524257	0.3769953259715459	0.3783440418997713	0.41415408034164813	0.4149510859666649	0.10699946982584992	0.10496588983484903	0.03783708338184155	0.132058322649641	0.03800026951259028	0.1326278717642566
1.5249166476071065	0.3034209586758364	0.30582741448748174	0.3390540672305684	0.3409607518183761	0.35809767591051916	0.35972952078966	0.37734635635878605	0.3786964655638716	0.4145172464868755	0.41531547085598025	0.10693252624679432	0.10490024188912819	0.03762607055933387	0.13211312728461166	0.03778832313319214	0.13268283029374572
1.5341050375178134	0.303746716757261	0.30615494504205515	0.3393923738520711	0.341300639573518	0.3584424287870307	0.36007576021438725	0.37769749299745203	0.3790489964023635	0.41488044918995504	0.41567989427525187	0.10686547146498662	0.10483448484943918	0.03741601471877942	0.13216717820557733	0.03757733811054109	0.1327370317387988
1.5433487920999491	0.30407271493629384	0.306482714698299	0.3397308557183537	0.34164070245680433	0.3587873216970141	0.3604221400608994	0.37804873377769654	0.3794016322986381	0.4152436860719853	0.4160443538427792	0.10679830568734872	0.10476861891850879	0.03720691253396424	0.132220472888136	0.03736731110267755	0.13279047356604678
1.5526482449535108	0.3043989516400927	0.3068107218686757	0.34006951099223176	0.3419809386202011	0.35913235266415133	0.36076865834405036	0.37840007658352826	0.37975437112991256	0.4156069547488224	0.4164088471715759	0.1067310291232435	0.10470264430145829	0.036998760682440235	0.13227300879864856	0.03715823877144686	0.13284315323281248
1.5620037316886017	0.30472542528796026	0.3071389649577851	0.34040833782945484	0.3423213462085908	0.35947751970550246	0.3611153130720477	0.37875151929279416	0.3801072107672113	0.4159702528310725	0.41677337186936075	0.10666364198448765	0.10463656120581549	0.03679155584558558	0.13232478339411102	0.036950117782510006	0.13289506818694008
1.5714155899375468	0.3050521342913052	0.3074674423623253	0.34074733437867644	0.3426619233597424	0.35982282083148004	0.3614621022464279	0.37910305977715897	0.3804601490753463	0.41633357792408177	0.41713792553854806	0.10659614448536078	0.10457036984152455	0.03658529470866512	0.13237579412187017	0.03674294480546081	0.13294621586675248
1.580884159367074	0.30537907705360184	0.30779615247105313	0.3410864987814234	0.3430026682042814	0.3601682540458247	0.36180902386203184	0.3794546959020867	0.380813183912898	0.41669692762792854	0.4175025057762388	0.10652853684262152	0.10450407042096008	0.03637997396096182	0.13242603842003575	0.03653671651394674	0.1329965937012645
1.5904097816905756	0.3057062519703512	0.30812509366474466	0.3414258291720675	0.3433435788656604	0.36051381734558097	0.3621560759069808	0.3798064255268208	0.3811663131321952	0.4170602995374128	0.41786711017421074	0.10646081927551336	0.10443766315893448	0.03617559029584427	0.13247551371722466	0.03633142958569735	0.13304619910988436
1.5999928006804371	0.3060336574290407	0.3084542643161554	0.3417653236777941	0.34368465346012844	0.360859508721072	0.3625032563626501	0.3801582465043651	0.38151953457929605	0.41742369124204876	0.4182317363189093	0.10639299200578073	0.10437114827271345	0.035972140410834186	0.1325242174325041	0.03612708070261661	0.1330950295025417
1.6096335621804478	0.30636129180910443	0.30878366278998076	0.3421049804185728	0.3440258900967014	0.36120532615587514	0.362850563203646	0.38051015668146415	0.3818728460939685	0.41778710032605443	0.41859638179143865	0.10632505525767892	0.1043045259820249	0.03576962100768455	0.13257214697550523	0.03592366655083268	0.133143082279517
1.6193324141182788	0.30668915348188286	0.30911328744281535	0.34244479750712675	0.34436728687713114	0.36155126762679696	0.3631979943977786	0.38086215389858386	0.38222624550966955	0.4181505243683439	0.41896104416755153	0.1062570092579859	0.10423779650907114	0.03556802879244003	0.13261929974613906	0.03572118382085421	0.13319035483156938
1.6290897065180392	0.307017240810583	0.3094431366231141	0.3427847730489031	0.3447088418958764	0.36189733110384786	0.3635455479060394	0.38121423598989196	0.3825797306535276	0.41851396094251736	0.41932572101764126	0.10618885423601364	0.10417096007854064	0.035367360475571985	0.13266567313503685	0.03551962920761653	0.1332368445400931
1.6389057915129117	0.30734555215023757	0.3097732086711512	0.343124905142042	0.34505055324007156	0.3622435145502184	0.36389322168257426	0.38156640078323867	0.38293329934632153	0.41887740761685277	0.4196904099067313	0.10612059042362078	0.10410401691762006	0.03516761277200331	0.13271126452305282	0.035318999410467455	0.13328254877647794
1.6487810233578566	0.30767408584766487	0.3101035019189795	0.34346519187734625	0.3453924189894961	0.36258981592225253	0.36424101367465883	0.38191864610013676	0.38328694940246005	0.4192408619542966	0.4200551083944659	0.10605221805522469	0.10403696725600343	0.03496878240119017	0.13275607128146305	0.03511929113339818	0.1333274649027345
1.6587157584424002	0.30800284024142854	0.31043401469039134	0.34380563133825187	0.34573443721654507	0.36293623316942425	0.3645889218226743	0.38227096975574254	0.38364067862996426	0.4196043215124555	0.42041981403510253	0.10598373736781043	0.10396981132590671	0.03477086608720015	0.13280009077200816	0.034920501085000666	0.13337159027126688
1.6687103553034934	0.30833181366179585	0.31076474530087667	0.3441462216007958	0.34607660598619766	0.3632827642343109	0.3649369440600807	0.38262336955883586	0.383994484830446	0.41996778384358646	0.42078452437750063	0.10591514860094768	0.10390254936207778	0.034573860558804625	0.13284332034672275	0.03472262597855291	0.13341492222463103
1.6787651746384535	0.3086610044306977	0.3110956920575829	0.34448696073358637	0.3464189233559865	0.3636294070525696	0.36528507831339285	0.3829758433118	0.3843483657990889	0.4203312464945882	0.4211492369651131	0.10584645199679724	0.10383518160180955	0.034377762549546276	0.13288575734804908	0.034525662532178814	0.133457458095819
1.6888805793179813	0.3089904108616878	0.3114268532592746	0.34482784679777306	0.34676138737596823	0.3639761595529106	0.36563332250215475	0.38332838881060366	0.38470231932462845	0.4206947070069933	0.421513949335978	0.10577764780012697	0.10376770828494884	0.03418256879772841	0.13292739910863816	0.03432960746879132	0.13349919520803155
1.6990569343992543	0.3093200312599009	0.3117582271962912	0.3451688778470141	0.3471039960886908	0.3643230196570728	0.36598167453891334	0.38368100384477904	0.3850563431893317	0.42105816291695763	0.421878659022708	0.1057087362583219	0.1037001296539113	0.03398827604663879	0.13296824295159126	0.034134457516238115	0.13354013087474925
1.7092946071391046	0.309649863922012	0.3120898121505076	0.3455100519274473	0.34744674752916405	0.36466998527979855	0.36633013232919454	0.3840336861974039	0.3854104351689778	0.4214216117552531	0.42224336355248204	0.10563971762139608	0.10363244595369116	0.033794881044464375	0.13300828619014737	0.03394020940740461	0.13358026239987453
1.7195939670072704	0.309979907136195	0.3124216063952917	0.34585136707765796	0.3477896397248283	0.36501705432880716	0.3666786937714771	0.3843864336450808	0.3857645930328385	0.4217850510472577	0.42260806044703597	0.1055705921420057	0.1035646574318744	0.03360238054443698	0.13304752612786785	0.03374685988017845	0.13361958707727695
1.7299553856997325	0.3103101591820816	0.3127536081954639	0.34619282132864865	0.34813267069552334	0.36536422470477103	0.36702735675716647	0.3847392439579182	0.38611881454365704	0.4221484783129475	0.4229727472226533	0.10550136007546061	0.10349676433864897	0.03341077130494696	0.13308596005869333	0.03355440567758805	0.1336581021911769
1.7403792371521247	0.310640618330719	0.3130858158072553	0.34653441270380747	0.3484758384534572	0.36571149430128935	0.36737611917057045	0.3850921148995095	0.3864730974576293	0.42251189106688725	0.42333742139015634	0.10543202167973559	0.10342876692681872	0.0332200500894686	0.13312358526663104	0.03336284354788077	0.1336958050160746
1.7508658975532332	0.3109712828445292	0.3134182274782664	0.3468761392188776	0.34881914100317557	0.36605886100486235	0.36772497888887284	0.38544504422691456	0.3868274395243832	0.4228752868182222	0.423702080454897	0.10536257721548403	0.10336066545181258	0.033030213666741304	0.1331603990258401	0.03317217024450869	0.1337326928164515
1.76141574535857	0.31130215097726616	0.3137508414474254	0.34721799888192534	0.34916257634152986	0.36640632269486617	0.3680739337821077	0.38579802969063864	0.3871818384869589	0.42323866307066893	0.42406672191674755	0.1052930269460491	0.10329246017169934	0.03284125881081579	0.1331963986009015	0.03298238252628494	0.13376876284708317
1.7720291613040315	0.3116332209739751	0.3140836559449463	0.3475599896933096	0.34950614245764633	0.36675387724352754	0.36842298171313426	0.3861510690346136	0.3875362920817891	0.42360201732250713	0.42443134327009197	0.105223371137476	0.10322415134719859	0.03265318230107539	0.13323158124650547	0.032793477157394335	0.13380401235301065
1.7827065284196406	0.3119644910709495	0.3144166691922874	0.3479021096456501	0.3498498373328947	0.3671015225158974	0.36877212053761105	0.3865041599961775	0.38789079803867826	0.42396534706657024	0.42479594200381676	0.10515361005852465	0.10315573924169183	0.03246598092231068	0.13326594420732363	0.032605450907468025	0.1338384385691569
1.7934482320433673	0.31229595949568945	0.31474987940210913	0.34824435672379594	0.35019365894085713	0.3674492563698255	0.3691213481039694	0.38685730030605436	0.38824535408078326	0.4243286497902376	0.42516051560130175	0.10508374398068115	0.10308722412123453	0.03227965146483314	0.13329948471844943	0.032418300551618984	0.13387203872065356
1.8042546598350382	0.31262762446685954	0.315083284778232	0.3485867289047944	0.3505376052472957	0.3677970766559355	0.36947066225338854	0.3872104876883354	0.3885999579245931	0.4246919229754252	0.4255250615404115	0.1050137731781715	0.10301860625457096	0.03209419072446451	0.13333220000504298	0.03223202287056992	0.13390481002286947
1.8151262017903238	0.31295948419424635	0.3154168835155944	0.3489292241578594	0.3508816742101222	0.3681449812175979	0.3698200608197698	0.38756371986045796	0.38895460727990866	0.42505516409857763	0.42588957729348637	0.10494369792797216	0.10294988591314186	0.031909595502593646	0.13336408728216043	0.03204661465062131	0.13393674968109792
1.8260632502548164	0.3132915368787159	0.3157506738002103	0.3492718404443397	0.3512258637793653	0.3684929678909048	0.37016954162970955	0.3879169945331861	0.38930929984982265	0.42541837063065907	0.42625406032733315	0.10487351850982307	0.1028810633711004	0.03172586260630794	0.13339514375518036	0.03186207268377217	0.13396785489071306
1.8370661999381863	0.3136237807121714	0.316084653809127	0.3496145757176871	0.3515701718971398	0.3688410345046445	0.3705191025024745	0.38827030941059093	0.38966403333069966	0.42578154003714497	0.42661850810321666	0.10480323520624182	0.10281213890532258	0.03154298884840756	0.13342536661963322	0.03167839376778758	0.1339981228372551
1.848135447928429	0.31395621387751027	0.31641882171038244	0.3499574279234256	0.3519145964976146	0.3691891788802751	0.3708687412499755	0.3886236621900299	0.3900188054121561	0.42614466977801396	0.4269829180768513	0.10473284830253231	0.10274311279541963	0.03136097104743385	0.13345475306094556	0.03149557470618447	0.1340275506962314
1.8592713937061955	0.3142888345485817	0.31675317566296274	0.3503003949991183	0.35225913550698085	0.3695373988318987	0.37121845567674094	0.38897705056212756	0.39037361377703955	0.42650775730773843	0.42734728769839087	0.10466235808680122	0.10267398532374963	0.03117980602775461	0.13348330025466737	0.03131361230837015	0.13405613563324437
1.8704744391592067	0.3146216408901438	0.31708771381675954	0.3506434748743369	0.3526037868434202	0.3698856921662355	0.3715682435798918	0.3893304722107552	0.3907284561014092	0.4268708000752773	0.4277116144124215	0.10459176484996727	0.10260475677543132	0.030999490619642245	0.13351100536654315	0.0311325033896388	0.1340838748038351
1.8817449885967616	0.3149546310578202	0.3174224343125268	0.35098666547062873	0.3529485484170728	0.3702340566825984	0.3719181027491144	0.38968392481301134	0.3910833300545155	0.4272337955240668	0.4280758956579517	0.1045210688857772	0.10253542743835564	0.030820021659270225	0.133537865552114	0.030952244771238924	0.1341107653535687
1.8930834487643238	0.31528780319805744	0.3177573352818386	0.35132996470148564	0.3532934181300057	0.37058249017286554	0.3722680309666351	0.39003740603920084	0.39143823329878014	0.42759674109201223	0.4284401288684044	0.10445027049081393	0.10246599760319791	0.0306413959888161	0.1335638779571866	0.030772833280458656	0.13413680441810527
1.9044902288582053	0.3156211554480817	0.31809241484704537	0.3516733704723116	0.35363839387618057	0.3709309904214564	0.3726180260071942	0.3903909135528161	0.39179316348977533	0.42795963421148053	0.42880431147160797	0.1043793699645131	0.10239646756342943	0.03046361045646151	0.13358903971746372	0.030594265750611527	0.1341619891229584
1.9159657405403292	0.31595468593585524	0.31842767112123116	0.3520168806803905	0.3539834735414215	0.3712795552053032	0.37296808563801903	0.39074444501051575	0.39214811827620405	0.4283224723092905	0.42916844088978734	0.10430836760917366	0.10232683761533126	0.030286661916495206	0.13361334795854418	0.030416539021132394	0.134186316583623
1.9275103979530908	0.31628839278003335	0.31876310220817033	0.3523604932148545	0.3543286550033833	0.3716281822938271	0.3733182076187986	0.3910979980621059	0.3925030952998803	0.428685252806706	0.42953251453955615	0.1042372637299709	0.10225710805800713	0.030110547229352136	0.1336367997963066	0.03023964993766981	0.13420978390570326
1.9391246177343011	0.316622274089921	0.31909870620228453	0.3527042059566516	0.35467393613151893	0.371976869448911	0.3736683897016574	0.39145157035051936	0.39285809219570783	0.429047973119427	0.4298965298319077	0.10416605863496982	0.10218727919339315	0.02993526326164364	0.1336593923363978	0.03006359535204517	0.13423238818462835
1.9508088190322228	0.31695632796542866	0.31943448118859896	0.3530480167785133	0.3550193147870479	0.3723256144248734	0.37401862963112836	0.39180515951179584	0.39321310659166103	0.4294106306575817	0.4302604841722066	0.10409475263513694	0.10211735132627305	0.02976080688620719	0.13368112267455956	0.02988837212233264	0.13425412650572355
1.9625634235206988	0.31729055249702953	0.3197704252426986	0.3533919235449228	0.35536478882292327	0.37267441496844267	0.3743689251441273	0.3921587631750621	0.39356813610876407	0.42977322282571856	0.4306243749601802	0.10402334604435341	0.10204732476428964	0.029587174982163233	0.13370198789641563	0.02971397711296042	0.13427499594442338
1.9743888554143678	0.31762494576571493	0.32010653643068565	0.3537359241120825	0.35571035608380003	0.3730232688187302	0.3747192739699269	0.3925123789625116	0.3939231783610713	0.43013574702279794	0.43098819958991064	0.10395183917942787	0.10197719981795778	0.029414364434948936	0.13372198507754263	0.0295404071946912	0.1342949935659874
1.9862855414839768	0.3179595058429509	0.32044281280913445	0.35408001632788133	0.3560560144060021	0.3733721737072049	0.37506967383012935	0.39286600448938486	0.3942782309556461	0.43049820064218425	0.4313519554498259	0.10388023236010928	0.1019069768006758	0.029242372136385697	0.13374111128352695	0.029367659244663002	0.13431411642547175
1.9982539110717792	0.3182942307906342	0.3207792524250489	0.3544241980318626	0.3564017616174905	0.3737211273576663	0.37542012243864087	0.39321963736394916	0.39463329149254167	0.43086058107163816	0.4317156399226918	0.10380852590910054	0.10183665602873962	0.029071194984735982	0.13375936356995055	0.029195730146518883	0.13433236156804185
2.010294396107033	0.3186291186610483	0.3211158533158178	0.3547684670551922	0.35674759553783075	0.3740701274862195	0.3757706175016454	0.3935732751874789	0.39498835756478023	0.4312228856933087	0.43207925038560374	0.10373672015206895	0.10176623782135397	0.028900829884685564	0.133776738982192	0.029024616790366053	0.13434972602870232
2.0224074311215867	0.31896416749681905	0.3214526135091713	0.3551128212206246	0.35709351397816014	0.37441917180124684	0.3761211567175777	0.393926915554235	0.3953434267583336	0.43158511188372495	0.4324427842099784	0.10366481541766268	0.1016957225006479	0.028731273747419905	0.13379323455554015	0.02885431607283806	0.13436620683226863
2.0345934532655616	0.31929937533087055	0.3217895310231367	0.35545725834247177	0.35743951474115543	0.37476825800338354	0.37647173777709725	0.3942805560514455	0.3956984966521019	0.4319472570137888	0.43280623876154584	0.10359281203752116	0.10162511039168357	0.02856252349072186	0.13380884731542153	0.02868482489716584	0.13438180099348074
2.0468529023231294	0.31963474018638116	0.3221266038659943	0.3558017762265702	0.35778559562100043	0.3751173837854908	0.376822358363062	0.3946341942592855	0.3960535648178942	0.43230931844876697	0.4331696114003409	0.10352071034628829	0.10155440182247161	0.028394576038950348	0.1338235742770877	0.028516140173199034	0.1343965055169889
2.059186220728381	0.3199702600767386	0.3224638300362332	0.356146372670248	0.35813175440335293	0.37546654683262937	0.3771730161505015	0.39498782775085695	0.3964086288204083	0.43267129354828343	0.4335328994806955	0.10344851068162719	0.10148359712398385	0.02822742832303682	0.13383741244544467	0.02834825881745573	0.13441031739731102
2.0715938535812968	0.32030593300549576	0.3228012075225069	0.35649104546229243	0.3584779888653127	0.3758157448220323	0.3775237088065915	0.39534145409216864	0.3967636862172102	0.4330331796663116	0.4338961003512308	0.10337621338423125	0.10141269663016475	0.028061077280645108	0.13385035881559304	0.028181177753156206	0.1344232336188469
2.084076248663807	0.320641756966326	0.32313873430358925	0.35683579238291724	0.35882429677538813	0.37616497542308047	0.37787443399062576	0.3956950708421164	0.39711873455871427	0.43339497415116673	0.43425921135484863	0.10330381879783823	0.10134170067794569	0.027895519856159012	0.13386241037252944	0.028014893910254912	0.1344352511557929
2.0966338564559543	0.32097772994297874	0.3234764083483292	0.35718061120372985	0.359170675893464	0.37651423629727504	0.3782251893539917	0.3960486755524634	0.3974737713881631	0.43375667434549864	0.434622229828724	0.10323132726924429	0.10127060960725731	0.02773075300064498	0.13387356409091922	0.02784940422548665	0.13444636697222734
2.109267130152151	0.32131384990923434	0.323814227615607	0.357525499687699	0.3595171239707685	0.37686352509821064	0.37857597254014175	0.39640226576781956	0.39782879424160705	0.4341182775862838	0.43498515310429753	0.1031587391483145	0.10119942376104235	0.027566773672024425	0.13388381693552276	0.02768470564241632	0.13445657802206767
2.1219765256775314	0.3216501148288595	0.3241521900542895	0.3578704555891213	0.3598636387498404	0.3772128394715506	0.3789267811845688	0.3967558390256222	0.39818380064788467	0.4344797812048186	0.4353479785072671	0.10308605478799901	0.10112814348526918	0.027403578835006215	0.13389316586091127	0.0275207951114691	0.13446588124914172
2.1347625017044103	0.32198652265556255	0.32449029360318477	0.3582154766535889	0.3602102179644964	0.3775621770549985	0.37927761291477824	0.39710939285611596	0.3985387881286019	0.4348411825267114	0.43571070335758	0.1030132745443448	0.10105676912894328	0.027241165461168393	0.13390160781148097	0.02735766958994823	0.13447427358701702
2.147625519668832	0.32232307133294796	0.32482853619099783	0.3585605606179564	0.3605568593397984	0.3779115354782737	0.37962846535026246	0.3974629247823328	0.3988937541981129	0.435202478871875	0.43607332496942636	0.10294039877650926	0.10098530104412251	0.027079530528995477	0.13390913972159524	0.027195326042129153	0.13448175195927092
2.160566043787228	0.32265975879447184	0.3251669157362857	0.35890570521030823	0.36090356059201995	0.3782609123630832	0.37997933610247403	0.39781643232007224	0.39924869636349924	0.4355636675545208	0.4364358406512304	0.10286742784677307	0.10091373958592911	0.026918671023890894	0.13391575851541404	0.027033761439206216	0.13448831327914945
2.1735845410731627	0.32299658296339634	0.32550543014741246	0.3592509081499253	0.361250319428614	0.3786103053230969	0.38033022277479883	0.3981699129778814	0.39960361212455003	0.4359247458831496	0.4367982477056429	0.1027943621205545	0.10084208511256222	0.026758583938253366	0.1339214611070929	0.026872972759392155	0.1344939544497663
2.1866814813541975	0.3233335417527447	0.325844077322504	0.35959616714725245	0.3615971335481799	0.37895971196391987	0.3806811229625299	0.39852336425703544	0.3999584989737421	0.4362857111605464	0.4371605434295347	0.10272120196642218	0.10077033798531179	0.026599266271425392	0.13392624440044187	0.026712956987939407	0.13449867236414548
2.199857337288837	0.32367063306525584	0.32618285514940293	0.35994147990386516	0.36194400064043	0.37930912988306603	0.381032034252841	0.398876783651517	0.40031335439621946	0.4366465606837715	0.43752272511398843	0.1026479477561083	0.1006984985685712	0.02644071502983003	0.13393010528929494	0.026553711117157874	0.13450246390506493
2.213112584383593	0.3240078547933391	0.3265217615056237	0.36028684411243683	0.3622909183861568	0.37965855666993253	0.3813829542247594	0.39923016864799743	0.4006681758697743	0.4370072917441555	0.4378847900442911	0.10257459986452283	0.10062656722985257	0.02628292722696912	0.13393304065748168	0.02639523214645756	0.13450532594512765
2.2264477010101436	0.32434520481902884	0.3268607942583069	0.36063225745670546	0.36263788445720035	0.3800079899057732	0.38173388044914025	0.3995835167258164	0.4010229608648256	0.43736790162729094	0.438246735499927	0.1025011586697671	0.1005545443397954	0.026125899883394865	0.13393504737838668	0.02623751708240718	0.13450725534686114
2.2398631684225956	0.32468268101393855	0.3271999512641745	0.36097771761144104	0.3629848965164147	0.38035742716367077	0.38208481048863974	0.3999368253569617	0.40137770684440083	0.4377283876130258	0.4386085587545713	0.10242762455314493	0.10048243027218598	0.02596963002678976	0.13393612231533325	0.02608056293869332	0.13450824896250424
2.2533594707748548	0.3250202812392156	0.32753923036948385	0.3613232222424117	0.36333195221763487	0.3807068660085118	0.3824357418976879	0.4002900920060506	0.40173241126411413	0.43808874697545674	0.43897025707608095	0.10235399789918072	0.10041022540396458	0.025814114692039425	0.13393626232175393	0.025924366736235882	0.1345083036342487
2.2669370951380965	0.3253580033454959	0.3278786294099824	0.3616687690063515	0.36367904920564387	0.38105630399696	0.38278667222246343	0.40064331413030935	0.4020870715721484	0.4384489769829229	0.4393318277264897	0.10228027909562888	0.10033793011524449	0.025659350921184654	0.13393546424066471	0.02576892550315968	0.13450741619401185
2.2805965315183476	0.3256958451728575	0.3282181462108624	0.3620143555509267	0.3640261851161398	0.3814057386774294	0.38313759900086564	0.4009964891795535	0.402441685209234	0.4388090748979983	0.4396932679619996	0.10220646853348894	0.10026554478932097	0.025505335763497783	0.13393372490519084	0.025614236274828173	0.13450558346355024
2.294338272874165	0.326033804550775	0.32855777858671514	0.3623599795147028	0.3643733575757023	0.3817551675900586	0.38348851976248893	0.401349614596169	0.4027962496086292	0.4391690379774861	0.4400545750329745	0.10213256660702132	0.10019306981268666	0.025352066275479146	0.13393104113814047	0.025460296093914536	0.13450280225455913
2.308162815134429	0.3263718792980741	0.32889752434148495	0.36270563852711135	0.3647205642017593	0.38210458826668325	0.3838394320285962	0.40170268781509116	0.40315076219610074	0.4395288634724116	0.4404157461839333	0.10205857371375635	0.1001205055750457	0.025199539520905034	0.133927409752161	0.025307102010375004	0.1344990693683883
2.3220706572162446	0.3267100672228852	0.32923738126842433	0.3630513302084169	0.3650678026025546	0.38245399823081055	0.3841903333120915	0.4020557062637865	0.40350522038990355	0.4398885486280159	0.44077677865354314	0.10198449025451294	0.10004785246932502	0.025047752570863224	0.13392282754999485	0.025154651081512824	0.13449438159639726
2.336062301042938	0.3270483661225976	0.32957734715004705	0.36339705216968343	0.3654150703771138	0.3828033949975926	0.38454122111749495	0.4024086673622324	0.40385962160076144	0.4402480906837497	0.44113766967461226	0.10191031663340999	0.09997511089169055	0.02489670250377074	0.13391729132403896	0.025002940372006677	0.13448873571971376
2.3501382515621807	0.3273867737838137	0.3299174197580832	0.3637428020127418	0.36576236511521165	0.3831527760737997	0.3848920929409147	0.40276156852289774	0.40421396323184705	0.44060748687326723	0.4414984164740838	0.10183605325787978	0.09990228124155867	0.024746386405370302	0.13391079785672844	0.02485196695388936	0.13448212850933317
2.3642990167642037	0.32772528798230244	0.3302575968534329	0.36408857733015565	0.3661096843973386	0.38350213895779456	0.3852429462700218	0.40311440715072305	0.40456824267876246	0.440966734424419	0.4418590162730289	0.10176170053868279	0.09982936392161157	0.02459680136882625	0.13390334392035186	0.024701727906641935	0.1344745567260759
2.378545107700138	0.32806390648295347	0.33059787618612024	0.36443437570518916	0.36645702579466755	0.3838514811395054	0.38559377858402255	0.40346718064310216	0.40492245732951854	0.4413258305592474	0.44221946628664033	0.10168725888992228	0.09975635933780816	0.02444794449465526	0.1338949262769802	0.024552220317133333	0.1344660171204879
2.392877038500453	0.3284026270397307	0.33093825549524725	0.3647801947117727	0.3668043868690205	0.38420080010039953	0.38594458735363235	0.4038198863898611	0.4052766045645168	0.441684772493979	0.4425797637242259	0.10161272872905662	0.09968326789940203	0.0242998128908134	0.1338855416786373	0.024403441279750027	0.1344565064332386
2.4072953263935135	0.3287414473956263	0.3312787325089482	0.3651260319144705	0.3671517651728358	0.3845500933134572	0.38629537004105047	0.4041725217732397	0.405630681756529	0.4420435574390194	0.4429399057892023	0.10153811047691343	0.0996100900189514	0.024152403672719203	0.1338751868672574	0.02425538789633741	0.13444602139468032
2.4218004917242455	0.329080365282614	0.33161930494434294	0.36547188486844673	0.3674991582491341	0.3848993582431453	0.3866461240999314	0.40452508416787264	0.405984686270677	0.4424021825989472	0.44329988967908845	0.10146340455770664	0.09953682611233437	0.024005713963267894	0.1338638585747276	0.024108057276247763	0.1344345587250757
2.436393057972914	0.3294193784216031	0.3319599705074913	0.3658177511194328	0.367846563631486	0.38524859234539105	0.3869968469753606	0.4048775709407688	0.4063386154644147	0.4427606451725081	0.44365971258549997	0.1013886113990451	0.09946347659876263	0.023859740892818948	0.13385155352277422	0.02396144653636334	0.13442211513456925
2.4510735517740176	0.32975848452239165	0.332300726893346	0.3661636282036934	0.36819397884397775	0.38559779306755537	0.3873475361038263	0.4052299794512932	0.4066924666875073	0.4431189423526097	0.44401937169414235	0.10131373143195217	0.09939004190079642	0.02371448159926537	0.13383826842297708	0.023815552801110584	0.13440868732308786
2.46584250293529	0.3300976812836203	0.33264157178570714	0.366509513647994	0.36854140140117875	0.3859469578484068	0.38769818891319424	0.4055823070511471	0.40704623728201206	0.4434770713263148	0.44437886418480504	0.10123876509087609	0.0993165224443557	0.023569933228030138	0.13382399997703942	0.023670373202493877	0.1343942719805966
2.4807004444568266	0.3304369663927257	0.3329825028571754	0.36685540496956665	0.3688888288081078	0.38629608411809535	0.3880488028226808	0.40593455108434884	0.4073999245822593	0.44383502927483687	0.44473818723135566	0.10116371281370595	0.09924291865873683	0.023426092932092857	0.13380874487639005	0.02352590488010975	0.13437886578681457
2.4956479125503126	0.33077633752589314	0.3333235177691059	0.36720129967607734	0.36923625856020015	0.38664516929812587	0.38839937524282675	0.40628670888721513	0.40775352591483294	0.4441928133735339	0.44509733800173445	0.10108857504178637	0.09916923097662515	0.023282957872016397	0.13379249980248176	0.023382144981196618	0.13436246541157004
2.510685446658382	0.33111579234801136	0.3336646141715616	0.36754719526559254	0.3695836881432739	0.38699421080133206	0.38874990357547157	0.40663877778834107	0.40810703859855096	0.4445504207919035	0.4454563136579478	0.1010133522199293	0.09909545983410942	0.023140525215946894	0.1337752614267913	0.02323909066056551	0.13434506751436004
2.5258135894740787	0.33145532851262466	0.33400578970326694	0.3678930892265458	0.3699311150334969	0.3873432060318507	0.3891003852137255	0.4069907551085821	0.40846045994444624	0.4449078486935774	0.4458151113560631	0.1009380447964315	0.09902160567069575	0.02299879213965106	0.13375702641056364	0.0230967390807173	0.13432666874466292
2.54103288696045	0.33179494366188644	0.3343470419915609	0.3682389790377042	0.3702785366973534	0.387692152385094	0.389450817541945	0.407342638161034	0.40881378725574735	0.4452650942363158	0.44617372824620244	0.10086265322308664	0.09894766892932148	0.022857755826512616	0.13373779140511033	0.022955087411807185	0.13430726574196683
2.556343888370238	0.33213463542651306	0.33468836865235113	0.36858486216813613	0.37062595059161046	0.38804104724772526	0.3898011979357051	0.407694424251015	0.409167017827859	0.4456221545720034	0.446532161472538	0.10078717795520052	0.09887365005636958	0.022717413467578496	0.13371755305179533	0.02281413283167666	0.13428685513561334
2.571747146265715	0.3324744014257358	0.33502976729006667	0.36893073607717614	0.3709733541632853	0.3883898879976313	0.39015152376177437	0.4080461106760452	0.4095201489483439	0.44597902684664276	0.44689040817328607	0.1007116194516053	0.09879954950168324	0.022577762261573042	0.1336963079818787	0.02267387252589259	0.13426543354502485
2.5872432165386163	0.33281423926725534	0.33537123549761183	0.3692765982143935	0.37132074484961153	0.38873867200389756	0.39050179237808796	0.40839769472582965	0.4098731778969023	0.4463357082003511	0.4472484654807016	0.10063597817467439	0.09872536771857864	0.022438799414858934	0.13367405281654499	0.022534303687708146	0.13424299757942038
2.602832658430207	0.33315414654719366	0.33571277085631873	0.36962244601955746	0.37166812007800576	0.3890873966267802	0.39085200113372154	0.408749173682238	0.41022610194535397	0.44669219576735386	0.44760633052107324	0.10056025459033727	0.09865110516386082	0.022300522141533108	0.13365078416708798	0.022395423518132063	0.13421954383808554
2.6185160345514573	0.3334941208500481	0.3360543709359017	0.36996827692260537	0.3720154772660347	0.3894360592176824	0.3912021473688652	0.40910054481928654	0.41057891835761895	0.44704848667598107	0.4479640004147179	0.10048444916809175	0.09857676229783763	0.022162927663421428	0.1336264986348965	0.022257229225907338	0.13419506891017363
2.6342939109033563	0.3338341597486436	0.33639603329440926	0.3703140883436078	0.37236281382138176	0.3897846571191265	0.391552228414797	0.40945180540311876	0.4109316243896987	0.44740457804866224	0.44832147227597613	0.1004085623810217	0.09850233958433378	0.022026013210032502	0.13360119281121285	0.02211971802755386	0.13416956937491875
2.6501668568973313	0.3341742608040864	0.33673775547817836	0.37065987769273684	0.3727101271418137	0.39013318766472876	0.3919022415938576	0.4098029526919881	0.41128421728965675	0.4477604670019222	0.4486787432132068	0.10033259470581075	0.09842783749070462	0.021889776018639395	0.1335748632773317	0.02198288714738794	0.13414304180165004
2.666135445375801	0.3345144215657162	0.337079535021787	0.37100564237023165	0.37305741461514735	0.390481648179173	0.3922521842194237	0.41015398393623687	0.4116366942976003	0.44811615064637544	0.44903581032878204	0.10025654662275434	0.09835325648785148	0.021754213334270744	0.13354750660475645	0.02184673381749036	0.13411548274957852
2.6822002526328483	0.33485463957105976	0.3374213694480073	0.3713513797663658	0.37340467361921686	0.3908300359781855	0.39260205359588235	0.4105048963782804	0.4119890526456616	0.4484716260867234	0.449392670719083	0.1001804186157791	0.09827859705023564	0.02161932240973563	0.13351911935495764	0.021711255277772068	0.13408688876799602
2.6983618584350144	0.3351949123457834	0.3377632562677588	0.3716970872614139	0.3737519015218394	0.39117834836850784	0.3929518470186041	0.41085568725258664	0.4123412895579786	0.44882689042174917	0.4497493214744948	0.10010421117245356	0.09820385965589369	0.02148510050560759	0.1334896980794582	0.02157644877592979	0.13405725639610466
2.71462084604223	0.335535237403646	0.3381051929800617	0.37204276222561833	0.3740990956807833	0.39152658264787227	0.39330156177391773	0.4112063537856587	0.41269340225067735	0.4491819407443135	0.4501057596794019	0.10002792478400617	0.09812904478645137	0.02135154489026725	0.13345923931998982	0.02144231156753662	0.1340265821634432
2.730977802228858	0.3358756122464518	0.3384471770719894	0.3723884020191565	0.3744462534437339	0.3918747361049752	0.3936511951390851	0.411556893196016	0.41304538793185214	0.4495367741413509	0.45046198241218394	0.09995155994533687	0.09805415292713737	0.021218652839895213	0.13342773960823706	0.021308840915999383	0.13399486258943227
2.747433317304874	0.33621603436400327	0.33878920601862195	0.3727340039921066	0.37479337214826064	0.39222280601945136	0.39400074438227345	0.41190730269417597	0.4133972438015477	0.44989138769386533	0.4508179867452111	0.09987511715503525	0.09797918456679922	0.02108642163848984	0.13339519546613587	0.02117603409255686	0.13396209418361593
2.763987985137163	0.33655650123405373	0.33913127728299897	0.37307956548441573	0.3751404491217842	0.39257078966184855	0.3943502067625314	0.412257579482636	0.413748967051741	0.45024577847692704	0.4511737697448399	0.09979859691539285	0.09790414019791804	0.02095484857788854	0.13336160340575987	0.021043888376334863	0.13392827344566172
2.780642403170963	0.3368970103222602	0.3394733883160723	0.37342508382586564	0.37548748168154267	0.3929186842936016	0.3946995795297613	0.41260772075585506	0.4141005548663223	0.4505999435596681	0.451529328471409	0.09972199973242014	0.09782902031662315	0.02082393095775359	0.13332695992927768	0.02091240105432135	0.13389339686526114
2.797397172451417	0.33723755908213626	0.33981553655665936	0.3737705563360405	0.3758344671345593	0.3932664871670067	0.3950488599246956	0.4129577237002357	0.41445200442107666	0.45095388000527903	0.45188465997923505	0.09964532611586037	0.09775382542270503	0.020693666085616513	0.1332912615291093	0.02078156942143039	0.1338574609225276
2.8142528976452668	0.3375781449550044	0.34015771943139617	0.3741159803242933	0.376181402777609	0.3936141955251963	0.39539804517886934	0.4133075854941063	0.41480331288366684	0.4513075848710054	0.4522397613166094	0.09956857657920587	0.09767855601963375	0.02056405127684613	0.13325450468775557	0.020651390780427548	0.13382046208737108
2.831210187062679	0.33791876536994897	0.3404999343546893	0.37446135308971257	0.37652828589718473	0.3939618066021123	0.3957471325145956	0.41365730330770173	0.4151544774136131	0.45166105520814404	0.45259462952579277	0.09949175163971087	0.09760321261456974	0.020435083854678737	0.13321668587796864	0.020521862442000938	0.13378239682008086
2.848269652679189	0.33825941774376883	0.3408421787286702	0.37480667192108985	0.37687511376946575	0.3943093176224819	0.3960961191449389	0.4140068743031471	0.41550549516227736	0.4520142880620399	0.45294926164301325	0.09941485181840959	0.09752779571838227	0.020306761150269637	0.13317780156297943	0.02039298172476478	0.13374326157118333
2.865431910157798	0.3386000994809303	0.3411844499431466	0.3751519340968865	0.3772218836602833	0.39465672580179223	0.39644500227369117	0.4143562956344394	0.41585636327284314	0.4523672804720834	0.4533036546984613	0.09933787764013022	0.0974523058456618	0.020179080502611413	0.1331378481959149	0.02026474595524519	0.1337030527812999
2.882697578871184	0.3389408079735189	0.34152674537555683	0.37549713688520076	0.3775685928250885	0.3950040283462632	0.39679377909534447	0.4147055644474291	0.416207078880299	0.4527200294717062	0.45365780571628717	0.09926082963350945	0.0973767435147369	0.020052039258589005	0.13309682222022445	0.020137152467892605	0.13366176688127496
2.900067281924058	0.33928154060119287	0.3418690623909214	0.3758422775437342	0.37791523850891867	0.3953512224528237	0.3971424467950668	0.41505467787980266	0.41655763911141974	0.4530725320883792	0.4540117117145968	0.09918370833100826	0.0973011092476884	0.019925634773015233	0.13305472006980779	0.020010198605115548	0.1336194002923179
2.9175416461756507	0.3396222947311355	0.3422113983417966	0.3761873533197598	0.3782618179463655	0.39569830530908595	0.3974910025486761	0.41540363306106554	0.41690804108474905	0.4534247853436091	0.4543653697054489	0.09910651426892851	0.09722540357036386	0.019799864408611256	0.1330115381688728	0.019883881717257523	0.13357594942584683
2.9351213022623317	0.33996306771800744	0.342553750568227	0.37653236145008795	0.3786083283615408	0.39604527409332024	0.3978394435226153	0.41575242711252397	0.41725828191058134	0.45377678625293577	0.45471877669485194	0.09902924798742728	0.09714962701239421	0.019674725535994142	0.13296727293180766	0.01975819916261834	0.1335314106836023
2.952806884620376	0.34030385690389986	0.34289611639769846	0.3768772991610347	0.37895476696804475	0.3963921259744294	0.39818776687392665	0.41610105714726764	0.4176083586909445	0.4541285318259301	0.45507192968276017	0.09895191003053178	0.09707378010720792	0.019550215533689297	0.13292192076343667	0.019633148307420356	0.13348578045747672
2.970599031508854	0.3406446596182863	0.3432384931450908	0.37722216366838796	0.3793011309689327	0.39673885811192383	0.3985359697502261	0.4164495202701522	0.41795826851958195	0.4544800190661904	0.45542482566307235	0.09887450094615594	0.09699786339204662	0.01942633178816955	0.13287547805887812	0.01950872652589908	0.1334390551299265
2.9884983850326714	0.3409854731779762	0.34358087811263055	0.3775669521773751	0.37964741755668174	0.3970854676558966	0.3988840492896797	0.41679781357778234	0.4183080084819349	0.45483124497134103	0.45577746162362653	0.09879702128611668	0.0969218774079804	0.0193030716938285	0.13282794120381425	0.01938493120024809	0.13339123107375883
3.006505591165733	0.3413262948870664	0.34392326858984384	0.3779116618826305	0.3799936239131592	0.3974319517469982	0.39923200262097647	0.41714593415849394	0.41865757565512557	0.4551822065330298	0.45612983454619965	0.09871947160614722	0.09684582269992317	0.01918043265301783	0.1327793065743066	0.019261759720610172	0.13334230465196129
3.0246212997742656	0.3416671220368943	0.3442656618535094	0.3782562899681622	0.38033974720958913	0.39777830751641224	0.39957982686330484	0.41749387909233754	0.4190069671079393	0.4555329007369254	0.4564819414065039	0.09864185246591513	0.09676969981664789	0.019058412075978026	0.13272957053663959	0.01913920948512704	0.13329227221814222
3.0428461646402667	0.3420079519059908	0.344608055167611	0.37860083360731955	0.38068578460652	0.39812453208582865	0.399927519126327	0.4178416454510604	0.41935617990080754	0.45588332456271585	0.45683377917418394	0.09856416442903652	0.0966935093108023	0.018937007380937843	0.132678729447818	0.0190172778999127	0.13324113011620398
3.0611808434850984	0.34234878176003203	0.3449504457832907	0.3789452899627609	0.38103173325379147	0.39847062256742194	0.4002750765101539	0.4181892302980906	0.41970521108579006	0.4562334749841068	0.4571853448128154	0.09848640806309264	0.09661725173892396	0.0188162159940628	0.1326267796553111	0.018895962379067655	0.13318887468054186
3.079625997993227	0.3426896088517923	0.34529283093880064	0.3792896561864202	0.3813775902905023	0.39881657606382315	0.4006224961053208	0.41853663068851915	0.42005405770655885	0.4565833489688184	0.4575366352799016	0.09840858393964602	0.09654092766145814	0.01869603534944453	0.13257371749688218	0.01877526034468957	0.1331355022360725
3.0981822938360946	0.3430304304210969	0.34563520785945756	0.37963392941947516	0.38172335284497844	0.3991623896680973	0.4009697749927621	0.4188838436690837	0.4204027167983796	0.4569329434785856	0.4578876475268726	0.09833069263425538	0.0964645376427671	0.01857646288916115	0.13251953930112848	0.018655169226857282	0.13308100909820553
3.116850400696155	0.3433712436947741	0.34597757375759386	0.3799781067923146	0.38206901803473914	0.399508060463718	0.4013169102437866	0.4192308662781515	0.4207511853880966	0.45728225546915474	0.4582383784990821	0.09825273472649171	0.09638808225115489	0.01845749606322933	0.13246424138705493	0.018535686463632572	0.13302539157272975
3.135630992291033	0.3437120458866087	0.34631992583251164	0.3803221854245058	0.3824145829664654	0.39985358552454314	0.4016638989200528	0.4195776955457032	0.4210994604941143	0.4576312818902836	0.4585888251358066	0.09817471079995571	0.09631156205887628	0.018339132329629138	0.1324078200642873	0.018416809501120568	0.13296864595635327
3.1545247463978408	0.34405283419729343	0.3466622612704348	0.380666162424762	0.3827600447359677	0.40019896191479	0.4020107380735456	0.4199243284933159	0.42144753912638144	0.45798001968573915	0.45893898437024316	0.09809662144229334	0.09623497764215465	0.018221369154289846	0.13235027163307223	0.01829853579337204	0.13291076853603556
3.1735323448776414	0.3443936058143825	0.34700457724446243	0.3810100348909105	0.38310540042815333	0.40054418668901115	0.40235742474654895	0.42027076213414655	0.42179541828637407	0.4583284657932968	0.45928885312950746	0.0980184672452098	0.09615832958119803	0.018104204011116565	0.13229159238434818	0.01818086280245801	0.13285175558941376
3.192654473700048	0.34473435791224344	0.34734687091452093	0.3813537999098601	0.38345064711699406	0.40088925689207	0.40270395597162467	0.42061699347291587	0.4221430949670787	0.45867661714473934	0.4596384283346335	0.09794024880448825	0.09608161846021443	0.017987634381961826	0.1322317785996745	0.018063787998451986	0.13279160338493057
3.211891822967991	0.34507508765201056	0.34768913942731794	0.3816974545575687	0.3837957818654942	0.4012341695591165	0.4030503287715852	0.42096301950589243	0.4224905661529765	0.4590244706658558	0.4599877069005704	0.09786196672000656	0.09600484486742901	0.01787165775665045	0.13217082655135926	0.01794730885942286	0.13273030818147902
3.2312450869426166	0.3454157921815371	0.34803137991629424	0.3820409958990116	0.38414080172565807	0.401578921715563	0.40339654015947174	0.42130883722087553	0.4228378288200262	0.45937202327644133	0.4603366857361835	0.09778362159575008	0.09592800939509871	0.017756271632960008	0.13210873250244504	0.017831422871447344	0.1326678662288998
3.2507149640683446	0.34575646863534737	0.3483735895015769	0.3823844209881485	0.38448570373845853	0.4019235103770599	0.4037425871385282	0.4216544435971801	0.4231848799356483	0.4597192718902958	0.4606853617442514	0.0977052140398327	0.09585111263952863	0.017641473516642137	0.1320454927066521	0.01771612752859042	0.13260427376746975
3.2703021569980693	0.3460971141345909	0.34871576528993287	0.3827277268678923	0.38483048493380395	0.4022679325494719	0.4040884667021776	0.4219998356056195	0.4235317164587086	0.4600662134152235	0.4610337318214657	0.09762674466450891	0.09577415520108945	0.017527260921413657	0.13198110340877633	0.017601420332942652	0.13253952702858385
3.2900073726185273	0.3464377257869933	0.34905790437472056	0.383070910570077	0.38517514233050715	0.4026121852288545	0.4044341758339994	0.42234501020849124	0.4238783353395022	0.4604128447530337	0.46138179285843073	0.09754821408619296	0.0956971376842318	0.017413631368937033	0.13191556084409228	0.01748729879457045	0.13247362223411585
3.3098313220758016	0.34677830068681054	0.3494000038358444	0.38341396911542475	0.3855196729362531	0.4029562654014282	0.40477971150770253	0.4226899643595601	0.4242247335197378	0.46075916279953866	0.4617295417396621	0.09746962292547623	0.09562006069750396	0.01730058238881682	0.13184886123875117	0.017373760431532048	0.13240655559681613
3.329774720800988	0.34711883591478065	0.34974206073970665	0.3837568995135155	0.38586407374756687	0.4033001700435566	0.4051250706871045	0.4230346950040421	0.42457090793252045	0.4611051644445552	0.4620769753435864	0.09739097180713958	0.09554292485356584	0.017188111518693816	0.1317810008102498	0.017260802769927253	0.13233832332053908
3.349838288536016	0.34745932853807715	0.3500840721391609	0.3840996987627539	0.3862083417497822	0.4036438961217234	0.4054702503261063	0.4233791990785906	0.42491685550233843	0.46145084657190444	0.46242409054254136	0.09731226136017558	0.09546573076920999	0.01707621630409939	0.13171197576664895	0.017148423343815722	0.13226892159987358
3.370022749359618	0.34779977561026143	0.3504260350734646	0.38444236385033825	0.38655247391700953	0.40398744059250574	0.4058152473686685	0.4237234735112788	0.4252625731450446	0.461796206059411	0.46277088420277485	0.09723349221780053	0.09538847906537223	0.016964894298515887	0.1316417823068008	0.017036619695254274	0.1321983466201857
3.390328831713469	0.3481401741712354	0.3507679465682332	0.3847848917522286	0.386896467212104	0.404330800402553	0.4061600587487876	0.42406751522158614	0.42560805776784333	0.4621412397789047	0.46311735318444536	0.09715466501747497	0.09531117036715482	0.01685414306341748	0.13157041662095992	0.016925389374295108	0.13212659455800235
3.4107572684284713	0.34848052124719503	0.35110980363539207	0.38512727943311464	0.38724031858663516	0.4046739724885632	0.40650468139047324	0.42441132112038144	0.42595330626927286	0.46248594459622006	0.4634634943416219	0.09707578040091774	0.09523380530383474	0.01674396016821511	0.13149787489021492	0.01681472993898403	0.13205366158074128
3.431308796751202	0.3488208138505825	0.35145160327313024	0.38546952384638555	0.38758402498085354	0.4050169537772587	0.40684911220772385	0.42475488810990947	0.4262983155391914	0.46283031737119773	0.4638093045222838	0.09699683901412462	0.09515638450888793	0.016634343190242262	0.13142415328661627	0.016704638955349793	0.13197954384695265
3.4519841583705158	0.34916104898003963	0.35179334246585364	0.38581162193409657	0.3879275833236609	0.4053597411853634	0.4071933481045043	0.4250982130837741	0.426643082458762	0.46317435495768433	0.4641547805683217	0.0969178415073847	0.09507890862000262	0.01652528971481182	0.13134924797348901	0.01659511399739877	0.1319042375060917
3.47278409944432	0.34950122362036024	0.3521350181841376	0.38615357062693917	0.3882709905325775	0.4057023316195798	0.4075373859747209	0.42544129292692506	0.4269876039004361	0.46351805420353476	0.46449991931553797	0.09683878853529815	0.09500137827909644	0.01641679733516277	0.13127315510526216	0.016486152647130936	0.13182773869891662
3.4937093706264992	0.34984133474244383	0.35247662738468116	0.3864953668442093	0.38861424351371243	0.4060447219765658	0.40788122270220106	0.42578412451564196	0.4273318767279401	0.4638614119506118	0.46484471759364665	0.09675968075679142	0.09492379413233216	0.01630886365248152	0.13119587082755402	0.01637775249451323	0.13175004355721853
3.514760727094002	0.350181379303248	0.3528181670102595	0.3868370074937757	0.3889573391617304	0.4063869091429119	0.4082248551606669	0.4261267047175206	0.427675897796259	0.46420442503478865	0.4651891722262756	0.09668051883513827	0.09484615683013695	0.016201486275866372	0.13111739127705846	0.016269911137465343	0.13167114820380732
3.535938928574102	0.3505213542457416	0.3531596339896772	0.3871784894720491	0.3893002743598221	0.40672888999511725	0.4085682802137149	0.426469030391457	0.4280196639516227	0.46454709028594915	0.46553328003096556	0.09660130343797217	0.094768467027218	0.01609466282234706	0.13103771258178654	0.016162626181898787	0.13159104875298056
3.557244739371806	0.3508612564988586	0.35350102523772253	0.3875198096639513	0.38964304597967264	0.4070706613995683	0.40891149471479127	0.4268110983876344	0.4283631720314914	0.4648894045279906	0.46587703781917333	0.09652203523730736	0.0946907253825803	0.015988390916898965	0.1309568308611233	0.01605589524169737	0.1315097413102393
3.578678928397448	0.35120108297744973	0.3538423376551198	0.3878609649428834	0.3899856508814305	0.4074122202125154	0.4092544955071714	0.42715290554750845	0.4287064188645398	0.4652313645788244	0.46622044239627153	0.09644271490955643	0.09461293255954178	0.015882668192389815	0.1308747422256431	0.01594971593866923	0.13142722197225964
3.600242269194432	0.35154083058223706	0.3541835681284833	0.38820195217069603	0.39032808591367685	0.4077535632800499	0.4095972794239339	0.42749444870379244	0.4290494012706441	0.4655729672503786	0.4665634905615507	0.09636334313554451	0.09453508922575297	0.015777492289625883	0.1307914427774648	0.01584408590258768	0.13134348682706332
3.6219355399671502	0.35188049619976647	0.35452471353027065	0.38854276819765765	0.39067034791339444	0.40809468743808314	0.4099398432879416	0.42783572468044434	0.42939211606086697	0.4659142093485998	0.4669061791082208	0.09628392060053045	0.09445719605321302	0.015672860857298687	0.13070692860995337	0.015739002771175237	0.13125853195411707
3.643759523609069	0.35222007670236116	0.35486577071873676	0.388883409862424	0.3910124337059372	0.4084355895123219	0.41028218391181576	0.4281767302926513	0.4297345600374435	0.4662550876734545	0.46724850482341285	0.09620444799422137	0.09437925371828734	0.015568771552016969	0.13062119580800413	0.01563446419008052	0.13117235342417644
3.6657150077309777	0.35255956894807494	0.3552067365378865	0.38922387399200714	0.3913543401049992	0.4087762663182482	0.4106242980979165	0.4285174623468176	0.43007672999376734	0.4665955990189331	0.4675904644881806	0.09612492601079453	0.09430126290172552	0.015465222038269388	0.1305342404478722	0.015530467812919113	0.13108494729969777
3.6878027846894206	0.3528989697806457	0.3555476078174296	0.38956415740174594	0.39169606391258505	0.4091167146610951	0.4109661826383191	0.4288579176405495	0.4304186227143769	0.46693574017305106	0.4679320548775034	0.09604535534891011	0.09422322428867734	0.015362209988447617	0.13044605859751357	0.015427011301197169	0.13099630963434095
3.710023651615288	0.3532382760294484	0.35588838137273304	0.3899042568952741	0.39203760191897774	0.4094569313358271	0.4113078343147918	0.4291980929626426	0.4307602349749409	0.46727550791785205	0.4682732727602875	0.09596573671173399	0.09414513856871266	0.015259733082833904	0.13035664631647137	0.015324092324378924	0.13090643647366562
3.732378410442586	0.35357748450944937	0.3562290540047759	0.3902441692644912	0.3923789509027102	0.4097969131271163	0.4116492498987756	0.4295379850930677	0.43110156354224555	0.467614899029411	0.4686141148993693	0.09588607080695069	0.09406700643583642	0.0151577890095691	0.13026599965579067	0.015221708559803204	0.13081532385442074
3.7548678679373717	0.353916592021159	0.35656962250010216	0.39058389128953097	0.39272010763053383	0.4101366568093214	0.4119904261513585	0.42987759080295823	0.43144260517418015	0.4679539102778366	0.4689545780515171	0.09580635834678754	0.09398882858850781	0.015056375464661542	0.13017411465816053	0.015119857692724281	0.13072296780508452
3.777492835726878	0.3542555953505859	0.35691008363077575	0.39092341973873274	0.3930610688573888	0.41047615914646524	0.4123313598232583	0.4302169068545965	0.4317833566197247	0.46829253842727514	0.46929465896743405	0.09572660004802656	0.09391060572965844	0.01495549015198705	0.13008098735799933	0.015018537416338518	0.1306293643461629
3.8002541303288	0.35459449126919024	0.3572504341543334	0.3912627513686096	0.3934018313263735	0.4108154168922144	0.41267204765479815	0.430555930001401	0.43212381461893656	0.46863078023591315	0.469634354391762	0.09564679663202796	0.09383233856671132	0.014855130783290704	0.12998661378163945	0.014917745431677787	0.13053450948942213
3.823152573180761	0.35493327653383777	0.35759067081373913	0.39160188292382	0.39374239176871534	0.4111544267898572	0.4130124863758851	0.43089465698791307	0.4324639759029356	0.4689686324559817	0.46997366106308275	0.09556694882474366	0.09375402781159389	0.014755295078149544	0.1298909899470999	0.014817479447691184	0.13043839923859935
3.8461889906699622	0.35527194788675337	0.3579307903373387	0.3919408111371363	0.3940827469037407	0.4114931855722823	0.41335267270599	0.431233084549785	0.4328038371938943	0.46930609183375943	0.47031257571392365	0.09548705735674122	0.09367567418076239	0.014655980763977894	0.1297941118642001	0.014717737181191737	0.13034102958927463
3.8693642141629967	0.3556105020554747	0.35827078943881274	0.3922795327294166	0.394422893438844	0.4118316899619572	0.413692603354125	0.43157120941376625	0.433143395205022	0.4696431551095766	0.47065109507075836	0.09540712296321632	0.09359727839521664	0.014557185576007825	0.1296959755345739	0.014618516356874167	0.13024239652888525
3.892679080035866	0.3559489357528068	0.35861066481713183	0.39261804440957376	0.39476282806946034	0.41216993667090723	0.4140322750188233	0.43190902829769234	0.4334826466405541	0.46997981901781993	0.470989215854013	0.09532714638401697	0.09351884118051766	0.014458907257310472	0.12959657695198246	0.014519814707274037	0.13014249603668304
3.9161344297041563	0.35628724567677544	0.3589504131565103	0.3929563428745462	0.39510254747903367	0.4125079224006954	0.41437168438811695	0.432246537910471	0.4338215881957382	0.4703160802869353	0.4713269347780681	0.09524712836365772	0.0934403632668074	0.014361143558780043	0.1294959121021435	0.014421629972781957	0.13004132408389069
3.9397311096534064	0.3566254285105815	0.3592900311263607	0.3932944248092691	0.39544204833898866	0.4128456438424008	0.41471082813951715	0.43258373495207153	0.4341602165568236	0.47065193563943364	0.4716642485512633	0.09516706965134082	0.09336184538882919	0.014263892239089415	0.12939397696278832	0.014323959901640038	0.12993887663387227
3.963469971469652	0.3569634809225546	0.3596295153812487	0.39363228688664353	0.39578132730870114	0.41318309767659805	0.4150497029399927	0.43292061611351124	0.4344985284010465	0.4709873817918945	0.47200115387590175	0.095086971000975	0.0932832882859407	0.01416715106472033	0.12929076750369006	0.014226802249911685	0.12983514964186327
3.987351871870168	0.3573013995661084	0.3599688625608465	0.39396992576750917	0.39612038103546865	0.4135202805733366	0.4153883054459494	0.4332571780768452	0.43483652039662035	0.47132241545497167	0.47233764744825374	0.09500683317119334	0.09320469270213837	0.014070917809926087	0.12918627968677754	0.014130154781478055	0.1297301390552974
4.01137767273438	0.3576391810796935	0.36030806928988823	0.3943073381006134	0.39645920615448155	0.4138571891921207	0.41572663230320983	0.43359341751515296	0.435174189202722	0.47165703333339754	0.4726737259585619	0.09492665692537279	0.09312605938607203	0.013975190256743986	0.12908050946617777	0.01403401526805581	0.12962384081387768
4.035548241134971	0.35797682208675297	0.3606471321781245	0.39464452052258314	0.39679779928879394	0.41419382018188844	0.4160646801469931	0.433929331092528	0.43551153146948113	0.4719912321259881	0.47300938609104526	0.0948464430316546	0.093047389091066	0.013879966194979332	0.12897345278825867	0.013938381489147389	0.12951625084934903
4.059864449369175	0.3583143191956759	0.3609860478202771	0.3949814696578961	0.39713615704929545	0.4145301701809922	0.41640244560189404	0.43426491546406626	0.43584854383796845	0.4723250085256494	0.4733446245239048	0.09476619226296175	0.09296868257513644	0.013785243422194782	0.1288651055917427	0.013843251232044551	0.1294073650857257
4.08432717499025	0.35865166899975276	0.36132481279599327	0.39531818211885156	0.39747427603468083	0.41486623581717846	0.416739925281863	0.4346001672758539	0.43618522294018336	0.47265835921938176	0.47367943792932776	0.094685905397018	0.09288994060101223	0.013691019743694355	0.12875546380772107	0.013748622291828383	0.12929717943946173
4.108937300839158	0.3589888680771291	0.36166342366980153	0.3956546545055416	0.3978121528314232	0.415202013707568	0.417077115790187	0.4349350831649573	0.43652156539904374	0.4729912808882858	0.47401382297349387	0.09460558321637	0.09281116393615214	0.013597292972503894	0.12864452335945487	0.01365449247135686	0.12918568981926626
4.133695715076422	0.3593259129907609	0.362001876991066	0.3959908834058231	0.3981497840137448	0.41553750045863513	0.41741401371946835	0.43526965975941173	0.43685756782837437	0.4733237702075693	0.4743477763165797	0.09452522650840424	0.09273235335276486	0.013504060929387052	0.12853228016287233	0.013560859581239981	0.12907289212631667
4.15860331121418	0.3596628002883693	0.3623401692939416	0.39632686539528916	0.3984871661435881	0.41587269266619	0.4177506156516064	0.4356038936782105	0.43719322683289563	0.47365582384655225	0.47468129461276537	0.09444483606536767	0.09265350962782884	0.013411321442829305	0.12841873012645522	0.013467721439839764	0.12895878225432966
4.183660988148428	0.35999952650239503	0.3626782970973292	0.3966625970372404	0.3988242957705882	0.4162075869153574	0.4180869181577767	0.4359377815312941	0.4375285390082127	0.4739874384686731	0.4750143745102394	0.09436441268438711	0.09257463354311024	0.013319072348993544	0.12830386915105407	0.013375075873257813	0.12884335608937647
4.208869650191461	0.3603360881499538	0.36301625690483114	0.39699807488265687	0.399161169432045	0.41654217978055813	0.41842291779841256	0.4362713199195404	0.43786350094080567	0.4743186107314964	0.4753470126512059	0.09428395716749108	0.0924957258851836	0.013227311491743166	0.12818769313020084	0.013282920715337099	0.1287266095104087
4.2342302071045115	0.3606724817327911	0.36335404520470627	0.39733329547017077	0.39949778365289434	0.4168764678254897	0.41875861112318574	0.43660450543475327	0.4381981092080181	0.4746493372867182	0.4756792056718897	0.0942034703216253	0.09241678744545108	0.013136036722638522	0.12807019795029362	0.013191253807622871	0.12860853838884623
4.259743574130585	0.3610087037372376	0.36369165846982543	0.39766825532603794	0.3998341349456806	0.41721044760310805	0.41909399467098674	0.436937334659654	0.43853236037804727	0.4749796147801741	0.4760109502025434	0.09412295295867736	0.09233781902016286	0.013045245900883629	0.12795137949031243	0.013100072999353785	0.12848913858871924
4.285410672027485	0.3613447506341641	0.36402909315762727	0.39800295096410965	0.40017021981052914	0.4175441156556073	0.41942906496990606	0.43726980416786987	0.4388662510099333	0.4753094398518453	0.476342242867454	0.09404240589549523	0.0922588214104347	0.01295493689334215	0.12783123362190452	0.01300937614747788	0.12836840596695254
4.311232427101037	0.36168061887893704	0.3643663457100734	0.39833737888580606	0.4005060347351186	0.4178774685144018	0.4197638185372154	0.43760191052392533	0.4391997776535504	0.47563880913586676	0.4766730802849497	0.09396182995390683	0.092179795422271	0.012865107574535628	0.12770975620985325	0.012919161116634825	0.1282463363733939
4.337209771238533	0.3620163049113737	0.3647034125536044	0.3986715355800876	0.400841576194653	0.4182105027001082	0.4200982518793501	0.4379336502832314	0.4395329368495956	0.47596771926053394	0.4770034590674066	0.09388122596074062	0.09210074186658256	0.012775755826610613	0.1275869431117087	0.012829425779106174	0.1281229256506009
4.363343641942354	0.3623518051556981	0.36504029009909594	0.3990054175234286	0.40117684065183534	0.4185432147225255	0.4204323614918884	0.4382650199920774	0.43986572512958017	0.4762961668483115	0.4773333758212569	0.09380059474784716	0.09202166155920723	0.012686879539321794	0.12746279017797235	0.012740168014849118	0.12799816963415367
4.389634982363801	0.3626871160204966	0.3653769747418146	0.39933902117978914	0.40151182455683965	0.4188756010806184	0.4207661438595358	0.43859601618762134	0.4401981390158201	0.47662414851584056	0.4776628271469955	0.09371993715212036	0.09194255532093167	0.012598476610046205	0.1273372932522676	0.01265138571145652	0.12787206415268315
4.416084741337141	0.3630222338986732	0.36571346286137285	0.39967234300058896	0.4018465243472843	0.4192076582624982	0.4210995954561042	0.43892663539788	0.44053017502142555	0.4769516608739467	0.4779918096391877	0.09363925401551448	0.09186342397750813	0.01251054494373971	0.12721044817118354	0.012563076764153358	0.12774460502778595
4.442693873413836	0.36335715516740597	0.3660497508216873	0.4000053794246796	0.4021809364482051	0.41953938274540464	0.4214327127444965	0.43925687414172104	0.4408618296502941	0.4772787005276491	0.47832031988647794	0.09355854618506934	0.09178426835968048	0.012423082452962753	0.12708225076467272	0.012475239075789624	0.12761578807433693
4.469463338897009	0.3636918761881024	0.36638583497093313	0.40033812687831827	0.4025150572720284	0.41987077099569003	0.42176549217668646	0.4395867289288539	0.44119309939709905	0.4776052640761684	0.4786483544715971	0.09347781451292912	0.09170508930319884	0.012336087057822631	0.12695269685576704	0.012387870556799463	0.12748560910014817
4.49639410387609	0.36402639330635617	0.36672171164150125	0.4006705817751406	0.40284888321854495	0.4202018194687988	0.4220979301937025	0.4399161962598212	0.44152398074728255	0.477931348112936	0.4789759099713713	0.09339705985636436	0.09162588764884357	0.012249556685985041	0.12682178226077667	0.012300969125231376	0.1273540639065942
4.523487140261684	0.3643607028519028	0.36705737714995484	0.40100274051613505	0.40318241067488286	0.4205325246092528	0.4224300232256099	0.4402452726259907	0.44185447017704715	0.4782569492256028	0.47930298295672996	0.09331628307779227	0.09154666424244769	0.012163489272664307	0.12668950278941793	0.012214532706714465	0.12722114828832787
4.550743425820648	0.3646948011385764	0.36739282779698584	0.4013345994896156	0.4035156360154818	0.4208628828506316	0.42276176769149365	0.44057395450954656	0.44218456415334634	0.4785820639960484	0.47962956999271583	0.09323548504479881	0.09146741993491432	0.012077882760598513	0.12655585424482751	0.01212855923441758	0.12708685803316655
4.578163944211368	0.3650286844642651	0.3677280598673714	0.4016661550711958	0.4038485556020667	0.4211928906155578	0.4230931599994399	0.4409022383834818	0.4425142591338765	0.47890668900039063	0.47995566763849196	0.09315466663016064	0.09138815558223853	0.011992735100051277	0.1264208324236904	0.012043046649075073	0.12695118892250434
4.605749685019276	0.36536234911086907	0.3680630696299314	0.4019974036237635	0.40418116578362157	0.42152254431567837	0.4234241965465212	0.44123012071159085	0.44284355156706984	0.479230820808996	0.48028127244735314	0.09307382871186584	0.09130887204553147	0.011908044248774452	0.12628443311611193	0.011957992898981473	0.12681413673155362
4.633501643792551	0.3656957913442561	0.3683978533374849	0.4023283414974542	0.4045134628963642	0.4218518403516487	0.4237548737187786	0.44155759794846094	0.44317243789208643	0.47955445598648827	0.48060638096673386	0.09299297217313515	0.09122957019103914	0.011823808172004568	0.1261466521058594	0.011873395939907994	0.12667569722857763
4.6614208220780515	0.3660290074142187	0.36873240722680706	0.40265896502962534	0.4048454432637199	0.42218077511311547	0.4240851878912038	0.44188466653946595	0.4435009145388054	0.4798775910917595	0.4809309897382185	0.0929120979024467	0.09115025089016386	0.011740024842469943	0.1260074851705042	0.0117892537351727	0.12653586617591372
4.689508227457455	0.3663619935544308	0.36906672751858716	0.4029892705448308	0.40517710319629663	0.4225093449787014	0.42441513542772563	0.44221132292075865	0.44382897792781895	0.4802002226779803	0.4812550952975513	0.0928312067935563	0.09107091501948665	0.011656692240333832	0.12586692808113753	0.011705564255578338	0.12639463932954698
4.717764873583629	0.3666947459824048	0.3694008104173849	0.40331925435479593	0.405508438991859	0.42283754631598713	0.4247447126811906	0.44253756351926254	0.4441566244704244	0.4805223472926102	0.48157869417464655	0.09275029974551671	0.09099156346078963	0.011573808353220194	0.12572497660289628	0.011622325479396345	0.1262520124390818
4.746191780217212	0.36702726089944976	0.369734652111589	0.40364891275839215	0.4058394469353038	0.4231653754814977	0.4250739159933491	0.44286338475266807	0.444483850568618	0.48084396147740943	0.4819017828935992	0.0926693776627065	0.09091219710107741	0.011491371176187926	0.12558162649483506	0.011539535392383726	0.12610798124826772
4.774789973263409	0.3673595344906265	0.3700682487733737	0.40397824204161137	0.40617012329863456	0.4234928288206847	0.4254027416948386	0.44318878302942255	0.4448106526150868	0.4811650617684484	0.48222435797269503	0.09258844145484624	0.0908328168325979	0.011409378711691787	0.12543687350972732	0.011457191987740423	0.12596254149462993
4.803560484809025	0.3676915629247073	0.37040159655865745	0.40430723847754163	0.40650046434093656	0.42381990266791114	0.4257311861051681	0.4435137547487265	0.44513702699320346	0.4814856446961207	0.4825464159244216	0.09250749203702589	0.0907534235528673	0.011327828969605491	0.12529071339466213	0.011375293266095987	0.12581568890973927
4.832504353159697	0.3680233423541318	0.3707346916070601	0.4046358983263422	0.40683046630835273	0.42414659334643695	0.4260592455327022	0.44383829630052574	0.4454629700770188	0.4818057067851538	0.4828679532554799	0.09242653032972387	0.09067401816468931	0.011246719967182628	0.1251431418907316	0.011293837235509585	0.12566741921918378
4.861622622877388	0.36835486891496555	0.37106753004186105	0.4049642178352192	0.4071601254340589	0.4244728971684024	0.4263869162746464	0.44416240406550656	0.4457884782312566	0.4821252445546208	0.483188966466795	0.09234555725883284	0.09059460157618028	0.011166049729038896	0.12499415473311615	0.011212821911451343	0.12551772814295248
4.890916344818065	0.3686861387268575	0.3714001079699577	0.405292193238401	0.40748943793823883	0.42479881043481355	0.42671419461703214	0.44448607441508925	0.4461135478113068	0.48244425451795286	0.4835094520535282	0.09226457375568066	0.09051517470079094	0.011085816287156547	0.12484374765135442	0.011132245316778366	0.12536661139506577
4.9203865761696335	0.369017147892998	0.3717324214818236	0.40561982075711384	0.407818400028062	0.4251243294355277	0.4270410768347008	0.44480930371142285	0.4464381751632207	0.4827627331829519	0.4838294065050894	0.09218358075705546	0.09043573845732794	0.011006017680863067	0.12469191636942867	0.011052105481707208	0.12521406468371765
4.950034380490085	0.3693478925000767	0.37206446665146653	0.40594709659955813	0.4081470078976566	0.4254494504492384	0.4273675591912892	0.4451320883073801	0.446762356623704	0.4830806770518021	0.4841488263051474	0.09210257920522863	0.09035629376997986	0.010926651956812528	0.12453865660569363	0.010972400443851171	0.12506008371194355
4.979860827745887	0.3696783686182415	0.37239623953638756	0.4062740169608848	0.4084752577280893	0.4257741697434616	0.4276936379392172	0.44545442454655204	0.4470860885201134	0.483398082621084	0.4844677079316444	0.09202157004797715	0.09027684156833629	0.010847717168946502	0.12438396407279129	0.010893128248147477	0.12490466417690982
5.009866994350591	0.3700085723010556	0.37272773617753935	0.40660057802317107	0.4088031456873386	0.4260984835745195	0.4280193093196698	0.44577630876324253	0.4474093671704499	0.48371494638178647	0.48478604785680735	0.09194055423860738	0.09019738278741507	0.010769211378516275	0.12422783447809138	0.01081428694685993	0.1247478017703969
5.040053963203681	0.3703384995854574	0.37305895259928545	0.40692677595539706	0.4091306679302732	0.42642238818752914	0.4283445695625863	0.44609773728246527	0.44773218888335514	0.4840312648193212	0.48510384254716155	0.09185953273598259	0.09011791836768412	0.010691132654053526	0.12407026352359196	0.010735874599573592	0.12458949217882775
5.070422823729659	0.3706681464917183	0.3733898848093587	0.4072526069134232	0.4094578205986282	0.4267458798163859	0.42866941488664384	0.4464187064199377	0.44805454995810556	0.4843470344135351	0.485421088463543	0.09177850650454161	0.09003844925508343	0.01061347907135346	0.12391124690604727	0.010657889273164578	0.1244297310832394
5.100974671917351	0.37099750902340184	0.37372052879882095	0.4075780670399658	0.40978459982098203	0.4270689546837525	0.42899384149924513	0.44673921248207726	0.4483764466846092	0.4846622516387252	0.48573778206111273	0.09169747651432675	0.08995897640105181	0.010536248713459706	0.12375078031703879	0.010580329041805392	0.12426851415960982
5.131710610359471	0.3713265831673222	0.3740508805420219	0.4079031524645755	0.4101110017127339	0.427391609001043	0.42931784559650493	0.4470592517659983	0.44869787534340083	0.48497691296365225	0.4860539197893698	0.09161644374100773	0.08987950076254893	0.010459439670634119	0.12358885944289	0.010503191986919624	0.12410583707868739
5.1626317482924104	0.3716553648935044	0.37438093599655914	0.40822785930361405	0.4104370223760808	0.4277138389684116	0.4296414233632358	0.44737882055950723	0.4490188322056384	0.48529101485155585	0.48636949809216595	0.09153540916590412	0.08980002330208038	0.010383050040368325	0.12342547996502162	0.010426476197185508	0.12394169550613299
5.193739201636265	0.3719838501551421	0.3747106911032369	0.4085521836602308	0.4107626578999952	0.42803564077473805	0.4299645709729361	0.4476979151410993	0.4493393135330988	0.4856045537601676	0.48668451340771895	0.09145437377601381	0.08972054498772127	0.01030707792733665	0.12326063755978112	0.010350179768531476	0.12377608510280425
5.225034093035115	0.372312034888558	0.3750401417860269	0.408876121624342	0.411087904360203	0.4283570105976157	0.430287284587777	0.4480165317799558	0.4496593155781752	0.48591752614172795	0.486998962168628	0.09137333856403487	0.08964106679314102	0.010231521443416547	0.12309432789882635	0.010274300804065994	0.12360900152438603
5.256517551897525	0.37263991501316324	0.3753692839520273	0.4091996692726074	0.4114127578191606	0.42867794460333924	0.43060956035858794	0.44833466673594025	0.44997883458387267	0.48622992844300017	0.4873128408018879	0.09129230452839111	0.08956158969762856	0.010156378707644187	0.12292654664899771	0.01019883741413441	0.12344044042200153
5.288190714437326	0.3729674864314171	0.37569811349142307	0.409522822668409	0.4117372143260344	0.42899843894689166	0.43093139442484796	0.44865231625959706	0.45029786678380684	0.48654175710528685	0.48762614572890456	0.09121127267326055	0.08948211468611676	0.010081647846192254	0.12275728947224707	0.010123787716254107	0.12327039744207013
5.320054723714605	0.3732947450287864	0.3760266262774467	0.40984557786182874	0.412061269916678	0.4293184897719317	0.43125278291466956	0.44896947659214653	0.4506164084021995	0.48685300856444447	0.4879388733655099	0.09113024400859537	0.08940264274920695	0.010007326992375276	0.122586552025993	0.010049149835093196	0.1230988682259948
5.352110729676963	0.37362168667370654	0.37635481816633815	0.41016793088962766	0.4123849206136113	0.42963809321078306	0.43157372194478877	0.44928614396548505	0.4509344556538771	0.4871636792509007	0.48825102012197774	0.09104921955015231	0.08932317488319505	0.009933414286630082	0.1224143299633198	0.009974921902498934	0.12292584841115684
5.384359889201005	0.37394830721754047	0.37668268499730523	0.4104898777752235	0.4127081624259989	0.4299572453844219	0.43189420762055397	0.4496023146021818	0.451252004744268	0.4874737655896698	0.48856258240303996	0.09096820031951813	0.08924371209009661	0.009859907876483831	0.12224061893257954	0.009901102057442657	0.12275133363024793
5.41680336613411	0.37427460249454036	0.3770102225924849	0.4108114145286708	0.41303099134962945	0.43027594240246564	0.4322142360359126	0.4499179847154766	0.4515690518694013	0.4877832640003703	0.48887355660790216	0.0908871873441319	0.08916425537767271	0.009786805916552233	0.12206541457794629	0.009827688446002014	0.12257531951146916
5.44944233133642	0.3746005683218073	0.37733742675690385	0.41113253714663905	0.4133534033668943	0.4305941803631616	0.43253380327340113	0.4502331505092797	0.45188559321590377	0.4880921708972413	0.48918393913026104	0.0908061816573167	0.08908480575945547	0.009714106568518233	0.12188871253941613	0.009754679221353868	0.12239780167880099
5.482277962723094	0.37492620049925207	0.3776642932784396	0.41145324161239233	0.4136753944467675	0.4309119553533767	0.432852905404133	0.450547808178169	0.45220162496099947	0.48840048268915964	0.48949372635831967	0.09072518429830168	0.08900536425477375	0.009641808001107144	0.12171050845256559	0.00968207254377429	0.1222187757520743
5.515311445306831	0.3752514948095563	0.37799081792778166	0.4117735238957684	0.41399696054478485	0.43122926344858487	0.4331715384877892	0.45086195390739	0.452517143272508	0.48870819577965785	0.4898029146748064	0.09064419631225255	0.08892593188877997	0.009569908390068882	0.12153079794892108	0.009609866580603033	0.12203823734716934
5.548543971240616	0.37557644701813336	0.3783169964583933	0.41209337995315953	0.41431809760302374	0.4315461007128583	0.43348969857260666	0.4511755838728547	0.45283214430884405	0.48901530656694214	0.49011150045699126	0.09056321875029445	0.08884650969247765	0.0094984059181904	0.12134957665625734	0.00953805950621156	0.12185618207563209
5.581976739860765	0.37590105287308945	0.3786428246064726	0.41241280572749067	0.4146388015500835	0.431862463198857	0.43380738169536764	0.4514886942411412	0.45314662421901586	0.48932181144391	0.4904194800767037	0.09048225266954374	0.0887670987027457	0.009427298775230852	0.12116684019812851	0.009466649502012814	0.12167260554531367
5.615610957730194	0.37622530810518534	0.3789682980909148	0.41273179714820096	0.4149590683010656	0.43217834694781676	0.4341245838813909	0.4518012811694924	0.4534605791426254	0.48962770679816875	0.4907268499003507	0.09040129913313054	0.08868769996236599	0.009356585157948238	0.12098258419455021	0.009395634756439009	0.12148750336018566
5.649447838681973	0.376549208427798	0.379293412613274	0.4130503501312241	0.41527889375755356	0.43249374798954293	0.4344413011445204	0.45211334080581833	0.45377400520986794	0.4899329890120554	0.49103360628893544	0.09032035921023006	0.0886083145200522	0.009286263270059436	0.12079680426175798	0.009325013464906995	0.12130087112045373
5.6834886038631165	0.3768727495368815	0.3796181638577247	0.4133684605789676	0.4155982738075942	0.43280866234239684	0.43475752948711666	0.4524248692886939	0.45408689854153245	0.4902376544626539	0.4913397455980753	0.09023943397608947	0.08852894343047558	0.009216331322210003	0.12060949601212201	0.009254783829820035	0.12111270442271405
5.717734481778674	0.37719592711092975	0.3799425474910253	0.41368612438029495	0.41591720432567836	0.4331230860132894	0.43507326490004694	0.45273586274736116	0.4543992552490013	0.4905416995218162	0.49164526417802146	0.09015852451205535	0.08844958775429185	0.009146787531989276	0.1204206550547724	0.00918494406053938	0.12092299886003843
5.75218670833605	0.3775187368109386	0.3802665591624799	0.41400333741050616	0.41623568117272236	0.4334370149976704	0.43538850336267637	0.45304631730172895	0.45471107143425205	0.49084512055618146	0.4919501583736779	0.09007763190560142	0.08837024855817079	0.009077630123893066	0.12023027699528654	0.009115492373367395	0.12073175002198866
5.786846526889619	0.37784117428036784	0.3805901945039005	0.41432009553131877	0.41655370019604826	0.4337504452795209	0.4357032408428587	0.4533562290623752	0.45502234318985657	0.49114791392719553	0.4922544245246209	0.08999675725035965	0.08829092691482288	0.009008857329307673	0.12003835743597335	0.009046426991536016	0.12053895349480115
5.821715188285586	0.3781632351451035	0.38091344912957104	0.41463639459084994	0.41687125722936663	0.4340633728313433	0.43601747329692825	0.45366559413054736	0.45533306659898426	0.4914500759911321	0.4925580589651187	0.08991590164614588	0.088211623903029	0.00894046738648413	0.11984489197573112	0.008977746145180099	0.1203446048615433
5.856793950907131	0.37848491501342113	0.381236318636209	0.4149522304235974	0.41718834809275807	0.43437579361415396	0.43633119666969095	0.45397440859816396	0.45564323773540205	0.49175160309911303	0.49286105802415264	0.08983506619899048	0.08813234060766664	0.008872458540554184	0.11964987621060175	0.008909448071330317	0.12014869970201403
5.892084080719833	0.37880620947594756	0.38155879860293024	0.4152675988504218	0.41750496859265523	0.43468770357747566	0.43664440689441697	0.45428266854781774	0.4559528526634772	0.49205249159712966	0.4931634180254374	0.08975425202116895	0.08805307811974071	0.008804829043465467	0.1194533057334155	0.008841531013882964	0.11995123359305637
5.927586851317345	0.3791271141056258	0.3818808845912111	0.4155824956785291	0.41782111452182447	0.434999098659328	0.436957099892832	0.4545903700527764	0.4562619074381782	0.492352737826064	0.4934651352874409	0.08967346023122805	0.08797383753641193	0.008737577153984155	0.11925517613390468	0.008773993223587517	0.11975220210841542
5.963303543967366	0.37944762445767566	0.3822025721448526	0.4158969167014524	0.4181367816593494	0.4353099747862212	0.4372692715751103	0.4548975091769862	0.4565703981050778	0.49265233812171005	0.49376620612340705	0.0895926919540192	0.08789461996102466	0.008670701137695858	0.11905548299928626	0.008706832958033317	0.11955160081920724
5.999235447657878	0.3797677360695597	0.3825238567899441	0.41621085769903526	0.4184519657706131	0.4356203278731491	0.43758091783986763	0.4552040819750743	0.45687832070035606	0.4929512888147973	0.4940666268413767	0.08951194832072595	0.08781542650313887	0.008604199266973644	0.11885422191397765	0.008640048481629137	0.11934942529362047
6.035383859143656	0.380087444460945	0.3828447340348275	0.41652431443741433	0.418766662607281	0.4359301538235812	0.4378920345741532	0.45551008449235153	0.45718567125080245	0.4932495862310108	0.4943663937442094	0.08943123046889422	0.08773625827855863	0.008538069820925642	0.11865138845951151	0.008573638065570321	0.11914567109725738
6.071750082993084	0.380406745133668	0.3831651993700611	0.4168372826690019	0.4190808679072847	0.4362394485294562	0.43820261765344415	0.45581551276481685	0.45749244577381937	0.4935472266910163	0.49466550312960605	0.08935053954246654	0.08765711640936097	0.008472311085433226	0.11844697821506145	0.008507599987845893	0.11894033379317648
6.108335431635222	0.380725633571698	0.38348524826838426	0.4171497581324701	0.4193945773948051	0.4365482078711756	0.4385126629416378	0.45612036281915974	0.45779864027742556	0.49384420651048194	0.49496395129013127	0.089269876691808	0.08757800202392714	0.008406921353106611	0.11824098675745631	0.008441932533205687	0.11873340894207729
6.145141225407182	0.3810441052411016	0.38380487618468195	0.41746173655273466	0.41970778678025566	0.43685642771759825	0.4388221662910471	0.4564246306727652	0.458104250760261	0.4941405220001023	0.4952617345132368	0.0891892430737398	0.0874989162569765	0.008341898923260871	0.11803340966110909	0.008376633993136373	0.11852489210217243
6.182168792601758	0.3813621555900067	0.3841240785559493	0.4177732136409378	0.4200204917602676	0.43716410392603283	0.4391311235423923	0.45672831233371736	0.45840927321158853	0.49443616946562124	0.4955588490812841	0.08910863985157091	0.08741986024958893	0.008277242101906168	0.11782424249821588	0.008311702665849019	0.11831477882952868
6.2194194695153895	0.3816797800485674	0.38444285080125684	0.4180841850944332	0.42033268801767315	0.4374712323422342	0.4394395305247978	0.45703140380080487	0.4587137036113012	0.4947311452078579	0.495855291271569	0.08902806819512932	0.08734083514924516	0.008212949201733544	0.11761348083896905	0.00824713685627998	0.1181030646782375
6.256894600496366	0.38199697402892885	0.3847611883217157	0.41839464659677006	0.42064437122149034	0.4377778088003962	0.4397473830557853	0.4573339010635251	0.4590175379299251	0.4950254455227297	0.49615105735634535	0.08894752928079395	0.08726184210985251	0.00814901854207406	0.11740112025135829	0.008182934876033165	0.11788974520017348
6.294595537993358	0.38231373292519166	0.3850790865004426	0.4187045938176774	0.4209555370269078	0.4380838291231476	0.440054676941269	0.4576358001020896	0.459320772128625	0.4953190667012774	0.4964461436028495	0.08886702429152767	0.08718288229177831	0.008085448448908572	0.11718715630159693	0.008119095043396918	0.11767481594544904
6.332523642604218	0.3826300521133781	0.38539654070252627	0.41901402241305025	0.42126618107527025	0.4383892891215469	0.4403614079755512	0.4579370968874295	0.4596234021592099	0.49561200502969166	0.4967405462733248	0.08878655441690668	0.08710395686188109	0.00802223725484108	0.11697158455426404	0.008055615683298711	0.11745827246230078
6.370680283125076	0.38294592695139595	0.38571354627499227	0.4193229280249328	0.4215762989940626	0.43869418459507886	0.44066757194131667	0.45823778738120197	0.4599254239641387	0.49590425678933686	0.49703426162504777	0.0887061208531591	0.08702506699354544	0.007959383299074752	0.11675440057210551	0.007992495127306043	0.11724011029727421
6.40906683659976	0.3832613527790058	0.3860300985467694	0.4196313062815058	0.4218858863968966	0.4389985113316486	0.44097316460962993	0.45853786753579573	0.4602268334765255	0.496195818256779	0.49732728591035247	0.08862572480319263	0.08694621386671017	0.007896884927379055	0.11653559991624718	0.007929731713606003	0.11702032499559323
6.447684688369473	0.3835763249177857	0.38634619282865645	0.41993915279707084	0.4221949388834963	0.43930226510757875	0.44127818173993066	0.4588373332943379	0.4605276266201473	0.4964866857038103	0.4976196153766575	0.0885453674766313	0.08686739866790545	0.007834740492104864	0.11631517814656434	0.007867323786967084	0.11679891210071958
6.486535232122802	0.38389083867109725	0.3866618244132878	0.42024646317203684	0.4225034520396843	0.439605441687606	0.4415826190800293	0.45913618059070105	0.4608277993094494	0.49677685539747807	0.4979112462664919	0.08846505008984888	0.08678862259028235	0.00777294835214537	0.11609313082149697	0.00780526969874451	0.11657586715489288
6.525619869945995	0.38420488932405206	0.3869769885751002	0.42055323299290603	0.4228114214373672	0.43990803682487706	0.4418864723661051	0.45943440534950947	0.4611273474495531	0.4970663236001097	0.4982021748175218	0.08838477386600153	0.08670988683365018	0.0077115068729121106	0.11586945349829136	0.007743567806855367	0.11635118569935798
6.564940012373588	0.3845184721434785	0.3872916805703002	0.42085945783226103	0.4231188426345237	0.4402100462609464	0.44218973732270267	0.4597320034861476	0.4614262669362628	0.4973550865693422	0.49849239726257816	0.08830454003506281	0.08663119260450632	0.0076504144263296325	0.11564414173307114	0.007682216475744852	0.11612486327392446
6.604497078439295	0.3848315823778874	0.3876058956368305	0.42116513324875043	0.42342571117519	0.44051146572577254	0.442492409662728	0.46002897090676814	0.4617245536560739	0.49764314055814923	0.49878190982968335	0.08822434983386164	0.08655254111607391	0.007589669390807963	0.11541719108097936	0.007621214076379168	0.11589689541750658
6.644292495727218	0.38514421525743947	0.3879196289943376	0.42147025478707734	0.42373202258944814	0.44081229093771684	0.4427944850874481	0.4603253035082986	0.46202220348618056	0.49793048181486965	0.4990707087420802	0.08814420450611063	0.08647393358833373	0.007529270151235501	0.11518859709637752	0.0075605589862348666	0.11566727766827967
6.684327700423376	0.38545636599391253	0.38823287584413924	0.4217748179779851	0.4240377723934126	0.4411125176035408	0.4430959592864872	0.46062099717845173	0.4623192122944837	0.4982171065832365	0.4993587902182597	0.08806410530244904	0.0863953712480594	0.007469215098940829	0.11495835533278864	0.007500249589257102	0.11543600556350953
6.724604137367524	0.38576802978066826	0.38854563136919185	0.422078818338246	0.42434295608921846	0.4414121414184039	0.4433968279378256	0.46091604779573353	0.46261557593960106	0.4985030111024062	0.4996461504719898	0.08798405348047426	0.08631685532885523	0.00740950263168294	0.11472646134305364	0.0074402842758765075	0.11520307464006407
6.76512326010531	0.38607920179261973	0.3888578907340589	0.42238225137064855	0.42464756916500934	0.4417111580658624	0.4436970867077991	0.4612104512294515	0.4629112902708748	0.4987881916069879	0.4999327857123451	0.08790405030477712	0.08623838707118757	0.007350131153649464	0.11449291067972922	0.007380661442946135	0.11496848043407226
6.805886530940724	0.3863898771861994	0.3891696490848785	0.42268511256398533	0.4249516070949254	0.4420095632178692	0.4439967312510958	0.4615042033397262	0.4632063511283813	0.4990726443270741	0.5002186921437358	0.08782409704698334	0.0861599677224234	0.007291099075406926	0.11425769889477522	0.007321379493746782	0.11473221848125092
6.846895420988873	0.38670005109932676	0.3894809015493321	0.42298739739304275	0.4252550653390919	0.4423073525347708	0.44429575721075676	0.46179729997749974	0.4635007543429415	0.499356365488271	0.5005038659659383	0.08774419498578435	0.08608159853686682	0.00723240481390075	0.11402082153986726	0.007262436837978115	0.1144942843173169
6.888151410229076	0.38700971865137646	0.3897916432366133	0.4232891013185877	0.4255579393436091	0.44260452166530895	0.44459416021817555	0.46208973698454675	0.4637944957361305	0.4996393513117291	0.5007883033741256	0.08766434540698052	0.08600328077579251	0.007174046792438382	0.11378227416678044	0.007203831891719581	0.11425467347766016
6.92965598755826	0.3873188749431466	0.39010186923739576	0.4235902197873581	0.42586022454053957	0.4429010662466191	0.44489193589309706	0.4623815101934841	0.46408757112028814	0.4999215980141749	0.5010720005588977	0.08758454960351343	0.08592501570748681	0.00711602344065998	0.11354205232706249	0.007145563077412653	0.11401338149757123
6.971410650844719	0.38762751505682747	0.390411574623803	0.4238907482320516	0.4261619163478988	0.4431969819042312	0.44518907984361805	0.4626726154277835	0.4643799762985297	0.5002031018079427	0.5013549537063134	0.08750480887550839	0.0858468046072823	0.007058333194521538	0.11330015157238904	0.007087628823855496	0.11377040391265325
7.01341690698215	0.38793563405597004	0.3907207544493772	0.42419068207131494	0.42646301016964455	0.44349226425206956	0.44548558766618823	0.46296304850178066	0.46467170706475736	0.5004838589010068	0.5016371589979226	0.08742512453030862	0.0857686487575966	0.007000974496280676	0.11305656745470571	0.007030027566178987	0.11352573625866569
7.055676271944047	0.3882432269854548	0.3910294037490491	0.42449001670973435	0.42676350139566743	0.44378690889245404	0.44578145494561017	0.4632528052206894	0.46496275920367214	0.500763865497014	0.5019186126107975	0.087345497882518	0.08569054944796975	0.006943945794481543	0.1128112955264271	0.006972757745818292	0.1132793740717517
7.098190270838397	0.3885502888714616	0.39133751753910695	0.4247887475378246	0.4270633854017801	0.44408091141610173	0.4460766772550411	0.4635418813806119	0.46525312849078476	0.5010431177953172	0.5021993107175661	0.08726593025403839	0.08561250797510296	0.006887245543918397	0.11256433134028043	0.006915817810498659	0.11303131288846657
7.1409604379627405	0.3888568147214383	0.39164509081716714	0.4250868699320211	0.42736265754970865	0.44437426740212654	0.4463712501559935	0.4638302727685525	0.4655428106924289	0.5013216119910086	0.5024792494864444	0.08718642297410846	0.08553452564289803	0.006830872205626726	0.112315670449604	0.006859206214218538	0.11278154824597664
7.183988316859528	0.389162799524071	0.39195211856214357	0.42538437925466843	0.42766131318708345	0.44466697241804315	0.4466651691983376	0.46411797516242925	0.4658318015657737	0.5015993442749539	0.5027584250812714	0.08710697737934614	0.08545660376249528	0.006774824246881472	0.11206530840871665	0.006802921417231822	0.1125300756823151
7.227275460371831	0.38946823824925314	0.39225859573421856	0.42568127085401347	0.4279593476474296	0.4449590220197679	0.4469584299203036	0.4644049843310888	0.46612009685883676	0.501876310833827	0.5030368336615423	0.08702759481378707	0.08537874365231582	0.006719100141136636	0.11181324077247723	0.006746961886030967	0.1122768907364815
7.270823430699384	0.3897731258480566	0.3925645172748136	0.42597754006419536	0.4282567562501598	0.44525041175162083	0.447251027848484	0.46469129603431786	0.46640769231049806	0.5021525078501449	0.5033144713824431	0.08694827662892458	0.08530094663809855	0.006663698368052806	0.11155946309706621	0.006691326093314132	0.11202198894821436
7.31463379945495	0.390077457252701	0.392869878106559	0.42627318220523724	0.42855353430056464	0.44554113714633037	0.4475429584978357	0.46497690602286	0.46669458365051303	0.5024279315023031	0.5035913343948856	0.08686902418375611	0.08522321405294288	0.0066086174134438735	0.11130397093964461	0.0066360125179718565	0.11176536585853114
7.358708147721062	0.39038122737652475	0.3931746731332661	0.42656819258303913	0.42884967708980526	0.44583119372503405	0.44783421737168405	0.46526181003842726	0.4669807665995269	0.502702577964612	0.5038674188455433	0.08678983884481709	0.08514554723734837	0.006553855769269035	0.11104675985859558	0.006581019645077291	0.1115070170096999
7.403048066107065	0.3906844311139557	0.3934788972398979	0.4268625664893683	0.4291451798949066	0.446120576997284	0.44812479996172594	0.465546003813717	0.46726623686909086	0.5029764434073325	0.5041427208768873	0.08671072198623155	0.0850679475392573	0.006499411933620358	0.11078782541387966	0.006526345965865765	0.11124693794560869
7.447655154806527	0.39098706334048206	0.39378254529254053	0.42715629920185444	0.4294400379787486	0.4464092824610498	0.44841470174803455	0.4658294830724263	0.46755099016167506	0.5032495239967139	0.5044172366272223	0.08663167498974701	0.08499041631409564	0.006445284410692587	0.11052716316686428	0.006471989977702819	0.11098512421155249
7.49253102365499	0.3912891189126235	0.3940856121383753	0.42744938598397947	0.42973424659006015	0.4466973056027228	0.44870391819906225	0.4661122435292672	0.4678350221706857	0.5035218158950309	0.5046909622307243	0.08655269924478383	0.0849129549248165	0.006391471710776031	0.11026476868070745	0.006417950184066434	0.11072157135431837
7.537677292188054	0.39159059266790264	0.3943880926056503	0.42774182208507305	0.4300278009634127	0.44698464189712106	0.44899244477164546	0.46639428088998386	0.46811832858047986	0.5037933152606214	0.5049638938174775	0.08647379614847514	0.08483556474194069	0.006337972350217491	0.11000063752022982	0.006364225094538156	0.11045627492281085
7.583095589699846	0.39189147942481634	0.39468998150365214	0.42803360274030466	0.43032069631921277	0.44727128680749356	0.4492802769110109	0.46667559085136767	0.46840090506638205	0.5040640182479253	0.5052360275135128	0.08639496710571228	0.08475824714360171	0.00628478485142292	0.10973476525232684	0.00631081322478888	0.11018923046788132
7.628787555301809	0.39219177398280836	0.39499127362267933	0.42832472317067827	0.43061292786369665	0.44755723578552636	0.44956741005077927	0.4669561691012751	0.4686827472947014	0.5043339210075237	0.5055073594408459	0.08631621352918839	0.08468100351559002	0.0062319077428290015	0.10946714744598296	0.006257713096531781	0.10992043354229963
7.674754837981857	0.39249147112224037	0.3952919637340139	0.4286151785830254	0.43090449078892495	0.4478424842713476	0.449853839612972	0.4672360113186444	0.46896385092274845	0.5046030196861773	0.5057778857175167	0.08623753683944521	0.08460383525139532	0.0061793395588845	0.10919777967252742	0.00620492323753119	0.1096498797012373
7.720999096663877	0.39279056560436515	0.39559204658989455	0.4289049641700006	0.4311953802727769	0.44812702769353424	0.45013956100801644	0.46751511317351374	0.4692442115988523	0.5048713104268677	0.5060476024576285	0.08615893846491643	0.0845267437522512	0.00612707884002095	0.10892665750536423	0.006152442181570628	0.10937756450229585
7.767522000267617	0.39308905217129825	0.39589151692349006	0.4291940751100754	0.43148559147894444	0.4484108614691169	0.4504245696347537	0.4677934703270387	0.46952382496238	0.5051387893688373	0.5063165057713884	0.08608041984197509	0.08444973042718451	0.006075124132649989	0.10865377652066854	0.006100268468439474	0.10910348350552113
7.814325227768903	0.39338692554599164	0.39619036944887204	0.42948250656753345	0.4317751195569293	0.448693981003589	0.45070886088044376	0.4680710784315118	0.4698026866437529	0.5054054526476306	0.5065845917651479	0.08600198241498071	0.08437279669305388	0.0060234739891420475	0.10837913229723029	0.006048400643900997	0.10882763227360215
7.861410468260233	0.39368418043220577	0.3964885988609882	0.4297702536924662	0.4320639596420365	0.4489763816909114	0.4509924301207737	0.46834793313038015	0.47008079226446686	0.5056712963951353	0.5068518565414435	0.08592362763632402	0.08429594397460208	0.005972126967785485	0.10810272041655367	0.005996837259684362	0.10855000637209855
7.908779421011744	0.39398081151448366	0.39678619983563695	0.4300573116207682	0.43235210685537157	0.44925805891352183	0.451275272719865	0.46862403005826603	0.4703581374371112	0.5059363167396256	0.5071182961990395	0.08584535696647695	0.08421917370449934	0.0059210816328088	0.10782453646335455	0.0059455768734721914	0.10827060136968214
7.956433795532517	0.39427681345812304	0.3970831670294408	0.4303436754741333	0.43263955630383694	0.44953900804234237	0.4515573840302818	0.4688993648409859	0.470634717765389	0.5062005098058036	0.5073839068329694	0.08576717187403894	0.08414248732339208	0.005870336554313127	0.1075445760251057	0.005894618048857936	0.10798941283792374
8.004375311632296	0.39457218090915147	0.39737949507982023	0.43062934036005107	0.4329263030801268	0.4498192244367862	0.45183875939303814	0.46917393309557137	0.4709105288441358	0.5064638717148436	0.5076486845345786	0.0856890738357872	0.08406588627995037	0.005819890308279341	0.10726283469271891	0.005843959355348538	0.10770643635181898
8.052605699483543	0.39486690849429906	0.39767517860496887	0.4309143013718029	0.43321234226272615	0.4500987034447689	0.4521193941376088	0.4694477304302894	0.471185566259342	0.5067263985844358	0.5079126253915688	0.08561106433672475	0.08398937203091572	0.005769741476562729	0.10697930806058764	0.00579359936833157	0.10742166748964621
8.101126699683881	0.39516099082097284	0.39797021220382717	0.43119855358845954	0.43349766891590674	0.4503774404027152	0.45239928358193526	0.46972075244466405	0.4714598255881721	0.5069880865288298	0.5081757254880408	0.08553314487013161	0.08391294604114896	0.005719888646835258	0.10669399172638805	0.005743536669063687	0.10713510183332176
8.149940063318896	0.3954544224772311	0.39826459045605805	0.4314820920748785	0.4337822780897242	0.4506554306355695	0.4526784230324388	0.4699929947294972	0.47173330239898786	0.5072489316588806	0.5084379809045398	0.08545531693761221	0.08383660978368326	0.0056703304125980125	0.10640688129169007	0.005693769844658192	0.10684673496871255
8.199047552025359	0.395747198031758	0.3985583079220216	0.43176491188170113	0.43406616482001753	0.4509326694568057	0.4529568077840281	0.4702644528668916	0.4720059922513698	0.5075089300820944	0.5086993877181006	0.0853775820491496	0.08376036473977042	0.005621065373158984	0.10611797236202847	0.005644297488033523	0.10655656248509615
8.248450938054788	0.39603931203383813	0.3988513591427504	0.4320470080453508	0.4343493241284053	0.4512091521684378	0.45323443312010925	0.47053512243027334	0.4722778906961385	0.5077680779026738	0.5089599420022922	0.0852999417231564	0.08368421239893295	0.005572092133592221	0.10582726054666125	0.005595118197932791	0.10626457997599914
8.298152004337403	0.39633075901333126	0.39914373863992497	0.4323283755880314	0.43463175102228635	0.451484874061029	0.4535112943125981	0.47080499898441386	0.4725489932753788	0.5080263712215647	0.5092196398272656	0.0852223974865245	0.08360815425901323	0.005523409304735161	0.10553474145909547	0.005546230578888256	0.10597078303929663
8.348152544546481	0.3966215334806481	0.3994354409158496	0.43260900951772596	0.43491344049483655	0.4517598304137046	0.45378738662193074	0.4710740780854547	0.4728192955224632	0.508283806136505	0.5094784772597998	0.08514495087468021	0.0835321918262299	0.005475015503178859	0.10524041071728618	0.005497633241195565	0.10567516727697068
8.398454363163072	0.39691162992672463	0.3997264604534285	0.43288890482819536	0.4351943875250097	0.4520340164941624	0.45406270529707393	0.47134235528093077	0.47308879296207523	0.5085403787420707	0.5097364503633492	0.08506760343163686	0.08345632661522556	0.005426909351215592	0.10494426394339484	0.005449324800901323	0.1053777282955366
8.449059275541144	0.39720104282299906	0.4000167917161414	0.4331680564989779	0.435474587077536	0.45230742755868414	0.45433724557553873	0.471609826109795	0.4733574811102333	0.5087960851297259	0.5099935551980928	0.08499035671004883	0.08338056014912128	0.005379089476863719	0.10464629676444304	0.005401303879794206	0.10507846170634139
8.49996910797308	0.3974897666213863	0.4003064291480206	0.43344645949538885	0.4357540341029227	0.45258005885214975	0.45461100268339205	0.47187648610244337	0.4736253554743169	0.5090509213878714	0.5102497878209814	0.08491321227126572	0.08330489395957097	0.005331554513820613	0.10434650481229824	0.005353569105359668	0.10477736312530794
8.551185697755594	0.3977777957542548	0.40059536717362704	0.4337241087685207	0.43603272353745387	0.4528519056080479	0.4548839718352689	0.47214233078074014	0.4738924115530903	0.5093048836018946	0.5105051442857885	0.08483617168538796	0.08322932958681362	0.005284303101428023	0.10404488372337539	0.005306119110772833	0.10447442817327612
8.602710893256043	0.3980651246344024	0.40088360019802755	0.4340009992552429	0.4363106503031914	0.4531229630484895	0.45515614823438594	0.47240735565804387	0.4741586448367298	0.5095579678542205	0.5107596206431589	0.0847592365313233	0.08315386857973044	0.005237333884703155	0.10374142913957485	0.00525895253490738	0.10416965247655696
8.654546553979111	0.3983517476550329	0.4011711226067715	0.43427712587820294	0.4365878093079753	0.45339322638422275	0.4554275270725561	0.47267155623923346	0.4744240508068491	0.5098101702243617	0.5110132129406608	0.08468240839684184	0.08307851249589908	0.005190645514265846	0.10343613670789864	0.00521206802226537	0.10386303166653477
8.706694550633951	0.39863765918973304	0.40145792876586883	0.43455248354582804	0.4368641954454261	0.4536626908146446	0.45569810353020085	0.4729349280207361	0.47468862493652664	0.5100614867889719	0.5112659172228364	0.0846056888786347	0.08300326290164992	0.005144236646358102	0.10312900208074893	0.005165464222987914	0.10355456137993713
8.759156765201672	0.3989228535924482	0.40174401302176604	0.43482706715232494	0.4371398035949452	0.4539313515278178	0.45596787277636563	0.47319746649055294	0.4749523626903322	0.5103119136218963	0.5115177295312529	0.0845290795823707	0.08292812137212259	0.0050981059428067965	0.10282002091626907	0.005119139792843619	0.10324423725931808
8.811935091003267	0.39920732519746105	0.4020293697013258	0.43510087157768323	0.43741462862171837	0.45419920370048333	0.45623682996873494	0.473459167128289	0.47521525952435567	0.5105614467942263	0.5117686459045574	0.0844525821227567	0.08285308949132342	0.005052252070996133	0.10250918887801674	0.005073093393187733	0.1029320549530155
8.865031432767935	0.39949106831936776	0.4023139931118031	0.43537389168767676	0.43768866537671625	0.4544662424980766	0.456504970253647	0.47372002540518027	0.47547731088623435	0.5108100823743531	0.512018662378528	0.08437619812359505	0.08277816885218504	0.005006673703880082	0.1021965016359303	0.005027323690953267	0.1026180101151084
8.918447706701835	0.3997740772530554	0.4025978775408246	0.43564612233386546	0.43796190869669893	0.45473246307474435	0.4567722887661098	0.47398003678412254	0.4757385122151827	0.5110578164280212	0.5122677749861293	0.08429992921784459	0.08270336105662329	0.0049613695199361985	0.10188195486573193	0.004981829358632339	0.10230209840598548
8.972185840557227	0.4000563462736805	0.4028810172563661	0.4359175583535995	0.43823435340421757	0.45499786057335806	0.45703878062981734	0.47423919671970205	0.47599885894202093	0.5113046450183845	0.5125159797575659	0.08422377704768139	0.08262866771559821	0.004916338203137194	0.10156554424933972	0.004936609074255749	0.1019843154923592
9.02624777370205	0.400337869636646	0.4031634065067321	0.43618819457002117	0.43850599430761905	0.45526243012553275	0.45730444095716655	0.47449750065822455	0.47625834648920573	0.5115505642060618	0.5127632727203391	0.08414774326456079	0.08255409044917357	0.00487157844297581	0.10124726547536511	0.004891661521367219	0.10166465704709537
9.080635457189915	0.40061864157757976	0.40344503952053307	0.43645802579206905	0.4387768262010489	0.45552616685164316	0.4575692648492727	0.4747549440377455	0.47651697027086	0.5117955700491934	0.5130096498993016	0.08407182952927722	0.08247963088657848	0.004827088934393764	0.10092711423865808	0.004846985389019842	0.10134311875002311
9.135350853830497	0.4008986563123129	0.40372591050666556	0.43672704681448155	0.4390468438644554	0.4557890658608401	0.4578332473959899	0.4750115222881022	0.47677472569280377	0.5120396586034982	0.5132551073167155	0.08399603751203086	0.08240529066626891	0.00478286837779951	0.1006050862410035	0.004802579371749438	0.10101969628766483
9.190395938260405	0.4011779080368578	0.4040060136542911	0.43699525241780135	0.43931604206359487	0.4560511222510703	0.4580963836759259	0.47526723083094463	0.47703160815258644	0.512282825922332	0.5134996409923086	0.0839203688924887	0.0823310714359905	0.004738915479040706	0.10028117719130591	0.004758442169538135	0.10069438535336417
9.245772697014415	0.40145639092738744	0.40428534313281517	0.4372626373683802	0.4395844155500356	0.45631233110909386	0.4583586687564629	0.4755220650797678	0.4772876130395176	0.512525068056746	0.5137432469433335	0.08384482535984901	0.08225697485284096	0.0046952289493784605	0.09995538280530525	0.00471457248783036	0.10036718164785441
9.301483128597186	0.4017340991402139	0.4045638930918671	0.4375291964183827	0.4398519590611642	0.45657268751050223	0.4586200976937751	0.4757760204399445	0.4775427357347013	0.5127663810555465	0.5139859211846267	0.08376940861291007	0.0821830025833355	0.004651807505458905	0.09962769880604583	0.004670969037481321	0.10003808087904531
9.357529243555355	0.402011026811767	0.4048416576612795	0.4377949243057931	0.44011866732018967	0.4568321865197384	0.45888066553284845	0.4760290923087579	0.4777969716110675	0.5130067609653544	0.5142276597286674	0.08369412036013102	0.08210915630347179	0.004608649869329184	0.09929812092416057	0.004627630534753457	0.09970707876227891
9.413913064550128	0.4022871680585741	0.4051186309510684	0.43805981575441977	0.4403845350361507	0.45709082319011635	0.4591403673075001	0.4762812760754367	0.47805031603340664	0.5132462038306669	0.5144684585856384	0.08361896231970421	0.08203543769879425	0.00456575476836818	0.09896664489765783	0.004584555701292459	0.09937417102064217
9.47063662643026	0.40256251697723955	0.4053948070514135	0.4383238654739018	0.44064955690392194	0.45734859256384003	0.459399198040399	0.4765325671211877	0.47830276435840413	0.5134847056939189	0.5147083137634879	0.08354393621961886	0.08196184846446122	0.004523120935319813	0.09863326647260351	0.004541743264119269	0.09903935338515168
9.527701976305488	0.40283706764442395	0.4056701800326379	0.43858706815971515	0.4409137276042193	0.4576054896720266	0.45965715274308694	0.4767829608192327	0.4785543119346742	0.513722262595546	0.5149472212679905	0.08346904379773326	0.08188839030531318	0.004480747108246863	0.09829798140306423	0.004499191955600335	0.09870262159479637
9.585111173620431	0.40311081411682387	0.4059447439451895	0.43884941849317993	0.44117704180360895	0.4578615095347249	0.45991422641599916	0.4770324525348421	0.4788049541027969	0.5139588705740463	0.5151851771028111	0.08339428680183986	0.08181506493594078	0.004438632030494105	0.097960785450951	0.004456900513420514	0.09836397139673636
9.642866290228868	0.403383750431152	0.40621849281962047	0.4391109111414658	0.4414394941545132	0.45811664716093736	0.4601704140484858	0.4772810376253717	0.4790546861953517	0.5141945256660461	0.5154221772695667	0.08331966698974091	0.08174187408075119	0.004396774450712293	0.0976216743867866	0.004414867680581747	0.09802339854645936
9.700969410468568	0.4036558706041174	0.40649142066656924	0.4393715407576019	0.4417010792952189	0.458370897548644	0.46042571061883464	0.4775287114403006	0.4793035035369569	0.5144292239063638	0.5156582177678928	0.08324518612931653	0.0816688194740439	0.00435517312280842	0.09728064398954928	0.004373092205378626	0.09768089880819275
9.75942263123647	0.4039271686324054	0.4067635214767408	0.4396313019804827	0.44196179184988604	0.4586242556848219	0.46068011109429347	0.4777754693212661	0.479551401444304	0.5146629613280759	0.5158932945955068	0.08317084599859668	0.08159590286007382	0.004313826805939058	0.09693769004698538	0.0043315728413699794	0.09733646795474726
9.818228062064373	0.40419763849265833	0.40703478922088826	0.439890189434877	0.4422216264285553	0.45887671654547146	0.46093361043109277	0.4780213066021033	0.4797983752261979	0.5148957339625833	0.5161274037482753	0.08309664838583666	0.08152312599313073	0.004272734264485045	0.09659280835559514	0.004290308347373095	0.09699010176795753
9.877387825195074	0.4044672741414564	0.40730521784979434	0.44014819773143654	0.44248057762715803	0.4591282750956362	0.46118620357447	0.4782662186088825	0.4800444201835938	0.5151275378396785	0.5163605412202801	0.08302259508958801	0.0814504906376067	0.004231894268029279	0.09624599472088846	0.004249297487446846	0.09664179603895207
9.936904055658934	0.4047360695152975	0.40757480129425205	0.44040532146670464	0.4427386400275244	0.45937892628942956	0.4614378854586939	0.47851020065994887	0.4802895316096356	0.5153583689876137	0.5165927030038856	0.08294868791877587	0.08137799856807083	0.004191305591362049	0.09589724495792495	0.004208539030848613	0.09629154656784067
9.996778901350961	0.4050040185305795	0.40784353346504765	0.4406615552231254	0.44299580819739437	0.4596286650700581	0.46168865100708684	0.478753248065962	0.48053370478969765	0.5155882234331706	0.5168238850898081	0.08287492869277535	0.08130565156934533	0.004150967014428186	0.09554655489094444	0.004168031752040058	0.09593934916443914
10.05701452310831	0.40527111508358016	0.4081114082529416	0.4409168935690538	0.44325207669042654	0.4598774863698465	0.4619384951320533	0.4789953561299356	0.4807769350014226	0.5158170972017283	0.5170540834671846	0.08280131924148608	0.08123345143657903	0.00411087732233506	0.09519392035389274	0.004127774430671138	0.09558519964834034
10.117613094788254	0.40553735305043914	0.4083784195286512	0.44117133105876555	0.4435074400462093	0.4601253851102628	0.46218741273510244	0.4792365201472788	0.48101921751476345	0.5160449863173365	0.517283294123643	0.08272786140541115	0.08116139997532477	0.004071035305318382	0.09483933719063486	0.004087765851521485	0.09522909384854472
10.178576803346665	0.4058027262871391	0.40864456114283193	0.4414248622324672	0.4437618927902711	0.4603723562019448	0.46243539870687456	0.4794767354058379	0.48126054759202447	0.5162718868027847	0.5175115130453726	0.08265455703573797	0.08108949900161676	0.0040314397587311035	0.09448280125485553	0.004048004804540817	0.0948710276047251
10.239907848916916	0.40606722862948713	0.4089098269260606	0.4416774816163071	0.44401542943409206	0.4606183945447255	0.4626824479271702	0.47971599718593716	0.48150092048790355	0.5164977946796757	0.5177387362171969	0.08258140799441427	0.08101775034204885	0.003992089483022099	0.09412430841051389	0.004008490084794758	0.09451099676661556
10.301608444889292	0.40633085389309664	0.40917421068881793	0.441929183722387	0.44426804447511525	0.46086349502766066	0.46292855526497373	0.4799543007604236	0.4817403314495349	0.5167227059684995	0.5179649596226464	0.08250841615423324	0.08094615583385435	0.003952983283718847	0.09376385453207092	0.003969220492431091	0.09414899719409675
10.363680817990868	0.406593595873369	0.4094377062214701	0.44217996304877255	0.44451973239675857	0.46110765252905644	0.4631737155784826	0.48019164139470843	0.48197877571653164	0.516946616688706	0.5181901792440312	0.08243558339891269	0.08087471732498562	0.003914119971411001	0.093401435504461	0.003930194832707734	0.09378502475811956
10.426127208365882	0.40685544834547605	0.4097003072942529	0.4424298140795062	0.4447704876684272	0.4613508619164964	0.463417923715136	0.48042801434681237	0.48221624852103045	0.5171695228587818	0.5184143910625167	0.08236291162317967	0.08080343667419573	0.003875498361721519	0.09303704722339035	0.003891411915931453	0.09341907534030724
10.488949869656532	0.40711640506434066	0.4099620076572534	0.44267873128461876	0.4450203047455263	0.4615931180468702	0.46366117451164146	0.4806634148674089	0.4824527450877362	0.5173914204963247	0.5186375910581987	0.08229040273285258	0.08073231575112204	0.0038371172752986737	0.09267068559550751	0.0038528705574569777	0.09305114483318278
10.552151069084381	0.4073764597646211	0.4102228010403938	0.44292670912014254	0.44526917806947364	0.4618344157664026	0.4639034627940057	0.4808978381998712	0.48268826063396686	0.5176123056181219	0.5188597752101802	0.0822180586449291	0.08066135643636918	0.0037989755378045054	0.09230234653884395	0.0038145695776776734	0.09268122914073729
10.615733087532126	0.40763560616069144	0.41048268115341446	0.44317374202812376	0.44551710206771333	0.46207474991068365	0.4641447833775633	0.48113127958031754	0.4829227903696991	0.5178321742402273	0.5190809394966477	0.08214588128767206	0.0805905606215932	0.003761071979872188	0.09193202598250139	0.003776507801987794	0.09230932417831639
10.679698219625935	0.4078938379466251	0.41074164168585653	0.4434198244366365	0.44576407115372996	0.46231411530469624	0.46438513106700735	0.481363734237657	0.4831563294976154	0.5180510223780407	0.519301079894951	0.0820738726006946	0.08051993020958718	0.003723405437105143	0.09155971986729128	0.0037386840607731564	0.09193542587289016
10.744048773818252	0.4081511487961766	0.41099967630704637	0.4436649507597962	0.44601007972706186	0.4625525067628495	0.46462450065641936	0.4815951973936376	0.48338887321315166	0.518268846046387	0.5195201923816817	0.08200203453505063	0.08044946711437131	0.0036859747500668227	0.09118542414586273	0.003701097189396041	0.09155953016318108
10.808787072471103	0.40840753236276506	0.4112567786660785	0.4439091153977734	0.4462551221733166	0.46278991908900746	0.46486288692930083	0.48182566426289475	0.48362041670454414	0.5184856412595981	0.5197382729327538	0.08193036905332621	0.0803791732612767	0.003648778764232752	0.090809134782603	0.0036637460281729872	0.09118163300020399
10.87391545193992	0.4086629822794564	0.41151294239179886	0.444152312736809	0.4464991928641854	0.46302634707652157	0.46510028465860576	0.4820551300529986	0.4838509551528787	0.5187014040315939	0.5199553175234843	0.08185887812972689	0.08030905058703705	0.003611816330006956	0.09043084775434806	0.0036266294223503692	0.09080173034692507
10.93943626265785	0.40891749215894596	0.41176816109278935	0.4443945371492285	0.4467422861574585	0.46326178550826286	0.46533668860677035	0.48228358996450504	0.48408048373213974	0.5189161303759655	0.5201713221286771	0.08178756375017414	0.0802391010398788	0.003575086302678887	0.0900505590500984	0.003589746222098178	0.0904198181788729
11.00535186922059	0.409171055593542	0.41202242835735114	0.4446357829934576	0.4469843963970406	0.4634962291566537	0.4655720935257492	0.48251103919100335	0.48430899760926044	0.519129816306059	0.5203862827227042	0.08171642791239321	0.0801693265796129	0.003538587542411431	0.08966826467148792	0.0035530952824807116	0.09003589248425214
11.071664650471687	0.40942366615514797	0.4122757377534884	0.44487604461403735	0.44722551791296783	0.4637296727837014	0.4658064941570447	0.48273747291916974	0.4845364919441733	0.5193424578350597	0.5206001952795911	0.08164547262601458	0.08009972917772641	0.003502318914234248	0.08928396063298294	0.0035166754634476938	0.08964994926404302
11.138376999588447	0.40967531739524643	0.4125280828288931	0.4451153163416405	0.44746564502142305	0.4639621111410322	0.46603988523174494	0.4829628863288169	0.4847629618898619	0.5195540509760793	0.5208130557731027	0.08157469991266542	0.08003031081747912	0.003466279288004248	0.08889764296185376	0.0034804856298147335	0.08926198453251288
11.205491324168262	0.40992600284488145	0.4127794571109279	0.4453535924930877	0.4477047720247534	0.46419353896992366	0.4662722614705549	0.483187274592946	0.48498840259241266	0.519764591742242	0.5210248601768286	0.08150411180606645	0.07996107349399709	0.0034304675384055905	0.0885093076987431	0.0034445246512326833	0.0888719943170031
11.273010046315514	0.41017571601464237	0.4130298541066116	0.44559086737136455	0.44794289321148717	0.4644239510013422	0.46650361758383313	0.48341063287780167	0.4852128091910671	0.5199740761467724	0.521235604464271	0.08143371035213431	0.07989201921436827	0.0033948825449288123	0.0881189508976945	0.0034087914021823096	0.08847997465829849
11.340935602728974	0.4104244503946464	0.41327926730260206	0.44582713526563783	0.4481800028563515	0.4646533419559754	0.4667339482716256	0.4836329563429227	0.4854361768182763	0.520182500203085	0.5214452846089331	0.08136349760907748	0.07982314999774294	0.0033595231918401858	0.08772656862618078	0.0033732847619512007	0.08808592161091156
11.409270444789758	0.4106721994545227	0.4135276901651818	0.4460623904512741	0.4484160952202904	0.4648817065442699	0.46696324822370355	0.48385424014119877	0.4856585005997555	0.5203898599248742	0.5216538965844094	0.0812934756474996	0.07975446787543278	0.003324388368182607	0.08733215696574348	0.003338003614625773	0.08768983124350882
11.478017038649782	0.41091895664339534	0.4137751161402411	0.44629662718985663	0.4486511645504829	0.46510903946646676	0.46719151211959914	0.4840744794189242	0.4858797756545378	0.5205961513262058	0.5218614363644752	0.08122364655050149	0.0796859748910091	0.0032894769677369595	0.08693571201163763	0.003302946849048638	0.08729169963847028
11.547177865320764	0.4111647153898663	0.4140215386532632	0.44652983972920357	0.4488852050803618	0.4653353354126377	0.4674187346286416	0.48429366931585344	0.48609999709503054	0.5208013704216087	0.5220678999231795	0.0811540124137847	0.07961767310040634	0.003254787889016786	0.08653722987344281	0.0032681133588279287	0.08689152289275626
11.616755420763786	0.41140946910199977	0.41426695110930845	0.4467620223033874	0.44911821102963256	0.46556058906272396	0.4676449104099971	0.48451180496525925	0.4863191600270721	0.5210055132261694	0.5222732832349366	0.08108457534575784	0.07954956457202632	0.003220320035263402	0.08613670667558893	0.003233502042304881	0.08648929711790743
11.686752215979308	0.41165321116730497	0.4145113468929988	0.4469931691327529	0.44935017660429355	0.46578479508657417	0.4678700341127049	0.48472888149398863	0.48653725954998844	0.521208575755626	0.5224775822746222	0.08101533746764299	0.07948165138683988	0.0031860723143974923	0.08573413855674517	0.003199111802537846	0.08608501844008742
11.75717077709787	0.4118959349527198	0.4147547193685023	0.44722327442393695	0.44958109599665447	0.4660079481439814	0.46809410037571775	0.4849448940225207	0.48675429075665266	0.5214105540264639	0.5226807930176667	0.0809463009135823	0.07941393563849869	0.0031520436390133355	0.08532952167038843	0.0031649415472791986	0.0856786830004097
11.82801364547121	0.41213763380459423	0.4149970618795174	0.44745233236988796	0.4498109633853578	0.46623004288472336	0.46831710382793906	0.48515983766502674	0.48697024873354117	0.5216114440560135	0.5228829114401519	0.0808774678307508	0.07934641943343537	0.003118232926375697	0.08492285218537177	0.0031309901889691183	0.08527028695523597
11.899283377763982	0.412378301048674	0.41523836774925815	0.4476803371498862	0.45003977293539915	0.466451073948602	0.4685390390882658	0.4853737075294282	0.4871851285607961	0.5218112418625475	0.52308393351891	0.08080884037946373	0.0792791048909786	0.0030846390983874095	0.08451412628581068	0.0030972566447196037	0.08485982647661672
11.970982546046038	0.41261792999008373	0.4154786302804375	0.44790728292956344	0.450267518798147	0.466671035965484	0.4687599007656271	0.4855864987174593	0.4873989253122833	0.5220099434653808	0.5232838552316204	0.08074042073329506	0.07921199414346111	0.0030512610815791597	0.08410334017142418	0.0030637398362727275	0.08444729775183646
12.043113737885237	0.4128565139133109	0.4157178427552535	0.4481331638609249	0.45049419511136624	0.4668899235553415	0.4689796834590252	0.48579820632472526	0.4876116340556554	0.522207544884971	0.523482672556911	0.08067221107918353	0.07914508933633178	0.0030180978070726283	0.08369049005727902	0.0030304386900055214	0.08403269698409588
12.115679556440844	0.41309404608218875	0.41595599843537223	0.44835797408236905	0.4507197959992374	0.4671077313282913	0.4691983817575777	0.4860088254407664	0.4878232498524117	0.5224040421430196	0.5236803814744587	0.08060421361755558	0.0790783926282693	0.0029851482105862637	0.0832755721747418	0.0029973521369064393	0.08361602039282445
12.188682620557461	0.4133305197398798	0.41619309056191317	0.44858170771871014	0.45094431557238035	0.46732445388464106	0.46941599024055986	0.4862183511491208	0.4880337677579632	0.5225994312625765	0.523876977965092	0.08053643056244018	0.07901190619129901	0.0029524112324210705	0.08285858277159264	0.00296447911255715	0.0831972642137373
12.26212556485955	0.41356592810885956	0.4164291123554336	0.4488043588811992	0.4511677479278761	0.4675400858149286	0.46963250347744734	0.4864267785273867	0.4882431828216939	0.5227937082681422	0.5240724580108945	0.0804688641415872	0.07894563221090636	0.00291988581740954	0.0824395181114852	0.0029318185571147737	0.08277642469903412
12.336011039846525	0.4138002643908998	0.41666405701591286	0.44902592166754696	0.4513900871492899	0.4677546216999654	0.46984791602795944	0.48663410264728774	0.4884514900870266	0.5229868691857752	0.5242668175953104	0.08040151659658858	0.07887957288615761	0.002887570914935189	0.0820183744751688	0.0028993694152936733	0.08235349811774029
12.41034171198835	0.41403352176705105	0.41689791772273677	0.44924639016194584	0.45161132730669373	0.46796805611088205	0.4700622224421035	0.48684031857473814	0.48865868459148804	0.5231789100431975	0.5244600527032497	0.08033439018300141	0.07881373042982058	0.002855465478893482	0.08159514816000524	0.0028671306363436955	0.08192848075563575
12.485120263821853	0.4142656933976269	0.4171306876346822	0.4494657584350928	0.4518314624566904	0.46818038360916997	0.47027541726021826	0.48704542136990747	0.48886476136677326	0.5233698268699036	0.5246521593211962	0.0802674871704698	0.07874810706848226	0.0028235684676776174	0.08116983548046619	0.0028351011740381793	0.08150136891579507
12.560349394047481	0.41449677242218635	0.41736235988990095	0.44968402054421336	0.45205048664243697	0.4683915987467287	0.4704874950130206	0.48724940608728984	0.48906971543881506	0.5235596156972697	0.5248431334373166	0.0802008098428534	0.07868270504267832	0.002791878844167872	0.08074243276846005	0.002803279986661078	0.08107215891890007
12.63603181762671	0.4147267519595172	0.4175929276059044	0.4499011705330838	0.45226839389366985	0.4686016960659095	0.47069845022165074	0.48745226777576955	0.4892735418278492	0.5237482725586641	0.5250329710415701	0.08013436049835407	0.07861752660701077	0.0027603955757098397	0.08031293637334613	0.002771666036976761	0.08064084710312613
12.712170265880024	0.41495562510761896	0.41782238387954757	0.450117202432057	0.45248517822672774	0.4688106700995631	0.470908277397718	0.48765400147869015	0.4894762355484844	0.52393579348956	0.52522166812582	0.08006814144964175	0.0785525740302817	0.002729117634096223	0.07988134266227576	0.0027402582922242402	0.08020742982462536
12.78876748658549	0.41518338494368534	0.41805072178701275	0.4503321102580846	0.4527008336445785	0.46901851537108463	0.4711169710433491	0.4878546022339243	0.4896777916097714	0.524122174527648	0.5254092206839472	0.08000215502399112	0.07848784959561661	0.0026980439955459623	0.07944764802033433	0.002709055724091858	0.0797719034576545
12.865826244077915	0.41541002452408743	0.4182779343837937	0.45054588801474327	0.4529153541368425	0.4692252263944621	0.47132452565123434	0.4880540650739436	0.4898782050152722	0.524307411712952	0.5255956247119623	0.07993640356341042	0.07842335560059754	0.0026671736407002378	0.07901184885098189	0.0026780573087035187	0.07933426439474545
12.943349319348618	0.41563553688435634	0.41850401470467996	0.4507585296922591	0.45312873367982026	0.46943079767432416	0.47153093570467686	0.48825238502588986	0.49007747076313346	0.5244915010879454	0.5257808762081242	0.07987088942477688	0.0783590943573943	0.0026365055545927163	0.07857394157608155	0.0026472620266009272	0.07889450904706052
13.0213395101458	0.415859915039165	0.4187289557637397	0.4509700292675327	0.4533409662365163	0.46963522370598815	0.4717361956776404	0.4884495571116472	0.49027558384615594	0.5246744386976677	0.5259649711730545	0.07980561497997499	0.07829506819289904	0.0026060387266331198	0.07813392263614105	0.0026166688627236034	0.07845263384463408
13.099799631075467	0.4160831519823111	0.418952750554304	0.45118038070416533	0.4535520457566675	0.46983849897550906	0.4719403000348	0.48864557634791467	0.49047253925186896	0.5248562205898446	0.5261479056098571	0.07974058261603262	0.07823127944886035	0.002575772150591238	0.07769178849052594	0.0025862768063995567	0.078008635236543
13.178732513703073	0.41630524068669933	0.4191753920489498	0.451389577952484	0.4537619661767682	0.4700406179597295	0.47214324323159085	0.4888404377462797	0.4906683319626033	0.5250368428150082	0.526329675524238	0.07967579473526325	0.07816773048202265	0.0025457048245876024	0.07724753561788589	0.002556084851315088	0.07756250969104883
13.258141006655675	0.41652617410432247	0.4193968731994836	0.45159761494956946	0.453970721420098	0.47024157512633025	0.4723450197142593	0.48903413631329384	0.49086295695556653	0.5252163014266191	0.5265102769246262	0.07961125375540662	0.07810442366426594	0.002515835751069506	0.07680116051628261	0.002526091995510793	0.0771142536960383
13.338027975724735	0.41674594516624436	0.41961718693692435	0.45180448561928055	0.45417830539674886	0.47044136493388067	0.47254562391991467	0.48922666705054757	0.4910564092029183	0.52539459248119	0.5266897058222969	0.07954696210977666	0.07804136138274646	0.002486163936793684	0.07635265970340299	0.002496297241362022	0.07666386375932177
13.418396303969553	0.4169645467825808	0.4198363261714861	0.4520101838722834	0.45438471200365316	0.47063998183189093	0.472745050276581	0.4894180249547467	0.491248683671847	0.5255717120384105	0.5268679582314958	0.0794829222474028	0.07797854604004092	0.0024566883928094363	0.07590202971674387	0.0024666995955482385	0.07621133640839162
13.49924889182131	0.41718197184248096	0.4200542837925614	0.4522147036060775	0.45458993512461093	0.4708374202608633	0.472943293203248	0.48960820501779023	0.49143977532464655	0.5257476561612737	0.5270450301695642	0.07941913663318259	0.07791598005429237	0.002427408134439979	0.075449267113882	0.0024372980690530177	0.07575666819124649
13.580588657187745	0.41739821321410886	0.42027105266870346	0.452418038705023	0.45479396863031923	0.47103367465234514	0.47314034710992736	0.4897972022268487	0.49162967911879585	0.5259224209162044	0.527220917657067	0.07935560774803213	0.0778536658593573	0.0023983221812717836	0.07499436847275831	0.0024080916771422878	0.07529985567627762
13.662418535558457	0.4176132637446239	0.42048662564760836	0.45262018304037027	0.45499680637840006	0.47122873942898263	0.4733362063977028	0.4899850115644424	0.49181839000703664	0.5260960023731884	0.5273956167179216	0.07929233808903387	0.0777916059049551	0.002369429557135483	0.0745373303919763	0.002379079439335463	0.07484089545243933
13.744741480110864	0.41782711626016233	0.4207009955560975	0.45282113047028627	0.4551984422134297	0.47142260900457494	0.4735308654587872	0.4901716280085238	0.4920059029374553	0.5262683966059044	0.5275691233795278	0.07922933016959965	0.07772980265682182	0.0023407292900867738	0.07407814949102942	0.0023502603794121057	0.07437978413011592
13.827560461816718	0.41803976356581674	0.42091415520009934	0.4530208748398842	0.45539886996696777	0.4716152777841283	0.473724318676577	0.49035704653255635	0.49219221285356257	0.5264395996918556	0.5277414336729003	0.07916658651962076	0.07766825859686234	0.002312220412384658	0.07361682241015899	0.0023216335253701814	0.07391651834041113
13.910878469549415	0.4182511984456167	0.4211260973646307	0.45321940998125193	0.4555980834575871	0.4718067401639113	0.4739165604257067	0.49054126210559823	0.4923773146943769	0.5266096077125056	0.5279125436328022	0.07910410968563154	0.0776069762233081	0.002283901960485224	0.0731533458111926	0.0022931979094229504	0.07345109473612865
13.9946985101918	0.418461413662509	0.42133681481377827	0.4534167297134822	0.4557960764909041	0.47199699053151123	0.47410758507210693	0.49072426969238453	0.4925612033945067	0.5267784167534132	0.5280824492978803	0.07904190223096696	0.07754595805087366	0.0022557729750194433	0.0726877163773878	0.002264952567989198	0.07298350999197112
14.079023608744702	0.4186704019583365	0.42154630029068024	0.4536128278427002	0.4559928428596081	0.4721860232658902	0.4742973869730609	0.49090606425341227	0.49274387388423535	0.5269460229043706	0.5282511467108016	0.07897996673593213	0.07748520661092029	0.0022278325007816235	0.07221993081397216	0.0022368965416497133	0.07251376080407113
14.163856808436103	0.4188781560538179	0.42175454651750627	0.4538076981620952	0.45618837634349285	0.4723738327374434	0.47448596047725977	0.49108664074502456	0.4929253210896048	0.5271124222595434	0.5284186319183929	0.07891830579796294	0.07742472445161547	0.002200079586700543	0.0717499858480437	0.00220902887515928	0.07204184389121338
14.24920117083096	0.4190846686485266	0.42196154619543824	0.4540013344519496	0.45638267070948674	0.4725604133080549	0.47467329992486523	0.49126599411949756	0.49310553993250394	0.5272776109176105	0.5285849009717798	0.07885692203179888	0.07736451413810293	0.002172513285833677	0.0712778782289547	0.002181348617417811	0.07156775599452203
14.335059775941703	0.4192899324208691	0.4221672920046502	0.45419373047966954	0.456575719711684	0.47274575933115826	0.47485939964756385	0.49144411932512666	0.49328452533075284	0.5274415849819076	0.5287499499265294	0.07879581806965133	0.07730457825266551	0.002145132655352544	0.07080360472880898	0.002153854821450807	0.07109149387767388
14.421435722339384	0.41949394002806367	0.42237177660428904	0.45438487999981597	0.45676751709137753	0.47292986515179436	0.4750442539686303	0.4916210113063157	0.4934622721981939	0.5276043405605725	0.5289137748427942	0.07873499656137849	0.07724491939489811	0.002117936756512062	0.07032716214223456	0.0021265465444018083	0.07061305432763731
14.50833212726552	0.41969668410611755	0.42257499263245224	0.45457477675413416	0.45695805657708827	0.47311272510667113	0.4752278572029855	0.4917966650036644	0.4936387754447786	0.5277658737666892	0.5290763717854572	0.07867446017466127	0.07718554018188115	0.002090924654649662	0.06984854728702317	0.002099422847502641	0.0701324341541465
14.595752126744532	0.41989815726980495	0.42277693270616856	0.45476341447158736	0.45714733188459966	0.4732943335242247	0.47541020365725734	0.4919710753540607	0.49381402997665863	0.5279261807184384	0.5292377368242792	0.07861421159518053	0.07712644324835209	0.002064095419162637	0.06936775700432918	0.0020724827960649783	0.06964963019048298
14.683698875697011	0.42009835211264396	0.42297758942137587	0.4549507868683857	0.4573353367169883	0.4734746847246803	0.475591287629843	0.4921442372907706	0.4939880306962773	0.5280852575392464	0.5293978660340474	0.07855425352680145	0.07706763124688719	0.0020374481234881614	0.06888478815864119	0.0020457254594745677	0.0691646392939873
14.772175548053516	0.4202972612068733	0.42317695535289956	0.4551368876480198	0.4575220647646577	0.4736537730201131	0.47577110341097195	0.4923161457435302	0.49416077250246143	0.5282431003579363	0.5295567554947277	0.0784945886917524	0.07700910684807852	0.002010981845093962	0.06839963763833623	0.0020191499111561484	0.06867745834566108
14.861185336869132	0.42049487710342803	0.4233750230544305	0.4553217105012916	0.4577075097053705	0.47383159271451186	0.4759496452827665	0.4924867956386398	0.4943322502905149	0.5283997053088829	0.5297144012916154	0.0784352198308155	0.07695087274071881	0.0019846956654565595	0.06791230235582191	0.001992755228560572	0.06818808425066436
14.95073145443871	0.42069119233191593	0.4235717850585021	0.4555052491063477	0.45789166520428176	0.47400813810384074	0.4761269075193073	0.49265618189905785	0.4945024589523126	0.5285550685321668	0.5298707995154917	0.07837614970351313	0.07689293163198561	0.0019585886700448363	0.06742277924777795	0.0019665404931603625	0.06769651393882725
15.040817132412794	0.42088619940059196	0.42376723387646786	0.45568749712871065	0.45807452491397316	0.4741834034761042	0.47630288438669666	0.49282429944449707	0.49467139337639665	0.5287091861737327	0.5300259462627785	0.07831738108830263	0.07683528624762966	0.0019326599483098228	0.06693106527534098	0.001940504790419073	0.06720274436442253
15.131445621914246	0.4210798907963342	0.4239613619984769	0.4558684482213127	0.45825608247448524	0.4743573831114096	0.47647757014312253	0.4929911431915193	0.4948390484480721	0.5288620543855487	0.5301798376356981	0.0782589167827663	0.07677793933216666	0.0019069085936638253	0.06643715742460188	0.0019146472097877343	0.06670677250697565
15.222620193655578	0.4212722589846165	0.4241541618934514	0.45604809602452867	0.45843633151335295	0.47453007128203495	0.4766509590389266	0.49315670805363515	0.49500541904950535	0.5290136693257667	0.5303324697424326	0.07820075960381262	0.07672089364906935	0.0018813337034697675	0.06594105270666262	0.0018889668446835373	0.06620859537119372
15.31434413805701	0.4214632964094837	0.4243456260090601	0.4562264341662085	0.45861526564563865	0.47470146225249155	0.47682304531666747	0.4933209889414017	0.49517050005982266	0.5291640271588869	0.5304838386972869	0.07814291238787624	0.07666415198096596	0.0018559343790052196	0.06544274815766471	0.0018634627924662972	0.06570820998724969
15.406620765365147	0.42165299549352364	0.42453574677169503	0.4564034562617118	0.45879287847396716	0.47487155027959205	0.47699382321118994	0.49348398076252287	0.49533428635520943	0.5293131240559216	0.5306339406208522	0.07808537799111993	0.07660771712983691	0.0018307097254792737	0.06494224083968447	0.0018381341544282392	0.06520561341081077
15.499453405772549	0.42184134863784056	0.42472451658644494	0.45657915591394055	0.4589691635885605	0.4750403296125177	0.4771632869496895	0.4936456784219494	0.49549677280901194	0.529460956194564	0.5307827716401725	0.07802815928964048	0.0765515919172189	0.0018056588519894667	0.06443952784032092	0.0018129800357855608	0.0647008027238769
15.592845409537835	0.42202834822202623	0.4249119278370692	0.45675352671337366	0.4591441145672726	0.47520779449288436	0.4773314307517849	0.4938060768219816	0.49565795429183956	0.5296075197593558	0.5309303278889136	0.07797125917967815	0.07649577918440983	0.0017807808715160078	0.06393460627332104	0.0017879995456548947	0.0641937750347239
15.686800147106629	0.422213986604132	0.4250979728859713	0.45692656223810096	0.45931772497562456	0.4753739391548129	0.47749824882958264	0.49396517086237346	0.4958178256716672	0.5297528109418604	0.5310766055075326	0.07791468057783095	0.07644028179267606	0.0017560749009102317	0.06342747327892084	0.0017631917970279964	0.06368452747791764
15.781321009233178	0.42239825612063936	0.42528264407417093	0.4570982560538572	0.4594899883668397	0.47553875782499694	0.47766373538774953	0.4941229554404357	0.49597638181394077	0.5298968259408352	0.5312216006434508	0.07785842642126765	0.07638510262346543	0.001731540060867065	0.06291812602368907	0.0017385559067815137	0.0631730572150957
15.87641140710273	0.4225811490864297	0.4254659337212768	0.45726860171405737	0.45966089828187945	0.4757022447227725	0.4778278846235816	0.4942794254511416	0.49613361758168184	0.5300395609624069	0.531365309451228	0.07780249966794511	0.07633024457861956	0.001707175475920586	0.06240656170118086	0.0017140909956316897	0.06265936143472572
15.972074772454643	0.42276265779475386	0.42564783412545704	0.45743759275983054	0.45983044824947966	0.4758643940601893	0.4779906907270753	0.49443457578723526	0.49628952783559527	0.5301810122202506	0.5315077280927395	0.07774690329683544	0.0762757105805919	0.0016829802744231515	0.06189277753205147	0.0016897961881370271	0.06214343735263128
16.06831455770623	0.422942774517201	0.4258283375634104	0.4576052227200553	0.45999863178618516	0.47602520004208076	0.47815214788099863	0.4945884013393369	0.49644410743417616	0.5303211759357687	0.5316488527373548	0.07769164030814388	0.07622150357266923	0.0016589535885254136	0.06137677076421255	0.0016656706126778609	0.06162528221224761
16.165134236077357	0.42312149150366635	0.42600743629033583	0.4577714851113946	0.4601654423963878	0.47618465686613626	0.4783122502609645	0.49474089699605445	0.4965973512338202	0.5304600483382735	0.5317886795621192	0.07763671372354317	0.07616762651919404	0.0016350945541709905	0.06085853867327273	0.001641713401439926	0.06110489328489166
16.262537301715792	0.42329880098231826	0.42618512253990226	0.45793637343833116	0.4603308735723611	0.47634275872297344	0.47847099203550286	0.49489205764409244	0.4967492540889332	0.5305976256651712	0.5319272047519359	0.07758212658640119	0.07611408240579375	0.001611402311071597	0.06033807856270812	0.0016179236903961502	0.06058226786984733
16.36052726982327	0.4234746951595648	0.42636138852421623	0.45809988119320305	0.46049491879429755	0.4764994997962112	0.4786283673661339	0.49504187816836404	0.49689981085204243	0.5307339041621494	0.532064424499753	0.07752788196201738	0.076060874239609	0.00158787600270216	0.05981538776434547	0.0015943006193031017	0.060057403295019185
16.459107676782416	0.4236491662200195	0.4265362264337905	0.45826200185623905	0.46065757153034603	0.4766548742625447	0.4787843704074449	0.4951903534521044	0.497049016373911	0.5308688800833655	0.5322003350067503	0.07747398293786238	0.07600800504952974	0.0015645147762657352	0.05929046363802115	0.0015708433316663495	0.059530296916747716
16.55828208028434	0.42382220632646606	0.4267096284375101	0.4584227288955941	0.46081882523664713	0.4768088762918166	0.47893899530716155	0.4953374783769832	0.49719686550364967	0.5310025496916378	0.5323349324825304	0.07742043262381833	0.07595547788643088	0.0015413177826992808	0.05876330357250481	0.0015475509747346905	0.05900094612013618
16.658054059457015	0.42399380761982197	0.4268815866825993	0.45858205576738575	0.4609786733573718	0.47696150004709664	0.47909223620622654	0.49548324782322173	0.49734335308883393	0.5311349092586398	0.5324682131453101	0.0773672341524258	0.07590329582341394	0.0015182841766465671	0.05823390498538572	0.0015244226994948207	0.05846934831993167
16.758427214994473	0.4241639622191021	0.4270520932945856	0.45873997591573007	0.46113710932475693	0.4771127396847526	0.4792440872388757	0.495627656669708	0.4974884739756199	0.5312659550650956	0.5326001732221165	0.07731439067913189	0.0758514619560531	0.001495413116445743	0.05770226532348488	0.0015014576606344754	0.0579355009598288
16.859405169286727	0.4243326622213805	0.4272211403772657	0.45889648277277684	0.4612941265591442	0.4772625893545317	0.47939454253271313	0.49577069979411503	0.4976322230088617	0.531395683400979	0.5327308089489832	0.07726190538254488	0.07579997940263956	0.0014727037641186769	0.05716838206339503	0.0014786550165419854	0.057399401513478665
16.960991566550526	0.4244998997017522	0.42738872001266764	0.4590515697587474	0.46144971846901667	0.47741104319963457	0.47954359620879206	0.49591237207302075	0.4977745950322318	0.5315240905657147	0.5328601165711506	0.07720978146468978	0.07574885130443779	0.0014501552853412036	0.056632252710784314	0.0014560139292942864	0.05686104748454568
17.063190072960847	0.42466566671329276	0.4275548242610139	0.4592052302819695	0.4616038784510365	0.47755809535679317	0.47969124238169086	0.4960526683820269	0.49791558488834	0.5316511728683805	0.5329880923432684	0.07715802215126917	0.07569808082593721	0.0014277668494426798	0.056093874801746324	0.0014335335646191716	0.0563204364065939
17.166004376783235	0.42482995528701784	0.4277194451606831	0.4593574577389148	0.4617565998900825	0.4777037399563516	0.479837475159593	0.49619158359588156	0.49805518741885585	0.5317769266279141	0.5331147325295994	0.07710663069192707	0.07564767115511457	0.0014055376293864441	0.05555324590267219	0.0014112130919063937	0.05577756584408178
17.26943818850684	0.4249927574318416	0.4278825747281702	0.4595082455142339	0.4619078761592881	0.47784797112234295	0.47998228864436804	0.49632911258860224	0.4981933974646323	0.5319013481733219	0.5332400334042278	0.07705561036052011	0.07559762550369681	0.0013834668017538299	0.05501036361030742	0.0013890516841814637	0.05523243339207795
17.37349524097843	0.4251540651345345	0.4280442049580468	0.45965758698079545	0.46205770062007934	0.4779907829725715	0.48012567693165076	0.4964652502336008	0.49833020986582877	0.5320244338438899	0.5333639912512679	0.07700496445538668	0.07554794710742595	0.0013615535467268458	0.05446522555224931	0.0013670485180883318	0.05468503667682967
17.478179289537028	0.4253138703596785	0.4282043278229186	0.45980547549972006	0.4622060666222125	0.47813216961869115	0.4802676341109243	0.4965999914038071	0.4984656194620376	0.5321461799893963	0.5334866023650775	0.07695469629962477	0.0754986392263329	0.0013397970480695243	0.05391782938691847	0.0013452027738698469	0.05413537335554963
17.583494112149474	0.4254721650496225	0.4283629352733845	0.45995190442041856	0.46235296750381266	0.4782721251662878	0.48040815426559913	0.49673333097179795	0.4985996210924115	0.5322665829703295	0.5336078630504724	0.07690480924137291	0.07544970514501192	0.0013181964931292534	0.05336817280443995	0.001323513635364204	0.05358344111728286
17.689443509546752	0.4256289411244369	0.42852001923799116	0.46009686708062864	0.46249839659141073	0.4784106437149624	0.4805472314730997	0.4968652638099253	0.4987322095957907	0.5323856391581065	0.5337277696229442	0.0768553066540955	0.07540114817289975	0.0012967510728074672	0.05281625352638741	0.0013019802899876254	0.053029237683063
17.79603130536116	0.42578419048186533	0.42867557162318987	0.460240356806451	0.46264234719998315	0.47854771935841217	0.48068485980494474	0.49699578479044554	0.49886337981083406	0.5325033449352944	0.5338463184088803	0.07680619193687199	0.07535297164455919	0.0012754599815441026	0.05226206930602473	0.0012806019287139314	0.05247276080586971
17.90326134626431	0.42593790499727746	0.42882958431328977	0.46038236691238676	0.46278481263298865	0.47868334618451464	0.48082103332683407	0.49712488878565003	0.4989931265761498	0.5326196966958353	0.5339635057457884	0.07675746851468777	0.07530517891996803	0.0012543224173078293	0.051705617928902825	0.001259377746057222	0.051914008271026546
18.011137502105942	0.42609007652361836	0.4289820491704112	0.4605228907013739	0.46292578618240726	0.478817518275412	0.48095574609873015	0.4972525706679994	0.49912144473042774	0.5327346908452734	0.5340793279825207	0.07670913983873673	0.07525777338481007	0.0012333375815822833	0.051146897212802855	0.0012383069400647706	0.05135297789658466
18.119663666053608	0.4262406968913582	0.4291329580344372	0.4606619214648247	0.4630652611287782	0.47895022970759515	0.48108899217494744	0.49737882531025635	0.49924832911257366	0.5328483238009853	0.5341937814795035	0.0766612093867201	0.07521075845077228	0.0012125046793469707	0.050585905008389886	0.001217388712299261	0.05078966753357861
18.228843754733095	0.42638975790843975	0.4292823027229638	0.4607994524826613	0.4632032307412384	0.47908147455199085	0.48122076560423505	0.4975036475856207	0.4993737745618447	0.5329605919924134	0.5343068626089689	0.07661368066315452	0.075164137555846	0.00119182291906883	0.05002263919912764	0.0011966222678241323	0.05022407506622528
18.338681708369887	0.42653725136022536	0.42943007503124964	0.4609354770233536	0.4633396882775604	0.4792112468740461	0.4813510604298674	0.49762703236786776	0.49949777591798666	0.5330714918613014	0.5344185677551893	0.07656655719968533	0.07511791416463387	0.0011712915126729229	0.049457097701420594	0.0011760068151871472	0.04965619841219393
18.44918149093129	0.4266831690094414	0.4295762667321636	0.4610699883439556	0.4634746269841909	0.4793395407338155	0.48147987068972814	0.49774897453148537	0.4996203280213711	0.5331810198619327	0.5345288933147139	0.07651984255540101	0.07507209176865659	0.0011509096755499826	0.048889278465622965	0.0011555415664052937	0.04908603552291879
18.56034709026951	0.4268275025961228	0.42972086957613115	0.4612029796901421	0.46360804009628864	0.4794663501860511	0.48160719041640215	0.4978694689518142	0.49974142571313707	0.5332891724613739	0.5346378356966107	0.07647354031715492	0.0750266738866734	0.0011306766265231083	0.04831917947545605	0.0011352257369550145	0.04851358438395437
18.672182518265565	0.4269702438375546	0.42986387529107933	0.4613344442962452	0.46373992083776266	0.4795916692802865	0.48173301363726173	0.49798851050518894	0.4998610638353301	0.5333959461397183	0.5347453913227083	0.07642765409989241	0.07498166406499625	0.0011105915878362183	0.0477467987486051	0.0011150585457477824	0.04793884301486173
18.784691810974078	0.4271113844282134	0.4300052755823812	0.46146437538529095	0.4638702624213109	0.47971549206093006	0.4818573343745581	0.49810609406908074	0.4999792372310466	0.5335013373903343	0.534851556627843	0.07638218754698008	0.07493706587781727	0.0010906537851540499	0.04717213433731615	0.001095039215129212	0.047361809470146454
18.897879028768923	0.42725091603970594	0.4301450621327967	0.46159276616903583	0.46399905804845687	0.47983781256735214	0.4819801466455118	0.4982222145222424	0.5000959407445785	0.533605342720117	0.5349563280601086	0.07633714433054421	0.07489288292754162	0.0010708624475261885	0.046595184328083405	0.0010751669708493061	0.04678248183881806
19.01174825648978	0.4273888303207078	0.4302832266024144	0.46171960984800287	0.46412630090958923	0.47995862483397633	0.48210144446240255	0.4983368667448534	0.5002111692215573	0.5337079586497417	0.5350597020811083	0.07629252815181077	0.07484911884511516	0.0010512168073866235	0.04601594684221766	0.0010554410420593463	0.046200858245128984
19.126303603589555	0.427525118896899	0.4304197606285904	0.4618448996115184	0.46425198418399843	0.4800779228903702	0.48222122183266347	0.4984500456186671	0.5003249175091026	0.5338091817139219	0.5351616751662115	0.07624834274145073	0.07480577729036961	0.001031716100534208	0.04543442003617315	0.0010358606612972387	0.04561693684894408
19.241549204282624	0.42765977337089833	0.43055465582588515	0.4619686286377473	0.4643761010399148	0.48019570076133744	0.48233947275897215	0.4985617460271609	0.5004371804559711	0.53390900846167	0.5352622438048114	0.07620459185993587	0.07476286195236655	0.0010123595661202245	0.04485060210160441	0.0010164250644595363	0.04503071584532847
19.357489217694134	0.4277927853221969	0.43068790378600047	0.46209079009372944	0.4644986446345466	0.48031195246701003	0.4824561912393439	0.49867196285568416	0.5005479529127069	0.5340074354565607	0.5353614045005889	0.0761612792978898	0.07472037654974659	0.0009931464466386153	0.04426449126604837	0.0009971334908036589	0.044442193465556556
19.474127828010037	0.4279241463070888	0.4308194960777128	0.46221137713541577	0.46461960811411657	0.4804266720229429	0.48257137126722693	0.498780690991614	0.5006572297317932	0.5341044592769996	0.5354591537717772	0.07611840887645771	0.07467832483108605	0.0009740759878997807	0.04367608579262594	0.0009779851829234687	0.04385136797695566
19.59146924462811	0.42805384785860073	0.4309494242468063	0.46233038290770323	0.4647389846139	0.480539853440205	0.48268500683159565	0.4988879253245054	0.5007650057678057	0.5342000765164925	0.5355554881514304	0.07607598444766894	0.07463671057525686	0.0009551474390225856	0.043085383980553615	0.0009589793867417207	0.043258237683474476
19.709517702309874	0.4281818814864193	0.43107767981600353	0.4624478005444706	0.4648567672582617	0.4806514907254765	0.4827970919170482	0.49899366074624785	0.5008712758775695	0.53429428378392	0.5356504041876975	0.07603400989481247	0.07459553759179573	0.000936360052426366	0.04249238416562662	0.0009401153514896343	0.04266280092575414
19.828277461333414	0.42830823867681717	0.43120425428489434	0.46256362316861316	0.46497294916069243	0.48076157788114277	0.4829076205039005	0.49909789215122324	0.5009760349203137	0.5343870777038157	0.5357438984440956	0.07599248913281989	0.0745548097212736	0.0009177130838029512	0.04189708472000575	0.0009213923296922388	0.04206505608118505
19.94775280764713	0.42843291089257685	0.43132913912986254	0.4626778438920784	0.46508752342384607	0.48087010890538984	0.4830165865682841	0.4992006144364624	0.5010792777578316	0.5344784549166466	0.5358359674997919	0.07595142610864548	0.07451453083567625	0.0008992057921166641	0.04129948405309847	0.000902809577163044	0.04146500156480215
20.067948053024427	0.42855588957291235	0.43145232580401216	0.46279045581590006	0.4652004831395767	0.48097707779230325	0.48312398408224444	0.49930182250180705	0.5011809992546402	0.5345684120790979	0.5359266079498841	0.07591082480166221	0.07447470483878607	0.0008808374395856688	0.04069958061140255	0.0008843663529789492	0.040862635828972316
20.188867535219305	0.4286771661333895	0.43157380573709003	0.46290145203023286	0.4653118213889733	0.4810824785319632	0.48322980701383755	0.49940151125007026	0.5012811942781424	0.5346569458643615	0.5360158164056885	0.07587068922405647	0.07443533566657473	0.000862607291658879	0.040097372878719284	0.0008660619194709174	0.04025795736379223
20.31051561812294	0.4287967319658436	0.43169357033540695	0.46301082561438645	0.46542153124239755	0.4811863051105435	0.48333404932723034	0.49949967558720126	0.5013798576987898	0.534744052962428	0.5361035894950293	0.0758310234212343	0.0743964272875952	0.0008445146170144024	0.03949285937660818	0.0008478955422139833	0.039650964697699465
20.432896691921076	0.4289145784382955	0.4318116109817575	0.46311856963685955	0.465529605759518	0.48128855151040983	0.48343670498279995	0.49959631042244956	0.5014769843902482	0.5348297300803818	0.5361899238625313	0.07579183147222865	0.07435798370338716	0.0008265586875382258	0.0388860386646428	0.0008298664900059372	0.039041656397245106
20.55601517325261	0.42903069689486484	0.43192791903533695	0.46322467715537313	0.46563603798934666	0.4813892117102202	0.48353776793723396	0.4996914106685324	0.5015725692295657	0.5349139739427013	0.5362748161699196	0.07575311749011732	0.07432000894888491	0.0008087387783139999	0.0382769093406381	0.0008119740348544457	0.03843003106753429
20.679875505368887	0.4291450786556826	0.4320424858316565	0.4633291412169038	0.46574082097027353	0.4814882796850234	0.48363723214363086	0.49978497124180404	0.5016666070973398	0.5349967812915618	0.5363582630963187	0.07571488562244691	0.07428250709283069	0.0007910541676052762	0.03766547004077836	0.0007942174519695033	0.0378160873527662
20.804482158294064	0.42925771501679877	0.432155302682456	0.4634319548577165	0.4658439477301016	0.4815857494063612	0.4837350915516036	0.49987698706242445	0.501759092877888	0.535078148887142	0.5364402613385583	0.0756771400516582	0.07424548223819533	0.0007735041368484019	0.037051719440214015	0.0007765960197467781	0.037199823936305165
20.92983962898646	0.4293685972500912	0.4322663608756146	0.46353311110339707	0.4659454112860812	0.4816816148423693	0.4838313401073806	0.4999674530545342	0.501850021459422	0.5351580735079369	0.536520807611483	0.07563988499552825	0.07420893852261047	0.0007560879706300927	0.036435656252905346	0.0007591090197456296	0.0365812395406806
21.055952441500814	0.42947771660316897	0.4323756516750594	0.4636326029688841	0.4660452046449439	0.48177586995787897	0.4839259717539089	0.5000563641464257	0.5019393877342186	0.5352365519510702	0.5365998986482631	0.07560312470760756	0.07417288011879637	0.0007388049566796617	0.035817279232247756	0.0007417557366851124	0.035960332928226535
21.18282514715158	0.42958506429927507	0.4324831663206715	0.4637304234585007	0.46614332080293674	0.48186850871452125	0.48401898043095876	0.5001437152707213	0.5020271865987982	0.5353135810326158	0.536677531200714	0.07556686347767409	0.07413731123500844	0.0007216543858528102	0.03519658717092966	0.0007245354584282104	0.03533710290118108
21.31046232467717	0.4296906315371865	0.43258889602818906	0.4638265655659856	0.466239752745855	0.4819595250708275	0.48411036007522745	0.500229501364549	0.5021134129541003	0.5353891575879193	0.5367537020396151	0.07553110563218711	0.07410223611548153	0.0007046355521169723	0.03457357890161461	0.0007074474759627414	0.03471154830194223
21.438868580405217	0.4297944094911108	0.432692831989109	0.4639210222745236	0.466334493449075	0.48204891298233776	0.4842001046204449	0.5003137173697235	0.5021980617056647	0.5354632784719261	0.5368284079550362	0.07549585553475434	0.0740676590408886	0.0006877477525439879	0.033948253297026554	0.0006904910833962496	0.03408366801349416
21.568048548418737	0.4298963893105821	0.432794965370586	0.4640137865567761	0.4664275358775866	0.4821366664017012	0.4842882079974797	0.5003963582329269	0.5022811277638116	0.5355359405595129	0.5369016457566654	0.0754611175866015	0.07403358432880032	0.0006709902872852336	0.03332060926992142	0.000673665577934468	0.033453460959364634
21.69800689072348	0.4299965621203519	0.43289528731532767	0.4641048513749111	0.46651887298602523	0.4822227792787847	0.4843746641344448	0.5004774189058917	0.5023626060438252	0.5356071407458236	0.5369734122741437	0.07542689622705018	0.07400001633415546	0.0006543624595707342	0.032690645773968185	0.0006569702598735461	0.03282092610426446
21.828748297416116	0.4300949190202794	0.43299378894148915	0.46419420968063113	0.46660849771870305	0.4823072455607777	0.48445946695680664	0.5005568943455858	0.5024424914661394	0.5356768759466084	0.5370437043574027	0.07539319593400647	0.07396695944973912	0.0006378635756869588	0.03205836180342203	0.0006404044325807323	0.03218606245388855
21.960277486853503	0.43019145108521795	0.4330904613425629	0.4642818544152035	0.4666964030096398	0.48239005919229905	0.48454261038749	0.5006347795144005	0.502520778956523	0.5357451430985696	0.5371125188770054	0.07536002122445347	0.07393441810666425	0.0006214929449639417	0.03142375639352224	0.0006239674024857145	0.03154886905554122
22.092599205822967	0.4302861493648987	0.4331852955872676	0.4643677785094867	0.466782581782593	0.48247121411550414	0.4846240883469902	0.5007110693803385	0.5025974634462707	0.53581193915971	0.5371798527244941	0.07532737665495455	0.07390239677486733	0.0006052498797686212	0.030786828621060636	0.0006076584790688511	0.030909344998505617
22.225718229713628	0.4303790048838122	0.43327828271943314	0.46445197488395895	0.46686702695108845	0.48255070427019453	0.48470389475347975	0.5007857589172051	0.5026725398723928	0.5358772611096868	0.5372457028127408	0.07529526682216134	0.07387089996360566	0.0005891336954788606	0.030147577603997888	0.0005914769748354143	0.0302674894135464
22.359639362688714	0.4304700086410854	0.4333694137578824	0.4645344364487443	0.4669497314184478	0.4826285235939231	0.48478202352291844	0.5008588431048006	0.5027460031778082	0.5359411059501683	0.5373100660763028	0.075263696363332	0.07383993222196707	0.0005731437104836701	0.029506002502358797	0.0005754222053162561	0.029623301473961305
22.494367437858962	0.4305591516103584	0.4334586796963117	0.4646151561036392	0.46703068807781856	0.48270466602210854	0.48485846856916504	0.5009303169291166	0.5028178483115389	0.5360034707051987	0.5373729394717823	0.07523266995685958	0.07380949813938388	0.000557279246165221	0.028862102518289134	0.0005594934890518211	0.02897678039575169
22.629907317457054	0.4306464247396546	0.43354607150316626	0.4646941267381373	0.467109889812201	0.48277912548814056	0.48493322380408843	0.5010001753825307	0.5028880702289074	0.5360643524215638	0.5374343199781922	0.0752021923228022	0.07377960234615862	0.0005415396268770856	0.028215876895885117	0.0005436901475734945	0.028327925437480417
22.766263893012997	0.4307318189512512	0.43363158012151476	0.46477134123145464	0.4671873294944758	0.48285189592349326	0.48500628313767846	0.5010684134640077	0.5029566638917352	0.5361237481691642	0.5374942045973247	0.07517226822343098	0.0737502495139957	0.0005259241799453473	0.027567324922046055	0.0005280115053862833	0.027676735900399763
22.903442085530802	0.43081532514154325	0.43371519646891793	0.4648467924525536	0.4672629999874297	0.48292297125783584	0.4850776404781583	0.5011350261792987	0.503023624268544	0.5361816550413921	0.5375525903541261	0.07514290246377735	0.07372144435654412	0.0005104322356459523	0.02691644592641751	0.0005124568899745885	0.02702321112964512
23.041446845665973	0.4308969341809074	0.43379691143729704	0.4649204732601654	0.46733689414378254	0.48299234541914415	0.48514728973210036	0.5012000085411453	0.5030889463347581	0.536238070155513	0.5376094742970757	0.07511409989219664	0.07369319162994382	0.0004950631271902761	0.026263239281391293	0.0004970256317669008	0.026367350513325505
23.180283153904217	0.43097663691356036	0.43387671589279664	0.4649923765028132	0.467409004806211	0.48306001233381274	0.4852152248045352	0.5012633555694839	0.5031526250729097	0.5362929906530531	0.5376648534985704	0.07508586540093497	0.07366549613338638	0.0004798161907189069	0.025607704402830223	0.00048171706413602244	0.025709153483532532
23.31995602074116	0.4310544241574139	0.43395460067564545	0.46506249501883334	0.467479324807373	0.4831259659267694	0.48528143959907183	0.501325062291653	0.503214655472846	0.5363464137001911	0.5377187250553137	0.0750582039267088	0.07363836270968198	0.00046469076528499187	0.024949840750025487	0.00046653052338352374	0.02504861951636883
23.460470486863187	0.4311302867039279	0.4340305566000128	0.46513082163639563	0.46754784696993124	0.4831902001215872	0.4853459280180071	0.5013851237426034	0.5032750325319391	0.5363983364881555	0.5377710860887095	0.07503112045129413	0.0736117962458362	0.0004496861928409146	0.024289647825952443	0.00045146534871842725	0.02438574813182015
23.60183162332936	0.4312042153179583	0.4341045744538625	0.4651973491735239	0.4676145641065756	0.48325270884060056	0.4854086839624453	0.5014435349651091	0.5033337512552959	0.5364487562336273	0.5378219337452615	0.07500462000212163	0.07358580167363424	0.00043480181822408426	0.02362712517754062	0.00043652088225876184	0.02372053889475012
23.744044531754422	0.4312762007376017	0.43417664499880254	0.46526207043811396	0.46767946902004465	0.4833134860050184	0.48546970133241285	0.5015002910099806	0.5033908066559735	0.5364976701791472	0.5378712651969797	0.07497870765288428	0.07356038397023752	0.00042003698914805376	0.022962272395858463	0.00042169646900647173	0.023052991414502344
23.887114344492932	0.43134623367403685	0.4342467589699305	0.46532497822795194	0.4677425545031458	0.48337252553504134	0.4855289740269755	0.5015553869362812	0.5034461937551932	0.5365450755935286	0.5379190776417873	0.07495338852415352	0.0735355481587876	0.0004053910561812035	0.02229508911624123	0.0004069914568396449	0.02238310534539778
24.031046224824397	0.4314143048113613	0.4343149070756771	0.4653860653307306	0.467803813338776	0.4834298213499754	0.4855864959443558	0.5016088178115453	0.5034999075825606	0.536590969772277	0.5379653683039384	0.0749286677840081	0.07351129930902163	0.00039086337274740757	0.021625575018788368	0.00039240519649808014	0.021710880386763165
24.175845367139747	0.4314804048064257	0.4343810799976438	0.46544532452406656	0.46786323829993953	0.48348536736835224	0.485642260982051	0.5016605787119983	0.5035519431762834	0.5366353500380132	0.5380101344344383	0.07490455064866626	0.07348764253789453	0.000376453295103385	0.020953729828647738	0.00037793704156752206	0.02103631628338576
24.32151699712871	0.43154452428866197	0.4344452683904379	0.4655027485755131	0.4679208221497659	0.4835391575080434	0.48569626303695157	0.5017106647227799	0.5036022955833958	0.5366782137409035	0.5380533733114699	0.07488104238313836	0.07346458301021608	0.0003621601823216025	0.020279553315489807	0.0003635863484774404	0.020359412825825984
24.468066371968433	0.43160665385990915	0.4345074628815028	0.4655583302425753	0.46797655764152674	0.48359118568637877	0.485748496005462	0.5017590709381679	0.5036509598599826	0.5367195582590942	0.5380950822408249	0.07485814830187919	0.07344212593929426	0.00034798339628783204	0.019603045294473986	0.00034935247647549517	0.01968016985028953
24.61549878051318	0.4316667840942341	0.43456765407094494	0.4656120622727216	0.46803043751865064	0.48364144582026547	0.48579895378361826	0.5018057924618058	0.5036979310714061	0.5367593809991542	0.5381352585563429	0.0748358737694593	0.07342027658759082	0.0003339223016838311	0.01892420562630548	0.0003352347876199868	0.01899858723912473
24.763819543485244	0.43172490553774867	0.4346258325313559	0.46566393740339607	0.46808245451473857	0.48368993182630654	0.48584763026721073	0.5018508244069335	0.5037432042925358	0.5367976793965206	0.5381738996203543	0.07481422420124344	0.0733990402673864	0.0003199762659804595	0.01824303421764739	0.0003212326467678661	0.018314664920836776
24.91303401366693	0.43178100870842223	0.43468198880763015	0.46571394836202756	0.46813260135357604	0.483736637620922	0.48589451935190237	0.501894161896618	0.5037867746079805	0.5368344509159528	0.5382110028241298	0.07479320506408044	0.07337842234145969	0.00030614465940947966	0.017559531020509667	0.0003073454215589688	0.017628402870428772
25.063147576093755	0.43183508409588833	0.4347361134167793	0.46576208786603923	0.46818087074914566	0.4837815571204646	0.48593961493335314	0.5019358000639867	0.5038286371123213	0.5368696930519904	0.5382465655883357	0.07477282187700272	0.07335842822377166	0.0002924268549646669	0.016873696033201213	0.00029357248241201894	0.0169398011098707
25.214165648248784	0.43188712216125025	0.4347881968477413	0.465808348622856	0.46822725540563764	0.4838246842413454	0.4859829109073407	0.5019757340524676	0.5038687869103495	0.5369034033294195	0.5382805853634961	0.07475308021194368	0.07333906338016777	0.0002788222283871544	0.016185529300472012	0.0002799132024968731	0.01624885970764467
25.366093680258146	0.43193711333687745	0.4348382295611843	0.46585272332991035	0.46827174801745974	0.48386601290015063	0.48602440116988227	0.5020139590160246	0.5039072191173047	0.5369355793037435	0.5383130596304597	0.07473398569445801	0.07332033332908561	0.00026533015814789174	0.015495030913342589	0.00026636695773296637	0.015555578779441248
25.518937155087716	0.4319850480262015	0.4348862019893076	0.4658952046746478	0.46831434126924437	0.4839055370137665	0.4860640796173592	0.5020504701194012	0.5039439288591171	0.5369662185616603	0.5383439859008742	0.07471554400445891	0.07330224364228098	0.0002519500254427598	0.014802201009842975	0.00025293312677843183	0.014859958488571579
25.672701588741027	0.43203091660350396	0.43493210453563674	0.46593578533452984	0.46835502783585686	0.4839432504994994	0.48610194014664093	0.5020852625383642	0.5039789112726505	0.5369953187215474	0.538373361717667	0.0746977608769682	0.07328479994555684	0.00023868121417192079	0.014107039774657437	0.00023961109100922862	0.014161999045569473
25.827392530458226	0.432074709413701	0.4349759275748133	0.4659744579770362	0.4683938003823993	0.483979147275199	0.4861379766552072	0.5021183314599501	0.5040121615059492	0.537022877433952	0.5384011846555313	0.07468064210287532	0.07326800791951327	0.0002255231109296041	0.013409547439408698	0.00022640023450892777	0.01346170070858932
25.983015562916506	0.43211641677212304	0.43501766145238074	0.46601121525966543	0.46843065156421526	0.4840132212593805	0.4861721830412747	0.5021496720827144	0.504043674718487	0.5370488923820885	0.5384274523214195	0.07466419352971056	0.07325187330030414	0.000212475104992782	0.0127097242831411	0.00021329994405938635	0.012759063783931879
26.139576302431465	0.4321560289642874	0.435057296484565	0.466046049829933	0.4684655740268924	0.48404546637134965	0.4862045532039213	0.5021792796169837	0.5040734460814189	0.537073361282342	0.5384521623550437	0.07464842106243401	0.07323640188040788	0.0001995365883116218	0.012007570632306397	0.00020030960913053342	0.012054088625987447
26.297080399159835	0.4321935362456685	0.435094822958049	0.46607895432536955	0.46849856040626237	0.48407587653132506	0.48623508104321295	0.5022071492851091	0.504101470777835	0.5370962818847794	0.5384753124293812	0.07463333066423043	0.07322159950941194	0.00018670695549349858	0.011303086861033762	0.0001874286218568333	0.011346775637193218
26.455533537303385	0.43222892884146014	0.43513023112974336	0.4661099213735164	0.4685296033284011	0.4841044456605645	0.48626376046032743	0.5022332763217242	0.5041277440030166	0.5371176519736675	0.5384969002511895	0.07461892835732416	0.0732074720948074	0.00017398560379122685	0.010596273391200839	0.00017465637703528714	0.010637125268530667
26.614941435314055	0.4322621969463332	0.43516351122654995	0.4661389435919187	0.46855869540962575	0.4841311676814881	0.48629058535768394	0.5022576559740037	0.5041522609646976	0.5371374693679967	0.5385169235615258	0.07460522022380446	0.07319402560280185	0.0001613719330879615	0.009887130692447954	0.0001619922721129985	0.009925138019852398
26.77530984610034	0.43229333072418874	0.4351946534451217	0.466166013588119	0.468585829256491	0.48415603651780414	0.4863155496390684	0.5022802835019267	0.5041750168833246	0.5371557319220139	0.5385353801362753	0.07459221240646376	0.07318126605913995	0.00014886534588742784	0.009175659282490756	0.00014943570716785537	0.009210814439597925
26.93664455723489	0.4323223203079032	0.43522364795161506	0.4661911239596457	0.46861099746578266	0.48417904609463425	0.4863386472097617	0.5023011541785405	0.5041960069923218	0.5371724375257612	0.5385522677866847	0.07457991110965383	0.07316919954994046	0.0001364652473083705	0.008461859727773913	0.00013698608489809416	0.008494155125035263
27.098951391163432	0.4323491557990698	0.4352504848814381	0.466214267294004	0.4686341926245109	0.4842001903386423	0.4863598719766666	0.5023202632902296	0.5042152265383599	0.5371875841056222	0.5385675843599057	0.07456832260014937	0.07315783222254828	0.0001241710450599065	0.0077457326427321505	0.00012464281061430604	0.007775160722758301
27.26223620541477	0.4323738272677328	0.43527515433899233	0.4662354361686607	0.4686554073099001	0.48421946317815606	0.4863792178484374	0.5023376061369856	0.5042326707816256	0.5372011696248763	0.538581327739543	0.07455745320803446	0.07314717028639964	0.00011198214943197726	0.007027278690173944	0.00011240529222633633	0.007053831928701015
27.426504892812353	0.4323963247521153	0.43529764639740753	0.4662546231510294	0.4686746340893776	0.48423685854329795	0.4863966787356087	0.5023531780326799	0.5042483349960936	0.53721319208426	0.5385934958462125	0.07454730932759579	0.07313722001389901	9.989797329534866e-05	0.006306498582205222	0.00010027294022840749	0.00633016948827958
27.59176338168682	0.4324166382583424	0.4353179510982724	0.4662718207984535	0.46869186552056114	0.4842523703661115	0.4864122485507242	0.5023669743053408	0.5042622144698049	0.5372236495225361	0.5386040866381051	0.07453789741823705	0.07312798774131694	8.791793207496568e-05	0.005583393079419352	8.824516768402013e-05	0.005604174196250256
27.758017636089992	0.4324347577601567	0.43533605845135653	0.4662870216581867	0.46870709415124245	0.484265992580688	0.4864259212084654	0.5023789902974328	0.5042743045051429	0.5372325400170712	0.5386130981115589	0.0745292240054055	0.0731194798696954	7.604144374240285e-05	0.004857962991380305	7.632139022217821e-05	0.004875846897306246
27.925273656010095	0.43245067319862657	0.4353519584343285	0.4663002182673711	0.46872031251937024	0.4842777191232949	0.48643769062578374	0.5023892213661364	0.5042846004191174	0.5372398616844203	0.5386205283016396	0.07452129568153265	0.07311170286577716	6.426792880476206e-05	0.004130209176636868	6.450102601851526e-05	0.004145188485964013
28.09353747758831	0.43246437448185	0.43536564099246505	0.46631140315301406	0.4687315131530313	0.48428754393250373	0.48644755072202833	0.5023976628836352	0.5042930975436472	0.53724561268092	0.5386263752827292	0.07451411910699597	0.07310466326294009	5.259681029556873e-05	0.0034001325433195007	5.2783495785968526e-05	0.003412199906819069
28.2628151733366	0.4324758514846501	0.43537709603835584	0.4663205688319619	0.4687406885704281	0.48429546094932063	0.4864554954190794	0.5024043102374033	0.5042997912258488	0.5372497912032901	0.5386306371691206	0.07450770101109291	0.07309836766215716	4.1027513756120015e-05	0.0026677340486713774	4.116822276079013e-05	0.002676882154517557
28.43311285235687	0.4324850940482633	0.4353863134515991	0.46632770781087135	0.4687478312798549	0.4843014641173116	0.4864615186414761	0.5024091588304948	0.5043046768283271	0.5372523954892429	0.5386333121156244	0.07450204819303095	0.07309282273296881	2.9559467227047165e-05	0.0019330146993183916	2.965463269433144e-05	0.0019392362740688895
28.604436660561465	0.43249209198002164	0.4353932830784925	0.46633281258617953	0.46875293377967236	0.4843055473827357	0.4864656143165515	0.5024122040818385	0.5043077497294673	0.5372534238181014	0.5386343983181796	0.0744971675229362	0.07308803521446607	1.8192101238767577e-05	0.0011959755517096937	1.824215383550154e-05	0.0011992633608173264
28.77679278089485	0.4324968350530273	0.4353979947317153	0.46633587564407064	0.46875598855827777	0.4843077046946711	0.4864677763745601	0.5024134414265355	0.5043090053237337	0.5372528745114262	0.5386338940144767	0.07449306594287983	0.07308401191630329	6.924848790612614e-06	0.00045661771139293705	6.930216922329535e-06	0.0004569645604988182
28.950187433556945	0.4324993130058196	0.4354004381900042	0.4663368894604401	0.46875698809407484	0.484307930005146	0.48646799874881375	0.502412866316157	0.5043084390219671	0.5372507459336512	0.5386317974845869	0.07448975046791732	0.07308075971971412	-4.242854648506267e-06	-0.00028505766570674496	-4.28174482869359e-06	-0.0002876589303326682
29.124626876227456	0.43249951554203453	0.4354006031978209	0.4663358465008566	0.4687559248554397	0.4843062172692699	0.48646627537581033	0.5024104742190497	0.5043060462516898	0.537247036492727	0.5386281070516002	0.07448722818715328	0.07307828557855642	-1.531157116119175e-05	-0.0010290493741109685	-1.539429574193285e-05	-0.0010346058647456857
29.30011740429177	0.43249743233005705	0.4353984794650135	0.4663327392205215	0.4687527913006855	0.4843025604453613	0.4864626001953681	0.5024062606206411	0.5043018224574095	0.5372417446407757	0.5386228210822755	0.07448550626481644	0.07307659652036394	-2.6281860392218803e-05	-0.0017753561585607258	-2.6407997682609263e-05	-0.0017838749446781321
29.476665351068124	0.4324930530026645	0.4353940566664683	0.46632756006422466	0.4687475798780226	0.48429695349507956	0.48645696715075826	0.5024002210237485	0.50429576310093	0.5372348688747516	0.5386159379876948	0.074484591941358	0.07307569964742773	-3.715427955808259e-05	-0.0025239767136611135	-3.732341008011453e-05	-0.0025354648214488407
29.654277088036206	0.43248636715666267	0.43538732444175565	0.4663203014662992	0.46874028302551823	0.48428939038355456	0.48644937018883655	0.5023923509488926	0.5042878636616626	0.5372264077371155	0.5386074562239306	0.07448449253456592	0.07307560213788535	-4.792938346032116e-05	-0.003274909684080285	-4.814108993489441e-05	-0.003289374095388098
29.832959025067048	0.4324773643525142	0.43537827239476573	0.46631095585057103	0.46873089317105143	0.484279865079518	0.48643980326017755	0.5023826459346121	0.5042781196369417	0.5372163598165131	0.538597374292721	0.07448521544070015	0.0730763112468357	-5.860772449484131e-05	-0.004028153664251022	-5.886159182844075e-05	-0.004045601315709746
30.0127176106544	0.4324660341139578	0.43536689009333845	0.4662995156303081	0.4687194027322666	0.4842683715554338	0.48642826031920705	0.5023711015377852	0.5042665265423449	0.537204723748469	0.5385856907421553	0.07448676813564734	0.07307783430747093	-6.918985267034827e-05	-0.004783707198768639	-6.94854679403889e-05	-0.004804144980752767
30.193559332147448	0.43245236592761815	0.43535316706888266	0.466285973208164	0.4687058041165229	0.4842549037876281	0.48641473532433555	0.5023577133339504	0.5042530799120141	0.5371914982160848	0.5385724041673671	0.07448915817609522	0.07308017873222665	-7.967631561278665e-05	-0.005541568781779915	-8.001326805429088e-05	-0.005565003537469693
30.37549071598484	0.43243634924260965	0.43533709281598837	0.46627032097612087	0.4686900897208422	0.48423945575642213	0.4863992222380922	0.5023424769176329	0.5042377752989811	0.5371766819507516	0.53855751321124	0.07449239320072408	0.0730833520139518	-9.006765857844101e-05	-0.006301736857238893	-9.044553957382462e-05	-0.006328175381881351
30.55851832793038	0.4324179734701283	0.43531865679202913	0.4662525513154275	0.4686722519318514	0.4842220214462617	0.4863817150272575	0.5023253879026748	0.5042206082754975	0.5371602737328697	0.5385410165651213	0.0744964809314246	0.07308736172710344	-0.00010036442447258764	-0.007064209819048983	-0.00010078282753411827	-0.007093658858579488
30.742648773309874	0.4323972279830363	0.4352978484167569	0.4662326565965343	0.4686522831257253	0.4842025948458483	0.4863622076629982	0.5023064419225668	0.5042015744333672	0.5371422723925802	0.538522912969547	0.07450142917453184	0.0730922155289543	-0.00011056715385193705	-0.00782898601079296	-0.00011102567461240831	-0.00786145226113888
30.92788869724955	0.43237410211543775	0.4352746570718858	0.4662106291790264	0.4686301756681219	0.4841811699482712	0.486340694120999	0.5022856346307867	0.5041806693842814	0.5371226768105063	0.5385032012149765	0.07450724582208444	0.07309792116082879	-0.00012067638494261956	-0.008596063725775593	-0.00012117462114114019	-0.008631553831762062
31.114244784915854	0.4323485851622424	0.4352490721006685	0.46618646141155123	0.46860592191411804	0.4841577407511373	0.48631716838159866	0.5022629617011365	0.5041578887601593	0.5371014859185049	0.5384818801425377	0.07451393885309994	0.07310448644935502	-0.00013069265364662463	-0.009365441206981018	-0.0001312302051157399	-0.009403961761421442
31.30172376175672	0.4323206663787225	0.4352210828074621	0.4661601456317444	0.46857951420813987	0.4841323012567038	0.4862916244299216	0.5022384188280891	0.5041332282134913	0.5370786987004308	0.5384589486447833	0.07452151633488033	0.0731119193077424	-0.00014061649356222894	-0.01013711664739958	-0.0001411929622121555	-0.010178674189702974
31.4903323937443	0.43229033498005837	0.4351906784572836	0.46613167416615026	0.46855094488388954	0.4841048454720067	0.48626405625601393	0.5022120017271332	0.5041066834176839	0.5370543141929084	0.5384344056664572	0.07452998642433396	0.07312022773707667	-0.0001504484359866609	-0.010911088189715201	-0.0001510634257926302	-0.010955689204948271
31.68007748761912	0.43225758014087423	0.43515784827535764	0.4661010393301412	0.4685202062642691	0.4840753674089946	0.48623445785497516	0.502183706135126	0.5040782500674142	0.537028331486119	0.5384082502052736	0.07453935736932177	0.07312941982764769	-0.00016018900993097773	-0.011687353926305377	-0.00016084212692701882	-0.011735004844581454
31.870965891135747	0.43222239099476295	0.43512258144665167	0.46606823342782966	0.468487290661301	0.4840438610846574	0.48620282322709224	0.5021535278106459	0.5040479238789793	0.5370007497245951	0.5383804813127042	0.07454963751002947	0.07313950376028341	-0.0001698387421322778	-0.012465911899582238	-0.00017052959438856874	-0.012516619094199655
32.063004493309954	0.432184756633802	0.43508486711540245	0.46603324875197993	0.46845219037604346	0.4840103205211585	0.4861691463779756	0.5021214625343532	0.5040157005906583	0.5369715681080298	0.5383510980947804	0.07456083528036188	0.07315048780772626	-0.00017939815706768947	-0.01324676010183623	-0.00018012635468189764	-0.013300529888610413
32.25620022466719	0.43214466610805696	0.43504469438463134	0.465996077583914	0.4684148976985028	0.4839747397459636	0.48613342131868825	0.5020875061093508	0.5039815759630708	0.536940785892095	0.5383200997129042	0.07457295920936098	0.07316238033601892	-0.00018886777696169865	-0.014029896475420855	-0.00018963293204699028	-0.014086735111604298
32.45056005749291	0.43210210842507457	0.43500205231564887	0.4659567121934126	0.46837540490754265	0.4839371127919734	0.4860956420658833	0.502051654361551	0.5039455457795458	0.536908402389274	0.5382874853846725	0.07458601792265152	0.07317518980592319	-0.0001982481217990273	-0.014815318912638986	-0.0001990498484691905	-0.014875232595471743
32.64609100608406	0.43205707254936526	0.4349569299275477	0.46591514483861424	0.4683337042707865	0.48389743369765115	0.48605580264193443	0.5020139031400448	0.5039076058464881	0.5368744169697036	0.5382532543847125	0.07460002014390882	0.07318892477435969	-0.00020753970933884425	-0.015603025256126557	-0.0002083776236940782	-0.01566602012179885
32.84280012700226	0.4320095474018737	0.4349093161966865	0.4658713677659081	0.46828978804451943	0.4838556965071547	0.48601389707507064	0.5019742483174774	0.5038677519937543	0.5368388290620318	0.5382174060455304	0.07461497469635649	0.07320359389587468	-0.00021674305512187075	-0.01639301329861098	-0.0002176167752381275	-0.016459095421112124
33.040694519328454	0.43195952185943715	0.43485920005615936	0.46582537320982365	0.4682436484735829	0.483811895270465	0.48596991939950773	0.5019326857904243	0.5038259800750294	0.5368016381542846	0.5381799397583711	0.0746308905042849	0.07321920592413228	-0.00022585867248725577	-0.017185280783280632	-0.00022676781840180738	-0.01725445617313426
33.239781324919136	0.43190698475423306	0.4348065703952557	0.46577715339291464	0.4681952777912663	0.4837660240435156	0.4859238636555816	0.5018892114797756	0.5037822859682071	0.5367628437947478	0.5381408549740909	0.07464777659460563	0.0732357697134309	-0.0002348870725790153	-0.017979825403855898	-0.00023583126627935158	-0.018052100006940464
33.44006772866406	0.43185192487321367	0.43475141605890744	0.4657267005256399	0.46814466821919315	0.4837180768883217	0.48587572388987965	0.5018438213311194	0.5037366655757773	0.5367224455928608	0.5381001512040441	0.07466564209842005	0.07325329422025388	-0.0002438287643600212	-0.01877664480454655	-0.0002448076297691948	-0.018852024500858988
33.64156095874556	0.4317943309575288	0.434693725847124	0.4656740068062384	0.46809181196720456	0.48366804787310946	0.4858254941553741	0.5017965113151356	0.5036891148252152	0.5366804432201244	0.538057828020981	0.07468449625263225	0.07327178850483722	-0.0002526842546279884	-0.019575736580677017	-0.0002536974175886275	-0.019654227182755335
33.84426828689945	0.4317341917019349	0.43463348851441475	0.465619064420599	0.4680367012332357	0.48361593107244144	0.4857731685115518	0.5017472774279869	0.5036396296693748	0.5366368364110207	0.5380138850599602	0.07470434840157518	0.07329126173277406	-0.0002614540480179173	-0.020377098278245853	-0.0002625011362835661	-0.020458705530202792
34.04819702867729	0.43167149575419256	0.43457069276919913	0.4655618655421271	0.4679793282031888	0.4835617205673488	0.4857187410245468	0.5016961156917202	0.5035882060868878	0.5365916249639482	0.5379683220192742	0.07472520799867677	0.07331172317664271	-0.00027013864701785906	-0.02118072739430943	-0.0002712192902409871	-0.021265456970638752
34.25335454371064	0.4316062317144499	0.43450532727320296	0.46550240233160384	0.46791968505080017	0.4835054104454544	0.48566220576726987	0.501643022154669	0.5035348400825663	0.5365448087421687	0.5379211386613882	0.07474708460815112	0.07333318221766878	-0.0002787385519853469	-0.021986621377564575	-0.00027985238169780935	-0.022074478881208393
34.45974823597649	0.4315383881346127	0.4344373806408429	0.465440666937042	0.4678577639375035	0.4834469948011021	0.48560355681954076	0.5015879928918606	0.5034795276878088	0.5364963876747713	0.5378723348138937	0.07476998790672018	0.07335564834740903	-0.00028725426115228103	-0.02279477762809279	-0.0002884009107559926	-0.022885768589517852
34.66738555406454	0.43146795351770056	0.4343668414385958	0.4653766514935353	0.4677935570122869	0.48338646773548105	0.4855427882682149	0.501531024005428	0.5034222649610118	0.5364463617576471	0.5378219103704754	0.07479392768536738	0.07337913116947282	-0.0002956862706409158	-0.023605193497886034	-0.0002968653753951944	-0.023699323373563175
34.87627399144595	0.43139491631718946	0.4342936981843549	0.46531034812310307	0.46772705641154433	0.48332382335675234	0.4854798942073154	0.5014721116250271	0.5033630479879867	0.536394731054482	0.5377698652918931	0.07481891385112265	0.0734036404012741	-0.0003040350744687448	-0.02441786629056253	-0.00030524627147832106	-0.0245151404617161
35.086421086743854	0.43131926493633954	0.4342179393467725	0.4652417489345282	0.4676582542589226	0.4832590557801748	0.48541486873815987	0.5014112519082574	0.5033018728823782	0.5363414956977617	0.5377161996069783	0.07484495642888074	0.07342918587580856	-0.00031230116456737456	-0.025232793262205178	-0.00031354409276906914	-0.025333217033406186
35.29783442400536	0.4312409877275088	0.4341395533445873	0.46517084602319114	0.4675871426651618	0.4831921591282272	0.4853477059694892	0.501348441041086	0.5032387357860911	0.5362866558897932	0.5376609134136451	0.07487206556324566	0.0734557775434721	-0.0003204850307956253	-0.026049971621830537	-0.0003217593309381428	-0.02615355021889343
35.51052163297529	0.43116007299145026	0.434058528545937	0.46509763147089533	0.4675137137279308	0.4831231275307317	0.4852784000175953	0.501283675238281	0.503173632869719	0.5362302119037416	0.5376040068799175	0.07490025152042394	0.07348342547390355	-0.00032858716094130713	-0.0268693985307209	-0.000329892475579463	-0.026976137099779862
35.72449038937153	0.43107650897659655	0.43397485326765695	0.4650220973456896	0.4674379595316555	0.4830519551249796	0.48520694500644707	0.5012169507438434	0.5031065603329781	0.5361721640846824	0.5375454802449707	0.07492952469013225	0.07351213985786749	-0.0003366080407383176	-0.027691071103319587	-0.0003379440142214918	-0.027800974709549564
35.93974841516195	0.43099028387832605	0.43388851577456217	0.4649442357016821	0.46735987214734265	0.48297863605584956	0.48513333506781575	0.5011482638314487	0.503037514405147	0.5361125128506687	0.5374853338201895	0.07495989558755589	0.07354193100916688	-0.00034454815388262894	-0.028514986407913057	-0.00034591443233455976	-0.028628060033369707
36.15630347884324	0.43090138583821513	0.4337995042787146	0.46486403857884845	0.46727944363239665	0.4829031644759306	0.48505756434140157	0.5010776108048912	0.5029664913455102	0.5360512586938168	0.5374235679902414	0.07499137485533658	0.07357280936659234	-0.000352407982038061	-0.02934114146638933	-0.00035380421334618717	-0.029457390008573725
36.374163395721176	0.4308098029432728	0.4337078069386738	0.4647814980028343	0.4671966660304298	0.48282553454564126	0.4849796269749566	0.5010049879985325	0.5028934874438074	0.5359884021814061	0.5373601832141676	0.07502397326559383	0.07360478549590879	-0.00036018800484871605	-0.03016953325474958	-0.00036161383865240815	-0.03028896152522975
36.59333602819267	0.4307155232251599	0.43361341185873137	0.4646966059847501	0.46711153137106615	0.4827457404333495	0.48489951712440876	0.5009303917777569	0.5028184990206859	0.535923943956997	0.5372951800264888	0.07505770172198842	0.07363787009187417	-0.0003678886999491926	-0.03100015870349182	-0.0003693437876284289	-0.031122771426410623
36.813829286029524	0.43061853465939	0.4335163070881293	0.46460935452095914	0.4670240316697388	0.48266377631549057	0.4848172289539828	0.500853818539431	0.5027415224281606	0.5358578847415663	0.5372285590383292	0.07509257126182362	0.07367207398029985	-0.0003755105429827932	-0.03183301469829303	-0.0003769945376388417	-0.03195881650810861
37.03565112666392	0.43051882516451434	0.43341648062026045	0.4645197355928595	0.4669341589274813	0.482579636376683	0.4847327566363252	0.500775264712367	0.5026625540500779	0.5357902253346574	0.5371603209385577	0.0751285930581784	0.07370740812014505	-0.0003830540076064093	-0.032668098080037566	-0.00038456656405072565	-0.03279709352021598
37.25880955547555	0.43041638260128845	0.43331392039185185	0.46442774116665775	0.46684190513070983	0.4824933148098461	0.48464609435261974	0.5006947267577948	0.5025815903025832	0.5357209666155529	0.5370904664949455	0.07516577842209093	0.07374388360565189	-0.0003905195655031779	-0.03350540564534299	-0.00039206034024807934	-0.033637599166794985
37.483312626080554	0.43031119477181995	0.43320861428213064	0.46433336319313623	0.4667472622509999	0.4824048058163137	0.48455723629271086	0.5006122011698344	0.5024986276345967	0.5356501095444599	0.5370189965553425	0.07520413880477	0.07378151166852084	-0.0003979076863982467	-0.034344934147384265	-0.00039947633763803836	-0.03448033010631946
37.70916844062219	0.43020324941869953	0.43310055011197146	0.46423659360741204	0.46665022224485597	0.4823141036059468	0.4844661766552184	0.5005276844759775	0.5024136625282919	0.5355776551637179	0.5369459120488712	0.07524368579985685	0.07382030368012214	-0.00040521883806743375	-0.035186680296007466	-0.0004068150256681946	-0.03532528295239956
37.93638515006311	0.4300925342241116	0.4329897156430254	0.4641374243286885	0.466550777053472	0.4822212023972473	0.484372909647657	0.5004411732375732	0.5023266914995804	0.5355036045990225	0.53687121398714	0.07528443114572589	0.07386027115375342	-0.00041245348634455503	-0.036030640758141885	-0.0004140768718292609	-0.036172454273796006
38.164970954479706	0.4299790368089269	0.43287609857683007	0.46403584725999947	0.4664489186024857	0.48212609641746834	0.4842774294865506	0.5003526640503194	0.5022377110986038	0.5354279590606704	0.5367949034654745	0.07532638672782725	0.07390142574693755	-0.0004196120951429627	-0.036876812158666894	-0.00042126234167860765	-0.03702184059558533
38.39493410335793	0.429862744731774	0.43275968655390035	0.4639318542879443	0.46634463880172394	0.4820287799027227	0.484179730397546	0.5002621535447584	0.5021467179102265	0.535350719844822	0.5367169816641677	0.07536956458107312	0.07394377926375909	-0.0004266951264610963	-0.03772519108112249	-0.00042837189884381566	-0.03787343839921675
38.626282895891045	0.4297436454880925	0.432640467152799	0.46382543728241576	0.46623792954494087	0.48192924709809076	0.48407980661552685	0.5001696383867799	0.5020537085545399	0.5352718883347838	0.5366374498497505	0.07541397689226917	0.07398734365725192	-0.00043370304039402896	-0.03857577406775192	-0.0004354060050366648	-0.03872724412313744
38.859025681279114	0.42962172650916425	0.4325184278891881	0.46371658809631844	0.4661287827095469	0.4818274922577279	0.48397765238472396	0.5000751152781285	0.5019586796873677	0.535191466002313	0.5365563093762816	0.07545963600259248	0.07403213103182482	-0.00044063629514634606	-0.039428557620368565	-0.00044236512006423645	-0.039583254163460424
39.09317085903034	0.4294969751611244	0.43239355621485853	0.46360529856527893	0.46601719015632986	0.4817235096449678	0.483873261958826	0.49997858095691794	0.5018616280007797	0.5351094544089401	0.5364735616866579	0.07550655441011435	0.07407815364573697	-0.00044749534704435767	-0.04028353820108066	-0.00044924970184290203	-0.04044146487454725
39.328726879264174	0.429369378743951	0.43226583951673975	0.4634915605073477	0.46590314372916736	0.48161729353242655	0.4837666296010867	0.49988003219814925	0.5017625502236089	0.535025855207313	0.5363892083139443	0.0755547447723689	0.07412542391361554	-0.0004542806505467567	-0.041140712232831333	-0.00045606020640587275	-0.04130187256954798
39.56570224301631	0.42923892449043266	0.4321352651158872	0.463375365722691	0.4657866352547297	0.4815088382021029	0.4836577495844327	0.4997794658142382	0.5016614431219781	0.5349406701425631	0.536303250882727	0.07560421990897574	0.07417395440902728	-0.00046099265825949587	-0.042000076100350725	-0.0004627970879189647	-0.04216447352116859
39.80410550254544	0.4291055995651135	0.4320018202664477	0.4632567059932727	0.46566765654217457	0.48139813794547726	0.48354661619156664	0.49967687865554505	0.501558303499828	0.5348539010536921	0.536215691110485	0.07565499280430805	0.07422375786708976	-0.0004676318209446695	-0.04286162615052547	-0.00046946079869347734	-0.043029263962424125
40.04394526164196	0.4289693910632167	0.43186549215460374	0.4631355730825296	0.4655461993828314	0.48128518706361023	0.4834332237150712	0.49957226761091156	0.5014531281994554	0.5347655498749818	0.5361265308089858	0.07570707661020575	0.07427484718714128	-0.0004741985875306165	-0.043725358693237126	-0.00047605178918985747	-0.0438962400868661
40.28523017593832	0.42883028600954237	0.4317262678974926	0.4630119587350327	0.4654222555498771	0.48116997986723736	0.4833175664575108	0.49946562960820684	0.5013459141020548	0.5346756186374249	0.5360357718857023	0.07576048464875614	0.07432723543545311	-0.0004806934051314604	-0.04459127000242802	-0.0004825705080423459	-0.044765398050259364
40.52796895322162	0.4286882713573447	0.43158413454210487	0.46288585467614235	0.46529581679800125	0.48105251067686156	0.48319963873152777	0.49935696161487414	0.5012366581282675	0.5345841094701791	0.5359434163452519	0.07581523041510661	0.0743809358479993	-0.00048711671904977383	-0.045459356316555954	-0.0004890174020589777	-0.04563673397039736
40.77217035374772	0.42854333398718225	0.4314390790641562	0.46275725261165046	0.46516687486306096	0.48093277382284616	0.4830794348599433	0.49924626063848937	0.5011253572387371	0.5344910246020466	0.5358494662908593	0.0758713275803487	0.07443596183327773	-0.0004934689727963404	-0.04632961383974532	-0.0004953929162396786	-0.046510243928295836
41.017843190557436	0.4283954607057442	0.431291088366937	0.4626261442274134	0.4650354214617273	0.48081076364550085	0.48295694917584914	0.49913352372732234	0.5010120084346704	0.5343963663629734	0.5357539239258423	0.07592878999444706	0.07449232697518073	-0.0004997506080977043	-0.047202038742398145	-0.0005016974937889218	-0.04738592396927288
41.26499632979458	0.42824463824465275	0.4311401492801357	0.4624925211889738	0.46490144829111857	0.48068647449517166	0.48283217602270195	0.4990187479709062	0.5008966087584057	0.5343001371855758	0.5356567915551217	0.0759876316892275	0.07455004503592713	-0.0005059620649069396	-0.04807662716210359	-0.0005079315761238323	-0.04826377010340366
41.51363869102594	0.4280908532592371	0.4309862485586374	0.4623563751411719	0.4647649470284247	0.48055990073232235	0.4827051097544127	0.49890193050061316	0.5007791552939866	0.5342023396066903	0.5355580715867546	0.0760478668814225	0.07460912995904478	-0.0005121037814223017	-0.0489533752050022	-0.0005140956028905075	-0.04914377830677097
41.763779247563185	0.4279340923272831	0.43082937288129647	0.46221769770774385	0.46462590933051995	0.48043103672761694	0.4825757447354349	0.4987830684902362	0.5006596451677451	0.534102976268949	0.5354577665334946	0.07610950997577469	0.07466959587241605	-0.0005181761940963314	-0.049832278946510655	-0.0005201900119714553	-0.050025944521919996
42.0154270267867	0.42777434194775454	0.43066950884968164	0.4620764804909114	0.4644843268335639	0.48029987686199765	0.4824440753408512	0.49866215915657836	0.5005380755488877	0.5340020499223797	0.5353558790143753	0.07617257556819855	0.07473145709137695	-0.0005241797376441815	-0.050713334432145984	-0.0005262152395016928	-0.05091026465939308
42.26859111047143	0.4276115885394881	0.43050664298679514	0.46193271507095574	0.46434019115259195	0.4801664155267629	0.48231009595645374	0.4985391997600488	0.5004144436500909	0.5338995634260331	0.5352524117563187	0.07623707844900854	0.07479472812187615	-0.0005301148450587156	-0.05159653767870509	-0.0005321717198821796	-0.051796734598667626
42.523280635114425	0.42744581843985885	0.43034076173576324	0.46178639300578345	0.4641934938810922	0.48003064712363924	0.482173800978826	0.49841418760526557	0.500288746728103	0.5337955197496358	0.5351473675957729	0.07630303360620239	0.07485942366370053	-0.0005359819476274952	-0.052481884675785295	-0.0005380598857872565	-0.05268535018882403
42.77950479226489	0.42727701790341777	0.43017185145849923	0.461637505830477	0.464044226590572	0.4798925660648513	0.48203518481541974	0.4982871200416653	0.500160982084353	0.5336899219752709	0.5350407494803745	0.0763704562288126	0.0749255586137572	-0.0005417814749374417	-0.05336937138629594	-0.0005438801681784122	-0.053576107249824645
43.03727282885567	0.4271051731004992	0.42999989843433645	0.4614860450568331	0.46389238083011075	0.479752166773191	0.4818942418846296	0.49815799446412073	0.5000311470655661	0.533582773299085	0.5349325604706375	0.076439361710324	0.0749931480694208	-0.0005475138548927116	-0.054258993748007356	-0.0005496329963203817	-0.05446900157375012
43.29659404753705	0.42693027011579976	0.4298248888586326	0.4613320021728892	0.46373794812590013	0.47960944368207964	0.4817509666158642	0.4980268083135639	0.499899239064388	0.5334740770330247	0.534822803741672	0.07650976565215149	0.07506220733195111	-0.0005531795137252438	-0.05515074767480144	-0.0005553187977893614	-0.055364028925978914
43.55747780701245	0.426752294946924	0.42964680884134343	0.4611753686424352	0.4635809199807724	0.47946439123563034	0.48160535344961436	0.4978935590776197	0.49976525552001344	0.533363836606601	0.5347114825849292	0.07658168386719572	0.07513275190996535	-0.0005587788760077483	-0.05604462905780849	-0.000560937998487776	-0.056261185046281526
43.81993352237618	0.426571233502901	0.4294656444055656	0.4610161359045118	0.4634212878737128	0.47931700388870463	0.48145739683751854	0.4977582442912429	0.499629193918827	0.5332520555686828	0.5345986004099771	0.07665513238345796	0.07520479752299576	-0.0005643123646651427	-0.0569406337666436	-0.000566491022656157	-0.05716046565009947
44.08397066545326	0.42638707160266776	0.42928138148604783	0.4608542953728955	0.4632590432593612	0.47916727610696774	0.4813070912424242	0.4976208615373666	0.49949105179504555	0.5331387375893198	0.5344841607463028	0.07673012744773383	0.0752783601050978	-0.0005697804009913154	-0.05783875765121138	-0.0005719782928850226	-0.058061866429909514
44.349598765141174	0.42619979497352034	0.42909400592767005	0.46068983843556865	0.4630941775674974	0.47901520236693634	0.4811544311384466	0.4974814084475552	0.4993508267313746	0.5330238864615972	0.5343681672451487	0.07680668552937356	0.07535345580854641	-0.0005751834046571203	-0.058738996542601285	-0.0005774002301294212	-0.058965383056516885
44.6168274077539	0.42600938924953047	0.4289035034838893	0.4605227564541739	0.46292668220251276	0.478860777156029	0.48099941101102256	0.49733988270266777	0.49920851635966657	0.532907506103519	0.5342506236813754	0.07688482332412372	0.07543010100759223	-0.0005805217937246976	-0.059641346254664995	-0.0005827572537221437	-0.059871011180746336
44.88566623736761	0.4258158399699297	0.4287098598151526	0.4603530407634562	0.46275654854286785	0.47870399497260535	0.48084202535696136	0.49719628203352717	0.49906411836159115	0.5327896005599253	0.5341315339553584	0.07696455775803461	0.07550831230229875	-0.0005857959846651273	-0.060545802586148056	-0.0005880497813829377	-0.06077874643435166
45.15612495616904	0.4256191325774571	0.4285130604872743	0.4601806826706858	0.46258376794053324	0.4785448503260065	0.4806822686844935	0.4970506042215988	0.4989176304693125	0.532670174004439	0.5340109020949145	0.07704590599145628	0.07558810652245584	-0.0005910063923629805	-0.061452361321187254	-0.0005932782292329408	-0.06168858443172098
45.42821332480542	0.42541925241667117	0.42831309096977893	0.46000567345506804	0.46240833172041645	0.47838333773659014	0.48052013551331196	0.4969028470996761	0.49876905046617337	0.5325492307414483	0.5338887322572622	0.07712888542310507	0.07566950073156634	-0.0005961534301360816	-0.06236101823172646	-0.000598443011812444	-0.06260052077189471
45.701941162736816	0.425216184732227	0.42810993663420854	0.45982800436713633	0.46223023117977236	0.4782194517357593	0.4803556203746114	0.4967530085525757	0.4986183761873891	0.5324267752081199	0.5337650287310148	0.07721351369421568	0.07575251223091545	-0.0006012375097480538	-0.06327176907912246	-0.0006035445420886631	-0.06351455103977344
45.97731834859046	0.42500991466711396	0.4279035827523922	0.45964766662812767	0.4620494575875967	0.47805318686598874	0.4801887178111229	0.49660108651784	0.4984656055207483	0.5323028119764478	0.5336397959382055	0.077299808692775	0.0758371585637202	-0.0006062590414197544	-0.06418460961566552	-0.000608583231469062	-0.06443067080753906
46.25435482051728	0.4248004272608561	0.4276940144946784	0.4594646514293418	0.4618660021840041	0.47788453768084604	0.4800194223771453	0.4964470789864477	0.49831073640732393	0.5321773457553356	0.5335130384363496	0.07738778855783889	0.07592345751936193	-0.0006112184338425974	-0.06509953558636994	-0.0006135594898162289	-0.06534887563665848
46.533060576550575	0.4245877074476743	0.4274812169281297	0.4592789499314829	0.4616798561795881	0.4777134987450084	0.4798477286385697	0.49629098400353516	0.49815376684219154	0.5320503813927164	0.5333847609205389	0.07747747168393997	0.07601142713770402	-0.0006161160941930977	-0.06601654273094937	-0.000618473725464086	-0.06626916108008629
46.813445674966815	0.42437174005460687	0.42726517501467703	0.459090553263983	0.4614910107547641	0.47754006463427356	0.47967363117289974	0.49613279966912366	0.49799469487515674	0.5319219238777063	0.5332549682255739	0.07756887672557827	0.07610108571349582	-0.0006209524281481915	-0.06693562678582055	-0.0006233263452264381	-0.06719152268340167
47.09552023464871	0.4241525097995912	0.4270458736092346	0.4588994525243081	0.4612994570590942	0.4773642299355659	0.4794971245692696	0.49597252413885695	0.4978335186114916	0.5317919783427959	0.5331236653281316	0.0776620226018044	0.07619245180086495	-0.0006257278398963395	-0.06785678348590807	-0.000628117754412405	-0.06811595598692577
47.37929443545016	0.42393000128950276	0.42682329745777414	0.4587056387772433	0.46110518621059365	0.4771859892469381	0.47931820342845316	0.49581015562474917	0.4976702362126801	0.5316605500660799	0.5329908573489696	0.07775692850090099	0.07628554421790162	-0.0006304427321516259	-0.06878000856679023	-0.0006328483568419641	-0.06904245652809493
47.66477851856398	0.4237041990181514	0.42659743119535526	0.45850910305416126	0.4609081892950183	0.4770053371775666	0.4791368623628706	0.4956456923959383	0.4975048458971712	0.5315276444735236	0.5328565495551695	0.07785361388514789	0.07638038205133274	-0.0006350975061701902	-0.06970529776683065	-0.0006375185548570528	-0.06997101984282494
47.951982786891236	0.42347508736423445	0.4263682593441161	0.45830983635226974	0.4607084573651332	0.47682226834774105	0.4789530959965891	0.4954791327794527	0.49733734594114454	0.5313932671412703	0.5327207473624183	0.07795209849569322	0.07647698466129589	-0.0006396925617628835	-0.07063264682948045	-0.000642128749337334	-0.07090164146818267
48.24091760541319	0.42324265058924576	0.4261357663112173	0.45810782963383767	0.4605059814399619	0.4766367773888483	0.4787668989653162	0.4953104751609841	0.4971677346792822	0.5312574237979867	0.5325834563373294	0.07805240235752071	0.07657537168620387	-0.000644228297308036	-0.07156205150516826	-0.0006466793397145176	-0.07183431694441822
48.53159340156531	0.4230068728353381	0.42589993638674256	0.45790307382540396	0.4603007525040129	0.4764488589433523	0.47857826591639013	0.49513971798567197	0.49699601050555137	0.5311201203272508	0.5324446821998032	0.07815454578451468	0.07667556304771533	-0.0006487051097678886	-0.0724935075541282	-0.0006511707239860165	-0.07276904181716759
48.82402066561362	0.4227677381231402	0.4256607537415534	0.4576955598169604	0.4600927615064886	0.4762585076647631	0.47838719150876124	0.4949668597588966	0.496822171873996	0.5309813627699794	0.532304430825429	0.07825854938463657	0.0767775789558002	-0.0006531233947059123	-0.07342701074874469	-0.00065560329872838	-0.07370581163964118
49.11820995103327	0.42252523034952577	0.4254182024250966	0.45748527846111703	0.4598819993604709	0.47606571821760396	0.4781936704129709	0.4947918990470818	0.49664621729954045	0.5308411573268995	0.5321627082479297	0.0783644340651985	0.0768814399139155	-0.0006574835462918038	-0.07436255687537141	-0.0006599774591127261	-0.07464462197522437
49.41417187488941	0.4222793332853334	0.4251722663631638	0.45727222057224315	0.4596684569420861	0.47587048527737175	0.4779976973111197	0.49461483447850946	0.496468145358799	0.5306995103610631	0.5320195206616475	0.07847222103825231	0.07698716672427967	-0.0006617859573280205	-0.07530014173795507	-0.0006642935989203957	-0.07558546840000702
49.71191711822035	0.4220300305730375	0.42492292935560294	0.4570563769255852	0.45945212508964606	0.47567280353048486	0.4777992668968329	0.4944356647441405	0.4962879546909004	0.5305564284004041	0.5318748744240748	0.07858193182608507	0.07709478049326521	-0.0006660310192594388	-0.07623976116023812	-0.0006685521105551651	-0.07652834650508566
50.01145642642306	0.4217773057243688	0.42467017507397853	0.45683773825636226	0.4592329946027681	0.4754726676742316	0.47759837387521664	0.4942543885984503	0.49610564399831814	0.5304119181403425	0.5317287760584288	0.07869358826683158	0.07720430263689262	-0.0006702191221857889	-0.07718141098808928	-0.000672753385060676	-0.07747325189946253
50.3128006096408	0.4215211421178808	0.4244139870591813	0.45661629525883685	0.45901105624146993	0.4752700724167064	0.4773950129628083	0.49407100486027095	0.49592121204771505	0.5302659864464331	0.5315812322562715	0.07880721252019975	0.07731575488644794	-0.0006743506548816391	-0.07812508709312738	-0.0006768978121358682	-0.0784201802129445
50.61596054315354	0.42126152299646535	0.42415434871898555	0.4563920385853616	0.4587863007252411	0.47506501247673977	0.47718917888751766	0.4938855124136465	0.4957346576707934	0.5301186403570619	0.5314322498801757	0.07892282707331694	0.07742915929420452	-0.0006784260048108282	-0.07907078537517975	-0.0006809857801471919	-0.07936912709840271
50.9209471677702	0.4209984314648128	0.42389124332555245	0.4561649588453997	0.4585587187320904	0.47485748258382043	0.4769808663885653	0.49369791020869713	0.4955459797651624	0.5299698870861895	0.5312818359664392	0.07904045474669807	0.07754453823927786	-0.0006824455581401212	-0.08001850176539449	-0.0006850176761452609	-0.08032008823505521
51.22777149022361	0.42073185048681677	0.4236246540128798	0.45593504660452133	0.4583283008975667	0.4746474774780102	0.47677007021640677	0.49350819726249584	0.4953551772952108	0.5298197340261438	0.5311299977278466	0.07916011870033633	0.07766191443359166	-0.0006864096997578617	-0.08096823222955152	-0.0006889938858847255	-0.08127305933186335
51.53644458356769	0.42046176288292136	0.42335456377419356	0.4557022923833709	0.458095037813754	0.4744349919098484	0.4765567851326532	0.49331637265995465	0.49516224929299246	0.5296681887504634	0.5309767425564805	0.07928184243992512	0.07778131092797373	-0.0006903188132881821	-0.08191997277108953	-0.0006929147938321556	-0.0822280361297345
51.84697758757708	0.4201881513274116	0.423080955459285	0.45546668665661	0.4578589200282413	0.47422002064025065	0.476341005909984	0.49312243555472207	0.4949671948591252	0.52951525901679	0.5308220780265831	0.07940564982320349	0.07790275111837927	-0.0006941732811069912	-0.08287371943450239	-0.0006967807831886885	-0.08318501440554371
52.15938170914916	0.419910998345643	0.42280381177178605	0.4552282198518301	0.45761993804306333	0.4740025584403959	0.47612272733204647	0.49292638517009313	0.4947700131636964	0.5293609527698142	0.5306660118974683	0.0795315650664435	0.07802625875224124	-0.0006979734843599594	-0.08382946830893445	-0.0007005922359055727	-0.08414398997540218
52.47366822270851	0.41963028631121124	0.4225231152663883	0.45498688234843804	0.45737808231361454	0.47378260009160694	0.47590194419335147	0.4927282207999305	0.49457070344718534	0.5292052781442743	0.5305085521164882	0.07965961275106999	0.07815185793496154	-0.0007017198029783955	-0.08478721553159119	-0.0007043495326943816	-0.08510495869734314
52.789848470613855	0.4193459974430587	0.42223884834599673	0.45474266447651174	0.4571333432475337	0.47356014038521843	0.47567865129915904	0.49252794180959525	0.49436926502139306	0.5290482434680082	0.5303497068220507	0.07978981783041748	0.07827957313653189	-0.0007054126156977869	-0.08574695729166137	-0.0007080530530514384	-0.08606791647576983
53.107933863567155	0.41905811380251856	0.42195099325882446	0.4544955565156253	0.4568857112035591	0.4733351741224379	0.47545284346535077	0.49232554763689246	0.4941656972703861	0.5288898572650614	0.5301894843466936	0.07992220563663764	0.07840942919830042	-0.0007090523000703453	-0.08670868983362823	-0.0007117031752712499	-0.08703285926475246
53.42793588102576	0.41876661729029246	0.42165953209542045	0.4542455486936451	0.4566351764903545	0.4731076961141964	0.4752245155182983	0.4921210377930271	0.49395999965145265	0.5287301282588514	0.530027893220213	0.08005680188774575	0.0785414513398793	-0.0007126392324863229	-0.08767240946156107	-0.0007153002764624938	-0.0879997830716377
53.74986607161648	0.41847148964336206	0.42136444678563345	0.45399263118549193	0.45638172936530286	0.47287770118098654	0.47499366229471673	0.4919144118635721	0.4937521716960679	0.5285690653753895	0.5298649421728501	0.0801936326948227	0.0786756651661975	-0.0007161737881931085	-0.08863811254343545	-0.0007188447325686687	-0.08896868396138302
54.073736053552395	0.4181727124318326	0.42106571909550783	0.453736794111872	0.4561253600332693	0.47264518415269136	0.47476027864151077	0.4917056695094486	0.49354221301087675	0.5284066777465618	0.5297006401385349	0.08033272456936848	0.07881209667471092	-0.000719656341308772	-0.08960579551475689	-0.0007223369183807504	-0.0899395580600526
54.399557515052166	0.41787026705570646	0.42076333062411075	0.4534780275379747	0.4558660586453306	0.47241013986840286	0.4745243594156096	0.49149481046792	0.4933301232786845	0.5282429747134693	0.5295349962581904	0.08047410443081392	0.07895077226276004	-0.0007230872648411601	-0.09057545488300889	-0.0007257772075577318	-0.09091240155927949
54.727342214761876	0.4175641347415858	0.4204572628002896	0.4532163214721363	0.45560381529747224	0.47217256317622786	0.47428589948378996	0.4912818345535978	0.493115902259462	0.5280779658298308	0.5293680198830963	0.080617799614194	0.07909171873508722	-0.0007264669307091021	-0.09154708723251304	-0.0007291659726472721	-0.09188721072077044
55.057101982179326	0.417254296539301	0.4201474968793568	0.4529516658644678	0.45533862002925096	0.47193244893308156	0.4740448937224873	0.49106674165945924	0.492899549791365	0.5279116608654477	0.5291997205783155	0.0807638378779842	0.07923496331151869	-0.0007297957097586183	-0.09252068922855017	-0.0007325035851001305	-0.0928639818804271
55.38884871808102	0.4169407333184657	0.4198340139397017	0.45268405060544764	0.45507046282242175	0.47168979200447114	0.4738013370175975	0.49084953175788004	0.4926810657917642	0.5277440698097323	0.5290301081261839	0.08091224741210984	0.07938053363480807	-0.0007330739717816837	-0.09349625762230573	-0.0007357904152887063	-0.09384271145289347
55.722594394951685	0.41662342576495476	0.4195167948793261	0.4524134655244783	0.4547993335995289	0.471444587264264	0.4735552242642645	0.49063020490167947	0.49246045025829077	0.5275752028753028	0.5288591925298636	0.0810630568461254	0.07952845777865461	-0.0007363020855372104	-0.0944737892558436	-0.0007390268325282445	-0.09482339593650124
56.058351057416104	0.41630235437730395	0.41919582041230413	0.4521399003884032	0.45452522222246106	0.47119682959444537	0.4733065503666557	0.4904087612251781	0.49223770326989363	0.527405070501644	0.5286869840169645	0.08121629525757333	0.0796787642558885	-0.0007394804187698112	-0.09545328106720774	-0.0007422132050952657	-0.09580603191814419
56.39613082267415	0.41597749946302953	0.41887107106516214	0.45186334489998614	0.45424811849096663	0.4709465138848602	0.4730553102377247	0.4901852009452707	0.49201282498791143	0.5272336833588364	0.5285134930432309	0.0813719921805254	0.0798314820268414	-0.0007426093382292276	-0.09643473009538184	-0.0007453499002462172	-0.09679061607813821
56.7359458809379	0.415648841134866	0.41854252717317775	0.4515837886963514	0.45396801214113197	0.4706936350329437	0.4728014987989608	0.489959524362511	0.49178581565715834	0.5270610523513553	0.5283387302962975	0.08153017761430678	0.07998664050789489	-0.0007456892096895373	-0.09741813348580308	-0.0007484372842371245	-0.09777714519542258
57.07780849587155	0.41531635930692007	0.41821016887659707	0.4513012213473824	0.4536848928438186	0.4704381879434362	0.4725451109801249	0.4897317318622134	0.4915566756070241	0.5268871886219422	0.5281627066995183	0.08169088203241652	0.08014426958021875	-0.0007487203979724688	-0.09840348849611757	-0.0007514757223446855	-0.09876561615313051
57.42173100503407	0.4149800336907384	0.41787397611676713	0.4510156323540776	0.45339875020306003	0.47018016752808256	0.4722861417189704	0.4895018239155649	0.491325405252587	0.526712103555545	0.5279854334158628	0.08185413639163891	0.08030439959869685	-0.0007517032669672741	-0.09939079250187888	-0.0007544655788874755	-0.09975602594424515
57.7677258203244	0.4146398437912876	0.417533928632181	0.4507270111468652	0.4531095737544157	0.4699195687053172	0.4720245859609486	0.4892698010807548	0.49109200509574336	0.5265358087833379	0.5278069218518903	0.0820199721413591	0.08046706140105597	-0.0007546381796496027	-0.10038004300213288	-0.0007574072172445989	-0.10074837167691442
58.115805428429454	0.4142957689028447	0.41719000595443523	0.45043534708387334	0.4528173529632833	0.4696563863999349	0.4717604386589025	0.48903566400411846	0.4908564757263505	0.5263583161868136	0.5276271836617961	0.08218842123308233	0.08063228631718879	-0.0007575254981063706	-0.10137123762605427	-0.0007603009998770061	-0.10174265058047638
58.465982391274686	0.41394778810479466	0.4168421874040954	0.45014062944915345	0.4525220772231651	0.46939061554274114	0.4714936947727406	0.4887994134212932	0.49061881782338435	0.5261796379019535	0.5274462307515361	0.08235951613016343	0.08080010617868773	-0.0007603655835564105	-0.10236437413897193	-0.0007631472883526946	-0.10273886001203891
58.818269346477535	0.4135958802573345	0.4164904520864709	0.44984284745085995	0.45222373585389014	0.4691222510701911	0.4712243492690965	0.4885610501583933	0.4903790321561133	0.5259997863234792	0.5272640752830284	0.08253328981775422	0.08097055332858924	-0.000763158796372454	-0.10335945044883488	-0.0007659464433626972	-0.1037369974619935
59.172679007803275	0.41324002399708015	0.4161347788872919	0.4495419902193792	0.45192231809978933	0.4688512879240065	0.4709523971209738	0.48832057513319665	0.4901371195852863	0.5258187741091819	0.5270807296784372	0.08270977581297138	0.08114366063133273	-0.0007659054961046685	-0.10435646461336034	-0.0007686988247466164	-0.10473706056102117
59.52922416562417	0.41288019773257534	0.41577514646829056	0.4492380468054123	0.451617813127822	0.46857772105077755	0.47067783330736934	0.48807798935634844	0.48989308106433743	0.5256366141843377	0.5268962066245362	0.08288900817528891	0.08131946148294669	-0.0007686060415028617	-0.10535541484641442	-0.0007714047915174937	-0.10573904708704163
59.887917687380885	0.4125163796396981	0.4154115332626833	0.44893100617800635	0.4513102100256553	0.46830154540154567	0.4704006528128813	0.4878332939325816	0.4896469176406051	0.5254533197462061	0.5267105190771565	0.08307102151716894	0.08149798982145456	-0.0007712607905430158	-0.10635629952584225	-0.0007740647018817937	-0.1067429549715655
60.24877251804685	0.412148547656965	0.41504391747054853	0.44862085722253353	0.4509994977996901	0.4680227559313656	0.47012085062729986	0.4875864900619497	0.48939863045656823	0.5252689042686138	0.5265236802657213	0.08325585101492457	0.0816792801375236	-0.0007738701004469384	-0.10735911720026081	-0.0007766789132622742	-0.10774878230709817
60.6118016805955	0.41177667948072844	0.41467227705410237	0.44830758873861876	0.45068566537303845	0.467741347598852	0.4698384217451765	0.48733757904107977	0.48914822075109826	0.52508338150663	0.5263357036978652	0.08344353241983264	0.08186336748534484	-0.0007764343277112395	-0.1083638665972444	-0.0007792477823271859	-0.10875652735489894
60.97701827647021	0.41140075256026537	0.41429658973286565	0.4479911894380121	0.45036870158344505	0.4674573153656992	0.469553361165374	0.4870865622644381	0.4888956898607271	0.5248967655013285	0.5261466031641465	0.08363410206949287	0.08205028749376386	-0.0007789538281304242	-0.10937054663106949	-0.0007817716650082573	-0.10976618855208642
61.34443548605718	0.41102074409275574	0.41391683297872245	0.44767164794240566	0.45004859518115614	0.46717065419618703	0.46926566389059915	0.48683344122561556	0.4886410392209328	0.5247090705846453	0.5259563927428474	0.08382759689944912	0.08224007637766104	-0.0007814289568204291	-0.11037915641048812	-0.0007842509165288947	-0.11077776451961086
61.71406656916102	0.4106366310181452	0.4135329840108663	0.4473489527811927	0.44972533482673116	0.4668813590566603	0.4689753249269105	0.48657821751862634	0.4883842703674408	0.5245203113843288	0.5257650868048703	0.08402405445506946	0.08243277094959019	-0.0007838600682502639	-0.11138969524799336	-0.0007866858914308272	-0.11179125407079482
62.085924865483435	0.4102483900138929	0.41314501979062945	0.44702309238916854	0.4493989090887971	0.46658942491498645	0.46868233928320685	0.486320892839226	0.48812538493754326	0.5243305028289864	0.5255727000187269	0.08422351290370035	0.08262840863168355	-0.0007862475162637717	-0.11240216266784842	-0.0007890769435984213	-0.11280665621941921
62.46002379510434	0.40985599748959933	0.41275291701619804	0.4466940551041714	0.4490693064417443	0.46629484673999233	0.4683867019706928	0.4860614689862464	0.4878643846714349	0.524139660153232	0.5253792473556272	0.0844260110470971	0.0828270274678251	-0.0007885916541078286	-0.11341655841518161	-0.0007914244262846593	-0.11382397018836343
62.83637685896657	0.40945942958151116	0.4123566521172029	0.4463618291646598	0.4487365152633606	0.4659976195008757	0.46808840800232226	0.48579994786294634	0.48760127141356696	0.5239477989029311	0.5251847440946684	0.08463158833413836	0.08302866613610635	-0.0007908928344624311	-0.11443288246566397	-0.0007937286921411157	-0.11484319541892773
63.21499763936286	0.40905866214690106	0.4119562012491897	0.44602640270722727	0.4484005238324036	0.4656977381665901	0.4677874523922151	0.48553633147838154	0.48733604711401884	0.5237549349405523	0.5249892058281226	0.08484028487383533	0.08323336396156662	-0.0007931514094673409	-0.11545113503485993	-0.0007959900932432706	-0.11586433157992815
63.59589980042612	0.4086536707583193	0.4115515402879608	0.4456877637640512	0.4480613203261092	0.46539519770520865	0.4674838301550531	0.485270621948791	0.4870687138298869	0.5235610844506209	0.524792648466833	0.08505214144863697	0.08344116092922386	-0.0007953677307501739	-0.11647131658789078	-0.0007982089811177095	-0.11688737857686249
63.979097088622495	0.4082444306977142	0.41114264482378843	0.44534590026027554	0.4477188928176337	0.46508999308325766	0.4671775363054496	0.4850028214990028	0.48679927372669346	0.5233662639452853	0.5245950882457141	0.08526719952804515	0.08365209769741207	-0.0007975421494584856	-0.11749342785017802	-0.0008003857067746534	-0.11791233656254008
64.36460333324754	0.4078309169504169	0.4107294901554942	0.4450008000113217	0.44737322927342854	0.4647821192650251	0.46686856585728886	0.4847329324638564	0.48652772907981057	0.5231704902699879	0.5243965417293619	0.08548550128254591	0.08386621561142042	-0.0007996750162886368	-0.11851746981780309	-0.0008025206207357138	-0.11893920594695828
64.75243244692527	0.40741310419898785	0.4103120512843938	0.44465245072013165	0.44702431755054567	0.4644715712118399	0.4665569138230448	0.4844609572896446	0.4862540822759071	0.5229737806092529	0.5241970258177755	0.08570708959786212	0.08408355671745647	-0.00080176668151688	-0.11954344376827919	-0.0008046140730619822	-0.11996798740756276
65.14259842611021	0.40699096681692415	0.40989030290810086	0.44430083997433595	0.44667214539387184	0.4641583438813239	0.4662425752130669	0.4841868985355733	0.48597833581441047	0.5227761524925885	0.5239965577521931	0.08593200808953984	0.08430416377692705	-0.0008038174950316668	-0.12057135127209051	-0.0008066664133887791	-0.1209986819007014
65.53511535159264	0.40656447886221886	0.4094642194141895	0.44394595524334773	0.44631670043328836	0.4638424322266111	0.46592554503483874	0.4839107588752406	0.4857004923089909	0.5225776238005061	0.5237951551210442	0.08616030111787613	0.08452808028106232	-0.0008058278063657331	-0.12160119420435933	-0.0008086779909551867	-0.12203129067263774
65.92999738900669	0.4061336140707738	0.4090337748737086	0.4435877838753788	0.44595797018075695	0.4635238311955392	0.4656058182922069	0.483632541098135	0.48542055448906174	0.5223782127706618	0.523592835866022	0.08639201380319801	0.08475535046587132	-0.0008077979647286293	-0.12263297475662682	-0.0008106491546355787	-0.12306581527103333
66.32725878934137	0.40569834584966047	0.40859894303454847	0.4432263130943783	0.44559594202732744	0.4632025357298067	0.4652833899845793	0.4833522481111523	0.48513852520130196	0.5221779380041197	0.5233896182882766	0.0866271920414962	0.08498601932745775	-0.0008097283190423576	-0.12366669544974229	-0.000812580252974926	-0.12410225755738225
66.72691388945532	0.4052586472702226	0.4081596973146519	0.4428615299968875	0.4452306032400661	0.46287854076409773	0.4649582551060893	0.4830698829401316	0.4848544074111976	0.5219768184717429	0.5231855210547345	0.08686588252043413	0.08522013263769367	-0.0008116192179740134	-0.1247023591461982	-0.0008144716342208813	-0.12514061971907608
67.12897711259382	0.4048144910610222	0.4077160107950682	0.442493421548813	0.44486194095890114	0.4625518412251741	0.46463040864473104	0.48278544873141294	0.4845682042046024	0.5217748735207125	0.5229805632045451	0.08710813273573252	0.0854577369602637	-0.0008134710099750864	-0.1257399690641421	-0.0008163236463581969	-0.12618090428233586
67.53346296890952	0.40436584960061916	0.4072678562128465	0.4421219745821134	0.44448994219338595	0.46222243203092783	0.4642998455814561	0.4824989487534112	0.4842799187893191	0.5215721228811797	0.5227747641556579	0.08735399100793999	0.08569887966708885	-0.0008152840433133246	-0.1267795287904363	-0.0008181366371476928	-0.12722311412588283
67.94038605598601	0.4039126949101852	0.4068152059537631	0.44174717579139716	0.44411459381937446	0.4618903080894045	0.4639665608892375	0.4822103863982147	0.48398955449670206	0.5213685866730526	0.5225681437115336	0.08760350649961109	0.08594360895514391	-0.0008170586661122581	-0.12782104229515312	-0.0008199109541577876	-0.12826725249412618
68.3497610593647	0.40345499864594314	0.4063580320448789	0.4413690117304293	0.44373588257560803	0.4615554642977805	0.4636305495320975	0.4819197651831995	0.483697114783279	0.5211642854129218	0.5223607220679924	0.08785672923288844	0.08619197386367311	-0.0008187952263922771	-0.1288645139465956	-0.0008216469448045771	-0.129313323011516
68.7616027530747	0.40299273209143305	0.4058963061469239	0.44098746880854606	0.44335379506021033	0.4612178955413076	0.4632918064640969	0.4816270887526667	0.48340260323239465	0.5209592400211257	0.5221525198202017	0.08811371010750571	0.08644402429182162	-0.000820494072104716	-0.12990994852582105	-0.0008233449563893602	-0.1303613296974362
69.17592600016614	0.4025258661495949	0.40542999954650266	0.44060253328697246	0.4429683177270902	0.4608775966922146	0.46295032662828484	0.4813323608795003	0.483106023555875	0.5207534718289636	0.521943557969807	0.08837450091922831	0.08669981101668478	-0.0008221555511758183	-0.1309573512428699	-0.0008250053361386067	-0.13141127698121124
69.59274575324658	0.40205437133466737	0.4049590831481177	0.44021419127504036	0.4425794368822451	0.4605345626085675	0.46260610495561	0.481035585466844	0.4828073795957129	0.5205470025860544	0.5217338579322098	0.08863915437873418	0.08695938571179887	-0.0008237800115465932	-0.13200672775266753	-0.0008266284312432592	-0.13246316971778072
70.01207705502031	0.40157821776389696	0.40448352746600513	0.43982242872630656	0.44218713867996695	0.46018878813308783	0.46225913636378846	0.48073676654980185	0.48250667532577424	0.5203398544678483	0.5215234415439954	0.08890772413095549	0.0872228009660725	-0.0008253678012164478	-0.13305808417224796	-0.0008282145888995895	-0.1335170132039707
70.43393503883172	0.4010973751490508	0.4040033026157792	0.43942723143456536	0.44179140911894543	0.4598402680919232	0.46190941575613037	0.4804359082971557	0.4822039148535277	0.520132050083292	0.521312331070514	0.08918026477488183	0.08749011030318216	-0.0008269192682861526	-0.13411142709767887	-0.0008297641563524971	-0.13457281319516312
70.85833492921113	0.400611812787732	0.40351837830587894	0.4390285850297532	0.4413922340382667	0.45948899729337656	0.4615569380203202	0.4801330150131098	0.481899102421794	0.5199236124826554	0.5211005492136189	0.08945683188385907	0.08776136820143296	-0.0008284347610004739	-0.13516676362196733	-0.0008312774809379198	-0.1356305759227041
71.2852920424243	0.4001214995544885	0.40302872382881344	0.4386264749737439	0.4409895991133012	0.45913497052658464	0.46120169802715316	0.4798280911390507	0.48159224241051873	0.5197145651655177	0.5208881191195649	0.08973748202636894	0.08803663011411343	-0.0008299146277963576	-0.1362241013539034	-0.0008327549101284637	-0.1366903081119233
71.71482178702524	0.3996264038917128	0.4025343080522008	0.43822088655602887	0.44058348985148443	0.4587781825601479	0.46084369062922087	0.47952114125533346	0.4812833393385672	0.5195049320889218	0.5206750643870734	0.09002227278732886	0.08831595249033904	-0.0008313592173498918	-0.1372834484372305	-0.0008341967915773685	-0.1377520170004516
72.14693966441222	0.3991264938003269	0.4020350994095937	0.43781180488928134	0.44017389158797976	0.4584186281407089	0.4604829106595528	0.47921217008308553	0.4809723978655396	0.519294737675698	0.5204614090755622	0.09031126278990695	0.08859939279640984	-0.0008327688786238241	-0.138344813570356	-0.0008356034731659134	-0.13881571035744855
72.58166126938723	0.3986217368302456	0.4015310658910886	0.43739921490479927	0.43976078948122516	0.45805630199148023	0.46011935293020134	0.4789011824860371	0.48065942279361196	0.5190840068229617	0.5202471777135513	0.09060451171788428	0.08888700953769922	-0.0008341439609175216	-0.13940820602697102	-0.000836975303054377	-0.13988139650392384
73.01900229071879	0.39811210007061426	0.40102217503371074	0.43698310134782387	0.4393441685083575	0.4576911988107146	0.4597530122307771	0.47858818347236776	0.4803444190693966	0.5188727649107907	0.5200323953072431	0.09090208033856104	0.08917886228107774	-0.0008354848139173754	-0.1404736356772247	-0.0008383126297270005	-0.14094908433256137
73.45897851170821	0.39759755013981446	0.4005083939115706	0.43656344877273273	0.4389240134605133	0.45732331327012193	0.4593838833269305	0.478273178196581	0.48002739178582643	0.5186610378110824	0.5198170873492828	0.09120403052623748	0.08947501167789342	-0.0008367917877492026	-0.14154111300966576	-0.0008396158020450573	-0.14201878332917772
73.90160581075892	0.39707805317523137	0.39998968912578703	0.43614024153809877	0.4385003089380008	0.4569526400132262	0.45901196095877533	0.4779561719613953	0.47970834618406344	0.5184488518966005	0.5196012798277064	0.09151042528627512	0.08977551948752728	-0.0008380652330329807	-0.1426106491541077	-0.0008408851692999209	-0.14309050359500475
74.34690016194996	0.39655357482277614	0.3994660267941662	0.4357134638016158	0.43807303934533887	0.4565791736536623	0.4586372398392542	0.4776371702196618	0.4793872876554278	0.5182362340502115	0.5193849992350739	0.09182132877976423	0.09008044860153311	-0.0008393055009372485	-0.14368225590513362	-0.0008421210812646907	-0.1441642558691285
74.79487763561212	0.39602408022616037	0.39893737254063755	0.4352830995148845	0.43764218888616063	0.45620290877341	0.45825971465244436	0.4773161785763015	0.47906422174335095	0.5180232116743169	0.5191682725777997	0.09213680634880451	0.09038986306838213	-0.0008405129432363934	-0.14475594574631145	-0.0008433238882520344	-0.14524005155213615
75.24555439890803	0.39548953401591097	0.39840369148443383	0.4348491324180549	0.4372077415579772	0.4558238399209653	0.45787938005180034	0.4769932027902659	0.47873915414535173	0.5178098127004859	0.5189511273856799	0.09245692454242481	0.09070382811882911	-0.0008416879123700483	-0.14583173187574516	-0.0008444939411669239	-0.14631790273027434
75.6989467164156	0.3949499002981236	0.39786494822901214	0.4344115460343213	0.43676968114679693	0.45544196160944056	0.4574962306583337	0.4766682487765188	0.478412090715037	0.5175960655992935	0.5187335917216227	0.09278175114315508	0.09102241019191991	-0.0008428307615014341	-0.1469096282316542	-0.0008456315915692514	-0.14739782220090092
76.15507095071504	0.39440514264294385	0.39732110685070826	0.43397032366426574	0.4363279912215952	0.45505726831460236	0.45711026105872266	0.47634132260804213	0.47808303746412223	0.5173819993903691	0.5185156941915867	0.09311135519427267	0.09134567696165315	-0.000843941844578866	-0.1479896495194879	-0.0008467371917312283	-0.14847982349851918
76.61394356297929	0.3938552240727742	0.39677213088711755	0.43352544838004475	0.43588265512863383	0.45466975447283026	0.4567214658033559	0.47601243051786246	0.47775200056447986	0.5171676436526583	0.5182974639547329	0.09344580702773932	0.09167369736432121	-0.0008450215164036989	-0.1490718112405176	-0.0008478110947010564	-0.1495639209217785
77.07558111356816	0.3933001070501925	0.3962179833251953	0.4330769030194147	0.43543365598561906	0.45427941447900566	0.45632983940430144	0.47568157890110024	0.4774189863502052	0.516953028534907	0.5180789307337935	0.09378517829285107	0.09200654162654429	-0.0008460701326907794	-0.15015612971981795	-0.0008488536543637126	-0.15065012956128498
77.54000026262605	0.3927397534655827	0.39565862658906864	0.4326246701795916	0.43498097667570146	0.453886242684324	0.45593537633320563	0.47534877431704126	0.4770840013197113	0.5167381847663706	0.5178601248256652	0.09412954198562058	0.09234428129402313	-0.0008470880501386668	-0.15124262213679174	-0.0008498652255081729	-0.15173846532856317
78.00721777068286	0.3921741246244626	0.3950940225275538	0.43216873221093965	0.43452459984130604	0.453490233394025	0.4555380710191104	0.4750140234912298	0.47674705213784324	0.5165231436677519	0.5176410771122305	0.09447897247891346	0.09268698926102692	-0.0008480756264994671	-0.15233130655629168	-0.0008508461638966902	-0.1528289449866378
78.47725049925933	0.39160318123450744	0.3945241324013699	0.4317090712104842	0.4340645078777905	0.4530913808650422	0.4551379178461933	0.47467733331758466	0.476408145638016	0.5163079371623784	0.5174218190714122	0.09483354555336157	0.09303473980063962	-0.0008490332206477769	-0.1534222019601259	-0.0008517968263300757	-0.1539215861801182
78.95011541147531	0.3910268833922553	0.3939489168700408	0.431245669015242	0.4336006829269266	0.45268967930356835	0.4547349111514265	0.47433871086053553	0.47606728882437743	0.5160925977876204	0.5172023827884697	0.095193338429074	0.09338760859579015	-0.0008499611926578443	-0.15451532828110714	-0.0008527175707216395	-0.15501640746803957
79.42582957266194	0.3904451905694913	0.39336833597847987	0.4307785071953664	0.4331331068702	0.452285122862528	0.45432904522214707	0.4739981633571824	0.4757244888739913	0.5158771587065564	0.5169828009675398	0.09555842979817095	0.09374567277107715	-0.000850859903877732	-0.15561070643708774	-0.0008536087561710204	-0.1561134283569885
79.90441015097758	0.3898580615992992	0.39278234914324456	0.43030756704709766	0.4326617613219187	0.45187770563896507	0.4539203142935423	0.4736556982194751	0.47537975313904507	0.5156616537198935	0.5167631069434281	0.09592889985816459	0.09410901092543174	-0.0008517297170057003	-0.156708358366501	-0.0008544707430382936	-0.1572126693355358
80.38587441802741	0.3892654546617712	0.3921909151384569	0.42983282958551644	0.43218662762213017	0.4514674216713298	0.4535087125460401	0.4733113230364157	0.4750330891490794	0.5154461172781476	0.5165433346936599	0.09630483034621222	0.09447770316562429	-0.0008525709961765271	-0.15780830706599147	-0.0008553038930244616	-0.15831415191014742
80.87023974948666	0.3886673272693696	0.39159399208137724	0.429354275537092	0.43170768682933686	0.45105426493666995	0.4530942341026075	0.47296504557627866	0.4746845046132407	0.5152305844940889	0.5163235188507936	0.09668630457426186	0.09485183114065257	-0.0008533841070388903	-0.15891057662824437	-0.0008561085692498915	-0.15941789864217526
81.35752362572781	0.38806363625192847	0.390991537417625	0.4288718853320187	0.43122491971300614	0.4506382293477205	0.45267687302594795	0.4726168737888559	0.4743340074225538	0.5150150911554621	0.5161036947150042	0.09707340746513275	0.09523147807702698	-0.0008541694168427982	-0.16001519228150585	-0.0008568851363383589	-0.16052393318602753
81.8477436324513	0.387454337741288	0.39038350790603527	0.4283856390963357	0.4307383067458681	0.4502193087498889	0.4522566233155999	0.4722668158077185	0.47398160565222014	0.5147996737379842	0.5158838982669453	0.09746622558953862	0.09561672881499272	-0.0008549272945292397	-0.16112218043133453	-0.000857633960501647	-0.16163228032912969
82.34091746132043	0.38683938715554966	0.3897698596031422	0.427895516643823	0.4302478280959927	0.4497974969181264	0.4518334789049266	0.47191487995249953	0.47362730756393284	0.5145843694186301	0.5156641661808921	0.09786484720409427	0.09600766984570416	-0.0008556581108211114	-0.1622315687029925	-0.0008583554096308621	-0.16274296603349114
82.83706291059936	0.38621873918294425	0.38915054784727965	0.4274014974676643	0.42975346361864236	0.4493727875536923	0.4514074336579971	0.4715610747311961	0.4732711216082168	0.5143692160892097	0.5154445358381775	0.0982693622903355	0.09640438934938994	-0.0008563622383163105	-0.1633433859856268	-0.0008590498533838642	-0.16385601747791156
83.33619788579601	0.38559234776530127	0.3885255272422882	0.42690356073187347	0.42925519284789093	0.44894517428079506	0.45097848136635665	0.4712054088424906	0.4729130564267875	0.5141542523702468	0.5152250453409243	0.0986798625947772	0.09680697723453169	-0.0008570400515859888	-0.16445766247824167	-0.0008597176632806347	-0.16497146310240396
83.83834040030794	0.38496016608110883	0.3878947516408186	0.4264016852624733	0.42875299498800185	0.44851465064311585	0.45054661574567456	0.47084789117808956	0.4725531208549299	0.5139395176251647	0.5150057335260819	0.09909644167004528	0.09721552517809263	-0.0008576919272730854	-0.16557442973702052	-0.0008603592128007542	-0.1660893326542805
84.34350857607244	0.38432214652815505	0.3872581741272204	0.4258958495384216	0.4282468489045591	0.44808121010020374	0.45011183043227504	0.4704885308250803	0.472191323923898	0.5137250519747869	0.5147866399797768	0.09951919491711451	0.09763012666682375	-0.000858318244196965	-0.16669372072476563	-0.0008609748774832116	-0.16720965723587256
84.85172064422062	0.38367824070573736	0.3866157470000058	0.425386031682275	0.42773673311534244	0.44764484602374055	0.44967411897953624	0.47012733706830495	0.4718276748633325	0.513510896312162	0.514567805051982	0.09994821962868554	0.09805087703968247	-0.0008589193834603326	-0.16781556986207136	-0.0008615650350302095	-0.16833246935378554
85.36299494573534	0.38302839939643	0.3859674217538758	0.42487220945058357	0.4272226257809383	0.4472055516936694	0.4492334748541635	0.4697643193927504	0.47146218310369775	0.5132970923177169	0.5143492698715139	0.10038361503373594	0.09847787353139954	-0.0008594957285587013	-0.16894001308031648	-0.0008621300654117481	-0.16945780296993007
85.87734993211305	0.3823725725473972	0.38531314906129777	0.4243543602240054	0.42670450469507826	0.44676332029418286	0.44878989143232223	0.4693994874859532	0.4710948582787359	0.5130836824747512	0.5141310763613668	0.10082548234328344	0.09891121531722759	-0.0008600476654943567	-0.1700670878764754	-0.0008626703509784228	-0.17058569355512532
86.39480416602983	0.3817107092512395	0.38465287875362353	0.4238324609971344	0.4261823472746982	0.44631814490956556	0.44834336199563185	0.4690328512404203	0.4707257102279381	0.5128707100852773	0.513913267254389	0.1012739247973989	0.09935100355890589	-0.0008605755828935413	-0.17119683337026004	-0.0008631862765738352	-0.17171617814391027
86.91537632201124	0.3810427577263626	0.3839865598017324	0.42330648836803214	0.4256561305497049	0.44587001851988417	0.44789387972701233	0.46866442075606174	0.47035474899903096	0.5126582192862164	0.513695886109314	0.10172904771350263	0.09979734145188474	-0.0008610798721295221	-0.17232929036350697	-0.0008636782296521095	-0.17284929539174243
87.43908518710603	0.3803686652968531	0.38331414029619076	0.4227764185274521	0.4251258311524461	0.44541893399652005	0.4474414377063794	0.4682942063426366	0.46998198485048087	0.5124462550659594	0.5134789773271515	0.10219095853599271	0.10025033427384594	-0.0008615609274463809	-0.17346450140142622	-0.0008641466003992404	-0.1739850856345413
87.9659496615646	0.3796883783718502	0.3826355674269109	0.42224222724774824	0.42459142530687033	0.4449648840975401	0.4469860289061814	0.46792221852221033	0.46960742825400853	0.5122348632813006	0.5132625861679485	0.10265976688724195	0.1007100894345552	-0.0008620191460885773	-0.17460251083610956	-0.0008645917818592141	-0.17512359095009344
88.4959887595208	0.3790018424243992	0.38195078746229943	0.4217038898714571	0.4240528888173679	0.4445078614628969	0.44652764618677265	0.4675484680316222	0.46923108989712	0.5120240906747533	0.5130467587679309	0.10313558462000727	0.10117671652709948	-0.0008624549284352856	-0.17574336489295206	-0.0008650141700625169	-0.1762648552219872
89.0292216096782	0.37830900196977285	0.38125974572787813	0.42116138129954384	0.423510197057283	0.4440478586094544	0.4460662822916178	0.4671729658249617	0.4688529806856468	0.5118139848922596	0.5128315421570323	0.1036185258712972	0.10165032738054107	-0.0008628686781401718	-0.1768871117392905	-0.0008654141641615265	-0.1774089242060768
89.56566745600044	0.3776098005432446	0.3805623865843661	0.42061467597929836	0.42296332495708616	0.4435848679258288	0.44560192984231817	0.46679572307605094	0.4684731117462993	0.5116045945012981	0.5126169842768229	0.10410870711774246	0.10213103611404319	-0.0008632608022731691	-0.17803380155565662	-0.0008657921665679025	-0.17855584559929127
90.1053456584057	0.37690418067730386	0.37985865340520614	0.42006374789187384	0.4224122469921953	0.44311888166704305	0.44513458133345657	0.46641675118093545	0.4680914944292267	0.5113959690094071	0.512403133998844	0.10460624723252256	0.10261895919250637	-0.00086363171146836	-0.17918348660955985	-0.000866148583096138	-0.1797056691110157
90.6482756934654	0.3761920838782918	0.37914848855352173	0.41950857053945323	0.42185693717043443	0.4426498919489826	0.44466422912725173	0.46603606176037676	0.46770814031058655	0.5111881588831261	0.512190041143364	0.10511126754389005	0.10311421548377046	-0.0008639818200786298	-0.18033622133265226	-0.0008664838231124961	-0.1808584465376839
91.19447715510712	0.37547345060244675	0.37843183335848884	0.4189491169320322	0.4212973690191174	0.44217789074264696	0.44419086544801384	0.4656536666623473	0.46732306119511846	0.5109812155673706	0.5119777564985599	0.10562389189534978	0.10361692631742717	-0.0008643115463319861	-0.18149206240013882	-0.0008667982996870549	-0.18201423183948862
91.74396975532183	0.37474822023134235	0.37770862809110706	0.4183853595738066	0.42073351557174576	0.4417028698681913	0.44371448237639816	0.46526957796452834	0.46693626911872393	0.5107751915052507	0.5117663318401403	0.106144246707549	0.10412721554529941	-0.0008646213124977598	-0.18265106881398196	-0.0008670924297528027	-0.1831730812205592
92.29677332487483	0.37401633104670057	0.3769788119393532	0.4178172704491496	0.4201653493543061	0.4412248209887444	0.4432350718434428	0.46488380797680284	0.46654777635104777	0.510570140158341	0.5115558199514167	0.10667246104192739	0.10464520960364036	-0.0008649115450553579	-0.18381330198901935	-0.000867366634270228	-0.18433505321256405
92.85290781402206	0.3732777202045641	0.3762423229827008	0.41724482100816757	0.419592842371155	0.4407437356039999	0.4427526256243864	0.46449636924374726	0.4661575953980586	0.5103661160274162	0.5113462746438382	0.10720866666618796	0.10517103757710355	-0.0008651826748687363	-0.1849788258418954	-0.0008676213383962406	-0.1855002087604305
93.41239329322968	0.3725323237088108	0.3754990981659895	0.4166679821518161	0.41901596609047626	0.44025960504357053	0.44226713533225703	0.4641072745471144	0.46576573900462964	0.5101631746736645	0.5111377507779963	0.1077529981216502	0.10570483126455284	-0.000865435137368864	-0.18614770688436977	-0.0008678569716600859	-0.18666861131266899
93.97524995389855	0.37178007638399235	0.3747490732726232	0.4160867242165677	0.4184346914292979	0.43977242046009296	0.44177859241122036	0.46371653690831044	0.46537222015711366	0.5099613727403857	0.5109303042851167	0.108305592792545	0.10624672524676103	-0.000865669372743183	-0.18732001432006484	-0.0008680739681456995	-0.18784032691453945
94.54149810909283	0.3710209118474783	0.37399218289708536	0.41550101695861	0.4178489887380535	0.4392821728220769	0.44128698812968176	0.4633241695908572	0.46497705208591217	0.5097607679751933	0.5107239921890457	0.10886659097731485	0.1067968569560657	-0.0008658858261283986	-0.188495820144297	-0.0008682727666802781	-0.18901542430498353
95.11115819427312	0.3702547624808871	0.3732283604167442	0.41491082953756153	0.4172588277846703	0.4387888529064887	0.44079231357312837	0.4629301861028431	0.46458024826803385	0.5095614192527255	0.5105188726287463	0.10943613596199325	0.10735536674804742	-0.0008660849478131505	-0.18967519924862586	-0.0008684538110276252	-0.19019397501720903
95.68425076803395	0.36948155940078636	0.372457537962937	0.41431613049968924	0.4166641777381724	0.4382924512910554	0.4402945596367065	0.4625346001993539	0.4641818224296437	0.5093633865978835	0.5103150048813161	0.11001437409572078	0.10792239797529818	-0.0008662671934466237	-0.19085822952929732	-0.00086861755009221	-0.19137605348383602
96.26079651284576	0.3687012324286396	0.3716796463913079	0.41371688776060916	0.41606500715177785	0.4377929583462822	0.4397937170175154	0.4621374258848844	0.46378178854859176	0.5091667312096072	0.5101124493855378	0.11060145486848123	0.10849809706334097	-0.0008664330242556528	-0.1920449920000351	-0.0008687644381282222	-0.19256173714583724
96.84081623580131	0.36791371005998197	0.37089461525138223	0.4131130685874525	0.4154612839454765	0.437290364227168	0.43928977620661597	0.46173867741572383	0.4633801608569294	0.5089715154852017	0.5099112677659796	0.11119753099112609	0.10908261358879134	-0.0008665829072680431	-0.1932355709089535	-0.0008688949349549002	-0.1937511065652302
97.42433086936633	0.3671189194328037	0.3701023727553549	0.41250463958048156	0.4148529753880659	0.43678465886461326	0.4387827274807362	0.4613383693023159	0.46297695384339727	0.5087778030452301	0.5097115228576552	0.11180275847776736	0.10967610035981673	-0.0008667173155462726	-0.19443005386085588	-0.0008690095061825165	-0.19494424554351042
98.01136147213543	0.36631678629511805	0.36930284574607347	0.4118915666541315	0.4142400480786336	0.4362758319564966	0.4382725608936627	0.46093651631158217	0.46257218225589236	0.5085856587589836	0.5095132787312596	0.11241729673061786	0.11027871349898512	-0.0008668367284276335	-0.19562853194375407	-0.0008691086234451362	-0.19614124124382215
98.60192922959182	0.36550723497169385	0.36849595966419174	0.4112738150174635	0.41362246792745855	0.4357638729584228	0.43775926626730766	0.46053313346921326	0.46216586110390223	0.5083951487705459	0.5093166007189945	0.11304130862736685	0.11089061252858043	-0.0008669416317722556	-0.19683109986054603	-0.000869192764641924	-0.1973421843186145
99.1960554548718	0.3646901883299317	0.36768163851447355	0.41065134915400564	0.4130002001363176	0.43524877107411275	0.437242833182435	0.46012823606191644	0.4617580056609048	0.5082063405254652	0.509121555440997	0.11367496061117204	0.11151196045846568	-0.0008670325182257854	-0.19803785606679014	-0.0008692624141868888	-0.19854716904183078
99.79376158953411	0.363865567744855	0.3668598048312229	0.4100241328009595	0.41237320917817466	0.43473051524543194	0.43672325096903725	0.45972183963961677	0.46134863146673266	0.5080193027980482	0.5089282108323884	0.11431842278336471	0.11214292387659079	-0.000867109887485229	-0.19924890291308373	-0.0008693180632688424	-0.1997562934472512
100.39506920433367	0.36303329306319954	0.36603037964281676	0.40939212892775395	0.41174145877622864	0.4342090941420379	0.4362005086963399	0.4593139600176082	0.46093775432988854	0.5078341057192938	0.5087366361709553	0.11497186899895721	0.11278367304222425	-0.0008671742465774512	-0.20046434679362335	-0.0008693602101211839	-0.20096965947206513
101.00000000000001	0.3621932825665723	0.36519328243531596	0.4087552997139191	0.4111049118823016	0.43368449615063326	0.4356745951624294	0.45890461327864807	0.46052539032981693	0.5076508208054792	0.508546902105484	0.11563547696505713	0.11343438198201634	-0.0008672033150945492	-0.20107318154916515	-0.0008693780142755128	-0.20157741587993572
