# Supplementary material for: White matter micro- and macrostructure brain charts for the human lifespan
Source: Nature. 2026 May 13;655(8124):979–89. doi: 10.1038/s41586-026-10454-2 (PMC13391363; doi:10.1038/s41586-026-10454-2)
Supplement: Supplementary file 12 — Centiles trajectories of brain charts. SDT.T9.1–5 contain the brain charts for the global metrics; SDT.T9.6–509 contain the brain charts for the tract-specific metrics (unnormalized); and SDT.T9.510–1157 contain the brain charts for the tract-specific macrostructural metrics (normalized). Included in each table are the male and female centile trajectories for the 2.5th, 25th, 50th, 75th and 97.5th percentiles; the interquartile range normalized by the 50th centile; and the derivatives of the 50th centiles with respect to both age and log(age). Charts are sampled in logarithmically spaced intervals. Age is reported in years, while centile trajectory values are reported in metric-specific units: diffusivities in mm2 s−1, volume in mm3, surface area in mm2, average length in mm, and FA is dimensionless (unitless). [file 41586_2026_10454_MOESM12_ESM.zip › plotted_curves/SDT.T9.184-ILF_left_md-mean_curve_metrics.csv]

ages	male_0.025th_percentile	female_0.025th_percentile	male_0.25th_percentile	female_0.25th_percentile	male_0.5th_percentile	female_0.5th_percentile	male_0.75th_percentile	female_0.75th_percentile	male_0.975th_percentile	female_0.975th_percentile	male_normalized_quantile_range	fwmale_normalized_quantile_range	male_median_centile_d_age	male_median_centile_d_log_age	female_median_centile_d_age	female_median_centile_d_log_age
0.25	0.0010926207401270338	0.001085356686706819	0.0011626283067920006	0.0011511262512176072	0.0012051229712570308	0.0011907256632002576	0.0012524308680674824	0.0012345304723158273	0.0013589958158572164	0.001332167751701754	0.07451734255949927	0.07004486732406391	-0.00042988367393296845	-0.00024820572667851357	-0.0004243566326198522	-0.0002450145301090944
0.25150637576242696	0.0010920711744856712	0.0010848093569666083	0.0011620191377605632	0.0011505227723999608	0.0012044754049099552	0.001190086422654254	0.0012517386107219696	0.001233849982204501	0.0013581955979816136	0.0013313890978442296	0.0744884225910065	0.07001778040513673	-0.00042879891801739234	-0.0002483215216089185	-0.0004232858749709245	-0.00024512886625641106
0.2530218281966045	0.0010915211040367718	0.0010842615238546686	0.0011614094026360683	0.0011499187325215007	0.0012038272343471662	0.001189446585504439	0.0012510457061886348	0.0012331688556999425	0.0013573946352859302	0.0013306097180975844	0.07445944151710117	0.06999063614372883	-0.00042662668672821535	-0.00024855223821371175	-0.0004211416754549835	-0.00024535667686387264
0.25454641199404576	0.0010909705326199559	0.001083713191194598	0.0011607991056886125	0.0011493141358117976	0.0012031784641252968	0.0011888061562470799	0.001250352159366263	0.001232487097613536	0.0013565929335305022	0.0013298296180527796	0.07443039943600965	0.0699634346311812	-0.0004244621140359617	-0.00024878120830529316	-0.0004190050359966224	-0.0002455827640967523
0.2560801821758082	0.0010904194640740871	0.0010831643628092782	0.0011601882511879974	0.0011487089865001418	0.0012025290988009868	0.0011881651393784447	0.0012496579751539935	0.001231804712756988	0.00135579049847681	0.0013290488033018274	0.07440129644696684	0.06993617595977893	-0.00042230520401731475	-0.0002490084319105579	-0.0004168759606150152	-0.00024580712798449866
0.25762319409447826	0.001089867902237141	0.0010826150425207396	0.0011595768434035844	0.0011481032888153962	0.0012018791429307281	0.001187523539394647	0.0012489631584511544	0.0012311217059421625	0.0013549873358872848	0.0013282672794375995	0.07437213265021428	0.06990886022275049	-0.00042015596042255243	-0.00024923390911871235	-0.00041475445300726	-0.0002460297686180113
0.2591755034361701	0.0010893158509460597	0.0010820652341500194	0.001158964886604135	0.0011474970469858394	0.0012012286010706953	0.0011868813607914808	0.0012482677141570826	0.001230438081980906	0.0013541834515251013	0.0013274850520536255	0.07434290814699974	0.06988148751426737	-0.0004180143866785446	-0.0002494576400809412	-0.00041264051655115486	-0.0002462506861493907
0.2607371662225343	0.001088763314036619	0.0010815149415170262	0.0011583523850576634	0.0011468902652390198	0.001200577477776591	0.0011862386080642657	0.0012475716471709558	0.0012297538456848814	0.0013533788511539814	0.0013267021267439041	0.07431362303957424	0.06985405792944177	-0.00041588048588514503	-0.00024967962500754837	-0.0004105341543018115	-0.0002464698807888577
0.2623082388127803	0.001088210295343297	0.001080964168440413	0.001157739343031294	0.0011462829478016145	0.0011999257776034932	0.0011855952857076988	0.0012468749623916317	0.0012290690018654114	0.0013525735405380056	0.0013259185091027198	0.07428427743119285	0.06982657156432662	-0.0004137542608231848	-0.0002498998641703998	-0.0004084353689994269	-0.0002466873528077229
0.2638887779057103	0.001087656798699129	0.0010804129187374307	0.0011571257647911013	0.00114567509889927	0.0011992735051056854	0.001184951398215684	0.001246177664717465	0.0012283835553332963	0.0013517675254414022	0.0013251342047244357	0.07425487142611073	0.069799028515912	-0.00041163571395524956	-0.00025011835790203496	-0.00040634416306994936	-0.00024690310253705494
0.26547884054176485	0.0010871028279355829	0.0010798611962238042	0.0011565116546019714	0.001145066722756466	0.0011986206648365103	0.0011843069500811912	0.0012454797590461528	0.0012276975108986637	0.0013509608116283644	0.0013243492192033198	0.0742254051295841	0.06977142888212631	-0.0004095248474245139	-0.0002503351065938908	-0.0004042605386240794	-0.0002471171303656816
0.2670784841050822	0.0010865483868824194	0.0010793090047135942	0.0011558970167274514	0.0011444578235963654	0.0011979672613482094	0.001183661945796095	0.0012447812502745608	0.0012270108733707988	0.0013501534048628511	0.001323563558133348	0.07419587864786707	0.06974377276183429	-0.0004074216630590155	-0.000250550110696357	-0.000402184497461211	-0.00024732943674105057
0.26868776632556873	0.0010859934793675686	0.0010787563480190725	0.0011552818554296086	0.0011438484056406767	0.0011973132991917749	0.0011830163898510306	0.0012440821432985667	0.001226323647557988	0.0013493453109084013	0.0013227772271080258	0.07416629208821209	0.06971606025483457	-0.0004053261623734872	-0.00025076337071910926	-0.0004001160410722071	-0.0002475400221691737
0.2703067452809827	0.001085438109216989	0.0010782032299505846	0.001154666174968881	0.0011432384731095023	0.0011966587829167887	0.0011823702867352326	0.0012433824430128871	0.0012256358382673504	0.0013485365355279345	0.0013219902317201933	0.07413664555886625	0.06968829146186017	-0.0004032383465706335	-0.0002509748872299433	-0.00039805517063934426	-0.00024774888721307287
0.2719354793990299	0.0010848822802545478	0.0010776496543164278	0.0011540499796039408	0.0011426280302212078	0.0011960037170712806	0.001181723640936398	0.0012426821543109262	0.0012249474503046884	0.0013477270844835722	0.0013212025775618523	0.07410693916907199	0.06966046648457556	-0.000401158216543962	-0.00025118466085469193	-0.00039600188703980965	-0.00024795603249316844
0.27357402745947257	0.0010843259963018818	0.001077095624922715	0.0011534332735915454	0.0011420170811922703	0.0011953481062015668	0.0011810764569405241	0.0012419812820846034	0.0012242584884743196	0.0013469169635364387	0.001320414270223974	0.07407717302906444	0.06963258542557735	-0.000399085772880059	-0.00025139269227689165	-0.00039395619084775513	-0.0002481614586869185
0.2752224485962505	0.0010837692611782791	0.001076541145573255	0.0011528160611864026	0.0011414056302371492	0.0011946919548521103	0.0011804287392317727	0.0012412798312242028	0.0012235689575789276	0.0013461061784464845	0.0013196253152963258	0.0740473472500709	0.06960464838839027	-0.0003970210158580345	-0.00025159898223642285	-0.00039191808233390857	-0.0002483651665271813
0.27688080229961526	0.0010832120787005466	0.001075986220069422	0.0011521983466410291	0.001140793681568142	0.001194035267565367	0.0011797804922923179	0.00124057780661821	0.0012228788624194021	0.0013452947349722956	0.0013188357183672866	0.07401746194430776	0.06957665547746797	-0.00039496394545468494	-0.00025180353153000934	-0.0003898875614706254	-0.0002485671568031034
0.2785491484182772	0.0010826544526828864	0.001075430852210033	0.001151580134205612	0.0011401812393952487	0.0011933780488816422	0.0011791317206022028	0.0012398752131531573	0.0012221882077946872	0.0013444826388709133	0.0013180454850236722	0.07398751722498148	0.06954860679819223	-0.00039291456134493696	-0.0002520063410106077	-0.0003878646279324438	-0.00024876743035939786
0.28022754716156506	0.0010820963869367702	0.001074875045791221	0.0011509614281278707	0.0011395683079260365	0.001192720303338941	0.0011784824286391945	0.0012391720557134646	0.0012214969985016243	0.0013436698958976484	0.0013172546208505556	0.073957513206285	0.06952050245686878	-0.00039087286290434564	-0.00025220741158665794	-0.00038584928109824945	-0.0002489659880951789
0.2819160591015993	0.0010815378852708185	0.0010743188046063157	0.0011503422326529242	0.0011389548913655061	0.001192062035472829	0.001177832620878644	0.0012384683391812896	0.0012208052393348054	0.001342856511805905	0.001316463131431093	0.07392745000339711	0.0694923425607284	-0.00038883884921131484	-0.00025240674422219445	-0.00038384152005349614	-0.0002491628309647387
0.28361474517547763	0.0010809789514906703	0.001073762132445716	0.0011497225520231476	0.0011383409939159518	0.0011914032498162805	0.0011771823017933392	0.001237764068436365	0.0012201129350864143	0.0013420424923469936	0.0013156710223463457	0.07389732773248164	0.0694641272179252	-0.00038681251904876257	-0.00025260433993559706	-0.0003818413435920376	-0.0002493579599758544
0.2853236666874746	0.0010804195893988737	0.0010732050330967762	0.001149102390478051	0.0011377266197768383	0.0011907439508995472	0.0011765314758533725	0.0012370592483558595	0.001219420090546087	0.001341227843269963	0.001314878299175116	0.07386714651068473	0.06943585653753472	-0.0003847938709052867	-0.0002528001997990914	-0.0003798487502176262	-0.00024955137618956624
0.2870428853112538	0.001079859802794755	0.0010726475103436809	0.0011484817522541362	0.0011371117731446626	0.001190084143250009	0.0011758801475259954	0.0012363538838142164	0.0012187267105007568	0.0013404125703214162	0.0013140849674937673	0.07383690645613479	0.06940753062955336	-0.0003827829029805496	-0.00025299432493983143	-0.000377863738148021	-0.00024974308072081564
0.28877246309209376	0.001079299595474303	0.0010720895679673268	0.0011478606415847678	0.001136496458212825	0.001189423831392036	0.0011752283212754825	0.0012356479796830063	0.0012180327997345065	0.0013395966792453372	0.0013132910328760565	0.07380660768793992	0.06937914960489515	-0.00038077961318316866	-0.000253186716537096	-0.00037588630531437683	-0.00024993307473633597
0.2905124624491269	0.0010787389712300546	0.0010715312097452098	0.001147239062700049	0.0011358806791715032	0.0011887630198468542	0.0011745760015629972	0.0012349415408307832	0.00121733836302843	0.0013387801757829213	0.0013124965008929701	0.07377625032618595	0.06935071357539374	-0.0003787839991359898	-0.0002533773758236768	-0.00037391644936568547	-0.00025012135945556846
0.29226294617759224	0.0010781779338509697	0.0010709724394513012	0.001146617019826681	0.0011352644402075197	0.0011881017131324014	0.0011739231928464512	0.001234234572122931	0.0012166434051604784	0.0013379630656723959	0.0013117013771125495	0.07374583449193782	0.06932222265379762	-0.000376796058177975	-0.0002535663040855174	-0.0003719541676705518	-0.00025030793615021807
0.294023977451102	0.0010776164871223203	0.0010704132608559342	0.0011459945171878438	0.001134647745504215	0.0011874399157631938	0.0011732698995803722	0.0012335270784215194	0.0012159479309053207	0.0013371453546488527	0.0013109056670997281	0.07371536030723416	0.06929367695377112	-0.0003748157873633695	-0.00025375350265866015	-0.0003699994573163057	-0.000250492806141589
0.29579561982392083	0.0010770546348255776	0.0010698536777256967	0.0011453715590030694	0.0011340305992413298	0.001186777632250197	0.001172616126215777	0.0012328190645851669	0.0012152519450342077	0.0013363270484440851	0.0013101093764161728	0.07368482789508943	0.06926507658989167	-0.00037284318346719747	-0.00025393897293182754	-0.0003680523151152193	-0.00025067597080283277
0.29757793723326015	0.0010764923807382908	0.0010692936938233063	0.0011447481494881086	0.0011334130055948694	0.0011861148671006817	0.001171961877200029	0.0012321105354688837	0.0012145554523148201	0.0013355081527864077	0.001309312510620111	0.07365423737948931	0.06923642167764936	-0.00037087824298714933	-0.00025412271634467354	-0.0003661127376053952	-0.00025085743155758844
0.29937099400158496	0.0010759297286339826	0.0010687333129075082	0.0011441242928548164	0.00113279496873699	0.0011854516248181008	0.0011713071569767156	0.0012314014959239434	0.0012138584575111398	0.0013346886734005026	0.0013085150752661793	0.07362358888539133	0.06920771233344494	-0.00036892096214319325	-0.00025430473438692314	-0.00036418072105154353	-0.0002510371898788444
0.3011748548389356	0.0010753666822820294	0.001068172538732956	0.0011434999933110192	0.0011321764928358693	0.001184787909901952	0.0011706519699855146	0.0012306919507977332	0.001213160965383304	0.001333868616007244	0.001307717075905254	0.07359288253872341	0.0691789486745892	-0.0003669713368834593	-0.0002544850285990663	-0.0003622562614488123	-0.0002512152472893825
0.30298958484526295	0.0010748032454475556	0.001067611375050106	0.0011428752550603986	0.001131557582055588	0.0011841237268476498	0.0011699963206620676	0.001229981904933618	0.0012124629806874708	0.0013330479863235406	0.0013069185180842986	0.07356211846638105	0.06915013081930094	-0.00036502936288262955	-0.00025466360057016524	-0.0003603393545231759	-0.00025139160536011285
0.30481524951277783	0.0010742394218913257	0.0010670498256051101	0.001142250082302371	0.0011309382405560156	0.0011834590801464004	0.0011693402134378553	0.0012292713631708052	0.0012117645081756883	0.0013322267900621762	0.001306119407346208	0.07353129679622657	0.06912125888670487	-0.00036309503554748934	-0.0002548404519392977	-0.00035842999573670875	-0.0002515662657115447
0.3066519147283146	0.0010736752153696276	0.0010664878941396988	0.0011416244792319603	0.0011303184724926786	0.0011827939742850655	0.0011686836527400636	0.0012285603303441995	0.0012110655525957505	0.0013314050329316387	0.001305319749229644	0.07350041765708798	0.06909233299683325	-0.0003611683500157614	-0.00025501558439286476	-0.00035652818028508726	-0.000251739230010678
0.3084996467757088	0.0010731106296341783	0.001065925584391089	0.0011409984500396935	0.0011296982820166617	0.0011821284137460513	0.0011680266429914747	0.001227848811284282	0.0012103661186910785	0.0013305827206359787	0.0013045195492688965	0.07346948117875632	0.0690633532706202	-0.00035924930116193465	-0.00025518899966633923	-0.0003546339031041956	-0.0002519104999725852
0.31035851233818973	0.0010725456684320034	0.0010653629000918635	0.0011403719989114668	0.0011290776732744727	0.0011814624030071644	0.0011673691886103254	0.0012271368108169602	0.0012096662112005743	0.0013297598588746325	0.0013037188129937137	0.07343848749198602	0.06903431982990474	-0.00035733788359820773	-0.00025536069954340546	-0.0003527471588712916	-0.00025208007736030047
0.3122285785007863	0.0010719803355053413	0.0010647998449698748	0.0011397451300284409	0.0011284566504079399	0.0011807959465415035	0.0011667112940101983	0.001226424333763446	0.0012089658348584994	0.0013289364533422797	0.0013029175459291615	0.07340743672849187	0.06900523279742571	-0.0003554340916743226	-0.0002555306858533224	-0.00035086794200495097	-0.0002522479639820163
0.3141099127527488	0.0010714146345915372	0.0010642364227481395	0.001139117847566922	0.0011278352175540937	0.0011801290488173306	0.0011660529635998953	0.001225711384940121	0.001208264994394344	0.0013281125097286846	0.001302115753595472	0.07337632902094807	0.0689760922968229	-0.0003535379194830046	-0.000255698960472589	-0.00034899624666945295	-0.0002524141616921105
0.31600258298998396	0.00107084856942294	0.0010636726371447381	0.0011384901556982508	0.0011272133788450562	0.001179461714297952	0.0011653942017833226	0.0012249979691584083	0.0012075636945326998	0.001327288033718545	0.0013013134415078955	0.0733451645029863	0.06894689845263438	-0.0003516493608617943	-0.0002558655253247777	-0.0003471320667771116	-0.0002525786723914514
0.3179066575175057	0.0010702821437267957	0.0010631084918727054	0.0011378620585886818	0.001126591138407924	0.0011787939474415933	0.001164735012959364	0.0012242840912246372	0.0012068619399931287	0.0013264630309913338	0.0013005106151765468	0.07331394330919522	0.06891765139029554	-0.000349768409392881	-0.0002560303823777865	-0.0003452753959889421	-0.0002527414980249276
0.3198222050518999	0.0010697153612251585	0.0010625439906399449	0.0011372335603992854	0.0011259685003646683	0.0011781257527012923	0.0011640754015217764	0.0012235697559399292	0.0012061597354900496	0.001325637507221163	0.0012997072801062743	0.0732826655751187	0.06888835123613865	-0.00034789505840754353	-0.00025619353364489394	-0.00034342622771760256	-0.00025290264058192014
0.32174929472380437	0.001069148225634778	0.0010619791371491154	0.0011366046652858265	0.0011253454688320162	0.0011774571345247687	0.0011634153718590636	0.0012228549681000582	0.001205457085732601	0.0013248114680766215	0.0012989034417965012	0.07325133143725278	0.06885899811738908	-0.00034602930098859286	-0.000256354981184731	-0.00034158455513111363	-0.0002530621020967738
0.32368799608040405	0.001068580740667011	0.0010614139350975428	0.0011359753773986618	0.0011247220479213493	0.001176788097354319	0.0011627549283543676	0.0012221397324953369	0.0012047539954245293	0.0013239849192206393	0.0012980991057410945	0.0732199410330472	0.0688295921621663	-0.00034417112997203736	-0.00025651472710014334	-0.0003397503711531358	-0.0002532198846472711
0.3256383790879404	0.0010680129100277143	0.001060848388177114	0.0011353457008826257	0.0011240982417385895	0.00117611864562669	0.0011620940753853497	0.0012214240539104816	0.0012040504692640592	0.0013231578663103296	0.0012972942774282128	0.07318849450090083	0.06880013349948247	-0.0003423205379488037	-0.0002566727735372476	-0.000337923668465856	-0.00025337599035371583
0.32760051413423674	0.0010674447374171602	0.0010602825000741935	0.0011347156398769339	0.0011234740543841048	0.0011754487837729803	0.0011614328173240884	0.0012207079371245049	0.0012033465119437833	0.0013223303149968617	0.0012964889623401814	0.0731569919801619	0.06877062225923886	-0.0003404775172666241	-0.00025682912268487623	-0.00033610443951176405	-0.0002535304213792666
0.3295744720312385	0.0010668762265299318	0.0010597162744695162	0.0011340851985150685	0.001122849489952594	0.0011747785162185148	0.0011607711585369582	0.001219991386910583	0.0012026421281505345	0.0013215022709253035	0.0012956831659533404	0.07312543361112626	0.06874105857222665	-0.0003386420600348661	-0.0002569837767754657	-0.000334292676497705	-0.0002536831799294925
0.33156032401756863	0.0010663073810548349	0.0010591497150381044	0.0011334543809246808	0.0011222245525329929	0.0011741078473827434	0.0011601091033845282	0.0012192744080359455	0.0012019373225652785	0.001320673739734493	0.001294876893737919	0.07309381953503678	0.06871144257012529	-0.0003368141581241435	-0.0002571367380832801	-0.00033248837139482346	-0.0002538342682512629
0.33355814176109866	0.0010657382046748004	0.001058582825449167	0.0011328231912274838	0.001121599246208365	0.0011734367816791241	0.0011594466562214495	0.0012185570052617493	0.001201232099862989	0.001319844727056889	0.001294070151157894	0.07306214989407873	0.06868177438550005	-0.00033499380317020266	-0.00025728800892449444	-0.00033069151594261603	-0.0002539836886329694
0.33556799736153503	0.0010651687010667986	0.001058015609366015	0.0011321916335391544	0.001120973575055806	0.0011727653235150213	0.00115878382139635	0.0012178391833429704	0.0012005264647125403	0.0013190152385184417	0.00129326294367086	0.07303042483138279	0.06865205415180195	-0.00033318098657503237	-0.00025743759165614	-0.0003289021016494309	-0.00025413144340316607
0.3375899633530214	0.0010645988739017426	0.0010574480704459664	0.0011315597119692302	0.0011203475431463435	0.0011720934772915935	0.0011581206032517306	0.001217120947028283	0.001199820421776591	0.0013181852797384528	0.0012924552767278968	0.07299864449102028	0.06862228200336502	-0.00033137569951036117	-0.0002575854886762985	-0.0003271201197968532	-0.00025427753493095784
0.3396241127067558	0.001064028726844404	0.0010568802123402613	0.0011309274306210138	0.0011197211545448372	0.0011714212474036923	0.001157457006123857	0.0012164023010599492	0.0011991139757114742	0.0013173548563294424	0.001291647155773438	0.07296680901800247	0.06859245807540723	-0.0003295779329193782	-0.00025773170242346377	-0.0003253455614410372	-0.0002544219656255564
0.3416705188336247	0.001063458263553319	0.0010563120386939684	0.0011302947935914695	0.001119094413309882	0.0011707486382397522	0.0011567930343426589	0.0012156832501737027	0.0011984071311670831	0.0013165239738970125	0.0012908385862451417	0.07293491855827973	0.06856258250402607	-0.00032778767751839855	-0.00025787623537540383	-0.0003235784174135947	-0.0002545647379345317
0.343729255586852	0.0010628874876807087	0.001055743553145907	0.001129661804971134	0.0011184673234937168	0.0011700756541816958	0.0011561286922316311	0.0012149637990986452	0.0011976998927867705	0.0013156926380397246	0.0012900295735737695	0.07290297325874036	0.06853265542620009	-0.00032600492380063795	-0.0002580190900494661	-0.0003218186783264798	-0.0002547058543448111
0.34580039726466444	0.0010623164028723843	0.0010551747593285502	0.0011290284688440125	0.0011178398891421213	0.0011694022996048218	0.001155463984107726	0.0012142439525571263	0.0011969922652072295	0.0013148608543489572	0.0012892201231830486	0.07287097326720743	0.06850267697978603	-0.00032422966203765613	-0.0002581602690020779	-0.0003200663345725441	-0.00025484531738168004
0.3478840186129729	0.0010617450127676704	0.0010546056608679512	0.0011283947892874934	0.0011172121142943334	0.001168728578877714	0.001154798914281262	0.0012135237152646463	0.001196284253058399	0.00131402862840879	0.0012884102404895597	0.07283891873243913	0.0684726473035174	-0.00032246188228052253	-0.00025829977482697	-0.0003183213763270354	-0.00025498312960720027
0.34998019482807	0.0010611733209993158	0.0010540362613836534	0.001127760770372249	0.001116584002982949	0.0011680544963621365	0.0011541334870558227	0.001212803091929742	0.0011955758609633518	0.001313195965795869	0.0012875999309026089	0.07280680980412654	0.06844256653700409	-0.00032070157436425717	-0.00025843761015617583	-0.00031658379355226085	-0.0002551192936214308
0.352089001559344	0.001060601331193415	0.0010534665644886107	0.0011271264161621475	0.001115955559233836	0.0011673800564129396	0.0011534677067281589	0.0012120820872538853	0.0011948670935381935	0.0013123628720792876	0.0012867891998241058	0.0727746466328925	0.06841243482073042	-0.0003189487279094405	-0.00025857377765939327	-0.000314853575998586	-0.0002552538120614567
0.3542105149120084	0.00106002904696932	0.0010528965737891035	0.0011264917307141577	0.0011153267870660395	0.001166705263377957	0.001152801577588094	0.0012113607059313736	0.001194157955391958	0.0013115293528204544	0.0012859780526484439	0.07274242937028937	0.06838225229605427	-0.0003172033323240453	-0.00025870828004295743	-0.0003131307132067107	-0.0002553866876004729
0.35634481144984936	0.0010594564719395684	0.0010523262928846615	0.0011258567180782659	0.0011146976904916994	0.001166030121597917	0.0011521351039184308	0.001210638952649234	0.001193448451126509	0.00131069541357298	0.0012851664947623842	0.07271015816879872	0.06835201910520465	-0.0003154653768051019	-0.00025884112004875837	-0.0003114151945090571	-0.00025551792294675746
0.35849196819798806	0.0010588836097097996	0.0010517557253679874	0.0011252213822973854	0.001114068273515961	0.0011653546354063464	0.0011514682899948605	0.0012099168320871194	0.0011927385853364417	0.0013098610598825536	0.001284354531544939	0.07267783318182931	0.06832173539128195	-0.00031373485034347226	-0.00025897230045579533	-0.0003097070090341547	-0.0002556475208451148
0.36065206264566085	0.001058310463878672	0.0010511848748248683	0.001124585727407264	0.0011134385401368838	0.001164678809129473	0.0011508011400858634	0.0012091943489172016	0.001192028362608978	0.0013090262972868182	0.0012835421683672498	0.07264545456371567	0.06829140129825592	-0.00031201174172335033	-0.0002591018240772902	-0.0003080061457073069	-0.0002557754840744053
0.3628251727490157	0.0010577370380377982	0.0010506137448341138	0.0011239497574364106	0.001112808494345367	0.0011640026470861437	0.0011501336584526308	0.0012084715078040866	0.0011913177875238791	0.0013081911313152649	0.0012827294105924854	0.07261302246971675	0.06826101697096415	-0.0003102960395255372	-0.0002592296937615757	-0.00030631259325286653	-0.00025590181544790647
0.3650113769339257	0.0010571633357716558	0.001050042338967468	0.0011233134764059975	0.0011121781401250556	0.0011633261535877243	0.0011494658493489637	0.001207748313404703	0.0011906068646533412	0.0013073555674891046	0.0012819162635757172	0.0725805370560153	0.06823058255511133	-0.00030858773213088275	-0.00025935591239151234	-0.00030462634019762236	-0.0002560265178130072
0.36721075409881926	0.0010565893606575224	0.001049470660789543	0.0011226768883297877	0.001111547481452267	0.0011626493329380185	0.0011487977170211955	0.0012070247703682164	0.0011898955985619084	0.0013065196113211642	0.001281102732663819	0.07254799847971467	0.06820009819726679	-0.00030688680772078536	-0.0002594804828834063	-0.00030294737487135404	-0.00025614959404984816
0.3694233836175272	0.0010560151162653977	0.0010488987138577417	0.0011220399972140477	0.0011109165222959027	0.0011619721894331751	0.0011481292657080984	0.00120630088333593	0.0011891839938063759	0.0013056832683157671	0.0012802888231953514	0.07251540689883967	0.06816956404486597	-0.00030519325428141064	-0.000259603408187703	-0.00030127568541177263	-0.0002562710470726537
0.37164934534214805	0.0010554406061579291	0.0010483265017221853	0.0011214028070574659	0.001110285266617371	0.0011612947273616028	0.0011474604996408	0.0012055766569411895	0.0011884720549356958	0.0013048465439686229	0.001279474540500454	0.07248276247233287	0.06813898024620496	-0.00030350705960391355	-0.00025972469128690556	-0.0002996112597634659	-0.0002563908798270398
0.3738887196059291	0.0010548658338903455	0.001047754027925645	0.0011207653218510774	0.0011096537183705104	0.0011606169510038873	0.001146791423042702	0.001204852095809297	0.0011877597864908957	0.0013040094437667218	0.0012786598899007435	0.07245006536005527	0.0681083469504436	-0.0003018282112886017	-0.00025984433519643524	-0.0002979540856828944	-0.0002565090952910687
0.3761415872261661	0.00105429080301038	0.001047181296003468	0.0011201275455781801	0.0011090218815015074	0.0011599388646327028	0.0011461220401293925	0.0012041272045574135	0.0011870471930049789	0.0013031719731882183	0.0012778448767092035	0.07241731572278338	0.0680776643076009	-0.00030015669674521295	-0.00025996234296296605	-0.0002963041507387798	-0.0002566256964737501
0.3784080295071193	0.0010537155170582103	0.0010466083094835153	0.0011194894822142657	0.0011083897599488265	0.0011592604725127378	0.0011454523551085725	0.0012034019877944786	0.0011863342790028484	0.0013023341377023368	0.001277029506230089	0.07238451372220912	0.0680469324685564	-0.00029849250319802234	-0.0002600787176656183	-0.0002946614423160465	-0.00025674068641584613
0.3806881282429484	0.0010531399795663777	0.0010460350718860818	0.001118851135726931	0.0011077573576431252	0.0011585817789005997	0.001144782372179963	0.0012026764501211096	0.001185621049001206	0.0013014959427692504	0.001276213783758811	0.07235165952093786	0.06801615158504597	-0.00029683561768506506	-0.00026019346241357155	-0.00029302594761662637	-0.0002568540681882059
0.38298196572066395	0.001052564194059734	0.0010454615867238446	0.0011182125100758185	0.0011071246785071924	0.001157902788044753	0.001144112095535242	0.001201950596129531	0.0011849075075084847	0.0013006573938399942	0.0012753977145818541	0.07231875328248707	0.06798532180966385	-0.0002951860270618556	-0.00026030658034620346	-0.00029139765366192893	-0.0002569658448911827
0.3852896247230969	0.0010519881640553637	0.0010448878575017857	0.0011175736092125309	0.0011064917264558653	0.0011572235041854245	0.0011434415293579525	0.0012012244304034744	0.001184193659024751	0.0012998184963563502	0.0012745813039766619	0.07228579517128442	0.0679544432958594	-0.00029354371800491275	-0.00026041807463419997	-0.00028977654729664404	-0.000257076019655883
0.38761118853188686	0.0010514118930625266	0.001044313887717132	0.0011169344370805631	0.0011058585053959622	0.0011565439315545337	0.0011427706778234343	0.0012004979575181032	0.0011834795080416282	0.0012989792557507522	0.0012737645572115483	0.07225278535266769	0.06792351619793567	-0.00029190867701103795	-0.0002605279484762246	-0.00028816261518804787	-0.0002571845956411134
0.3899467409304866	0.0010508353845825925	0.0010437396808592938	0.0011162949976152338	0.001105225019226214	0.0011558640743756167	0.0011420995450987482	0.00119977118203993	0.001182765059042218	0.0012981396774461899	0.0012729474795456018	0.07221972399288307	0.06789254067104966	-0.00029028089040272764	-0.0002606362051011113	-0.0002865558438317761	-0.0002572915760356842
0.39229636620718694	0.0010502586421089729	0.0010431652404097945	0.0011156552947436075	0.0011045912718371863	0.0011551839368637456	0.0011414281353425949	0.0011990441085267273	0.0011820503165010114	0.001297299766856099	0.001272130076228581	0.07218661125908266	0.06786151687120989	-0.0002886603443279234	-0.00026074284776531065	-0.0002849562195507971	-0.0002573969640553009
0.3946601491581577	0.0010496816691270704	0.001042590569842222	0.001115015332384438	0.0011039572671112249	0.0011545035232254637	0.001140756452705255	0.0011983167415274617	0.001181335284883825	0.0012964595293842851	0.0012713123525008396	0.07215344731932513	0.06783044495527638	-0.0002870470247635093	-0.0002608478797536118	-0.00028336372849924185	-0.0002575007629436743
0.3970381750905084	0.001049104469114208	0.0010420156726221555	0.0011143751144480874	0.0011033230089223765	0.0011538228376587038	0.0011400845013285045	0.0011975890855822	0.0011806199686477093	0.0012956189704248086	0.0012704943135932172	0.07212023234257293	0.06779932508095764	-0.0002854409175177819	-0.0002609513043784484	-0.00028177835666523543	-0.00025760297597210435
0.39943052982536675	0.001048527045539576	0.0010414405522071162	0.0011137346448364712	0.0011026885011363302	0.0011531418843527244	0.0011394122853455538	0.0011968611452220445	0.0011799043722408825	0.0012947780953619069	0.0012696759647269607	0.07208696649869185	0.06776815740681146	-0.00028384200823222683	-0.00026105312497970434	-0.00028020008987189593	-0.0002577036064384808
0.4018372997009759	0.0010479494018641674	0.0010408652120465006	0.0011130939274429823	0.0011020537476103473	0.0011524606674880311	0.0011387398088809708	0.0011961329249690446	0.0011791885001026488	0.0012939369095698898	0.001268857311113627	0.07205364995844833	0.06773694209224242	-0.00028225028238357264	-0.0002611533449234371	-0.00027862891377991583	-0.0002578026576668113
0.40425857157581063	0.0010473715415407292	0.001040289655581532	0.0011124529661524377	0.0011014187521932045	0.0011517791912363186	0.0011380670760506215	0.001195404429336137	0.0011784723566633335	0.0012930954184130641	0.0012680383579550068	0.07202028289351123	0.06770567929750183	-0.0002806657252861222	-0.00026125196760162783	-0.0002770648138896714	-0.00025790013300663883
0.4066944328317112	0.001046793468013698	0.001039713886245198	0.0011118117648410066	0.0011007835187251253	0.0011510974597603927	0.0011373940909615954	0.0011946756628270572	0.0011777559463442022	0.0012922536272456312	0.0012672191104430275	0.07198686547644643	0.06767436918368508	-0.0002790883220941398	-0.00026134899643229237	-0.000275507775543693	-0.0002579960358331801
0.4091449713770379	0.001046215184719151	0.0010391379074622003	0.0011111703273761562	0.001100148051037725	0.0011504154772141134	0.001136720857712147	0.0011939466299362809	0.001177039273557399	0.0012914115414116105	0.001266399573759678	0.07195339788071928	0.06764301191273213	-0.00027751805780440453	-0.00026144443485864866	-0.0002739577839288576	-0.00025809036954635434
0.411610275649843	0.0010456366950847475	0.0010385617226488957	0.001110528657616583	0.001099512352953943	0.0011497332477423197	0.0011360473803916252	0.001193217335148941	0.001176322342705867	0.0012905691662447457	0.0012655797530769187	0.07191988028069123	0.06761160764742544	-0.00027595491725795895	-0.00026153828634875587	-0.00027241482407822093	-0.00025818313757053346
0.41409043462106226	0.001045058002529679	0.0010379853352132503	0.0011098867594121623	0.0010988764282879927	0.0011490507754807753	0.0011353736630804162	0.001192487782940769	0.001175605158183291	0.0012897265070684273	0.0012647596535566076	0.07188631285161919	0.06758015655138887	-0.00027439888514171895	-0.0002616305543943209	-0.0002708788808733209	-0.0002582743433537371
0.41658553779772634	0.0010444791104646154	0.0010374087485547805	0.001109244636603882	0.0010982402808452963	0.0011483680645560997	0.0011346997098498767	0.001191757977778019	0.0011748877243740216	0.0012888835691956054	0.0012639392803504134	0.07185269576965513	0.06754865878908692	-0.00027284994599224843	-0.0002617212425115867	-0.0002693499390468701	-0.00025836399036810453
0.41909567522619073	0.001043900022291655	0.001036831966064507	0.001108602293023791	0.0010976039144224331	0.0011476851190857086	0.0011340255247622758	0.0011910279241174047	0.0011741700456530148	0.00128804035792871	0.0012631186385997403	0.07181902921184272	0.06751711452582349	-0.0002713080841970916	-0.0002618103542401662	-0.00026782798318453205	-0.00025845208210853454
0.4216209374953856	0.001043320741404272	0.0010362549911249025	0.0011079597324949375	0.00109696733280708	0.0011470019431777522	0.0011333511118707341	0.0011902976264060304	0.0011734521263857642	0.00128719687855957	0.0012622977334356502	0.07178531335611955	0.06748552392774096	-0.000269773283995578	-0.00026189789314143286	-0.0002663129977258094	-0.00025853862209154754
0.42416141574008476	0.0010427412711872767	0.001035677827109848	0.0011073169588313248	0.0010963305397779645	0.0011463185409310629	0.001132676475219171	0.0011895670890813342	0.001172733970928245	0.0012863531363693412	0.0012614765699787917	0.07175154838131137	0.06745388716181867	-0.00026824552948365166	-0.0002619838628002691	-0.0002648049669685404	-0.0002586236138568676
0.4267172016441951	0.0010421616150167535	0.0010351004773845776	0.0011066739758378435	0.001095693539104801	0.001145634916435085	0.0011320016188422375	0.0011888363165710144	0.0011720155836268402	0.0012855091366284186	0.0012606551533393157	0.07171773446713589	0.06742220439587193	-0.00026672480461500947	-0.00026206826682387274	-0.00026330387507045305	-0.0002587070609662012
0.42928838744406506	0.0010415817762600254	0.001034522945305637	0.0011060307873102288	0.0010950563345482466	0.0011449510737698285	0.0011313265467652676	0.0011881053132929739	0.0011712969688182904	0.0012846648845963686	0.0012598334886168114	0.07168387179419747	0.06739047579855167	-0.0002652110932011842	-0.00026215110883920367	-0.00026180970604888776	-0.0002587889670008503
0.43187506593181346	0.0010410017582756065	0.0010339452342208399	0.0011053873970350082	0.0010944189298598501	0.0011442670170058124	0.001130651263004225	0.0011873740836552628	0.0011705781308296325	0.001283820385521857	0.001259011580900234	0.07164996054398914	0.06735870153934263	-0.0002637043789173177	-0.00026223239249612007	-0.000260322443786265	-0.00025886933556437675
0.4344773304586784	0.0010404215644131511	0.001033367347469216	0.001104743808789445	0.0010937813287819947	0.0011435827502040022	0.0011299757715656409	0.0011866426320560086	0.0011698590739781345	0.001282975644642566	0.0012581894352678275	0.07161600089888885	0.06732688178856261	-0.0002622046453016058	-0.00026231212146415883	-0.000258842072030252	-0.00025894817027996564
0.4370952749383861	0.0010398411980134191	0.001032789288380977	0.001104100026341498	0.0010931435350478606	0.0011428982774157688	0.001129300076446573	0.0011859109628833701	0.0011691398025712502	0.0012821306671851364	0.0012573670567870665	0.07158199304215994	0.06729501671736134	-0.00026071187575821275	-0.00026239029943292413	-0.00025736857439623284	-0.0002590254747908416
0.4397289938505404	0.001039260662408225	0.0010322110602774646	0.0011034560534497642	0.0010925055523813652	0.0011422136026828255	0.0011286241816345422	0.0011851790805154706	0.001168420320906551	0.0012812854583650858	0.001256544450514579	0.0715479371579499	0.06726310649771959	-0.0002592260535601576	-0.0002624669301124205	-0.0002559019343698621	-0.0002591012527597969
0.4423785822440318	0.0010386799609204025	0.0010316326664711174	0.0011028118938634394	0.0010918673844971273	0.0011415287300371845	0.0011279480911074939	0.0011844469893203496	0.001167700633271683	0.0012804400233867494	0.0012557216214960885	0.07151383343128911	0.06723115130244826	-0.00025774716184967517	-0.0002625420172309434	-0.0002544421353078141	-0.0002591755078678315
0.4450441357404687	0.0010380990968637618	0.001031054110265426	0.0011021675513222691	0.0010912290351004156	0.0011408436635011053	0.001127271808833742	0.001183714693655905	0.0011669807439443057	0.0012795943674432093	0.0012548985747663451	0.07147968204808891	0.06719915130518662	-0.00025627518364204627	-0.00026261556453596735	-0.00025298916044178	-0.00025924824381517997
0.44772575053762753	0.0010375180735430491	0.001030475394954895	0.0011015230295565042	0.0010905905078871063	0.0011401584070870453	0.0011265953387719233	0.0011829821978698413	0.0011662606571920448	0.00127874849571623	0.0012540753153490647	0.07144548319514177	0.06716710668040302	-0.0002548101018276794	-0.0002626875757943403	-0.0002515429928799384	-0.0002593194643208119
0.4504235234129248	0.001036936894253906	0.0010298965238250003	0.0011008783322868528	0.0010899518065436353	0.0011394729647976089	0.0011259186848709467	0.0011822495062996123	0.0011655403772724345	0.0012779024133761886	0.0012532518482568605	0.07141123706011972	0.0671350176033922	-0.0002533518991723327	-0.00026275805478934156	-0.00025010361560742767	-0.0002593891731199338
0.4531375517269096	0.00103635556228284	0.0010293175001521613	0.001100233463224448	0.0010893129347469665	0.0011387873406255124	0.0011252418510699588	0.001181516623272382	0.0011648199084328787	0.0012770561255820243	0.0012524281784911954	0.0713769438315732	0.06710288425027462	-0.0002519005583203615	-0.0002628270053218196	-0.00024867101148989823	-0.00025945737396532165
0.4558679334267773	0.0010357740809071791	0.0010287383272036949	0.0010995884260707977	0.0010886738961645404	0.0011381015385535276	0.0011245648412982865	0.0011807835531049645	0.0011640992549105938	0.0012762096374811672	0.001251604311042312	0.07134260369893004	0.06707070679799693	-0.0002504560617985485	-0.0002628944312112469	-0.000247245163276566	-0.00025952407062779237
0.45861476704990445	0.0010351924533950386	0.0010281590082377831	0.0010989432245177436	0.0010880346944542373	0.0011374155625544407	0.0011238876594754003	0.0011800503001037782	0.0011633784209325625	0.0012753629542094794	0.0012507802508891761	0.07130821685249494	0.06703848542432936	-0.00024901839201460496	-0.000262960336291973	-0.00024582605359932397	-0.00025958926689298445
0.4613781517274047	0.0010346106830052915	0.0010275795465034424	0.0010982978622474308	0.0010873953332643416	0.0011367294165910158	0.0011232103095108739	0.0011793168685648042	0.0011626574107154927	0.0012745160808912022	0.0012499560029994275	0.07127378348344726	0.06700622030786528	-0.0002475875312619169	-0.0002630247244155004	-0.00024441366497746086	-0.0002596529665634395
0.4641581871877068	0.0010340287729875255	0.0010269999452404823	0.0010976523429322572	0.0010867558162334973	0.0011360431046159424	0.0011225327953043361	0.0011785832627735303	0.0011619362284657649	0.00127366902263889	0.0012491315723293147	0.07123930378384113	0.06697391162802067	-0.00024616346172062764	-0.00026308759944859705	-0.0002430079798180218	-0.0002597151734565206
0.4669549737601532	0.001033446726582022	0.001026420207679483	0.0010970066702348492	0.0010861161469906805	0.0011353566305718076	0.0011218551207454414	0.0011778494870049198	0.001161214878379399	0.0012728217845533669	0.0012483069638236533	0.07120477794660451	0.0669415595650332	-0.0002447461654595251	-0.00026314896527349085	-0.00024160898041869494	-0.0002597758914053283
0.46976861237862133	0.0010328645470197113	0.0010258403370417527	0.0010963608478080126	0.001085476329155152	0.0011346699983910435	0.001121177289713818	0.0011771155455233531	0.0011604933646419985	0.0012719743717236574	0.0012474821824157588	0.07117020616553738	0.06690916429996067	-0.00024333562443928924	-0.00026320882578823035	-0.00024021664897019845	-0.00025983512425808986
0.4725992045851658	0.001032282237522152	0.0010252603365393043	0.0010957148792947065	0.0010848363663364306	0.0011339832119958975	0.00112049930607904	0.0011763814425825958	0.0011597716914287194	0.0012711267892269447	0.0012466572330274072	0.0711355886353114	0.06687672601468153	-0.00024193182051149287	-0.00026326718490302103	-0.00023883096755553113	-0.000259892875875134
0.4754468525336833	0.0010316998013015014	0.0010246802093748283	0.001095068768328011	0.001084196262134262	0.0011332962752983982	0.0011198211737005928	0.0011756471824257593	0.0011590498629042306	0.0012702790421285188	0.001245832120568786	0.07110092555146877	0.06684424489189227	-0.0002405347354245968	-0.00026332404654452746	-0.00023745191815607858	-0.0002599491501330542
0.47831165899359906	0.001031117241560474	0.0010240999587416506	0.0010944225185310801	0.0010835560201385723	0.0011326091922003035	0.0011191428964278224	0.0011749127692852455	0.0011583278832226613	0.0012694311354817128	0.001245006849938431	0.07106621711042105	0.06681172111510719	-0.00023914435082342256	-0.000263379414652265	-0.00023607948265100265	-0.00026000395092112827
0.4811937273535759	0.0010305345614923312	0.0010235195878237223	0.0010937761335171282	0.0010829156439294534	0.001131921966593086	0.0011184644780999201	0.0011741782073827285	0.0011576057565275816	0.001268583074327874	0.0012441814260231987	0.07103146350944879	0.06677915486865878	-0.00023776064825084542	-0.00026343329317810027	-0.00023471364281871243	-0.00026005728214079094
0.4840931616252451	0.0010299517642808405	0.0010229390997955783	0.001093129616889384	0.0010822751370771191	0.0011312346023578828	0.0011177859225458744	0.001173443500929101	0.001156883486951951	0.001267734863696298	0.0012433558536982046	0.07099666494670098	0.06674654633769547	-0.00023638360915173573	-0.0002634856860881385	-0.00023335438034088885	-0.00026010914770721594
0.4870100664469608	0.0010293688531002579	0.001022358497822321	0.0010924829722410703	0.0010816345031418836	0.0011305471033654715	0.001117107233584447	0.0011727086541244462	0.001156161078618091	0.001266886508604194	0.0012425301378267885	0.070961821621192	0.066713895708181	-0.00023501321487284788	-0.00026353659735964263	-0.0002320016768025679	-0.0002601595515470123
0.4899445470875755	0.0010287858311152965	0.0010217777850595891	0.0010918362031553694	0.0010809937456741274	0.0011298594734762354	0.0011164284150241373	0.0011719736711579987	0.001155438535637646	0.0012660380140566334	0.0012417042832604656	0.07092693373280363	0.06668120316689453	-0.0002336494466658734	-0.0002635860309824767	-0.00023065551369499948	-0.00026020849759905706
0.49289670945023945	0.0010282027014811095	0.0010211969646535379	0.0010911893132053991	0.0010803528682142745	0.0011291717165401339	0.0011157494706631544	0.0011712385562081132	0.0011547158621115527	0.0012651893850465106	0.0012408782948388874	0.07089200148228202	0.06664846890142817	-0.00023229228568941163	-0.00026363399095799545	-0.00022931587241739604	-0.00026025598981344045
0.4958666600762229	0.001027619467343259	0.0010206160397408122	0.0010905423059541812	0.0010797118742927607	0.0011284838363966707	0.0011150704042893862	0.0011705033134422273	0.0011539930621300054	0.0012643406265544948	0.0012400521773897981	0.07085702507123835	0.06661569310018838	-0.00023094171301055177	-0.0002636804812986837	-0.0002279827342786256	-0.0002603020321512439
0.4988545061487607	0.0010270361318376994	0.001020035013448527	0.0010898951849546204	0.0010790707674300116	0.001127795836874868	0.0011143912196803728	0.0011697679470168332	0.0011532701397724266	0.001263491743548994	0.0012392259357289978	0.07082200470214614	0.0665828759523937	-0.00022959770960698234	-0.00026372550602815625	-0.00022665608049954322	-0.0002603466285844014
0.5018603554969207	0.001026452698090753	0.0010194538888942445	0.0010892479537494744	0.0010784295511364157	0.0011271077217932348	0.0011137119206032764	0.0011690324610774444	0.0011525470991074344	0.0012626427409861104	0.0012383995746603012	0.0707869405783437	0.06655001764807421	-0.00022826025636832337	-0.0002637690691797978	-0.0002253358922139903	-0.0002603897830946722
0.5048843165994948	0.0010258691692190916	0.0010188726691859548	0.0010886006158713356	0.0010777882289123033	0.0011264194949597473	0.001113032510814861	0.0011682968597585678	0.0011518239441928176	0.0012617936238096077	0.0012375730989755043	0.0707518329040285	0.06651711837807159	-0.00022692933409856897	-0.0002638111747970684	-0.0002240221504714035	-0.00026043149967366896
0.5079264985889148	0.0010252855483297153	0.0010182913574220548	0.0010879531748426029	0.00107714680424792	0.0011257311601718153	0.0011123529940614601	0.0011675611471836734	0.0011511006790755017	0.001260944396950866	0.0012367465134543443	0.07071668188426114	0.06648417833403669	-0.00022560492351819672	-0.00026385182693342	-0.0002227148362387299	-0.00026047178232282975
0.5109870112551897	0.0010247018385199347	0.0010177099566913317	0.0010873056341754634	0.0010765052806234088	0.0011250427212162646	0.0011116733740789584	0.001166825327465168	0.0011503773077915288	0.0012600950653288534	0.0012359198228644687	0.07068148772496144	0.06645119770843147	-0.00022428700526494483	-0.00026389102965065914	-0.00022141393040131518	-0.0002605106350518638
0.5140659650498691	0.0010241180428773532	0.0010171284700729436	0.0010866579973718702	0.0010758636615087875	0.0011243541818693101	0.001110993654592767	0.0011660894047043691	0.0011496538343660266	0.0012592456338500863	0.0012350930319614	0.07064625063290926	0.06641817669452563	-0.00022297555989761464	-0.00026392878702086175	-0.00022011941376659516	-0.0002605480618803613
0.5171634710900281	0.001023534164479845	0.0010165469006363998	0.001086010267923517	0.0010752219503639246	0.00112366554589653	0.001110313839317796	0.0011653533829914737	0.0011489302628131823	0.001258396107408592	0.0012342661454884992	0.07061097081574373	0.06638511548639786	-0.00022167056789590411	-0.0002639651031235979	-0.00021883126706395695	-0.00026058406683560076
0.5202796411622786	0.001022950206395548	0.0010159652514415507	0.0010853624493118292	0.001074580150638528	0.001122976817052852	0.0011096339319584426	0.0011646172664055425	0.0011482065971362247	0.0012575464908858856	0.0012334391681769427	0.07057564848196089	0.0663520142789344	-0.00022037200966212867	-0.00026399998204557074	-0.00021754947094643207	-0.0002606186539515498
0.5234145877268029	0.0010223661716828435	0.00101538352553857	0.00108471454500794	0.0010739382657721252	0.0011222879990825298	0.0011089539362085677	0.001163881059014474	0.0011474828413273997	0.0012566967891509352	0.001232612104745691	0.07054028384091485	0.06631887326782752	-0.00021907986552516245	-0.0002640334278823653	-0.00021627400599461	-0.00026065182727125213
0.5265684239214125	0.0010217820633903398	0.001014801725967938	0.0010840665584726705	0.0010732962991940398	0.0011215990957191204	0.001108273855751472	0.0011631447648749774	0.001146758999367944	0.0012558470070601262	0.0012317849599014523	0.0705048771028167	0.0662856926495774	-0.0002177941157411878	-0.0002640654447372548	-0.00021500485271727654	-0.0002606835908449956
0.5297412635656308	0.001021197884556861	0.0010142198557604291	0.0010834184931565174	0.0010726542543233815	0.0011209101106854672	0.001107593694259882	0.001162408388032555	0.001146035075228068	0.0012549971494572375	0.0012309577383386619	0.07046942847873248	0.06625247262148884	-0.00021651474049394492	-0.00026409603671884163	-0.00021374199155207996	-0.0002607139487286747
0.5329332211648017	0.0010206136382114375	0.0010136379179371028	0.0010827703524996387	0.001072012134569031	0.001120221047693688	0.0011069134553959349	0.0011616719325214851	0.001145311072866938	0.0012541472211734161	0.0012301304447394567	0.07043393818058417	0.06621921338167164	-0.00021524171989875662	-0.0002641252079431389	-0.00021248540286861184	-0.00026074290498512287
0.5361444119142209	0.0010200293273732869	0.0010130559155092868	0.0010821221399318337	0.0010713699433296218	0.001119531910445149	0.0011062331428111573	0.0011609354023647967	0.0011445869962326534	0.0012532972270271445	0.0012293030837736442	0.07039840642114903	0.066185915129041	-0.0002139750340033053	-0.0002641529625325434	-0.00021123506697007244	-0.00026077046368344625
0.5393749517032939	0.0010194449550518098	0.0010124738514785685	0.0010814738588725353	0.0010707276839935298	0.0011188427026304576	0.001105552760146454	0.0011601988015742556	0.0011438628492622322	0.00125244717182422	0.0012284756600986842	0.07036283341405714	0.06615257806331565	-0.00021271466278893758	-0.00026417930461439254	-0.00020999096409421436	-0.0002607966288979413
0.5426249571197181	0.001018860524246576	0.001011891728836786	0.0010808255127307948	0.001070085359938861	0.0011181534279294436	0.0011048723110320918	0.0011594621341503469	0.001143138635881594	0.00125159706035773	0.001227648178359663	0.07032721937379252	0.06611920238501769	-0.00021146058617346752	-0.00026420423832229645	-0.0002087530744160071	-0.0002608214047087887
0.5458945454536906	0.0010182760379473146	0.0010113095505660144	0.0010801771049052675	0.0010694429745334352	0.0011174640900111453	0.0011041917990876852	0.0011587254040822555	0.0011424143600055404	0.0012507468974080251	0.0012268206431892694	0.07029156451569246	0.06608578829547208	-0.00021021278401203713	-0.0002642277677943894	-0.00020752137804877502	-0.0002608447952007209
0.5491838347021408	0.001017691499133909	0.0010107273196385623	0.001079528638784208	0.0010688005311347828	0.0011167746925338	0.0011035112279221874	0.0011579886153478569	0.0011416900255377472	0.001249896687742704	0.0012259930592077807	0.07025586905594587	0.06605233599680604	-0.00020897123609933677	-0.0002642498971736629	-0.00020629585504575165	-0.00026086680446302246
0.5524929435729888	0.0010171069107763843	0.00101014503901696	0.001078880117745454	0.0010681580330901281	0.0011160852391448274	0.0011028306011338746	0.0011572517719136966	0.0011409656363707452	0.0012490464361165866	0.0012251654310230361	0.07022013321159319	0.06601884569194945	-0.00020773592217057657	-0.000264270630607244	-0.00020507648540199486	-0.0002608874365893077
0.55582199148943	0.0010165222758349063	0.0010095627116539572	0.0010782315451564226	0.0010675154837363856	0.0011153957334808255	0.0011021499223103398	0.0011565148777349843	0.0011402411963859112	0.0012481961472716999	0.0012243377632304238	0.07018435720052663	0.0659853175846323	-0.0002065068219039845	-0.0002642899722460623	-0.0002038632490561354	-0.0002609066956768824
0.5591710985942444	0.0010159375972597698	0.0010089803404925118	0.001077582924374098	0.0010668728864001481	0.0011147061791675547	0.0011014691950284796	0.001155777936755575	0.001139516709453454	0.0012473458259372548	0.00122351006041286	0.07014854124148825	0.06595175187938654	-0.00020528391492255493	-0.00026430792624551613	-0.0002026561258922921	-0.00026092458582735456
0.5625403857541326	0.001015352877991395	0.0010083979284657854	0.0010769342587450248	0.0010662302443976788	0.00111401657981993	0.0011007884228544848	0.0011550409529079604	0.001138792179432402	0.0012464954768296307	0.001222682327140772	0.07011268555407026	0.065918148781544	-0.0002040671807949923	-0.00026432449676364045	-0.00020145509574112652	-0.00026094111114485785
0.565929974564078	0.0010147681209603243	0.0010078154784971423	0.0010762855516053037	0.0010655875610349095	0.0011133269390420151	0.0011001076093438364	0.0011543039301132607	0.001138067610170598	0.0012456451046523613	0.0012218545679720878	0.07007679035871482	0.06588450849723654	-0.00020285659903709896	-0.00026433968796080176	-0.00020026013838095325	-0.0002609562757358297
0.569339987351735	0.0010141833290872202	0.0010072329935001448	0.0010756368062805862	0.0010649448396074337	0.0011126372604270166	0.0010994267580412985	0.0011535668722812155	0.0011373430055046905	0.001244794714096119	0.0012210267874522202	0.07004085587671291	0.06585083123339565	-0.00020165214911480045	-0.00026435350400069724	-0.00019907123354098721	-0.00026097008371009367
0.5727705471818436	0.0010135985052828558	0.0010066504763785462	0.001074988026086065	0.0010643020834004973	0.0011119475475572722	0.0010987458724809067	0.0011528297833101706	0.001136618369260119	0.0012439443098386982	0.00122019899011405	0.07000488233020388	0.0658171171977517	-0.00020045381044497823	-0.00026436594904952204	-0.0001978883609020654	-0.00026098253917980485
0.5762217778606706	0.0010130136524481182	0.0010060679300262908	0.0010743392143264749	0.0010636592956889987	0.0011112578040042489	0.0010980649561859682	0.0011520926670870746	0.0011358937052511134	0.0012430938965450038	0.001219371180477918	0.06996886994217447	0.0657833665988345	-0.00019926156239657988	-0.0002643770272746371	-0.00019671150009770155	-0.00026099364625808974
0.5796938039404782	0.001012428773474006	0.001005485357327515	0.001073690374296088	0.0010630164797374867	0.0011105680333285395	0.0010973840126690562	0.0011513555274874749	0.001135169017280686	0.0012422434788670422	0.0012185433630516132	0.06993281893646147	0.06574957964597106	-0.00019807538429297833	-0.0002643867428452351	-0.00019554063071655636	-0.0002610034090603508
0.5831867507240184	0.0010118438712416267	0.0010049027611565425	0.0010730415092787113	0.0010623736388001544	0.0011098782390798563	0.001096703045432004	0.001150618368375506	0.0011344443091406264	0.0012413930614439067	0.0012177155423303628	0.06989672953774624	0.06571575654928768	-0.00019689525541302655	-0.0002643950999315081	-0.0001943757323031592	-0.00026101183170226805
0.5867007442690553	0.0010112589486222007	0.0010043201443778885	0.0010723926225476874	0.0010617307761208435	0.0011091884247970319	0.0010960220579659086	0.0011498811936038924	0.001133719584611499	0.0012405426489017727	0.0012168877227968255	0.06986060197155819	0.06568189751970734	-0.00019572115499302822	-0.00026440210270470277	-0.00019321678436023948	-0.00026101891830104806
0.5902359113929144	0.0010106740084770563	0.0010037375098462553	0.0010717437173658891	0.0010610878949330364	0.0011084985940080132	0.0010953410537511206	0.001149144007013938	0.0011329948474626346	0.0012396922458538832	0.0012160599089210793	0.06982443646427335	0.06564800276895004	-0.00019455306222843083	-0.0002644077553369817	-0.00019206376635036437	-0.00026102467297481335
0.5937923796770596	0.0010100890536576357	0.0010031548604065373	0.0010710947969857238	0.0010604449984598612	0.0011078087502298627	0.0010946600362572486	0.0011484068124355273	0.0011322701014521335	0.001238841856900545	0.0012152321051606173	0.0697882332431133	0.06561407250953401	-0.00019339095627443625	-0.00026441206199989686	-0.00019091665769593869	-0.0002610290998405207
0.597370277471697	0.001009504087005497	0.0010025721988938246	0.0010704458646491346	0.0010598020899140943	0.00110711889696876	0.0010939790089431608	0.0011476696136871255	0.001131545350326863	0.0012379914866291245	0.0012144043159603452	0.06975199253614577	0.06558010695477277	-0.00019223481624830452	-0.0002644150268651668	-0.00018977543778236905	-0.0002610322030156542
0.6009697339004076	0.0010089191113523159	0.001001989528133402	0.0010697969235876003	0.0010591591724981575	0.0011064290377199996	0.0010932979752569807	0.0011469324145757737	0.0011308205978224556	0.0012371411396140382	0.0012135765457525717	0.06971571457228315	0.0655461063187774	-0.00019108462123132441	-0.0002644166541048154	-0.00018864008595956272	-0.0002610339866181144
0.6045908788648067	0.0010083341295198875	0.0010014068509407539	0.0010691479770221358	0.001058516249404122	0.0011057391759679918	0.0010926169386360899	0.0011461952188970888	0.0011300958476633063	0.0012362908204167481	0.001212748798957005	0.06967939958128365	0.06551207081645372	-0.00018994035026928535	-0.00026441694788936765	-0.00018751058154212186	-0.00026103445476394205
0.6082338430492322	0.0010077491443201351	0.0010008241701215698	0.0010684990281633012	0.0010578733238137132	0.0011050493151862693	0.0010919359025071335	0.0011454580304352693	0.00112937110356258	0.0012354405335857624	0.001211921079980754	0.06964304779375007	0.06547800066350483	-0.00018880198237392065	-0.0002644159123880163	-0.00018638690381145295	-0.00026103361156817884
0.611898757925461	0.0010071641585551133	0.00100024148847175	0.0010678500802112024	0.0010572303988983156	0.0011043594588374876	0.0010912548702860221	0.0011447208529630935	0.00112864636922221	0.001234590283656631	0.0012110933932183241	0.06960665944112948	0.06544389607642803	-0.00018766949652532228	-0.00026441355176903825	-0.00018526903201737666	-0.0002610314611444786
0.6155857557574533	0.0010065791750170135	0.0009996588087774101	0.001067201136355497	0.0010565874778189748	0.0011036696103734294	0.0010905738453779353	0.001143983690241923	0.0011279216483329017	0.0012337400751519444	0.0012102657430516184	0.06957023475571314	0.06540975727251763	-0.00018654287167330086	-0.0002644098701993225	-0.00018415694538007066	-0.0002610280076055238
0.6192949696061266	0.0010059941964881691	0.0009990761338148847	0.0010665521997753969	0.0010559445637264037	0.0011029797732350075	0.0010898928311773234	0.0011432465460217034	0.0011271969445741331	0.0012328899125813317	0.001209438133849932	0.06953377397063618	0.06537558446986129	-0.00018542208673777427	-0.0002644048718431491	-0.00018305062309015296	-0.00026102325506116575
0.6230265333341571	0.0010054092257410672	0.0009984934663507421	0.001065903273639681	0.0010553016597609928	0.0011022899508522754	0.0010892118310679214	0.0011425094240409765	0.0011264722616141664	0.0012320398004414658	0.0012086105699699633	0.06949727731987819	0.06534137788734276	-0.00018430712061126564	-0.0002643985608626609	-0.00018195004431140194	-0.0002610172076193684
0.6267805816108112	0.0010048242655383499	0.000997910809141782	0.0010652543611066952	0.0010546587690528095	0.0011016001466444276	0.001088530848422744	0.0011417723280268753	0.0011257476031100435	0.0012311897432160579	0.0012077830557558045	0.06946074503826154	0.06530713774464006	-0.0001831979521599303	-0.0002643909414178358	-0.0001808551881814502	-0.0002610098693856533
0.6305572499168048	0.0010042393186328298	0.000997328164935054	0.0010646054653243669	0.0010540158947216144	0.001100910364019812	0.0010878498866041043	0.0011410352616951387	0.0011250229727076029	0.0012303397453758693	0.001206955595538956	0.06942417736145179	0.06527286426222673	-0.00018209456022469372	-0.0002643820176646827	-0.00017976603381281153	-0.000261001244461434
0.634356674549194	0.0010036543877674964	0.000996745536467861	0.001063956589430211	0.0010533730398768666	0.001100220606375936	0.001087168948963615	0.0011402982287501162	0.00112429837404148	0.0012294898113787086	0.0012061281936383236	0.06938757452595815	0.06523855766136963	-0.00018099692362361086	-0.0002643717937574064	-0.00017868256029596186	-0.0002609913369469308
0.6381789926262927	0.0010030694756755203	0.0009961629264677667	0.001063307736551334	0.001052730207617728	0.0010995308770994714	0.001086488038842195	0.001139561232884768	0.0011235738107351126	0.001228639945669434	0.0012053008543602213	0.06935093676913234	0.06520421816413045	-0.00017990502115172724	-0.0002643602738453821	-0.0001776047466985342	-0.00026098015093728444
0.642024342092622	0.0010024845850802773	0.000995580337652616	0.0010626589098044568	0.0010520874010330843	0.001098841179566274	0.001085807159570088	0.0011388242777806896	0.0011228492864007607	0.0012277901526799708	0.0012044735819983882	0.06931426432916922	0.06516984599336564	-0.0001788188315836603	-0.00026434746207462667	-0.00017653257206770578	-0.00026096769052405544
0.6458928617238878	0.001001899718695346	0.000994997772730535	0.0010620101122959123	0.0010514446232015452	0.0010981515171413821	0.0010851263144668638	0.0011380873671081055	0.0011221248046395032	0.0012269404368293033	0.0012036463808339827	0.0692775574451067	0.06513544137272542	-0.00017773833367512593	-0.0002643333625879096	-0.00017546601543225182	-0.00026095395979564007
0.6497846911319898	0.001001314879224526	0.0009944152343999485	0.0010613613471216643	0.0010508018771914608	0.0010974618931790345	0.0010844455068414333	0.0011373505045258866	0.001121400369041254	0.0012260908025234906	0.0012028192551355968	0.06924081635682434	0.06510100452665346	-0.00017666350616271642	-0.0002643179795221995	-0.0001744050558022403	-0.000260938962834939
0.6536999707700591	0.0010007300693618518	0.0009938327253495936	0.00106071261736732	0.0010501591660609353	0.0010967723110226829	0.0010837647399920605	0.001136613693681563	0.0011206759831847756	0.0012252412541556754	0.0012019922091592661	0.0692040413050447	0.06506653568038837	-0.00017559432776725892	-0.0002643013170109121	-0.00017334967217197406	-0.00026092270372116144
0.6576388419375281	0.0010001452917916007	0.0009932502482585274	0.0010600639261081366	0.0010495164928578339	0.0010960827740049976	0.001083084017206372	0.001135876938211329	0.0011199516506376842	0.0012243917961060867	0.0012011652471484722	0.06916723253133325	0.06503203505996302	-0.00017453077719328802	-0.00026428337918177336	-0.00017229984351979644	-0.00026090518652777117
0.661601446785229	0.0009995605491883146	0.0009926678057961477	0.0010594152764090456	0.0010488738606198049	0.0010953932854478924	0.0010824033417613764	0.0011351402417400652	0.0011192273749564697	0.0012235424327420603	0.001200338373334164	0.06913039027809695	0.06499750289220262	-0.00017347283313182138	-0.00026426417015776305	-0.0001712555488108114	-0.0002608864153239021
0.6655879283205246	0.000998975844216803	0.0009920854006221992	0.0010587666713246546	0.001048231272374283	0.001094703848662524	0.0010817227169234677	0.0011344036078813405	0.0011185031596865002	0.0012226931684180373	0.0011995115919347559	0.06909351478858586	0.0649629394047282	-0.00017242047426074825	-0.0002642436940561155	-0.0001702167669969945	-0.0002608663941724154
0.6695984304124688	0.0009983911795321725	0.0009915030353867982	0.0010581181138992757	0.0010475887311385177	0.001094014466949322	0.0010810421459484542	0.0011336670402374391	0.0011177790083620482	0.001221844007475589	0.001198684907156154	0.06905660630689182	0.06492834482595398	-0.00017137367924618951	-0.0002642219549881253	-0.00016918347701894154	-0.0002608451271307599
0.6736330977969988	0.0009978065577798277	0.0009909207127304378	0.001057469607166928	0.0010469462399195755	0.0010933251435979912	0.0010803616320815587	0.0011329305423993625	0.0011170549245062915	0.0012209949542434189	0.0011978583231917563	0.06901966507794963	0.06489371938508769	-0.0001703324267446904	-0.0002641989570600356	-0.00016815565780775588	-0.00026082261825124964
0.6776920760821589	0.000997221981595497	0.0009903384352840106	0.0010568211541513628	0.0010463038017143635	0.0010926358818875344	0.0010796811785574445	0.001132194117946853	0.0011163309116313381	0.001220146013037381	0.0011970318442224735	0.06898269134753568	0.06485906331213208	-0.00016929669540297065	-0.000264174704370429	-0.00016713328828468765	-0.0002607988715782328
0.6817755117533548	0.0009966374536052483	0.0009897562056688258	0.001056172757866079	0.0010456614195096469	0.0010919466850862702	0.0010790007886002308	0.0011314577704484104	0.0011156069732382416	0.0012192971881604976	0.0011962054744167447	0.06894568536226958	0.06482437683788342	-0.00016826646385978417	-0.00026414920101122674	-0.00016611634736346526	-0.0002607738911501456
0.6858835521786408	0.0009960529764255054	0.0009891740264966237	0.0010555244213143414	0.001045019096282065	0.0010912575564518496	0.0010783204654235086	0.0011307215034613073	0.0011148831128170165	0.0012184484839029717	0.001195379217930551	0.06890864736961277	0.06478966019393186	-0.00016724171074811167	-0.0002641224510688822	-0.00016510481395193288	-0.00026074768099954015
0.6900163456140378	0.0009954685526630618	0.0009885919003695925	0.0010548761474891927	0.0010443768349981445	0.0010905684992312686	0.001077640212230355	0.0011299853205316024	0.001114159333846653	0.0012175999045421983	0.0011945530789074274	0.06887157761786941	0.06475491361266306	-0.00016622241469524401	-0.00026409445862227154	-0.00016409866695241138	-0.000260720245151419
0.6941740412088835	0.0009948841849151064	0.0009880098298803903	0.0010542279393734807	0.0010437346386143263	0.0010898795166608946	0.001076960032213359	0.001129249225194167	0.0011134356397951406	0.0012167514543427898	0.0011937270614784871	0.06883447635618652	0.06472013732725565	-0.0001652085543237536	-0.0002640652277417499	-0.0001630978852626419	-0.0002606915876226801
0.6983567890112157	0.0009942998757692396	0.0009874278176121637	0.001053579799939875	0.0010430925100769813	0.0010891906119664843	0.0010762799285546376	0.0011285132209727016	0.0011127120341194866	0.001215903137556592	0.0011929011697624373	0.06879734383455405	0.06468533157168417	-0.00016420010825399234	-0.0002640347624915107	-0.00016210244777806193	-0.000260661712423782
0.702564739973187	0.0009937156278034905	0.0009868458661385633	0.0010529317321508835	0.001042450452322428	0.0010885017883631983	0.001075599904425853	0.0011277773113797503	0.0011119885202657302	0.0012150549584226966	0.001192075407865594	0.0687601803038041	0.06465049658071602	-0.00016319705510381421	-0.0002640030669267823	-0.00016111233339169417	-0.0002606306235564959
0.7067980459565127	0.0009931314435863445	0.0009862639780237722	0.0010522837389588828	0.0010418084682769601	0.0010878130490556334	0.0010749199629882416	0.0011270414999167333	0.0011112651016689748	0.0012142069211674728	0.0011912497798819116	0.06872298601561196	0.06461563258991634	-0.00016219937349076785	-0.0002639701450951881	-0.00016012752099645033	-0.00026059832501504343
0.7110568597379514	0.0009925473256767537	0.0009856821558225156	0.001051635823306126	0.001041166560856858	0.0010871243972378295	0.0010742401073926232	0.0011263057900739546	0.001110541781753393	0.0012133590300045733	0.0011904242898929875	0.06868576122249709	0.06458073983564189	-0.00016120704203279046	-0.000263936001035997	-0.00015914798948560294	-0.0002605648207854028
0.7153413350148182	0.00099196327662417	0.0009851004020800937	0.0010509879881247792	0.0010405247329684213	0.0010864358360933072	0.001073560340779436	0.0011255701853306371	0.0011098185639322657	0.0012125112891349704	0.0011895989419681012	0.06864850617782134	0.06454581855504746	-0.0001602200393494846	-0.0002639006387794851	-0.00015817371775388167	-0.0002605301148443928
0.7196516264105322	0.000991379298968556	0.0009845187193323927	0.0010503402363369314	0.0010398829875079812	0.0010857473687950756	0.0010728806662787483	0.001124834689154933	0.0011090954516079895	0.0012116637027469632	0.0011887737401642207	0.06861122113579035	0.06451086898608167	-0.00015923834406322834	-0.00026386406234754634	-0.00015720468469891669	-0.0002604942111607278
0.7239878894801961	0.0009907953952404173	0.0009839371101059173	0.0010496925708546288	0.0010392413273619325	0.0010850589985056693	0.0010722010870102897	0.0011240993050039595	0.0011083724481721123	0.0012108162750162149	0.0011879486885260375	0.06857390635145443	0.06447589136748973	-0.00015826193479984152	-0.00026382627575224915	-0.00015624086922194635	-0.00026045711369362956
0.7283502807162107	0.000990211567960819	0.0009833555769178063	0.0010490449945798907	0.001038599755406751	0.0010843707283771634	0.0010715216060834698	0.001123364036323813	0.0011076495570053492	0.001209969010105765	0.001187123791085981	0.06853656208070645	0.06444088593881275	-0.00015729079019084768	-0.0002637872829971688	-0.00015528225022959363	-0.0002604188263936047
0.7327389575539218	0.0009896278196414102	0.0009827741222758577	0.0010483975104047362	0.0010379582745090195	0.0010836825615512008	0.0010708422265974043	0.001122628886549599	0.0011069267814776088	0.0012091219121660591	0.001186299051864247	0.06849918858028571	0.06440585294038725	-0.0001563248888729052	-0.0002637470880754167	-0.0001543288066337134	-0.00026037935320075145
0.7371540783773028	0.0009890441527844534	0.0009821927486785569	0.0010477501212112137	0.001037316887525456	0.0010829945011590213	0.0010701629516409433	0.001121893859105458	0.0011062041249480228	0.0012082749853349751	0.0011854744748688248	0.06846178610777412	0.06437079261334727	-0.0001553642094904717	-0.00026370569497088936	-0.00015338051735376557	-0.000260338698046203
0.74159580252467	0.000988460569882841	0.000981611458615094	0.0010471028298714182	0.001036675597302932	0.0010823065503214797	0.00106948378429269	0.0011211589574045878	0.0011054815907649645	0.0012074282337378448	0.0011846500640955162	0.06842435492160018	0.06433570519962364	-0.00015440873069581806	-0.00026366310765724155	-0.000152437361317162	-0.00026029686485101733
0.746064290294433	0.000987877073420128	0.000981030254565396	0.0010464556392475262	0.0010360344066785068	0.0010816187121490814	0.0010688047276210346	0.0011204241848492748	0.0011047591822660823	0.0012065816614874852	0.0011838258235279695	0.06838689528103639	0.06430059094194356	-0.00015345843115027735	-0.0002636193300972478	-0.00015149931746005763	-0.00026025385752534436
0.7505597029508803	0.0009872936658705533	0.0009804491390001486	0.0010458085521918166	0.0010353933184794478	0.0010809309897420033	0.001068125784684177	0.001119689544830919	0.0011040369027783237	0.0012057352726842238	0.0011830017571377027	0.06834940744620177	0.06426545008383301	-0.0001525132895259379	-0.0002635743662443568	-0.0001505663647294042	-0.00026020967997011923
0.7550822027299987	0.0009867103496990657	0.0009798681143808195	0.0010451615715466986	0.0010347523355232582	0.0010802433861901222	0.0010674469585301527	0.0011189550407300602	0.0011033147556179595	0.0012048890714159237	0.001182177868884129	0.06831189167806113	0.06423028286961445	-0.0001515732845056017	-0.00026352822004013787	-0.00014963848208267294	-0.0002601643360746475
0.7596319528453285	0.0009861271273613552	0.0009792871831596933	0.0010445147001447437	0.0010341114606177097	0.0010795559045730476	0.001066768252196867	0.0011182206759164125	0.0011025927440906213	0.0012040430617580211	0.001181354162714593	0.06827434823842563	0.06419508954440999	-0.00015063839478464403	-0.0002634808954157519	-0.0001487156484897556	-0.00026011782971777087
0.7642091174938536	0.0009855440013038735	0.0009787063477798888	0.0010438679408087085	0.0010334706965608633	0.0010788685479601438	0.001066089668712116	0.001117486453748887	0.0011018708714913203	0.0012031972477735441	0.0011805306425643916	0.06823677738995333	0.06415987035413959	-0.00014970859907167955	-0.0002634323962912577	-0.00014779784293376952	-0.0002600701647675341
0.7688138618619275	0.000984960973963867	0.0009781256106753933	0.0010432212963515676	0.0010328300461411037	0.0010781813194105652	0.001065411211093621	0.0011167523775756259	0.001101149141104484	0.001202351633513152	0.00117970731235681	0.06819917939614945	0.06412462554552273	-0.00014878387608933952	-0.0002633827265748345	-0.00014688504441155714	-0.00026002134508004704
0.7734463521312342	0.0009843780477694034	0.0009775449742710884	0.0010425747695765424	0.001032189512137166	0.0010774942219732835	0.0010647328823490576	0.0011160184507340322	0.0011004275562039837	0.0012015062230151619	0.0011788841760031494	0.06816155452136698	0.06408935536607836	-0.00014786420457559013	-0.0002633318901631987	-0.00014597723193508771	-0.0002599713745000676
0.7781067554847866	0.0009837952251393997	0.0009769644409827782	0.0010419283632771296	0.0010315490973181664	0.0010768072586871203	0.001064054685476085	0.0011152846765507998	0.0010997061200531653	0.001200661020305582	0.0011780612374027604	0.06812390303080668	0.0640540600641251	-0.00014694956328485664	-0.00026327989094165893	-0.00014507438453283117	-0.00025992025686136233
0.7827952401129585	0.00098321250848365	0.0009763840132172169	0.0010412820802371324	0.0010309088044436296	0.0010761204325807736	0.0010633766234623744	0.001114551058341945	0.0010989848359048793	0.0011998160293981409	0.0011772385004430704	0.06808622519051845	0.0640187398887826	-0.0001460399309883148	-0.0002632267327829507	-0.00014417648124948057	-0.0002598679959849304
0.7875119752195561	0.0009826299002028602	0.0009758036933721427	0.0010406359232306935	0.0010302686362635258	0.0010754337466728572	0.0010626986992856471	0.0011138175994128427	0.001098263707001518	0.0011989712542943276	0.0011764159689996254	0.06804852126740149	0.06398339508997136	-0.00014513528647519536	-0.0002631724195474583	-0.000143283501147895	-0.00025981459567961385
0.792257131027923	0.0009820474026886721	0.0009752234838363026	0.0010399898950223237	0.0010296285955182947	0.0010747472039719255	0.0010620209159136994	0.001113084303058253	0.0010975427365750412	0.0011981266989834183	0.001175593646936114	0.06801079152920386	0.06394802591841345	-0.00014423560855410245	-0.00026311695508376975	-0.0001423954233097241	-0.0002597600597426253
0.7970308787870847	0.0009814650183236973	0.0009746433869894859	0.001039343998366936	0.0010289886849388827	0.0010740608074765107	0.0010613432763044396	0.00111235117256236	0.0010968219278470138	0.0011972823674425148	0.0011747715381044065	0.06797303624452426	0.06391263262563278	-0.0001433408760529442	-0.0002630603432269285	-0.00014151222683625453	-0.00025970439195810435
0.8018333907779276	0.000980882749481548	0.0009740634052025534	0.0010386982360098774	0.001028348907246772	0.0010733745601751562	0.0010606657834059177	0.0011116182111988034	0.0010961012840286376	0.0011964382636365791	0.0011739496463445884	0.06793525568281282	0.06387721546395611	-0.0001424510678208757	-0.00026300258779959895	-0.0001406338908492566	-0.00025964759609747867
0.8066648403194178	0.0009803005985268673	0.00097348354083747	0.0010380526106869624	0.0010277092651540154	0.0010726884650464471	0.001059988440156363	0.0011108854222307135	0.0010953808083207866	0.0011955943915184684	0.0011731279754849968	0.06789745011436989	0.06384177468651325	-0.00014156616272893718	-0.00026294369261192774	-0.00013976039449213606	-0.00025958967591968585
0.8115254017748545	0.0009797185678153593	0.0009729037962473327	0.001037407125124504	0.001027069761363266	0.001072002525059046	0.0010593112494842118	0.001110152808910745	0.001094660503914038	0.0011947507550289702	0.0011723065293422525	0.0678596198103489	0.06380631054723762	-0.0001406861396702347	-0.00026288366145985065	-0.00013889171693046154	-0.0002595306351703408
0.8164152505581643	0.0009791366596938265	0.0009723241737764083	0.0010367617820393525	0.0010264303985678164	0.0010713167431717304	0.0010586342143081482	0.0011094203744811148	0.0010939403739887142	0.0011939073580968435	0.001171485311721301	0.0678217650427547	0.06377082330086768	-0.00013981097756132765	-0.0002628224981258698	-0.00013802783735278323	-0.0002594704775811252
0.8213345631402307	0.000978554876500199	0.0009717446757601624	0.0010361165841389266	0.0010257911794516285	0.0010706311223334264	0.0010579573375371371	0.0011086881221736386	0.0010932204217149128	0.0011930642046388549	0.00117066432641545	0.06778388608444648	0.06373531320294594	-0.0001389406553431033	-0.000262760206378887	-0.0001371687349715628	-0.00025940920687050895
0.8262835170552626	0.0009779732205635692	0.0009711653045252939	0.0010354715341212505	0.0010251521066893712	0.0010699456654832448	0.0010572806220704597	0.0011079560552097675	0.0010925006502525473	0.0011922212985598164	0.0011698435772064051	0.06774598320913718	0.06369978050982175	-0.0001380751519820811	-0.00026269678997489776	-0.00013631438902468596	-0.0002593468267440002
0.8312622909072027	0.0009773916942042201	0.0009705860623897646	0.0010348266346749844	0.001024513182946451	0.0010692603755505135	0.0010566040707977453	0.0011072241768006195	0.0010917810627513779	0.0011913786437526212	0.0011690230678643053	0.06770805669139367	0.0636642254786497	-0.000137214446470163	-0.0002626322526548541	-0.00013546477877528218	-0.00025928334089261873
0.8362710643761712	0.000976810299733669	0.0009700069516628386	0.0010341818884794683	0.0010238744108790531	0.001068575255454823	0.0010559276865990158	0.0011064924901470277	0.0010910616623510555	0.0011905362440982916	0.0011682028021477687	0.067670106806639	0.06362864836739184	-0.00013635851782609065	-0.00026256659814560823	-0.00013461988351275156	-0.0002592187529931733
0.8413100182249524	0.0009762290394546927	0.0009694279746451119	0.001033537298204751	0.0010232357931341724	0.0010678903081060547	0.001055251472344715	0.0011057609984395692	0.001090342452181155	0.00118969410346601	0.001167382783803927	0.06763213383115141	0.06359304943481853	-0.0001355073450966804	-0.000262499830160301	-0.000133779682554222	-0.00025915306670873384
0.8463793343055166	0.0009756479156613662	0.0009688491336285491	0.0010328928665116306	0.0010225973323496535	0.0010672055364044236	0.0010545754308957508	0.0011050297048586092	0.0010896234353612152	0.0011888522257131663	0.0011665630165684673	0.06759413804206688	0.06355742894050746	-0.00013466090735614333	-0.00026243195239597505	-0.00013294415524418846	-0.0002590862856869658
0.8514791955655843	0.000975066930639102	0.0009682704308965206	0.0010322485960516945	0.0010219590311542287	0.0010665209432405203	0.0010538995651035335	0.0011042986125743425	0.0010889046150007818	0.0011880106146854002	0.0011657435041656774	0.06755611971737846	0.06352178714484658	-0.0001338191837088193	-0.00026236296853640595	-0.00013211328095659447	-0.0002590184135620177
0.8566097860552276	0.0009744860866646753	0.0009676918687238306	0.0010316044894673481	0.0010213208921675478	0.0010658365314953377	0.001053223877810008	0.001103567724746824	0.0010881859941994363	0.001187169274216634	0.001164924250308476	0.06751807913593791	0.06348612430903354	-0.00013298215328866325	-0.00026229288225007585	-0.00013128703909472128	-0.0002589494539530224
0.861771290933513	0.0009739053860062706	0.0009671134493767616	0.0010309605493918632	0.0010206829180002253	0.0010651523040403244	0.0010525483718477001	0.0011028370445260191	0.0010874675760468467	0.0011863282081291267	0.0011641052586984666	0.0674800165774554	0.06345044069507609	-0.00013214979525995318	-0.0002622216971893687	-0.00013046540909188165	-0.00025887941046318086
0.8669638964751838	0.0009733248309235126	0.0009665351751131063	0.001030316778449411	0.0010200451112538742	0.0010644682637374156	0.0010518730500397534	0.0011021065750518413	0.0010867493636228037	0.0011854874202335119	0.001163286533025975	0.06744193232250233	0.06341473656579424	-0.000131322088819108	-0.00026214941699281846	-0.0001296483704130158	-0.00025880828668206624
0.8721877900773816	0.0009727444236675016	0.0009659570481822014	0.0010296731792550989	0.001019407474521141	0.0010637844134390737	0.0010511979151999636	0.0011013763194541884	0.0010860313599972576	0.0011846469143288378	0.0011624680769700886	0.06740382665251017	0.0633790121848206	-0.00013049901319425738	-0.0002620760452825832	-0.0001288359025545388	-0.00025873608618309785
0.877443160266411	0.0009721641664808564	0.0009653790708249713	0.0010290297544150175	0.0010187700103857537	0.0010631007559883338	0.001050522970132828	0.0011006462808529937	0.0010853135682303676	0.0011838066942026215	0.0011616498941987073	0.06736569984977234	0.06334326781660009	-0.00012968054764635195	-0.00026200158566486165	-0.00012802798504507606	-0.0002586628125235968
0.8827301967045416	0.0009715840615977472	0.0009648012452739605	0.0010283865065262743	0.0010181327214225531	0.0010624172942188409	0.00104984821763358	0.0010999164623582617	0.0010845959913725377	0.0011829667636308852	0.0011608319883685853	0.06732755219744513	0.06330750372639268	-0.00012886667147037068	-0.0002619260417308922	-0.0001272245974470454	-0.0002585884692465623
0.8880490901968541	0.0009710041112439337	0.000964223573753371	0.0010277434381770348	0.001017495610197535	0.0010617340309548912	0.00104917366048823	0.0010991868670701117	0.0010838786324644594	0.0011821271263782042	0.0011600143631253703	0.06728938397954792	0.06327172018027331	-0.00012805736399545964	-0.0002618494170554819	-0.0001264257193566154	-0.0002585130598785623
0.8934000326981257	0.0009704243176368061	0.000963646058479104	0.001027100551946565	0.0010168586792678937	0.0010610509690114765	0.0010484993014736096	0.0010984574980788238	0.0010831614945371578	0.0011812877861977558	0.0011591970221036577	0.06725119548096559	0.06323591744513231	-0.00012725260458598675	-0.00026177171519772835	-0.000125631330404552	-0.00025843658793037183
0.8987832173197573	0.000969844682985418	0.0009630687016587928	0.0010264578504052685	0.001016221931182056	0.0010603681111943217	0.0010478251433574102	0.0010977283584648768	0.0010824445806120282	0.0011804487468313597	0.0011583799689270275	0.06721298698744756	0.06320009578867664	-0.00012645237264165277	-0.0002616929396996037	-0.00012484141025670414	-0.0002583590568961125
0.904198838336744	0.000969265209490536	0.0009624915054918494	0.0010258153361147368	0.0010155853684797312	0.001059685460299937	0.001047151188898231	0.0010969994512990034	0.0010817278937008898	0.0011796100120095353	0.0011575632072081004	0.06717475878561022	0.0631642554794318	-0.0001256566475988513	-0.00026161309408712086	-0.00012405593861514186	-0.0002582804702544461
0.9096470911946843	0.0009686858993446642	0.0009619144721694925	0.0010251730116277765	0.001014948993691941	0.001059003019115648	0.001046477440845612	0.001096270779642219	0.0010810114368060167	0.0011787715854515348	0.0011567467405485723	0.06713651116293767	0.06312839678674168	-0.0001248654089311546	-0.000261532181869778	-0.00012327489521847534	-0.0002582008314668538
0.915128172516836	0.0009681067547320992	0.0009613376038748004	0.001024530879488469	0.0010143128093410747	0.0010583207904196524	0.0010458039019400902	0.0010955423465458837	0.0010802952129201969	0.0011779334708654089	0.001155930572539276	0.06709824440778175	0.06309251998076981	-0.00012407863614950776	-0.0002614502065397817	-0.00012249825984235463	-0.0002581201439783576
0.9206422801112097	0.0009675277778289583	0.0009607609027827383	0.0010238889422321978	0.0010136768179409199	0.0010576387769810542	0.0010451305749132299	0.0010948141550517344	0.0010795792250267644	0.0011770956719480395	0.0011551147067602162	0.06705995880936495	0.06305662533250059	-0.00012329630880360265	-0.0002613671715731014	-0.00012172601230087121	-0.00025803841121796456
0.9261896129777101	0.0009669489708032262	0.0009601843710602063	0.0010232472023857008	0.001013041021996711	0.0010569569815599132	0.0010444574624876753	0.0010940862081919385	0.0010788634760996519	0.0011762581923851993	0.001154299146780626	0.06702165465777968	0.06302071311374025	-0.00012251840648187795	-0.0002612830804278321	-0.00012095813244607234	-0.0002579556365968072
0.931770371315315	0.0009663703358147932	0.0009596080108660766	0.0010226056624671094	0.0010124054240051707	0.0010562754069072889	0.0010437845673771915	0.0010933585089891369	0.0010781479691034342	0.0011754210358515976	0.0011534838961590112	0.06698333224399078	0.06298478359711772	-0.00012174490881261546	-0.0002611979365455541	-0.00012019460016955696	-0.00025787182350969773
0.9373847565293029	0.0009657918750154966	0.0009590318243512342	0.0010219643249859936	0.0010117700264545525	0.0010555940557652832	0.001043111892286709	0.0010926310604564904	0.0010774327069933737	0.0011745842060109295	0.0011526689584432023	0.06694499185983475	0.06294883705608567	-0.00012097579546421766	-0.000261111743350001	-0.00011943539540230919	-0.000257786975333546
0.9430329712385201	0.0009652135905491635	0.0009584558136586209	0.001021323192443407	0.0010111348318246867	0.0010549129308670907	0.0010424394399123715	0.0010919038655977308	0.0010767176927154697	0.0011737477065159308	0.001151854337170404	0.06690663379802333	0.06291287376492191	-0.00012021104614595712	-0.00026102450424739243	-0.0001186804981160583	-0.0002577010954287473
0.9487152192826929	0.000964635484551649	0.0009578799809232712	0.0010206822673319274	0.0010104998425870203	0.0010542320349370394	0.0010417672129415755	0.0010911769274072032	0.0010760029292065008	0.0011729115410084243	0.001151040035867242	0.06686825835214343	0.06287689399873057	-0.00011945064060858712	-0.000260936222626601	-0.00011792988832319551	-0.00025761418713771134
0.9544317057297852	0.0009640575591508824	0.0009573043282723604	0.0010200415521357076	0.0010098650612046665	0.0010535513706906416	0.0010410952140530243	0.0010904502488699183	0.0010752884193940778	0.0011720757131193753	0.00115022605804982	0.06682986581665715	0.06284089803344269	-0.00011869455864485512	-0.00026084690185801396	-0.00011718354607752335	-0.00025752625378491767
0.9601826368833979	0.0009634798164669072	0.0009567288578252427	0.0010194010493305148	0.0010092304901324451	0.0010528709408346379	0.0010404234459167672	0.0010897238329615991	0.0010745741661966873	0.001171240226468943	0.0011494124072237667	0.06679145648690585	0.06280488614581797	-0.00011794278009027992	-0.0002607565452948657	-0.00011644145147543528	-0.0002574372986780815
0.9659682202902156	0.0009629022586119212	0.0009561535716934923	0.0010187607613837784	0.0010085961318169285	0.0010521907480670436	0.0010397519111942477	0.0010889976826487277	0.0010738601725237393	0.00117040508466653	0.0011485990868842855	0.06675303065910816	0.06276885861344479	-0.00011719528482316555	-0.0002606651562714335	-0.00011570358465524955	-0.00025734732510587777
0.9717886647474951	0.0009623248876903275	0.0009555784719809525	0.0010181206907546388	0.0010079619886964907	0.0010515107950772016	0.001039080612538355	0.001088271800888601	0.0010731464412756227	0.0011695702913108435	0.0011477861005162143	0.06671458863036366	0.06273281571474403	-0.00011645205276610004	-0.0002605727381045364	-0.00011496992579913823	-0.0002572563363398006
0.9776441803106027	0.000961747705798765	0.0009550035607837679	0.001017480839893985	0.0010073280632013446	0.0010508310845458195	0.0010384095525934616	0.001087546190629369	0.0010724329753437414	0.0011687358499899354	0.0011469734515940667	0.06667613069865277	0.06269675772896659	-0.00011571306388558078	-0.0002604792940922307	-0.00011424045513264147	-0.00025716433563297003
0.9835349783005937	0.0009611707150261657	0.0009544288401904402	0.0010168412112445118	0.001006694357753599	0.001050151619145031	0.0010377387339954825	0.001086820854810099	0.0010717197776105782	0.0011679017642812724	0.0011461611435820975	0.06663765716283941	0.06266068493619739	-0.00011497829819269445	-0.00026038482751339354	-0.0001135151529253614	-0.0002570713262194657
0.9894612713118381	0.000960593917453789	0.0009538543122818624	0.0010162018072407593	0.001006060874767296	0.0010494724015384352	0.0010370681593719147	0.001086095796360815	0.0010710068509497347	0.001167068037751779	0.0011453491799343475	0.06659916832267074	0.06262459761735656	-0.00011424773574469915	-0.0002602893416300267	-0.00011279399949232216	-0.00025697731131635315
0.9954232732196957	0.0009600173151552662	0.0009532799791313642	0.0010155626303091597	0.0010054276166484599	0.0010487934343811445	0.0010363978313418865	0.0010853710182025494	0.0010702941982259813	0.0011662346739578942	0.0011445375640946978	0.06656066447877902	0.06258849605419836	-0.00011352135664380314	-0.0002601928396834541	-0.00011207697519304005	-0.0002568822941206861
1.0014211991882311	0.0009594409101966535	0.0009527058428047623	0.0010149236828680928	0.00100479458579515	0.0010481147203198443	0.001035727752516213	0.0010846465232474036	0.0010695818222953167	0.001165401676445635	0.0011437262994969317	0.06652214593268382	0.06255238052931528	-0.00011279914103889954	-0.00026009532489662535	-0.00011136406043328606	-0.00025678627781144936
1.0074552656779823	0.0009588647046364651	0.0009521319053603955	0.0010142849673279231	0.0010041617845974985	0.0010474362619928303	0.0010350579254974344	0.0010839223143985872	0.001068869726005007	0.00116456904875064	0.0011429153895647793	0.06648361298679266	0.06251625132613796	-0.00011208106912612148	-0.00025999680047439355	-0.00011065523566530788	-0.0002566892655494757
1.013525690453769	0.000958288700525725	0.0009515581688491753	0.0010136464860910537	0.0010035292154377633	0.0010467580620300647	0.0010343883528798725	0.001083198394550476	0.0010681579121936439	0.001163736794398235	0.001142104837711979	0.06644506594440212	0.0624801087289371	-0.00011136712114848124	-0.0002598972696013502	-0.00010995048138752461	-0.0002565912604753362
1.0196326925925556	0.0009577128999080111	0.0009509846353146308	0.0010130082415519752	0.0010028968806903777	0.0010460801230532265	0.0010337190372496803	0.0010824747665886653	0.0010674463836911946	0.001162904916903486	0.0011412946473423322	0.06640650510970043	0.06244395302282304	-0.00011065727739677234	-0.00025979673544282433	-0.00010924977814588677	-0.00025649226571117234
1.0257764924913542	0.0009571373048195004	0.0009504113067929509	0.0010123702360973126	0.0010022647827219943	0.0010454024476757608	0.0010330499811848882	0.00108175143339002	0.0010667351433190535	0.0011620734197712581	0.001140484821849759	0.06636793078776732	0.06240778449375022	-0.00010995151821058258	-0.0002596952011454934	-0.00010855310653415384	-0.0002563922843601685
1.0319573118751795	0.0009565619172890137	0.0009498381853130322	0.0010117324721058737	0.0010016329238915357	0.0010447250385029279	0.0010323811872554572	0.0010810283978227272	0.0010660241938900937	0.0011612423064962707	0.001139675364618353	0.06632934328457685	0.06237160342851613	-0.00010924982397786387	-0.0002595926698358286	-0.00010786044719407473	-0.00025629131950591355
1.0381753738050519	0.0009559867393380626	0.0009492652728965232	0.0010110949519487	0.0010010013065502427	0.0010440478981318582	0.001031712658023327	0.0010803056627463514	0.0010653135382087196	0.0011604115805631567	0.0011388662790224391	0.06629074290699885	0.06233541011476354	-0.00010855217513590365	-0.0002594891446208447	-0.00010717178081606771	-0.00025618937421259536
1.0444309026860459	0.0009554117729808956	0.0009486925715578715	0.0010104576779891145	0.0010003699330417243	0.0010433710291516002	0.0010310443960424701	0.001079583231011886	0.001064603179070921	0.0011595812454465219	0.0011380575684266324	0.06625212996279925	0.06229920484098228	-0.00010785855217171347	-0.00025938462858771105	-0.00010648708813955354	-0.000256086451524723
1.05072412427539	0.0009548370202245445	0.0009481200833043693	0.0010098206525827739	0.0009997388057020058	0.001042694434143175	0.0010303764038589397	0.0010788611054618092	0.001063893119264325	0.001158751304611003	0.0011372492361858939	0.06621350476064322	0.06226298789651052	-0.00010716893562223717	-0.00025927912480361304	-0.00010580634995338567	-0.00025598255446729334
1.057055265690613	0.0009542624830688719	0.0009475478101362007	0.0010091838780777174	0.0009991079268595801	0.0010420181156796274	0.0010297086840109246	0.0010781392889301377	0.00106318336156825	0.0011579217615113274	0.0011364412856455892	0.06617486761009532	0.06222675957153539	-0.00010648330607525291	-0.00025917263631636267	-0.00010512954709657185	-0.00025587768604581895
1.0634245554177415	0.0009536881635066145	0.000946975754046485	0.0010085473568144138	0.000998477298835453	0.0010413420763260748	0.0010290412390287947	0.0010774177842424776	0.0010624739087537567	0.0011570926195923685	0.0011356337201415432	0.06613621882162232	0.06219052015709646	-0.00010580164416917892	-0.0002590651661526222	-0.0001044566604580105	-0.00025577184924524543
1.0698322233195456	0.0009531140635234379	0.0009464039170213318	0.0010079110911258209	0.000997846923943203	0.0010406663186397686	0.0010283740714351634	0.001076696594216088	0.0010617647635837106	0.0011562638822892157	0.0011348265430001095	0.066097558706594	0.06215426994508537	-0.00010512393059373959	-0.0002589567173189866	-0.00010378767097747599	-0.00025566504703061765
1.0762785006438331	0.0009525401850979765	0.0009458323010398783	0.001007275083337427	0.0009972168044890207	0.001039990845170138	0.0010277071837449295	0.001075975721659927	0.001061055928812825	0.0011554355530272239	0.0011340197575382166	0.06605888757728522	0.06211800922824799	-0.00010445014609085368	-0.0002588472928025942	-0.00010312255964599337	-0.0002555572823474128
1.0827636200317978	0.0009519665302018849	0.0009452609080743434	0.0010066393357673078	0.0009965869427717672	0.0010393156584588479	0.0010270405784653365	0.0010752551693747117	0.0010603474071877242	0.0011546076352220809	0.0011332133670634349	0.0660202057468769	0.06208173830018635	-0.00010378027145428736	-0.0002587368955694336	-0.00010246130750601878	-0.00025544855812065226
1.089287815526412	0.0009513931007998845	0.0009446897400900722	0.0010060038507261745	0.0009959573410830197	0.0010386407610398505	0.0010263742580960207	0.001074534940152973	0.0010596392014469934	0.001153780132279865	0.001132407374874034	0.0659815135294591	0.0620454574553604	-0.00010311428753037588	-0.0002586255285648986	-0.00010180389565192516	-0.000255338877255068
1.0958513225808764	0.0009508198988498128	0.0009441187990455854	0.0010053686305174284	0.0009953280017071277	0.0010379661554394415	0.0010257082251290683	0.0010738150367791122	0.0010589313143212385	0.0011529530475971096	0.0011316017842590439	0.06594281124003104	0.06200916698908928	-0.00010245217521831496	-0.0002585131947136776	-0.00010115030523004387	-0.00025522824263443655
1.1024543780671139	0.0009502469263026723	0.0009435480868926283	0.0010047336774372123	0.000994698926921262	0.0010372918441763131	0.0010250424820490692	0.0010730954620294592	0.0010582237485331383	0.0011521263845608637	0.0011307965984983165	0.06590409919450516	0.061972867197552274	-0.00010179391547059102	-0.0002583998969196144	-0.00010050051743948352	-0.00025511665712221743
1.1090972202843215	0.0009496741851026777	0.0009429776055762173	0.001004098993774462	0.0009940701189954666	0.001036617829761608	0.001024377031333167	0.0010723762186723258	0.0010575165067975025	0.0011513001465487543	0.0011299918208625857	0.06586537770970581	0.061936558377791946	-0.00010113948929353633	-0.00025828563806609695	-9.985451353257402e-05	-0.00025500412356183055
1.115780088967567	0.0009491016771873044	0.0009424073570346884	0.0010034645818109576	0.0009934415801927101	0.0010359441146989734	0.0010237118754511153	0.0010716573094680642	0.001056809591821326	0.0011504743369290479	0.0011291874546135259	0.06582664710337405	0.06190024082771506	-0.00010048887774732895	-0.0002581704210151692	-9.921227481467232e-05	-0.0002548906447753796
1.1225032252964444	0.0009485294044873397	0.0009418373431997478	0.001002830443821379	0.0009928133127689394	0.0010352707014846176	0.001023047016865332	0.0010709387371691246	0.001056103006303847	0.0011496489590607153	0.0011283835030038189	0.06578790769416697	0.06186391484609428	-9.984206194647849e-05	-0.0002580542486078363	-9.857378264482852e-05	-0.0002547762235640405
1.1292668719037753	0.00094795736892693	0.0009412675659965195	0.0010021965820733577	0.0009921853189731316	0.0010345975926073637	0.001022382458030954	0.0010702205045201134	0.0010553967529366032	0.0011488240162934942	0.0011275799692772115	0.06574915980166132	0.06182758073256943	-9.919902306028405e-05	-0.0002579371236638983	-9.793901843617447e-05	-0.00025466086270842236
1.1360712728843656	0.0009473855724236315	0.0009406980273435945	0.0010015629988275282	0.000991557601047345	0.0010339247905487058	0.00102171820139589	0.0010695026142578498	0.0010546908344034878	0.0011479995119679518	0.0011267768566685795	0.06571040374635564	0.06179123878765099	-9.855974231277875e-05	-0.00025781904898156127	-9.730796365595151e-05	-0.0002545445649676237
1.1429166738038161	0.0009468140168884615	0.0009401287291530833	0.0010009296963375868	0.0009909301612267775	0.001033252297782867	0.0010210542494008803	0.0010687850691114265	0.0010539852533808108	0.0011471754494155534	0.001125974168403993	0.0656716398496693	0.06175488931271957	-9.792420098361787e-05	-0.0002577000273380481	-9.668059982632926e-05	-0.00025442733308006504
1.1498033217073829	0.0009462427042259426	0.0009395596733306591	0.0010002966768503372	0.000990303001739811	0.0010325801167768492	0.0010203906044795445	0.001068067871802263	0.0010532800125373507	0.0011463518319587184	0.0011251719077007727	0.0656328684339482	0.061718532610030595	-9.729238040809274e-05	-0.0002575800614890711	-9.605690852422522e-05	-0.000254309169762601
1.1567314651288954	0.0009456716363341609	0.0009389908617756152	0.0009996639426057528	0.0009896761248080746	0.0010319082499904964	0.001019727269058446	0.0010673510250441714	0.0010525751145344174	0.001145528662910895	0.0011243700777675608	0.06559408982246433	0.061682168982712296	-9.6664261977214e-05	-0.00025745915416830467	-9.543687138174883e-05	-0.00025419007771076974
1.1637013540997225	0.0009451008151048094	0.0009384222963809089	0.000999031495837025	0.0009890495326464895	0.0010312366998765459	0.0010190642455571394	0.0010666345315434094	0.0010518705620259068	0.0011447059455766168	0.0011235686818043778	0.06555530433941849	0.061645798734771634	-9.603982713844716e-05	-0.00025733730808810695	-9.482047008670114e-05	-0.000254070059598821
1.1707132401577995	0.0009445302424232435	0.000937853979033217	0.0009983993387706214	0.0009884232274633307	0.0010305654688806895	0.0010184015363882341	0.001065918393998744	0.0010511663576583637	0.0011438836832515747	0.0011227677230026942	0.06551651230994164	0.06160942217109355	-9.541905739576806e-05	-0.0002572145259390757	-9.420768638260246e-05	-0.00025394911807935516
1.177767376356704	0.0009439599201685274	0.0009372859116129806	0.0009977674736263364	0.0009877972114602737	0.0010298945594416243	0.0010177391439574431	0.0010652026151015057	0.001050462504071034	0.001143061879222676	0.0011219672045454858	0.065477714060098	0.06157303959744403	-9.480193430985717e-05	-0.0002570908103895764	-9.359850206912268e-05	-0.00025382725578343424
1.1848640172747877	0.00094338985021349	0.0009367180959944617	0.0009971359026173514	0.000987171486832456	0.0010292239739911188	0.0010170770706636474	0.001064487197535657	0.0010497590038959313	0.0011422405367681192	0.0011211671296073068	0.06543890991688721	0.06153665132047125	-9.41884394986825e-05	-0.000256966164086464	-9.299289900237262e-05	-0.00025370447532069296
1.1920034190243662	0.0009428200344247693	0.0009361505340457874	0.0009965046279502834	0.0009865460557685235	0.0010285537149540588	0.0010164153188989425	0.0010637721439778407	0.0010490558597578859	0.0011414196591574496	0.001120367501354346	0.06540010020824416	0.06150025764770811	-9.357855463755504e-05	-0.00025684058965438905	-9.239085909500122e-05	-0.0002535807792784228
1.1991858392609598	0.000942250474662872	0.0009355832276290091	0.0009958736518252468	0.0009859209204506956	0.0010278837847485177	0.0010157538910487095	0.0010630574570974526	0.0010483530742746185	0.0011405992496516372	0.0011195683229445026	0.06536128526304466	0.061463858887574746	-9.297226145907334e-05	-0.0002567140896950204	-9.179236431632043e-05	-0.0002534561702215721
1.2064115371925936	0.0009416811727822197	0.0009350161786001479	0.000995242976435906	0.0009852960830548112	0.0010272141857858056	0.0010150927894916595	0.001062343139556695	0.0010476506500567868	0.0011397793115031367	0.0011187695975274432	0.06532246541110441	0.061427455349379184	-9.236954175431689e-05	-0.00025658666678940456	-9.119739669348481e-05	-0.00025333065069504945
1.2136807735891502	0.0009411121306311986	0.0009344493888092442	0.0009946126039695276	0.0009846715457503858	0.0010265449204705283	0.0010144320165998949	0.0010616291940106347	0.0010469485897080496	0.0011389598479559534	0.001117971328244668	0.06528364098318207	0.06139104734332008	-9.177037737211069e-05	-0.00025645832349513453	-9.06059383104646e-05	-0.0002532042232199494
1.2209938107917835	0.0009405433500522182	0.0009338828601004172	0.0009939825366070435	0.0009840473107006712	0.0010258759912006503	0.0010137715747389714	0.001060915623107274	0.0010462468958251318	0.0011381408622457183	0.0011171735182295833	0.06524481231098342	0.06135463518049014	-9.117475021966359e-05	-0.0002563290623472658	-9.001797130893385e-05	-0.00025307689029543945
1.2283509127223842	0.0009399748328817574	0.000933316594311909	0.0009933527765231013	0.000983423380062707	0.0010252074003675488	0.0010131114662679504	0.0010602024294876025	0.001045545570997878	0.0011373223575997494	0.001116376170607562	0.06520597972716036	0.06131821917287512	-9.058264226298463e-05	-0.0002561988858590658	-8.943347788865907e-05	-0.00025294865439920433
1.2357523448931043	0.0009394065809504201	0.0009327505932761409	0.0009927233258861237	0.0009827997559873772	0.0010245391503560753	0.0010124516935394602	0.001059489615785665	0.0010448446178093174	0.0011365043372371236	0.001115579288496013	0.06516714356531599	0.061281799633359044	-8.999403552668872e-05	-0.0002560677965205427	-8.885244030727713e-05	-0.0002528195179858639
1.2431983744159416	0.0009388385960829862	0.000932184858819764	0.0009920941868583639	0.0009821764406194669	0.0010238712435446137	0.001011792258899753	0.0010587771846286194	0.0010441440388357234	0.0011356868043687447	0.0011147828750044462	0.06512830416000437	0.06124537687572499	-8.940891209482937e-05	-0.0002559357967999165	-8.827484088097526e-05	-0.00025268948348830533
1.2506892700123766	0.0009382708800984623	0.0009316193927637102	0.0009914653615959602	0.0009815534360977174	0.0010232036823051363	0.0010111331646887628	0.0010580651386367995	0.0010434438366466727	0.001134869762197407	0.001113986933234542	0.06508946184673538	0.06120895121465611	-8.882725411039905e-05	-0.0002558028891418429	-8.77006619843107e-05	-0.0002525585533165453
1.2582253020230734	0.00093770343481014	0.0009310541969232481	0.0009908368522489983	0.0009809307445548842	0.001022536469003271	0.0010104744132401666	0.0010573534804237806	0.001042744013805112	0.001134053213917875	0.001113191466280218	0.06505061696197513	0.061172522965741015	-8.824904377575937e-05	-0.0002556690759678293	-8.712988605036331e-05	-0.00025242672985748005
1.2658067424176331	0.000937136262025644	0.000930489273108034	0.0009902086609615646	0.0009803083681177935	0.0010218696059983543	0.0010098160068814429	0.0010566422125964387	0.0010420445728674154	0.0011332371627169454	0.0011123964772276982	0.06501176984314878	0.061136092445472655	-8.767426335352935e-05	-0.0002555343596779003	-8.656249557159601e-05	-0.000252294015476745
1.2734338648044117	0.0009365693635469847	0.0009299246231221613	0.0009895807898718015	0.0009796863089073951	0.0010212030956434914	0.0010091579479339253	0.0010559313377550125	0.0010413455163834446	0.0011324216117735149	0.001111601969155576	0.06497292082864424	0.061099659971252246	-8.710289516584979e-05	-0.0002553987426482107	-8.599847309948006e-05	-0.00025216041251674426
1.2811069444403917	0.0009360027411706145	0.0009293602487642187	0.00098895324111197	0.0009790645690388245	0.0010205369402856196	0.0010085002387128698	0.0010552208584931684	0.0010406468468966157	0.0011316065642586568	0.0011108079451348887	0.06493407025781162	0.06106322586139144	-8.653492159477194e-05	-0.00025526222723129544	-8.54378012444118e-05	-0.00025202592329601203
1.2888262582411194	0.0009354363966874819	0.000928796151827342	0.0009883260168085054	0.0009784431506214587	0.001019871142265569	0.0010078428815275117	0.0010545107773980665	0.0010399485669439603	0.001130792023335689	0.0011100144082291851	0.06489521847096931	0.06102679043511465	-8.597032508282643e-05	-0.000255124815757346	-8.488046267667027e-05	-0.00025189055011168304
1.296592084790695	0.0009348703318830799	0.0009282323340992637	0.0009876991190820728	0.00097782205575897	0.0010192057039181176	0.001007185878681121	0.001053801097050417	0.001039250679056184	0.0011299779921602417	0.0011092213614945906	0.06485636580940363	0.06099035401256096	-8.54090881331343e-05	-0.00025498651053357246	-8.432644012618118e-05	-0.0002517542952374108
1.3044047043518285	0.0009343045485375048	0.0009276687973623715	0.0009870725500476275	0.0009772012865493884	0.001018540627572057	0.0010065292324710686	0.0010530918200245493	0.001038553185757734	0.0011291644738803308	0.0011084288079798803	0.06481751261537301	0.06095391691478681	-8.485119330903235e-05	-0.0002548473138429541	-8.377571638239212e-05	-0.0002516171609233675
1.312264398875954	0.000933739048425508	0.000927105543393759	0.0009864463118144742	0.0009765808450851565	0.0010178759155502523	0.0010058729451888832	0.0010523829488884753	0.0010378560895668604	0.0011283514716364307	0.0011076367507265486	0.06477865923210938	0.060917479463768305	-8.429662323494735e-05	-0.0002547072279457663	-8.32282742950774e-05	-0.00025147914939743776
1.320171452013404	0.0009331738333165493	0.0009265425739652789	0.0009858204064863217	0.0009759607334531869	0.0010172115701697008	0.0010052170191203111	0.0010516744862039506	0.001037159392995677	0.0011275389885615403	0.0011068451927688737	0.06473980600382134	0.060881041982403454	-8.374536059609083e-05	-0.0002545662550787753	-8.268409677403277e-05	-0.0002513402628638861
1.3281261491236485	0.0009326089049748532	0.0009259798908435996	0.0009851948361613457	0.0009753409537349226	0.001016547593741597	0.001004561456545379	0.0010509664345265428	0.0010364630985502286	0.0011267270277812618	0.0011060541371339958	0.0647009532756968	0.06084460479451501	-8.319738813876432e-05	-0.0002544243974549609	-8.214316678936684e-05	-0.0002512005035039122
1.3361287772855897	0.0009320442651594609	0.0009254174957902563	0.0009845696029322439	0.0009747215080063925	0.0010158839885713903	0.0010039062597384512	0.0010502587964056926	0.0010357672087305512	0.0011259155924138655	0.0011052635868419802	0.06466210139390582	0.06080816822485302	-8.265268867048425e-05	-0.0002542816572638773	-8.160546737157742e-05	-0.00025105987347529
1.3441796253079266	0.0009314799156242871	0.0009248553905617076	0.0009839447088862985	0.000974102398338272	0.0010152207569588503	0.001003251430968296	0.001049551574384781	0.0010350717260307384	0.0011251046855703692	0.0011044735449058927	0.06462325070560171	0.060771732599096684	-8.211124506021794e-05	-0.00025413803667137524	-8.107098161173887e-05	-0.0002509183749121735
1.352278983739575	0.0009309158581181724	0.000924293576909388	0.0009833201561054315	0.0009734836267959403	0.001014557901198125	0.001002596972498141	0.001048844771001193	0.0010343766529390028	0.001124294310354604	0.0011036840143318668	0.06458440155892656	0.06073529824385687	-8.157304023844597e-05	-0.00025399353781996314	-8.053969266189759e-05	-0.0002507760099262901
1.3604271448801535	0.000930352094384938	0.0009237320565797618	0.0009826959466662662	0.0009728651954395375	0.0010138954235778042	0.001001942886585736	0.0010481383887863812	0.001033681991937741	0.0011234844698632912	0.0011028949981191762	0.06454555430301052	0.060698865486679965	-8.103805719707896e-05	-0.0002538481628276412	-8.001158373460021e-05	-0.00025063278060469263
1.3686244027905345	0.0009297886261634442	0.0009231708313143818	0.0009820720826401873	0.0009722471063240283	0.0010132333263809848	0.0010012891754834184	0.0010474324302659366	0.0010329877455036	0.001122675167186115	0.001102106499260308	0.06450670928797823	0.060662434656048626	-8.050627898995022e-05	-0.0002537019137889007	-7.948663810344869e-05	-0.00025048868901120236
1.3768710533034536	0.0009292254551876406	0.0009226099028499391	0.0009814485660933983	0.000971629361499256	0.0010125716118853272	0.0010006358414381689	0.001046726897959647	0.0010322939161075393	0.0011218664054057942	0.0011013185207410315	0.0644678668649476	0.06062600608138611	-7.997768873282268e-05	-0.00025355479277458515	-7.896483910328073e-05	-0.00025034373718646474
1.3851673940341884	0.0009286625831866243	0.0009220492729183204	0.000980825399086982	0.0009710119630100036	0.0010119102823631227	0.0009999828866916769	0.001046021794381568	0.0010316005062148957	0.0011210581875981565	0.0011005310655404703	0.06442902738603686	0.06058958009305738	-7.945226960334728e-05	-0.00025340680183114084	-7.844617013008648e-05	-0.00025019792714717215
1.3935137243912972	0.0009281000118846936	0.0009214889432466616	0.0009802025836769613	0.0009703949128960524	0.0010112493400813534	0.0009993303134804	0.0010453171220400855	0.0010309075182854482	0.0011202505168322117	0.0010997441366311742	0.06439019120436303	0.06055315702237282	-7.89300048411809e-05	-0.0002532579429807835	-7.793061464091144e-05	-0.00025005126088553653
1.4019103455874267	0.0009275377430014061	0.0009209289155574075	0.0009795801219143602	0.0009697782131922457	0.0010105887873017585	0.0009986781240356318	0.0010446128834379874	0.0010302149547734875	0.0011194433961702302	0.0010989577369791969	0.0643513586740485	0.06051673720159058	-7.841087774834027e-05	-0.00025310821822210894	-7.741815615446013e-05	-0.0002499037403708715
1.410357560650181	0.0009269757782516303	0.0009203691915683596	0.0009789580158452592	0.0009691618659285405	0.0010099286262808922	0.000998026320583555	0.0010439090810725215	0.0010295228181278736	0.0011186368286678079	0.0010981718695441582	0.06431253015022217	0.0604803209639195	-7.78948716891395e-05	-0.00025295762952931566	-7.69087782509989e-05	-0.0002497553675485653
1.4188556744330574	0.0009264141193456037	0.0009198097729927367	0.000978336267510861	0.0009685458731300736	0.0010092688592701915	0.0009973749053453118	0.0010432057174354688	0.001028831110792107	0.0011178308173739506	0.0010973865372793247	0.06427370598902203	0.06044390864352205	-7.738197009014153e-05	-0.0002528061788520941	-7.640246457209232e-05	-0.0002496061443392483
1.4274049936264492	0.0009258527679889887	0.0009192506615392301	0.0009777148789475482	0.0009679302368172198	0.0010086094885160375	0.0009967238805370627	0.001042502795013208	0.0010281398352043928	0.0011170253653311425	0.0010966017431316814	0.0642348865475994	0.06040750057551586	-7.687215644047035e-05	-0.00025265386811604285	-7.589919882117907e-05	-0.0002494560726402639
1.4360058267687137	0.0009252917258829282	0.0009186918589120575	0.0009770938521869456	0.0009673149590056515	0.0010079505162598197	0.00099607324837005	0.0010418003162867824	0.001027448993797706	0.001116220475575424	0.0010958174900420027	0.06419607218412038	0.06037109709597803	-7.636541429176247e-05	-0.00025250069922219676	-7.539896476334296e-05	-0.0002493051543243363
1.4446584842573071	0.0009247309947241014	0.0009181333668110195	0.000976473189255979	0.0009667000417063993	0.0010072919447379992	0.0009954230110506624	0.001041098283731967	0.0010267585889998582	0.001115416151136467	0.001095033780944928	0.06415726325777109	0.06033469854194702	-7.586172725835422e-05	-0.0002523466740473601	-7.490174622562518e-05	-0.0002491533912404309
1.453363278359986	0.0009241705762047796	0.0009175751869315561	0.0009758528921769378	0.0009660854869259121	0.0010066337761821726	0.0009947731707804941	0.0010403966998193354	0.0010260686232335641	0.001114612395037649	0.001094250618769034	0.0641184601287578	0.060298305251426855	-7.536107901719852e-05	-0.000252191794443718	-7.440752709689247e-05	-0.00024900078521336577
1.4621205232260774	0.0009236104720128835	0.0009170173209648012	0.0009752329629675352	0.0009654712966661173	0.0010059760128191366	0.0009941237297564122	0.0010396955670143278	0.0010253790989165062	0.001113809210296129	0.001093468006436909	0.06407966315831264	0.06026191756338812	-7.486345330801752e-05	-0.00025203606223850317	-7.391629132787181e-05	-0.00024884733804286796
1.470930534897817	0.0009230506838320403	0.000916459770597642	0.000974613403640971	0.0009648574729244839	0.0010053186568709529	0.0009934746901706197	0.00103899488777732	0.0010246900184614047	0.0011130065999229266	0.0010926859468652296	0.06404087270869523	0.060225535817772166	-7.436883393352467e-05	-0.0002518794792351342	-7.342802293151818e-05	-0.0002486930515054331
1.4797936313217521	0.0009224912133416357	0.0009159025375127691	0.0009739942162059885	0.0009642440176940777	0.001004661710555008	0.000992826054210714	0.0010382946645636868	0.001024001384276079	0.001112204566922991	0.0010919044429648279	0.06400208914319688	0.06018916035549416	-7.387720475910547e-05	-0.00025172204721163327	-7.294270598274394e-05	-0.000248537927352549
1.48871013236022	0.0009219320622168779	0.0009153456233887409	0.0009733754026669431	0.0009636309329636296	0.0010040051760840862	0.000992177824059759	0.001037594899823875	0.001023313198763521	0.0011114031142952876	0.001091123497640776	0.06396331282614177	0.06015279151844527	-7.33885497131298e-05	-0.0002515637679212368	-7.246032461854374e-05	-0.0002483819673111398
1.4976803598028874	0.0009213732321288481	0.0009147890299000333	0.0009727569650238578	0.0009630182207175904	0.0010033490556664256	0.0009915300018963412	0.0010368955960034696	0.0010226254643219573	0.0011106022450328664	0.0010903431137924524	0.06392454412289336	0.06011642964949684	-7.290285278706982e-05	-0.0002514046430928396	-7.1980863038279e-05	-0.0002482251730840934
1.5067046373783677	0.0009208147247445605	0.0009142327587170998	0.0009721389052724882	0.0009624058829361957	0.0010026933515057891	0.0009908825898946383	0.0010361967555432617	0.0010219381833449183	0.0011098019621229424	0.0010895632943136219	0.06388578339985504	0.06008007509250184	-7.242009803529181e-05	-0.0002512446744299679	-7.150430550323383e-05	-0.00024806754634904005
1.5157832907659001	0.0009202565417270189	0.0009136768115064278	0.0009715212254043835	0.0009617939215955261	0.0010020380658015257	0.0009902355902244836	0.001035498380879317	0.0010212513582213063	0.0011090022685469726	0.0010887840420925094	0.06384703102447356	0.060043728192299535	-7.19402695753199e-05	-0.0002510838636115842	-7.103063633722567e-05	-0.0002479090887595736
1.5249166476071065	0.0009196986847352724	0.0009131211899305939	0.0009709039274069483	0.0009611823386675679	0.0010013832007486376	0.0009895890050514262	0.0010348004744430452	0.0010205649913354615	0.001108203167280733	0.001088005360011874	0.063808287365244	0.06000738929471796	-7.146335158772499e-05	-0.0002509222122913657	-7.055983992628606e-05	-0.00024774980194444685
1.5341050375178134	0.0009191411554244752	0.0009125658956483236	0.0009702870132635057	0.0009605711361202767	0.001000728758537845	0.0009889428365368001	0.0010341030386612697	0.0010198790850672315	0.0011074046612943966	0.0010872272509490886	0.06376955279171252	0.0599710587465768	-7.098932831613863e-05	-0.00025075972209770425	-7.009190071861904e-05	-0.00024758968750726584
1.5433487920999491	0.0009185839554459425	0.0009120109303145459	0.0009696704849533596	0.0009599603159176376	0.001000074741355653	0.0009882970868377876	0.0010334060759562952	0.001019193641792039	0.0011066067535526118	0.001086449717776212	0.06373082767447832	0.0599347368956918	-7.05181840675792e-05	-0.0002505963946347334	-6.962680322501746e-05	-0.0002474287470275449
1.5526482449535108	0.0009180270864472055	0.00091145629558045	0.0009690543444518546	0.0009593498800197254	0.0009994211513844116	0.0009876517581074802	0.0010327095887459755	0.0010185086638809463	0.0011058094470145774	0.0010856727633600646	0.06369211238519895	0.059898424090875826	-7.004990321212573e-05	-0.0002504322314810514	-6.916453201855077e-05	-0.00024726698205976283
1.5620037316886017	0.0009174705500720734	0.0009109019930935454	0.0009684385937304422	0.000958739830382771	0.0009987679908023891	0.0009870068524949493	0.0010320135794437862	0.0010178241537007295	0.001105012744634124	0.0010848963905623087	0.06365340729659268	0.059862120681944145	-6.958447018277913e-05	-0.00025026723418888897	-6.870507173441925e-05	-0.0002471043941324469
1.5714155899375468	0.0009169143479606908	0.0009103480244977189	0.0009678232347567438	0.000958130168959222	0.0009981152617838357	0.0009863623721453106	0.0010313180504588947	0.001017140113613945	0.0011042166493597963	0.001084120602239525	0.06361471278244227	0.059825827019716914	-6.912186947614224e-05	-0.0002501014042868843	-6.824840707056468e-05	-0.0002469409847504489
1.580884159367074	0.0009163584817495893	0.0009097943914332875	0.0009672082694946076	0.0009575208976978004	0.0009974629664990433	0.000985718319199783	0.001030623004196224	0.0010164565459789936	0.0011034211641349203	0.0010833454012432818	0.06357602921759915	0.05978954345602276	-6.866208565194099e-05	-0.0002499347432775578	-6.77945227872262e-05	-0.0002467767553932243
1.5904097816905756	0.0009158029530717541	0.0009092410955370626	0.00096659369990418	0.0009569120185435724	0.0009968111071144217	0.0009850746957957624	0.0010299284430565305	0.0010157734531501962	0.0011026262918976952	0.001082570790420223	0.06353735697798604	0.0597532703437016	-6.820510333292729e-05	-0.00024976725263778365	-6.734340370696812e-05	-0.0002466117075148877
1.5999928006804371	0.0009152477635566743	0.0009086881384424022	0.0009659795279419611	0.0009563035334380047	0.0009961596857925568	0.0009844315040668803	0.0010292343694364664	0.0010150908374778572	0.001101832035581263	0.0010817967726121363	0.06349869644060023	0.05971700803660848	-6.775090720517046e-05	-0.0002495989338192339	-6.689503471479091e-05	-0.0002464458425444904
1.6096335621804478	0.0009146929148304081	0.0009081355217792741	0.0009653657555608752	0.0009556954443190325	0.0009955087046922837	0.000983788746143076	0.0010285407857286593	0.001014408701308339	0.0011010383981137962	0.0010810233506560374	0.06346004798351997	0.059680756889617374	-6.729948201809888e-05	-0.00024942978824840645	-6.644940075816591e-05	-0.00024627916188610377
1.6193324141182788	0.0009141384085156327	0.0009075832471743051	0.0009647523847103256	0.0009550877531211148	0.0009948581659687445	0.000983146424150654	0.0010278476943217697	0.0010137270469841228	0.001100245382418567	0.0010802505273842403	0.06342141198590351	0.059644517258623866	-6.685081258419462e-05	-0.0002492598173259586	-6.600648684688265e-05	-0.0002461116669185137
1.6290897065180392	0.0009135842462317113	0.0009070313162508511	0.0009641394173362672	0.0009544804617753075	0.0009942080717734664	0.0009825045402123598	0.0010271550976005755	0.0010130458768438896	0.00109945299141404	0.0010794783056244444	0.06338278882799754	0.05960828950054892	-6.640488377901432e-05	-0.00024908902242623543	-6.556627805305582e-05	-0.0002459433589946103
1.6389057915129117	0.0009130304295947455	0.000906479730629045	0.0009635268553812641	0.0009538735722093176	0.0009935584242544196	0.0009818630964474383	0.0010264629979460332	0.0010123651932225793	0.0010986612280139414	0.001078706688199805	0.06334417889113797	0.059572073973342264	-6.596168054159163e-05	-0.0002489174048990461	-6.512875951134034e-05	-0.0002457742394428031
1.6487810233578566	0.0009124769602176359	0.000905928491925859	0.0009629147007845546	0.0009532670863475704	0.0009929092255560878	0.0009812220949717032	0.0010257713977353524	0.001011684998451467	0.0010978700951273452	0.0010779356779290138	0.06330558255775538	0.059535871035987294	-6.552118787386124e-05	-0.00024874496606783203	-6.469391641855671e-05	-0.000245604309565578
1.6587157584424002	0.0009119238397101405	0.0009053776017551631	0.0009623029554821166	0.0009526610061112719	0.0009922604778195363	0.0009805815378976033	0.0010250802993420655	0.0010110052948582296	0.001097079595658752	0.0010771652776263797	0.0632670002113763	0.059499681048502694	-6.508339084112386e-05	-0.00024857170723063815	-6.426173403402402e-05	-0.0002454335706402466
1.6687103553034934	0.0009113710696789323	0.0009048270617277819	0.0009616916214067287	0.0009520553334184718	0.0009916121831824748	0.0009799414273342871	0.0010243897051360998	0.0010103260847670163	0.0010962897325081696	0.0010763954901019032	0.06322843223663129	0.05946350437194713	-6.464827457162287e-05	-0.00024839762965930823	-6.383219767924081e-05	-0.00024526202391844665
1.6787651746384535	0.000910818651727661	0.0009042768734515551	0.0009610807004880382	0.0009514500701841283	0.0009909643437793327	0.0009793017653876726	0.0010236996174838493	0.001009647370498521	0.0010955005085711948	0.0010756263181613602	0.0631898790192546	0.05942734136842316	-6.421582425662764e-05	-0.0002482227345997068	-6.3405292738003e-05	-0.00024508967062625286
1.6888805793179813	0.0009102665874570079	0.0009037270385313941	0.000960470194652622	0.0009508452183201699	0.0009903169617413187	0.0009786625541605106	0.0010230100387482453	0.001008969154370049	0.0010947119267390936	0.0010748577646063765	0.0631513409460913	0.059391192401079936	-6.3786025150607e-05	-0.0002480470232720522	-6.298100465627204e-05	-0.0002449165119638719
1.6990569343992543	0.0009097148784647495	0.0009031775585693435	0.0009598601058240537	0.0009502407797355623	0.000989670039196495	0.0009780237957524565	0.0010223209712888297	0.0010082914386955934	0.0010939239898988856	0.0010740898322345132	0.06311281840509939	0.059355057834118444	-6.335886257097939e-05	-0.00024787049687041707	-6.255931894227906e-05	-0.0002447425491060584
1.7092946071391046	0.0009091635263458116	0.0009026284351646358	0.0009592504359229648	0.0009496367563363677	0.0009890235782698397	0.0009773854922601308	0.0010216324174618233	0.0010076142257858982	0.0010931367009334204	0.001073322523839338	0.06307431178535423	0.05931893803279398	-6.293432189812681e-05	-0.0002476931565630336	-6.214022116650397e-05	-0.0002445677832023374
1.7195939670072704	0.0009086125326923323	0.0009020796699137538	0.0009586411868671126	0.0009490331500258124	0.0009883775810833192	0.0009767476457771913	0.0010209443796202024	0.0010069375179485348	0.001092350062721465	0.0010725558422105125	0.06303582147705326	0.059282833363420454	-6.251238857542252e-05	-0.0002475150034919882	-6.172369696141183e-05	-0.00024439221537581046
1.7299553856997325	0.0009080618990937184	0.0009015312644104869	0.0009580323605714416	0.0009484299627043484	0.0009877320497559522	0.0009761102583943979	0.001020256860113766	0.0010062613174879702	0.0010915640781377803	0.0010717897901338673	0.0629973478715192	0.05924674419337473	-6.209304810900901e-05	-0.00024733603877308274	-6.130973202155693e-05	-0.00024421584672398855
1.7403792371521247	0.0009075116271367071	0.0009009832202459928	0.0009574239589481516	0.0009478271962697206	0.000987086986403883	0.0009754733321996816	0.0010195698612892135	0.00100558562670564	0.0010907787500532091	0.0010710243703914847	0.0629588913612056	0.05921067089109951	-6.167628606783271e-05	-0.0002471562634954738	-6.089831210348562e-05	-0.0002440386783182924
1.7508658975532332	0.0009069617184054255	0.0009004355390088557	0.000956815983906762	0.0009472248526170293	0.0009864423931404468	0.0009748368692782118	0.0010188833854902141	0.0010049104479000202	0.0010899940813347566	0.0010702595857617803	0.062920452339699	0.059174613826108606	-6.1262088083755e-05	-0.0002469756787229771	-6.048942302577104e-05	-0.0002438607112044966
1.76141574535857	0.0009064121744814473	0.0008998882222851437	0.0009562084373541743	0.0009466229336387931	0.000985798272076237	0.0009742008717124625	0.001018197435057479	0.0010042357833666938	0.00108921007484567	0.0010694954390195785	0.06288203120172513	0.05913857336898925	-6.0850439851316274e-05	-0.00024679428549281845	-6.008305066892289e-05	-0.00024368194640253527
1.7720291613040315	0.0009058629969438543	0.00089934127165847	0.0009556013211947391	0.000946021441225016	0.000985154625319177	0.000973565341582281	0.0010175120123288345	0.0010035616353984286	0.001088426733445525	0.0010687319329361978	0.06284362834315182	0.05910254989140818	-6.044132712763883e-05	-0.0002466120848154396	-5.967918097524172e-05	-0.00024350238490603027
1.7827065284196406	0.000905314187369297	0.0008987946887100521	0.0009549946373303219	0.0009454203772632511	0.0009845114549745873	0.0009729302809649569	0.0010168271196392968	0.001002888006285245	0.001087644059990309	0.0010679690702795309	0.06280524416099453	0.05906654376611373	-6.003473573240603e-05	-0.00024642907767494227	-5.927779994870791e-05	-0.00024332202768215239
1.7934482320433673	0.0009047657473320542	0.0008982484750187728	0.0009543883876603696	0.0009448197436386675	0.0009838687631452566	0.0009722956919352907	0.0010161427593211455	0.001002214898314492	0.001086862057332505	0.0010672068538141281	0.0627668790534196	0.05903055536694108	-5.963065154793168e-05	-0.00024624526502928235	-5.8878893655196773e-05	-0.00024314087567270382
1.8042546598350382	0.0009042176784040897	0.000897702632161235	0.0009537825740819713	0.0009442195422341093	0.0009832265519315062	0.0009716615765656577	0.0010154589337039914	0.0010015423137709127	0.0010860807283211693	0.0010664452863012707	0.06272853341974902	0.05899458506881682	-5.922906051902127e-05	-0.00024606064781002024	-5.8482448222228756e-05	-0.0002429589297930912
1.8151262017903238	0.0009036699821551166	0.0008971571617118273	0.0009531771984899292	0.000943619774930168	0.0009825848234312645	0.0009710279369260817	0.0010147756451148572	0.0010008702549367228	0.0010853000758020248	0.0010656843704990634	0.06269020766046578	0.05895863324776095	-5.8829948652729114e-05	-0.0002458752269216824	-5.80884498388029e-05	-0.00024277619093224234
1.8260632502548164	0.0009031226601526549	0.0008966120652427789	0.0009525722627768213	0.0009430204436052417	0.0009819435797401327	0.0009703947750842996	0.0010140928958782462	0.0010001987240916795	0.0010845201026175374	0.001064924109162508	0.06265190217721685	0.05892270028089413	-5.8433302018483235e-05	-0.0002456890032423442	-5.769688475547319e-05	-0.00024259265995299484
1.8370661999381863	0.0009025757139620923	0.0008960673443242238	0.0009519677688330689	0.0009424215501356049	0.0009813028229514577	0.0009697620931058333	0.001013410688316218	0.0009995277235131561	0.0010837408116070042	0.0010641645050435903	0.06261361737281838	0.05888678654643917	-5.803910674796048e-05	-0.0002455019776236578	-5.7307739284209736e-05	-0.00024240833769170744
1.848135447928429	0.0009020291451467435	0.0008955230005242562	0.0009513637185470004	0.0009418230963954695	0.0009806625551563967	0.0009691298930540551	0.001012729024748461	0.0009988572554762128	0.0010829622056066361	0.0010634055608913587	0.06257535365126086	0.058850892423728124	-5.764734903500324e-05	-0.00024531415089038	-5.692099979839188e-05	-0.00024222322495862092
1.8592713937061955	0.0009014829552679128	0.0008949790354089944	0.0009507601138049206	0.000941225084257054	0.0009800227784439932	0.0009684981769902594	0.0010120479074923697	0.0009981873222536704	0.0010821842874496452	0.0010626472794520107	0.06253711141771348	0.05881501829320352	-5.725801513538353e-05	-0.00024512552383995634	-5.653665273248898e-05	-0.0002420373225368866
1.8704744391592067	0.0009009371458849536	0.0008944354505426405	0.0009501569564911757	0.0009406275155906488	0.0009793834949012427	0.0009678669469737319	0.0010113673388631164	0.0009975179261161858	0.0010814070599663274	0.0010618896634689732	0.0624988910785278	0.05877916453642564	-5.687109136702506e-05	-0.00024493609724396403	-5.6154684582400416e-05	-0.0002418506311842039
1.8817449885967616	0.0009003917185553257	0.0008938922474875364	0.0009495542484882161	0.0009400303922646777	0.000978744706613163	0.0009672362050618136	0.0010106873211737232	0.0009968490693323187	0.0010806305259841466	0.0010611327156829836	0.062460693041243825	0.05874333153607489	-5.6486564109656245e-05	-0.00024474587184647456	-5.577508190496294e-05	-0.00024166315163090535
1.8930834487643238	0.000899846674834662	0.0008933494278042309	0.0009489519916766697	0.0009394337161457699	0.0009781064156628675	0.0009666059533099786	0.0010100078567351438	0.000996180754168613	0.001079854688327825	0.001060376438832179	0.062422517714594776	0.05870751967595728	-5.6104419804942074e-05	-0.0002445548483653026	-5.539783131809639e-05	-0.00024147488458134414
1.9044902288582053	0.0008993020162768213	0.000892806993051532	0.0009483501879353998	0.0009388374890988186	0.0009774686241316279	0.0009659761937718936	0.0010093289478563276	0.0009955129828896614	0.00107907954981942	0.0010596208356521697	0.062384365508509926	0.058671729341009206	-5.572464495602614e-05	-0.0002443630274903408	-5.502291950056082e-05	-0.00024128583071270082
1.9159657405403292	0.0008987577444339594	0.0008922649447865773	0.0009477488391415827	0.0009382417129870568	0.0009768313340989578	0.0009653469284994986	0.0010086505968443082	0.0009948457577581898	0.0010783051132784228	0.0010588659088761358	0.0623462368341225	0.05863596091730084	-5.534722612768328e-05	-0.0002441704098845032	-5.465033319183854e-05	-0.00024109599067526077
1.9275103979530908	0.0008982138608565798	0.0008917232845648857	0.0009471479471707642	0.000937646389672114	0.0009761945476426701	0.0009647181595430672	0.0010079728060042661	0.0009941790810351213	0.0010775313815218322	0.0010581116612348993	0.062308132103772514	0.058600214792042124	-5.4972149946555526e-05	-0.00024397699618503021	-5.428005919248108e-05	-0.00024090536509382976
1.9391246177343011	0.0008976703670935995	0.0008911820139404209	0.0009465475138969308	0.000937051521014086	0.0009755582668389531	0.0009640898889512789	0.0010072955776396077	0.000993512954979653	0.0010767583573642462	0.001057358095457013	0.062270051731010786	0.05856449135358624	-5.459940310025002e-05	-0.00024378278700037948	-5.391208436327649e-05	-0.0002407139545651804
1.9508088190322228	0.0008971272646924113	0.0008906411344656555	0.0009459475411925789	0.0009364571088716047	0.0009749224937624448	0.000963462118771294	0.001006618914052046	0.0009928473818493352	0.0010759860436179514	0.0010566052142688465	0.062231996130607974	0.05852879099143532	-5.4228972337817816e-05	-0.00024358778291228012	-5.354639562562408e-05	-0.00024052175965924572
1.9625634235206988	0.0008965845551989422	0.0008901006476916279	0.0009453480309287791	0.0009358631551019	0.0009742872304862981	0.0009628348510488176	0.0010059428175416701	0.000992182363900139	0.0010752144430930053	0.001055853020394668	0.06219396571855529	0.05849311409624454	-5.386084446965672e-05	-0.0002433919844758714	-5.318297996147886e-05	-0.00024032878092003496
1.9743888554143678	0.0008960422401577148	0.0008895605551680033	0.0009447489849752427	0.0009352696615608669	0.0009736524790822543	0.0009622080878281714	0.001005267290407021	0.000991517903386533	0.001074443558597323	0.0010551015165567283	0.062155960912071644	0.05845746105982719	-5.3495006367171305e-05	-0.00024319539221853703	-5.282182441305322e-05	-0.00024013501886419042
1.9862855414839768	0.0008955003211119093	0.0008890208584431364	0.0009441504052003905	0.0009346766301031339	0.0009730182416207142	0.0009615818311523649	0.0010045923349451696	0.0009908540025615582	0.0010736733929367674	0.0010543507054753464	0.06211798212960895	0.05842183227515956	-5.3131444962620233e-05	-0.00024299800663987736	-5.246291608258097e-05	-0.00023994047398068208
1.9982539110717792	0.0008949587996034274	0.0008884815590641338	0.0009435522934714234	0.0009340840625821314	0.0009723845201708124	0.0009609560830631682	0.001003917953451795	0.0009901906636769046	0.0010729039489152379	0.0010536005898689996	0.062080029790856264	0.058386228136385165	-5.277014724924117e-05	-0.00024279982821268087	-5.210624213249776e-05	-0.00023974514673213987
2.010294396107033	0.0008944176771729476	0.000887942658576911	0.000942954651654383	0.0009334919608501536	0.0009717513168004827	0.0009603308456011771	0.0010032441482212546	0.000989527888982982	0.0010721352293347527	0.001052851172454399	0.06204210431674684	0.05835064903882099	-5.2411100281077316e-05	-0.00024260085738236903	-5.1751789785246805e-05	-0.00023954903755402102
2.0224074311215867	0.0008938769553599933	0.0008874041585262573	0.0009423574816142255	0.0009329003267584307	0.0009711186335765356	0.000959706120805889	0.0010025709215466655	0.000988865680728999	0.0010713672369955407	0.0010521024559465837	0.062004206129461	0.05831509537896122	-5.2054291172665135e-05	-0.00024240109456630243	-5.139954632306376e-05	-0.00023935214685449901
2.0345934532655616	0.0008933366357029898	0.0008868660604558953	0.0009417607852148861	0.0009323091621571924	0.0009704864725647269	0.0009590819107157701	0.0010018982757199783	0.0009882040411630347	0.0010705999746961293	0.0010513544430590018	0.06196633565243364	0.05827956755448294	-5.169970709919397e-05	-0.0002422005401548355	-5.104949908796286e-05	-0.00023915447501474119
2.0468529023231294	0.0008927967197393284	0.0008863283659085426	0.0009411645643193486	0.0009317184688957373	0.0009698548358298304	0.000958458217368329	0.0010012262130320551	0.000987542972532117	0.0010698334452334314	0.0010506071365035988	0.06192849331035853	0.05824406596425131	-5.1347335296138275e-05	-0.00024199919451042828	-5.0701635481480156e-05	-0.00023895602238829805
2.059186220728381	0.0008922572090054275	0.0008857910764259745	0.0009405688207897128	0.0009311282488225	0.0009692237254357105	0.0009578350428001869	0.0010005547357727458	0.0009868824770822963	0.0010690676514028353	0.0010498605389909026	0.061890679529193866	0.058208591008323755	-5.0997163059299244e-05	-0.0002417970579679518	-5.035594296472212e-05	-0.00023875678930182498
2.0715938535812968	0.0008917181050367937	0.0008852541935490837	0.0009399735564872623	0.0009305385037851173	0.0009685931434453935	0.000957212389047148	0.0009998838462309647	0.000986222557058722	0.001068302595998293	0.0010491146532301092	0.061852894736168396	0.05817314308795676	-5.0649177744520324e-05	-0.00024159413083421621	-5.001240905806725e-05	-0.00023855677605405523
2.084076248663807	0.0008911794093680876	0.0008847177188179453	0.0009393787732725357	0.0009299492356305	0.0009679630919211431	0.0009565902581442748	0.0009992135466947707	0.00098556321470572	0.0010675382818124113	0.0010483694819291734	0.06181513935978624	0.05813772260560928	-5.030336676778435e-05	-0.00024139041338883116	-4.967102134122853e-05	-0.0002383559829167714
2.0966338564559543	0.0008906411235331793	0.0008841816537718738	0.0009387844730053899	0.0009293604462048943	0.0009673335729245266	0.0009559686521259531	0.0009985438394514393	0.0009849044522668644	0.0010667747116365376	0.0010476250277948898	0.061777413829833025	0.05810232996494943	-4.995971760497764e-05	-0.00024118590588356748	-4.933176745304524e-05	-0.00023815441013441685
2.109267130152151	0.0008901032490652161	0.0008836459999494888	0.0009381906575450726	0.0009287721373539544	0.000966704588516494	0.00095534757302597	0.0009978747267875441	0.000984246271985057	0.0010660118882608515	0.001046881293532984	0.06173971857738129	0.05806696557085879	-4.9618217791501384e-05	-0.0002409806085413857	-4.8994635091170746e-05	-0.00023795205792326302
2.1219765256775314	0.0008895657874966832	0.0008831107588887767	0.0009375973287502911	0.0009281843109228104	0.000966076140757449	0.0009547270228775829	0.0009972062109890345	0.000983588676102605	0.0010652498144744567	0.0010461382818482004	0.06170205403479608	0.05803162982943939	-4.927885492269496e-05	-0.00024077452155865653	-4.8659612012363906e-05	-0.0002377489264729915
2.1347625017044103	0.0008890287403594633	0.0008825759321271488	0.0009370044884792766	0.0009275969687561319	0.0009654482317073169	0.0009541070037135892	0.000996538294341309	0.0009829316668612913	0.001064488493065465	0.0010453959954443844	0.06166442063574112	0.0579963231480168	-4.894161665323221e-05	-0.0002405676451031069	-4.832668603188539e-05	-0.00023754501594477895
2.147625519668832	0.0008884921091849041	0.0008820415212015097	0.0009364121385898593	0.0009270101126982031	0.0009648208634256265	0.000953487517566405	0.0009958709791293005	0.0009822752465024596	0.0010637279268210938	0.0010446544370245783	0.061626818815184746	0.05796104593514786	-4.8606490696920246e-05	-0.0002403599793134592	-4.7995845023497685e-05	-0.00023734032647176884
2.160566043787228	0.0008879558955038784	0.0008815075276483163	0.0009358202809395352	0.0009264237445929877	0.0009641940379715791	0.0009528685664681331	0.0009952042676375512	0.0009816194172670867	0.0010629681185277556	0.0010439136092911052	0.061589249009405767	0.057925798600624655	-4.827346482720596e-05	-0.0002401515243023733	-4.766707691978428e-05	-0.00023713485816106994
2.1735845410731627	0.0008874201008468416	0.0008809739530036359	0.0009352289173855293	0.0009258378662841927	0.0009635677574041158	0.0009522501524506309	0.0009945381621502844	0.000980964181395855	0.0010622090709711393	0.0010431735149456518	0.06155171165599838	0.05789058155548073	-4.79425268762948e-05	-0.0002399422801528106	-4.7340369711275365e-05	-0.00023692861109045338
2.1866814813541975	0.000886884726743906	0.0008804407988032193	0.0009346380497848774	0.0009252524796153488	0.0009629420237820047	0.0009516322775455952	0.0009938726649514969	0.0009803095411292418	0.001061450786936318	0.0010424341566893712	0.061514207193879095	0.057855395211996764	-4.761366473528955e-05	-0.0002397322469194496	-4.7015711446662944e-05	-0.00023672158530965715
2.199857337288837	0.000886349774724893	0.000879908066582553	0.0009340476799944836	0.0009246675864298673	0.0009623168391639018	0.0009510149437846238	0.000993207778325026	0.0009796554987075846	0.0010606932692078259	0.001041695537222957	0.061476736063293895	0.05782023998370565	-4.728686635429441e-05	-0.00023952142462982384	-4.6693090232939605e-05	-0.00023651378084202368
2.213112584383593	0.0008858152463194	0.000879375757876926	0.0009334578098711957	0.0009240831885711149	0.0009616922056084314	0.0009503981531992919	0.000992543504554633	0.0009790020563711658	0.001059936520569757	0.0010409576592467404	0.06143929870582204	0.05778511628540048	-4.6962119741991715e-05	-0.00023930981328271206	-4.6372494234857287e-05	-0.00023630519768227942
2.2264477010101436	0.0008852811430568614	0.0008788438742214913	0.0009328684412718714	0.0009234992878824799	0.0009610681251742559	0.0009497819078212248	0.0009918798459240795	0.0009783492163602853	0.001059180543805852	0.0010402205254607755	0.061401895564384114	0.057750024533136914	-4.663941296535051e-05	-0.00023909741284769415	-4.6053911674670545e-05	-0.00023609583579603521
2.2398631684225956	0.0008847474664666184	0.0008783124171513339	0.0009322795760534555	0.0009229158862074477	0.0009604445999201583	0.0009491662096821767	0.0009912168047172141	0.0009776969809153458	0.0010584253416996005	0.0010394841385649356	0.061364527083246724	0.05771496514424099	-4.631873414977228e-05	-0.0002388842232662336	-4.5737330832400225e-05	-0.0002358856951217847
2.2533594707748548	0.0008842142180779739	0.0008777813882015257	0.0009316912160730412	0.0009223329853896618	0.0009598216319051067	0.0009485510608140945	0.000990554383218044	0.0009770453522769248	0.001057670917034322	0.001038748501258995	0.061327193708030824	0.05767993853731618	-4.600007147901458e-05	-0.0002386702444521771	-4.5422740045583665e-05	-0.00023567477557021044
2.2669370951380965	0.0008836813994202588	0.0008772507889071933	0.0009311033631879436	0.0009217505872729971	0.0009591992231883334	0.0009479364632491979	0.0009898925837108165	0.0009763943326858528	0.0010569172725932645	0.0010380136162427233	0.06128989588571632	0.05764494513224641	-4.568341319469843e-05	-0.00023845547629006147	-4.511012770893469e-05	-0.00023546307702337899
2.2805965315183476	0.0008831490120228957	0.0008767206208035794	0.0009305160192557702	0.0009211686937016295	0.000958577375829409	0.0009473224190200497	0.0009892314084801001	0.0009757439243832952	0.0010561644111596951	0.001037279486215974	0.06125263406464862	0.05760998535020485	-4.536874759637072e-05	-0.000238239918635752	-4.479948227430891e-05	-0.0002352505993349352
2.294338272874165	0.0008826170574154635	0.000876190885426108	0.000929929186134492	0.0009205873065201055	0.000957956091888318	0.0009467089301596329	0.000988570859810866	0.0009750941296108291	0.001055412335516997	0.0010365461138787777	0.06121540869454661	0.057575059613658455	-4.505606304129606e-05	-0.000238023571316609	-4.449079225050945e-05	-0.00023503734233024098
2.308162815134429	0.0008820855371277582	0.000875661584310445	0.0009293428656825112	0.0009200064275734109	0.0009573353734255318	0.0009460959987014217	0.0009879109399885647	0.0009744449506105219	0.001054661048448758	0.0010358135019314294	0.06117822022650798	0.05754016834637437	-4.474534794428331e-05	-0.00023780643413096048	-4.418404620322447e-05	-0.00023482330580654187
2.3220706572162446	0.0008815544526898597	0.0008751327189925644	0.0009287570597587362	0.000919426058707043	0.0009567152225020871	0.000945483626679457	0.0009872516512992098	0.0009737963896250122	0.0010539105527388693	0.0010350816530745842	0.06114106911301507	0.05750531197342685	-4.443659077764395e-05	-0.00023758850684890698	-4.387923275481209e-05	-0.00023460848953255065
2.336062301042938	0.0008810238056321909	0.0008746042910088078	0.0009281717702226453	0.0009188462017670766	0.0009560956411796552	0.0009448718161284199	0.000986592996029455	0.0009731484488975848	0.0010531608511716143	0.0010343505700093419	0.06110395580794416	0.05747049092120212	-4.4129780070838176e-05	-0.0002373697892111004	-4.357634058405058e-05	-0.00023439289324822532
2.3501382515621807	0.0008804935974855882	0.0008740763018959537	0.0009275869989343666	0.0009182668586002398	0.0009554766315206255	0.0009442605690837083	0.00098593497646668	0.0009725011306722568	0.0010524119465317686	0.001033620255437347	0.06106688076656938	0.057435705617406976	-4.382490441057901e-05	-0.000237150280929882	-4.327535842629793e-05	-0.00023417651666571282
2.3642990167642037	0.0008799638297813564	0.0008735487531912725	0.0009270027477547386	0.0009176880310539761	0.0009548581955881708	0.0009436498875815049	0.0009852775948990637	0.0009718544371938472	0.001051663841604687	0.0010328907120608708	0.0610298444455715	0.05740095649107217	-4.352195244027024e-05	-0.0002369299816877557	-4.2976275072811876e-05	-0.00023395935946757263
2.378545107700138	0.0008794345040513447	0.0008730216464326032	0.0009264190185453937	0.0009171097209765271	0.0009542403354463373	0.0009430397736588645	0.0009846208536156773	0.0009712083707080712	0.0010509165391764108	0.0010321619425829166	0.06099284730304372	0.057366243972562035	-4.322091286024926e-05	-0.00023670889113849847	-4.267907937103438e-05	-0.00023374142130797027
2.392877038500453	0.0008789056218279973	0.0008724949831584026	0.000925835813168816	0.0009165319302169893	0.000953623053160104	0.000942430229353774	0.0009839647549065515	0.0009705629334616034	0.001050170042033747	0.0010314339497072974	0.06095588979849904	0.05733156849357773	-4.2921774427495674e-05	-0.00023648700890735452	-4.238376022435569e-05	-0.00023352270181298262
2.4072953263935135	0.0008783771846444295	0.0008719687649078208	0.0009252531334884245	0.0009159546606253957	0.0009530063507954727	0.0009418212567052397	0.00098330930106277	0.0009699181277021722	0.0010494243529643782	0.0010307067361387404	0.06091897239287648	0.05729693048716716	-4.262452595530514e-05	-0.0002362643345895088	-4.2090306591711923e-05	-0.00023330320057884935
2.4218004917242455	0.0008778491940344836	0.0008714429932207584	0.0009246709813686359	0.0009153779140527802	0.0009523902304195348	0.0009412128577533549	0.0009826544943765442	0.0009692739556786316	0.0010486794747569493	0.001029980304582973	0.0608820955485506	0.05726233038772925	-4.232915631337264e-05	-0.00023604086775164124	-4.179870748775849e-05	-0.0002330829171740545
2.436393057972914	0.0008773216515327974	0.0008709176696379337	0.0009240893586749413	0.0009148016923512507	0.0009517746941005529	0.0009406050345393777	0.0009820003371412982	0.0009686304196410435	0.0010479354102011667	0.0010292546577468189	0.060845259729335376	0.057227768631020824	-4.203565442743168e-05	-0.00023581660793059456	-4.150895198244686e-05	-0.0002328618511373559
2.4510735517740176	0.0008767945586748678	0.0008703927957009462	0.0009235082672739761	0.0009142259973740611	0.0009511597439080355	0.0009399977891058081	0.00098134683165175	0.0009679875218407617	0.0010471921620878951	0.0010285297983382916	0.0608084654004933	0.05719324565416512	-4.174400927905997e-05	-0.0002355915546334575	-4.122102920078863e-05	-0.00023264000197814605
2.46584250293529	0.0008762679169971184	0.0008698683729523437	0.0009229277090335952	0.0009136508309756841	0.000950545381912817	0.0009393911234964647	0.0009806939802039973	0.0009673452645305116	0.001046449733209257	0.001027805729066691	0.060771713028742444	0.05715876189565634	-4.1454209905839035e-05	-0.0002353657073391191	-4.093492832316081e-05	-0.00023241736917806177
2.4807004444568266	0.0008757417280369548	0.0008693444029356784	0.0009223476858229361	0.0009130761950118742	0.0009499316101871251	0.0009387850397565514	0.0009800417850955913	0.0009667036499644651	0.0010457081263587184	0.0010270824526426873	0.06073500308226411	0.0571243177953685	-4.116624540082686e-05	-0.00023513906549615937	-4.065063858464668e-05	-0.00023219395218879169
2.4956479125503126	0.0008752159933328429	0.0008688208871955833	0.0009217681995125041	0.0009125020913397522	0.0009493184308046714	0.0009381795399327486	0.0009793902486256313	0.0009660626803983333	0.0010449673443312024	0.0010263599717784304	0.060698336030708885	0.05708991379456058	-4.088010491232197e-05	-0.00023491162852271041	-4.036814927487267e-05	-0.00023196975043199286
2.510685446658382	0.0008746907144243633	0.0008682978272778284	0.000921189251974235	0.0009119285218178673	0.00094870584584072	0.0009375746260732776	0.0009787393730948395	0.00096542235808944	0.001044227389923175	0.0010256382891876336	0.060661712345205364	0.057055550335885226	-4.059577764432484e-05	-0.00023468339580942632	-4.008744973844208e-05	-0.00023174476330234395
2.5258135894740787	0.0008741658928522778	0.0008677752247293845	0.0009206108450815675	0.0009113554883062682	0.0009480938573721619	0.0009369703002279775	0.0009780891608056437	0.0009647826852968014	0.001043488265932742	0.001024917407585668	0.06062513249836801	0.05702122786339501	-4.031325285551793e-05	-0.00023445436671531983	-3.980852937390464e-05	-0.00023151899016293775
2.54103288696045	0.0008736415301586027	0.0008672530810984986	0.0009200329807095263	0.0009107829926665864	0.0009474824674776058	0.0009363665644483929	0.000977439614062271	0.0009641436642812203	0.001042749975159761	0.0010241973296896704	0.060588596964303736	0.0569869468225495	-4.0032519859598686e-05	-0.00023422454056998276	-3.953137763417977e-05	-0.00023129243034838987
2.556343888370238	0.0008731176278866614	0.0008667313979347451	0.0009194556607347803	0.0009102110367620932	0.0009468716782374408	0.0009357634207878352	0.0009767907351708163	0.0009635052973053527	0.0010420125204059223	0.0010234780582186217	0.060552106218619534	0.056952707660222604	-3.975356802514082e-05	-0.00023399391667394687	-3.925598402624089e-05	-0.0002310650831638672
2.571747146265715	0.0008725941875811614	0.0008662101767891029	0.0009188788870357288	0.0009096396224577857	0.0009462614917339257	0.0009351608713014738	0.0009761425264393414	0.0009628675866338041	0.0010412759044748617	0.0010227595958934583	0.060515660738431794	0.056918510824710264	-3.9476386775098155e-05	-0.00023376249429710172	-3.898233811085519e-05	-0.00023083694788500475
2.5872432165386163	0.0008720712107882509	0.0008656894192140107	0.0009183026614925637	0.0009090687516204476	0.0009456519100512592	0.0009345589180464008	0.000975494990177946	0.0009622305345332008	0.0010405401301722495	0.0010220419454371559	0.060479261002372574	0.05688435676573762	-3.9200965586901754e-05	-0.00023353027267933313	-3.8710429502510774e-05	-0.00023060802375773903
2.602832658430207	0.0008715486990555918	0.0008651691267634416	0.0009177269859873532	0.0009084984261187325	0.0009450429352756663	0.0009339575630817197	0.0009748481286988635	0.0009615941432722822	0.0010398052003058992	0.0010213251095748364	0.060442907490598004	0.056850245934465374	-3.89272939921477e-05	-0.0002332972510307174	-3.8440247869139105e-05	-0.00023037830999816933
2.6185160345514573	0.0008710266539324176	0.0008646493009929596	0.0009171518624041048	0.0009079286478232268	0.0009444345694954676	0.0009333568084686132	0.0009742019443165357	0.0009609584151219759	0.0010390711176858582	0.001020609091033856	0.06040660068479708	0.05681617878349933	-3.865536157649646e-05	-0.00023306342853116058	-3.8171782932038684e-05	-0.0002301478057929185
2.6342939109033563	0.0008705050769696073	0.0008641299434597934	0.0009165772926288487	0.0009073594186065313	0.000943826814801167	0.000932756656270429	0.0009735564393477065	0.000960323352355489	0.001038337885124517	0.00101989389254391	0.06037034106819847	0.056782155766897165	-3.838515797935024e-05	-0.00023282880432981545	-3.790502446558708e-05	-0.00022991651029818927
2.6501668568973313	0.0008699839697197454	0.0008636110557228963	0.0009160032785497048	0.0009067907403433289	0.0009432196732855252	0.0009321571085527524	0.0009729116161115004	0.0009596889572483845	0.0010376055054367025	0.001019179516837125	0.06033412912557932	0.05674817734017415	-3.8116672893898085e-05	-0.00023259337754616416	-3.763996229720276e-05	-0.00022968442264098554
2.666135445375801	0.000869463333737191	0.0008630926393430149	0.0009154298220569601	0.0009062226149104596	0.0009426131470436405	0.0009315581673834867	0.0009722674769295118	0.0009590552320786705	0.0010368739814397838	0.00101846596664816	0.06029796534327382	0.056714243960314874	-3.7849896066841776e-05	-0.00023235714726949075	-3.737658630717511e-05	-0.00022945154191852946
2.6822002526328483	0.0008689431705781397	0.0008625746958827514	0.0009148569250431385	0.0009056550441869916	0.0009420072381730258	0.0009309598348329278	0.0009716240241258856	0.0009584221791268777	0.0010361433159537668	0.0010177532447142989	0.06026185020918092	0.056680356085776575	-3.7584817298031564e-05	-0.000232120112557882	-3.7114886428220306e-05	-0.00022921786719723447
2.6983618584350144	0.0008684234818006974	0.0008620572269066362	0.000914284589403083	0.0009050880300543004	0.0009414019487736942	0.0009303621129738508	0.0009709812600274112	0.0009577898006761529	0.0010354135118014062	0.0010170413537755588	0.06022578421277266	0.05664651417650084	-3.732142644049044e-05	-0.00023188227243886583	-3.685485264552646e-05	-0.00022898339751306618
2.71462084604223	0.0008679042689649399	0.0008615402339811881	0.0009137128170340226	0.0009045215743961379	0.0009407972809482328	0.0009297650038815809	0.0009703391869636013	0.0009571580990123365	0.0010346845718082979	0.0010163302965747803	0.06018976784510341	0.056612718693919144	-3.705971340023026e-05	-0.0002316436259099386	-3.659647499661828e-05	-0.00022874813187290233
2.730977802228858	0.0008673855336329831	0.0008610237186749834	0.000913141609835651	0.0009039556790987081	0.0009401932368018857	0.0009291685096340761	0.0009696978072667826	0.0009565270764240494	0.001033956498802987	0.0010156200758577314	0.060153801598818474	0.05657897010096146	-3.679966813601582e-05	-0.00023140417193789897	-3.633974357104483e-05	-0.00022851206925278422
2.747433317304874	0.0008668672773690466	0.0008605076825587207	0.0009125709697101988	0.000903390346050739	0.0009395898184426317	0.0009285726323120045	0.0009690571232721779	0.0009558967352027769	0.001033229295617066	0.0010149106943732032	0.06011788596816088	0.05654526886206527	-3.654128065915668e-05	-0.00023116390945840393	-3.6084648510296274e-05	-0.00022827520859869388
2.763987985137163	0.0008663495017395234	0.0008599921272052888	0.0009120008985625108	0.0009028255771435602	0.0009389870279812681	0.0009279773739988242	0.0009684171373179982	0.0009552670776429561	0.0010325029650852817	0.001014202154873113	0.06008202144898304	0.05651161544318252	-3.628454103332679e-05	-0.00023092283737627395	-3.583118000743957e-05	-0.00022803754882541605
2.780642403170963	0.0008658322083130456	0.0008594770541898334	0.0009114313983001204	0.000902261374271176	0.0009383848675314886	0.0009273827367808653	0.000967777851745526	0.0009546381060420605	0.0010317775100456368	0.001013494460112605	0.06004620853875266	0.05647801031178864	-3.6029439374425654e-05	-0.0002306809545655486	-3.55793283071254e-05	-0.00022779908881759292
2.797397172451417	0.0008653153986605517	0.0008589624650898231	0.0009108624708333246	0.00090169773933034	0.0009377833392099658	0.000926788722747406	0.0009671392688992048	0.0009540098227006855	0.0010310529333394944	0.0010127876128501472	0.06001044773656404	0.05644445393689041	-3.5775965850404906e-05	-0.000230438259869431	-3.532908370546678e-05	-0.00022755982743008496
2.8142528976452668	0.000864799074355351	0.0008584483614851148	0.0009102941180752581	0.0009011346742206269	0.0009371824451364293	0.000926195333990752	0.0009665013911267237	0.0009533822299226317	0.0010303292378116787	0.0010120816158476335	0.05997473954314553	0.05641094678903506	-3.552411068090747e-05	-0.0002301947520993164	-3.5080436549494304e-05	-0.00022731976348561167
2.831210187062679	0.0008642832369731979	0.0008579347449580269	0.0009097263419419745	0.0009005721808445158	0.0009365821874337538	0.0009256025726063244	0.0009658642207791118	0.0009527553300149997	0.0010296064263105884	0.0010113764718704917	0.05993908446086902	0.05637748934031796	-3.527386413735428e-05	-0.0002299504300360966	-3.483337723736435e-05	-0.0002270788957769443
2.848269652679189	0.0008637678880923499	0.0008574216170933968	0.000909159144352514	0.0009000102611074544	0.0009359825682280304	0.0009250104406927283	0.0009652277602108164	0.0009521291252882646	0.0010288845016882887	0.0010106721836877725	0.059903482993758736	0.05634408206439171	-3.5025216542645954e-05	-0.00022970529242960502	-3.4587896218084974e-05	-0.00022683722306648946
2.865431910157798	0.0008632530292936422	0.0008569089794786568	0.0009085925272289855	0.0008994489169179427	0.0009353835896486571	0.0009244189403518421	0.0009645920117798008	0.0009515036180563723	0.0010281634668006276	0.001009968754072262	0.059867935647502105	0.05631072543647485	-3.4778158270777626e-05	-0.000229459337997312	-3.4343983991047544e-05	-0.00022659474408440183
2.882697578871184	0.0008627386621605533	0.0008563968337038982	0.0009080264924966418	0.0008988881501876063	0.0009347852538284173	0.0009238280736888973	0.0009639569778476286	0.0009508788106368236	0.0010274433245073369	0.0010092661858005822	0.05983244292945701	0.05627741993336015	-3.453267974695001e-05	-0.0002292125654258792	-3.410163110620021e-05	-0.00022635145753066577
2.900067281924058	0.0008622247882792717	0.0008558851813619375	0.0009074610420839543	0.0008983279628312704	0.0009341875629035615	0.0009232378428125558	0.0009633226607795521	0.0009502547053507599	0.0010267240776721384	0.001008564481653289	0.05979700534866205	0.05624416603342385	-3.428877144722245e-05	-0.00022896497337057675	-3.3860828163732176e-05	-0.00022610736207431814
2.9175416461756507	0.0008617114092387649	0.0008553740240483868	0.0009068961779226913	0.0008977683567670371	0.0009335905190138906	0.0009226482498349939	0.000962689062944604	0.0009496313045230529	0.0010260057291628512	0.001007863644414981	0.05976162341584647	0.05621096421663502	-3.4046423898329015e-05	-0.00022871656045461708	-3.3621565813771875e-05	-0.00022586245635250468
2.9351213022623317	0.0008611985266308474	0.0008548633633617197	0.0009063319019479939	0.0008972093339163621	0.0009329941243028385	0.0009220592968719845	0.0009620561867156848	0.0009490086104823914	0.0010252882818514977	0.0010071636768744002	0.05972629764343886	0.056177814964562936	-3.380562767759526e-05	-0.00022846732527015412	-3.338383475641818e-05	-0.00022561673897186774
2.952806884620376	0.0008606861420502472	0.0008543532009033391	0.0009057682160984518	0.0008966508962041282	0.0009323983809175527	0.0009214709860429753	0.0009614240344696525	0.0009483866255613687	0.0010245717386144102	0.0010064645818245348	0.059691028545578395	0.05614471876038828	-3.356637341259128e-05	-0.0002282172663769233	-3.314762574138999e-05	-0.00022537020850726952
2.970599031508854	0.0008601742570946768	0.0008538435382776476	0.0009052051223161843	0.000896093045558726	0.000931803291008982	0.0009208833194711748	0.000960792608587415	0.000947765352096574	0.0010238561023323415	0.0010057663620627272	0.05965581663812225	0.05611167608891126	-3.332865178097208e-05	-0.0002279663823025746	-3.291292956781114e-05	-0.0002251228635017366
2.9884983850326714	0.0008596628733649015	0.0008533343770921147	0.0009046426225469149	0.0008955357839121285	0.0009312088567319569	0.0009202962992836335	0.0009601619114540195	0.0009471447924286784	0.0010231413758905717	0.001005069020390777	0.05962066243865795	0.056078687436560117	-3.309245351043946e-05	-0.00022771467154347746	-3.267973708418956e-05	-0.00022487470246732033
3.006505591165733	0.0008591519924648044	0.0008528257189573425	0.0009040807187400482	0.0008949791131999661	0.0009306150802452717	0.0009197099276113237	0.0009595319454587409	0.0009465249489025235	0.0010224275621790139	0.001004372559615044	0.05958556646651168	0.05604575329140202	-3.285776937837423e-05	-0.00022746213256361059	-3.2448039188091166e-05	-0.0002246257238842364
3.0246212997742656	0.0008586416160014602	0.0008523175654871396	0.0009035194128487507	0.0008944230353616074	0.0009300219637117724	0.0009191242065892264	0.000958902712995177	0.0009459058238672141	0.001021714664092328	0.0010036769825465578	0.05955052924275922	0.056012874143151876	-3.2624590211728643e-05	-0.00022720876379447863	-3.22178268259872e-05	-0.00022437592620078162
3.0428461646402667	0.0008581317455851994	0.0008518099182985849	0.0009029587068300258	0.0008938675523402343	0.0009294295092984373	0.0009185391383564105	0.0009582742164613354	0.0009452874196762035	0.0010210026845300258	0.0010029822920011203	0.05951555129023555	0.05598005048318067	-3.23929068868703e-05	-0.0002269545636361392	-3.198909099315361e-05	-0.00022412530783397222
3.0611808434850984	0.0008576223828296798	0.0008513027790120973	0.0009023986026447925	0.0008933126660829177	0.0009288377191764612	0.0009179547250561169	0.0009576464582597269	0.0009446697386873853	0.0010202916263965828	0.0010022884907994127	0.05948063313354566	0.05594728280452831	-3.216271032923518e-05	-0.0002266995304551489	-3.176182273326514e-05	-0.0002238738671680729
3.079625997993227	0.0008571135293519576	0.0008507961492515092	0.0009018391022579677	0.0008927583785407017	0.0009282465955213448	0.0009173709688358456	0.0009570194407974607	0.0009440527832631863	0.0010195814926015504	0.001001595581767106	0.059445775299074806	0.05591457160190909	-3.193399151330337e-05	-0.00022644366258633974	-3.153601313841958e-05	-0.00022362160255584573
3.0981822938360946	0.0008566051867725519	0.0008502900306441292	0.0009012802076385388	0.0008922046916686736	0.0009276561405129729	0.000916787871847433	0.0009563931664863301	0.0009434365557706514	0.0010188722860596624	0.0010009035677349624	0.05941097831499832	0.05588191737172493	-3.170674146237354e-05	-0.00022618695833195868	-3.131165334889496e-05	-0.00022336851231791188
3.116850400696155	0.0008560973567155182	0.0008497844248208156	0.0009007219207596472	0.0008916516074260471	0.0009270663563357043	0.0009162054362471411	0.0009557676377429099	0.0009428210585815389	0.0010181640096909484	0.0010002124515389467	0.05937624271129285	0.05584932061207406	-3.148095124823336e-05	-0.00022592941596100147	-3.1088734552830316e-05	-0.00022311459474227968
3.135630992291033	0.0008555900408085171	0.0008492793334160454	0.0009001642435986662	0.0008910991277762406	0.0009264772451784562	0.0009156236641957404	0.0009551428569886492	0.0009422062940724103	0.0010174566664208477	0.0009995222360203355	0.05934156901974765	0.05581678182276006	-3.1256611991239275e-05	-0.00022567103371079478	-3.086724798628815e-05	-0.00022285984808539938
3.1545247463978408	0.0008550832406828804	0.0008487747580679802	0.0008996071781372767	0.0008905472546869505	0.0009258888092347852	0.0009150425578585903	0.0009545188266499587	0.0009415922646247189	0.0010167502591803144	0.000998832924025819	0.05930695777397345	0.055784301505304335	-3.103371485976836e-05	-0.00022541180978441488	-3.064718493274443e-05	-0.00022260427057022025
3.1735323448776414	0.0008545769579736909	0.0008482707004185445	0.0008990507263615564	0.0008899959901302406	0.0009253010507029849	0.0009144621194057339	0.0009538955491583162	0.0009409789726249095	0.0010160447909059425	0.0009981445184076222	0.059272409509415584	0.05575188016295348	-3.081225107032237e-05	-0.00022515174235276936	-3.042853672317533e-05	-0.00022234786038791143
3.192654473700048	0.0008540711943198384	0.0008477671621134836	0.0008984948902620456	0.0008894453360826074	0.0009247139717861555	0.0009138823510119691	0.0009532730269503444	0.0009403664204644982	0.0010153402645400617	0.000997457022023599	0.05923792476336296	0.055719518300691946	-3.0592211887326554e-05	-0.00022489082955440276	-3.0211294735824762e-05	-0.0002220906156975011
3.211891822967991	0.0008535659513641019	0.0008472641448024444	0.0008979396718338396	0.0008888952945250709	0.0009241275746923044	0.0009133032548569454	0.0009526512624679191	0.0009397546105401765	0.0010146366830308666	0.0009967704377373547	0.05920350407496087	0.05568721642525175	-3.0373588622602254e-05	-0.0002246290694929709	-2.99954503957707e-05	-0.00022183253462387809
3.2312450869426166	0.0008530612307532144	0.0008467616501390401	0.0008973850730766622	0.0008883458674432481	0.0009235418616344266	0.0009127248331252445	0.0009520302581582559	0.0009391435452538963	0.0010139340493325218	0.0009960847684183502	0.059169147985220785	0.05565497504512154	-3.0156372635523065e-05	-0.0002243664602395723	-2.97809951749807e-05	-0.00022157361525973474
3.2507149640683446	0.0008525570341379366	0.0008462596797809237	0.0008968310959949503	0.0008877970568274369	0.0009229568348305943	0.0009121470880064686	0.0009514100164740098	0.0009385332270129695	0.0010132323664052815	0.0009954000169420164	0.059134857037032834	0.055622794670559486	-2.99405553327442e-05	-0.0002241029998323596	-2.9567920592103725e-05	-0.00022131385566517836
3.2703021569980693	0.0008520533631731233	0.0008457582353898546	0.0008962777425979294	0.0008872488646726904	0.0009223724965040394	0.0009115700216953215	0.000950790539873365	0.0009379236582301538	0.0010125316372155994	0.0009947161861898607	0.05910063177517649	0.05559067581360264	-2.9726128167987392e-05	-0.0002238386862759012	-2.935621821224116e-05	-0.00022105325386728714
3.2900073726185273	0.0008515502195177969	0.0008452573186317724	0.0008957250148996983	0.0008867012929789007	0.0009217888488832462	0.0009109936363917003	0.0009501718308201334	0.0009373148413237508	0.001011831864736247	0.000994033279049582	0.05906647274633203	0.05555861898807786	-2.9513082641732108e-05	-0.00022357351754057064	-2.914587964665885e-05	-0.0002207918078594162
3.3098313220758016	0.0008510476048352202	0.0008447569311768672	0.0008951729149193102	0.0008861543437508802	0.0009212058942020374	0.0009104179343007792	0.0009495538917838518	0.0009367067787177006	0.00101113305194643	0.0009933512984151827	0.05903238049909275	0.05552662470961294	-2.9301410301187797e-05	-0.000223307491563407	-2.8936896552714253e-05	-0.0002205295156019471
3.329774720800988	0.000850545520792964	0.0008442570746996503	0.0008946214446808522	0.0008856080189984395	0.0009206236346996618	0.0009098429176330981	0.0009489367252398759	0.000936099472841674	0.001010435201831904	0.000992670247187081	0.058998355583976675	0.05549469349564761	-2.9091102739992047e-05	-0.0002230406062473378	-2.87292606335858e-05	-0.0002202663750215661
3.349838288536016	0.0008500439690629823	0.0008437577508790272	0.0008940706062135297	0.0008850623207364716	0.0009200420726208843	0.0009092685886046498	0.0009483203336694782	0.0009354929261311699	0.0010097383173850918	0.0009919901282722256	0.05896439855343747	0.05546282586544464	-2.8882151598109973e-05	-0.0002227728594616507	-2.8522963638224347e-05	-0.00022000238401193029
3.370022749359618	0.00084954295132168	0.0008432589613983655	0.0008935204015517446	0.0008845172509850293	0.0009194612102160718	0.0009086949494369647	0.0009477047195599433	0.0009348871410276067	0.0010090424016051995	0.0009913109445842058	0.05893050996187802	0.05543102234010104	-2.867454856152543e-05	-0.00022250424904121657	-2.8317997360985392e-05	-0.0002197375404328905
3.390328831713469	0.0008490424692499894	0.000842760707945571	0.0008929708327351824	0.0008839728117694104	0.0009188810497412868	0.0009081220023572033	0.0009470898854046684	0.0009342821199784215	0.0010083474574983386	0.0009906326990433703	0.05889669036566088	0.05539928344255925	-2.846828536215429e-05	-0.0002222347727868501	-2.811435364152154e-05	-0.00021947184211040804
3.4107572684284713	0.0008485425245334364	0.0008422629922131547	0.000892421901808889	0.0008834290051202353	0.0009183015934583716	0.0009075497495982399	0.0009464758337032566	0.000933677865437163	0.0010076534880776385	0.0009899553945769371	0.05886294032312164	0.05536760969761948	-2.8263353777622374e-05	-0.00022196442846539322	-2.7912024364609017e-05	-0.00021920528683683216
3.431308796751202	0.0008480431188622181	0.0008417658158983097	0.0008918736108233573	0.000882885833073533	0.0009177228436350413	0.0009069781933987543	0.0009458625669616185	0.0009330743798635898	0.0010069604963633709	0.0009892790341191134	0.05882926039458097	0.05533600163195025	-2.805974563101568e-05	-0.00022169321380871576	-2.7711001459936047e-05	-0.00021893787237056705
3.4519841583705158	0.000847544253931271	0.0008412691807029786	0.0008913259618346089	0.0008823432976708205	0.000917144802544973	0.0009064073360033177	0.000945250087692069	0.0009324716657237647	0.001006268485383066	0.0009886036206112072	0.058795651142356964	0.05530445977409955	-2.785745279072771e-05	-0.00022142112651440948	-2.7511276901880793e-05	-0.0002186695964357388
3.47278409944432	0.0008470459314403468	0.0008407730883339301	0.0008907789569042778	0.0008818014009591866	0.0009165674724678963	0.0009058371796624852	0.0009446383984134271	0.0009318697254901545	0.0010055774581716364	0.0009879291570017476	0.058762113130777484	0.05527298465450856	-2.765646717027906e-05	-0.00022114816424523287	-2.7312842709344837e-05	-0.0002184004567222786
3.4937093706264992	0.0008465481530940821	0.0008402775405028288	0.0008902325980996923	0.0008812601449913736	0.0009159908556896834	0.0009052677266328822	0.0009440275016511137	0.0009312685616417246	0.001004887417771493	0.0009872556462465977	0.05872864692619366	0.05524157680552236	-2.7456780728102315e-05	-0.00022087432462930545	-2.7115690945583165e-05	-0.0002181304508859505
3.514760727094002	0.0008460509206020741	0.0008397825389263086	0.0008896868874939608	0.0008807195318258612	0.0009154149545024403	0.0009046989791772955	0.0009434173999372529	0.0009306681766640386	0.0010041983672326707	0.0009865830913090752	0.05869525309699195	0.055210236761402236	-2.7258385467347768e-05	-0.00022059960525958044	-2.6919813717964786e-05	-0.00021785957654776866
3.535938928574102	0.0008455542356789519	0.0008392880853260475	0.0008891418271660557	0.0008801795635269505	0.0009148397712045996	0.000904130939564764	0.0009428080958107718	0.0009300685730493557	0.001003510309612949	0.000985911495160069	0.05866193221360719	0.05517896505833668	-2.7061273435734223e-05	-0.0002203240036943166	-2.672520317785476e-05	-0.0002175878312946078
3.557244739371806	0.0008450581000444494	0.0008387941814288368	0.0008885974192008945	0.0008796402421648442	0.000914265308101008	0.0009035636100706666	0.0009421995918174981	0.0009294697532967278	0.0010028232479779725	0.0009852408607781565	0.058628684848536	0.05514776223445574	-2.686543672525757e-05	-0.00022004751745619	-2.6531851520336658e-05	-0.00021731521267823184
3.578678928397448	0.0008445625154234817	0.0008383008289666597	0.0008880536656894301	0.0008791015698157356	0.0009136915675030248	0.000902996992976817	0.000941591890510267	0.0009288717199121022	0.0010021371854013782	0.0009845711911497259	0.05859551157634999	0.05511662882984196	-2.6670867472069343e-05	-0.00021977014403246065	-2.6339750984056415e-05	-0.0002170417182155715
3.600242269194432	0.0008440674835462148	0.0008378080296767595	0.0008875105687287297	0.0008785635485618879	0.0009131185517286078	0.0009024310905715502	0.0009409849944490155	0.0009282744754084163	0.0010014521249649148	0.0009839024892690916	0.058562412973709024	0.055085565386542905	-2.6477557856400408e-05	-0.0002194918808762214	-2.614889385115643e-05	-0.0002167673453896124
3.6219355399671502	0.0008435730061481395	0.0008373157853017145	0.0008869681304220609	0.000878026180491718	0.0009125462631024065	0.000901865905149814	0.0009403789062008856	0.000927678022305697	0.001000768069758566	0.000983234758138614	0.05852938961937418	0.05505457244858491	-2.628550010204747e-05	-0.00021921272540317838	-2.5959272446796772e-05	-0.00021649209164673056
3.643759523609069	0.0008430790849701525	0.0008368240975895181	0.0008864263528789842	0.0008774894676998895	0.0009119747039558631	0.0009013014390132682	0.0009397736283403335	0.0009270823631311693	0.0010000850228806851	0.0009825680007688297	0.05849644209422188	0.05502365056198443	-2.6094686476439005e-05	-0.00021893267499401015	-2.577087913918988e-05	-0.00021621595439860752
3.6657150077309777	0.0008425857217586206	0.0008363329682936431	0.0008858852382154282	0.0008769534122873866	0.0009114038766272949	0.0009007376944703663	0.0009391691634492219	0.0009264875004193448	0.0009994029874381073	0.0009819022201785585	0.05846357098125822	0.05499280027476169	-2.5905109290468714e-05	-0.00021865172699422897	-2.5583706339458306e-05	-0.0002159389310223414
3.6878027846894206	0.0008420929182654621	0.0008358423991731233	0.0008853447885537826	0.0008764180163616063	0.0009108337834619951	0.0009001746738364543	0.0009385655141169289	0.0009258934367121303	0.0009987219665462837	0.0009812374193950357	0.05843077686563091	0.05496202213695342	-2.5716760898089608e-05	-0.00021836987871257096	-2.539774650121146e-05	-0.0002156610188586705
3.710023651615288	0.0008416006762482188	0.0008353523919926255	0.0008848050060229825	0.0008758832820364421	0.0009102644268123242	0.0008996123794338618	0.0009379626829404503	0.0009253001745589275	0.0009980419633294083	0.0009805736014540309	0.058398060334645695	0.05493131670062627	-2.552963369626196e-05	-0.00021808712742132919	-2.5212992120507427e-05	-0.00021538221521252843
3.732378410442586	0.0008411089974701339	0.000834862948522526	0.0008842658927585967	0.0008753492114323715	0.000909695809037808	0.0008990508135919976	0.0009373606725245048	0.0009247077165167361	0.0009973629809205428	0.0009799107693999733	0.05836542197777825	0.054900684519889935	-2.534372012483535e-05	-0.00021780347035788017	-2.5029435735738487e-05	-0.00021510251735423758
3.7548678679373717	0.0008406178837002189	0.0008343740705389793	0.0008837274509029081	0.0008748158066765353	0.0009091279325052227	0.0008984899786474344	0.0009367594854816319	0.0009241160651502487	0.0009966850224617414	0.0009792489262860679	0.058332862386690755	0.05487012615091028	-2.5159012666201713e-05	-0.00021751890472229696	-2.4847069927284166e-05	-0.00021482192251751075
3.777492835726878	0.0008401273367133407	0.0008338857598240038	0.0008831896826050108	0.0008742830699028348	0.0009085607995887039	0.000897929876944016	0.0009361591244323062	0.0009235252230319651	0.0009960080911041885	0.000978588075174432	0.058300382155243996	0.0548396421519232	-2.4975503845101055e-05	-0.00021723342767782094	-2.4665887317323887e-05	-0.00021454042789953442
3.8002541303288	0.0008396373582902868	0.0008333980181655471	0.0008826525900208886	0.0008737510032520086	0.0009079944126698302	0.0008973705108329395	0.0009355595920050342	0.0009229351927422846	0.0009953321900083181	0.0009779282191362086	0.05826798187951389	0.0548092330832482	-2.4793186228583286e-05	-0.0002169470363514725	-2.448588056978493e-05	-0.00021425803066199567
3.823152573180761	0.0008391479502178493	0.0008329108473575705	0.0008821161753135114	0.0008732196088717282	0.000907428774137728	0.0008968118826728594	0.0009349608908364664	0.0009223459768696187	0.0009946573223439527	0.0009772693612517013	0.05823566215780408	0.05477889950730164	-2.4612052425668218e-05	-0.00021665972783319054	-2.4307042390016298e-05	-0.00021397472792991645
3.8461889906699622	0.0008386591142888935	0.0008324242492001165	0.0008815804406529144	0.0008726888889166776	0.0009068638863891609	0.0008962539948299743	0.0009343630235714981	0.0009217575780104872	0.0009939834912904265	0.0009766115046104926	0.05820342359066348	0.054748641988611985	-2.44320950873074e-05	-0.00021637149917663745	-2.4129365524778318e-05	-0.00021369051679256956
3.8693642141629967	0.0008381708523024379	0.0008319382254993896	0.0008810453882162918	0.0008721588455486447	0.0009062997518286289	0.0008956968496781264	0.0009337659928633774	0.0009211699987696248	0.000993310700036719	0.0009759546523115738	0.058171266780898824	0.05471846109383164	-2.4253306905978184e-05	-0.00021608234739728394	-2.3952842761795073e-05	-0.0002134053943016745
3.892679080035866	0.0008376831660637323	0.0008314527780678343	0.0008805110201880867	0.0008716294809366116	0.000905736372868469	0.0008951404495988993	0.0009331698013738158	0.0009205832417600919	0.0009926389517815912	0.0009752988074634767	0.05813919233359108	0.05468835739175437	-2.4075680615676803e-05	-0.00021579226947376906	-2.377746692975788e-05	-0.00021311935747234112
3.9161344297041563	0.0008371960573843305	0.0008309679087242066	0.0008799773387600764	0.0008711007972568379	0.0009051737519289466	0.0008945847969817096	0.0009325744517730911	0.0009199973096033709	0.0009919682497337118	0.0009746439731843944	0.058107200856110756	0.054658331453326436	-2.3899208991678966e-05	-0.0002155012623476782	-2.3603230898113642e-05	-0.0002128324032833473
3.9397311096534064	0.0008367095280821687	0.0008304836192936538	0.0008794443461314634	0.0008705727966929524	0.0009046118914383572	0.0008940298942239056	0.0009319799467401562	0.0009194122049294775	0.0009912985971117934	0.0009739901526023142	0.058075292958132345	0.054628383851662854	-2.372388485029353e-05	-0.000215209322922294	-2.3430127576811594e-05	-0.00021254452867575102
3.963469971469652	0.0008362235799816454	0.000829999911607793	0.0008789120445089675	0.0008700454814360433	0.0009040507938331252	0.0008934757437308654	0.0009313862889627515	0.0009188279303770669	0.0009906299971447292	0.0009733373488551486	0.05804346925165133	0.05459851516206125	-2.354970104868903e-05	-0.0002149164480633181	-2.3258149916136756e-05	-0.0002122557305534456
3.987351871870168	0.0008357382149136944	0.0008295167875047856	0.0008783804361069126	0.0008695188536847452	0.0009034904615579008	0.000892922347916093	0.0009307934811375092	0.000918244488593539	0.0009899624530717238	0.0009726855650908614	0.058011730350999054	0.054568725962016736	-2.3376650484869393e-05	-0.00021462263459920417	-2.308729090663708e-05	-0.00021196600578368696
4.01137767273438	0.0008352534347158635	0.000829034248829414	0.0008778495231473176	0.0008689929156453267	0.0009029308970656571	0.000892369709201313	0.0009302015259700626	0.0009176618822351443	0.0009892959681424285	0.0009720348044675998	0.057980076872857576	0.05453901683123826	-2.3204726097233314e-05	-0.00021432787931982555	-2.2917543578766103e-05	-0.00021167535119553937
4.035548241134971	0.0008347692412323943	0.0008285522974331631	0.0008773193078599888	0.0008684676695317861	0.0009023721028177949	0.0008918178300165748	0.0009296104261751611	0.0009170801139670952	0.0009886305456170807	0.0009713850701538274	0.05794850943627945	0.05450938835166109	-2.3033920864425073e-05	-0.0002140321789761701	-2.2748901002685173e-05	-0.00021138376357990318
4.059864449369175	0.0008342856363143006	0.0008280709351742972	0.0008767897924826122	0.0008679431175659398	0.0009018140812842408	0.0008912667128003488	0.0009290201844767774	0.0009164991864636743	0.000987966188766641	0.0009707363653284583	0.05791702866269931	0.0544798411074638	-2.2864227805407394e-05	-0.00021373553028217196	-2.258135628837102e-05	-0.00021109123969123567
4.08432717499025	0.0008338026218194403	0.0008275901639179331	0.0008762609792608387	0.0008674192619775064	0.0009012568349435416	0.0008907163599996191	0.0009284308036082146	0.0009159191024083357	0.0009873029008729242	0.0009700886931809804	0.057885635175953035	0.054450375685083374	-2.2695639978968785e-05	-0.0002134379299123801	-2.2414902585057156e-05	-0.00021079777624480323
4.108937300839158	0.0008333201996126044	0.0008271099855361281	0.0008757328704483854	0.0008668961050042105	0.0009007003662829768	0.0008901667740699962	0.0009278422863122274	0.0009153398644938265	0.0009866406852287483	0.0009694420569116037	0.057854329602293704	0.0544209926732299	-2.25281504836021e-05	-0.0002131393745022081	-2.2249533081192263e-05	-0.0002105033699174863
4.133695715076422	0.0008328383715655875	0.0008266304019079506	0.0008752054683071206	0.0008663736488918629	0.000900144677798649	0.0008896179574758036	0.0009272546353411258	0.0009147614754222868	0.0009859795451380657	0.000968796459731383	0.057823112570408314	0.05439169266290349	-2.2361752457508016e-05	-0.0002128398606494053	-2.2085241004433237e-05	-0.0002102080173491394
4.15860331121418	0.0008323571395572692	0.000826151414919562	0.0008746787751071581	0.0008658518958944569	0.0008995897719955907	0.0008890699126901851	0.0009266678534568898	0.0009141839379053628	0.0009853194839161044	0.0009681519048623568	0.05779198471143421	0.05436247624740872	-2.219643907816135e-05	-0.00021253938491169744	-2.192201962116988e-05	-0.0002099117151400376
4.183660988148428	0.0008318765054736947	0.0008256730264642969	0.0008741527931269515	0.0008653308482742606	0.0008990356513878665	0.0008885226421952042	0.0009260819434312844	0.0009136072546643198	0.000984660504889512	0.0009675083955376844	0.0577609466589767	0.05433334402237222	-2.2032203562231262e-05	-0.00021223794380775818	-2.1759862236507554e-05	-0.0002096144598520422
4.208869650191461	0.0008313964712081536	0.0008251952384427413	0.000873627524653387	0.0008648105083019088	0.000898482318498674	0.0008879761484819445	0.0009254969080459723	0.0009130314284301509	0.0009840026113964947	0.0009668659350017813	0.057729999049126395	0.05430429658575735	-2.186903916544941e-05	-0.0002119355338170148	-2.1598762194052074e-05	-0.0002093162480081845
4.2342302071045115	0.0008309170386612592	0.0008247180527628131	0.000873102971981877	0.0008642908782564966	0.0008979297758604483	0.0008874304340506129	0.0009249127500926273	0.0009124564619436903	0.0009833458067869602	0.0009662245265104566	0.057699142520475144	0.05427533453788072	-2.170693918231853e-05	-0.00021163215137917635	-2.1438712875701538e-05	-0.00020901707609233267
4.259743574130585	0.0008304382097410291	0.0008242414713398414	0.0008725791374164533	0.0008637719604256711	0.0008973780260149644	0.0008868855014106394	0.0009243294723730498	0.0009118823579557248	0.0009826900944226605	0.000965584173331051	0.05766837771413582	0.05424645848142908	-2.1545896946011805e-05	-0.0002113277928944557	-2.1279707701566536e-05	-0.00020871694054969137
4.285410672027485	0.0008299599863629646	0.000823765496096647	0.0008720560232698621	0.0008632537571057256	0.000896827071513441	0.0008863413530807799	0.000923747077699282	0.0009113091192271069	0.0009820354776773354	0.0009649448787425748	0.057637705273758694	0.05421766902147649	-2.138590582806757e-05	-0.00021102245472243153	-2.1121740129543404e-05	-0.00020841583778502537
4.311232427101037	0.0008294823704501355	0.0008232901289636263	0.0008715336318636626	0.0008627362706016974	0.0008962769149166492	0.0008857979915892243	0.0009231655688937263	0.0009107367485288721	0.0009813819599368621	0.0009643066460358532	0.05760712584554885	0.05418896676549952	-2.122695923838236e-05	-0.0002107161331832419	-2.0964803655446063e-05	-0.00020811376416463023
4.337209771238533	0.000829005363933253	0.0008228153718788241	0.0008710119655283136	0.0008622195032274541	0.0008957275587950086	0.0008852554194736894	0.000922584948789255	0.000910165248642344	0.0009807295445993915	0.0009636694785136559	0.05757664007828532	0.054160352323395104	-2.1069050624895197e-05	-0.00021040882455650167	-2.0808891812586217e-05	-0.00020781071601441714
4.363343641942354	0.0008285289687507605	0.0008223412267880256	0.0008704910266032798	0.0008617034573057985	0.0008951790057287035	0.0008847136392815361	0.0009220052202293377	0.0009095946223592615	0.0009800782350755052	0.000963033379490851	0.05754624862333959	0.05413182630749847	-2.0912173473400242e-05	-0.0002101005250809973	-2.0653998171683147e-05	-0.00020750668962038477
4.389634982363801	0.0008280531868489066	0.0008218676956448278	0.0008699708174371185	0.0008611881351685546	0.0008946312583077793	0.0008841726535698609	0.0009214263860681482	0.0009090248724818815	0.0009794280347883533	0.0009623983522945365	0.057515952134692204	0.0541033893325985	-2.0756321307494746e-05	-0.00020979123095563046	-2.050011634074228e-05	-0.00020720168122917437
4.416084741337141	0.0008275780201818318	0.0008213947804107275	0.000869451340387582	0.000860673539156669	0.0008940843191322543	0.0008836324649056096	0.0009208484491706905	0.0009084560018231034	0.00097877894717381	0.0009617644002641897	0.057485751268953604	0.05407504201595686	-2.060148768818007e-05	-0.00020948093833728088	-2.034723996468049e-05	-0.00020689568704584937
4.442693873413836	0.0008271034707116506	0.000820922483055202	0.0008689325978217131	0.0008601596716203062	0.0008935381908122273	0.0008830930758656807	0.0009202714124129149	0.0009078880132065831	0.0009781309756806188	0.0009611315267518093	0.057455646685380835	0.05404678497732486	-2.0447666213889437e-05	-0.00020916964334280475	-2.019536272537814e-05	-0.00020658870323608802
4.469463338897009	0.0008266295404085293	0.0008204508055557891	0.0008684145921159399	0.0008596465349189419	0.0008929928759679789	0.0008825544890370271	0.0009196952786818366	0.0009073209094668473	0.0009774841237705425	0.0009604997351220576	0.05742563904589932	0.054018618838961314	-2.029485052020691e-05	-0.00020885734204739714	-2.004447834134948e-05	-0.00020628072592451807
4.49639410387609	0.0008261562312507748	0.000819979749898173	0.0008678973256561774	0.0008591341314214638	0.0008924483772300873	0.0008820167070167695	0.0009191200508756581	0.0009067546934494157	0.000976838394918516	0.00095986902875241	0.05739572901511888	0.05399054422565095	-2.014303427964534e-05	-0.000208544030484481	-1.9894580567589998e-05	-0.00020597175119460576
4.523487140261684	0.0008256835452249129	0.0008195093180762653	0.0008673808008379235	0.0008586224635062673	0.0008919046972395309	0.0008814797324122969	0.0009185457319038883	0.000906189368010916	0.0009761937926127963	0.0009592394110332987	0.057365917260354886	0.0539625617647214	-1.9992211201583926e-05	-0.000208229704646401	-1.974566319546192e-05	-0.00020566177508932193
4.550743425820648	0.0008252114843257726	0.0008190395120922873	0.0008668650200663565	0.0008581115335613517	0.0008913618386477994	0.0008809435678413772	0.0009179723246874633	0.000905624936019203	0.0009755503203551149	0.0009586108853682588	0.05733620445164762	0.05393467208606317	-1.9842375031924736e-05	-0.00020791436048289702	-1.959772005239238e-05	-0.00020535079360978203
4.578163944211368	0.0008247400505565726	0.0008185703339568582	0.0008663499857564385	0.0008576013439844226	0.0008908198041170053	0.0008804082159322664	0.0009173998321588727	0.0009050614003534811	0.0009749079816608352	0.0009579834551740815	0.0573065912617823	0.053906875822146864	-1.9693519553078825e-05	-0.00020759799390215883	-1.9450745001793612e-05	-0.0002050388027157457
4.605749685019276	0.0008242692459290004	0.0008181017856890726	0.0008658357003330097	0.0008570918971829857	0.0008902785963199898	0.000879873679323814	0.0009168282572622768	0.0009044987639044213	0.0009742667800591014	0.0009573571238809573	0.057277078366308354	0.053879173608043264	-1.954563858371644e-05	-0.00020728060077046528	-1.9304731942927644e-05	-0.00020472579832608861
4.633501643792551	0.000823799072463298	0.0008176338693165874	0.0008653221662308894	0.0008565831955744471	0.0008897382179404347	0.0008793399606655708	0.0009162576029536308	0.0009039370295742798	0.0009736267190929958	0.0009567318949326264	0.0572476664435599	0.053851566081439865	-1.939872597857273e-05	-0.0002069621769110741	-1.915967481060446e-05	-0.00020441177631713714
4.6614208220780515	0.000823329532188348	0.0008171665868757071	0.0008648093858949791	0.000856075241586215	0.0008891986716729753	0.0008788070626179038	0.0009156878722008122	0.0009033762002770257	0.0009729878023196969	0.0009561077717865333	0.05721835617467606	0.053824053882662794	-1.9252775628197938e-05	-0.00020664271810433288	-1.9015567574985973e-05	-0.00020409673252266836
4.689508227457455	0.0008228606271417582	0.0008166999404114702	0.0008642973617803627	0.0008555680376557996	0.0008886599602233116	0.0008782749878521032	0.0009151190679837448	0.0009028162789384598	0.0009723500333106381	0.0009554847579139771	0.05718914824362185	0.05379663765469374	-1.910778145894354e-05	-0.00020632222008806766	-1.8872404241608576e-05	-0.00020378066273510353
4.717764873583629	0.0008223923593699441	0.0008162339319777281	0.0008637860963524039	0.0008550615862309089	0.000888122086308319	0.0008777437390504911	0.0009145511932945195	0.0009022572684963346	0.0009717134156516604	0.0009548628568002605	0.057160043337208574	0.05376931804319119	-1.8963737432684674e-05	-0.00020600067855711113	-1.8730178851022322e-05	-0.0002034635627040371
4.746191780217212	0.0008219247309282164	0.0008157685636372373	0.0008632755920868532	0.0008545558897695556	0.0008875850526561617	0.000877213318906536	0.000913984251137526	0.0009016991719004824	0.0009710779529431767	0.0009542420719448484	0.0571310421451144	0.05374209569650844	-1.8820637546651878e-05	-0.00020567808916280295	-1.8588885478674697e-05	-0.00020314542813620884
4.774789973263409	0.0008214577438808657	0.0008153038374617403	0.0008627658514699457	0.0008540509507401537	0.0008870488620064061	0.0008766837301249623	0.0009134182445295759	0.0009011419921129359	0.0009704436488003301	0.0009536224068615184	0.05710214535990734	0.05371497126571505	-1.8678475833243738e-05	-0.0002053544475129343	-1.844851823475449e-05	-0.00020282625469580928
4.803560484809025	0.000820991400301249	0.0008148397555320544	0.0008622568769985061	0.0008535467716216224	0.000886513517110135	0.0008761549754218628	0.0009128531765000303	0.0009005857321080541	0.000969810506853155	0.000953003865078518	0.05707335367706354	0.05368794540461595	-1.8537246359877704e-05	-0.00020502974917163685	-1.8309071263994045e-05	-0.0002025060380035637
4.832504353159697	0.0008205257022718765	0.0008143763199381564	0.0008617486711800515	0.0008530433549034886	0.0008859790207300613	0.0008756270575248123	0.0009122890500909308	0.000900030394872648	0.0009691785307467403	0.0009523864501387212	0.05704466779499271	0.05366101876977231	-1.8396943228757637e-05	-0.00020470398965843906	-1.817053874544894e-05	-0.00020218477363662113
4.861622622877388	0.0008200606518844982	0.000813913532779273	0.0008612412365328965	0.0008525407030859905	0.0008854453756406464	0.0008750999791729828	0.0009117258683571265	0.0008994759834061078	0.0009685477241413948	0.0009517701655997868	0.05701608841505652	0.053634192020520534	-1.8257560576790538e-05	-0.00020437716444945964	-1.8032914892430335e-05	-0.00020186245712897066
4.890916344818065	0.0008195962512401886	0.0008134513961639613	0.0008607345755862523	0.0008520388186801766	0.0008849125846282091	0.000874573743117252	0.000911163634366401	0.0008989225007205254	0.0009679180907128053	0.0009511550150343132	0.05698761624159311	0.05360746581899528	-1.811909257538706e-05	-0.00020404926897654718	-1.7896193952307224e-05	-0.0002015390839712472
4.9203865761696335	0.0008191325024494361	0.0008129899122102011	0.0008602286908803362	0.0008515377042080135	0.0008843806504910471	0.0008740483521203219	0.0009106023511996057	0.0008983699498408249	0.0009672896341522075	0.0009505410020299996	0.05695925198193763	0.05358084083014719	-1.798153343016834e-05	-0.0002037202986258091	-1.7760370206214987e-05	-0.00020121464960895508
4.950034380490085	0.0008186694076322324	0.000812529083045483	0.0008597235849664765	0.0008510373622024894	0.0008838495760395542	0.0008735238089568353	0.0009100420219507919	0.0008978183338048932	0.0009666623581665528	0.0009499281301898097	0.056930996346445675	0.05355431772176859	-1.7844877380917418e-05	-0.00020339024873911038	-1.7625437968994684e-05	-0.00020088914944396685
4.979860827745887	0.0008182069689181567	0.0008120689108068931	0.0008592192604072146	0.0008505377952077177	0.0008833193640963347	0.0008730001164134878	0.0009094826497273393	0.0008972676556637041	0.0009660362664786723	0.0009493164031321283	0.0569028500485165	0.05352789716451	-1.7709118701405777e-05	-0.00020305911461326875	-1.749139158903519e-05	-0.00020056257883369066
5.009866994350591	0.0008177451884464664	0.0008116093976412048	0.0008587157197764142	0.0008500390057790431	0.0008827900174963231	0.0008724772772891464	0.0009089242376500902	0.0008967179184814506	0.0009654113628274482	0.0009487058244909258	0.05687481380461485	0.05350157983190405	-1.7574251699153942e-05	-0.00020272689149958278	-1.735822544805289e-05	-0.00020023493309084817
5.040053963203681	0.0008172840683661848	0.0008111505457049646	0.0008582129656593665	0.0008495409964831456	0.0008822615390869027	0.0008719552943949649	0.0009083667888534819	0.0008961691253356742	0.0009647876509679819	0.000948096397915921	0.05684688833429381	0.05347536640038754	-1.7440270715292708e-05	-0.00020239357460360985	-1.7225933960900858e-05	-0.00019990620748297494
5.070422823729659	0.0008168236108361912	0.0008106923571645837	0.0008577110006528976	0.0008490437698981497	0.0008817339317280249	0.0008714341705545046	0.0009078103064856819	0.0008956212793173968	0.0009641651346717662	0.0009474881270727466	0.056819074360220566	0.05344925754932145	-1.730717012437405e-05	-0.00020205915908513838	-1.709451157544048e-05	-0.000199576397232476
5.100974671917351	0.0008163638180253102	0.0008102348341964267	0.0008572098273654769	0.0008485473286137286	0.0008812071982923292	0.0008709139086038485	0.0009072547937087221	0.0008950743835312529	0.0009635438177268574	0.0009468810156431152	0.05679137260819732	0.053423253961015785	-1.7174944334230613e-05	-0.00020172364005782706	-1.6963952772373198e-05	-0.000199245497516376
5.131710610359471	0.0008159046921124006	0.0008097779789869019	0.0008567094484173244	0.0008480516752312133	0.0008806813416652642	0.000870394511391724	0.0009067002536986352	0.000894528441095622	0.0009629237039380481	0.0009462750673249848	0.05676378380718739	0.05339735632074958	-1.7043587785767547e-05	-0.00020138701258892722	-1.6834252065046212e-05	-0.0001989135034660694
5.1626317482924104	0.0008154462352864454	0.0008093217937325494	0.0008562098664405189	0.0008475568123636976	0.0008801563647452079	0.0008698759817796185	0.0009061466896455881	0.0008939834551427597	0.0009623047971270397	0.0009456702858327255	0.056736308689337454	0.053371565316795	-1.69130949528324e-05	-0.00020104927169936615	-1.670540399930677e-05	-0.00019858041016698746
5.193739201636265	0.0008149884497466441	0.0008088662806401354	0.0008557110840791086	0.0008470627426361503	0.0008796322704435899	0.0008693583226419037	0.0009055941047540225	0.0008934394288189362	0.0009616871011326213	0.0009450666748972917	0.05670894799000318	0.05334588164043941	-1.6783460342012155e-05	-0.0002007104123630532	-1.6577403153328688e-05	-0.00019824621265851494
5.225034093035115	0.0008145313377025011	0.0008084114419267389	0.0008552131039892193	0.0008465694686855195	0.0008791090616850142	0.000868841536865951	0.000905042502242791	0.0008928963652845658	0.0009610706198108431	0.0009444642382663885	0.05668170244777387	0.05332030598600849	-1.6654678492470168e-05	-0.00020037042950665773	-1.6450244137428474e-05	-0.00019791090593346272
5.256517551897525	0.0008140749013739192	0.0008079572798198475	0.0008547159288391667	0.0008460769931608467	0.0008785867414073829	0.0008683256273522596	0.0009044918853452965	0.000892354267714349	0.0009604553570351968	0.0009438629797046459	0.05665457280449635	0.053294839050890594	-1.6526743975729327e-05	-0.0002000293180091095	-1.6323921593843285e-05	-0.00019757448493729068
5.288190714437326	0.0008136191429912922	0.0008075037965574484	0.0008542195613095679	0.0008455853187233759	0.0008780653125620218	0.0008678105970145758	0.0009039422573096343	0.000891813139297406	0.0009598413166967955	0.0009432629029937919	0.05662755980530132	0.05326948153555867	-1.6399651395640827e-05	-0.00019968707270251462	-1.6198430196765617e-05	-0.00019723694456996732
5.320054723714605	0.000813164064795591	0.0008070509943881152	0.0008537240040934469	0.0008450944480466584	0.0008775447781137987	0.0008672964487800104	0.0009033936213987254	0.0008912729832374099	0.0009592285027045478	0.000942664011932819	0.056600664198627866	0.053244234143595255	-1.6273395388106612e-05	-0.00019934368837101757	-1.607376465196861e-05	-0.00019689827968358276
5.352110729676963	0.0008127096690384631	0.0008065988755711076	0.000853229259896354	0.000844604383816672	0.0008770251410412557	0.0008667831855891713	0.0009028459808904656	0.000890733802752733	0.0009586169189853462	0.0009420663103381668	0.05657388673625	0.05321909758171625	-1.6147970620879887e-05	-0.00019899915974974647	-1.5949919696674197e-05	-0.0001965584850820712
5.384359889201005	0.0008122559579823216	0.0008061474423764611	0.0008527353314364752	0.0008441151287319279	0.0008765064043367327	0.0008662708103962821	0.0009022993390778638	0.0008901956010765797	0.0009580065694842477	0.0009414698020438951	0.05654722817330071	0.053194072559794456	-1.6023371793488783e-05	-0.0001986534815260621	-1.582689009949588e-05	-0.00019621755552265419
5.41680336613411	0.0008118029339004393	0.0008056966970850798	0.0008522422214447448	0.0008436266855035837	0.0008759885710064932	0.0008657593261693078	0.0009017536992691858	0.0008896583814571292	0.000957397458164656	0.000940874490901859	0.05652068926830091	0.05316915979088578	-1.5899593637052484e-05	-0.00019830664833872524	-1.570467066017503e-05	-0.00019587548571423086
5.44944233133642	0.0008113505990770414	0.0008052466419888307	0.000851749932664959	0.0008431390568555561	0.0008754716440708516	0.0008652487358900809	0.000901209064788096	0.0008891221471576741	0.0009567895890085078	0.0009402803807818887	0.05649427078318294	0.05314435999125177	-1.577663091406438e-05	-0.00019795865477703622	-1.558325620944559e-05	-0.00019553227031707254
5.482277962723094	0.0008108989558074025	0.0008047972793906403	0.0008512584678538939	0.0008426522455246371	0.0008749556265643046	0.0008647390425544286	0.000900665438973809	0.0008885869014567658	0.0009561829660164624	0.0009396874755719708	0.056467973483320305	0.05311967388038623	-1.565447841823768e-05	-0.000197609495381057	-1.546264160886407e-05	-0.0001951879039432669
5.515311445306831	0.0008104480063979373	0.0008043486116045852	0.0008507678297814154	0.0008421662542606034	0.0008744405215356563	0.0008642302491722977	0.0009001228251812261	0.0008880526476483527	0.0009555775932080849	0.0009390957791784259	0.05644179813755141	0.05309510218104047	-1.5533130974416942e-05	-0.00019725916464177762	-1.5342821750695054e-05	-0.00019484238115621832
5.548543971240616	0.0008099977531662965	0.0008039006409559895	0.0008502780212305976	0.0008416810858263339	0.0008739263320481493	0.0008637223587678834	0.0008995812267810881	0.0008875193890419253	0.0009549734746220365	0.0009385052955260908	0.05641574551820942	0.05307064561924808	-1.5412583438336944e-05	-0.00019690765700011714	-1.522379155768569e-05	-0.00019449569647006504
5.581976739860765	0.0008095481984414631	0.0008034533697815189	0.0008497890449978378	0.0008411967429979236	0.0008734130611795949	0.0008632153743797576	0.0008990406471601209	0.0008869871289626602	0.0009543706143162671	0.0009379160285585033	0.05638981640114924	0.0530463049243512	-1.5292830696476967e-05	-0.00019655496684703455	-1.5105545982930374e-05	-0.00019414784434962362
5.615610957730194	0.0008090993445638473	0.0008030068004292783	0.0008493009038929743	0.0008407132285648006	0.0008729007120225037	0.000862709299060998	0.0008985010897211824	0.0008864558707515654	0.0009537690163682051	0.0009373279822380856	0.05636401156577322	0.05302208082902623	-1.5173867665854365e-05	-0.0001962010885222798	-1.4988080009674734e-05	-0.00019379881920966735
5.649447838681973	0.0008086511938853845	0.0008025609352589083	0.0008488136007394054	0.0008402305453298439	0.0008723892876842217	0.0008622041358793202	0.0008979625578834177	0.0008859256177656284	0.0009531686848749543	0.0009367411605463326	0.056338331795062965	0.05299797406931063	-1.5055689293981198e-05	-0.00019584601631592036	-1.4871388651253176e-05	-0.00019344861541562008
5.6834886038631165	0.0008082037487696259	0.0008021157766416776	0.0008483271383742007	0.0008397486961094941	0.0008718787912870542	0.0008616998879172026	0.0008974250550823992	0.0008853963733779568	0.0009525696239534804	0.000936155567483993	0.056312777875604604	0.052973985384629385	-1.4938290558591874e-05	-0.00019548974446670364	-1.4755466950811327e-05	-0.00019309722728236278
5.717734481778674	0.0008077570115918445	0.000801671326960587	0.0008478415196482299	0.0008392676837338809	0.0008713692259684094	0.0008611965582720263	0.0008968885847702891	0.0008848681409779345	0.0009519718377408175	0.0009355712070712655	0.056287350597618364	0.05295011551782096	-1.4821666467518257e-05	-0.0001951322671618072	-1.4640309981233182e-05	-0.00019274464907434452
5.75218670833605	0.0008073109847391229	0.0008012275886104593	0.0008473567474262717	0.0008387875110469305	0.0008708605948809234	0.0008606941500561972	0.0008963531504159813	0.0008843409239713622	0.0009513753303942559	0.0009349880833479801	0.05626205075498814	0.05292636521516657	-1.4705812058509252e-05	-0.00019477357853678323	-1.4525912844905176e-05	-0.00019239087500480534
5.786846526889619	0.0008068656706104611	0.0008007845639980471	0.0008468728245871444	0.0008383081809064972	0.0008703529011926053	0.0008601926663972919	0.0008958187555052658	0.0008838147257806172	0.0009507801060915507	0.0009344062003738001	0.056236879145290436	0.05290273522641511	-1.4590722399133657e-05	-0.00019441367267578058	-1.4412270673639857e-05	-0.0001920358992363591
5.821715188285586	0.0008064210716168627	0.0008003422555421181	0.0008463897540238137	0.0008378296961844676	0.0008698461480869597	0.0008596921104381754	0.0008952854035409687	0.0008832895498447899	0.0009501861690311094	0.0009338255622284001	0.05621183656982386	0.0528792263048127	-1.4476392586594555e-05	-0.00019405254361079538	-1.4299378628507622e-05	-0.00019167971588041066
5.856793950907131	0.0008059771901814456	0.0007999006656735678	0.000845907538643527	0.0008373520597668956	0.0008693403387631367	0.0008591924853371508	0.0008947530980431212	0.0008827653996198504	0.0009495935234322065	0.000933246173011674	0.05618692383363889	0.05285583920712996	-1.4362817747444814e-05	-0.0001936901853202	-1.4187231899552219e-05	-0.00019132231899551821
5.892084080719833	0.0008055340287395341	0.0007994597968355098	0.0008454261813679273	0.0008368752745541153	0.0008688354764360621	0.000858693794268086	0.0008942218425491075	0.0008822422785787912	0.0009490021735351794	0.000932668036843922	0.0561621417455679	0.052832574693689065	-1.4249993037635661e-05	-0.00019332659173051936	-1.4075825705818501e-05	-0.00019096370258919748
5.927586851317345	0.0008050915897387595	0.0007990196514833786	0.0008449456851331781	0.0008363993434608632	0.0008683315643365767	0.0008581960404205522	0.000893691640613824	0.0008817201902117847	0.0009484121236016345	0.0009320911578660487	0.056137491118255965	0.052809433528395656	-1.4137913642249533e-05	-0.00019296175671520976	-1.396515529510263e-05	-0.00019060386061647838
5.963303543967366	0.0008046498756391612	0.0007985802320850297	0.0008444660528900852	0.0008359242694164019	0.0008678286057115746	0.0008576992269999601	0.000893162495809837	0.0008811991380263357	0.0009478233779146522	0.000931515540239762	0.056112972768192146	0.052786416478764024	-1.402657477531273e-05	-0.00019259567409357636	-1.3855215943769927e-05	-0.00019024278697915564
5.999235447657878	0.0008042088889132876	0.0007981415411208416	0.0008439872876042247	0.0008354500553646442	0.0008673266038241476	0.0008572033572277009	0.0008926344117275441	0.0008806791255474406	0.0009472359407789988	0.0009309411881477745	0.05608858751573907	0.05276352431594834	-1.3915971679689595e-05	-0.00019222833763135605	-1.3746002956661202e-05	-0.0001898804755265937
6.035383859143656	0.000803768632046295	0.0007977035810838143	0.0008435093922560623	0.0008349767042642735	0.0008668255619537194	0.0008567084343412796	0.0008921073919753312	0.0008801601563177386	0.0009466498165213304	0.0009303681057939983	0.05606433618516615	0.0527407578147711	-1.3806099626935062e-05	-0.00019185974104041215	-1.3637511666908866e-05	-0.0001895169200545055
6.071750082993084	0.000803329107536053	0.0007972663544796751	0.0008430323698410845	0.0008345042190888725	0.0008663254833961943	0.0008562144615944612	0.0008915814401797377	0.0008796422338976768	0.0009460650094904091	0.0009297962974037572	0.056040219604679954	0.052718117753754436	-1.3696953917114243e-05	-0.0001914898779779295	-1.3529737435789488e-05	-0.00018915211430520218
6.108335431635222	0.0008028903178932396	0.0007968298638269751	0.0008425562233699172	0.0008340326028270421	0.0008658263714640919	0.000855721442257403	0.0008910565599856132	0.0008791253618656587	0.0009454815240573082	0.0009292257672239789	0.05601623860645761	0.05269560491514773	-1.3588529878663658e-05	-0.00019111874204666424	-1.3422675652591948e-05	-0.0001887860519671769
6.145141225407182	0.0008024522656414508	0.0007963941116571973	0.0008420809558684602	0.0008335618584825331	0.0008653282294866972	0.0008552293796168035	0.0008905327550562864	0.0008786095438182131	0.0009448993646156328	0.0009286565195234103	0.0559923940266773	0.05267322008496038	-1.3480822868143158e-05	-0.00019074632679294545	-1.331632173434856e-05	-0.00018841872667335613
6.182168792601758	0.0008020149533173024	0.0007959591005148599	0.0008416065703780126	0.0008330919890743727	0.0008648310608102051	0.000854738276976043	0.0008900100290737302	0.0008780947833701541	0.0009443185355817368	0.0009280885585928226	0.055968686705553224	0.05265096405299125	-1.3373828270281038e-05	-0.00019037262570917313	-1.321067112590446e-05	-0.0001880501320038197
6.2194194695153895	0.0008015783834705267	0.0007955248329576132	0.0008411330699553951	0.0008326229976369845	0.0008643348687978571	0.0008542481376553194	0.0008894883857387195	0.0008775810841547336	0.000943739041394929	0.0009275218887452131	0.05594511748736744	0.05262883761285912	-1.3267541497651372e-05	-0.00018999763223145893	-1.31057192995776e-05	-0.00018768026148274775
6.256894600496366	0.0008011425586640848	0.0007950913115563525	0.0008406604576730878	0.0008321548872203254	0.0008638396568300986	0.0008537589649918033	0.0008889678287710075	0.0008770684498238168	0.0009431608865177051	0.0009269565143160244	0.0559216872205033	0.05260684156203573	-1.3161957990536974e-05	-0.00018962133973882134	-1.3001461755033847e-05	-0.0001873091085785039
6.294595537993358	0.0008007074814742673	0.0007946585388953176	0.0008401887366193554	0.0008316876608900093	0.0008633454283047189	0.0008532707623397748	0.0008884483619094884	0.0008765568840480385	0.0009425840754359605	0.000926392439663351	0.05589839675747918	0.05258497670187617	-1.3057073216892964e-05	-0.00018924374155512846	-1.2897894019252287e-05	-0.00018693666670496767
6.332523642604218	0.0008002731544907969	0.0007942265175721984	0.000839717909898376	0.0008312213217274362	0.0008628521866369993	0.0008527835330707708	0.0008879299889123657	0.0008760463905169685	0.0009420086126592128	0.0009258296691681521	0.05587524695498338	0.05256324383765084	-1.2952882672069219e-05	-0.0001888648309465446	-1.2795011646235532e-05	-0.00018656292921900852
6.370680283125076	0.000799839580316939	0.0007937952501982433	0.0008392479806303768	0.0008307558728299261	0.0008623599352598663	0.0008522972805737349	0.0008874127135573265	0.0008755369729392821	0.0009414345027208307	0.0009252682072344705	0.05585223867390772	0.05254164377857802	-1.2849381878688934e-05	-0.00018848460112189103	-1.2692810216935121e-05	-0.00018618788942145748
6.40906683659976	0.000799406761569603	0.0007933647393983625	0.0008387789519517627	0.0008302913173108458	0.0008618686776240375	0.0008518120082551605	0.0008868965396417092	0.000875028635042923	0.0009408617501782532	0.0009247080582896448	0.05582937277938326	0.05252017733785705	-1.2746566386551486e-05	-0.00018810304523256272	-1.2591285339091929e-05	-0.00018581154055627436
6.447684688369473	0.0007989747008794525	0.0007929349878112379	0.0008383108270152521	0.0008298276582997449	0.0008613784171981752	0.0008513277195392438	0.0008863814709826789	0.0008745213805752759	0.000940290359613223	0.0009241492267845316	0.055806650140814124	0.05249884533270004	-1.2644431772445078e-05	-0.00018772015637222306	-1.249043264709565e-05	-0.0001854338758104923
6.486535232122802	0.0007985434008910078	0.0007925059980894261	0.0008378436089900056	0.0008293648989424826	0.0008608891574690342	0.000850844417868028	0.0008858675114173972	0.0008740152133033312	0.0009397203356320095	0.0009235917171937204	0.055784071631915066	0.052477648584366876	-1.254297363999582e-05	-0.00018733592757591566	-1.2390247801826945e-05	-0.0001850548883137737
6.525619869945995	0.0007981128642627582	0.000792077772899471	0.0008373773010617663	0.0008289030424013672	0.0008604009019416196	0.0008503621067015587	0.0008853546648032018	0.0008735101370138608	0.0009391516828656455	0.0009230355340157608	0.05576163813074542	0.0524565879181971	-1.2442187619513337e-05	-0.00018695035181975905	-1.229072649049437e-05	-0.0001846745711375497
6.564940012373588	0.0007976830936672662	0.0007916503149220091	0.0008369119064329908	0.0008284420918552863	0.0008599136541393367	0.0008498807895180326	0.0008848429350177787	0.0008730061555135871	0.000938584405970156	0.0009224806817733815	0.05573935051974579	0.05243566416364478	-1.2342069367851996e-05	-0.00018656342202102993	-1.2191864426504273e-05	-0.0001842929172950758
6.604497078439295	0.0007972540917912795	0.0007912236268518807	0.0008364474283229877	0.0008279820504998436	0.0008594274176041485	0.0008494004698139516	0.0008843323259593439	0.0008725032726293586	0.0009380185096267956	0.000921927165013719	0.055717209685777015	0.05241487815431364	-1.2242614568273857e-05	-0.000186175131037275	-1.2093657349341105e-05	-0.00018390991974134852
6.644292495727218	0.0007968258613358365	0.0007907977113982365	0.0008359838699680521	0.0008275229215474925	0.000858942195896729	0.0008489211511042732	0.0008838228415468165	0.0008720014922083208	0.000937453998542282	0.0009213749883085394	0.05569521652015348	0.052394230727990175	-1.2143818930301226e-05	-0.00018578547166639425	-1.1996101024387001e-05	-0.000183525571372245
6.684327700423376	0.0007963984050163785	0.0007903725712846511	0.0008355212346216052	0.0008270647082276757	0.0008584579925966217	0.0008484428369225684	0.0008833144857200036	0.0008715008181180962	0.0009368908774490362	0.0009208241562544722	0.05567337191868369	0.0523737227266801	-1.2045678189543177e-05	-0.000185394436645836	-1.1899191242772597e-05	-0.00018313986502396795
6.724604137367524	0.0007959717255628595	0.0007899482092492316	0.0008350595255543323	0.0008266074137869601	0.000857974811302397	0.0008479655308211753	0.0008828072624397792	0.0008710012542469576	0.0009363291511054228	0.000920274673473238	0.05565167678170679	0.05235335499664262	-1.194818810759668e-05	-0.00018500201865256916	-1.1802923821286823e-05	-0.00018275279347357287
6.76512326010531	0.0007955458257198546	0.0007895246280447272	0.0008345987460543201	0.0008261510414891742	0.0008574926556318092	0.0008474892363713543	0.000882301175688265	0.000870502804504007	0.0009357688242959893	0.0009197265446118789	0.055630132014130515	0.05233312838842793	-1.185134447183843e-05	-0.00018460821030197305	-1.1707294602160065e-05	-0.0001823643494373306
6.805886530940724	0.0007951207082466764	0.0007891018304386468	0.0008341388994272013	0.0008256955946155527	0.0008570115292219615	0.0008470139571634496	0.0008817962294690192	0.0008700054728193585	0.0009352099018317159	0.0009191797743429979	0.05560873852547073	0.052313043756910864	-1.1755143095336373e-05	-0.000184213004148448	-1.1612299452973956e-05	-0.00018197452557133786
6.846895420988873	0.0007946963759174812	0.0007886798192133641	0.0008336799889962905	0.0008252410764648681	0.0008565314357294597	0.0008465396968070421	0.0008812924278072152	0.0008695092631443126	0.0009346523885502537	0.0009186343673649884	0.05558749722988961	0.052293101961330614	-1.1659579816691856e-05	-0.0001838163926842773	-1.151793426651046e-05	-0.00018158331447068465
6.888151410229076	0.000794272831521386	0.0007882585971662365	0.0008332220181027306	0.0008247874903535794	0.0008560523788305816	0.0008460664589311144	0.0008807897747498342	0.0008690141794515452	0.0009340962893161805	0.0009180903284022769	0.05556640904623611	0.05227330386532521	-1.15646504998939e-05	-0.00018341836833968284	-1.1424194960606149e-05	-0.00018119070866923215
6.92965598755826	0.0007938500778625767	0.0007878381671097133	0.0008327649901056301	0.0008243348396159664	0.0008555743622214324	0.0008455942471842058	0.0008802882743658457	0.0008685202257352828	0.0009335416090212424	0.0009175476622055579	0.055545474898084896	0.05225365033696944	-1.1470351034147466e-05	-0.00018301892348168702	-1.1331077477985674e-05	-0.00018079670063872455
6.971410650844719	0.0007934281177604289	0.000787418531871457	0.0008323089083822153	0.0008238831276042807	0.0008550973896181186	0.0008451230652345813	0.0008797879307464062	0.0008680274060114973	0.0009329883525846157	0.0009170063735520425	0.05552469571377684	0.052234142248813634	-1.1376677333772844e-05	-0.00018261805041436263	-1.1238577786169823e-05	-0.00018040128278895562
7.01341690698215	0.0007930069540496138	0.0007869996942944492	0.0008318537763279644	0.00082343235768888	0.0008546214647569023	0.0008446529167703856	0.0008792887480050389	0.0008675357243180806	0.0009324365249531502	0.0009164664672456926	0.05550407242646004	0.052214780477920116	-1.1283625338058198e-05	-0.00018221574137833318	-1.1146691877307255e-05	-0.00018000444746715805
7.055676271944047	0.0007925865895802207	0.0007865816572371148	0.0008313995973567626	0.0008229825332583804	0.0008541465913943783	0.0008441838054998157	0.0008787907302778354	0.0008670451847150425	0.0009318861311016352	0.0009159279481174752	0.055483605974131094	0.052195565905903615	-1.1191191011087828e-05	-0.0001818119885499403	-1.1055415768033983e-05	-0.00017960618695736508
7.098190270838397	0.000792167027217866	0.0007861644235734302	0.000830946374901041	0.0008225336577197954	0.0008536727733076324	0.000843715735151278	0.0008782938817236409	0.0008665557912846906	0.0009313371760330491	0.0009153908210256026	0.05546329729967565	0.05217649941896853	-1.1099370341657172e-05	-0.00018140678404149346	-1.0964745499353681e-05	-0.0001792064934804105
7.1409604379627405	0.0007917482698438135	0.0007857479961930459	0.0008304941124119289	0.0008220857344986864	0.0008532000142944175	0.0008432487094735611	0.0008777982065242541	0.0008660675481318262	0.0009307896647788261	0.0009148550908557879	0.055443147350911534	0.052157581907949196	-1.1008159343064636e-05	-0.00018100011989991005	-1.0874677136465949e-05	-0.00017880535919290175
7.183988316859528	0.00079133032035509	0.0007853323780014	0.0008300428133593994	0.0008216387670393077	0.0008527283181733183	0.0008427827322359982	0.0008773037088846215	0.0008655804593839321	0.0009302436023991149	0.0009143207625214914	0.05542315708063105	0.052138814268348946	-1.0917554053035267e-05	-0.00018059198810724264	-1.0785206768684774e-05	-0.0001784027761875806
7.227275460371831	0.0007909131816646008	0.0007849175719198374	0.0008295924812324189	0.000821192758804754	0.0008522576887839251	0.0008423178072286376	0.0008768103930330342	0.0008650945291913673	0.0009296989939830446	0.000913787840964177	0.055403327446643356	0.05212019740038173	-1.0827550533552485e-05	-0.0001801823805794578	-1.0696330509256391e-05	-0.00017799873649218534
7.270823430699384	0.0007904968567012498	0.0007845035808857278	0.0008291431195390978	0.0008207477132771108	0.0008517881299870048	0.0008418539382624116	0.0008763182632213272	0.00086460976172756	0.000929155844648991	0.0009132563311535667	0.05538365941181774	0.05210173220901064	-1.073814487070196e-05	-0.000179771289166325	-1.0608044495215296e-05	-0.0001775932320691176
7.31463379945495	0.0007900813484100573	0.0007840904078525862	0.0008286947318068418	0.0008203036339576041	0.0008513196456646758	0.0008413911291693089	0.0008758273237250818	0.0008641261611892046	0.0009286141595448463	0.000912726238087899	0.05536415394412843	0.05208341960399052	-1.0649333174576198e-05	-0.00017935870565102818	-1.0520344887297514e-05	-0.0001771862548154146
7.358708147721062	0.0007896666597522779	0.00078367805579019	0.0008282473215825023	0.0008198605243667492	0.00085085223972058	0.0008409293838025425	0.0008753375788438237	0.0008636437317964569	0.0009280739438482884	0.0009121975667941871	0.05534481201669729	0.05206526049990941	-1.056111157910801e-05	-0.0001789446217492774	-1.043322786974804e-05	-0.0001767777965615558
7.403048066107065	0.0007892527937055248	0.0007832665276847036	0.0008278008924325333	0.0008194183880445074	0.000850385916080063	0.0008404687060367297	0.0008748490329012328	0.0008631624777931361	0.0009275352027670598	0.0009116703223284853	0.05532563460784069	0.05204725581622912	-1.0473476241936938e-05	-0.00017852902910933666	-1.0346689650234109e-05	-0.00017636784907162917
7.447655154806527	0.000788839753263883	0.0007828558265387945	0.00082735544794314	0.0008189772285504325	0.0008499206786903461	0.0008400090997680581	0.0008743616902453402	0.0008626824034469202	0.0009269979415392354	0.0009111445097761459	0.05530662270111217	0.05202940647732923	-1.0386423344317317e-05	-0.0001781119193116909	-1.0260726459716818e-05	-0.0001759564040432482
7.49253102365499	0.0007884275414380364	0.0007824459553717584	0.0008269109917204376	0.0008185370494638292	0.0008494565315207076	0.000839550568914467	0.0008738755552487407	0.00086220351304955	0.0009264621654335065	0.0009106201342520919	0.05528777728535045	0.05201171341254783	-1.0299949090929184e-05	-0.00017769328386807448	-1.0175334552263784e-05	-0.00017554345310602515
7.537677292188054	0.0007880161612553856	0.0007820369172196396	0.0008264675273906045	0.0008180978543839047	0.0008489934785626602	0.0008390931174158204	0.000873390632308797	0.000861725810917031	0.0009259278797494575	0.0009100972009010809	0.05526909935472417	0.05199417755622716	-1.0214049709739506e-05	-0.00017727311422069403	-1.0090510204957201e-05	-0.00017512898782134911
7.583095589699846	0.0007876056157601749	0.0007816287151353573	0.0008260250586000444	0.0008176596469299288	0.0008485315238301372	0.0008386367492340902	0.0008729069258478542	0.000861249301389842	0.000925395089817854	0.0009095757148979812	0.05525058990877852	0.05197679984775625	-1.0128721451892891e-05	-0.00017685140174242275	-1.000624971774118e-05	-0.00017471299968238596
7.628787555301809	0.0007871959080136107	0.0007812213521888252	0.0008255835890155381	0.000817222430741386	0.0008480706713596669	0.0008381814683535286	0.0008724244403134461	0.0008607739888331346	0.000924863801000922	0.0009090556814480389	0.05523224995248391	0.051959581231614	-1.0043960591638729e-05	-0.00017642813773671717	-9.922549413340226e-06	-0.00017429548011377305
7.674754837981857	0.0007867870410939868	0.0007808148314670782	0.0008251431223244062	0.0008167862094781357	0.0008476109252105613	0.0008377272787808539	0.0008719431801785102	0.0008602998776369451	0.0009243340186926384	0.0009085371057871571	0.05521408049628194	0.051942522657415384	-9.959763426062307e-06	-0.00017600331343550768	-9.839405637045856e-06	-0.00017387642046995389
7.720999096663877	0.0007863790180968115	0.0007804091560743988	0.0008247036622346698	0.0008163509868205726	0.0008471522894651002	0.0008372741845454305	0.0008714631499416034	0.0008598269722164046	0.0009238057483190229	0.0009080199931821738	0.055196082556134	0.05192562507995604	-9.876126275081346e-06	-0.00017557692000050307	-9.756814756674975e-06	-0.00017345581203614957
7.767522000267617	0.0007859718421349271	0.0007800043291324385	0.0008242652124752072	0.0008159167664697819	0.0008466947682287138	0.0008368221896994502	0.0008709843541271139	0.0008593552770119445	0.000923278995338425	0.0009075043489311376	0.05517825715357051	0.05190888945925754	-9.793045481229154e-06	-0.00017514894852124763	-9.674773162361705e-06	-0.0001730336460265547
7.814325227768903	0.0007855655163386424	0.0007796003537803508	0.0008238277767959232	0.000815483552147707	0.0008462383656301763	0.0008363712983181216	0.0008705067972854863	0.0008588847964895165	0.0009227537652418267	0.0009069901783635974	0.055160605315740026	0.05189231676061341	-9.710517409550548e-06	-0.0001747193900150934	-9.593277266467179e-06	-0.00017260991358461486
7.861410468260233	0.0007851600438558547	0.0007791972331749132	0.0008233913589679074	0.0008150513475973056	0.0008457830858217891	0.0008359215144998502	0.000870030483993434	0.0008584155351408006	0.000922230063553135	0.0009064774868408809	0.05514312807545754	0.05187590795463702	-9.628538447535931e-06	-0.0001742882354277553	-9.512323503487602e-06	-0.00017218460578277694
7.908779421011744	0.0007847554278521771	0.0007787949704906561	0.000822955962783598	0.0008146201565827154	0.0008453289329795719	0.0008354728423664278	0.0008695554188541632	0.0008579474974834225	0.0009217078958294817	0.0009059662797563833	0.055125826471257626	0.051859664017306586	-9.547105004880166e-06	-0.0001738554756310351	-9.431908329851288e-06	-0.00017175771362099024
7.956433795532517	0.000784351671511069	0.0007783935689199942	0.0008225215920569511	0.0008141899828894189	0.0008448759113034566	0.0008350252860632219	0.0008690816064975961	0.0008574806880611725	0.0009211872676615293	0.0009054565625358598	0.05510870154744173	0.051843585930014445	-9.466213513404514e-06	-0.00017342110142284928	-9.35202822381978e-06	-0.00017132922802665096
8.004375311632296	0.0007839487780339641	0.000777993031673354	0.0008220882506236063	0.0008137608303244093	0.0008444240250174788	0.0008345788497593657	0.0008686090515805969	0.0008570151114442238	0.0009206681846737768	0.0009049483406377157	0.055091754354132286	0.0518276746796135	-9.385860426982043e-06	-0.00017298510352772856	-9.272679685406321e-06	-0.00017089913985471328
8.052605699483543	0.0007835467506403963	0.0007775933619793019	0.0008216559423410507	0.0008133327027163525	0.0008439732783699703	0.0008341335376479452	0.0008681377587871933	0.0008565507722293503	0.0009201506525248621	0.0009044416195532991	0.055074985947323414	0.051811931258467704	-9.306042221312108e-06	-0.00017254747259495828	-9.193859236191967e-06	-0.00017046743988627377
8.101126699683881	0.0007831455925681357	0.0007771945630846807	0.0008212246710887938	0.0008129056039157616	0.0008435236756337582	0.0008336893539461973	0.0008676677328288112	0.0008560876750401555	0.000919634676907881	0.0009039364048072042	0.05505839738893369	0.0517963566645	-9.226755393857908e-06	-0.00017210819919841192	-9.115563419207634e-06	-0.0001700341188278498
8.149940063318896	0.000782745307073315	0.0007767966382547361	0.0008207944407685331	0.0008124795377951608	0.0008430752211063596	0.0008332463028957011	0.0008671989784444999	0.0008556258245272904	0.0009191202635506952	0.0009034327019575654	0.0550419897468586	0.05178095190124145	-9.147996463711172e-06	-0.00017166727383666203	-9.037788798852558e-06	-0.0001695991673122954
8.199047552025359	0.0007823458974305619	0.0007763995907732511	0.0008203652553043272	0.000812054508249256	0.0008426279191101803	0.0008328043887625716	0.0008667315004011652	0.0008551652253686826	0.0009186074182162495	0.0009029305165963619	0.05502576409502424	0.051765717977883	-9.069761971448181e-06	-0.00017122468693134274	-8.960531960731238e-06	-0.00016916257589671968
8.248450938054788	0.0007819473669331335	0.0007760034239426799	0.0008199371186427678	0.000811630519195108	0.0008421817739927165	0.0008323636158376603	0.000866265303493804	0.0008547058822697638	0.0009180961467028929	0.0009024298543497239	0.05500972151344246	0.051750655909324476	-8.99204847901354e-06	-0.000170780428827344	-8.883789511507714e-06	-0.00016872433506240347
8.298152004337403	0.0007815497188930477	0.0007756081410842816	0.0008195100347531538	0.0008112075745723028	0.0008417367901267544	0.0008319239884367512	0.0008658003925457396	0.0008542477999637001	0.0009175864548446993	0.0009019307208782396	0.05499386308826438	0.051735766716227524	-8.914852569602214e-06	-0.00017033448979208998	-8.807558078865671e-06	-0.00016828443521460512
8.348152544546481	0.0007811529566412165	0.0007752137455382533	0.0008190840076276646	0.0008107856783431252	0.000841292971910575	0.0008314855109007604	0.0008653367724088572	0.0008537909832116202	0.0009170783485117916	0.0009014331218772649	0.05497818991183608	0.051721051425065355	-8.838170847538102e-06	-0.0001698868600148451	-8.731834311298536e-06	-0.00016784286668175552
8.398454363163072	0.0007807570835275826	0.0007748202406638677	0.0008186590412815378	0.0008103648344927345	0.0008408503237681561	0.000831048187595938	0.0008648744479638453	0.0008533354368028523	0.0009165718336106705	0.0009009370630772383	0.05496270308275499	0.05170651106817702	-8.761999938128318e-06	-0.00016943752960610348	-8.656614878038357e-06	-0.00016739961971465322
8.449059275541144	0.000780362102921254	0.0007744276298396096	0.000818235139753246	0.0008099450470293399	0.0008404088501493824	0.0008306120229140719	0.0008644134241204369	0.000852881165555158	0.0009160669160845464	0.0009004425502439959	0.05494740370592559	0.05169214668381933	-8.686336487553903e-06	-0.00016898648859706156	-8.581896468908348e-06	-0.00016695468448610362
8.49996910797308	0.0007799680182106393	0.000774035916463311	0.000817812307104674	0.000809526319984377	0.0008399685555302485	0.0008301770212726897	0.0008639537058176502	0.0008524281743149681	0.0009155636019136694	0.000899949589179091	0.054932292892617245	0.05167795931622041	-8.611177162751865e-06	-0.00016853372693903523	-8.507675794218808e-06	-0.00016650805109041933
8.551185697755594	0.0007795748328035868	0.0007736451039522918	0.0008173905474213012	0.0008091086574126876	0.000839529444413073	0.0008297431871152673	0.0008634952980240378	0.0008519764679576234	0.0009150618971156705	0.0008994581857201156	0.05491737176052125	0.05166395001563385	-8.536518651288544e-06	-0.00016807923450276596	-8.433949584640485e-06	-0.00016605970954253202
8.602710893256043	0.0007791825501275208	0.0007732551957434965	0.0008169698648123794	0.0008086920633926976	0.0008390915213267048	0.0008293105249114339	0.0008630382057379297	0.0008515260513876148	0.0009145618077458982	0.0008989683457410253	0.054902641433810094	0.05165011983839419	-8.462357661253792e-06	-0.00016762300107842076	-8.36071459109182e-06	-0.00016560964977807568
8.654546553979111	0.0007787911736295792	0.0007728661952936339	0.0008165502634111164	0.000808276542026598	0.0008386547908267371	0.0008288790391571811	0.0008625824339876838	0.0008510769295388232	0.0009140633398977604	0.0008984800751524644	0.05488810304319537	0.05163646984696991	-8.388690921110054e-06	-0.00016716501637387138	-8.287967584617514e-06	-0.00016515786165180457
8.706694550633951	0.0007784007067767563	0.0007724781060793194	0.0008161317473748601	0.0008078620974405291	0.0008382192574957233	0.000828448734375076	0.0008621279878319386	0.0008506291073747698	0.0009135664997030745	0.0008979933799021007	0.05487375772598873	0.051623001110021785	-8.315515179574406e-06	-0.00016670527001458324	-8.215705356241082e-06	-0.00016470433493756542
8.759156765201672	0.0007780111530560406	0.0007720909315972148	0.000815714320885283	0.0008074487337847612	0.0008377849259433903	0.00082801961511447	0.0008616748723598645	0.0008501825898888582	0.0009130712933324127	0.0008975082659749556	0.05485960662616055	0.05160971470245814	-8.242827205547434e-06	-0.00016624375154355997	-8.143924716895456e-06	-0.00016424905932763134
8.811935091003267	0.0007776225159745564	0.000771704675364171	0.0008152979881485676	0.0008070364552338817	0.000837351800806856	0.0008275916859517157	0.0008612230926914197	0.0008497373821046251	0.0009125777269954554	0.0008970247393937417	0.05484565089440248	0.05159661170549104	-8.170623787936288e-06	-0.00016578045041998335	-8.072622497279879e-06	-0.00016379202443217444
8.865031432767935	0.0007772347990597048	0.0007713193409173694	0.0008148827533955935	0.0008066252659869778	0.0008369198867508491	0.0008271649514903784	0.0008607726539776069	0.0008492934890759895	0.0009120858069413465	0.0008965428062192014	0.05483189168818832	0.05158369320669656	-8.098901735549731e-06	-0.00016531535601838065	-8.001795547734128e-06	-0.0001633332197782389
8.918447706701835	0.0007768480058593112	0.0007709349318144707	0.0008144686208821298	0.0008062151702678296	0.0008364891884679313	0.0008267394163614584	0.0008603235614007353	0.0008488509158875093	0.0009115955394590546	0.0008960624725504532	0.054818330171835156	0.05157096030006996	-8.027657877026154e-06	-0.00016484845762923528	-7.93144073815092e-06	-0.00016287263480982417
8.972185840557227	0.0007764621399417599	0.0007705514516337511	0.0008140555948890174	0.00080580617232509	0.0008360597106787128	0.0008263150852236021	0.0008598758201746764	0.0008484096676546286	0.0009111069308777274	0.000895583744525329	0.054804967516569034	0.05155841408608677	-7.956889060653158e-06	-0.00016437974445679404	-7.861554957832792e-06	-0.00016241025888616423
9.02624777370205	0.0007760772048961498	0.0007701689039742584	0.0008136436797223711	0.000805398276432486	0.0008356314581320878	0.0008258919627633329	0.0008594294355451364	0.0008479697495239451	0.0009106199875670688	0.0008951066283207347	0.05479180490058567	0.05154605567176154	-7.886592154257403e-06	-0.0001639092056189284	-7.792135115371537e-06	-0.00016194608128183852
9.080635457189915	0.0007756932043324304	0.0007697872924559496	0.0008132328797137627	0.0008049914868889994	0.000835204435605449	0.0008254700536952623	0.0008589844127899141	0.0008475311666734594	0.0009101347159376971	0.0008946311301529914	0.05477884350911725	0.05153388617070819	-7.816764045165576e-06	-0.00016343683014749533	-7.723178138577085e-06	-0.00016148009118635565
9.135350853830497	0.0007753101418815539	0.0007694066207198439	0.0008128231992204218	0.0008045858080190669	0.0008347786479049222	0.0008250493627623228	0.0008585407572191741	0.0008470939243128428	0.0009096511224415232	0.0008941572562781981	0.05476608453449483	0.05152190670320102	-7.747401639979744e-06	-0.00016296260698595022	-7.654680974313564e-06	-0.00016101227770265458
9.190395938260405	0.0007749280211956193	0.0007690268924281682	0.0008124146426254273	0.0008041812441727706	0.0008343540998655932	0.0008246298947359866	0.0008580984741757144	0.0008466580276836966	0.0009091692135721235	0.0008936850129925858	0.054753529176217085	0.05151011839623565	-7.678501864560872e-06	-0.00016248652499020744	-7.586640588446401e-06	-0.00016054262984760426
9.245772697014415	0.0007745468459480205	0.0007686481112645055	0.0008120072143379057	0.0008037777997260333	0.0008339307963517368	0.0008242116544164956	0.0008576575690352393	0.0008462234820598185	0.0009086889958651186	0.0008932144066328801	0.05474117864101416	0.051498522383591865	-7.610061663827598e-06	-0.00016200857292675286	-7.519053965637616e-06	-0.00016007113654964433
9.301483128597186	0.0007741666198335987	0.0007682702809339501	0.0008116009187932324	0.0008033754790808197	0.0008335087422570557	0.0008237946466330935	0.0008572180472066378	0.0008457902927474745	0.0009082104758985604	0.0008927454435766707	0.05472903414291606	0.0514871198058972	-7.542078001686846e-06	-0.00016152873947206103	-7.451918109311999e-06	-0.00015959778664939583
9.357529243555355	0.0007737873465687885	0.0007678934051632533	0.0008111957604532275	0.0008029742866653302	0.0008330879425049103	0.0008233788762442516	0.0008567799141322569	0.0008453584650856627	0.0009077336602933135	0.0008922781302427739	0.05471709690332082	0.0514759118106881	-7.474547860952287e-06	-0.0001610470132134556	-7.385230041536545e-06	-0.0001591225688992448
9.413913064550128	0.0007734090298917689	0.0007675174877009769	0.0008107917438063586	0.000802574226934202	0.0008326684020485547	0.0008229643481379034	0.0008563431752881819	0.000844928004446389	0.0009072585557134456	0.0008918124730916076	0.05470536815106282	0.05146489955247708	-7.407468243162199e-06	-0.00016056338264608394	-7.3189868028556565e-06	-0.0001586454719608721
9.47063662643026	0.0007730316735626193	0.0007671425323176493	0.0008103888733679464	0.0008021753043687142	0.0008322501258713811	0.000822551067231683	0.000855907836184522	0.0008444989162349436	0.0009067851688666265	0.0008913484786255694	0.054693849122481465	0.05145408419281564	-7.340836168497067e-06	-0.00016007783617352778	-7.253185452235633e-06	-0.000158166484406419
9.527701976305488	0.0007726552813634663	0.0007667685428059148	0.0008099871536803647	0.0008017775234769849	0.0008318331189871535	0.0008221390384731547	0.0008554739023656894	0.0008440712058901727	0.0009063135065045181	0.0008908861533894104	0.05468254106149279	0.05144346690036033	-7.274648675706721e-06	-0.00015959036210749789	-7.187823066956249e-06	-0.0001576855947174327
9.585111173620431	0.0007722798570986404	0.0007663955229806902	0.0008095865893132484	0.0008013808887941784	0.0008314173864402535	0.0008217282668400557	0.0008550413794106889	0.0008436448788847619	0.0009058435754231792	0.0008904255039706205	0.05467144521965914	0.05143304885094077	-7.208902821939471e-06	-0.0001591009486658912	-7.122896742460701e-06	-0.00015720279128306203
9.642866290228868	0.0007719054045948307	0.000766023476679322	0.0008091871848637016	0.0008009854048827115	0.0008310029333059239	0.0008213187573405349	0.0008546102729334078	0.0008432199407255159	0.0009053753824634704	0.0008899665369998153	0.054660562856261585	0.05142283122762426	-7.143595682654498e-06	-0.00015860958397256875	-7.058403592254993e-06	-0.000156718062400113
9.700969410468568	0.0007715319277012403	0.0007656524077617428	0.0008087889449565056	0.0008005910763324612	0.0008305897646905156	0.0008209105150133973	0.0008541805885829073	0.0008427963969536449	0.0009049089345114641	0.0008895092591511261	0.0546498952383732	0.05141281522078556	-7.078724351524714e-06	-0.00015811625605702262	-6.99434074783855e-06	-0.00015623139627260474
9.75942263123647	0.0007711594302897402	0.0007652823201106261	0.0008083918742443283	0.0008001979077609701	0.0008301778857317336	0.0008205035449283425	0.000853752332043714	0.0008423742531450467	0.0009044442384988527	0.0008890536771425897	0.054639443640930235	0.05140300202817527	-7.014285940302317e-06	-0.0001576209528526551	-6.9307053585437525e-06	-0.00015574278101013195
9.818228062064373	0.0007707879162550332	0.0007649132176315519	0.0008079959774079412	0.0007998059038136642	0.0008297673015988917	0.0008200978521862195	0.000853325509036123	0.0008419535149106021	0.0009039813014033727	0.0008885997977365535	0.05462920934680795	0.051393392854987556	-6.9502775787381316e-06	-0.00015712366219716722	-6.8674945914674185e-06	-0.00015525220462797584
9.877387825195074	0.0007704173895148025	0.000764545104253157	0.0008076012591564243	0.000799415069164055	0.0008293580174931577	0.000819693441919264	0.0008529001253164885	0.000841534187896458	0.000903520130249216	0.0008881476277400659	0.05461919364689556	0.05138398891393294	-6.886696414452366e-06	-0.00015662437183094902	-6.804705631352839e-06	-0.00015475965504596623
9.936904055658934	0.000770047854009882	0.0007641779839273064	0.0008072077242273914	0.0007990254085139634	0.0008289500386478159	0.0008192903192913591	0.0008524761866775355	0.0008411162777843305	0.0009030607321074646	0.0008876971740052928	0.05460939784017154	0.051374791425307445	-6.8235396128322676e-06	-0.00015612306939655207	-6.742335680467483e-06	-0.00015426512008762105
9.996778901350961	0.0007696793137044067	0.0007638118606292449	0.0008068153773871978	0.0007986369265937259	0.000828543370328515	0.0008188884894982771	0.0008520536989486546	0.0008406997902917921	0.0009026031140965099	0.0008872484434299153	0.05459982323377945	0.05136580161706453	-6.760804356928905e-06	-0.00015561974243785692	-6.6803819585231974e-06	-0.0001537685874794803
10.05701452310831	0.000769311772585983	0.0007634467383577692	0.0008064242234311665	0.0007982496281624198	0.000828138017833535	0.0008184879577679439	0.0008516326679962187	0.0008402847311725791	0.000902147283382495	0.0008868014429575528	0.05459047114310798	0.05135702072488779	-6.698487847337474e-06	-0.00015511437839929587	-6.618841702543503e-06	-0.00015327004485030105
10.117613094788254	0.0007689452346658432	0.000763082621135384	0.0008060342671838023	0.0007978635180080738	0.0008277339864940392	0.0008180887293606845	0.0008512130997238844	0.0008398711062168864	0.0009016932471797431	0.00088635617957817	0.05458134289186573	0.05134844999226478	-6.6365873021305075e-06	-0.00015460696462546442	-6.5577121668080815e-06	-0.00015276947973083543
10.178576803346665	0.0007685797039790152	0.0007627195130084725	0.0008056455134990169	0.0007974786009478943	0.0008273312816743435	0.0008176908095694892	0.0008507950000729104	0.0008394589212516756	0.0009012410127512059	0.0008859126603285051	0.054572439812163934	0.05134009067056011	-6.575099956667926e-06	-0.00015409748835881754	-6.496990622647213e-06	-0.0001522668795509996
10.239907848916916	0.0007682151845844853	0.000762357418047462	0.0008052579672603543	0.0007970948818284864	0.0008269299087721799	0.0008172942037202735	0.000850378375022473	0.0008390481821409833	0.0009007905874089078	0.000885470892292493	0.054563763244593735	0.05133194401909137	-6.51402306358316e-06	-0.0001535859367407244	-6.436674358444375e-06	-0.00015176223164176106
10.301608444889292	0.0007678516805653614	0.000761996340346987	0.0008048716333812099	0.0007967123655260734	0.00082652987321896	0.0008168989171721345	0.0008499632305899792	0.0008386388947862254	0.0009003419785143928	0.0008850308826016907	0.054555314538309384	0.051324011305204635	-6.453353892646972e-06	-0.00015307229680980305	-6.376760679516549e-06	-0.00015125552323305702
10.363680817990868	0.0007674891960290425	0.0007616362840260618	0.0008044865168050637	0.0007963310569467269	0.0008261311804800484	0.0008165049553176216	0.0008495495728313931	0.0008382310651265141	0.0008998951934791836	0.0008845926384357141	0.05454709505110822	0.05131629380435061	-6.3930897306486295e-06	-0.00015255655550111547	-6.317246907952892e-06	-0.00015074674145265643
10.426127208365882	0.0007671277351073833	0.0007612772532282456	0.0008041026225057034	0.0007959509610265894	0.000825733836055029	0.0008161123235829986	0.0008491374078415548	0.0008378246991389683	0.0008994502397652355	0.0008841561670226717	0.05453910614951504	0.05130879280016212	-6.3332278812926884e-06	-0.00015203869964472427	-6.2581303825505474e-06	-0.00015023587332549382
10.488949869656532	0.0007667673019568684	0.0007609192521218195	0.0008037199554874614	0.0007955720827321088	0.0008253378454779869	0.000815721027428519	0.0008487267417545136	0.0008374198028390388	0.0008990071248854077	0.0008837214756396126	0.054531349208864696	0.05130150958453382	-6.273765665103584e-06	-0.00015151871596563726	-6.199408458707097e-06	-0.00014972290577308645
10.552151069084381	0.0007664079007587757	0.0007605622848999498	0.0008033385207854402	0.0007951944270602627	0.000824943214317775	0.00081533107234869	0.0008483175807438503	0.0008370163822808205	0.0008985658564039237	0.000883288571612965	0.05452382561338796	0.05129444545769979	-6.214700419342363e-06	-0.00015099659108305796	-6.141078508339025e-06	-0.00014920782561286816
10.615733087532126	0.0007660495357193521	0.0007602063557808674	0.0008029583234657514	0.0007948179990387949	0.0008245499481782991	0.000814942463872551	0.000847909931023015	0.0008366144435573813	0.0008981264419368495	0.0008828574623189909	0.05451653675629528	0.05128760172831412	-6.15602949786357e-06	-0.0001504723115083595	-6.083137919745546e-06	-0.00014869061955660734
10.679698219625935	0.0007656922110699834	0.0007598514690080372	0.0008025793686257488	0.0007944428037264479	0.0008241580526987951	0.0008145552075639472	0.0008475037988456606	0.0008362139928010867	0.0008976888891525682	0.0008824281551842399	0.054509484039865726	0.05128097971353219	-6.097750271053665e-06	-0.00014994586364547313	-6.025584097535744e-06	-0.0001481712742100738
10.744048773818252	0.0007653359310673682	0.0007594976288503359	0.0008022016613942676	0.0007940688462131988	0.0008237675335541129	0.0008141693090218087	0.0008470991905059816	0.0008358150361839294	0.0008972532057722651	0.000882000657686009	0.054502668875532574	0.0512745807390934	-6.039860125695712e-06	-0.00014941723378919525	-5.968414462510611e-06	-0.0001476497760719564
10.808787072471103	0.0007649806999936919	0.0007591448396022267	0.000801825206931863	0.0007936961316204981	0.0008233783964550022	0.0008137847738804301	0.0008466961123390553	0.0008354175799178612	0.0008968193995704128	0.0008815749773528051	0.054496092683972416	0.05126840613940172	-5.9823564649069336e-06	-0.00014888640812471543	-5.911626451589325e-06	-0.00014712611153333555
10.87391545193992	0.0007646265221568022	0.0007587931055839358	0.0008014500104310508	0.0007933246651015074	0.0008229906471483981	0.0008134016078097532	0.0008462945707211871	0.0008350216302551273	0.000896387478375263	0.000881151121764814	0.05448975689519617	0.05126245725761147	-5.92523670799993e-06	-0.00014835337272633975	-5.855217517670465e-06	-0.0001466002668759625
10.93943626265785	0.0007642734018903861	0.0007584424311416329	0.0008010760771165536	0.0007929544518413432	0.0008226042914177145	0.0008130198165156539	0.0008458945720702578	0.0008346271934886069	0.0008959574500693469	0.0008807290985543743	0.054483662948635984	0.05125673544571135	-5.868498290404617e-06	-0.00014781811355660257	-5.79918512957564e-06	-0.00014607222827214827
11.00535186922059	0.0007639213435541469	0.0007580928206476086	0.0008007034122455418	0.0007925854970573181	0.0008222193350831332	0.0008126394057402262	0.0008454961228460748	0.0008342342759521512	0.0008955293225899732	0.0008803089154064537	0.05447781229324184	0.05125124206460994	-5.812138663570214e-06	-0.0001472806164656837	-5.7435267719341265e-06	-0.0001455419817835979
11.071664650471687	0.0007635703515339838	0.0007577442785004566	0.0008003320211078845	0.0007922178059991878	0.0008218357840019023	0.0008122603812620761	0.000845099229550726	0.0008338428840209309	0.0008951031039297385	0.0008798905800591334	0.054472206387569326	0.05124597848422302	-5.756155294850754e-06	-0.00014674086718988177	-5.688239945063171e-06	-0.00014500951336007817
11.138376999588447	0.000763220430242172	0.0007573968091252553	0.0007999619090263959	0.0007918513839493973	0.0008214536440686309	0.0008118827488966116	0.000844703898728937	0.0008334530241117812	0.0008946788021370377	0.0008794741003040938	0.054466846699876593	0.05124094608356015	-5.700545667425283e-06	-0.00014619885135117028	-5.633322164912483e-06	-0.00014447480883905683
11.205491324168262	0.0007628715841175431	0.0007570504169737506	0.0007995930813570879	0.0007914862362233306	0.0008210729212155915	0.0008115065144963384	0.0008443101369684326	0.0008330647026835535	0.0008942564253165825	0.0008790594839871081	0.05446173470821753	0.051236146250814234	-5.64530728019378e-06	-0.0001456545544557819	-5.578770962942799e-06	-0.00014393785394425929
11.273010046315514	0.0007625238176256695	0.0007567051065245413	0.0007992255434894227	0.0007911223681695619	0.0008206936214130212	0.0008111316839511575	0.0008439179509003003	0.0008326779262374691	0.000893835981629925	0.0008786467390085394	0.05445687190053801	0.05123158038345037	-5.590437647680878e-06	-0.0001451079618939033	-5.524583886042621e-06	-0.000143398634285391
11.340935602728974	0.0007621771352590446	0.0007563608822832625	0.0007988593008465657	0.0007907597851701071	0.0008203157506694265	0.0008107582631886632	0.0008435273471993544	0.0008322927013174744	0.0008934174792959823	0.0008782358733238414	0.05445225977477195	0.05122724988829688	-5.53593429993178e-06	-0.00014455905893764887	-5.470758496418059e-06	-0.0001428571353561947
11.409270444789758	0.0007618315415372722	0.000756017748782776	0.000798494358885647	0.0007903984926406824	0.0008199393150318941	0.0008103862581744499	0.0008431383325845134	0.0008319090345106046	0.0008930009265915763	0.0008778268949440691	0.054447899838941	0.05122315618163697	-5.481794782420321e-06	-0.00014400783074083878	-5.417292371498288e-06	-0.00014231334253397843
11.478017038649782	0.0007614870410072486	0.0007556757105833548	0.0007981307230980156	0.0007900384960309575	0.0008195643205863977	0.0008100156749124126	0.0008427509138191673	0.0008315269324473439	0.0008925863318519666	0.0008774198119363884	0.054443793611251935	0.0512193006893016	-5.4280166559639645e-06	-0.00014345426233794423	-5.364183103868762e-06	-0.00014176724107900496
11.547177865320764	0.0007611436382433528	0.0007553347722728755	0.0007977683990095038	0.0007896798008248185	0.0008191907734581138	0.0008096465194450576	0.0008423650977115592	0.0008311464018019945	0.0008921737034713993	0.0008770146324245954	0.05443994262019802	0.0512156848467622	-5.374597496607576e-06	-0.00014289833864231105	-5.311428301141112e-06	-0.0001412188161325767
11.616755420763786	0.0007608013378476342	0.0007549949384670075	0.0007974073921806901	0.000789322412540627	0.0008188186798117377	0.0008092787978538122	0.0008419808911151648	0.0008307674492930459	0.0008917630499036564	0.00087661136458964	0.05443634840465902	0.0512123100992268	-5.321534895554904e-06	-0.0001423400444463263	-5.259025585887221e-06	-0.00014066805271678584
11.686752215979308	0.0007604601444500009	0.0007546562138094045	0.000797047708207162	0.0007889663367314832	0.0008184480458517996	0.0008089125162593368	0.0008415983009290764	0.0008303900816835478	0.0008913543796626096	0.000876210016670152	0.05443301251400553	0.051209177901735174	-5.268826459055818e-06	-0.00014177936441928107	-5.206972595531677e-06	-0.0001401149357332654
11.75717077709787	0.0007601200627084142	0.0007543186029718992	0.0007966893527197869	0.0007886115789854937	0.0008180788778229897	0.0008085476808218425	0.0008412173340983926	0.0008300143057814894	0.0008909477013227858	0.0008758105969629785	0.054429936508201056	0.05120628971925593	-5.216469808311773e-06	-0.00014121628310673207	-5.155266982261562e-06	-0.00013955944996174585
11.82801364547121	0.0007597810973090771	0.0007539821106546969	0.0007963323313849789	0.0007882581449260365	0.0008177111820104792	0.000808184297741408	0.0008408379976146084	0.0008296401284401775	0.0008905430235199308	0.0008754131138237199	0.054427121957908095	0.051203647026784864	-5.16446257939427e-06	-0.00014065078492955796	-5.103906412939722e-06	-0.00013900158005963892
11.899283377763982	0.000759443252966632	0.0007536467415865722	0.0007959766499049732	0.0007879060402120336	0.0008173449647402499	0.0008078223732583022	0.0008404602985160118	0.0008292675565586229	0.0008901403549515872	0.0008750175756672777	0.05442457044459247	0.051201251309443446	-5.112802423148585e-06	-0.00014008285418259936	-5.052888569012821e-06	-0.00013844131056059417
11.970982546046038	0.0007591065344243523	0.000753312500525065	0.0007956223140180971	0.00078755527053822	0.000816980232379422	0.0008074619136533068	0.0008400842438880821	0.000828896597081926	0.0008897397043776694	0.000874623990968403	0.05442228356063334	0.05119910406258044	-5.061487005094886e-06	-0.00013951247503374287	-5.002211146412465e-06	-0.00013787862587333333
12.043113737885237	0.0007587709464543413	0.000752979392256681	0.0007952693294990494	0.0007872058416354212	0.0008166169913365894	0.0008071029252480454	0.0008397098408638938	0.00082852725700167	0.0008893410806210533	0.0008742323682622542	0.05442026290942941	0.05119720679187171	-5.010514005329356e-06	-0.00013893963152239452	-4.951871855457188e-06	-0.0001373135102804568
12.115679556440844	0.0007584364938577296	0.000752647421597091	0.0007949177021591779	0.0007868577592708284	0.0008162552480621543	0.0008067454144053129	0.0008393370966245227	0.0008281595433563157	0.0008889444925681668	0.00087384271614496	0.05441851010550863	0.05119556101342421	-4.959881118480822e-06	-0.0001383643075594243	-4.9018684208134225e-06	-0.0001367459479385269
12.188682620557461	0.0007581031814648698	0.0007523165933913289	0.0007945674378467562	0.0007865110292482733	0.0008158950090486628	0.000806389387529404	0.0008389660183994537	0.0008277934632315967	0.0008885499491695834	0.0008734550432741823	0.054417026774641636	0.05119416825387976	-4.909586053550297e-06	-0.00013778648692452933	-4.852198581335905e-06	-0.0001361759228750703
12.26212556485955	0.000757771014135546	0.0007519869125140028	0.0007942185424472753	0.0007861656574085188	0.0008155362808311549	0.0008060348510664575	0.0008385966134670026	0.00082742902376093	0.000888157459440637	0.0008730693583696994	0.054415814553951315	0.051193030050519575	-4.8596265338572e-06	-0.0001372061532659563	-4.802860090007827e-06	-0.00013560341898838368
12.336011039846525	0.0007574399967591657	0.0007516583838694887	0.0007938710218837202	0.0007858216496295313	0.0008151790699874999	0.0008056818115047862	0.0008382288891547254	0.0008270662321258118	0.0008877670324620209	0.0008726856702139759	0.054414875092027803	0.051192147951369685	-4.810000296973441e-06	-0.00013662329009977991	-4.753850713885323e-06	-0.00013502842004720073
12.41034171198835	0.0007571101342549691	0.0007513310123921443	0.0007935248821168626	0.0007854790118267735	0.0008148233831387501	0.0008053302753752235	0.0008378628528398468	0.0008267050955562362	0.0008873786773804135	0.0008723039876527553	0.054414210049043475	0.05119152351531109	-4.760705094578564e-06	-0.0001360378808075713	-4.705168233952624e-06	-0.0001344509096881108
12.485120263821853	0.0007567814315722313	0.0007510048030465114	0.0007931801291455495	0.0007851377499534899	0.00081446922694949	0.0008049802492514664	0.000837498511949684	0.0008263456213311041	0.0008869924034090979	0.0008719243195956502	0.05441382109686874	0.051191158312185285	-4.71173869240598e-06	-0.00013544990863570416	-4.656810445063941e-06	-0.00013387087141478182
12.560349394047481	0.0007564538936904699	0.0007506797608275275	0.0007928367690069974	0.0007847978700009992	0.0008141166081281915	0.0008046317397504255	0.0008371358739620792	0.0008259878167786453	0.0008866082198285953	0.0008715466750167419	0.054413709919189354	0.051191053922906425	-4.663098870157957e-06	-0.00013485935669463323	-4.608775155861937e-06	-0.00013328828859748842
12.63603181762671	0.0007561275256196498	0.000750355890760732	0.0007924948077770836	0.000784459377998983	0.0008137655334275686	0.0008042847535325715	0.0008367749464058309	0.0008256316892768351	0.0008862261359872992	0.0008711710629551822	0.054413878211626764	0.05119121193957182	-4.614783421405012e-06	-0.0001342662079571455	-4.561060188685781e-06	-0.0001327031444715021
12.712170265880024	0.0007558023324003946	0.0007500331979024811	0.0007921542515706477	0.000784122280015786	0.0008134160096449412	0.0008039392973022933	0.0008364157368611357	0.0008252772462538256	0.0008858461613021221	0.0008707974925158083	0.05441432768185653	0.05119163396557381	-4.566790153489632e-06	-0.00013367044525688931	-4.513663379459264e-06	-0.00013211542213509286
12.78876748658549	0.0007554783191041954	0.0007497116873401589	0.0007918151065417888	0.0007837865821587106	0.0008130680436225965	0.0008035953778082539	0.0008360582529600303	0.0008249244951883726	0.0008854683052591461	0.0008704259728697587	0.05441506004973172	0.0511923216157148	-4.5191168874716275e-06	-0.00013307205128801347	-4.4665825776543655e-06	-0.00013152510454972344
12.865826244077915	0.0007551554908336221	0.0007493913641923911	0.0007914773788841685	0.000783452290574317	0.0008127216422481561	0.0008032530018437494	0.0008357025023868374	0.0008245734436102701	0.0008850925774142793	0.0008700565132550973	0.05441607704740475	0.05119327651632245	-4.471761458007574e-06	-0.00013247100860305783	-4.419815646166357e-06	-0.00013093217453799544
12.943349319348618	0.0007548338527225374	0.0007490722336092622	0.0007911410748313159	0.0007831194114487279	0.000812376812454948	0.0008029121762470744	0.0008353484928786197	0.0008242240991007892	0.0008847189873939234	0.0008696891229774454	0.05441738041945333	0.051194500305363974	-4.424721713274481e-06	-0.00013186729961192634	-4.373360461235737e-06	-0.00013033661478220604
13.0213395101458	0.0007545134099363113	0.0007487543007725319	0.0007908062006569351	0.0007827879510079318	0.0008120335612223783	0.0008025729079018878	0.0008349962322256336	0.0008238764692931208	0.0008843475448956439	0.0008693238114106185	0.054418971923005224	0.05119599463256742	-4.377995514892596e-06	-0.00013126090658058254	-4.327214912371903e-06	-0.00012973840782334878
13.099799631075467	0.0007541941676720384	0.000748437570895856	0.0007904727626752163	0.0007824579155180929	0.0008116918955763109	0.000802235203737585	0.0008346457282717929	0.000823530561872823	0.000883978259688854	0.0008689605879972735	0.054420853327866725	0.05119776115953779	-4.331580737849949e-06	-0.00013065181163030015	-4.2813769022802955e-06	-0.00012913753606050293
13.178732513703073	0.0007538761311587503	0.0007481220492250013	0.0007901407672411437	0.0007821293112858576	0.000811351822589443	0.0008018990707296667	0.0008342969889151272	0.0008231863845782683	0.0008836111416154933	0.0008685994622495541	0.05442302641665135	0.0511998015598795	-4.285475270371375e-06	-0.0001300399967351651	-4.235844346738363e-06	-0.00012853398174811348
13.258141006655675	0.0007535593056576447	0.0007478077410380766	0.0007898102207508199	0.000781802144658674	0.0008110133493816973	0.000801564515900124	0.0008339500221082617	0.0008228439452011069	0.0008832462005907357	0.00086824044374976	0.05442549298490982	0.05120211751931742	-4.239677013890761e-06	-0.00012942544372179787	-4.190615174562602e-06	-0.00012792772699601884
13.338027975724735	0.0007532436964622933	0.0007474946516457457	0.0007894811296417719	0.0007814764220250991	0.000810676483120599	0.0008012315463178082	0.0008336048358588789	0.0008225032515867173	0.0008828834466036759	0.0008678835421509992	0.054428254841263256	0.05120471073582131	-4.194183882946963e-06	-0.00012880813426791038	-4.145687327495803e-06	-0.00012731875376756352
13.418396303969553	0.0007529293088988754	0.0007471827863914615	0.0007891535003932823	0.0007811521498151244	0.0008103412310216761	0.0008009001690988249	0.0008332614382302079	0.0008221643116346785	0.0008825228897180525	0.0008675287671778728	0.05443131380753575	0.05120758291973026	-4.1489938050623745e-06	-0.00012818804989972454	-4.101058760115975e-06	-0.0001267070438777107
13.49924889182131	0.0007526161483263953	0.0007468721506516875	0.0007888273395267071	0.0007808293345004938	0.0008100076003488501	0.0008005703914069149	0.0008329198373415023	0.000821827133299235	0.0008821645400729607	0.0008671761286271499	0.05443467171888971	0.0512107357938781	-4.104104720722979e-06	-0.00012756517199230544	-4.056727439791241e-06	-0.00012609257899301451
13.580588657187745	0.0007523042201369098	0.0007465627498361284	0.0007885026536058028	0.0007805079825950276	0.0008096755984148336	0.0008002422204538477	0.00083258004136853	0.0008214917245897717	0.0008818084078835761	0.0008668256363684551	0.05443833042396365	0.05121417109372286	-4.0595145832456395e-06	-0.00012693948176684122	-4.012691346547137e-06	-0.00012547534062862242
13.662418535558457	0.0007519935297557553	0.00074625458938796	0.0007881794492370569	0.0007801881006549501	0.000809345232581535	0.0007999156634998172	0.0008322420585440671	0.0008211580935712929	0.0008814545034418943	0.0008664773003449673	0.05444229178500939	0.05121789056747495	-4.015221358750348e-06	-0.00012631096029072642	-3.9689484730640046e-06	-0.00012485531014913565
13.744741480110864	0.0007516840826417711	0.0007459476747840556	0.0007878577330700132	0.000779869695279213	0.0008090165102604572	0.0007995907278538322	0.0008319058971583894	0.0008208262483648995	0.0008811028371174618	0.000866131130574114	0.05444655767803209	0.05122189597622934	-3.971223026004098e-06	-0.00012567958847389815	-3.925496824500052e-06	-0.00012423246876447358
13.827560461816718	0.000751375884287542	0.0007456420115352313	0.0007875375117976184	0.0007795527731098401	0.0008086894389131203	0.0007992674208741326	0.0008315715655597888	0.0008204961971482887	0.0008807534193581433	0.0008657871371482962	0.05445112999293301	0.05122618909409578	-3.927517576391391e-06	-0.00012504534706911374	-3.882334418470537e-06	-0.00012360679753029014
13.910878469549415	0.0007510689402196144	0.000745337605186466	0.0007872187921565457	0.0007792373408322473	0.0008083640260514588	0.0007989457499685791	0.0008312390721550657	0.0008201679481562325	0.0008804062606908617	0.0008654453302355916	0.054456010633652026	0.05123077170833548	-3.884103013836182e-06	-0.00012440821667022983	-3.839459284968837e-06	-0.00012297827734616962
13.9946985101918	0.000750763255998744	0.0007450344613171517	0.0007869015809275467	0.0007789234051755936	0.0008080402792382535	0.0007986257225950766	0.0008309084254100548	0.0008198415096810876	0.0008800613717223811	0.000865105720080494	0.054461201518312574	0.05123564561949431	-3.840977354689114e-06	-0.00012376817771023174	-3.7968694662597613e-06	-0.0001223468889539614
14.079023608744702	0.0007504588372201189	0.0007447325855413202	0.0007865858849357853	0.0007786109729131112	0.0008077182060875396	0.0007983073462619748	0.0008305796338501332	0.0008195168900732874	0.0008797187631400692	0.000864768317004636	0.054466704579369044	0.051240812641541685	-3.7981386276798174e-06	-0.00012312521046031755	-3.7545630168283814e-06	-0.0001217126129367807
14.163856808436103	0.0007501556895136055	0.0007444319835078922	0.0007862717110511909	0.0007783000508624569	0.0008073978142650421	0.0007979906285284954	0.0008302527060607515	0.000819194097741857	0.0008793784457126919	0.0008644331314075418	0.054472521763754896	0.051246274602007806	-3.7555848738093575e-06	-0.0001224792950275666	-3.7125380032785454e-06	-0.00012107542971659391
14.24920117083096	0.0007498538185439808	0.0007441326609009129	0.0007859590661888026	0.0007779906458860538	0.0008070791114885972	0.0007976755770051458	0.0008299276506879566	0.0008188731411549216	0.000879040430291199	0.0008641001737673707	0.05447865503303287	0.0512520333421266	-3.7133141462912522e-06	-0.00012183041135427342	-3.670792504262624e-06	-0.00012043531955358011
14.335059775941703	0.0007495532300111773	0.0007438346234398	0.0007856479573091258	0.0007776827648914448	0.0008067621055285906	0.0007973621993541499	0.0008296044764389307	0.0008185540288402263	0.0008787047278095332	0.0008637694546416821	0.054485106363547565	0.05125809071697473	-3.671324510461267e-06	-0.00012117853921572719	-3.6293246104069157e-06	-0.0001197922625442438
14.421435722339384	0.0007492539296505204	0.0007435378768795853	0.0007853383914184828	0.0007773764148316418	0.0008064468042083906	0.000797050503289871	0.0008292831920825256	0.0008182367693856567	0.0008783713492854342	0.0008634409846681978	0.05449187774657874	0.05126444859561785	-3.629614043706292e-06	-0.00012052365821904609	-3.588132424237056e-06	-0.00011914623862002705
14.50833212726552	0.0007489559232329764	0.0007432424270111651	0.0007850303755693758	0.0007770716027054853	0.0008061332154047925	0.0007967404965792505	0.0008289638064498123	0.0008179213714397699	0.0008780403058212658	0.0008631147745655837	0.054498971188497315	0.051271108861254334	-3.588180835388012e-06	-0.00011986574780176174	-3.547214060098218e-06	-0.00011849722754581071
14.595752126744532	0.0007486592165653925	0.0007429482796615449	0.0007847239168608429	0.0007767683355579976	0.0008058213470484595	0.0007964321870422381	0.000828646328434626	0.0008176078437123232	0.0008777116086048389	0.0008627908351342284	0.05450638871092328	0.05127807341136476	-3.5470229867553063e-06	-0.00011920478722943217	-3.506567644072714e-06	-0.00011784520891802708
14.683698875697011	0.0007483638154907503	0.0007426554406940951	0.0007844190224388294	0.0007764666204807521	0.0008055112071243786	0.0007961255825522405	0.0008283307669941284	0.0008172961949748192	0.0008773852689102579	0.0008624691772570444	0.0545141323508844	0.05128534415785826	-3.506138610866183e-06	-0.0001185407555945317	-3.4661913139036674e-06	-0.00011719016216307776
14.772175548053516	0.0007480697258884088	0.0007423639160087992	0.0007841156994965492	0.0007761664646122324	0.0008052028036723079	0.0007958206910365601	0.0008280171311493635	0.0008169864340610441	0.0008770612980987635	0.0008621498119002656	0.0545222041609791	0.051292923027225504	-3.4655258325348715e-06	-0.00011787363181536836	-3.426083218939502e-06	-0.00011653206653658432
14.861185336869132	0.000747776953674358	0.0007420737115425098	0.000783813955274859	0.0007758678751382029	0.0008048961447872386	0.0007955175204768474	0.000827705429985827	0.0008166785698676203	0.000876739707619593	0.0008618327501142603	0.05453060620953779	0.05130081196069036	-3.4251827882173305e-06	-0.00011720339463297536	-3.386241520026388e-06	-0.0001158709011203074
14.95073145443871	0.000747485504801473	0.0007417848332692065	0.0007835137970626344	0.0007755708592920824	0.0008045912386198574	0.0007952160789095559	0.0008273956726540425	0.0008163726113545631	0.0008764205090108527	0.0008615180030343559	0.05453934058078995	0.051309012914364474	-3.385107625980023e-06	-0.00011653002261094447	-3.346664389464876e-06	-0.00011520664482178589
15.040817132412794	0.0007471953852597623	0.0007414972872002495	0.0007832152321971417	0.0007752754243553142	0.0008042880933770101	0.0007949163744263961	0.0008270878683701337	0.0008160685675458367	0.000876103713900388	0.000861205581881663	0.05454840937503065	0.051317527859403356	-3.3452985053715467e-06	-0.00011585349413248403	-3.3073500109058115e-06	-0.00011453927637189443
15.131445621914246	0.0007469066010766325	0.0007412110793846455	0.0007829182680644265	0.0007749815776577506	0.00080398671732218	0.0007946184151748034	0.0008267820264164181	0.0008157664475299286	0.0008757893340066817	0.0008608954979639227	0.05455781470878967	0.05132635878216583	-3.305753597396613e-06	-0.00011517378739961392	-3.2682965793052327e-06	-0.00011386877432353892
15.222620193655578	0.0007466191583171378	0.0007409262159093034	0.0007826229120996906	0.0007746893265780278	0.0008036871187759539	0.0007943222093583985	0.0008264781561419892	0.0008154662604604129	0.0008754773811397434	0.0008605877626763493	0.05456755871500319	0.05133550768437164	-3.266471084418035e-06	-0.00011449088043116729	-3.2295023008280938e-06	-0.00011319511704982466
15.31434413805701	0.0007463330630842468	0.0007406427028993037	0.0007823291717876855	0.0007743986785439567	0.0008033893061165126	0.0007940277652374656	0.0008261762669633215	0.0008151680155565378	0.0008751678672020272	0.0008602823875024957	0.05457764354318778	0.051344976583266505	-3.2274491600830027e-06	-0.0001138047510604312	-3.190965392788417e-06	-0.00011251828274239095
15.406620765365147	0.0007460483215190978	0.0007403605465181587	0.0007820370546630982	0.000774109641032906	0.0008030932877801081	0.0007937350911294213	0.0008258763683648668	0.000814871722103802	0.0008748608041893438	0.0008599793840151164	0.054588071359615305	0.05135476751178378	-3.188686029246754e-06	-0.00011311537693411977	-3.1526840835703618e-06	-0.00011183824940949605
15.499453405772549	0.0007457649398012705	0.000740079752968087	0.0007817465683109535	0.000773822221572201	0.0008027990722615605	0.0007934441954093025	0.0008255784698996716	0.0008145773894545528	0.0008745562041917992	0.0008596787638770555	0.05459884434748973	0.051364882518710825	-3.1501799079014514e-06	-0.00011242273551015369	-3.1146566125475617e-06	-0.00011115499487432401
15.592845409537835	0.0007454829241490429	0.0007398003284902758	0.0007814577203670025	0.0007735364277395097	0.0008025066681147459	0.0007931550865102433	0.0008252825811899849	0.000814285027028575	0.0008742540793947276	0.0008593805388421249	0.05460996470712952	0.051375323668858566	-3.1119290231250082e-06	-0.00011172680405641122	-3.07688123003802e-06	-0.00011046849677365245
15.686800147106629	0.0007452022808196644	0.0007395222793651577	0.0007811705185181317	0.0007732522671632496	0.0008022160839531001	0.000792867772923972	0.0008249887119278862	0.0008139946443136992	0.00087395444207965	0.0008590847207560131	0.05462143465614715	0.0513860930432298	-3.0739316129631267e-06	-0.00011102755964764732	-3.0393561971956903e-06	-0.00010977873255491044
15.781321009233178	0.0007449230161096252	0.0007392456119126831	0.0007808849705027667	0.0007729697475229868	0.0008019273284501226	0.0007925822632013013	0.000824696871875914	0.000813706250866409	0.0008736573046252369	0.0008587913215571927	0.05463325642963451	0.05139719273919184	-3.0361859263937363e-06	-0.00011032497916488304	-3.0020797859714454e-06	-0.00010908567947578995
15.87641140710273	0.0007446451363549244	0.0007389703324925944	0.0007806010841112782	0.0007726888765498411	0.0008016404103398838	0.0007922985659526284	0.0008244070708676979	0.0008134198563124546	0.0008733626795082799	0.0008585003532778378	0.05464543228034948	0.05140862487065109	-2.9986902232445947e-06	-0.00010961903929301853	-2.965050279025473e-06	-0.00010838931460138701
15.972074772454643	0.0007443686479313462	0.0007386964475047057	0.0007803188671863981	0.0007724096620268979	0.0008013553384175406	0.0007920166898484401	0.0008241193188086045	0.000813135470347477	0.0008730705793046818	0.0008582118280447599	0.054657964478904475	0.05142039156822868	-2.961442774110888e-06	-0.00010890971651861259	-2.9282659696466123e-06	-0.00010768961480228656
16.06831455770623	0.0007440935572547358	0.0007384239633891828	0.0007800383276236353	0.0007721321117896211	0.0008010721215398566	0.0007917366436198223	0.0008238336256763855	0.0008128531027376358	0.0008727810166904548	0.0008579257580803493	0.054670855313957205	0.05143249497943935	-2.924441860306659e-06	-0.00010819698712866144	-2.8917251617141884e-06	-0.00010698655675361879
16.165134236077357	0.000743819870781273	0.0007381528866268214	0.0007797594733716923	0.0007718562337262673	0.0008007907686257223	0.0007914584360589706	0.0008235500015218309	0.0008125727633202411	0.0008724940044427259	0.0008576421557035247	0.05468410709240532	0.05144493726887267	-2.8876857737685294e-06	-0.00010748082720773988	-2.8554261695974e-06	-0.00010628011693214479
16.262537301715792	0.0007435475950077583	0.0007378832237393379	0.0007794823124328958	0.0007715820357783126	0.0008005112886566917	0.0007911820760197148	0.0008232684564694368	0.0008122944620044006	0.0008722095554407674	0.0008573610333307044	0.05469772213958023	0.05145772061837447	-2.8511728169949846e-06	-0.00010676121263653027	-2.8193673180946024e-06	-0.00010557027161448018
16.36052726982327	0.0007432767364718878	0.0007376149812896483	0.0007792068528636176	0.0007713095259408713	0.0008002336906775091	0.0007909075724180383	0.0008229890007180707	0.000812018208771662	0.0008719276826670219	0.0008570824034767761	0.054711702799447766	0.051470847227233156	-2.814901302992598e-06	-0.00010603811909029592	-2.783546942373462e-06	-0.00010485699687579064
16.459107676782416	0.0007430073017525412	0.0007373481658821621	0.0007789331027747108	0.000771038712263128	0.0007999579837966552	0.0007906349342326107	0.0008227116445416507	0.0008117440136766717	0.0008716483992081551	0.0008568062787560885	0.05472605143480651	0.051484319312366585	-2.7788695551693443e-06	-0.00010531152203532845	-2.747963387892023e-06	-0.0001041402685870163
16.55828208028434	0.0007427392974700662	0.0007370827841630693	0.0007786610703319438	0.0007707696028487688	0.0007996841771868899	0.0007903641705053199	0.0008224363982898299	0.0008114718868478355	0.0008713717182561137	0.000856532671883448	0.054740770427492945	0.051498139108512135	-2.743075907315519e-06	-0.00010458139672905875	-2.712615010337996e-06	-0.00010342006241367829
16.658054059457015	0.0007424727302865646	0.0007368188428206332	0.0007783907637564373	0.0007705022058564162	0.0007994122800858005	0.0007900952903418126	0.0008221632723886848	0.0008112018384879864	0.0008710976531091935	0.0008562615956751296	0.054755862178586294	0.051512308868418476	-2.707518703484041e-06	-0.00010384771821586591	-2.6775001755480893e-06	-0.00010269635381268682
16.758427214994473	0.0007422076069061872	0.0007365563485854889	0.0007781221913251147	0.0007702365295000743	0.0007991423017963652	0.0007898283029120424	0.00082189227734142	0.000810933878875065	0.0008708262171731311	0.0008559930630499038	0.054771329108615485	0.051526830863039906	-2.672196297936677e-06	-0.0001031104613256062	-2.642617259441659e-06	-0.00010196911803092568
16.859405169286727	0.0007419439340754217	0.0007362953082309362	0.0007778553613711436	0.0007699725820495687	0.0007988742516875083	0.0007895632174508165	0.0008216234237290699	0.0008106680183627985	0.000870557423962197	0.0008557270870300675	0.05478717365777222	0.05154170738173336	-2.6371070551128167e-06	-0.00010236960067272483	-2.607964647981676e-06	-0.00010123833010391992
16.960991566550526	0.0007416817185833876	0.00073603572857324	0.0007775902822843888	0.0007697103718309957	0.000798608139194669	0.0007893000432583531	0.0008213567222112134	0.0008104042673813922	0.0008702912871003062	0.0008554636807424924	0.05480339828612257	0.05155694073245679	-2.6022493495080415e-06	-0.00010162511065259228	-2.573540737067174e-06	-0.0001005039648525885
17.063190072960847	0.000741420967262134	0.0007357776164719327	0.0007773269625118692	0.0007694499072271762	0.0007983439738203766	0.0007890387897008436	0.0008210921835266975	0.0008101426364382285	0.0008700278203221458	0.0008552028574196867	0.05482000547382502	0.051572533241972335	-2.5676215656337924e-06	-0.00010087696543953362	-2.539343932487278e-06	-9.976599688113486e-05
17.166004376783235	0.0007411616869869389	0.0007355209788301181	0.0007770654105582188	0.0007691911966781122	0.0007980817651348281	0.0007887794662110204	0.0008208298184943656	0.000809883136118573	0.0008697670374743122	0.0008549446304008681	0.0548369977213466	0.051588487256049545	-2.5332220979475475e-06	-0.00010012513898513542	-2.5053726498591895e-06	-9.90244005757146e-05
17.26943818850684	0.0007409038846766085	0.0007352658225947766	0.0007768056349861488	0.0007689342486814472	0.0007978215227764727	0.0007885220822887277	0.0008205696380137948	0.0008096257770862861	0.0008695089525164632	0.0008546890131330479	0.054854377549685966	0.05160480513967289	-2.49904935077953e-06	-9.93696050156645e-05	-2.4716253145436184e-06	-9.827915010160448e-05
17.37349524097843	0.0007406475672937817	0.0007350121547570748	0.0007765476444169184	0.0007686790717929327	0.0007975632564526033	0.0007882666475015034	0.000820311653066043	0.0008093705700845447	0.0008692535795224846	0.0008544360191721322	0.054872147500598045	0.05162148927724916	-2.4651017382793655e-06	-9.8610337030125e-05	-2.4381003616022814e-06	-9.753021940123174e-05
17.478179289537028	0.0007403927418452342	0.0007347599823526739	0.000776291447530805	0.0007684256746268948	0.0007973069759399509	0.0007880131714851591	0.000820055874714399	0.0008091175259365694	0.0008690009326816696	0.0008541856621840307	0.054890310136820025	0.05163854207282238	-2.4313776843397535e-06	-9.784730829762167e-05	-2.404796235721575e-06	-9.677758219203692e-05
17.583494112149474	0.0007401394153821885	0.000734509312462046	0.0007760370530675849	0.0007681740658567118	0.0007970526910852898	0.0007877616639443748	0.0008198023141051483	0.0008088666555463627	0.0008687510262999159	0.0008539379559457865	0.054908868042301384	0.05165596595028552	-2.397875622517972e-06	-9.7080491854723e-05	-2.3717113911301754e-06	-9.602121196342073e-05
17.689443509546752	0.0007398875950006222	0.0007342601522107878	0.0007757844698270129	0.0007679242542152905	0.0007968004118060453	0.0007875121346532937	0.0008195509824683407	0.0008086179698994532	0.0008685038748009343	0.0008536929143467134	0.05492782382243713	0.05167376335359991	-2.3645939959933762e-06	-9.630986050371271e-05	-2.3388442915643452e-06	-9.52610819754951e-05
17.79603130536116	0.000739637287841582	0.0007340125087699394	0.0007755337066693099	0.00076767624849555	0.0007965501480909089	0.0007872645934561241	0.0008193018911185712	0.0008083714800636474	0.0008682594927274751	0.0008534505513895495	0.05494718010430417	0.05169193674701363	-2.3315312574919388e-06	-9.553538681014717e-05	-2.306193410188135e-06	-9.44971652564186e-05
17.90326134626431	0.0007393885010914966	0.0007337663893563032	0.0007752847725156527	0.0007674300575509073	0.0007963019100004585	0.0007870190502677479	0.0008190550514557639	0.0008081271971897902	0.000868017894742565	0.0008532108811916247	0.054966939536897484	0.05171048861528506	-2.298685869223799e-06	-9.475704310021871e-05	-2.273757229533102e-06	-9.372943459975969e-05
18.011137502105942	0.000739141241982496	0.0007335218012327686	0.00077503767634867	0.0007671856902957709	0.0007960557076677869	0.000786775515074336	0.0008188104749659706	0.000807885132512535	0.0008677790956307657	0.0008529739179860428	0.0549871047913748	0.05172942146390849	-2.2660563028073684e-06	-9.397480145822978e-05	-2.2415342414228503e-06	-9.29578625621097e-05
18.119663666053608	0.0007388955177927296	0.0007332787517086362	0.0007747924272129429	0.0007669431557060368	0.0007958115512991358	0.0007865339979339694	0.0008185681732221748	0.0008076452973511211	0.0008675431102994439	0.0008527396761228773	0.05500767856129934	0.05174873781934259	-2.23364103922076e-06	-9.318863372415054e-05	-2.209522946927927e-06	-9.218242146094568e-05
18.228843754733095	0.0007386513358466895	0.0007330372481399458	0.0007745490342155094	0.0007667024628195897	0.0007955694511745362	0.0007862945089772658	0.0008183281578851048	0.0008074077031101593	0.0008673099537800577	0.0008525081700703838	0.0550286635628886	0.05176844022924051	-2.201438568732398e-06	-9.239851149162037e-05	-2.1777218562968673e-06	-9.140308337243774e-05
18.338681708369887	0.0007384087035155323	0.0007327972979298056	0.0007743075065263719	0.0007664636207368067	0.0007953294176484537	0.0007860570584080123	0.0008180904407040551	0.0008071723612804246	0.0008670796412294576	0.0008522794144162218	0.05505006253526498	0.05178853126268549	-2.1694473908255574e-06	-9.160440610447851e-05	-2.146129488876398e-06	-9.061982012800729e-05
18.44918149093129	0.0007381676282174108	0.0007325589085287287	0.0007740678533790173	0.0007662266386210733	0.0007950914611504467	0.0007858216565038098	0.0008178550335177225	0.0008069392834396653	0.000866852187931213	0.0008520534238687038	0.05507187824070944	0.051809013510427	-2.1376660141549965e-06	-9.080628865498763e-05	-2.1147443730806445e-06	-8.98326033129393e-05
18.56034709026951	0.0007379281174177973	0.0007323220874349621	0.0007738300840709286	0.0007659915256992912	0.0007948555921858206	0.0007855883136167126	0.0008176219482550405	0.0008067084812534074	0.0008666276092969378	0.0008518302132580418	0.05509411346492017	0.05182988958512172	-2.1060929564706288e-06	-9.000412998103058e-05	-2.083565046301361e-06	-8.90414042631349e-05
18.672182518265565	0.0007376901786298213	0.000732086842194832	0.0007735942079641156	0.0007657582912624063	0.0007946218213363015	0.0007853570401738903	0.0008173911969360362	0.0008064799664757838	0.0008664059208676522	0.0008516097975376287	0.055116771017272	0.051851162121576005	-2.074726744552037e-06	-8.91979006629462e-05	-2.0525900548511167e-06	-8.824619406244683e-05
18.784691810974078	0.0007374538194146	0.0007318531804030784	0.0007733602344856403	0.0007655269446659285	0.0007943901592607057	0.0007851278466782815	0.0008171627916726857	0.0008062537509503588	0.0008661871383151472	0.0008513921917853207	0.05513985373108097	0.051872833776992214	-2.0435659141638043e-06	-8.838757102191952e-05	-2.021817953925132e-06	-8.744694354123617e-05
18.897879028768923	0.0007372190473815763	0.0007316211097032011	0.0007731281731281519	0.0007652974953304635	0.000794160616695623	0.0007849007437092623	0.0008169367446697853	0.00080602984661097	0.0008659712774433736	0.0008511774112047423	0.05516336446387132	0.05189490723121848	-2.012609009970079e-06	-8.757311111615151e-05	-1.991247307505436e-06	-8.664362327193142e-05
19.01174825648978	0.0007369858701888595	0.0007313906377878058	0.0007728980334504272	0.0007650699527422501	0.0007939332044561053	0.0007846757419233233	0.0008167130682258316	0.0008058082654825792	0.0008657583541898473	0.00085096547112661	0.05518730609764651	0.05191738518700116	-1.9818545854833995e-06	-8.675449073869412e-05	-1.9608766883127265e-06	-8.58362035675575e-05
19.126303603589555	0.0007367542955435661	0.0007311617723989515	0.0007726698250779136	0.0007648443264536975	0.0007937079334363618	0.0007844528520547472	0.0008164917747339103	0.0008055890196821271	0.0008655483846270717	0.0008507563870100661	0.055211681539164434	0.05194027037024023	-1.9513012030152564e-06	-8.593167941486901e-05	-1.9307046777690753e-06	-8.502465447923768e-05
19.241549204282624	0.0007365243312021639	0.0007309345213285008	0.0007724435577032786	0.000764620626083932	0.0007934848146104605	0.0007842320849162969	0.000816272876682593	0.0008053721214194039	0.0008653413849639767	0.0008505501744440324	0.055236493720212186	0.051963565530249084	-1.920947433592824e-06	-8.51046463989924e-05	-1.9007298659012156e-06	-8.420894579255767e-05
19.357489217694134	0.0007362959849708226	0.0007307088924184778	0.0007722192410869668	0.0007643988613193499	0.0007932638590330412	0.0007840134513999137	0.0008160563866568523	0.000805157582997928	0.0008651373715473823	0.0008503468491485854	0.05526174559789137	0.051987273440016	-1.8907918569112565e-06	-8.42733606717383e-05	-1.8709508513032463e-06	-8.338904702545613e-05
19.474127828010037	0.0007360692647057586	0.0007304848935614186	0.0007719968850577566	0.0007641790419141685	0.00079304507784003	0.0007837969624774151	0.0008158423173389752	0.0008049454168158298	0.0008649363608634709	0.0008501464269763389	0.055287440154899864	0.05201139689647121	-1.8608330612734057e-06	-8.343779093744619e-05	-1.84136624107158e-06	-8.256492742531041e-05
19.59146924462811	0.0007358441783135929	0.0007302625327007362	0.0007717764995133293	0.0007639611776909925	0.0007928284822493668	0.0007835826292012089	0.0008156306815094982	0.0008047356353667543	0.0008647383695392899	0.000849948923913855	0.055313580399821566	0.0520359387207545	-1.831069643523902e-06	-8.259790562095692e-05	-1.8119746507433594e-06	-8.17365559658001e-05
19.709517702309874	0.0007356207337517024	0.0007300418178310797	0.0007715580944208371	0.000763745278541378	0.0007926140835617365	0.0007833704627050075	0.0008154214920481455	0.0008045282512407653	0.0008645434143442637	0.0008497543560830651	0.05534016936741933	0.05206090175848871	-1.8015002089819335e-06	-8.175367286425428e-05	-1.7827747042314067e-06	-8.090390134410375e-05
19.828277461333414	0.0007353989390285826	0.0007298227569987017	0.0007713416798174834	0.0007635313544264075	0.0007924018931613133	0.0007831604742045562	0.0008152147619347843	0.0008043232771252675	0.0008643515121917354	0.0008495627397427156	0.05536721011893076	0.05208628888005581	-1.7721233714082865e-06	-8.09050605246886e-05	-1.7537650337856245e-06	-8.006693197859516e-05
19.94775280764713	0.0007351788022042014	0.0007296053583018217	0.0007711272658110992	0.0007633194153772619	0.0007921919225165018	0.0007829526749983597	0.0008150105042503805	0.0008041207258059291	0.0008641626801405128	0.0008493740912898215	0.055394705742366636	0.05211210298087641	-1.7429377529173083e-06	-8.005203617081347e-05	-1.7249442799145004e-06	-7.922561600517963e-05
20.067948053024427	0.0007349603313903717	0.0007293896298910035	0.0007709148625807381	0.000763109471495812	0.0007919841831807032	0.0007827470764684295	0.0008148087321779817	0.0008039206101676295	0.0008639769353964577	0.0008491884272611557	0.05542265935281764	0.05213834698169393	-1.7139419839244316e-06	-7.919456707936035e-05	-1.696311091329162e-06	-7.837992127424087e-05
20.188867535219305	0.0007347435347511101	0.0007291755799695224	0.0007707044803772636	0.0007629015329552	0.0007917786867930711	0.0007825436900810263	0.0008146094590036939	0.0008037229431954005	0.000863794295314071	0.0008490057643347377	0.05545107409275939	0.05216502382885958	-1.685134703110179e-06	-7.833262023346221e-05	-1.667864124900876e-06	-7.752981534872583e-05
20.31051561812294	0.0007345284205030096	0.0007289632167937453	0.0007704961295239507	0.0007626956100004388	0.0007915754450792883	0.0007823425273874179	0.0008144126981176816	0.0008035277379753929	0.000863614777398116	0.0008488261193313573	0.055479953132366394	0.05219213649462508	-1.6565145573247536e-06	-7.746616231765757e-05	-1.6396020455868889e-06	-7.667526549964832e-05
20.432896691921076	0.000734314996915612	0.0007287525486735088	0.0007702898204170915	0.0007624917129490103	0.0007913744698523476	0.0007821436000246435	0.0008142184630151755	0.0008033350076958461	0.000863438399305256	0.0008486495092161092	0.05550929966982638	0.05221968797743654	-1.6280802015563797e-06	-7.659515971580877e-05	-1.611523526376217e-06	-7.58162387038408e-05
20.55601517325261	0.0007341032723117819	0.0007285435839725031	0.0007700855635266058	0.0007622898521914732	0.0007911757730133405	0.0007819469197162859	0.0008140267672974909	0.0008031447656480717	0.0008632651788457148	0.0008484759510999518	0.05553911693166084	0.05224768130223207	-1.5998302988554092e-06	-7.571957850743827e-05	-1.5836272482328342e-06	-7.495270164040169e-05
20.679875505368887	0.0007338932550680857	0.0007283363311086564	0.0007698833693966587	0.0007620900381920756	0.0007909793665522559	0.0007817524982732517	0.0008138376246730615	0.0008029570252274492	0.0008630951339849596	0.0008483054622412845	0.055569408173049936	0.05227611952074519	-1.571763520300494e-06	-7.483938446523064e-05	-1.5559119000514363e-06	-7.408462068825283e-05
20.804482158294064	0.0007336849536151693	0.000728130798554522	0.0007696832486462803	0.0007618922814893699	0.0007907852625487829	0.0007815603475945578	0.0008136510489584777	0.000802771799934427	0.0008629282828454013	0.0008481380600475423	0.05560017667815989	0.05230500571180946	-1.5438785449200902e-06	-7.395454305078597e-05	-1.5283761785806795e-06	-7.321196192200397e-05
20.92983962898646	0.0007334783764381467	0.0007279269948376731	0.0007694852119700003	0.0007616965926968424	0.0007905934731731311	0.0007813704796681331	0.0008134670540795484	0.0008025891033755467	0.0008627646437081281	0.0008479737620768207	0.05563142576047612	0.0523343429816702	-1.5161740596343447e-06	-7.30650194114002e-05	-1.5010187883754758e-06	-7.233469110901058e-05
21.055952441500814	0.0007332735320769822	0.0007277249285410942	0.0007692892701384786	0.000761502982503539	0.0007904040106868504	0.0007811829065716198	0.0008132856540723636	0.0008024089492644663	0.0008626042350146484	0.0008478125860395102	0.05566315876314036	0.05236413446429785	-1.4886487592138953e-06	-7.217077837717856e-05	-1.4738384417518902e-06	-7.14527737064874e-05
21.18282514715158	0.0007330704291268828	0.0007275246083035804	0.0007690954339991489	0.0007613114616747047	0.000790216887443666	0.0007809976404731901	0.0008131068630843785	0.0008022313514230052	0.000862447075368669	0.0008476545497999608	0.055695379059292845	0.05239438332170629	-1.461301346209181e-06	-7.127178445723303e-05	-1.4468338587043071e-06	-7.056617485734495e-05
21.31046232467717	0.0007328690762386908	0.0007273260428201385	0.0007689037144768681	0.0007611220410524266	0.0007900321158903188	0.0007808146936323699	0.0008129306953755053	0.0008020563237821966	0.0008622931835378906	0.0008474996713781651	0.055728090052417	0.05242509274427543	-1.434130530909676e-06	-7.036800183660152e-05	-1.4200037668885175e-06	-6.967485938802476e-05
21.438868580405217	0.0007326694821192764	0.0007271292408423881	0.0007687141225745651	0.0007609347315562797	0.0007898497085674158	0.0007806340784008666	0.0008127571653192172	0.0008018838803833506	0.0008621425784558238	0.0008473479689514614	0.05576129517669238	0.052456265951078426	-1.4071350312567198e-06	-6.945939437141835e-05	-1.3933469015237065e-06	-6.877879180330893e-05
21.568048548418737	0.0007324716555319432	0.0007269342111789751	0.0007685266693739112	0.0007607495441839899	0.0007896696781102957	0.000780455807223419	0.0008125862874036735	0.0008017140353791387	0.0008619952792236451	0.0008471994608562684	0.05579499789734657	0.052487906190211736	-1.3803135728205317e-06	-6.854592558697137e-05	-1.3668620053629635e-06	-6.787793628434957e-05
21.69800689072348	0.0007322756052968231	0.0007267409626959742	0.0007683413660359774	0.0007605664900120878	0.0007894920372498901	0.0007802798926386371	0.0008124180762328444	0.0008015468030346774	0.0008618513051120554	0.0008470541655898276	0.05582920171101847	0.05252001673913226	-1.3536648887468687e-06	-6.762755867401049e-05	-1.3405478286529493e-06	-6.697225668531037e-05
21.828748297416116	0.0007320813402912835	0.0007265495043173061	0.0007681582238019131	0.0007603855801965818	0.0007893167988136073	0.0007801063472798673	0.000812252546527661	0.0008013821977286341	0.0008617106755631795	0.0008469121018119826	0.055863910146121826	0.05255260090499508	-1.3271877196546766e-06	-6.670425648305778e-05	-1.3144031290298133e-06	-6.60617165277877e-05
21.960277486853503	0.0007318888694503407	0.0007263598450251582	0.0007679772539936304	0.0007602068259736365	0.0007891439757262244	0.0007799351838760639	0.0008120897131271775	0.0008012202339543493	0.0008615734101924928	0.0008467732883469801	0.05589912676321435	0.05258566202499985	-1.3008808136378246e-06	-6.57759815231862e-05	-1.2884266715174585e-06	-6.514627899961711e-05
22.092599205822967	0.000731698201767061	0.0007261719938603955	0.0007677984680144814	0.0007600302386602465	0.0007889735810107767	0.0007797664152526583	0.0008119295909897354	0.0008010609263209553	0.0008614395287907557	0.0008466377441852826	0.05593485515537332	0.05261920346673835	-1.274742926177068e-06	-6.484269595671832e-05	-1.2626172284460092e-06	-6.422590694976638e-05
22.225718229713628	0.000731509346292987	0.0007259859599229946	0.0007676218773499658	0.0007598558296549354	0.0007888056277894774	0.000779600054332458	0.0008117721951941633	0.0008009042895545317	0.0008613090513260007	0.0008465054884854266	0.05597109894857485	0.052653228628549195	-1.2487728200815014e-06	-6.390436159534052e-05	-1.2369735793880607e-06	-6.330056288431085e-05
22.359639362688714	0.0007313223121385475	0.0007258017523724631	0.0007674474935684224	0.0007596836104384453	0.0007886401292846278	0.0007794361141365369	0.0008116175409409687	0.0008007503384992535	0.0008611819979455236	0.000846376540575885	0.05600786180207788	0.0526877409398744	-1.2229692654729465e-06	-6.296093989807683e-05	-1.2114945111500047e-06	-6.23702089648237e-05
22.494367437858962	0.0007311371084734788	0.0007256193804282703	0.0007672753283217391	0.0007595135925744386	0.0007884770988195472	0.0007792746077851427	0.000811465643553555	0.0008005990881185634	0.0008610583889779102	0.0008462509199569649	0.056045147408814416	0.05272274386162554	-1.1973310396831693e-06	-6.201239196473862e-05	-1.1861788176666457e-06	-6.143480700196435e-05
22.629907317457054	0.0007309537445272558	0.0007254388533702865	0.000767105393346074	0.0007593457877102152	0.0007883165498195171	0.0007791155484986208	0.0008113165184794595	0.0008004505534963605	0.000860938244935101	0.0008461286463027359	0.056082959495785664	0.052758240886548055	-1.1718569272204868e-06	-6.105867853334335e-05	-1.1610252999704092e-06	-6.049431845273068e-05
22.766263893012997	0.000730772229589512	0.0007252601805392134	0.0007669377004625718	0.0007591802075774223	0.000788158495812725	0.0007789589495983352	0.000811170181291591	0.0008003047498381938	0.0008608215865144643	0.0008460097394629703	0.05612130182446101	0.052794235539596855	-1.1465457197333377e-06	-6.0099759976811606e-05	-1.1360327661518767e-06	-5.954870441729487e-05
22.903442085530802	0.0007305925730104754	0.0007250833713370285	0.0007667722615780972	0.0007590168639927821	0.0007880029504312266	0.0007788048245076104	0.0008110266476894939	0.0008001616924724782	0.000860708434600915	0.0008458942194651223	0.05616017819118441	0.05283073137831343	-1.121396215927016e-06	-5.9135596297249515e-05	-1.1112000312812897e-06	-5.859792563359112e-05
23.041446845665973	0.0007304147842014006	0.0007249084352274274	0.0007666090886859713	0.000758855768858823	0.0007878499274119165	0.0007786531867526786	0.0008108859335006236	0.0008000213968517211	0.0008605988102690521	0.0008457821065163286	0.056199592427585154	0.05286773199320826	-1.0964072215272416e-06	-5.816614712281232e-05	-1.0865259173764574e-06	-5.764194247440124e-05
23.180283153904217	0.0007302388726350083	0.000724735381736272	0.0007664481938667173	0.0007586969341646184	0.0007876994405975104	0.0007785040499636382	0.0008107480546816385	0.0007998838785537652	0.0008604927347853331	0.0008456734210054365	0.05623954840099608	0.052905241008149535	-1.0715775492211796e-06	-5.719137170318023e-05	-1.0620092533390052e-06	-5.668071494283056e-05
23.31995602074116	0.0007300648478459262	0.0007245642204520426	0.0007662895892888129	0.0007585403719865343	0.0007875515039375376	0.000778357427875425	0.000810613027319707	0.0007997491532830462	0.0008603902296102732	0.0008455681835050614	0.056280050014874294	0.052943262080756184	-1.0469060186123376e-06	-5.621122890575592e-05	-1.0376488749071038e-06	-5.571420266825555e-05
23.460470486863187	0.0007298927194311322	0.0007243949610262896	0.0007661332872094496	0.0007583860944889808	0.0007874061314893424	0.0007782133343287904	0.0008104808676338293	0.0007996172368718641	0.0008602913164006764	0.0008454664147736702	0.056321101209230236	0.052981798902797306	-1.0223914561581157e-06	-5.5225677210613e-05	-1.0134436245999578e-06	-5.474236490182749e-05
23.60183162332936	0.0007297224970504066	0.0007242276131740965	0.0007659792999753027	0.0007582341139251783	0.0007872633374191044	0.0007780717832712965	0.0008103515919761803	0.0007994881452816747	0.000860196017011902	0.0008453681357576975	0.05636270596106231	0.053020855200595324	-9.980326951199332e-07	-5.4234674706665764e-05	-9.893923516757393e-07	-5.376516051305846e-05
23.744044531754422	0.0007295541904267787	0.0007240621866745365	0.0007658276400233042	0.0007580844426379219	0.0007871231360028593	0.0007779327887583131	0.0008102252168334607	0.0007993618946043876	0.000860104353500154	0.000845273367593684	0.05640486828479563	0.05306043473543538	-9.738285755198604e-07	-5.32381790873393e-05	-9.654939120708715e-07	-5.278254798493642e-05
23.887114344492932	0.0007293878093469872	0.0007238986913711424	0.0007656783198814294	0.000757937093060363	0.0007869855416275416	0.0007777963649540373	0.0008101017588282742	0.0007992385010636919	0.0008600163481248131	0.0008451821316104532	0.05644759223272899	0.053100541303982	-9.497779440755666e-07	-5.2236147645573494e-05	-9.417471683497228e-07	-5.179448540931775e-05
24.031046224824397	0.0007292233636619345	0.0007237371371723733	0.0007655313521694863	0.000757792077716792	0.0007868505687920312	0.0007776625261325144	0.000809981234720513	0.0007991179810163875	0.0008599320233507922	0.0008450944493313097	0.05649088189548601	0.05314117873869824	-9.258796541534824e-07	-5.122853726968746e-05	-9.181509896560337e-07	-5.0800930483207996e-05
24.175845367139747	0.0007290608632871545	0.0007235775340520903	0.0007653867495999183	0.0007576494092234342	0.0007867182321082191	0.0007775312866786787	0.0008098636614087685	0.0007990003509537406	0.0008598514018509324	0.0008450103424762766	0.05653474140247467	0.05318235090827283	-9.021325657206612e-07	-5.021530443838351e-05	-8.947042516621768e-07	-4.980184050359937e-05
24.32151699712871	0.0007289003182032744	0.0007234198920500312	0.0007652445249786101	0.0007575091002892495	0.0007865885463020781	0.0007774026610893977	0.0008097490559317526	0.0007988856275028501	0.0008597745065084285	0.0008449298329643553	0.05657917492235037	0.05322406171805276	-8.785355452944725e-07	-4.9196405217000194e-05	-8.714058365240536e-07	-4.879717236389025e-05
24.468066371968433	0.0007287417384564859	0.0007232642212722916	0.0007651046912057037	0.0007573711637167423	0.0007864615262147496	0.0007772766639745358	0.0008096374354697397	0.0007987738274280337	0.0008597013604192881	0.0008448529429158238	0.056624186663488375	0.0532663151104814	-8.550874658810187e-07	-4.8171795251461536e-05	-8.482546328147413e-07	-4.7786882548084275e-05
24.61549878051318	0.0007285851341590212	0.000723110531891811	0.0007649672612764272	0.0007572356124027812	0.000786337186803645	0.0007771533100580263	0.0008095288173460292	0.0007986649676322312	0.0008596319868948327	0.0008447796946545645	0.056669780874460104	0.05330911506554175	-8.317872069348031e-07	-4.714142976430802e-05	-8.252495354980384e-07	-4.677092712720987e-05
24.763819543485244	0.0007284305154896261	0.0007229588341488588	0.0007648322482819231	0.0007571024593394238	0.0007862155431435537	0.0007770326141789537	0.0008094232190284195	0.0007985590651584239	0.0008595664094642236	0.0008447101107104236	0.05671596184451747	0.05335246560120903	-8.086336543036525e-07	-4.6105263549867104e-05	-8.023894458586422e-07	-4.574926175410221e-05
24.91303401366693	0.0007282778926940447	0.000722809138351529	0.0007646996654100944	0.0007569717176147527	0.0007860966104277693	0.000776914591292654	0.0008093206581307081	0.0007984561371910722	0.0008595046518770342	0.0008446442138216059	0.05676273390408382	0.053396370773905084	-7.856257001758078e-07	-4.506325096881314e-05	-7.796732714509744e-07	-4.4721841658074135e-05
25.063147576093755	0.0007281272760855042	0.0007226614548762363	0.0007645695259464552	0.0007568434004137217	0.0007859804039692266	0.0007767992564718245	0.0008092211524142071	0.0007983562010575732	0.0008594467381058538	0.0008445820269371049	0.056810101425251426	0.053440834678962185	-7.6276224303699e-07	-4.401534594378198e-05	-7.570999260753282e-07	-4.3688621641613246e-05
25.214165648248784	0.0007279786760452001	0.0007225157941682131	0.0007644418432749868	0.0007567175210190025	0.0007858669392016498	0.0007766866249076409	0.0008091247197892731	0.0007982592742297292	0.0008593926923489276	0.0008445235732191586	0.056858068822285654	0.05348586145109236	-7.400421876135876e-07	-4.296150195376436e-05	-7.34668329704577e-07	-4.264955607419241e-05
25.366093680258146	0.0007278321030227935	0.0007223721667420194	0.0007643166308790114	0.0007565940928118531	0.0007857562316807191	0.0007765767119108994	0.0008090313783168675	0.0007981653743252455	0.0008593425390328405	0.000844468876045754	0.056906640552136706	0.05353145526486255	-7.174644448171459e-07	-4.1901672028971104e-05	-7.123774084303973e-07	-4.1604598886968436e-05
25.518937155087716	0.0007276875675369064	0.0007222305831820477	0.0007641939023420684	0.000756473129272985	0.0007856482970852468	0.0007764695329131625	0.0008089411462101272	0.0007980745191092396	0.0008592963028152353	0.000844417959013157	0.05695582111495815	0.05357762033517821	-6.950279317170446e-07	-4.083580874653103e-05	-6.902260944476567e-07	-4.055370356967347e-05
25.672701588741027	0.0007275450801756181	0.0007220910541430335	0.0007640736713487971	0.0007563546439834394	0.0007855431512183643	0.000776365103467916	0.0008088540418359543	0.0007979867264957654	0.0008592540085875668	0.0008443708459384768	0.05700561505463276	0.0536243609177709	-6.727315714641705e-07	-3.976386422399614e-05	-6.68213325969412e-07	-3.949682316339853e-05
25.827392530458226	0.0007274046515969766	0.0007219535903505776	0.0007639559516858408	0.0007562386506254838	0.0007854408100087337	0.0007762634392517526	0.0008087700837166372	0.0007979020145493714	0.0008592156814779085	0.0008443275608622805	0.057056026959304736	0.053671681309694685	-6.505742932531866e-07	-3.868579011456763e-05	-6.463380471935162e-07	-3.843391025626364e-05
25.983015562916506	0.0007272662925295012	0.0007218182026016612	0.0007638407572427455	0.0007561251629835027	0.0007853412895117593	0.0007761645560655532	0.0008086892905314788	0.0007978204014866608	0.0008591813468537841	0.000844288128051228	0.05710706146192219	0.05371958584982926	-6.285550322782975e-07	-3.7601537601655854e-05	-6.245992082614185e-07	-3.7364916978477325e-05
26.139576302431465	0.0007271300137726988	0.000721684901765175	0.00076372810201288	0.0007560141949449102	0.0007852446059108269	0.0007760684698356933	0.0008086116811184557	0.0007977419056778855	0.0008591510303250549	0.0008442525720007587	0.05715872324078429	0.05376807891938932	-6.066727296686301e-07	-3.651105739302385e-05	-6.029957651870407e-07	-3.628979499609164e-05
26.297080399159835	0.0007269958261975797	0.000721553698782447	0.0007636180000943597	0.0007559057605010653	0.0007851507755185468	0.0007759751966152599	0.0008085372744758932	0.0007976665456485522	0.0008591247577468398	0.0008442209174378102	0.057211017020096414	0.053817164942441494	-5.849263324678514e-07	-3.5414299716513e-05	-5.815266798494048e-07	-3.5208495507366155e-05
26.455533537303385	0.000726863740747174	0.0007214246046677719	0.0007635104656909769	0.0007557998737481946	0.000785059814778015	0.0007758847525852749	0.0008084660897641598	0.0007975943400810474	0.0008591025552224781	0.000844193189323572	0.057263947570535996	0.05386684838642879	-5.63314793545263e-07	-3.43112143119384e-05	-5.601909198954882e-07	-3.412096923480212e-05
26.614941435314055	0.0007267337684370665	0.0007212976305089588	0.0007634055131131556	0.0007556965488883394	0.0007849717402640984	0.0007757971540559544	0.0008083981463073967	0.0007975253078162979	0.0008590844491065502	0.0008441694128562978	0.05731751970982256	0.0539171337627021	-5.418370715788885e-07	-3.320175042770268e-05	-5.389874587224432e-07	-3.302716642139547e-05
26.77530984610034	0.0007266059203559129	0.0007211727874678604	0.0007633031567788936	0.0007555958002302887	0.000784886568684714	0.0007757124174679513	0.0008083334635952464	0.0007974594678554262	0.0008590704660079177	0.0008441496134741296	0.0573717383032979	0.05396802562705802	-5.204921310025638e-07	-3.208585681421794e-05	-5.17915275435963e-07	-3.1927036825030175e-05
26.93664455723489	0.000726480207665984	0.0007210500867809311	0.0007632034112147383	0.0007554976421905471	0.0007848043168821481	0.0007756305593936442	0.0008082720612846299	0.0007973968393614571	0.0008590606327928358	0.000844133816857993	0.057426608264515205	0.05401952858028834	-4.992789419339463e-07	-3.096348171668928e-05	-4.969733547704851e-07	-3.0820529711067524e-05
27.098951391163432	0.0007263566416036982	0.0007209295397597711	0.000763106291056757	0.0007554020892942959	0.0007847250018343729	0.0007755515965384184	0.0008082139592015269	0.0007973374416610222	0.0008590549765880922	0.0008441220489345141	0.05748213455583327	0.054071647268730684	-4.781964801641066e-07	-2.9834572871562104e-05	-4.7616068708268566e-07	-2.9707593848848912e-05
27.26223620541477	0.000726235233480162	0.0007208111577916825	0.0007630118110515202	0.0007553091561763697	0.0007846486406563854	0.0007754755457419725	0.0008081591773427873	0.0007972812942460978	0.0008590535247842002	0.0008441143358789863	0.057538322189024375	0.054124386384833446	-4.572437270798993e-07	-2.8699077498695047e-05	-4.554762682751519e-07	-2.8588177504534906e-05
27.426504892812353	0.0007261159946817188	0.0007206949523402304	0.0007629199860571019	0.0007552188575822449	0.0007845752506015632	0.0007754024239796391	0.0008081077358779668	0.0007972284167757636	0.0008590563050386404	0.0008441107041183827	0.05759517622588502	0.054177750667725316	-4.364196696197281e-07	-2.7556942295087206e-05	-4.3491909975388113e-07	-2.7462228434499414e-05
27.59176338168682	0.0007259989366705001	0.0007205809349458089	0.0007628308310440862	0.0007551312083690407	0.0007845048490630373	0.0007753322483637222	0.0008080596551511875	0.000797178829077986	0.0008590633452791526	0.0008441111803344123	0.05765270177886051	0.05423174490379256	-4.1572330023798357e-07	-2.640811342968785e-05	-4.14488188388816e-07	-2.6329693880583482e-05
27.758017636089992	0.0007258840709849772	0.0007204691172262061	0.0007627443610965825	0.0007550462235065224	0.000784437453575075	0.0007752650361448454	0.0008080149556830157	0.0007971325511514172	0.0008590746737070687	0.0008441157914666173	0.057710904011674065	0.05428637392726646	-3.9515361685430253e-07	-2.5252536536790604e-05	-3.941825464722111e-07	-2.5190520563961316e-05
27.925273656010095	0.0007257714092405228	0.0007203595108771797	0.0007626605914132554	0.0007549639180781234	0.0007843730818144863	0.000775200804713321	0.000807973658172373	0.0007970896031672255	0.0008590903188007054	0.0008441245647155197	0.05776978813996921	0.054341642620818434	-3.747096227919855e-07	-2.40901567086782e-05	-3.7400119165444806e-07	-2.4044654677757293e-05
28.09353747758831	0.0007256609631299744	0.000720252127673036	0.0007625795373083651	0.000754884307281977	0.0007843117516020457	0.0007751395716005359	0.0008079357834984681	0.000797050005470947	0.0008591103093188039	0.0008441375275458174	0.057829359431957675	0.054397555916161994	-3.543903267554452e-07	-2.292091849073752e-05	-3.539431469175812e-07	-2.2892041882022207e-05
28.2628151733366	0.0007255527444241996	0.0007201469794672089	0.0007625012142128147	0.0007548074064319528	0.0007842534809039248	0.0007750813544803467	0.0008079013527227512	0.0007970137785843566	0.0008591346743040183	0.0008441547076896187	0.057889623209078575	0.05445411879466643	-3.3419474276125127e-07	-2.1744765873271676e-05	-3.3400744051245365e-07	-2.173262729643355e-05
28.43311285235687	0.0007254467649726751	0.000720044078192854	0.0007624256376752192	0.0007547332309587169	0.0007841982878331553	0.0007750261711705052	0.0008078703870909061	0.0007969809432073752	0.0008591634430864688	0.0008441761331497398	0.057950584846667826	0.054511336287976574	-3.141218900912929e-07	-2.0561642285116255e-05	-3.1419310591446203e-07	-2.0566355493856214e-05
28.604436660561465	0.0007253430367040578	0.0007199434358634336	0.0007623528233629727	0.0007546617964107893	0.000784146190651096	0.0007749740396340856	0.0008078429080348526	0.0007969515202199875	0.0008591966452873333	0.0008442018322030369	0.058012249774634934	0.054569213478642235	-2.9417079326068615e-07	-1.9371490587477558e-05	-2.944991817905966e-07	-1.9393170494458323e-05
28.77679278089485	0.0007252415716267722	0.0007198450645733211	0.0007622827870633397	0.0007545931184556249	0.0007840972077689276	0.0007749249779809414	0.0008078189371747896	0.0007969255306841986	0.0008592343108225092	0.0008442318334038002	0.058074623478150796	0.05462775550075874	-2.743404819639979e-07	-1.8174253066993717e-05	-2.7492471194262916e-07	-1.821301575852252e-05
28.950187433556945	0.0007251423818295913	0.0007197489764983954	0.0007622155446845462	0.0007545272128806948	0.0007840513577491569	0.0007748790044691698	0.0008077984963212539	0.0007969029958460023	0.0008592764699063159	0.0008442661655871883	0.05813771149834703	0.05468696754061232	-2.546299910327447e-07	-1.6969871428323957e-05	-2.5546874527241845e-07	-1.702583418028425e-05
29.124626876227456	0.0007250454794822313	0.0007196551838966525	0.0007621511122568929	0.0007544640955945895	0.0007840086593071476	0.0007748361375066013	0.0008077816074772155	0.0007968839371373883	0.0008593231530552684	0.0008443048578727243	0.05820151943302216	0.05474685483733959	-2.3503836036513695e-07	-1.575828678623825e-05	-2.3613033571078662e-07	-1.583156807943853e-05
29.30011740429177	0.0007249508768359508	0.0007195636991088191	0.0007620895059338796	0.0007544037826281321	0.000783969131312669	0.0007747963956523075	0.000807768292840201	0.0007968683761783733	0.0008593743910919054	0.0008443479396678444	0.058266052937361666	0.054807422683594155	-2.1556463491697112e-07	-1.4539439660371523e-05	-2.1690854220494243e-07	-1.4630159196477033e-05
29.476665351068124	0.0007248585862241425	0.0007194745345589612	0.0007620307419933299	0.0007543462901354932	0.000783932792791452	0.0007747597976181162	0.0008077585748044321	0.0007968563347790471	0.0008594302151486644	0.0008443954406714872	0.05833131772466514	0.054868676426222285	-1.9620786463180745e-07	-1.3313269966591657e-05	-1.9780242865429648e-07	-1.3421548684111606e-05
29.654277088036206	0.0007247686200629491	0.0007193877027551155	0.0007619748368385471	0.0007542916343953361	0.0007838996629267839	0.000774726362270163	0.0008077524759630141	0.0007968478349416654	0.0008594906566718384	0.0008444473908777592	0.05839731956708676	0.054930621466949804	-1.7696710438936183e-07	-1.2079717009005897e-05	-1.788110638605879e-07	-1.2205677099863532e-05
29.832959025067048	0.0007246809908518667	0.0007193032162899095	0.0007619218069994672	0.0007542398318119578	0.0007838697610611055	0.0007746961086304451	0.0008077500191101364	0.0007968428988627545	0.0008595557474255762	0.0008445038205796378	0.058464064296386044	0.05499326326307868	-1.5784141397471446e-07	-1.0838719473882374e-05	-1.5993352149405726e-07	-1.0982484399929549e-05
30.0127176106544	0.0007245957111743651	0.0007192210878411975	0.0007618716691338337	0.0007541908989164546	0.000783843106697638	0.0007746690558784059	0.000807751227243313	0.0007968415489352546	0.0008596255194959552	0.0008445647603727441	0.058531557804688335	0.05505660732819384	-1.388298580314723e-07	-9.59021542135119e-06	-1.4116888005051217e-07	-9.751909931327019e-06
30.193559332147448	0.0007245127936985026	0.000719141330172693	0.0007618244400283783	0.0007541448523678887	0.0007838197195020233	0.0007746452233525288	0.0008077561235656451	0.0007968438077506822	0.0008597000052951101	0.0008446302411591612	0.05859980604525756	0.05512065923288067	-1.199315060066916e-07	-8.334142277494072e-06	-1.2251622280102029e-07	-8.513892424427683e-06
30.37549071598484	0.0007244322511775566	0.0007190639561346155	0.0007617801366000224	0.0007541017089544818	0.0007837996193039917	0.0007746246305519603	0.0008077647314881243	0.0007968496981013317	0.0008597792375654358	0.0008447002941513259	0.05866881503328091	0.0551854246054502	-1.011454321075099e-07	-7.070436826628335e-06	-1.0397463773943391e-07	-7.268369985075074e-06
30.55851832793038	0.0007243540964506504	0.0007189889786643345	0.0007617387758970853	0.0007540614855948086	0.0007837828260990441	0.0007746072971381467	0.0008077770746319593	0.000796859242982499	0.0008598632493838485	0.0008447749508759686	0.05873859084666439	0.055250909132679805	-8.247071525517569e-08	-5.7990352029524406e-06	-8.554321754769556e-08	-6.015280086868469e-06
30.742648773309874	0.0007242783424433912	0.0007189164107870253	0.0007617003751005118	0.0007540241993390136	0.0007837693600501607	0.0007745932429364961	0.0008077931768309394	0.0007968724655947414	0.0008599520741661197	0.0008448542431781233	0.05880913962683839	0.0553171185605613	-6.390643904211415e-08	-4.51987288299649e-06	-6.722105954813304e-08	-4.754559563752148e-06
30.92788869724955	0.0007242050021685084	0.0007188462656163236	0.0007616649515251063	0.0007539898673700338	0.0007837592414895247	0.000774582487938054	0.000807813062133827	0.0007968893893461618	0.0008600457456712744	0.0008449382032251931	0.05888046757958071	0.05538405869506158	-4.545169168812535e-08	-3.2328846773233e-06	-4.900726566312713e-08	-3.486144602299346e-06
31.114244784915854	0.0007241340887265003	0.000718778556354991	0.0007616325226207874	0.0007539585070048403	0.0007837524909202738	0.0007745750523012058	0.0008078367548067849	0.0007969100378547284	0.0008601442980060619	0.0008450268635110834	0.058952580975844826	0.0554517354028925	-2.7105565981403595e-08	-1.9380047213968243e-06	-3.090094235960045e-08	-2.209970732608424e-06
31.30172376175672	0.0007240656153062855	0.0007187132962955842	0.0007616031059738537	0.0007539301356956918	0.0007837491290182708	0.0007745709563533996	0.0008078642793358386	0.0007969344349506263	0.0008602477656294984	0.0008451202568604007	0.05902548615260585	0.05552015461229578	-8.867159250781909e-09	-6.351664681714109e-07	-1.2901200614756636e-08	-9.259728209198848e-07
31.4903323937443	0.0007239995951858572	0.000718650498821127	0.0007615767193082627	0.0007539047710314005	0.0007837491766338946	0.0007745702205928874	0.0008078956604293683	0.0007969626046786374	0.000860356183357479	0.0008452184164327125	0.05909918951371621	0.05558932231383571	9.2644266884781e-09	6.756973208732475e-07	4.992844126420343e-09	3.6591493821069854e-07
31.68007748761912	0.0007239360417329453	0.0007185901774057904	0.0007615533804869244	0.0007538824307386136	0.0007837526547938576	0.000774572865690489	0.0008079309230206389	0.0007969945713005552	0.0008604695863674667	0.0008453213757268789	0.05917369753077605	0.055659244561206696	2.7290085580222723e-08	1.994654584891453e-06	2.2782072004942644e-08	1.665759031321823e-06
31.870965891135747	0.0007238749684056827	0.0007185323456155787	0.0007615331075130122	0.0007538631326831103	0.0007837595847030436	0.0007745789124913819	0.0008079700922703647	0.0007970303592976352	0.0008605880102032551	0.0008454291685854516	0.059249016744014595	0.055729927472051036	4.5210706778146814e-08	3.32177397241451e-06	4.046735879335503e-08	2.9736266345947726e-06
32.063004493309954	0.0007238163887532793	0.0007184770171090206	0.0007615159185312871	0.0007538468948711128	0.0007837699877463718	0.0007745883820169099	0.0008080131935693124	0.0007970699933730758	0.0008607114907798123	0.0008455418291991445	0.05932515376318775	0.055801377228789105	6.302717528395771e-08	4.65712485034353e-06	5.8049575929128294e-08	4.289585621874981e-06
32.25620022466719	0.0007237603164166968	0.0007184242056378649	0.0007615018318294345	0.0007538337354506105	0.0007837838854906809	0.0007746012954664147	0.0008080602525409338	0.0007971134984545346	0.0008608400643881943	0.0008456593921113704	0.059402115268486065	0.05587360007946254	8.074037178900859e-08	6.0007773122761066e-06	7.552959056279784e-08	5.613704573470546e-06
32.45056005749291	0.0007237067651293324	0.0007183739250477817	0.0007614908658394186	0.0007538236727126988	0.0007838012996866378	0.000774617674219091	0.0008081112950440412	0.0007971608996966785	0.000860973767700547	0.0008457818922228543	0.05947990801145823	0.05594660233859089	9.835117272677385e-08	7.3528021889701645e-06	9.290826560350018e-08	6.946052785450352e-06
32.64609100608406	0.0007236557487177068	0.0007183261892790711	0.0007614830391388524	0.0007538167250929367	0.0007838222522706743	0.0007746375398358662	0.0008081663471755194	0.0007972122224837714	0.0008611126377751843	0.0008459093647963204	0.0595585388159483	0.05602039038803815	1.1586045032142139e-07	8.713271057281258e-06	1.1018645976581046e-07	8.286700278747894e-06
32.84280012700226	0.0007236072811021588	0.0007182810123673766	0.0007614783704523814	0.0007538129111727147	0.0007838467653669438	0.0007746609140613028	0.0008082254352730742	0.0007972674924322962	0.0008612567120617519	0.0008460418454612519	0.05963801457904714	0.0560949706778967	1.3326907262207338e-07	1.0082256249543953e-05	1.2736502760747268e-07	9.63571780801531e-06
33.040694519328454	0.0007235613762975436	0.0007182384084444038	0.000761476878653085	0.000753812249680643	0.000783874861289307	0.0007746878188255246	0.0008082885859180222	0.0007973267353936138	0.0008614060284064741	0.0008461793702187303	0.05971834227205844	0.05617034972737992	1.5057790355961845e-07	1.1459830863841391e-05	1.4444481958274247e-07	1.0993176871615384e-05
33.239781324919136	0.0007235180484139399	0.0007181983917386475	0.0007614785827638937	0.0007538147594939534	0.0007839065625433419	0.0007747182762461709	0.0008083558259381191	0.0007973899774566625	0.000861560625057489	0.0008463219754463531	0.05979952894147838	0.05624653412573274	1.677878029848756e-07	1.2846068773331165e-05	1.614266820762142e-07	1.235914972036456e-05
33.44006772866406	0.0007234773116573575	0.00071816097657612	0.0007614835019590201	0.0007538204596399147	0.0007839418918283776	0.000774752308630369	0.0008084271824104273	0.0007974572449506877	0.0008617205406702674	0.0008464696979032262	0.05988158170999259	0.05632353053315254	1.8489962670805923e-07	1.4241044635987521e-05	1.7831145744532165e-07	1.3733709366997582e-05
33.64156095874556	0.0007234391803304553	0.0007181261773810891	0.0007614916555654082	0.0007538293692972673	0.0007839808720395561	0.0007747899384767373	0.000808502682664224	0.0007975285644480169	0.0008618858143131244	0.0008466225747350431	0.0599645077774855	0.05640134568172594	2.019142265651322e-07	1.564483390628646e-05	1.950999840825713e-07	1.5116929597436268e-05
33.84426828689945	0.0007234036688332659	0.0007180940086768244	0.000761503063064203	0.0007538415077976771	0.0007840235262699264	0.000774831188477417	0.0008085823542839581	0.0007976039627668756	0.0008620564854728265	0.0008467806434792475	0.06004831442206812	0.0564799863763796	2.1883245044230885e-07	1.705751284394874e-05	2.117930964387442e-07	1.6508884979143934e-05
34.04819702867729	0.0007233707916639183	0.0007180644850863399	0.0007615177440922278	0.0007538568946271958	0.0007840698778125523	0.0007748760815201173	0.0008086662251122361	0.000797683466974232	0.0008622325940602799	0.0008469439420702718	0.06013300900111881	0.05655945949584498	2.3565514232029051e-07	1.8479158524348227e-05	2.2839162506886612e-07	1.79096508711174e-05
34.25335454371064	0.0007233405634193753	0.0007180376213331541	0.0007615357184434865	0.000753875549427749	0.0007841199501626607	0.000774924640690202	0.0008087543232528626	0.0007977671043886937	0.000862414180416326	0.0008471125088448716	0.060218598952342564	0.05663977199363763	2.5238314234257014e-07	1.9909848851085155e-05	2.448963966985608e-07	1.9319303436377e-05
34.45974823597649	0.0007233129987961747	0.000718013432242052	0.0007615570060706837	0.0007538974919986382	0.000784173767019815	0.000774976889272797	0.0008088466770739232	0.0007978549025834445	0.0008626012853176301	0.000847286382547546	0.06030509179484516	0.056720930899054126	2.6901728683451434e-07	2.1349662564673633e-05	2.613082342348919e-07	2.0737919649238545e-05
34.66738555406454	0.0007232881125911693	0.0007179919327398469	0.000761581627086753	0.0007539227422980525	0.0007842313522901081	0.0007750328507549166	0.0008089433152109023	0.0007979468893892117	0.0008627939499826632	0.0008474656023360378	0.06039249513022401	0.056802943318180234	2.8555840836342813e-07	2.279867925467083e-05	2.776279568318489e-07	2.2165577307886597e-05
34.87627399144595	0.0007232659197022853	0.0007179731378561614	0.0007616096017664165	0.0007539513204446115	0.0007842927300884005	0.0007750925488276362	0.000809044266569862	0.0007980430928972926	0.0008629922160777948	0.0008476502077869406	0.06048081664367703	0.05688581643491737	3.02007335784742e-07	2.425697937100124e-05	2.938563799374013e-07	2.360235504533792e-05
35.086421086743854	0.0007232464351292758	0.0007179570627242028	0.0007616409505477516	0.0007539832467189138	0.0007843579247405715	0.0007751560073882757	0.0008091495603306531	0.0007981435414626116	0.0008631961257234799	0.0008478402389013859	0.060570064105127906	0.05696955751202465	3.1836489427215266e-07	2.5724644234059735e-05	3.0999431531496605e-07	2.504833233829551e-05
35.29783442400536	0.0007232296739744847	0.0007179437225815503	0.0007616756940337791	0.0007540185415651093	0.0007844269607858095	0.0007752232505426186	0.0008092592259501789	0.0007982482637068257	0.0008634057215005542	0.0008480357361108298	0.06066024537036876	0.05705417389217581	3.346319053796395e-07	2.720175604753461e-05	3.260425711080258e-07	2.6503589520249227e-05
35.51052163297529	0.0007232156514436187	0.0007179331327709487	0.0007617138529940745	0.0007540572255924891	0.0007844998629789311	0.0007752943026071628	0.0008093732931657091	0.0007983572885214768	0.0008636210464566375	0.0008482367402829379	0.0607513683822206	0.05713967299903439	3.5080918708223045e-07	2.8688397909953922e-05	3.420019518785098e-07	2.796820779199516e-05
35.72449038937153	0.0007232043828465229	0.0007179253087411082	0.0007617554483663915	0.0007540993195770941	0.0007845766562927313	0.0007753691881113967	0.0008094917919982391	0.0007984706450711879	0.0008638421441126462	0.000848443292727568	0.060843441171714974	0.057226062338343764	3.6689755381763556e-07	3.0184653825954255e-05	3.578732586469093e-07	2.944226923279336e-05
35.93974841516195	0.0007231958835979619	0.0007179202660475082	0.0007618005012583087	0.0007541448444633401	0.000784657365920361	0.0007754479318001057	0.0008096147527558967	0.000798588362796904	0.0008640690584694123	0.0008486554352028498	0.060936471859286606	0.05731334949903578	3.828978165337348e-07	3.169060871863194e-05	3.7365728893911515e-07	3.0925856812108465e-05
36.15630347884324	0.0007231901692184101	0.0007179180203532117	0.0007618490329488946	0.000754193821365665	0.0007847420172777428	0.0007755305586357114	0.0008097422060374064	0.0007987104714191834	0.000864301834014425	0.0008488732099213735	0.06103046865599538	0.057401542154355126	3.988107827349822e-07	3.320634844225512e-05	3.893548368315205e-07	3.241905440184989e-05
36.374163395721176	0.0007231872553348464	0.0007179185874296841	0.0007619010648903919	0.000754246271570194	0.0007848306360060132	0.0007756170938006411	0.0008098741827355972	0.0007988370009415357	0.0008645405157286793	0.0008490966595564778	0.0611254398647579	0.05749064806300282	4.1463725652468933e-07	3.4731959793976586e-05	4.049666929891848e-07	3.3921946787224266e-05
36.59333602819267	0.0007231871576815545	0.0007179219831576166	0.0007619566187099212	0.0007543022165364219	0.0007849232479740006	0.0007757075626997244	0.0008100107140409663	0.0007989679816538062	0.000864785149093648	0.000849325827248646	0.06122139388160512	0.05758067507029629	4.303780386570675e-07	3.626753052712872e-05	4.204936447178755e-07	3.54346196799471e-05
36.813829286029524	0.0007231898921009326	0.0007179282235277617	0.000762015716211207	0.0007543616778989203	0.0007850198792807368	0.0007758019909626303	0.0008101518314452967	0.0007991034441356162	0.000865035780098375	0.000849560756612014	0.06131833919695602	0.05767163110934973	4.4603392657799334e-07	3.7813149364074317e-05	4.3593647600656885e-07	3.695715973062175e-05
37.03565112666392	0.0007231954745443073	0.0007179373246417715	0.0007620783793763231	0.0007544246774690612	0.0007851205562580019	0.0007759004044463297	0.0008102975667453273	0.0007992434192598475	0.0008652924552466894	0.0008498014917409864	0.06141628439691323	0.05776352420226957	4.616057144705456e-07	3.936890600883536e-05	4.512959675632283e-07	3.848965454000819e-05
37.25880955547555	0.0007232039210727535	0.0007179493027130412	0.000762144630367456	0.0007544912372367598	0.0007852253054729015	0.0007760028292375905	0.0008104479520464768	0.0007993879381961808	0.0008655552215645448	0.0008500480772169642	0.061515238164580155	0.05785636246137309	4.770941933011918e-07	4.0934891160693265e-05	4.6657289686728026e-07	4.003219267298408e-05
37.483312626080554	0.0007232152478579236	0.0007179641740675656	0.0007622144915286948	0.0007545613793722433	0.0007853341537304825	0.0007761092916555135	0.0008106030197666267	0.0007995370324146894	0.0008658241266074915	0.0008503005581151948	0.061615209281396285	0.05795015409042309	4.925001508729147e-07	4.2511196528066675e-05	4.817680382190534e-07	4.1584863671478844e-05
37.70916844062219	0.0007232294711828813	0.0007179819551447978	0.0007622879853878389	0.0007546351262278358	0.0007854471280763837	0.0007762198182540951	0.000810762802639961	0.0007996907336894823	0.0008660992184682762	0.0008505589800117343	0.06171620662849766	0.05804490738588369	5.078243718577378e-07	4.4097914841473296e-05	4.968821627668839e-07	4.314775806668614e-05
37.93638515006311	0.000723246607442941	0.0007180026624985138	0.0007623651346582255	0.0007547125003397648	0.0007855642557995176	0.0007763344358248254	0.000810927333720858	0.0007998490741024007	0.0008663805457845739	0.00085082338899053	0.06181823918809512	0.05814063073819473	5.23067637854405e-07	4.569513986807383e-05	5.119160385676138e-07	4.4720967393191424e-05
38.164970954479706	0.0007232666731465196	0.0007180263127976904	0.0007624459622405867	0.0007547935244299932	0.0007856855644347986	0.0007764531713993269	0.0008110966463878519	0.0008000120860467777	0.0008666681577468642	0.0008510938316506329	0.06192131604487748	0.058237332633069745	5.382307274317492e-07	4.73029664259661e-05	5.268704306254056e-07	4.630458420248895e-05
38.39493410335793	0.0007232896849159859	0.0007180529228273827	0.0007625304912249184	0.0007548782214080674	0.0007858110817658982	0.0007765760522520217	0.0008112707743476435	0.0008001798022312427	0.0008669621041064367	0.0008513703551135262	0.062025446387437726	0.05833502165280993	5.533144161679396e-07	4.892149039761873e-05	5.417461009309902e-07	4.7898702076110133e-05
38.626282895891045	0.0007233156594885252	0.0007180825094896126	0.0007626187448923794	0.0007549666143729915	0.0007859408358280434	0.0007767031059028387	0.0008114497516391794	0.0008003522556835919	0.0008672624351835456	0.0008516530070305871	0.06213063950971975	0.05843370647764324	5.683194767105472e-07	5.055080874616369e-05	5.565438085189129e-07	4.950341564086136e-05
38.859025681279114	0.000723344613717009	0.0007181150898042684	0.0007627107467172143	0.000755058726615126	0.0007860748549108577	0.0007768343601199609	0.0008116336126377934	0.0008005294797547169	0.0008675692018757125	0.0008519418355906841	0.06223690481249024	0.05853339588708352	5.832466788166599e-07	5.2191019529274074e-05	5.712643095054804e-07	5.1118820582257696e-05
39.09317085903034	0.0007233765645708673	0.000718150680910002	0.0007628065203686919	0.0007551545816181018	0.0007862131675612311	0.0007769698429226026	0.0008118223920594062	0.0008007115081225851	0.0008678824556661683	0.0008522368895278963	0.06234425180483499	0.05863409876130981	5.98096789386493e-07	5.3842221913624755e-05	5.859083571238891e-07	5.27450136585117e-05
39.328726879264174	0.0007234115291369717	0.000718189300065141	0.0007629060897130735	0.0007552542030607631	0.0007863558025862367	0.0007771095825838288	0.0008120161249647929	0.0008008983747962875	0.0008682022486324529	0.0008525382181293763	0.062452690105677305	0.058735824082571594	6.128705725345126e-07	5.550451619201757e-05	6.004767017858074e-07	5.4382092716270813e-05
39.56570224301631	0.0007234495246205273	0.0007182309646486078	0.0007630094788156058	0.0007553576148191345	0.0007865027890560907	0.0007772536076334162	0.0008122148467639202	0.0008010901141201485	0.0008685286334551734	0.0008528458712433562	0.06256222944532396	0.05883858093661401	6.275687896286838e-07	5.717800379859139e-05	6.149700911271296e-07	5.6030156705855205e-05
39.80410550254544	0.0007234905683459691	0.0007182756921608445	0.000763116711942536	0.0007554648409684103	0.0007866541563071474	0.0007774019468607506	0.0008124185932203466	0.0008012867607778952	0.0008688616634269142	0.0008531598992872877	0.06267287966703486	0.058942378514126106	6.421921993182266e-07	5.886278732303296e-05	6.293892700300931e-07	5.7689305694524906e-05
40.04394526164196	0.0007235346777578608	0.0007183235002247395	0.0007632278135631451	0.0007555759057849608	0.000786809933944934	0.0007775546293177574	0.0008126274004556853	0.0008014883497968857	0.0008692013924613059	0.000853480353256126	0.06278465072861866	0.059047226112214746	6.567415576060401e-07	6.055897052878456e-05	6.437349806931014e-07	5.9359640883716036e-05
40.28523017593832	0.0007235818704218136	0.0007183744065865763	0.0007633428083518218	0.0007556908337483788	0.0007869701518472404	0.0007777116843218897	0.000812841304954151	0.0008016949165524166	0.0008695478751022741	0.0008538072847307748	0.06289755270405412	0.05915313313590005	6.712176178912035e-07	6.226665836936429e-05	6.58007962672574e-07	6.104126462500026e-05
40.52796895322162	0.0007236321640254011	0.0007184284291169758	0.0007634617211901477	0.0007558096495435371	0.0007871348401672397	0.0007778731414591416	0.0008130603435671667	0.0008019064967720839	0.0008699011665334413	0.0008541407458866698	0.06301159578514005	0.05926010909963789	6.856211310062726e-07	6.398595700390919e-05	6.722089529159064e-07	6.273428043432339e-05
40.77217035374772	0.0007236855763790845	0.0007184855858118518	0.0007635845771690134	0.0007559323780626755	0.0007873040293366573	0.0007780390305871101	0.0008132845535180438	0.000802123126540214	0.0008702613225877081	0.0008544807895025201	0.0631267902831707	0.0593681636288643	6.999528452714902e-07	6.571697381485553e-05	6.863386858178486e-07	6.443879300946365e-05
41.017843190557436	0.0007237421254171474	0.0007185458947933753	0.000763711401590761	0.0007560590444075156	0.0007874777500689864	0.0007782093818381007	0.0008135139724067396	0.0008023448423023681	0.0008706283997570104	0.0008548274689692103	0.06324314663063904	0.05947730646156848	7.142135065459597e-07	6.74598174257024e-05	7.003978932653906e-07	6.615490824662951e-05
41.26499632979458	0.0007238018291986372	0.0007186093743109459	0.000763842219971354	0.0007561896738913995	0.0007876560333627475	0.0007783842256222746	0.0008137486382146884	0.0008025716808699117	0.0008710024552022571	0.0008551808382988626	0.06336067538296951	0.059587547449888825	7.284038582729656e-07	6.921459771794258e-05	7.143873046846008e-07	6.788273325683547e-05
41.51363869102594	0.0007238647059083126	0.0007186760427421693	0.0007639770580425713	0.0007563242920414544	0.0007878389105047935	0.0007785635926308401	0.0008139885893097078	0.0008028036794246572	0.0008713835467634495	0.0008555409521340614	0.06347938722027896	0.05969889656173686	7.425246415300631e-07	7.09814258494923e-05	7.283076470839932e-07	6.962237638302726e-05
41.763779247563185	0.0007239307738576012	0.0007187459185938456	0.0007641159417542313	0.000756462924600786	0.0007880264130736647	0.0007787475138392904	0.0008142338644509844	0.0008030408755235798	0.0008717717329699921	0.0008559078657572505	0.06359929294916665	0.059811363882448454	7.565765950780842e-07	7.276041427298208e-05	7.421596451041845e-07	7.137394721781765e-05
42.0154270267867	0.000724000051485563	0.0007188190205029634	0.000764258897276443	0.0007566055975306961	0.0007882185729429894	0.0007789360205106859	0.0008144845027941388	0.0008032833071036056	0.0008721670730511917	0.0008562816351002981	0.06372040350453465	0.059924959616460764	7.7056045540559e-07	7.45516767534371e-05	7.559440210616955e-07	7.313755662050059e-05
42.26859111047143	0.0007240725573598605	0.0007188953672377012	0.0007644059510018822	0.0007567523370129298	0.0007884154222849317	0.000779129144198981	0.0008147405438963688	0.0008035310124864755	0.0008725696269469542	0.0008566623167542375	0.06384272995143898	0.06003969408901866	7.844769567845987e-07	7.635532838798365e-05	7.696614950005592e-07	7.491331673567525e-05
42.523280635114425	0.0007241483101777414	0.0007189749776984418	0.0007645571295481028	0.0007569031694519511	0.0007886169935736947	0.0007793269167524045	0.0008150020277216811	0.0008037840303836876	0.0008729794553186865	0.0008570499679791932	0.06396628348697161	0.06015557774790776	7.983268313172063e-07	7.817148562486165e-05	7.833127847348218e-07	7.670134101095405e-05
42.77950479226489	0.0007242273287670229	0.0007190578709187879	0.0007647124597598697	0.0007570581214772428	0.0007888233195890671	0.0007795293703168788	0.0008152689946461985	0.0008040423999015145	0.0008733966195603954	0.0008574446467144814	0.0640910754421737	0.060272621165219996	8.121108089869777e-07	8.000026628290913e-05	7.96898605897765e-07	7.850174421580869e-05
43.03727282885567	0.0007243096320870894	0.0007191440660665918	0.0007648719687115273	0.0007572172199456409	0.0007890344334200284	0.000779736537339497	0.0008155414854635623	0.0008043061605461036	0.0008738211818100049	0.0008578464115889063	0.06421711728398292	0.060390835039143706	8.258296177096874e-07	8.184178957176824e-05	8.104196719954659e-07	8.031464246097131e-05
43.29659404753705	0.0007243952392298965	0.0007192335824449925	0.0007650356837093959	0.0007573804919436962	0.0007892503684684008	0.0007799484505720456	0.000815819541390416	0.000804575352228659	0.0008742532049608837	0.0008582553219312444	0.06434442061721164	0.06051023019578819	8.394839833823255e-07	8.36961761113697e-05	8.238766944488642e-07	8.214015321705848e-05
43.55747780701245	0.0007244841694209803	0.0007193264394934571	0.0007652036322941954	0.0007575479647900614	0.0007894711584525563	0.0007801651430745766	0.000816103204071978	0.0008048500152707009	0.0008746927526735915	0.0008586714377809233	0.06447299718656077	0.06063081759103639	8.530746299310193e-07	8.556354795288823e-05	8.372703826382139e-07	8.397839533375029e-05
43.81993352237618	0.0007245764420204786	0.0007194226567888345	0.0007653758422435041	0.0007577196660379131	0.0007896968374111779	0.000780386648219032	0.000816392515587707	0.0008051301904094144	0.0008751398893878499	0.0008590948198989014	0.06460285887866558	0.060752608312430456	8.666022793671953e-07	8.744402859972578e-05	8.506014439583782e-07	8.582948906027399e-05
44.08397066545326	0.000724672076524158	0.0007195222540464174	0.0007655523415742462	0.0007578956234774022	0.0007899274397070759	0.0007806129996929223	0.0008166875184570599	0.0008054159188030821	0.0008755946803347466	0.0008595255297787548	0.0647340177241797	0.06087561358108753	8.800676518400542e-07	8.93377430290776e-05	8.638705838704373e-07	8.769355606608187e-05
44.349598765141174	0.000724771092564453	0.0007196252511210125	0.0007657331585452143	0.0007580758651381384	0.0007901630000310618	0.000780844231503058	0.0008169882556453455	0.0008057072420366084	0.000876057191549171	0.0008599636296579733	0.06486648589989204	0.060999844753650445	8.934714656857936e-07	9.12448177132763e-05	8.770785059459239e-07	8.957071946086304e-05
44.6168274077539	0.0007248735099115073	0.0007197316680080187	0.0007659183216596197	0.0007582604192917006	0.0007904035534058764	0.0007810803779793336	0.0008172947705696697	0.0008060042021271255	0.000876527489882489	0.0008604091825294649	0.06500027573088085	0.06112531332426858	9.068144374757472e-07	9.3165380641691e-05	8.90225911911709e-07	9.146110381505479e-05
44.88566623736761	0.0007249793484742285	0.000719841524844513	0.000766107859667678	0.0007584493144541822	0.0007906491351901768	0.0007813214737785655	0.0008176071071049829	0.0008063068415296952	0.0008770056430154651	0.0008608622521532847	0.0651353996927065	0.061252030926614874	9.200972820775331e-07	9.509956134362563e-05	9.033135017094164e-07	9.336483518199157e-05
45.15612495616904	0.0007250886283013501	0.0007199548419103498	0.0007663018015692292	0.0007586425793887714	0.0007908997810825855	0.0007815675538883924	0.0008179253095902277	0.0008066152031431067	0.0008774917194714371	0.0008613229030685873	0.06527187041363969	0.061380009335937506	9.333207126995067e-07	9.704749091071774e-05	9.163419735411758e-07	9.528204111933225e-05
45.42821332480542	0.0007252013695825005	0.0007200716396292622	0.0007665001766163874	0.0007588402431083583	0.0007911555271257933	0.0007818186536312244	0.0008182494228345847	0.0008069293303157604	0.0008779857886297429	0.0008617912006058032	0.06540970067693053	0.061509260471143974	9.464854409553785e-07	9.900930202128011e-05	9.293120239220985e-07	9.721285071148666e-05
45.701941162736816	0.0007253175926492859	0.0007201919385699822	0.0007667030143162337	0.0007590423348781845	0.0007914164097107354	0.0007820748086682597	0.0008185794921238303	0.00080724926685166	0.00087848792073942	0.0008622672108990579	0.06554890342311401	0.061639796396924955	9.595921769060649e-07	0.00010098512896250522	9.422243477264641e-07	9.915739459115391e-05
45.97731834859046	0.000725437317976371	0.000720315759447355	0.0007669103444335287	0.0007592488842185126	0.0007916824655808107	0.0007823360550035473	0.0008189155632267883	0.0008075750570164874	0.0008789981869331577	0.0008627510008988157	0.06568949175236113	0.061771629325911244	9.726416291147653e-07	0.00010297510765513995	9.550796382399793e-07	0.00010111580496272032
46.25435482051728	0.0007255605661825826	0.0007204431231234794	0.0007671221969934781	0.0007594599209073469	0.000791953731836186	0.0007826024289881256	0.0008192576824019034	0.0008079067455437946	0.0008795166592415443	0.0008632426383847867	0.06583147892686414	0.06190477162086959	9.856345047135322e-07	0.00010497937567890969	9.678785872178908e-07	0.00010308821562607373
46.533060576550575	0.0007256873580320095	0.0007205740506088438	0.0007673386022845208	0.0007596754749831751	0.0007922302459381489	0.0007828739673242086	0.0008196058964039154	0.0008082443776412858	0.0008800434106075794	0.0008637421919790687	0.06597487837326942	0.06203923579693776	9.98571509448808e-07	0.00010699807229663794	9.806218849318232e-07	0.00010507476199972388
46.813445674966815	0.0007258177144351222	0.000720708563063482	0.0007675595908611623	0.0007598955767477562	0.0007925120457135368	0.000783150707069446	0.0008199602524906537	0.0008085879989972124	0.000880578514901487	0.0008642497311595565	0.06611970368515037	0.062175034523895695	1.0114533477365018e-06	0.00010903133847986468	9.933102202224712e-07	0.00010707558114514404
47.09552023464871	0.0007259516564498916	0.0007208466817981276	0.0007677851935468387	0.000760120256768934	0.0007927991693592239	0.0007834326856412358	0.0008203207984299377	0.0008089376557868654	0.0008811220469358146	0.0008647653262736024	0.06626596862552289	0.06231218062847936	1.024280722717501e-06	0.00011107931693452033	1.0059442805496893e-06	0.00010909081179069635
47.37929443545016	0.0007260892052829238	0.0007209884282753878	0.0007680154414368226	0.0007603495458834973	0.0007930916554466847	0.0007837199408211098	0.000820687582506604	0.0008092933946791849	0.0008816740824808394	0.0008652890485519557	0.06641368712940934	0.06245068709673101	1.0370543363220734e-06	0.00011314215212818168	1.0185247520499551e-06	0.00011112059435749999
47.66477851856398	0.0007262303822906008	0.000721133824110919	0.0007682503659011653	0.0007605834752000693	0.0007933895429266221	0.0007840125107591804	0.0008210606535296469	0.0008096552628434757	0.0008822346982802833	0.0008658209701229687	0.06656287330644318	0.0625905670763963	1.0497748893206066e-06	0.00011521999031649521	1.0310523195923137e-06	0.00011316507098485529
47.951982786891236	0.0007263752089802344	0.0007212828910746202	0.0007684899985876824	0.0007608220761020428	0.0007936928711336699	0.0007843104339786601	0.0008214400608394876	0.0008100233079562392	0.0008828039720673451	0.0008663611640270899	0.06671354144352348	0.06273183387935782	1.0624430813825896e-06	0.00011731297957048858	1.0435276668278176e-06	0.00011522438555580661
48.24091760541319	0.0007265237070112231	0.0007214356510918259	0.0007687343714249709	0.0007610653802505449	0.0007940016797911629	0.0007846137493804397	0.0008218258543153594	0.0008103975782081152	0.0008833819825810549	0.000866909704231638	0.0668657060075144	0.06287450098411457	1.0750596111280038e-06	0.00011942126980404866	1.055951476237665e-06	0.00011729868372281627
48.53159340156531	0.0007266758981962223	0.0007215921262445163	0.0007689835166254723	0.0007613134195874465	0.0007943160090159825	0.0007849224962477435	0.0008222180843828269	0.0008107781223109468	0.0008839688095829604	0.0008674666656458741	0.06701938164799526	0.06301858203830593	1.0876251762001812e-06	0.00012154501280353669	1.0683244292075764e-06	0.00011938811293649154
48.82402066561362	0.000726831804502327	0.0007217523387725366	0.0007692374666885783	0.0007615662263384121	0.0007946358993234818	0.0007852367142508568	0.0008226168020214356	0.0008111649895049644	0.000884564533874159	0.0008680321241363777	0.06717458320005693	0.06316409086127772	1.1001404733182799e-06	0.0001236843622564321	1.0806472060683435e-06	0.00012149282247189697
49.11820995103327	0.0007269914480522582	0.0007219163110748233	0.0007694962544037734	0.0007618238330159868	0.0007949613916324804	0.0007855564434519185	0.0008230220587724909	0.0008115582295660903	0.0008851692373126716	0.0008686061565427256	0.06733132568715118	0.06331104144669594	1.1126061983265066e-06	0.0001258394737793933	1.0929204861480878e-06	0.00012361296345542172
49.41417187488941	0.0007271548511255603	0.00072208406571064	0.0007697599128538185	0.0007620862724227227	0.0007952925272703365	0.0007858817243097884	0.0008234339067469711	0.0008119578928133661	0.000885783002831173	0.0008691888406934859	0.06748962432399118	0.06345944796520606	1.125023046270662e-06	0.00012801050495026	1.1051449478429506e-06	0.00012574868889506097
49.71191711822035	0.0007273220361598142	0.0007222556254008293	0.0007700284754179877	0.0007623535776543547	0.0007956293479781075	0.000786212597684998	0.0008238523986335873	0.0008123640301165177	0.0008864059144550972	0.0008697802554225451	0.06764949451950159	0.06360932476714147	1.1373917114512657e-06	0.00013019761533772378	1.1173212686665327e-06	0.00012790015370839347
50.01145642642306	0.0007274930257518498	0.0007224310130290663	0.0007703019757753335	0.0007626257821030084	0.0007959718959157783	0.0007865491048447642	0.0008242775877069724	0.0008127766929036361	0.0008870380573211023	0.0008703804805857518	0.0678109518798262	0.06376068638527747	1.149712887486224e-06	0.00013240096653274747	1.129450125306273e-06	0.000130067514751947
50.3128006096408	0.0007276678426589808	0.0007226102516431305	0.0007705804479080119	0.00076290291946046	0.0007963202136675843	0.0007868912874680926	0.000824709527836027	0.0008131959331690048	0.0008876795176959345	0.0008709895970779127	0.06797401221138759	0.06391354753763762	1.1619872673769658e-06	0.00013462072218065058	1.141532193689801e-06	0.00013225093085192374
50.61596054315354	0.0007278465098002385	0.0007227933644561829	0.0007708639261046411	0.000763185023721434	0.0007966743442474087	0.0007872391876509523	0.0008251482734924025	0.0008136218034810547	0.0008883303829956734	0.0008716076868501271	0.06813869152400279	0.06406792313035047	1.174215543560484e-06	0.00013685704801255638	1.153568149029607e-06	0.0001344505628334547
50.9209471677702	0.000728029050257621	0.0007229803748480528	0.00077115244496371	0.0007634721291869457	0.0007970343311042689	0.0007875928479115315	0.0008255938797591387	0.0008140543569904568	0.0008889907418053836	0.0008722348329274779	0.06830500603405834	0.06422382826055428	1.1863984079869654e-06	0.0001391101118797533	1.165558665895466e-06	0.00013666657355307366
51.22777149022361	0.0007282154872773559	0.0007231713063665412	0.0007714460393970369	0.0007637642704676939	0.0007974002181278929	0.0007879523111955815	0.0008260464023394577	0.0008144936474383653	0.0008896606838991853	0.0008728711194270941	0.06847297216773976	0.06438127821936115	1.1985365521742161e-06	0.00014138008378652978	1.1775044182699493e-06	0.00013889912792991455
51.53644458356769	0.0007284058442711632	0.000723366182728727	0.0007717447446332684	0.0007640614824874916	0.0007977720496543769	0.0007883176208818352	0.0008265058975657083	0.000814939729164793	0.0008903403002607348	0.000873516631576574	0.06864260656432418	0.0645402884948677	1.2106306672790036e-06	0.0001436671359249242	1.1894060796100066e-06	0.0001411483929782964
51.84697758757708	0.0007286001448175422	0.0007235650278222918	0.0007720485962214353	0.0007643638004867522	0.000798149870471944	0.0007886888207875212	0.0008269724224084793	0.0008153926571171465	0.0008910296831041546	0.0008741714557328047	0.06881392607953155	0.06470087477522626	1.2226814441608069e-06	0.0001459714427095582	1.2012643229083325e-06	0.0001434145378402807
52.15938170914916	0.000728798412663056	0.0007237678657068469	0.000772357630034548	0.000764671260026013	0.0007985337258267823	0.000789065955173953	0.0008274460344858669	0.0008158524868588991	0.0008917289258953919	0.0008748356794011604	0.06898694778893869	0.06486305295176875	1.234689573442315e-06	0.0001482931808127752	1.2130798207486606e-06	0.0001456977338190335
52.47366822270851	0.0007290006717236349	0.0007239747206152782	0.0007726718822732491	0.0007649838969895152	0.0007989236614289879	0.0007894490687522155	0.0008279267920729164	0.0008163192745784288	0.0008924381233740454	0.0008755093912551097	0.0691616889914564	0.06502683912219072	1.2466557455935619e-06	0.00015063252920272108	1.2248532453857774e-06	0.00014799815441468578
52.789848470613855	0.0007292069460858899	0.0007241856169551018	0.0007729913894695161	0.0007653017475888322	0.000799319723458601	0.0007898382066889424	0.0008284147541112353	0.0008167930770980103	0.0008931573715756558	0.0008761926811562364	0.0693381672128722	0.0651922495937913	1.2585806509841837e-06	0.0001529896691787047	1.2365852687930105e-06	0.0001503159753573069
53.107933863567155	0.0007294172600084316	0.0007244005793098234	0.0007733161884904104	0.0007656248483665399	0.0007997219585717342	0.0007902334146121749	0.0008289099802187745	0.00081727395188296	0.0008938867678544676	0.0008768856401746704	0.06951640020945782	0.06535930088677419	1.270464979953893e-06	0.00015536478440913992	1.2482765627261968e-06	0.0001526513746427649
53.42793588102576	0.0007296316379232056	0.0007246196324403168	0.0007736463165418834	0.0007659532361999457	0.000800130413906806	0.0007906347386173256	0.0008294125306997941	0.0008177619570509553	0.000894626410906694	0.0008775883606099629	0.06969640597164695	0.06552800973761096	1.2823094228935766e-06	0.00015775806097140244	1.2599277988043465e-06	0.00015500453257050184
53.74986607161648	0.0007298501044368386	0.0007248428012862127	0.0007739818111726376	0.0007662869483048687	0.0008005451370908771	0.0007910422252732348	0.0008299224665550112	0.000818257151381517	0.0008953764007942794	0.0008783009360124001	0.06987820272777853	0.0656983931024633	1.29411467031295e-06	0.0001601696873908265	1.2715396485642877e-06	0.0001573756317793107
54.073736053552395	0.0007300726843319938	0.0007250701109672946	0.0007743227102780379	0.0007666260222394673	0.0008009661762460873	0.0007914559216283208	0.0008304398494919322	0.000818759594325663	0.0008961368389691798	0.00087902346120477	0.07006180894791361	0.06587046816067461	1.305881412901489e-06	0.00016259985467934057	1.283112783522682e-06	0.00015976485728438905
54.399557515052166	0.0007302994025687343	0.0007253015867849073	0.0007746690521040768	0.0007669704959081207	0.0008013935799961943	0.0007918758752168295	0.0008309647419353731	0.0008192693460157318	0.0008969078282981675	0.0008797560323045903	0.07024724334772389	0.06604425231832034	1.3176103416134323e-06	0.00016504875637796124	1.294647875254738e-06	0.00016217239651702964
54.727342214761876	0.0007305302842859078	0.0007255372542233823	0.0007750208752514044	0.0007673204075653718	0.0008018273974732309	0.0007923021340651923	0.0008314972070381835	0.0008197864672753963	0.0008976894730881941	0.0008804987467468276	0.07043452489245303	0.06621976321182986	1.3293021477399879e-06	0.00016751658859864849	1.306145595459697e-06	0.00016459843936386664
55.057101982179326	0.0007307653548025335	0.0007257771389514686	0.000775378218679407	0.000767675795819916	0.0008022676783242631	0.0007927347466984796	0.0008320373086921611	0.0008203110196298492	0.0008984818791122944	0.0008812517033070904	0.07062367280095443	0.06639701871167404	1.3409575229811083e-06	0.00017000355006588364	1.317606616026536e-06	0.00016704317820573356
55.38884871808102	0.0007310046396192045	0.0007260212668237787	0.000775741121710348	0.0007680366996386516	0.0008027144727182647	0.0007931737621469626	0.0008325851115391739	0.0008208430653161797	0.0008992851536360754	0.0008820150021253332	0.07081470654980565	0.06657603692612296	1.3525771595220351e-06	0.00017250984216055087	1.3290316091044401e-06	0.00016950680795896345
55.722594394951685	0.000731248164419501	0.0007262696638822432	0.0007761096240335659	0.0007684031583507835	0.0008031678313531029	0.0007936192299527815	0.0008331406809824885	0.0008213826672939392	0.0009000994054447839	0.0008827887447300728	0.07100764587750227	0.06675683620507517	1.3641617501130958e-06	0.00017503566896473477	1.3404212471786973e-06	0.00017198952611743867
56.058351057416104	0.0007314959550714182	0.000726522356357584	0.0007764837657097375	0.0007687752116519909	0.0008036278054626479	0.0007940712001767256	0.0008337040831983162	0.0008219298892559053	0.0009009247448709845	0.0008835730340631338	0.07120251078873135	0.06693943514395749	1.375711988146032e-06	0.00017758123730654551	1.351776203140304e-06	0.00017449153279416874
56.39613082267415	0.0007317480376288015	0.000726779370670792	0.0007768635871751954	0.0007691528996086461	0.000804094446823992	0.0007945297234051225	0.0008342753851475703	0.00082248479563904	0.0009017612838228498	0.0008843679745049337	0.07139932155872943	0.06712385258770298	1.3872285677335797e-06	0.00018014675680622094	1.3630971503581727e-06	0.00017701303076522734
56.7359458809379	0.0007320044383327991	0.0007270407334346224	0.0007772491292463152	0.0007695362626620999	0.0008045678077647997	0.0007949948507568422	0.0008348546545878515	0.0008230474516356558	0.0009026091358130911	0.0008851736719003275	0.07159809873772155	0.06731010763480136	1.3987121837892667e-06	0.00018273243992347754	1.374384762753509e-06	0.00017955422551335642
57.07780849587155	0.000732265183613321	0.0007273064714550994	0.0007776404331239597	0.0007699253416330238	0.0008050479411707743	0.0007954666338904175	0.0008354419600856576	0.0008236179232047862	0.0009034684159885349	0.0008859902335850182	0.07179886315545092	0.06749821964142745	1.4101635321132813e-06	0.00018533850200580515	1.3856397148783069e-06	0.0001821153252733465
57.42173100503407	0.0007325303000905183	0.0007275766117330369	0.0007780375403979955	0.0007703201777258187	0.0008055349004932591	0.0007959451250112837	0.0008360373710288303	0.0008241962770837743	0.0009043392411603767	0.0008868177684125577	0.07200163592579199	0.06768820822565112	1.42158330947292e-06	0.00018796516133740004	1.3968626819892919e-06	0.00018469654107794442
57.7677258203244	0.0007327998145762673	0.0007278511814655679	0.0007784404930518685	0.0007707208125330823	0.00080602873975696	0.0007964303768791381	0.0008366409576392355	0.0008247825808000742	0.000905221729835115	0.0008876563867819433	0.07220643845145784	0.06788009327172614	1.4329722136839033e-06	0.00019061263918890292	1.408054340125333e-06	0.0001872980868045937
58.115805428429454	0.0007330737540756714	0.0007281302080476891	0.0007788493334672507	0.0007711272880401437	0.0008065295135678066	0.0007969224428154244	0.0008372527909856917	0.0008253769026832767	0.000906116002246194	0.0008885062006658343	0.07241329242879696	0.06807389493446321	1.4443309436997127e-06	0.00019328115986885774	1.419215366184421e-06	0.0001899201792226468
58.465982391274686	0.0007333521457885717	0.000728413719073816	0.0007792641044287528	0.0007715396466296612	0.0008070372771209423	0.0007974213767109387	0.0008378729429971438	0.0008259793118773612	0.0009070221803863693	0.0008893673236393974	0.07262221985268716	0.06826963364368663	1.4556601997011472e-06	0.00019597095077664162	1.4303464380104047e-06	0.00019256303804371377
58.818269346477535	0.0007336350171110796	0.0007287017423393585	0.0007796848491287134	0.0007719579310862938	0.0008075520862088622	0.0007979272330335752	0.0008385014864761017	0.0008265898783531892	0.0009079403880408266	0.000890239870909811	0.07283324302152336	0.06846733010878027	1.4669606831780712e-06	0.00019868224245470079	1.4414482344664997e-06	0.00019522688597020665
59.172679007803275	0.0007339223956371076	0.0007289943058422963	0.0007801116111720466	0.0007723821846014275	0.0008080739972296757	0.0007984400668361865	0.0008391384951123228	0.0008272086729212184	0.0009088707508210466	0.0008911239593464203	0.07304638454230479	0.06866700532331807	1.4782330970261257e-06	0.0002014152686436732	1.4525214355209405e-06	0.0001979119487462433
59.52922416562417	0.0007342143091599309	0.0007292914377847833	0.0007805444345811768	0.0007728124507779872	0.0008086030671955321	0.000798959933764596	0.0008397840434967855	0.0008278357672444823	0.0009098133961994792	0.0008920197075115968	0.0732616673358273	0.06886868056979072	1.4894781456349822e-06	0.00020417026633809399	1.4635667223337166e-06	0.0002006184552103829
59.887917687380885	0.0007345107856737474	0.0007295931665747517	0.0007809833638010342	0.0007732487736353036	0.0008091393537411737	0.0007994868900657313	0.0008404382071359132	0.0008284712338517989	0.0009107684535450038	0.0008929272356922828	0.07347911464197227	0.06907237742441916	1.500696534978115e-06	0.00020694747584262818	1.4745847773339846e-06	0.00020334663734775105
60.24877251804685	0.0007348118533752625	0.0007298995208275402	0.000781428443704136	0.0007736911976140639	0.000809682915132655	0.0008000209925959095	0.0008411010624660971	0.0008291151461512507	0.000911736054159233	0.0008938466659322725	0.07369875002510659	0.06927811776206907	1.5118889727144987e-06	0.00020974714083088486	1.485576284312659e-06	0.000206096730344274
60.6118016805955	0.0007351175406652792	0.0007302105293675275	0.0007818797195957339	0.0007741397675813257	0.0008102338102762024	0.0008005622988292539	0.0008417726868684916	0.0008297675784439127	0.0009127163313136594	0.0008947781220652228	0.07392059737958935	0.06948592376125799	1.5230561682783809e-06	0.0002125695084041479	1.4965419285089317e-06	0.00020886897264249527
60.97701827647021	0.0007354278761503111	0.0007305262212297886	0.0007823372372190506	0.0007745945288356161	0.0008107920987272402	0.0008011108668662702	0.0008424531586841181	0.0008304286059378604	0.0009137094202876874	0.0008957217297484386	0.07414468093539124	0.06969581790926403	1.5341988329827146e-06	0.00021541482915229948	1.5074823967024288e-06	0.00021166360599778056
61.34443548605718	0.0007357428886442018	0.0007308466256617573	0.000782801042760587	0.0007750555271120953	0.0008113578406995678	0.0008016667554425565	0.0008431425572292558	0.0008310983047624389	0.0009147154584075567	0.0008966776164974292	0.07437102526382336	0.06990782300733606	1.545317680111966e-06	0.0002182833572152154	1.5183983772936588e-06	0.00021448087553493922
61.71406656916102	0.0007360626071697622	0.0007311717721249066	0.0007832711828555131	0.0007755228085878054	0.0008119310970747067	0.0008022300239376754	0.0008438409628111484	0.0008317767519828208	0.0009157345850861964	0.0008976459117212764	0.07459965528338701	0.07012196217600773	1.5564134250322693e-06	0.0002211753503470748	1.5292905604115652e-06	0.00021732102980884238
62.085924865483435	0.0007363870609604255	0.0007315016902964467	0.0007837477045931459	0.0007759964198869971	0.0008125119294114127	0.0008028007323841791	0.0008445484567440289	0.0008324640256148492	0.0009167669418640324	0.0008986267467588291	0.07483059626574015	0.0703382588605184	1.5674867852866203e-06	0.0002240910699797538	1.5401596379944083e-06	0.00022018432086290396
62.46002379510434	0.0007367162794619098	0.0007318364100710287	0.0007842306555225025	0.0007764764080865295	0.0008131003999553531	0.0008033789414767878	0.000845265121365457	0.0008331602046401674	0.0009178126724507644	0.0008996202549157388	0.0750638738417861	0.07055673683634349	1.5785384806978747e-06	0.00022703078128871734	1.551006303888644e-06	0.00022307100429080906
62.83637685896657	0.0007370502923339011	0.0007321759615624721	0.0007847200836579462	0.000776962820721361	0.000813696571648965	0.0008039647125817369	0.0008459910400529974	0.0008338653690216577	0.0009188719227681597	0.0009006265715023792	0.07529951400788747	0.0707774202148351	1.5895692334899625e-06	0.00022999475326240804	1.561831253953658e-06	0.0002259813393003518
63.21499763936286	0.0007373891294517534	0.0007325203751055054	0.0007852160374849207	0.0007774557057901193	0.000814300508141492	0.0008045581077462876	0.0008467262972412376	0.0008345795997191852	0.0009199448409938787	0.0009016458338726591	0.07553754313220808	0.07100033344897892	1.600579768381129e-06	0.00023298325876922044	1.5726351861504537e-06	0.00022891558877591311
63.59589980042612	0.0007377328209081966	0.0007328696812575155	0.0007857185659657651	0.0007779551117607527	0.0008149122737991928	0.0008051591897084012	0.0008474709784391421	0.0008353029787056513	0.0009210315776063579	0.0009026781814637507	0.07577798796118491	0.07122550133926667	1.611570812701463e-06	0.00023599657462874957	1.5834188006481204e-06	0.00023187401934485208
63.979097088622495	0.0007380813970150695	0.0007332239108003229	0.0007862277185456314	0.0007784610875762758	0.0008155319337157509	0.0008057680219065955	0.0008482251702477786	0.0008360355889833784	0.0009221322854307995	0.0009037237558367788	0.0760208756261359	0.07145294903968853	1.6225430965080383e-06	0.000239034981684344	1.5941827999246642e-06	0.00023485690144434135
64.36460333324754	0.0007384348883050599	0.0007335830947419624	0.0007867435451584838	0.0007789736826605938	0.0008161595537228598	0.000806384668489967	0.0008489889603783941	0.0008367775146008174	0.0009232471196862767	0.0009047827007184735	0.07626623365000357	0.07168270206385101	1.6334973526924666e-06	0.00024209876487571447	1.6049278888691405e-06	0.00023786450938897974
64.75243244692527	0.0007387933255334685	0.0007339472643184872	0.0007872660962332008	0.0007794929469244255	0.0008167952004010128	0.0008070091943284024	0.000849762437670876	0.000837528840669598	0.0009243762380340059	0.0009058551620438332	0.07651408995424078	0.07191478629121481	1.6444343171114362e-06	0.0002451882133160388	1.6156547748983133e-06	0.00024089712144223507
65.14259842611021	0.0007391567396799869	0.000734316450995787	0.0007877954226997721	0.0007800189307713145	0.0008174389410904908	0.0008076416650229717	0.0008505456921125933	0.0008382896533819276	0.0009255198006268098	0.0009069412879998184	0.07676447286583912	0.07214922797346741	1.655354728690361e-06	0.000248303620366902	1.6263641680479453e-06	0.0002439550198857776
65.53511535159264	0.0007395251619504847	0.0007346906864714153	0.000788331575995585	0.0007805516851037262	0.0008180908439025419	0.0008082821469165014	0.0008513388148576227	0.0008390600400283346	0.0009266779701598001	0.0009080412290700965	0.07701741112450791	0.07238605374102426	1.6662593295550029e-06	0.0002514452837186487	1.6370567810968309e-06	0.0002470384910940593
65.92999738900669	0.0007398986237788306	0.0007350700026764487	0.0007888746080718303	0.0007810912613292575	0.0008187509777307897	0.0008089307071043584	0.0008521418982463955	0.0008398400890157939	0.0009278509119223418	0.0009091551380808974	0.07727293389000131	0.07262529060966565	1.6771488651576728e-06	0.000254613505470902	1.6477333296760835e-06	0.0002501478256084766
66.32725878934137	0.0007402771568287105	0.0007354544317773438	0.0007894245713999873	0.0007816377113669226	0.0008194194122628319	0.0008095874134454081	0.0008529550358257355	0.0008406298898862047	0.0009290387938512949	0.0009102831702479674	0.07753107074960357	0.07286696598731164	1.688024084395192e-06	0.00025780859221397057	1.6583945323782063e-06	0.0002532833182129768
66.72691388945532	0.0007406607929954802	0.000735844006177828	0.0007899815189784339	0.0007821910876535552	0.0008200962179920747	0.0008102523345731946	0.0008537783223693403	0.0008414295333352689	0.0009302417865856174	0.000911425483224701	0.07779185172577265	0.07311110768093985	1.6988857397498384e-06	0.000261030855115002	1.6690411108848113e-06	0.0002564452680137441
67.12897711259382	0.0007410495644080271	0.0007362387585207977	0.0007905455043391518	0.0007827514431503028	0.0008207814662297801	0.0008109255399073136	0.0008546118538986843	0.0008422391112317503	0.000931460063522333	0.0009125822371514478	0.07805530728394507	0.0733577439036471	1.709734587409693e-06	0.0002642806100023598	1.6796737900730881e-06	0.00025963397851688774
67.53346296890952	0.0007414435034306485	0.0007366387216902341	0.000791116581554541	0.0007833188313492228	0.0008214752291173403	0.0008116070996649981	0.0008554557277043695	0.0008430587166371369	0.0009326938008739223	0.0009137535947060441	0.07832146834051189	0.07360690328186206	1.7205713874085017e-06	0.0002675581774549407	1.6902932981428722e-06	0.00026284975771104224
67.94038605598601	0.0007418426426649553	0.0007370439288131417	0.0007916948052443504	0.0007838933062799892	0.000822177579638792	0.0008122970848729229	0.0008563100423679362	0.000843888443825718	0.0009339431777271776	0.0009149397211556091	0.07859036627096214	0.07385861486270695	1.7313969037698745e-06	0.0002708638828931853	1.7009003667478335e-06	0.0002660929181516891
68.3497610593647	0.0007422470149517911	0.0007374544132615028	0.000792280230582721	0.0007844749225167056	0.0008228885916335652	0.0008129955673792294	0.0008571748977841434	0.0008447283883050843	0.0009352083761035684	0.0009161407844096373	0.078862032918206	0.07411290812151859	1.7422119046389076e-06	0.00027419805667092123	1.7114957311121365e-06	0.00026936377704539494
68.7616027530747	0.000742656653373169	0.0007378702086542485	0.0007928729133053417	0.0007850637351848229	0.0008236083398094759	0.0008137026198657696	0.0008580503951837242	0.0008455786468370569	0.0009364895810211506	0.0009173569550744207	0.07913650060107442	0.07436981296953027	1.7530171624246475e-06	0.00027756103416906597	1.7220801301594604e-06	0.00027266265633657527
69.17592600016614	0.0007430715912542264	0.0007382913488592458	0.0007934729097167222	0.0007856597999681697	0.0008243368997559658	0.0008144183158605851	0.0008589366371566355	0.0008464393174590583	0.0009377869805580756	0.0009185884065088453	0.07941380212300697	0.07462935976171375	1.7638134539525296e-06	0.0002809531558941314	1.7326543066501507e-06	0.00027598988279822767
69.59274575324658	0.0007434918621652068	0.0007387178679953135	0.0007940802766975951	0.000786263173116104	0.0008250743479576071	0.0008151427297506234	0.0008598337276758217	0.0008473104995059492	0.0009391007659177572	0.0009198353148816129	0.07969397078092773	0.07489157930479418	1.7746015606152996e-06	0.00028437476757750546	1.743219007315877e-06	0.00027934578812316424
70.01207705502031	0.0007439174999234547	0.0007391498004342464	0.0007946950717124326	0.0007868739114507712	0.000825820761807861	0.0008158759367946919	0.0008607417721214888	0.0008481922936323223	0.000940431131495725	0.0009210978592299098	0.0799770403743165	0.07515650286543674	1.7853822685179712e-06	0.0002878262202754278	1.7537749829901706e-06	0.0002827307090163267
70.43393503883172	0.0007443485385954324	0.0007395871808028633	0.0007953173528170926	0.0007874920723744854	0.0008265762196231048	0.0008166180131366587	0.0008616608773059146	0.0008490848018352762	0.0009417782749482327	0.0009223762215195809	0.08026304521447855	0.07542416217860652	1.7961563686378539e-06	0.00029130787047426665	1.7643229887529498e-06	0.00028614498729159776
70.85833492921113	0.0007447850124987604	0.0007400300439850764	0.0007959471786665939	0.0007881177138772326	0.0008273408006569385	0.0008173690358189093	0.0008625911514988093	0.0008499881274776867	0.0009431423972626726	0.0009236705867068539	0.08055202013402178	0.0756945894561165	1.8069246569889187e-06	0.0002948200801972667	1.7748637840767773e-06	0.00028958896996997274
71.2852920424243	0.0007452269562042772	0.0007404784251239786	0.000796584608523023	0.0007887508945442961	0.0008281145851147696	0.0008181290827960606	0.0008635327044532341	0.0008509023753119781	0.0009445237028298469	0.0009249811428016556	0.08084400049654078	0.07596781739535688	1.8176879347768385e-06	0.0002983632171126849	1.7853981329659643e-06	0.00029306300937886887
71.71482178702524	0.0007456744045381195	0.0007409323596239503	0.0007972297022635729	0.0007893916735640072	0.0008288976541686841	0.0008188982329489359	0.0008644856474320971	0.0008518276515044105	0.000945922399518158	0.000926308080932568	0.08113902220651878	0.07624387918821737	1.8284470085708346e-06	0.0003019376546462005	1.7959268041100934e-06	0.00029656746325545935
72.14693966441222	0.0007461273925838275	0.0007413918831527909	0.0007978825203887228	0.0007900401107356271	0.0008296900899726175	0.0008196765660988178	0.0008654500932352454	0.0008527640636599029	0.0009473386987497787	0.0009276515954134824	0.08143712171945142	0.07652280853020496	1.839202690475522e-06	0.0003055437720956844	1.8064505710390592e-06	0.0003001026948523944
72.58166126938723	0.0007465859556844724	0.0007418570316438685	0.0007985431240305563	0.0007906962664773611	0.0008304919756778248	0.0008204641630219744	0.0008664261562271624	0.0008537117208473997	0.0009487728155788628	0.000929011883811999	0.08173833605219583	0.07680463962976387	1.8499557982983115e-06	0.0003091819547475505	1.816970212271062e-06	0.0003036690730438274
73.01900229071879	0.0007470501294448013	0.0007423278412982887	0.0007992115749612196	0.0007913602018345002	0.0008313033954486584	0.000821261105464467	0.0008674139523652863	0.0008546707336257911	0.0009502249687718525	0.0009303891470196154	0.08204270279355418	0.0770894072177999	1.8607071557357824e-06	0.0003128525939976867	1.8274865114795754e-06	0.00030726697243690926
73.45897851170821	0.0007475199497334156	0.0007428043485870932	0.000799887935601534	0.000792031978487712	0.00083212443447867	0.000822067476157257	0.0008684135992289812	0.00085564121407042	0.0009516953808899707	0.0009317835893237864	0.0823502601150979	0.0773771465574195	1.8714575925521436e-06	0.00031655608747463426	1.8380002576547831e-06	0.00031089677348505873
73.90160581075892	0.0007479954526849641	0.0007432865902534725	0.0008005722690297509	0.0007927116587614609	0.0008329551790070293	0.000822883358831603	0.0008694252160491555	0.0008566232758001667	0.0009531842783739415	0.0009331954184818824	0.08266104678223458	0.07766789345388234	1.8822079447657156e-06	0.0003202928391652926	1.8485122452657765e-06	0.00031455886260206567
74.34690016194996	0.0007484766747023667	0.0007437746033150067	0.0008012646389904639	0.0007933993056325784	0.0008337957163352842	0.0008237088382347672	0.000870448923738567	0.0008576170340051468	0.000954691891631028	0.0009346248457971276	0.08297510216553189	0.0779616842647809	1.8929590548423525e-06	0.00032406325954487114	1.8590232744358694e-06	0.00031825363228182857
74.79487763561212	0.0007489636524590585	0.0007442684250659261	0.0008019651099036761	0.0007940949827389765	0.0008346461348444562	0.0008245440001460337	0.000871484844922818	0.0008586226054750278	0.0009562184551244566	0.0009360720861965707	0.08329246625229686	0.07825855591044616	1.9037117718909233e-06	0.00032786776570950527	1.86953415111683e-06	0.00032198148121981296
75.24555439890803	0.0007494564229012663	0.0007447680930794001	0.0008026737468740301	0.0007947987543885155	0.0008355065240124928	0.0008253889313930495	0.0008725331039720723	0.0008596401086279882	0.000957764207465304	0.0009375373583111569	0.08361317965842427	0.07855854588458888	1.9144669518576015e-06	0.00033170678151106525	1.8800456872618103e-06	0.0003257428144360919
75.6989467164156	0.000749955023250299	0.0007452736452098416	0.0008033906157001937	0.0007955106855680138	0.0008363769744320662	0.0008262437198684859	0.0008735938270334946	0.0008606696635403239	0.0009593293915069195	0.0009390208845579556	0.08393728364051598	0.07886169226518477	1.9252254577390186e-06	0.0003355807376980713	1.8905587010131309e-06	0.0003295380434042705
76.15507095071504	0.0007504594910048813	0.0007457851195952495	0.000804115782884428	0.0007962308419524326	0.0008372575778287616	0.0008271084545470513	0.0008746671420644679	0.0008617113919767454	0.0009609142544419922	0.0009405228912246423	0.0842648201082861	0.07916803372560356	1.9359881597935755e-06	0.00033949007205894	1.9010740168924492e-06	0.0003333675861821317
76.61394356297929	0.0007509698639435011	0.0007463025546595636	0.0008048493156423127	0.0007969592899142032	0.0008381484270796228	0.0008279832255028343	0.0008757531788665658	0.0008627654174213508	0.0009625190479023075	0.0009420436085562673	0.08459583163724935	0.07947760954599475	1.9467559357434295e-06	0.0003434352295662857	1.911592465978461e-06	0.00033723186754364143
77.07558111356816	0.0007514861801267885	0.0007468259891150495	0.0008055912819126517	0.000797696096532724	0.000839049616232093	0.0008288681239270057	0.000876852069120334	0.0008638318651093185	0.0009641440280613167	0.00094358327084441	0.08493036148171076	0.07979045962493643	1.9575296710087897e-06	0.0003474166625295483	1.922114886116367e-06	0.0003411313191183374
77.54000026262605	0.0007520084778999291	0.0007473554619647153	0.0008063417503675631	0.0007984413296040308	0.0008399612405233586	0.0008297632421458889	0.0008779639464208973	0.0008649108620593348	0.0009657894557396001	0.0009451421165187995	0.08526845358805867	0.0801066244913478	1.968310258927469e-06	0.00035143483074850934	1.9326421221121633e-06	0.0003450663795311337
78.00721777068286	0.0007525367958950969	0.0007478910125047445	0.0008071007904227441	0.000799195057650627	0.0008408833964000884	0.0008306686736393904	0.0008790889463144003	0.000866002537106765	0.0009674555965133114	0.0009467203882414581	0.08561015260837015	0.08042614531668306	1.9790986009836494e-06	0.00035549020167072176	1.9431750259358204e-06	0.000349037494545984
78.47725049925933	0.000753071173033925	0.0007484326803269659	0.0008078684722479311	0.0007999573499314982	0.0008418161815386018	0.000831584513059822	0.0008802272063353291	0.0008671070209376056	0.0009691427208257176	0.000948318333003475	0.08595550391434231	0.08074906392740487	1.989895607053889e-06	0.0003595832505559893	1.9537144569389906e-06	0.00035304511721556686
78.95011541147531	0.0007536116485300058	0.0007489805053213479	0.000808644866777551	0.0008007282764523029	0.0008427596948654637	0.0008325108562511099	0.0008813788660447217	0.0008682244461232291	0.0009708511041019312	0.0009499362022244833	0.08630455361155091	0.08107542281775043	2.0007021956417424e-06	0.000363714460640957	1.9642612820619824e-06	0.00035708970803116635
79.42582957266194	0.0007541582618914166	0.0007495345276785181	0.0008094300457215643	0.0008015079079757422	0.0008437140365785133	0.000833447800268401	0.0008825440670692946	0.0008693549471559414	0.0009725810268669326	0.0009515742518549256	0.0866573485540519	0.08140526516279709	2.0115192941301627e-06	0.0003678843233112239	1.9748163760591663e-06	0.00036117173507949074
79.90441015097758	0.0007547110529232876	0.0007500947878923199	0.0008102240815765193	0.0008022963160321257	0.0008446793081683559	0.0008343954433980886	0.0008837229531415277	0.0008704986604853894	0.0009743327748670157	0.0009532327424812168	0.08701393635933494	0.08173863483183537	2.022347839035748e-06	0.00037209333827611935	1.985380621722212e-06	0.0003652916742014345
80.38587441802741	0.0007552700617303893	0.0007506613267623878	0.0008110270476368003	0.0008030935729301164	0.0008456556124403045	0.0008353538851782481	0.0008849156701407055	0.000871655724555819	0.0009761066391947442	0.0009549119394338757	0.08737436542363289	0.08207557640205723	2.033188776273177e-06	0.0003763420137501139	1.9959549101151433e-06	0.0003694500091569741
80.87023974948666	0.000755835328719772	0.000751234185396769	0.000811839018006105	0.0008038997517676897	0.0008466430535368173	0.0008363232264195234	0.0008861223661349846	0.000872826279844242	0.0009779029164175758	0.0009566121128987593	0.08773868493760603	0.08241613517257118	2.044043061424092e-06	0.0003806308666369773	2.0065401408105856e-06	0.00037364723179253434
81.35752362572781	0.000756406894603419	0.0007518134052145585	0.0008126600676091176	0.0008047149264432729	0.0008476417369604016	0.0008373035692264347	0.000887343191424468	0.0008740104688994944	0.000979721908710231	0.0009583335380314574	0.08810694490240671	0.08276035717874941	2.054911660004464e-06	0.0003849604227190162	2.01713722212699e-06	0.00037788384221271176
81.8477436324513	0.0007569848004009524	0.0007523990279485799	0.0008134902722034219	0.0008055391716671066	0.0008486517695970374	0.0008382950170191622	0.0008885782985853621	0.0008752084363822562	0.0009815639239909861	0.0009600764950750029	0.08847919614613425	0.08310828920692137	2.065795547762637e-06	0.0003893312168544716	2.027747071390901e-06	0.0003821603489593539
82.34091746132043	0.0007575690874423683	0.0007529910956480951	0.000814329708391634	0.0008063725629728107	0.000849673259740112	0.000839297674555788	0.000889827842515219	0.0008764203291060301	0.0009834292760619904	0.0009618412694809747	0.08885549034069573	0.08345997880941747	2.076695710957104e-06	0.0003937437931758325	2.038370615181878e-06	0.0003864772691913321
82.83706291059936	0.000758159797370807	0.0007535896506815433	0.0008151784536337655	0.0008072151767291624	0.0008507063171148781	0.0008403116479550163	0.0008910919804793035	0.0008776462960791147	0.0009853182847537583	0.0009636281520341201	0.0892358800190816	0.08381547431997836	2.0876131466594306e-06	0.0003981987052963931	2.0490087896002937e-06	0.0003908351288718914
83.33619788579601	0.0007587569721453691	0.0007541947357393232	0.0008160365862598352	0.0008080670901521039	0.0008517510529034666	0.0008413370447193962	0.0008923708721581313	0.0008788864885476145	0.0009872312760739936	0.0009654374389806273	0.08962041859306918	0.08417482486953898	2.0985488630605436e-06	0.0004026965165222496	2.0596625405373e-06	0.00039523446296058085
83.83834040030794	0.0007593606540439637	0.0007548063938366016	0.000816904185482715	0.0008089283813169675	0.0008528075797704506	0.0008423739737590402	0.0008936646796961884	0.0008801410600394932	0.0009891685823608738	0.0009672694321601515	0.09000916037136408	0.08453808040239384	2.109503879782113e-06	0.00040723780006854393	2.0703328239465293e-06	0.00039967581560867993
84.34350857607244	0.0007599708856662009	0.0007554246683161645	0.0008177813314112337	0.0008097991291709373	0.0008538760118889867	0.0008434225454158683	0.0008949735677518939	0.0008814101664097243	0.0009911305424409734	0.0009691244391417443	0.0904021605781988	0.08490529169276305	2.120479228202789e-06	0.0004118231392837568	2.0810206061337927e-06	0.0004041597403622865
84.85172064422062	0.0007605877099363264	0.0007560496028513038	0.0008186681050635367	0.0008106794135457493	0.0008549564649675488	0.000844482871488386	0.0008962977035488262	0.0008826939658865571	0.000993117501791981	0.0009710027733638106	0.09079947537239344	0.0852765103617595	2.1314759517874734e-06	0.00041645312787905175	2.0917268640454787e-06	0.0004086868003698729
85.36299494573534	0.0007612111701061984	0.0007566812414487422	0.0008195645883807109	0.0008115693151706317	0.0008560490562772669	0.0008455550652570108	0.0008976372569282607	0.0008839926191189382	0.0009951298127103814	0.000972904754278239	0.09120116186689986	0.08565178889478124	2.142495106425917e-06	0.0004211283701631985	2.1024525855667083e-06	0.0004132575685941442
85.87734993211305	0.0007618413097583039	0.0007573196284515943	0.000820470864240674	0.0008124689156854941	0.0008571539046798866	0.0008466392415099568	0.0008989924004030482	0.0008853062892251164	0.0009971678344842755	0.0009748307074988393	0.09160727814883943	0.08603118065933124	2.1535377607849763e-06	0.0004258494812863778	2.1131987698288146e-06	0.00041787262803202885
86.39480416602983	0.0007624781728088309	0.0007579648085423756	0.0008213870164723535	0.0008133782976543782	0.0008582711306563797	0.0008477355165697084	0.000900363309212894	0.0008866351418424805	0.0009992319335715384	0.0009767809649542652	0.09201788330004974	0.08641473992328415	2.164604996667918e-06	0.00043061708748903804	2.123966427527231e-06	0.0004225325719397488
86.91537632201124	0.0007631218035107746	0.0007586168267460443	0.0008223131298701375	0.0008142975445791633	0.0008594008563362025	0.0008488440083200792	0.0009017501613810591	0.0008879793451786474	0.0010013224837834853	0.0009787558650455452	0.09243303741815842	0.08680252187360721	2.1756979093814216e-06	0.00043543182635824573	2.1347565812407897e-06	0.00042723800406338497
87.43908518710603	0.0007637722464571021	0.0007592757284330924	0.0008232492902086293	0.0008152267409135461	0.000860543205527243	0.0008499648362338884	0.0009031531377725463	0.0008893390700638577	0.001003439866474267	0.000980755752808417	0.09285280163819426	0.08719458263555481	2.186817608117544e-06	0.0004402943470914189	2.1455702657696652e-06	0.0004319895388770756
87.9659496615646	0.0007644295465839601	0.0007599415593226771	0.0008241955842576933	0.0008161659720772934	0.000861698303746458	0.0008510981214012642	0.0009045724221538048	0.0008907144900047072	0.001005584470736187	0.0009827809800806175	0.09327723815476047	0.08759097929234723	2.1979652163413212e-06	0.0004452053107677212	2.1564085284720216e-06	0.00043678780182684895
88.4959887595208	0.0007650937491739347	0.0007606143654857966	0.000825152099797814	0.000817115324470777	0.0008628662782512335	0.0008522439865585914	0.0009060082012540075	0.0008921057812392568	0.0010077566936011679	0.0009848319056743108	0.09370641024477645	0.08799176990534775	2.209141872193225e-06	0.00045016539062692207	2.1672724296164852e-06	0.00044163342958183915
89.0292216096782	0.0007657648998593643	0.0007612941933485152	0.0008261189256357687	0.0008180748854897998	0.0008640472580714785	0.0008534025561181249	0.0009074606648279504	0.0008935131227935692	0.0010099569402485871	0.0009869088955538443	0.09414038229081759	0.08839701353475624	2.2203487289019185e-06	0.0004551752723568614	2.1781630427461117e-06	0.00044652707029299576
89.56566745600044	0.000766443044625707	0.0007619810896952339	0.0008270961516206269	0.0008190447435407203	0.0008652413740424848	0.0008545739561982891	0.0009089300057206238	0.0008949366965397117	0.001012185624219723	0.000989012323019022	0.09457921980506069	0.08880677026083154	2.2315869552086117e-06	0.00046023565438871317	2.1890814550472315e-06	0.0004514693838582884
90.1053456584057	0.0007671282298149608	0.0007626751016720103	0.0008280838686600799	0.0008200249880558794	0.000866448758838562	0.0008557583146546739	0.0009104164199335077	0.0008963766872552688	0.0010144431676390477	0.000991142568894089	0.09502298945386119	0.08922110120565961	2.2428577357995515e-06	0.00046534724820057605	2.2000287677269694e-06	0.00045646104219529415
90.6482756934654	0.0007678205021291419	0.0007633762767899269	0.0008290821687371134	0.0008210157095093406	0.0008676695470074807	0.0008569557611117562	0.0009119201066926482	0.000897833282684418	0.0010167300014426338	0.0009933000217226483	0.09547175908297786	0.08964006855548699	2.254162271762253e-06	0.00047051077863191626	2.2110060964130977e-06	0.0004615027295235552
91.19447715510712	0.0007685199086338256	0.0007640846629285183	0.0008300911449270365	0.0008220169994329578	0.0008689038750057489	0.0008581664269953703	0.0009134412685185782	0.0008993066736006185	0.0010190465656139379	0.000995485077968727	0.09592559774346754	0.09006373558363139	2.2655017810419486e-06	0.00047572698420431103	2.2220145715520475e-06	0.0004665951426523207
91.74396975532183	0.0007692264967617389	0.000764800308339241	0.000831110891414861	0.0008230289504327615	0.000870151881234729	0.0008593904455659309	0.0009149801112981242	0.0009007970538709509	0.001021393309427228	0.000997698142224197	0.09638457571826925	0.09049216667399311	2.276877498914951e-06	0.0004809966174535163	2.233055338821772e-06	0.00047173899127825325
92.29677332487483	0.0007699403143164254	0.0007655232616490064	0.0008321415035130616	0.0008240516562056937	0.0008714137060776451	0.0008606279519524549	0.0009165368443581831	0.0009023046205221788	0.0010237706916989655	0.0009999396274228203	0.09684876454950048	0.09092542734518125	2.288290678486519e-06	0.000486320445272137	2.2441295595664046e-06	0.0004769349982924609
92.85290781402206	0.0007706614094759694	0.00076625357186377	0.0008331830776797145	0.0008250852115566883	0.0008726894919374908	0.0008618790831873893	0.0009181116805415213	0.0009038295738085775	0.0010261791810474293	0.0010022099550611439	0.09731823706648934	0.09136358427527655	2.29974259118677e-06	0.0004916992492605132	2.255238411227119e-06	0.00048218390009444057
93.41239329322968	0.0007713898307967855	0.0007669912883721735	0.0008342357115370233	0.0008261297124161045	0.0008739793832758662	0.0008631439782422697	0.0009197048362846566	0.0009053721172815828	0.0010286192561608984	0.0010045095554264975	0.09779306741456102	0.09180670532724991	2.311234527290992e-06	0.0004971338260893465	2.2663830877963026e-06	0.0004874864469165685
93.97524995389855	0.0007721256272174792	0.000767736460949252	0.0008352995038902514	0.0008271852558575303	0.0008752835266527769	0.0008644227780642407	0.0009213165316979059	0.0009069324578613283	0.0010310914060747299	0.0010068388678323786	0.09827333108461123	0.09225485957505798	2.322767796458054e-06	0.0005026249878738454	2.2775648002866912e-06	0.000492843403158888
94.54149810909283	0.0007728688480627796	0.0007684891397602035	0.0008363745547470705	0.0008282519401159661	0.0008766020707674243	0.0008657156256134628	0.0009229469906476661	0.0009085108059101291	0.0010335961304576743	0.001009198340861495	0.09875910494348418	0.09270811733043398	2.3343437282739203e-06	0.0005081735625575567	2.288784777202779e-06	0.0004982555477318629
95.11115819427312	0.0007736195430475378	0.0007692493753642168	0.0008374609653373261	0.0008293298646063856	0.0008779351665000078	0.0008670226659014205	0.0009245964408409879	0.0009101073753079663	0.0010361339399077756	0.0010115884326167498	0.09925046726518282	0.09316655017040237	2.3459636728209634e-06	0.0005137803943091879	2.300044265036408e-06	0.0005037236744105389
95.68425076803395	0.0007743777622808089	0.0007700172187183711	0.000838558838133248	0.0008304191299427043	0.0008792829669545848	0.0008683440460301769	0.0009262651139125457	0.0009117223835300539	0.0010387053562582495	0.0010140096109804847	0.0997474977629446	0.09363023096553152	2.357629001267336e-06	0.0005194463439326114	2.3113445287795955e-06	0.0005092485922008616
96.26079651284576	0.0007751435562700095	0.0007707927211816052	0.0008396682768701121	0.0008315198379571563	0.0008806456275030123	0.0008696799152325939	0.0009279532455140658	0.0009133560517265504	0.0010413109128937234	0.0010164623538822994	0.10025027762220018	0.09409923390895737	2.3693411064607895e-06	0.0005251722892864463	2.322686852439205e-06	0.0005148311257134053
96.84081623580131	0.0007759169759251498	0.0007715759345187465	0.0008407893865673547	0.0008326320917200819	0.0008820233058299978	0.0008710304249135373	0.0009296610754062934	0.000915008604804472	0.0010439511550772327	0.0010189471495757572	0.10075888953445403	0.09457363454619543	2.3811014035479694e-06	0.0005309591257188495	2.3340725395748193e-06	0.000520472115551035
97.42433086936633	0.0007766980725631537	0.0007723669109046238	0.0008419222735501718	0.0008337559955601564	0.0008834161619793069	0.0008723957286921172	0.0009313888475536002	0.000916680271511906	0.0010466266402884238	0.0010214644969243492	0.10127341773211081	0.09505350980577178	2.3929113306215763e-06	0.0005368077665165172	2.345502913860681e-06	0.0005261724187086425
98.01136147213543	0.0007774868979122657	0.0007731657029282497	0.0008430670454716079	0.000834891655085062	0.0008848243584011595	0.0008737759824449835	0.0009331368102213161	0.0009183712845245822	0.001049337938573401	0.0010240149056970666	0.1017939480242842	0.09553893803069426	2.404772349374356e-06	0.0005427191433663159	2.356979319651756e-06	0.0005319329089842895
98.60192922959182	0.0007782835041165426	0.0007739723635970821	0.0008442238113351459	0.0008360391772026145	0.0008862480600008458	0.0008751713443507072	0.0009349052160758701	0.0009200818805348927	0.001052085632906679	0.0010265988968739526	0.10232056783361261	0.09602999901079924	2.4166859457762932e-06	0.0005486942068309575	2.368503122571154e-06	0.0005377544774018139
99.1960554548718	0.0007790879437404342	0.0007747869463413606	0.0008453926815178137	0.0008371986701423576	0.0008876874341886035	0.0008765819749352834	0.0009366943222878469	0.000921812300343428	0.001054870319565725	0.001029217002962031	0.10285336623412726	0.09652677401599245	2.4286536307773898e-06	0.0005547339268414941	2.3800757101185817e-06	0.0005436380326488133
99.79376158953411	0.0007799002697734653	0.0007756095050185324	0.0008465737677938316	0.0008383702434776461	0.0008891426509308043	0.0008780080371187977	0.0009385043906380623	0.0009235627889531383	0.0010576926085186231	0.0010318697683220329	0.10339243399019556	0.09702934583042476	2.440676941032347e-06	0.0005608392932049955	2.391698492297447e-06	0.0005495845015274781
100.39506920433367	0.0007807205356350089	0.0007764400939177593	0.0008477671833588053	0.0008395540081482239	0.00089061388280248	0.000879449696263281	0.0009403356876267561	0.0009253335956661879	0.0010605531238253682	0.0010345577495063352	0.10393786359658697	0.0975377987876229	2.452757439643026e-06	0.0005670113161277135	2.4033729022571388e-06	0.000555594829418693
101.00000000000001	0.0007815487951791636	0.0007772787677645122	0.000848973042854485	0.0008407500764833125	0.0008921013050412389	0.0008809071202217981	0.0009421884845860117	0.0009271249741836049	0.0010634525040533601	0.0010372815156085703	0.10448974931968925	0.09805221880661438	2.4588304140151755e-06	0.0005701141192962097	2.409240807308754e-06	0.000558616077466025
