# Supplementary material for: White matter micro- and macrostructure brain charts for the human lifespan
Source: Nature. 2026 May 13;655(8124):979–89. doi: 10.1038/s41586-026-10454-2 (PMC13391363; doi:10.1038/s41586-026-10454-2)
Supplement: Supplementary file 12 — Centiles trajectories of brain charts. SDT.T9.1–5 contain the brain charts for the global metrics; SDT.T9.6–509 contain the brain charts for the tract-specific metrics (unnormalized); and SDT.T9.510–1157 contain the brain charts for the tract-specific macrostructural metrics (normalized). Included in each table are the male and female centile trajectories for the 2.5th, 25th, 50th, 75th and 97.5th percentiles; the interquartile range normalized by the 50th centile; and the derivatives of the 50th centiles with respect to both age and log(age). Charts are sampled in logarithmically spaced intervals. Age is reported in years, while centile trajectory values are reported in metric-specific units: diffusivities in mm2 s−1, volume in mm3, surface area in mm2, average length in mm, and FA is dimensionless (unitless). [file 41586_2026_10454_MOESM12_ESM.zip › plotted_curves/SDT.T9.185-ILF_left_rd-mean_curve_metrics.csv]

ages	male_0.025th_percentile	female_0.025th_percentile	male_0.25th_percentile	female_0.25th_percentile	male_0.5th_percentile	female_0.5th_percentile	male_0.75th_percentile	female_0.75th_percentile	male_0.975th_percentile	female_0.975th_percentile	male_normalized_quantile_range	fwmale_normalized_quantile_range	male_median_centile_d_age	male_median_centile_d_log_age	female_median_centile_d_age	female_median_centile_d_log_age
0.25	0.0009362673814616676	0.0009278254515612662	0.001007184999136234	0.0009947623819147801	0.0010482630503983478	0.0010333552984870269	0.0010923422122987292	0.0010746263616151861	0.001185768681799806	0.001161635558896686	0.08123649224317775	0.07728607945141205	-0.0005574712495024171	-0.000321872089998705	-0.000549543254746549	-0.00031729463377320875
0.25150637576242696	0.0009355173343975952	0.0009270821675719647	0.0010063781433934822	0.0009939654780009685	0.0010474232892198475	0.0010325274798476715	0.0010914671418192007	0.0010737654830764041	0.0011848187732517658	0.0011607049827232448	0.0812364965544115	0.07728608355024942	-0.000555990657365335	-0.0003219792061096849	-0.0005480837187050724	-0.00031740022659140776
0.2530218281966045	0.0009347667880714132	0.0009263383888241163	0.0010055707506048208	0.0009931680436658184	0.0010465829691115461	0.0010316991102270274	0.0010905914889286412	0.0010729040315709396	0.001183868232528729	0.0011597737872369883	0.08123650091114636	0.07728608769234588	-0.0005530261662435865	-0.0003221921768745972	-0.0005451613868047711	-0.000317610168711957
0.25454641199404576	0.000934015748361646	0.0009255941211432585	0.0010047628270943786	0.0009923700851554587	0.0010457420966557027	0.0010308701961137365	0.0010897152604863111	0.00107204201384679	0.0011829170670771157	0.00115884197973274	0.0812365053138929	0.07728609187818752	-0.0005500729383985936	-0.00032240262576771483	-0.0005422501580025774	-0.00031781762482646636
0.2560801821758082	0.0009332642211419571	0.0009248493703501161	0.0010039543791810581	0.0009915716087108642	0.0010449006784291363	0.0010300407439910887	0.0010888384633458055	0.0010711794366463875	0.0011819652843372032	0.0011579095674993114	0.08123650976316604	0.07728609610826426	-0.0005471309746285513	-0.0003226105549134217	-0.0005393500330835854	-0.0003180225970280115
0.25762319409447826	0.0009325122122809619	0.0009241041422604094	0.0010031454131783349	0.0009907726205676468	0.0010440587210030212	0.0010292107603368037	0.0010879611043548409	0.0010703163067063751	0.0011810128917428908	0.0011569765578192629	0.08123651425948923	0.07728610038307228	-0.0005442002752631403	-0.00032281596652103395	-0.0005364610123752	-0.00031822508749587697
0.2591755034361701	0.0009317597276420142	0.0009233584426846447	0.001002335935394029	0.0009899731269558318	0.0010432162309426485	0.0010283802516228005	0.0010870831903550026	0.0010694526307573663	0.0011800598967214298	0.0011560429579686407	0.0812365188033895	0.077286104703114	-0.0005412808401743519	-0.0003230188628878805	-0.000533583095749246	-0.000318425098493752
0.2607371662225343	0.0009310067730830136	0.0009226122774279253	0.0010015259521300953	0.0009891731340996549	0.0010423732148072049	0.0010275492243149867	0.0010862047281815217	0.001068588415523724	0.001179106306693177	0.0011551087752167393	0.08123652339540248	0.07728610906889757	-0.0005383726687718804	-0.00032321924639497346	-0.0005307162826256318	-0.00031862263236959176
0.2623082388127803	0.0009302533544562051	0.0009218656522897469	0.001000715469682412	0.000988372648217344	0.0010415296791495576	0.0010267176848730295	0.0010853257246630408	0.001067723667723325	0.0011781521290713456	0.001154174016825848	0.08123652803606689	0.07728611348093625	-0.0005354757600093962	-0.0003234171195073965	-0.0005278605719727936	-0.00031881769155361894
0.2638887779057103	0.0009294994776079884	0.0009211185730638167	0.00099990449434057	0.0009875716755209233	0.0010406856305160302	0.001025885639750156	0.0010844461866213917	0.0010668583940673505	0.001177197371261759	0.0011532386900510237	0.08123653272593107	0.07728611793975078	-0.0005325901123895971	-0.00032361248477497107	-0.0005250159623119144	-0.0003190102785576576
0.26547884054176485	0.0009287451483787161	0.000920371045537851	0.0009990930323876615	0.0009867702222159985	0.001039841075446185	0.0010250530953929266	0.001083566120871361	0.0010659926012600502	0.0011762420406625988	0.001152302802139836	0.08123653746554786	0.077286122445866	-0.0005297157239628758	-0.0003238053448293421	-0.0005221824517238072	-0.000319200395977437
0.2670784841050822	0.0009279903726025098	0.0009196230754933857	0.0009982810901000782	0.0009859682945015525	0.001038996020472614	0.001024220058241024	0.001082685534220473	0.0010651262959985265	0.0011752861446641706	0.0011513663603321318	0.08123654225547601	0.07728612699981526	-0.000526852592332927	-0.00032399570238381137	-0.0005193600378462504	-0.0003193880464878174
0.26868776632556873	0.0009272351561070655	0.000918874668705594	0.0009974686737473045	0.0009851658985697502	0.0010381504721207215	0.0010233865347270509	0.0010818044334687672	0.0010642594849725182	0.001174329690648658	0.0011504293718598072	0.08123654709628227	0.0772861316021353	-0.0005240007146620762	-0.00032418356023461437	-0.0005165487178812045	-0.00031957323284473316
0.2703067452809827	0.0009264795047134615	0.0009181258309430891	0.0009966557895917077	0.000984363040605726	0.0010373044369085085	0.00102255253127631	0.0010809228254085685	0.0010633921748641772	0.001173372685989879	0.001149491843946559	0.08123655198853959	0.07728613625337181	-0.0005211600876717792	-0.00032436892125833894	-0.0005137484885967547	-0.00031975595788394373
0.2719354793990299	0.0009257234242359767	0.0009173765679677479	0.000995842443888348	0.000983559726787398	0.0010364579213463696	0.0010217180543066068	0.0010800407168242816	0.0010625243723478613	0.0011724151380530584	0.0011485537838076675	0.0812365569328267	0.07728614095407466	-0.0005183307076442323	-0.00032455178841003796	-0.0005109593463276108	-0.0003199362245183135
0.27357402745947257	0.0009249669204819052	0.0009166268855345242	0.0009950286428847721	0.0009827559632852635	0.0010356109319368863	0.001020883110228045	0.001079158114492169	0.0010616560840899195	0.0011714570541945892	0.0011476151986497588	0.08123656192973057	0.07728614570480188	-0.0005155125704290331	-0.00032473216472470035	-0.0005081812869831559	-0.00032011403574011554
0.2752224485962505	0.0009242099992513683	0.0009158767893912648	0.0009942143928208186	0.000981951756262205	0.0010347634751746168	0.0010200477054428162	0.001078275025180136	0.0010607873167484772	0.0011704984417617978	0.0011466760956705766	0.08123656697984256	0.07728615050611638	-0.0005127056714461231	-0.00032491005331647393	-0.0005054143060483351	-0.00032028939461906103
0.27688080229961526	0.0009234526663371349	0.0009151262852785311	0.0009933996999284176	0.0009811471118732974	0.001033915557545893	0.0010192118463450066	0.00107739145564752	0.001059918076973232	0.0011695393080927154	0.0011457364820587595	0.08123657208376438	0.07728615535858906	-0.00050991000568823	-0.00032508545737711114	-0.0005026583985864308	-0.0003204623043011612
0.2785491484182772	0.0009226949275244396	0.0009143753789294176	0.0009925845704314002	0.0009803420362656144	0.0010330671855286184	0.001018375539320392	0.001076507412644876	0.0010590483714052424	0.0011685796605158491	0.0011447963649936141	0.08123657724210127	0.07728616026279694	-0.0005071255677229769	-0.0003252583801746367	-0.0004999135592431148	-0.0003206327680085608
0.28022754716156506	0.0009219367885908089	0.0009136240760693786	0.000991769010545309	0.000979536535578042	0.0010322183655920726	0.001017538790746245	0.0010756229029137779	0.0010581782066767266	0.0011676195063499602	0.0011438557516448968	0.08123658245546807	0.07728616521932317	-0.0005043523516979342	-0.000325428825053542	-0.0004971797822491131	-0.00032080078903801157
0.2819160591015993	0.0009211782553058774	0.0009128723824160517	0.0009909530264772017	0.000978730615941091	0.0010313691041967078	0.0010167016069911397	0.0010747379331866025	0.0010573075894108601	0.0011666588529038319	0.0011429146491725936	0.08123658772448646	0.07728617022875807	-0.0005015903513424513	-0.0003255967954334804	-0.0004944570614226484	-0.0003209663707604282
0.28361474517547763	0.0009204193334312196	0.0009121203036790859	0.00099013662442547	0.0009779242834767083	0.0010305194077939593	0.0010158639944147592	0.0010738525101863306	0.001056436526221574	0.001165697707476058	0.0011419730647267046	0.08123659304978231	0.07728617529170001	-0.0004988395599742623	-0.00032576229480987817	-0.0004917453901757685	-0.00032112951662111033
0.2853236666874746	0.0009196600287201701	0.0009113678455599638	0.0009893198105796453	0.000977117544298092	0.0010296692828260408	0.0010150259593676998	0.0010729666406263433	0.0010555650237133512	0.001164736077354814	0.0011410310054470242	0.08123659843199366	0.07728618040875253	-0.0004960999704989311	-0.0003259253267515194	-0.0004890447615163995	-0.0003212902301389098
0.2870428853112538	0.0009189003469176573	0.0009106150137518375	0.0009885025911202203	0.0009763104045095128	0.0010288187357257656	0.0010141875081912833	0.0010720803312102222	0.0010546930884810365	0.0011637739698176473	0.001140088478462931	0.08123660387176287	0.07728618558052697	-0.0004933715754147361	-0.0003260858948999079	-0.00048635516804873546	-0.0003214485149032331
0.28877246309209376	0.0009181402937600299	0.0009098618139393604	0.0009876849722184643	0.0009755028702061324	0.001027967772916346	0.001013348647217377	0.0010711935886315509	0.0010538207271096403	0.0011628113921312569	0.001139145490893183	0.08123660936973974	0.07728619080764186	-0.0004906543668163343	-0.00032624400296932254	-0.0004836766019798433	-0.00032160437457548485
0.2905124624491269	0.0009173798749748946	0.0009091082517985174	0.0009868669600362446	0.0009746949474738241	0.0010271164008112143	0.001012509382768197	0.0010703064195737232	0.0010529479461741436	0.0011618483515512886	0.0011382020498456995	0.08123661492658314	0.07728619609072271	-0.00048794833639892454	-0.0003263996547463177	-0.00048100905512343806	-0.0003217578128885401
0.29226294617759224	0.0009166190962809392	0.0009083543329964612	0.0009860485607258403	0.0009738866423889957	0.0010262646258138248	0.0010116697211561328	0.0010694188307097399	0.0010520747522393089	0.0011608848553221122	0.0011372581624173625	0.08123662054295903	0.07728620143040366	-0.0004852534754605231	-0.00032655285408808576	-0.00047835251889999375	-0.0003219088336439413
0.294023977451102	0.0009158579633877799	0.0009076000631913523	0.0009852297804297757	0.0009730779610184179	0.0010254124543174828	0.0010108296686835642	0.0010685308287020267	0.0010512011518594908	0.0011599209106766253	0.001136313835693809	0.08123662621954053	0.07728620682732358	-0.00048256977490424013	-0.0003267036049211802	-0.00047570698434395986	-0.000322057440713841
0.29579561982392083	0.0009150964819957908	0.0009068454480321899	0.0009844106252806387	0.0009722689094190449	0.0010245598927051541	0.0010099892316426757	0.0010676424202022393	0.0010503271515784475	0.0011589565248360419	0.0011353690767492287	0.08123663195700835	0.07728621228213133	-0.00047989722524555134	-0.0003268519112431256	-0.00047307244210492705	-0.00032220363803830976
0.29757793723326015	0.0009143346577959459	0.000906090493158663	0.0009835911014009074	0.0009714594936378524	0.0010237069473492848	0.001009148416315288	0.0010667536118510767	0.0010494527579291615	0.0011579917050096875	0.001134423892646169	0.08123663775605355	0.07728621779548195	-0.0004772358166114654	-0.0003269977771185595	-0.00047044888244907046	-0.0003223474296234208
0.29937099400158496	0.0009135724964696605	0.0009053352042009859	0.0009827712149027845	0.0009706497197116627	0.0010228536246116317	0.0010083072289726821	0.0010658644102780977	0.001048577977433653	0.001157026458394803	0.0011334782904353345	0.08123664361737282	0.0772862233680382	-0.0004745855387459641	-0.0003271412066805923	-0.00046783629526780945	-0.00032248881954446973
0.3011748548389356	0.0009128100036886312	0.0009045795867797421	0.0009819509718880215	0.0009698395936669773	0.0010219999308430745	0.0010074656758754137	0.0010649748221015331	0.0010477028166027999	0.0011560607921763401	0.0011325322771553903	0.08123664954167172	0.07728622900047201	-0.00047194638101522024	-0.0003272822041301693	-0.0004652346700781407	-0.0003226278119425052
0.30298958484526295	0.0009120471851146833	0.0009038236465057332	0.0009811303784477562	0.0009690291215198147	0.0010211458723834491	0.001006623763273156	0.0010640848539281089	0.0010468272819361586	0.0011550947135267674	0.0011315858598327732	0.08123665552966418	0.07728623469346091	-0.0004693183324075978	-0.00032742077373368317	-0.00046264399602463646	-0.00032276441102294107
0.30481524951277783	0.000911284046399614	0.0009030673889798242	0.0009803094406623434	0.0009682183092755436	0.0010202914555613736	0.0010057814974045206	0.0010631945123528623	0.0010459513799217896	0.001154128229605874	0.001130639045481497	0.081236661582072	0.07728624044769249	-0.0004667013815391474	-0.0003275569198232797	-0.00046006426188555105	-0.00032289862105661093
0.3066519147283146	0.000910520593185044	0.0009023108197927943	0.0009794881646011957	0.000967407162928726	0.0010194366866940789	0.001004938884496896	0.0010623038039589707	0.0010450751170360823	0.0011531613475605803	0.001129691841102969	0.0812366676996264	0.07728624626386053	-0.00046409551665688165	-0.0003276906467961638	-0.0004574954560751521	-0.00032303044637813083
0.3084996467757088	0.000909756831102263	0.0009015539445251865	0.0009786665563226167	0.0009665956884629516	0.0010185815720872382	0.0010040959307662759	0.0010614127353175686	0.0010441984997435812	0.0011521940745247438	0.0011287442536857975	0.08123667388306631	0.07728625214266835	-0.00046150072564271616	-0.000327821959113489	-0.00045493756664766183	-0.00032315989138534396
0.31035851233818973	0.0009089927657720851	0.000900796768747162	0.000977844621873647	0.0009657838918506864	0.0010177261180348046	0.0010032526424171005	0.0010605213129875825	0.001043321534496819	0.0011512264176189754	0.0011277962902056142	0.08123668013313975	0.07728625808482695	-0.00045891699601563474	-0.00032795086129958073	-0.00045239058129897813	-0.0003232869605377664
0.3122285785007863	0.000908228402804701	0.0009000392980183556	0.0009770223672899041	0.0009649717790531133	0.0010168703308188435	0.001002409025642094	0.0010596295435155558	0.0010424442277361457	0.001150258383950452	0.0011268479576248896	0.08123668645060331	0.07728626409105543	-0.00045634431493618566	-0.00032807735794124215	-0.0004498544873730026	-0.00032341165835753083
0.3141099127527488	0.0009074637477995309	0.0008992815378877271	0.000976199798595424	0.0009641593560199775	0.0010160142167093735	0.0010015650866221004	0.001058737433435477	0.0010415665858895615	0.0011492899806127316	0.0011258992628927495	0.08123669283622102	0.07728627016208131	-0.00045378266921075605	-0.0003282014536874489	-0.0004473292718631394	-0.00032353398942711054
0.31600258298998396	0.0009066988063450844	0.000898523493893428	0.000975376921802511	0.0009633466286894386	0.0010151577819642024	0.0010007208315259324	0.001057844989268621	0.0010406886153725584	0.0011483212146855752	0.0011249502129448087	0.08123669929076914	0.07728627629864175	-0.0004512320452930707	-0.00032832315324765604	-0.0004448149214161812	-0.0003236539583892084
0.3179066575175057	0.000905933584018818	0.0008977651715626529	0.000974553742911584	0.0009625336029879158	0.0010143010328287749	0.0009998762665102087	0.001056952217523377	0.0010398103225879485	0.0011473520932347664	0.0011240008147029817	0.08123670581503074	0.0772862825014796	-0.00044869242928918807	-0.00032844246139146493	-0.00044231142233597254	-0.0003237715699457855
0.3198222050518999	0.0009051680863869969	0.0008970065764115078	0.0009737302679110295	0.0009617202848299438	0.0010134439755360106	0.000999031397719207	0.0010560591246950907	0.0010389317139257166	0.0011463826233119381	0.0011230510750753233	0.08123671240979788	0.07728628877135074	-0.00044616380696110847	-0.00032855938294834575	-0.0004398187605863524	-0.00032388682885725606
0.32174929472380437	0.0009044023190045549	0.00089624771394487	0.0009729065027770487	0.0009609066801180238	0.0010125866163061548	0.0009981862312847065	0.0010551657172659008	0.0010380527957628502	0.0011454128119543934	0.0011221010009558477	0.08123671907587324	0.07728629510901601	-0.00044364616372949417	-0.0003286739228058888	-0.00043733692179592776	-0.00032399973994218234
0.32368799608040405	0.0009036362874149595	0.0008954885896562548	0.0009720824534735148	0.000960092794742481	0.0010117289613466231	0.0009973407733258417	0.0010542720017045807	0.0010371735744631916	0.0011444426661849358	0.0011211505992243668	0.08123672581406648	0.077286301515247	-0.00044113948467860986	-0.00032878608591072056	-0.00043486589126068287	-0.00032411030807641406
0.3256383790879404	0.0009028699971500771	0.0008947292090276792	0.0009712581259518241	0.0009592786345813173	0.0010108710168518498	0.0009964950299489496	0.0010533779844663822	0.0010362940563772784	0.0011434721930117001	0.001120199876746318	0.08123673262520036	0.07728630799082516	-0.00043864375455726634	-0.00032889587726475655	-0.00043240565394669916	-0.00032421853819114554
0.32760051413423674	0.0009021034537300474	0.000893969577529542	0.0009704335261507674	0.0009584642055000838	0.0010100127890031504	0.0009956490072474337	0.0010524836719928896	0.0010354142478422017	0.0011425013994279904	0.0011192488403726115	0.08123673951010364	0.07728631453653903	-0.0004361589577846492	-0.0003290033019273664	-0.0004299561944941521	-0.0003243244352732766
0.3295744720312385	0.0009013366626631407	0.0008932097006204789	0.0009696086599963694	0.0009576495133517261	0.0010091542839685598	0.0009948027113016096	0.0010515890707118516	0.0010345341551814425	0.0011415302924121023	0.001118297496939454	0.08123674646961752	0.077286321153186	-0.0004336850784544266	-0.00032910836501393037	-0.00042751749722330645	-0.000324428004365801
0.33156032401756863	0.0009005696294456398	0.0008924495837472458	0.0009687835334017662	0.0009568345639764568	0.0010082955079027012	0.0009939561481785667	0.001050694187037045	0.0010336537847047361	0.0011405588789271729	0.0011173458532681996	0.08123675350459161	0.07728632784157649	-0.0004312221003354155	-0.00032921107169350816	-0.00042508954613412753	-0.00032452925056450366
0.33355814176109866	0.0008998023595617071	0.0008916892323445894	0.000967958152267062	0.0009560193632016197	0.0010074364669466378	0.0009931093239320308	0.00104979902736812	0.0010327731427079202	0.0011395871659210127	0.0011163939161651887	0.08123676061588607	0.07728633460252718	-0.0004287700068778266	-0.00032931142718989337	-0.00042267232491186024	-0.00032462817901873775
0.33556799736153503	0.0008990348584832629	0.0008909286518351235	0.0009671325224791975	0.0009552039168415552	0.0010065771672277347	0.000992262244602222	0.0010489035980904575	0.0010318922354727931	0.001138615160325951	0.0011154416924215938	0.08123676780437	0.07728634143686555	-0.00042632878121537376	-0.0003294094367800038	-0.00042026581692994336	-0.00032472479493014794
0.3375899633530214	0.00089826713166986	0.0008901678476292065	0.0009663066499118131	0.0009543882306974706	0.0010057176148595207	0.0009914149162157239	0.0010480079055750228	0.0010310110692669718	0.0011376428690586789	0.0011144891888132662	0.08123677507092472	0.07728634834542746	-0.00042389840616971486	-0.00032950510579346504	-0.00041787000525392304	-0.00032481910355233734
0.3396241127067558	0.0008974991845685629	0.000889406825124824	0.000965480540425123	0.0009535723105573125	0.0010048578159415507	0.0009905673447853436	0.0010471119561782263	0.0010301296503437566	0.0011366702990200943	0.0011135364121005892	0.08123678241644049	0.07728635532906054	-0.0004214788642529499	-0.00032959843961113955	-0.0004154848726456162	-0.00032491111019039565
0.3416705188336247	0.0008967310226138274	0.0008886455897074632	0.0009646541998657837	0.000952756162195634	0.0010039977765592765	0.0009897195363099828	0.0010462157562417824	0.0010292479849419848	0.001135697457095153	0.0011125833690283204	0.08123678984181823	0.07728636238862052	-0.00041907013767203405	-0.00032968944366512654	-0.0004131104015646925	-0.00032500082019903953
0.343729255586852	0.0008959626512273849	0.0008878841467500033	0.0009638276340667685	0.0009519397913734753	0.0010031375027839081	0.000988871496774508	0.0010453193120925726	0.0010283660792859055	0.0011347243501527177	0.0011116300663254568	0.08123679734796903	0.07728636952497547	-0.0004166722083323582	-0.00032977812343792934	-0.00041074657417361493	-0.0003250882389825571
0.34580039726466444	0.0008951940758181229	0.0008871225016125969	0.0009630008488472411	0.000951123203838239	0.00100227700067229	0.000988023232149621	0.0010444226300425096	0.0010274839395850396	0.001133750985045412	0.0011106765107050832	0.08123680493581502	0.07728637673900049	-0.00041428505784055214	-0.00032986448446131744	-0.0004083933723408595	-0.0003251733719942529
0.3478840186129729	0.000894425301781972	0.0008863606596425557	0.0009621738500124322	0.0009503064053235659	0.0010014162762667675	0.0009871747483917333	0.0010435257163884048	0.0010266015720340515	0.0011327773686094743	0.0011097227088642334	0.08123681260629048	0.07728638403158376	-0.0004119086675085648	-0.0003299485323156881	-0.00040605077764371833	-0.00032525622473483784
0.34998019482807	0.0008936563345017947	0.0008855986261742424	0.0009613466433535218	0.000949489401549219	0.0010005553355950663	0.000986326051442844	0.0010426285774118365	0.0010257189828126196	0.001131803507664619	0.0011087686674837516	0.08123682036033864	0.07728639140362197	-0.0004095430183574389	-0.00033003027262956675	-0.000403718771373629	-0.0003253368027532344
0.352089001559344	0.0008928871793472716	0.0008848364065289561	0.0009605192346475159	0.0009486721982209624	0.0009996941846701626	0.0009854771472304106	0.0010417312193790195	0.0010248361780853085	0.0011308294090138903	0.0011078143932281516	0.08123682819891416	0.0772863988560239	-0.00040718809111978116	-0.0003301097110783302	-0.0004013973345370625	-0.0003254151116439674
0.3542105149120084	0.0008921178416747955	0.0008840740060148285	0.000959691629657132	0.0009478548010304481	0.0009988328294901682	0.00098462804166724	0.0010408336485406814	0.001023953164001445	0.0011298550794435313	0.0011068598927454854	0.0812368361229841	0.07728640638970828	-0.0004048438662452303	-0.0003301868533844565	-0.00039908644786135206	-0.0003254911570479413
0.35634481144984936	0.0008913483268273588	0.0008833114299267126	0.00095886383413068	0.0009470372156550977	0.000997971276038199	0.0009837787406513554	0.001039935871131931	0.0010230699466949903	0.00112888052572284	0.001105905172667205	0.08123684413352575	0.07728641400560428	-0.00040251032390117847	-0.0003302617053150825	-0.00039678609179638613	-0.0003255649446505804
0.35849196819798806	0.0008905786401344569	0.0008825486835460866	0.0009580358538019561	0.0009462194477579996	0.0009971095302822746	0.0009829292500658975	0.0010390378933721454	0.0010221865322844303	0.0011279057546040468	0.001104950239608043	0.08123685223152786	0.07728642170465241	-0.00040018744397873895	-0.0003303342726827807	-0.0003944962465191326	-0.000325636480181829
0.36065206264566085	0.0008898087869119729	0.000881785772140939	0.0009572076943901194	0.0009454015029877864	0.0009962475981751804	0.0009820795757789907	0.0010381397214648362	0.0010213029268726413	0.0011269307728221706	0.0011039951001658667	0.08123686041799194	0.07728642948780347	-0.00039787520609599336	-0.00033040456134481033	-0.0003922168919374691	-0.000325705769415513
0.3628251727490157	0.0008890387724620873	0.000881022700965679	0.0009563793615995959	0.0009445833869785358	0.0009953854856543734	0.0009812297236436482	0.0010372413615975446	0.0010204191365467872	0.0011259555870949025	0.0011030397609215693	0.08123686869393063	0.07728643735602174	-0.0003955735895986301	-0.0003304725772001471	-0.0003899480076909323	-0.00032577281816678627
0.3650113769339257	0.0008882686020731676	0.0008802594752610292	0.0009555508611199606	0.0009437651053496613	0.0009945231986418581	0.0009803796994976505	0.0010363428199417117	0.0010195351673781942	0.0011249802041224683	0.0011020842284389333	0.08123687706036656	0.07728644531027895	-0.00039328257356943674	-0.00033053832619328594	-0.00038768957315926666	-0.0003258376322952672
0.36721075409881926	0.0008874982810196716	0.0008794961002539289	0.0009547221986258297	0.0009429466637058022	0.000993660743044073	0.0009795295091634356	0.0010354441026525685	0.001018651025422241	0.0011240046305875059	0.0011011285092645117	0.08123688551833871	0.07728645335156242	-0.00039100213682513596	-0.0003306018143083289	-0.00038544156746139757	-0.0003259002177007919
0.3694233836175272	0.000886727814562058	0.0008787325811574404	0.0009538933797767682	0.0009421280676367287	0.0009927981247517981	0.0009786791584479992	0.0010345452158690266	0.001017766716718248	0.0011230288731549501	0.0011001726099275084	0.08123689406889398	0.07728646148086767	-0.0003887322579221586	-0.0003306630475700123	-0.00038320396945829005	-0.00032596058032205444
0.37164934534214805	0.0008859572079466843	0.0008779689231706589	0.0009530644102171787	0.0009413093227172403	0.0009919353496400348	0.000977828653142791	0.001033646165713565	0.0010168822472893743	0.0011220529384719073	0.0010992165369396684	0.08123690271309401	0.07728646969920425	-0.00038647291516369364	-0.0003307220320460935	-0.0003809767577610257	-0.00032601872613996496
0.3738887196059291	0.0008851864664057109	0.0008772051314786063	0.0009522352955761988	0.0009404904345070576	0.0009910724235679014	0.0009769779990235982	0.0010327469582921158	0.0010159976231424964	0.0011210768331675319	0.001098260296795144	0.08123691145201245	0.07728647800759225	-0.0003842240865984392	-0.00033077877384227183	-0.0003787599107315798	-0.000326074661174347
0.3761415872261661	0.0008844155951570181	0.0008764412112521549	0.0009514060414676112	0.0009396714085507358	0.0009902093523785401	0.0009761272018504596	0.0010318475996939655	0.0010151128502681175	0.0011201005638529213	0.001097303895970399	0.08123692028673439	0.07728648640706479	-0.00038198575002496016	-0.000330833279102688	-0.000376553406483765	-0.00032612839148157824
0.3784080295071193	0.00088364459940411	0.0008756771676479313	0.0009505766534897406	0.0009388522503775633	0.0009893461418990091	0.00097527626736756	0.001030948095991647	0.0010142279346402564	0.0011191241371209964	0.0010963473409240899	0.08123692921835904	0.07728649489866614	-0.000379757882998627	-0.0003308855540118394	-0.0003743572228918357	-0.00032617992315794875
0.3806881282429484	0.0008828734843360237	0.0008749130058082256	0.0009497471372253574	0.0009380329655014665	0.0009884827979401802	0.0009744252013031281	0.0010300484532408324	0.0010133428822163455	0.0011181475595463857	0.001095390638096951	0.08123693824799832	0.0772865034834534	-0.00037754046283078324	-0.0003309356047904166	-0.0003721713375899327	-0.00032622926233574767
0.38298196572066395	0.0008821022551272491	0.0008741487308609122	0.0009489174982415891	0.0009372135594209213	0.0009876193262966522	0.0009735740093693504	0.0010291486774802385	0.0010124576989371354	0.001117170837685324	0.0010944337939116971	0.08123694737677728	0.07728651216249585	-0.0003753334665930197	-0.0003309834376949705	-0.00036999572797602465	-0.00032627641518298556
0.3852896247230969	0.0008813309169376428	0.0008733843479193652	0.0009480877420898288	0.0009363940376188657	0.00098675573274665	0.0009727226972622713	0.0010282487747315266	0.0010115723907266	0.0011161939780755432	0.001093476814772917	0.08123695660583422	0.07728652093687527	-0.0003731368711229477	-0.0003310290590195497	-0.00036783037121712603	-0.000326321387904116
0.38761118853188686	0.0008805594749123398	0.0008726198620823687	0.0009472578743056428	0.0009355744055626009	0.00098589202305193	0.0009718712706617022	0.0010273487509992014	0.001010686963491831	0.0011152169872361626	0.0010925197070669613	0.08123696593631931	0.07728652980768688	-0.00037095065302558683	-0.00033107247509317483	-0.000365675244250796	-0.00032636418673798184
0.3899467409304866	0.000879787934181677	0.0008718552784340437	0.0009464279004086838	0.000934754668703716	0.0009850282029576932	0.0009710197352311334	0.0010264486122705213	0.001009801423122955	0.0011142398716675913	0.0010915624771618523	0.08123697536939899	0.07728653877603779	-0.0003687747886767512	-0.0003311136922788116	-0.0003635303237889964	-0.0003264048179574264
0.39229636620718694	0.0008790162998611112	0.0008710906020437664	0.0009455978259026067	0.000933934832477998	0.0009841642781924938	0.0009701680966176451	0.0010255483645154012	0.0010089157754930378	0.001113262637851423	0.001090605131407181	0.08123698490625048	0.07728654784304946	-0.0003666092542282673	-0.0003311527169746753	-0.00036139558632242164	-0.0003264432878691548
0.3946601491581577	0.0008782445770511391	0.0008703258379660878	0.0009447676562749792	0.0009331149023053467	0.0009833002544681465	0.0009693163604518188	0.0010246480136863222	0.0010080300264579914	0.001112285292250339	0.001089647676134007	0.08123699454806829	0.07728655700985505	-0.00036445402560927875	-0.0003311895556112887	-0.00035927100812246926	-0.000326479602812485
0.3970381750905084	0.0008774727708372262	0.0008695609912406623	0.0009439373969972099	0.0009322948835896985	0.000982436137479652	0.0009684645323476568	0.001023747565718246	0.0010071441818564919	0.0011113078413080145	0.0010886901176547694	0.08123700429605707	0.07728656627760128	-0.0003623090785296046	-0.00033122421465114904	-0.000357156565244654	-0.00032651376915801555
0.39943052982536675	0.0008767008862897246	0.0008687960668921709	0.0009431070535244547	0.0009314747817189435	0.0009815719329051033	0.0009676126179024984	0.0010228470265285221	0.0010062582475098925	0.0011103302914490167	0.0010877324622631916	0.08123701415143919	0.07728657564745035	-0.000360174388484763	-0.00033125670058908874	-0.0003550522335327988	-0.0003265457933082916
0.4018372997009759	0.0008759289284638075	0.0008680310699302488	0.0009422766312955502	0.0009306546020648482	0.000980707646405611	0.0009667606226969381	0.0010219464020168087	0.0010053722292221359	0.0011093526490787231	0.0010867747162341902	0.08123702411544965	0.0772865851205757	-0.0003580499307580254	-0.0003312870199509155	-0.00035295798862225447	-0.00032657568169666695
0.40425857157581063	0.0008751569023993898	0.0008672660053494138	0.0009414461357329279	0.0009298343499829791	0.0009798432836252173	0.0009659085522947457	0.0010210456980649823	0.0010044861327796748	0.0011083749205832187	0.0010858168858237857	0.08123703418933736	0.07728659469816544	-0.0003559356804246905	-0.0003313151792928848	-0.00035087380594217565	-0.00032660344078577763
0.4066944328317112	0.0008743848131210646	0.0008665008781290007	0.0009406155722425444	0.0009290140308126321	0.0009789788501908217	0.0009650564122427938	0.0010201449205370636	0.0010035999639513957	0.0011073971123292193	0.0010848589772690217	0.08123704437436771	0.07728660438142229	-0.00035383161235436056	-0.0003313411852008674	-0.0003487996607197952	-0.0003266290770680136
0.4091449713770379	0.0008736126656380301	0.0008657356932330853	0.0009397849462138034	0.0009281936498767512	0.0009781143517121017	0.0009642042080709751	0.001019244075279131	0.001002713728488529	0.0011064192306639753	0.0010839009967878687	0.08123705467181969	0.07728661417156185	-0.0003517377012151601	-0.00033136504428982194	-0.00034673552798342167	-0.0003266525970641587
0.411610275649843	0.0008728404649440256	0.0008649704556104293	0.0009389542630194882	0.0009273732124818697	0.0009772497937814402	0.0009633519452921371	0.001018343168119247	0.0010018274321245888	0.0011054412819151947	0.0010829429505791566	0.08123706508298723	0.07728662406981575	-0.00034965392147612295	-0.00033138676320257354	-0.0003446813825650208	-0.00032667400732250274
0.41409043462106226	0.000872068216017264	0.0008642051701944056	0.0009381235280156877	0.00092655272391803	0.0009763851819738524	0.0009624996294020034	0.0010174422048673823	0.001000941080575283	0.001104463272390957	0.0010819848448224804	0.08123707560918181	0.0772866340774283	-0.0003475802474114109	-0.000331406348609925	-0.000342637199105017	-0.0003266933144194517
0.41658553779772634	0.0008712959238203705	0.0008634398419029402	0.0009372927465417314	0.0009257321894587211	0.0009755205218469131	0.0009616472658791059	0.0010165411913153392	0.001000054679538449	0.0011034852083796325	0.00108102668567813	0.08123708625172738	0.07728664419566011	-0.00034551665310278423	-0.00033142380720929676	-0.0003406029520532927	-0.00032671052495664155
0.41909567522619073	0.0008705235933003198	0.0008626744756384521	0.0009364619239201217	0.0009249116143608149	0.0009746558189406906	0.0009607948601847213	0.0010156401332366823	0.000999168234693983	0.0011025070961498105	0.0010800684792870122	0.08123709701196448	0.07728665442578612	-0.00034346311244298766	-0.0003314391457240051	-0.00033857861567399006	-0.00032672564556193717
0.4216209374953856	0.0008697512293883766	0.000861909076287791	0.0009356310654564696	0.0009240910038644989	0.0009737910787776774	0.000959942417762797	0.0010147390363866692	0.0009982817517037673	0.0011015289419502162	0.001079110231770575	0.08123710789125077	0.07728666476909558	-0.00034141959914002484	-0.00033145237090384527	-0.00033656416404923006	-0.00032673868288934926
0.42416141574008476	0.0008689788370000324	0.0008611436487221768	0.0009348001764394275	0.0009232703631932124	0.0009729263068627216	0.0009590899440398893	0.001013837906502175	0.000997395236211603	0.0011005507520096363	0.0010781519492307331	0.08123711889095797	0.07728667522689384	-0.0003393860867188514	-0.00033146348952256544	-0.0003345595710808613	-0.00032674964361678605
0.4267172016441951	0.0008682064210349552	0.000860378197797147	0.000933969262140635	0.000922449697553589	0.0009720615086829703	0.0009582374444251007	0.0010129367493016365	0.0009965086938431462	0.001099572532536854	0.0010771936377497995	0.08123713001247537	0.07728668580050044	-0.0003373625485252607	-0.00033147250837833875	-0.0003325648104932355	-0.0003267585344451651
0.42928838744406506	0.000867433986376929	0.0008596127283525022	0.0009331383278146535	0.0009216290121353984	0.000971196689707799	0.000957384924310022	0.0010120355704849788	0.0009956221302058477	0.001098594289720573	0.0010762353033904207	0.08123714125720805	0.07728669649125239	-0.00033534895772999174	-0.0003314794342935412	-0.00033057985583778704	-0.0003267653620990518
0.43187506593181346	0.0008666615378937985	0.000858847245212248	0.0009323073786989063	0.0009208083121114848	0.000970331855388756	0.000956532389068667	0.0010111343757335535	0.000994735550888884	0.0010976160297293481	0.0010752769521955028	0.0812371526265783	0.07728670730050122	-0.0003333452873293674	-0.0003314842741117541	-0.00032860468049633607	-0.00032677013332624294
0.4344773304586784	0.0008658890804374235	0.0008580817531845457	0.0009314764200136321	0.000919987602637715	0.0009694670111595065	0.0009556798440574169	0.001010233170710085	0.0009938489614631028	0.0010966377587115267	0.0010743185901881495	0.08123716412202404	0.07728671822961475	-0.0003313515101512621	-0.0003314870347000676	-0.0003266392576831145	-0.0003267728548960458
0.4370952749383861	0.00086511661884362	0.0008573162570616613	0.0009306454569618192	0.0009191668888529212	0.0009686021624357669	0.0009548272946149632	0.0010093319610586014	0.00099296236748096	0.001095659482795176	0.0010733602233716003	0.08123717574500082	0.07728672927997624	-0.00032936759885793254	-0.00033148772294774864	-0.00032468356044812463	-0.00032677353359880645
0.4397289938505404	0.0008643441579321119	0.000856550761619914	0.0009298144947291539	0.0009183461758788484	0.0009677373146152543	0.0009539747460622552	0.001008430752404379	0.0009920757744764658	0.0010946812080880224	0.0010724018577291656	0.08123718749698196	0.07728674045298675	-0.00032739352594648996	-0.0003314863457633266	-0.00032273756167988665	-0.0003267721762450493
0.4423785822440318	0.0008635717025064884	0.0008557852716196342	0.0009289835384839767	0.0009175254688201077	0.0009668724730776365	0.0009531222037024472	0.0010075295503538936	0.0009911891879651306	0.0010937029406773964	0.0010714434992241738	0.0812371993794573	0.07728675175006183	-0.0003254292637542844	-0.0003314829100758421	-0.00032080123410974104	-0.00032676878966592104
0.4450441357404687	0.0008627992573541529	0.0008550197918051118	0.0009281525933772253	0.0009167047727641226	0.0009660076431844749	0.0009522696728208438	0.0010066283604947585	0.000990302613443911	0.0010927246866301696	0.0010704851537999091	0.08123721139393401	0.07728676317263639	-0.00032347478446215217	-0.00033147742283459736	-0.00031887455031406886	-0.0003267633807118586
0.44772575053762753	0.000862026827246279	0.0008542543269045553	0.0009273216645423882	0.0009158840927810842	0.0009651428302791762	0.0009514171586848539	0.001005727188395677	0.0009894160563911575	0.001091746451992699	0.0010695268273795584	0.08123722354193866	0.07728677472215942	-0.00032153006009635887	-0.0003314698910073799	-0.00031695748271654	-0.000326755956251118
0.4504235234129248	0.0008612544169377664	0.0008534888816300464	0.0009264907570954578	0.0009150634339239019	0.0009642780396869437	0.0009505646665439432	0.0010048260396063877	0.0009885295222665654	0.001090768242790772	0.0010685685258661557	0.08123723582501345	0.07728678640009944	-0.00031959506253242953	-0.00033146032158046235	-0.00031505000359294266	-0.0003267465231709954
0.4531375517269096	0.0008604820311672001	0.0008527234606774992	0.0009256598761348858	0.0009142428012281624	0.00096341327671473	0.0009497122016295834	0.0010039249196576205	0.0009876430165111267	0.0010897900650295542	0.0010676102551425309	0.08123724824472107	0.07728679820794034	-0.000317669763498063	-0.0003314487215579365	-0.0003131520850725711	-0.00032673508837549603
0.4558679334267773	0.0008597096746568087	0.0008519580687266205	0.0009248290267415386	0.0009134221997120842	0.0009625485466511911	0.0009488597691552151	0.001003023834061046	0.0009867565445470852	0.0010888119246935382	0.0010666520210712634	0.08123726080264251	0.07728681014718515	-0.0003157541345757964	-0.0003314350979606584	-0.00031126369914244445	-0.00032672165878591675
0.45861476704990445	0.0008589373521124254	0.0008511927104408678	0.0009239982139786574	0.0009126016343764744	0.0009616838547666453	0.0009480073743161947	0.0010021227883092302	0.0009858701117778867	0.0010878338277464942	0.001065693829494625	0.08123727350037496	0.07728682221935394	-0.0003138481472061416	-0.00033141945782572124	-0.00030938481764994363	-0.00032670624134020776
0.4613781517274047	0.0008581650682234513	0.0008504273904674178	0.0009231674428918146	0.0009117811102046946	0.0009608192063130291	0.000947155022289761	0.0010012217878755936	0.0009849837235881432	0.0010868557801314242	0.0010647356862345458	0.0812372863395378	0.0772868344259847	-0.000311951772690916	-0.0003314018082063719	-0.00030751541230392143	-0.00032668884299003054
0.4641581871877068	0.0008573928276628176	0.000849662113437127	0.0009223367185088776	0.0009109606321626192	0.0009599546065238566	0.0009463027182349961	0.0010003208382143645	0.0009840973853435888	0.001085877787770512	0.0010637775970925613	0.08123729932176633	0.07728684676863365	-0.00031006498219607326	-0.00033138215617081745	-0.00030565545468053124	-0.00032666947070342234
0.4669549737601532	0.0008566206350869532	0.0008488968839644957	0.0009215060458399715	0.0009101402051985955	0.0009590900606141827	0.0009454504672927801	0.000999419944760546	0.0009832111023910363	0.0010848998565650882	0.001062819567849771	0.08123731244871822	0.07728685924887568	-0.0003081877467544236	-0.0003313605088020588	-0.00030380491622489236	-0.00032664813146296434
0.46976861237862133	0.0008558484951357477	0.000848131706647638	0.000920675429877441	0.0009093198342434143	0.0009582255737805627	0.0009445982745857604	0.0009985191129298686	0.0009823248800583451	0.0010839219923955792	0.0010618616042667982	0.08123732572206857	0.07728687186830416	-0.00030632003726804857	-0.0003313368731960864	-0.000301963768253255	-0.00032662483226403305
0.4725992045851658	0.000855076412432526	0.0008473665860682494	0.0009198448755958212	0.0009084995242102725	0.0009573611512010249	0.0009437461452183149	0.0009976183481187634	0.0009814387236543806	0.0010829442011214764	0.0010609037120837535	0.08123733914351361	0.07728688462853028	-0.00030446182451354664	-0.00033131125646390647	-0.0003001319819572468	-0.00032659958011613255
0.4754468525336833	0.0008543043915840063	0.0008466015267915735	0.0009190143879517943	0.0009076792799947389	0.0009564967980350194	0.0009428940842765159	0.0009967176557043116	0.00098055263846898	0.0010819664885812841	0.0010599458970201902	0.08123735271476829	0.07728689753118655	-0.0003026130791422832	-0.00033128366572837686	-0.0002983095284053161	-0.0003265723820403965
0.47831165899359906	0.0008535324371802843	0.00084583653336638	0.0009181839718841725	0.0009068591064747308	0.0009556325194234074	0.0009420420968281049	0.0009958170410442292	0.0009796666297729227	0.0010809888605925006	0.0010589881647750786	0.0812373664375691	0.07728691057792204	-0.00030077377168380437	-0.000331254108123763	-0.00029649637854703426	-0.0003265432450707262
0.4811937273535759	0.0008527605537947959	0.0008450716103249282	0.0009173536323138565	0.0009060390085104738	0.0009547683204884125	0.0009411901879224516	0.0009949165094768203	0.0009787807028178925	0.0010800113229515699	0.0010580305210267616	0.08123738031367277	0.07728692377040823	-0.0002989438725497229	-0.00033122259079670924	-0.0002946925032142611	-0.00032651217625143114
0.4840931616252451	0.000851988745984296	0.0008443067621829515	0.0009165233741438161	0.0009052189909444866	0.0009539042063336053	0.0009403383625905405	0.0009940160663209556	0.000977894862836456	0.0010790338814338565	0.0010570729714329337	0.08123739434485547	0.07728693711033377	-0.0002971233520365213	-0.00033118912090501773	-0.000292897873125586	-0.0003264791826384228
0.4870100664469608	0.0008512170182888286	0.0008435419934396188	0.0009156932022590533	0.0009043990586015408	0.0009530401820438596	0.0009394866258449234	0.0009931157168760365	0.000977009115042023	0.0010780565417936087	0.0010561155216305962	0.08123740853291761	0.07728695059940922	-0.00029531218032724516	-0.0003311537056165659	-0.0002911124588889369	-0.000326444271298465
0.4899445470875755	0.0008504453752317094	0.0008427773085775251	0.0009148631215265888	0.0009035792162886471	0.0009521762526853443	0.0009386349826797108	0.0009922154664219736	0.0009761234646288298	0.001077079309763934	0.0010551581772360425	0.08123742287967621	0.07728696423936389	-0.0002935103274943063	-0.00033111635210811285	-0.0002893362310019132	-0.0003264074493057878
0.49289670945023945	0.0008496738213194986	0.0008420127120626617	0.0009140331367954286	0.0009027594687950269	0.0009513124233054853	0.0009377834380705412	0.0009913153202191591	0.0009752379167719099	0.0010761021910567694	0.001054200943844823	0.08123743738697471	0.07728697803194841	-0.0002917177635047008	-0.00033107706756765887	-0.000287569159858142	-0.0003263687237457513
0.4958666600762229	0.000848902361041981	0.0008412482083443955	0.0009132032528965457	0.0009019398208920896	0.0009504486989329444	0.0009369319969745539	0.0009904152835084402	0.0009743524766270689	0.0010751251913628532	0.0010532438270317208	0.08123745205667524	0.07728699197893439	-0.0002899344582194263	-0.00033103585918997647	-0.00028581121574786095	-0.0003263281017114872
0.4988545061487607	0.0008481309988721473	0.0008404838018554524	0.0009123734746428588	0.0009011202773334138	0.0009495850845776052	0.0009360806643303755	0.0009895153615110989	0.0009734671493308641	0.0010741483163517033	0.0010522868323507286	0.0812374668906624	0.07728700608211321	-0.0002881603813980893	-0.0003309927341784702	-0.0002840623688609989	-0.00032628559030428717
0.5018603554969207	0.0008473597392661753	0.0008397194970118955	0.0009115438068292126	0.0009003008428547247	0.0009487215852305424	0.0009352294450580911	0.000988615559428832	0.0009725819400005819	0.001073171571671595	0.0010513299653350245	0.08123748189084443	0.0772870203432992	-0.0002863955027019305	-0.00033094769974462146	-0.0002823225892896464	-0.0003262411966324097
0.5048843165994948	0.000846588586663413	0.0008389552982131142	0.0009107142542323594	0.0008994815221738834	0.0009478582058640104	0.0009343783440592361	0.0009877158824437285	0.0009716968537342229	0.0010721949629495379	0.0010503732314969573	0.08123749705915032	0.07728703476432601	-0.00028463979169524034	-0.0003309007631060734	-0.00028059184703083107	-0.0003261949278107745
0.5079264985889148	0.0008458175454863625	0.0008381912098418018	0.0009098848216109423	0.000898662319990861	0.0009469949514314223	0.0009335273662167705	0.0009868163357182535	0.0009708118956104795	0.001071218495791258	0.0010494166363280199	0.08123751239753288	0.0772870493470514	-0.0002828932178493837	-0.0003308519314875469	-0.0002788701119904313	-0.0003261467909618787
0.5109870112551897	0.0008450466201406647	0.0008374272362639441	0.000909055513705478	0.0008978432409877293	0.0009461318268673337	0.0009326765163950646	0.0009859169243952306	0.0009699270706887192	0.0010702421757811773	0.0010484601852988344	0.08123752790796888	0.07728706409335229	-0.00028115575054415975	-0.0003308012121190085	-0.0002771573539837313	-0.00032609679321285445
0.5140659650498691	0.0008442758150150893	0.0008366633818288088	0.0009082263352383476	0.0008970242898286455	0.0009452688370874322	0.000931825799439889	0.000985017653597829	0.0009690423840089759	0.0010692660084824024	0.001047503883859141	0.08123754359245693	0.07728707900513136	-0.000279427359071438	-0.00033074861223592045	-0.0002754535427393623	-0.00032604494169627407
0.5171634710900281	0.000843505134481518	0.000835899650868928	0.0009073972909137781	0.0008962054711598389	0.000944405986988519	0.0009309752201783965	0.0009841185284295455	0.0009681578405919282	0.0010682899994367053	0.0010465477374377752	0.08123755945301958	0.0772870940843104	-0.00027770801263751754	-0.00033069413907863	-0.00027375864790157856	-0.0003259912435497059
0.5202796411622786	0.0008427345828949397	0.0008351360477000931	0.0009065683854178367	0.0008953867896096003	0.0009435432814485017	0.0009301247834191138	0.0009832195539741999	0.0009672734454388949	0.0010673141541645143	0.0010455917514426635	0.0812375754917044	0.07728710933283721	-0.000275997680365736	-0.0003306377998917309	-0.0002720726390325334	-0.0003259357059143819
0.5234145877268029	0.0008419641645934349	0.0008343725766213442	0.0009057396234184142	0.0008945682497882748	0.0009426807253263788	0.0009292744939519311	0.0009823207352959143	0.0009663892035318202	0.0010663384781648987	0.001044635931260807	0.08123759171058241	0.07728712475267885	-0.0002742963312990232	-0.00033057960192356406	-0.00027039548561499926	-0.00032587833593508697
0.5265684239214125	0.0008411938838981724	0.00083360924191496	0.0009049110095652238	0.0008937498562882486	0.0009418183234622369	0.000928424356548094	0.0009814220774391135	0.0009655051198332674	0.0010653629769155635	0.0010436802822582749	0.08123760811174904	0.07728714034582927	-0.00027260393440206587	-0.00033051955242507924	-0.00026872715705608674	-0.0003258191407609079
0.5297412635656308	0.0008404237451133996	0.00083284604784645	0.0009040825484897874	0.0008929316136839427	0.0009409560806772389	0.0009275743759601882	0.0009805235854285115	0.0009646211992864052	0.0010643876558728358	0.001042724809780191	0.08123762469732576	0.07728715611430334	-0.000270920458564583	-0.0003304576586503072	-0.0002670676226877444	-0.0003257581275425969
0.5329332211648017	0.0008396537525264385	0.0008320829986645543	0.0009032542448054339	0.0008921135265318093	0.0009400940017736198	0.0009267245569221473	0.0009796252642691064	0.0009637374468150107	0.001063412520471665	0.001041769519150735	0.08123764146945714	0.07728717206014254	-0.00026924587260349075	-0.000330393927855388	-0.0002654168517695621	-0.000325695303432072
0.5361444119142209	0.000838883910407681	0.0008313200986012348	0.0009024261031072929	0.0008912955993703282	0.0009392320915346804	0.0009258749041492385	0.0009787271189461778	0.0009628538673234586	0.0010624375761256117	0.0010408144156731332	0.08123765843031516	0.07728718818540972	-0.0002675801452655113	-0.00033032836729804393	-0.00026377481349337817	-0.0003256306755848315
0.5393749517032939	0.0008381142230105813	0.000830557351871671	0.0009015981279722887	0.0008904778367199971	0.0009383703547247849	0.0009250254223380578	0.0009778291544252768	0.0009619704656967169	0.0010614628282268445	0.0010398595046296525	0.08123767558209564	0.07728720449219424	-0.0002659232452293936	-0.00033026098423694084	-0.0002621414769835295	-0.00032556425115640164
0.5426249571197181	0.0008373446945716625	0.0008297947626742609	0.0009007703239591444	0.0008896602430833357	0.0009375087960893586	0.0009241761161665352	0.0009769313756522347	0.0009610872468003486	0.0010604882821461442	0.0010389047912816036	0.08123769292702294	0.07728722098260962	-0.0002642751411089661	-0.0003301917859319381	-0.0002605168112996825	-0.0003254960373028637
0.5458945454536906	0.0008365753293105042	0.000829032335190618	0.0008999426956083715	0.0008888428229448813	0.0009366474203548839	0.0009233269902939265	0.0009760337875531477	0.0009602042154805071	0.0010595139432328915	0.001037950280869335	0.08123771046734554	0.07728723765879411	-0.00026263580145469145	-0.00033012077964197917	-0.0002589007854396641	-0.0003254260411800769
0.5491838347021408	0.000835806131429755	0.0008282700735855748	0.0008991152474422823	0.0008880255807711937	0.0009357862322289088	0.0009224780493608225	0.0009751363950343936	0.0009593213765639419	0.0010585398168150826	0.0010369959786122407	0.08123772820534002	0.07728725452291083	-0.00026100519475666384	-0.000330047972626063	-0.0002572933683419043	-0.0003253542699440948
0.5524929435729888	0.0008350371051151229	0.0008275079820071772	0.0008982879839649803	0.0008872085210108485	0.0009349252364000388	0.0009216292979891389	0.0009742392029826185	0.0009584387348579933	0.0010575659081993177	0.001036041889708754	0.0812377461433075	0.07728727157715011	-0.0002593832894470516	-0.00032997337214224487	-0.00025569452888746236	-0.00032528073074972186
0.55582199148943	0.0008342682545353869	0.0008267460645866964	0.0008974609096623717	0.00088639164809445	0.0009340644375379494	0.0009207807407821326	0.0009733422162647547	0.0009575562951506045	0.0010565922226708165	0.0010350880193363604	0.08123776428358034	0.07728728882372757	-0.00025777005390256735	-0.00032989698544733104	-0.000254104235902608	-0.00032520543075051367
0.5591710985942444	0.0008334995838423927	0.0008259843254386229	0.0008966340290021621	0.000885574966434626	0.00093320384029338	0.0009199323823243925	0.0009724454397280114	0.0009566740622103159	0.001055618765493413	0.0010341343726515933	0.08123778262851533	0.07728730626488427	-0.00025616545644649436	-0.00032981881979626815	-0.000252522458161375	-0.0003251283770984714
0.5625403857541326	0.0008327310971710622	0.0008252227686606779	0.0008958073464338665	0.0008847584804260386	0.0009323434492981501	0.0009190842271818561	0.0009715488781998897	0.0009557920407862793	0.0010546455419095688	0.0010331809547900468	0.08123780118049838	0.07728732390288919	-0.00025456946535110103	-0.00032973888244150484	-0.0002509491643870321	-0.00032504957694270975
0.565929974564078	0.0008319627986393971	0.0008244613983338153	0.000894980866388813	0.0008839421944453886	0.0009314832691651559	0.0009182362799018087	0.0009706525364881854	0.0009549102356082598	0.001053672557140378	0.0010322277708663809	0.08123781994194411	0.07728734174003685	-0.00025298204884022235	-0.000329657180632853	-0.0002493843232554416	-0.0003249690374302061
0.569339987351735	0.0008311946923484882	0.0008237002185222316	0.0008941545932801536	0.0008831261128514227	0.0009306233044883875	0.0009173885450128952	0.0009697564193810013	0.0009540286513866474	0.0010526998163855794	0.0010312748259743321	0.08123783891529557	0.07728735977865094	-0.0002514031750907031	-0.00032957372161593335	-0.00024782790339591965	-0.0003248867657033583
0.5727705471818436	0.0008304267823825227	0.0008229392332733727	0.0008933285315028719	0.0008823102399849464	0.0009297635598429337	0.0009165410270251314	0.0009688605316467543	0.0009531472928124664	0.0010517273248235673	0.0010303221251867258	0.08123785810302368	0.07728737802107981	-0.0002498328122361726	-0.00032948851263375767	-0.00024627987339548296	-0.00032480276890256565
0.5762217778606706	0.0008296590728087889	0.0008221784466179395	0.0008925026854337881	0.0008814945801688241	0.0009289040397849908	0.0009156937304299043	0.0009679648780341846	0.0009522661645573813	0.0010507550876113967	0.00102936967355548	0.08123787750763088	0.07728739646970277	-0.00024827092836818276	-0.0003294015609247025	-0.00024474020179932054	-0.00032471705416295404
0.5796938039404782	0.0008288915676776951	0.0008214178625699053	0.0008916770594315801	0.0008806791377080027	0.0009280447488518778	0.0009148466596999984	0.0009670694632723739	0.0009513852712737178	0.0010497831098848097	0.001028417476111632	0.08123789713164674	0.07728741512692576	-0.0002467174915387893	-0.00032931287372245377	-0.0002432088571135138	-0.0003246296286152084
0.5831867507240184	0.0008281242710227702	0.0008206574851265182	0.0008908516578367838	0.0008798639168895112	0.0009271856915620454	0.0009139998192895931	0.0009661742920707502	0.0009505046175944654	0.0010488113967582363	0.0010274655378653375	0.0812379169776327	0.07728743399518363	-0.00024517246976216156	-0.0003292224582548964	-0.0002416858078077011	-0.00032454049938504537
0.5867007442690553	0.0008273571868606876	0.0008198973182683226	0.0008900264849718186	0.000879048921982487	0.0009263268724150981	0.0009131532136342909	0.0009652793691191144	0.0009496242081333034	0.0010478399533248237	0.0010265138638059033	0.08123793704818064	0.07728745307693909	-0.00024363583101813524	-0.0003291303217454189	-0.0002401710223168263	-0.0003244496735929081
0.5902359113929144	0.0008265903191912652	0.0008191373659591608	0.0008892015451409889	0.0008782341572381736	0.0009254682958917948	0.000912306847151117	0.0009643846990876401	0.0009487440474846027	0.0010468687846564393	0.0010255624589017842	0.08123795734591163	0.07728747237468622	-0.00024210754325329487	-0.0003290364714108873	-0.000238664469043387	-0.000324357158353189
0.5937923796770596	0.0008258236719974938	0.0008183776321462011	0.000888376842630514	0.0008774196268899554	0.0009246099664540828	0.0009114607242385511	0.0009634902866269098	0.0009478641402234589	0.0010458978958037075	0.0010246113281006247	0.0812379778734799	0.07728749189094683	-0.00024058757438297218	-0.00032894091446122875	-0.00023716611635887785	-0.0003242629607730918
0.597370277471697	0.0008250572492455413	0.0008176181207599407	0.0008875523817085323	0.0008766053351533575	0.0009237518885450997	0.0009106148492765335	0.0009625961363679163	0.0009469844909056961	0.0010449272917960135	0.0010236604763292593	0.08123799863356948	0.07728751162827352	-0.0002390758922947711	-0.0003288436581005971	-0.00023567593260748199	-0.0003241670879541303
0.6009697339004076	0.0008242910548847742	0.0008168588357142285	0.0008867281666251257	0.0008757912862260717	0.0009228940665892014	0.0009097692266264873	0.0009617022529220921	0.0009461051040678936	0.0010439569776415334	0.0010227099084937426	0.08123801962889722	0.07728753158924963	-0.00023757246484851224	-0.00032874470952434787	-0.00023419388610632086	-0.00032406954698985246
0.6045908788648067	0.0008235250928477747	0.0008160997809062824	0.0008859042016123373	0.0008749774842879768	0.0009220365049919807	0.00090892386063134	0.0009608086408813276	0.0009452259842274064	0.0010429869583272562	0.001021759629479373	0.08123804086221269	0.07728755177648758	-0.00023607725988022965	-0.00032864407592067546	-0.0002327199451491735	-0.00032397034496658983
0.6082338430492322	0.0008227593670503589	0.0008153409602167026	0.0008850804908841922	0.0008741639335011494	0.0009211792081402853	0.0009080787556155374	0.0009599153048179921	0.0009443471358823815	0.001042017238819006	0.0010208096441507084	0.08123806233629556	0.07728757219263295	-0.00023459024520419702	-0.00032854176447078	-0.00023125407800747566	-0.0003238694889628746
0.611898757925461	0.0008219938813915924	0.0008145823775094963	0.0008842570386367124	0.000873350638009894	0.0009203221804022366	0.0009072339158850723	0.0009590222492849561	0.000943468563511786	0.001041047824061465	0.0010198599573515987	0.08123808405396335	0.07728759284036123	-0.00023311138861288605	-0.0003284377823451756	-0.00022979625293179096	-0.00032376698604719145
0.6155857557574533	0.0008212286397538182	0.0008138240366320964	0.0008834338490479505	0.000872537601940761	0.0009194654261272668	0.0009063893457275065	0.0009581294788156189	0.0009425902715754292	0.001040078718978208	0.0010189105739052105	0.08123810601806086	0.07728761372238001	-0.00023164065788142119	-0.00032833213670663275	-0.00022834643815586309	-0.00032366284328097517
0.6192949696061266	0.000820463646002669	0.0008130659414153778	0.0008826109262779989	0.0008717248294025657	0.0009186089496461223	0.0009055450494119868	0.0009572369979239289	0.0009417122645139837	0.0010391099284717195	0.001017961498614047	0.08123812823147258	0.07728763484142966	-0.00023017802076887028	-0.0003282248347089567	-0.00022690460189696282	-0.0003235570677160293
0.6230265333341571	0.0008196989039870962	0.0008123080956736859	0.0008817882744690244	0.0008709123244864181	0.0009177527552709066	0.0009047010311892785	0.0009563448111044139	0.0009408345467490164	0.0010381414574234303	0.0010170127362599845	0.08123815069711399	0.07728765620028274	-0.0002287234450186748	-0.00032811588349415666	-0.00022547071235749783	-0.0003234496663930553
0.6267805816108112	0.0008189344175393909	0.0008115505032048565	0.00088096589774529	0.0008701000912657459	0.0009168968472950993	0.0009038572952917901	0.0009554529228322078	0.0009399571226830136	0.0010371733106937465	0.0010160642916043	0.08123817341793563	0.07728767780174411	-0.00022727689836311848	-0.0003280052901960262	-0.00022404473772838496	-0.0003233406463441224
0.6305572499168048	0.0008181701904752066	0.0008107931677902403	0.0008801438002131793	0.0008692881337963185	0.0009160412299935801	0.0009030138459335947	0.0009545613375630768	0.0009390799966994091	0.001036205493122077	0.0010151161693876991	0.0812381963969232	0.07728769964865291	-0.00022583834852378526	-0.00032789306193686807	-0.00022262664619042416	-0.0003232300145905309
0.634356674549194	0.0008174062265935848	0.0008100360931947255	0.0008793219859612244	0.0008684764561162736	0.0009151859076226643	0.0009021706873104624	0.0009536700597334515	0.0009382031731626115	0.001035238009526869	0.0010141683743303497	0.0812382196370982	0.07728772174388208	-0.00022440776321323852	-0.0003277792058276052	-0.00022121640591557523	-0.0003231177781423955
0.6381789926262927	0.0008166425296769825	0.0008092792831667667	0.0008785004590601353	0.0008676650622461482	0.0009143308844201271	0.0009013278235998884	0.0009527790937604572	0.0009373266564180375	0.001034270864705642	0.0010132209111319151	0.08123824314151848	0.07728774409033774	-0.00022298511013815747	-0.00032766372896853024	-0.00021981398506937255	-0.00032300394399861765
0.642024342092622	0.0008158791034912966	0.0008085227414384097	0.0008776792235628275	0.0008668539561889038	0.0009134761646052344	0.0009004852589611225	0.0009518884440419444	0.0009364504507921408	0.0010333040634350206	0.0010122737844715866	0.08123826691327739	0.07728776669096124	-0.00022157035699993388	-0.0003275466384474457	-0.00021841935181270145	-0.0003228885191464137
0.6458928617238878	0.0008151159517858937	0.0008077664717253189	0.000876858283504452	0.0008660431419299574	0.0009126217523787775	0.0008996429975352009	0.0009509981149565227	0.0009355745605924455	0.0010323376104707709	0.0010113269990081198	0.08123829095550579	0.07728778954872874	-0.00022016347149773907	-0.00032742794134082986	-0.0002170324743041574	-0.00032277151056178677
0.6497846911319898	0.0008143530782936345	0.0008070104777268034	0.0008760376429024256	0.0008652326234372092	0.0009117676519230978	0.0008988010434449727	0.0009501081108635915	0.0009346989901075763	0.0010313715105478359	0.0010103805593798686	0.08123831527137057	0.07728781266665284	-0.0002187644213293427	-0.0003273076447120882	-0.00021565332070087873	-0.00032265292520769484
0.6536999707700591	0.0008135904867309089	0.0008062547631258521	0.0008752173057564651	0.000864422404661081	0.0009109138674021292	0.0008979594007951414	0.0009492184361033806	0.0009338237436072985	0.001030405768380379	0.001009434470204827	0.08123833986407751	0.07728783604777985	-0.0002173731741932916	-0.00032718575561149765	-0.00021428185916061437	-0.00032253277003393976
0.6576388419375281	0.0008128281807976627	0.000805499331589157	0.0008743972760486165	0.0008636124895345402	0.0009100604029614254	0.0008971180736722923	0.0009483290949969807	0.0009329488253425474	0.0010294403886618162	0.001008488736080662	0.08123836473687109	0.07728785969519439	-0.00021598969779057509	-0.0003270622810759294	-0.00021291805784393047	-0.0003224110519778056
0.661601446785229	0.0008120661641774288	0.000804744186767149	0.0008735775577432931	0.0008628028819731396	0.0009092072627282016	0.0008962770661449297	0.0009474400918463831	0.0009320742395454684	0.0010284753760648622	0.001007543361584758	0.0812383898930319	0.07728788361201637	-0.00021461395982699805	-0.0003269372281292371	-0.0002115618849158618	-0.0003222877779631983
0.6655879283205246	0.0008113044405373604	0.0008039893322940264	0.0008727581547873055	0.0008619935858750472	0.0009083544508113614	0.0008954363822635111	0.0009465514309345165	0.0009311999904294518	0.0010275107352415683	0.0010065983512742534	0.08123841533588264	0.07728790780140364	-0.00021324592801474918	-0.00032681060378142446	-0.0002102133085475355	-0.0003221629549001459
0.6695984304124688	0.0008105430135282609	0.0008032347717877869	0.0008719390711098984	0.0008611846051210822	0.000907501971301542	0.0008945960260604838	0.0009456631165252825	0.0009303260821891707	0.0010265464708233622	0.0010056537096860818	0.08123844106878228	0.07728793226655112	-0.00021188557007290054	-0.0003266824150269243	-0.00020887229691761433	-0.00032203658968435467
0.6736330977969988	0.0008097818867846239	0.0008024805088502657	0.0008711203106227911	0.0008603759435747533	0.0009066498282711504	0.0008937560015503238	0.0009447751528636051	0.0009294525190006226	0.0010255825874211015	0.00100470944133702	0.0812384670951332	0.07728795701069192	-0.0002105328537311546	-0.0003265526688466247	-0.00020753881821439224	-0.0003219086891971257
0.6776920760821589	0.0008090210639246571	0.0008017265470671623	0.0008703018772202056	0.0008595676050822914	0.0009057980257743969	0.0008929163127295717	0.0009438875441754568	0.0009285793050211665	0.0010246190896251043	0.0010037655507237238	0.08123849341837582	0.07728798203709819	-0.0002091877467303438	-0.00032642137220623146	-0.00020621284063714052	-0.00032177926030454995
0.6817755117533548	0.0008082605485503288	0.0008009728900080831	0.0008694837747789152	0.0008587595934726925	0.0009049465678473423	0.0008920769635768766	0.0009430002946679135	0.0009277064443895667	0.0010236559820052068	0.00100282204232278	0.08123852004199214	0.07728800734907959	-0.0002078502168239571	-0.0003262885320555742	-0.00020489433239845312	-0.0003216483098584799
0.6858835521786408	0.0008075003442473938	0.0008002195412265684	0.0008686660071582737	0.0008579519125577477	0.0009040954585079326	0.0008912379580530263	0.0009421134085291872	0.0009268339412260288	0.0010226932691108001	0.0010018789205907437	0.08123854696950576	0.07728803294998665	-0.0002065202317803605	-0.0003261541553290226	-0.0002035832617251765	-0.0003215158446948918
0.6900163456140378	0.0008067404545854384	0.0007994665042601374	0.0008678485782002637	0.0008571445661320917	0.000903244701756045	0.0008903993001009995	0.0009412268899286773	0.0009259617996322507	0.0010217309554708869	0.001000936189964193	0.08123857420448194	0.07728805884320991	-0.00020519775938411533	-0.00032601824894476494	-0.00020227959685950592	-0.0003213818716329142
0.6941740412088835	0.0008059808831179124	0.0007987137826303194	0.0008670314917295299	0.0008563375579732377	0.0009023943015735269	0.0008895609936460025	0.0009403407430170094	0.0009250900236914593	0.0010207690455941217	0.0009999938548597713	0.08123860175053003	0.07728808503217872	-0.00020388276743778244	-0.00032588081980464145	-0.00020098330606228842	-0.0003212463974767432
0.6983567890112157	0.00080522163338217	0.0007979613798426949	0.0008662147515534269	0.0008555308918416195	0.0009015442619242416	0.0008887230425955095	0.0009394549719260826	0.0009242186174684584	0.001019807543968866	0.000999051919674237	0.08123862961129932	0.07728811152036394	-0.00020257522376367076	-0.00032574187479411654	-0.00019969435761323096	-0.00032110942901375505
0.702564739973187	0.0008044627088995063	0.0007972092993869309	0.0008653983614620543	0.0008547245714806318	0.0009006945867541085	0.0008878854508393102	0.0009385695807691138	0.0009233475850096725	0.001018846455063234	0.0009981103887845124	0.08123865779048521	0.07728813831127876	-0.00020127509620505857	-0.00032560142078139065	-0.00019841271981305142	-0.0003209709730148391
0.7067980459565127	0.0008037041131751991	0.0007964575447368234	0.0008645823252283049	0.0008539186006166738	0.0008998452799911521	0.000887048222249549	0.0009376845736406865	0.0009224769303431923	0.001017885783325147	0.0009971692665477333	0.08123868629182608	0.07728816540847697	-0.00019998235262749797	-0.0003254594646168729	-0.00019713836098433912	-0.00032083103623287146
0.7110568597379514	0.0008029458496985502	0.0007957061193503376	0.0008637666466079091	0.0008531129829591939	0.0008989963455455474	0.0008862113606807786	0.0009367999546167994	0.0009216066574788256	0.0010169255331823866	0.0009962285573013043	0.08123871511910404	0.07728819281555531	-0.00019869696092095213	-0.0003253160131334032	-0.0001958712494735948	-0.0003206896254035474
0.7153413350148182	0.0008021879219429251	0.0007949550266696469	0.0008629513293394758	0.000852307722200732	0.0008981477873096647	0.0008853748699699973	0.0009359157277549138	0.0009207367704081409	0.0010159657090426453	0.0009952882653629462	0.08123874427614801	0.077288220536153	-0.00019741888900172422	-0.0003251710731468349	-0.00019461135365343718	-0.0003205467472459367
0.7196516264105322	0.0008014303333657921	0.0007942042701211733	0.0008621363771445379	0.0008515028220169626	0.0008972996091581142	0.0008845387539366973	0.0009350318970939999	0.0009198672731045166	0.0010150063152935794	0.0009943483950307487	0.08123877376683106	0.07728824857395292	-0.00019614810481292932	-0.00032502465145417547	-0.0001933586419227834	-0.0003204024084602075
0.7239878894801961	0.000800673087408769	0.0007934538531156323	0.0008613217937276	0.0008506982860667427	0.0008964518149477993	0.0008837030163829156	0.0009341484666545912	0.0009189981695231914	0.001014047356302866	0.0009934089505832266	0.08123880359507318	0.07728827693268142	-0.00019488457632596545	-0.0003248767548331144	-0.00019211308270881966	-0.00032025661572823716
0.7283502807162107	0.000799916187497667	0.000792703779048075	0.0008605075827761876	0.0008498941179921568	0.0008956044085179648	0.0008828676610932788	0.000933265440438837	0.000918129463601315	0.0010130888364182629	0.0009924699362793745	0.08123883376484062	0.07728830561611072	-0.00019362827154306705	-0.00032472739004332785	-0.00019087464446872204	-0.00032010937571355647
0.7327389575539218	0.0007991596370425294	0.0007919540512979311	0.0008596937479608875	0.0008490903214185664	0.0008947573936902419	0.0008820326918350538	0.0009323828224305475	0.0009172611592579987	0.0010121307599676554	0.0009915313563587218	0.0812388642801475	0.07728833462805558	-0.00019237915849767973	-0.0003245765638249798	-0.00018964329569022553	-0.0003199606950598788
0.7371540783773028	0.0007984034394376827	0.0007912046732290554	0.0008588802929354046	0.0008482868999546564	0.0008939107742687054	0.0008811981123582	0.0009315006165952551	0.0009163932603943685	0.0010111731312591253	0.00099059321504139	0.08123889514505532	0.07728836397237698	-0.00019113720525638922	-0.00032442428289866654	-0.00018841900489446894	-0.0003198105803929874
0.74159580252467	0.0007976475980617768	0.0007904556481897672	0.0008580672213366054	0.0008474838571924785	0.0008930645540399188	0.0008803639263954112	0.0009306188268802609	0.0009155257708936134	0.001010215954581001	0.0009896555165281454	0.08123892636367307	0.07728839365298375	-0.00018990237992071168	-0.00032427055396608284	-0.00018720174063642514	-0.00031965903831907005
0.746064290294433	0.0007968921162778314	0.0007897069795129011	0.0008572545367845663	0.000846681196707507	0.0008922187367729872	0.0008795301376621759	0.0009297374572146907	0.0009146586946210429	0.0010092592342019174	0.0009887182650004634	0.08123895794016112	0.07728842367382958	-0.0001886746506274961	-0.00032411538370788473	-0.00018599147150601125	-0.00031950607542374776
0.7505597029508803	0.0007961369974332871	0.0007889586705158523	0.0008564422428826301	0.0008458789220586872	0.0008913733262196146	0.0008786967498568244	0.0009288565115095532	0.0009137920354241408	0.001008302974370882	0.0009877814646205838	0.08123898987872762	0.07728845403891549	-0.00018745398555053416	-0.0003239587787842446	-0.00018478816612985116	-0.00031935169827282395
0.7550822027299987	0.0007953822448600484	0.0007882107245006228	0.0008556303432174546	0.0008450770367884855	0.000890528326114154	0.0008778637666605848	0.000927975993657794	0.0009129257971326198	0.0010073471793173323	0.0009868451195315733	0.08123902218363087	0.07728848475228974	-0.00018624035290308594	-0.0003238007458359893	-0.00018359179317319063	-0.00031919591341281195
0.7596319528453285	0.0007946278618745302	0.0007874631447538653	0.0008548188413590584	0.0008442755444229346	0.0008896837401736569	0.000877031191737628	0.0009270959075343464	0.0009120599835584724	0.0010063918532511925	0.0009859092338573789	0.08123905485917976	0.07728851581805105	-0.0001850337209379077	-0.0003236412914825182	-0.00018240232134025813	-0.00031903872736882555
0.7642091174938536	0.0007938738517777122	0.0007867159345469382	0.0008540077408608832	0.0008434744484716968	0.0008888395720979373	0.0008761990287351342	0.0009262162569961993	0.0009111945984960353	0.0010054370003629454	0.0009849738117028992	0.08123908790973555	0.0772885472403435	-0.00018383405794875074	-0.0003234804223216925	-0.00018121971937551384	-0.00031888014664471775
0.7688138618619275	0.0007931202178551815	0.0007859690971359481	0.0008531970452598384	0.0008426737524281053	0.000887995825569618	0.0008753672812833366	0.0009253370458824466	0.0009103296457220397	0.0010044826248236892	0.0009840388571540379	0.08123912133971235	0.07728857902336392	-0.00018264133227213764	-0.00032331814493050115	-0.0001800439560658701	-0.0003187201777241633
0.7734463521312342	0.0007923669633771873	0.000785222635761804	0.000852386758076362	0.0008418734597692266	0.0008871525042541954	0.0008745359529955846	0.0009244582780143501	0.0009094651289956744	0.0010035287307852043	0.0009831043742777738	0.0812391551535738	0.0772886111713569	-0.0001814555122879591	-0.0003231544658635621	-0.0001788750002413575	-0.00031855882706938177
0.7781067554847866	0.000791614091598689	0.0007844765536502615	0.0008515768828144695	0.000841073573955905	0.0008863096118000904	0.0008737050474683914	0.0009235799571953979	0.0009086010520586373	0.0010025753223800182	0.0009821703671222162	0.08123918935583986	0.07728864368861892	-0.00018027656642197187	-0.00032298939165475993	-0.0001777128207763462	-0.000318396101120777
0.7827952401129585	0.0007908616057594055	0.0007837308540119793	0.0008507674229618109	0.0008402740984328252	0.000885467151838705	0.0008728745682815006	0.0009227020872113623	0.0009077374186352027	0.001001622403721468	0.000981236839716677	0.08123922395108221	0.07728867657949767	-0.0001791044631456462	-0.00032282292881516406	-0.00017655738659051734	-0.000318232006296465
0.7875119752195561	0.0007901095090838696	0.0007829855400425656	0.0008499583819897261	0.0008394750366285626	0.0008846251279844863	0.0008720445189979352	0.0009218246718303635	0.000906874232432274	0.0010006699789037712	0.0009803037960717305	0.08123925894392825	0.07728870984839127	-0.00017793917097810863	-0.0003226550838334452	-0.00017540866665101407	-0.00031806654899357856
0.792257131027923	0.0007893578047814791	0.0007822406149226326	0.0008491497633533032	0.00083867639195564	0.000883783543834978	0.0008712149031640593	0.0009209477148029313	0.0009060114971394489	0.0009997180520020914	0.000979371240179282	0.08123929433906094	0.07728874349975273	-0.00017678065848715507	-0.00032248586317557004	-0.00017426662997259423	-0.0003178997355861024
0.7970308787870847	0.0007886064960465482	0.0007814960818178465	0.000848341570491432	0.0008378781678105841	0.0008829424029708878	0.0008703857243096365	0.0009200712198620638	0.0009051492164290776	0.0009987666270726045	0.000978439176012633	0.08123933014121743	0.07728877753808618	-0.00017562889429033335	-0.00032231527328455134	-0.00017313124561922633	-0.00031773157242567795
0.8018333907779276	0.0007878555860583628	0.0007807519438789814	0.0008475338068268645	0.0008370803675739823	0.0008821017089561404	0.0008695569859478881	0.0009191951907232946	0.0009042873939563259	0.0009978157081525698	0.0009775076075265482	0.08123936635519349	0.07728881196794991	-0.0001744838470568305	-0.00032214332058094763	-0.0001720024827053107	-0.000317562065840965
0.8066648403194178	0.0007871050779812308	0.0007800082042419733	0.0008467264757662692	0.0008362829946105406	0.0008812614653379408	0.0008687286915755545	0.0009183196310847498	0.0009034260333592377	0.000996865299260395	0.000976576538657325	0.08123940298583976	0.07728884679395631	-0.0001733454855076949	-0.00032197001146144766	-0.0001708803103968315	-0.0003173912221380859
0.8115254017748545	0.0007863549749645395	0.0007792648660279703	0.0008459195807002936	0.0008354860522691377	0.0008804216756468358	0.0008679008446729524	0.0009174445446272201	0.0009025651382587956	0.000995915404395712	0.0009756459733228578	0.08123944003806798	0.07728888202077402	-0.00017221377841715457	-0.00032179535229900913	-0.00016976469791252224	-0.0003172190476000425
0.8164152505581643	0.0007856052801428099	0.0007785219323433897	0.0008451131250036232	0.0008346895438828875	0.000879582343396777	0.0008670734487040371	0.000916569935014219	0.0009017047122589866	0.0009949660275394442	0.0009747159154227106	0.08123947751684446	0.07728891765312694	-0.0001710886946142548	-0.00032161934944291426	-0.00016865561452436562	-0.0003170455484854118
0.8213345631402307	0.00078485599663575	0.0007777794062799753	0.0008443071120350375	0.0008338934727691999	0.0008787434720851802	0.0008662465071164687	0.0009156958058920513	0.0009008447589468683	0.0009940171726538771	0.0009737863688381895	0.08123951542719839	0.07728895369579437	-0.0001699702029835798	-0.00032144200921882526	-0.00016755302955950846	-0.00031687073102990015
0.8262835170552626	0.0007841071275483121	0.0007770372909148463	0.0008435015451374739	0.000833097842229834	0.0008779050651929899	0.0008654200233416641	0.0009148221608898769	0.000899985281892629	0.000993068843682732	0.0009728573374324064	0.08123955377421656	0.07728899015361479	-0.000168858272466349	-0.00032126333792767414	-0.00016645691240081695	-0.00031669460144501116
0.8312622909072027	0.0007833586759707496	0.000776295589310559	0.000842696427638088	0.0008323026555509649	0.0008770671261847438	0.0008645940007948722	0.0009139490036197799	0.0008991262846496559	0.0009921210445512382	0.0009719288250503558	0.08123959256304786	0.07728902703148083	-0.00016775287206149958	-0.00032108334184610676	-0.00016536723248802843	-0.00031651716591793444
0.8362710643761712	0.0007826106449786721	0.0007755543045151591	0.0008418917628483136	0.0008315079160032391	0.0008762296585086353	0.0008637684428752253	0.0009130763376768333	0.0008982677707546015	0.0009911737791662063	0.0009710008355189832	0.08123963179890262	0.07728906433434751	-0.00016665397082663014	-0.000320902027225789	-0.0001642839593190143	-0.0003163384306120176
0.8413100182249524	0.0007818630376331045	0.000774813439562241	0.0008410875540639267	0.0008307136268418395	0.0008753926655965806	0.0008629433529658121	0.0009122041666391676	0.0008974097437274486	0.0009902270514161027	0.0009700733726472595	0.08123967148705197	0.0772891020672263	-0.00016556153787931904	-0.0003207194002937397	-0.00016320706245050165	-0.0003161584016657115
0.8463793343055166	0.0007811158569805428	0.0007740729974710038	0.0008402838045651061	0.0008299197913065447	0.0008745561508642809	0.0008621187344337346	0.0009113324940680396	0.0008965522070715777	0.0009892808651711222	0.0009691464402262532	0.08123971163283174	0.0772891402351894	-0.00016447554239805429	-0.00032053546725213655	-0.0001621365114993084	-0.0003159770851929866
0.8514791955655843	0.0007803691060530146	0.0007733329812463088	0.0008394805176164975	0.0008291264126217919	0.0008737201177112894	0.0008612945906301785	0.0009104613235078989	0.0008956951642738346	0.0009883352242832657	0.0009682200420292031	0.08123975224163962	0.07728917884336965	-0.00016339595362298287	-0.0003203502342772335	-0.00016107227614281516	-0.0003157944872820284
0.8566097860552276	0.0007796227878681359	0.0007725933938787407	0.0008386776964672766	0.0008283334939967424	0.0008728845695210796	0.0008604709248904781	0.000909590658486461	0.0008948386188046023	0.0009873901325864142	0.0009672941818115971	0.08123979331894007	0.07728921789696122	-0.00016232274085718756	-0.0003201637075204433	-0.00016001432612096356	-0.00031561061399745793
0.861771290933513	0.0007788769054291692	0.0007718542383446582	0.0008378753443512117	0.0008275410386253358	0.0008720495096611072	0.0008596477405341743	0.0009087205025147715	0.000893982574117859	0.0009864455938964041	0.0009663688633112359	0.08123983487026025	0.07728925740122031	-0.0001612558734676861	-0.00031997589310725494	-0.00015896263123631182	-0.00031542547137750065
0.8669638964751838	0.000778131461725088	0.0007711155176062646	0.0008370734644867318	0.0008267490496863675	0.0008712149414828826	0.0008588250408650937	0.0009078508590872843	0.0008931270336512625	0.0009855016120111097	0.0009654440902483232	0.0812398769011965	0.07728929736146549	-0.0001601953208858059	-0.0003197867971368451	-0.00015791716135474254	-0.0003152390654343473
0.8721877900773816	0.0007773864597306312	0.0007703772346116578	0.0008362720600769886	0.0008259575303435407	0.0008703808683220364	0.0008580028291714057	0.0009069817316819244	0.0008922720008262074	0.0009845581907105135	0.0009645198663255304	0.08123991941740795	0.07728933778307966	-0.00015914105260866895	-0.0003195964256823003	-0.00015687788640757205	-0.0003150514021555695
0.877443160266411	0.0007766419024063677	0.0007696393922948954	0.0008354711343099228	0.0008251664837455385	0.0008695472934983896	0.0008571811087256939	0.0009061131237601659	0.0008914174790479022	0.0009836153337567893	0.0009635961952280782	0.08123996242462446	0.0772893786715085	-0.00015809303820027432	-0.00031940478479097756	-0.00015584477639138394	-0.00031486248750214885
0.8827301967045416	0.0007758977926987546	0.0007689019935760528	0.0008346706903583296	0.0008243759130260843	0.0008687142203160176	0.0008563598827850234	0.0009052450387671002	0.000890563471705437	0.0009826730448943793	0.0009626730806238119	0.08124000592864396	0.07728942003226473	-0.00015705124729217812	-0.00031921188048406046	-0.00015481780136937517	-0.0003146723274091989
0.8880490901968541	0.0007751541335401993	0.0007681650413612843	0.000833870731379925	0.0008235858213040106	0.0008678816520633234	0.0008555391545910085	0.0009043774801315077	0.0008897099821718556	0.0009817313278500713	0.0009617505261632789	0.08124004993533195	0.07728946187092477	-0.0001560156495837156	-0.00031901771875467166	-0.000153796931472161	-0.00031448092778552095
0.8934000326981257	0.0007744109278491231	0.0007674285385428866	0.000833071260517415	0.0008227962116833239	0.0008670495920131101	0.0008547189273698825	0.0009035104512659363	0.0008888570138042296	0.0009807901863330842	0.0009608285354798088	0.08124009445062542	0.0772895041931343	-0.0001549862148438469	-0.00031882230557012115	-0.00015278213689873255	-0.00031428829451374263
0.8987832173197573	0.00077366817853002	0.0007666924879993566	0.0008322722808985586	0.0008220070872532705	0.0008662180434226436	0.0008538992043325641	0.0009026439555667679	0.0008880045699437255	0.0009798496240351411	0.000959907112189589	0.08124013948053221	0.07728954700460325	-0.0001539629129118092	-0.00031862564687082373	-0.00015177338791692863	-0.0003140944334492912
0.904198838336744	0.0007729258884735224	0.0007659568925954558	0.0008314737956362393	0.0008212184510884035	0.0008653870095337298	0.0008530799886747329	0.000901777996414297	0.0008871526539156822	0.0009789096446305558	0.0009589862598917465	0.0812401850311314	0.0772895903111127	-0.0001529457136976442	-0.0003184277485697995	-0.00015077065486489294	-0.00031389935042161476
0.9096470911946843	0.0007721840605564609	0.0007652217551822715	0.0008306758078285291	0.0008204303062486496	0.0008645564935727809	0.0008522612835768902	0.0009009125771728018	0.0008863012690296803	0.0009779702517763093	0.0009580659821684241	0.08124023110857578	0.07728963411851134	-0.00015193458718286423	-0.0003182286165522019	-0.00014977390815107405	-0.00031370305123218367
0.915128172516836	0.0007714426976419327	0.0007644870785972836	0.0008298783205587644	0.0008196426557793817	0.000863726498750894	0.000851443092204443	0.0009000477011906243	0.0008854504185796223	0.0009770314491121391	0.000957146282584867	0.08124027771909008	0.07728967843271815	-0.0001509295034218816	-0.000318028256676095	-0.00014878311825557156	-0.0003135055416556287
0.9206422801112097	0.0007707018025793594	0.0007637528656644214	0.0008290813368956071	0.0008188555027114794	0.0008628970282639136	0.0008506254177077609	0.0008991833718002392	0.0008846001058437974	0.0009760932402606127	0.0009562271646894963	0.08124032486897342	0.07728972325972172	-0.0001499304325426748	-0.0003178266747725089	-0.00014779825573127403	-0.0003133068274402684
0.9261896129777101	0.0007699613782045533	0.0007630191191941302	0.0008282848598931151	0.0008180688500614012	0.0008620680852925113	0.0008498082632222563	0.0008983195923183324	0.0008837503340849625	0.0009751556288272148	0.0009553086320139928	0.08124037256460259	0.07728976860558387	-0.00014893734474684395	-0.0003176238766433581	-0.00014681929120372028	-0.0003131069143059162
0.931770371315315	0.000769221427339785	0.0007622858419834373	0.0008274888925908188	0.0008172827008312547	0.0008612396730022571	0.0008489916318684533	0.0008974563660458808	0.0008829011065504161	0.0009742186184004331	0.0009543906880733809	0.08124042081242891	0.07728981447643839	-0.0001479502103112762	-0.00031741986806341216	-0.00014584619537241772	-0.00031290580794515743
0.9373847565293029	0.0007684819527938432	0.000761553036816013	0.0008266934380137826	0.0008164970580088634	0.0008604117945436899	0.0008481755267520599	0.0008965936962682215	0.0008820524264720721	0.0009732822125518368	0.0009534733363661072	0.08124046961898024	0.07728986087849243	-0.00014696899958843712	-0.00031721465477899113	-0.00014487893901136972	-0.000312703514022572
0.9430329712385201	0.0007677429573621037	0.0007608207064622363	0.0008258984991726814	0.0008157119245678384	0.0008595844530523952	0.0008473599509640428	0.000895731586255135	0.0008812042970665365	0.0009723464148361648	0.0009525565803741251	0.08124051899086289	0.07728990781802626	-0.00014599368300712012	-0.0003170082425080767	-0.0001439174929699777	-0.000312500038174901
0.9487152192826929	0.0007670044438265936	0.0007600888536792617	0.0008251040790638698	0.0008149273034676486	0.0008587576516490762	0.0008465449075806975	0.0008948700392609222	0.0008803567215351854	0.0009714112287914099	0.0009516404235629781	0.08124056893476346	0.07728995530139639	-0.00014502423107344564	-0.00031680063694042304	-0.00014296182817384595	-0.00031229538601143525
0.9544317057297852	0.0007662664149560546	0.0007593574812110803	0.0008243101806694506	0.0008141431976536866	0.000857931393439629	0.0008457303996637219	0.0008940090585244766	0.0008795097030642364	0.0009704766579389004	0.0009507248693818794	0.08124061945744679	0.07729000333503525	-0.00014406061437118034	-0.0003165918437369186	-0.00014201191562508708	-0.0003120895631124332
0.9601826368833979	0.0007655288735060154	0.0007586265917885906	0.0008235168069573521	0.0008133596100573471	0.0008571056815152184	0.0008449164302602937	0.0008931486472693704	0.0008786632448248326	0.0009695427057833922	0.0009498099212638024	0.08124067056575913	0.07729005192545182	-0.00014310280356270855	-0.00031638186852983585	-0.00014106772640316845	-0.00031188257502995365
0.9659682202902156	0.000764791822218851	0.0007578961881296593	0.000822723960881394	0.0008125765435960904	0.0008562805189523517	0.0008441030024031398	0.0008922888087039275	0.0008778173499731136	0.0009686093758131484	0.0009488955826255578	0.0812407222666296	0.0772901010792335	-0.00014215076938943472	-0.00031617071692216503	-0.0001401292316657171	-0.000311674427287717
0.9717886647474951	0.0007640552638238569	0.0007571662729391935	0.0008219316453813658	0.0008117940011735217	0.0008554559088129572	0.0008432901191106158	0.0008914295460213062	0.0008769720216502985	0.0009676766715000317	0.0009479818568678855	0.0812407745670688	0.07729015080304442	-0.00014120448267283814	-0.00031595839448814167	-0.000139196402649297	-0.0003114651253810219
0.9776441803106027	0.0007633192010373089	0.0007564368489092005	0.0008211398633830945	0.000811011985679454	0.0008546318541444556	0.0008424777833867735	0.0008905708623995751	0.0008761272629827599	0.0009667445962995856	0.000947068747375532	0.08124082747417094	0.07729020110363205	-0.00014026391431515295	-0.00031574490677371836	-0.00013826921066972808	-0.000311254674776551
0.9835349783005937	0.0007625836365625342	0.0007557079187188594	0.0008203486177985181	0.0008102304999899875	0.0008538083579798367	0.0008416659982214443	0.0008897127610017942	0.000875283077082104	0.0009658131536511236	0.0009461562575173413	0.08124088099511692	0.07729025198782122	-0.0001393290352992016	-0.0003155302592938447	-0.00013734762712265536	-0.00031104308091131627
0.9894612713118381	0.0007618485730899827	0.0007549794850345871	0.0008195579115257651	0.0008094495469675784	0.0008529854233377449	0.0008408547665903094	0.0008888552449760999	0.0008744394670452499	0.0009648823469778229	0.0009452443906463395	0.08124093513717184	0.07729030346252007	-0.00013839981668983814	-0.00031531445753482656	-0.00013643162348442317	-0.0003108303491936859
0.9954232732196957	0.000761114013297287	0.0007542515505101061	0.0008187677474492183	0.0008086691294611142	0.0008521630532225421	0.0008400440914549793	0.0008879983174557764	0.0008735964359545092	0.000963952179686802	0.0009443331500998212	0.08124098990768915	0.07729035553471858	-0.00013747622963451722	-0.00031509750695374317	-0.0001355211713126303	-0.00031061648500294026
1.0014211991882311	0.0007603799598493389	0.0007535241177865118	0.0008179781284395987	0.000807889250305985	0.0008513412506243974	0.0008392339757630665	0.0008871419815593447	0.0008727539868776649	0.0009630226551692174	0.0009434225391994357	0.08124104531410793	0.07729040821149084	-0.0001365582453633496	-0.0003148794129773369	-0.0001346162422468239	-0.0003104014936892441
1.0074552656779823	0.0007596464153983525	0.0007527971894923407	0.0008171890573540327	0.0008071099123241571	0.0008505200185193567	0.0008384244224482644	0.0008862862403906402	0.0008719121228680512	0.0009620937768003503	0.0009425125612512747	0.0812411013639592	0.07729046149999623	-0.00013564583519033724	-0.0003146601810030958	-0.0001337168080087492	-0.0003101853805730359
1.013525690453769	0.0007589133825839348	0.0007520707682436375	0.0008164005370361295	0.0008063311183242459	0.0008496993598694247	0.0008376154344304231	0.0008854310970388936	0.0008710708469646323	0.000961165547939693	0.0009416032195459572	0.08124115806486211	0.07729051540747847	-0.00013473897051337336	-0.000314439816398171	-0.00013282284040316839	-0.00030996815094547214
1.0196326925925556	0.0007581808640331564	0.0007513448566440267	0.0008156125703160571	0.0008055528711015934	0.0008488792776226421	0.0008368070146156276	0.0008845765545788149	0.0008702301621920864	0.000960237971931043	0.0009406945173587214	0.08124121542452684	0.07729056994126823	-0.00013383762281500566	-0.00031421832449929354	-0.0001319343113181798	-0.00030974981006762214
1.0257764924913542	0.0007574488623606198	0.0007506194572847794	0.0008148251600106157	0.0008047751734383393	0.0008480597747131659	0.0008359991658962753	0.0008837226160706752	0.0008693900715608852	0.0009593110521025918	0.000939786457949511	0.08124127345075685	0.07729062510878491	-0.00013294176366331067	-0.0003139957106139679	-0.00013105119272621701	-0.0003095303631713564
1.0319573118751795	0.0007567173801685279	0.0007498945727448825	0.0008140383089233137	0.0008039980281034967	0.0008472408540613432	0.0008351918911511517	0.0008828692845603891	0.0008685505780673726	0.0009583847917670121	0.0009388790445630623	0.08124133215144963	0.07729068091753444	-0.00013205136471199086	-0.00031377198001858453	-0.000130173456684049	-0.00030930981545840286
1.0381753738050519	0.0007559864200467559	0.0007491702055911078	0.0008132520198444439	0.0008032214378530256	0.0008464225185737978	0.0008343851932455113	0.0008820165630795953	0.0008677116846938498	0.0009574591942215526	0.0009379722804289945	0.08124139153459443	0.07729073737511598	-0.0001311663977009575	-0.0003135471379594468	-0.00012930107533357105	-0.00030908817210056894
1.0444309026860459	0.0007552559845729218	0.0007484463583780836	0.0008124662955511599	0.0008024454054299109	0.0008456047711435028	0.0008335790750311538	0.000881164454645745	0.0008668733944086549	0.0009565342627481271	0.0009370661687618987	0.08124145160827947	0.07729079448921639	-0.0001302868344570246	-0.00031332118965210487	-0.00012843402090215172	-0.0003088654382390754
1.05072412427539	0.0007545260763124562	0.000747723033648364	0.0008116811388075535	0.0008016699335642378	0.0008447876146498666	0.0008327735393465061	0.0008803129622621814	0.0008660357101662485	0.0009556100006134083	0.00093616071276143	0.08124151238068658	0.07729085226761624	-0.00012941264689435295	-0.00031309414028196647	-0.00012757226570356273	-0.0003086416189862218
1.057055265690613	0.000753796697818669	0.0007470002339324933	0.0008108965523647248	0.0008008950249732596	0.0008439710519588055	0.0008319685890166928	0.0008794620889182207	0.0008651986349072865	0.0009546864110689125	0.0009352559156123869	0.08124157386009799	0.07729091071818907	-0.0001285438070148387	-0.0003128659950032975	-0.00012671578213767354	-0.0003084167194226106
1.0634245554177415	0.0007530678516328295	0.0007462779617490896	0.0008101125389608695	0.0008001206823614889	0.0008431550859228329	0.0008311642268536299	0.0008786118375892454	0.0008643621715587193	0.0009537634973511017	0.0009343517804848198	0.08124163605489428	0.07729096984890266	-0.00012768028690847422	-0.0003126367589392498	-0.00012586454269139513	-0.00030819074459872975
1.0698322233195456	0.0007523395402842288	0.0007455562196048992	0.0008093291013213475	0.0007993469084207575	0.0008423397193811321	0.000830360455656089	0.0008777622112367791	0.0008635263230338559	0.0009528412626814676	0.0009334483105341011	0.08124169897355601	0.07729102966781896	-0.00012682205875418073	-0.000312406437182583	-0.00012501851993956814	-0.0003079636995355628
1.0762785006438331	0.000751611766290257	0.000744835009994881	0.0008085462421587661	0.0007985737058303045	0.0008415249551596432	0.0008295572782097861	0.0008769132128085776	0.0008626910922324625	0.0009519197102666312	0.0009325455089010319	0.08124176262466495	0.07729109018309815	-0.00012596909481973895	-0.0003121750347943042	-0.00012417768654426897	-0.0003077355892220912
1.0827636200317978	0.0007508845321564724	0.0007441143354022701	0.0008077639641730538	0.0007978010772568483	0.000840710796071141	0.0008287546972874609	0.0008760648452387111	0.0008618564820408392	0.0009509988432984305	0.0009316433787119254	0.08124182701690646	0.07729115140299808	-0.0001251213674629409	-0.0003119425568051948	-0.00012334201525622535	-0.0003075064186173482
1.089287815526412	0.0007501578403766723	0.0007433941982986508	0.0008069822700515392	0.0007970290253546628	0.0008398972449153148	0.0008279527156489531	0.0008752171114476489	0.000861022495331902	0.0009500786649540157	0.0009307419230786985	0.08124189215906964	0.07729121333587373	-0.00012427884913125686	-0.0003117090082141172	-0.00012251147891485792	-0.0003072761926492529
1.0958513225808764	0.0007494316934329687	0.0007426746011440294	0.0008062011624690302	0.0007962575527656582	0.0008390843044788559	0.0008271513360412881	0.0008743700143423469	0.0008601891349652725	0.0009491591783959428	0.000929841145098966	0.08124195806004918	0.07729127599018117	-0.00012344151236264034	-0.0003114743939885978	-0.00012168605044868969	-0.00030704491621527663
1.1024543780671139	0.0007487060937958565	0.0007419555463869035	0.0008054206440878911	0.0007954866621194534	0.0008382719775355331	0.0008263505611987521	0.0008735235568163311	0.0008593564037873564	0.0009482403867722678	0.0009289410478561299	0.08124202472884541	0.07729133937447791	-0.00012260932978605532	-0.00031123871906538203	-0.00012086570287601212	-0.0003068125941819433
1.1090972202843215	0.0007479810439242884	0.0007412370364643353	0.0008046407175581213	0.0007947163560334571	0.0008374602668462775	0.0008255503938429758	0.0008726777417497839	0.0008585243046314323	0.0009473222932166401	0.0009280416344194733	0.08124209217456672	0.07729140349742464	-0.00012178227412130288	-0.00031100198834863035	-0.0001200504093044133	-0.0003065792313835247
1.115780088967567	0.0007472565462657491	0.0007405190738020258	0.0008038613855174367	0.0007939466371129481	0.0008366491751592683	0.0008247508366830204	0.0008718325720096342	0.0008576928403177361	0.0009464049008483999	0.0009271429078442548	0.0812421604064311	0.07729146836778272	-0.00012096031818015218	-0.00031076420671194427	-0.00011924014293242247	-0.0003063448326246221
1.1225032252964444	0.0007465326032563219	0.0007398016608143812	0.0008030826505913425	0.0007931775079511439	0.0008358387052100065	0.0008239518924154467	0.0008709880504496356	0.0008568620136535417	0.0009454882127726648	0.0009262448711717939	0.08124222943376584	0.07729153399442325	-0.000120143434866056	-0.0003105253789964513	-0.0001184348770489757	-0.00030610940267802866
1.1292668719037753	0.0007458092173207721	0.0007390847999045923	0.0008023045153932217	0.0007924089711292909	0.00083502885972141	0.0008231535637244113	0.0008701441799104652	0.0008560318274332528	0.0009445722320804387	0.0009253475274295734	0.08124229926601197	0.07729160038631942	-0.00011933159717480296	-0.00031028551001155424	-0.00011763458503374208	-0.0003058729462846188
1.1360712728843656	0.0007450863908726094	0.000738368493464702	0.0008015269825244042	0.0007916410292167343	0.0008342196414038843	0.0008223558532817376	0.0008693009632197964	0.0008552022844384831	0.0009436569618486917	0.0009244508796313263	0.08124236991272146	0.07729166755255377	-0.00011852477819510043	-0.0003100446045357086	-0.00011683924035814364	-0.0003056354681549023
1.1429166738038161	0.0007443641263141681	0.0007376527438756809	0.0008007500545742547	0.0007908736847710003	0.000833411052955414	0.0008215587637470025	0.0008684584031923971	0.0008543733874381441	0.0009427424051404657	0.0009235549307771315	0.08124244138356149	0.07729173550231697	-0.00011772295110831082	-0.0003098026673143961	-0.00011604881658499461	-0.0003053969729670536
1.1498033217073829	0.0007436424260366787	0.0007369375535074987	0.0007999737341202472	0.0007901069403378744	0.0008326030970616426	0.0008207622977676186	0.0008676165026302116	0.0008535451391885319	0.0009418285650049673	0.0009226596838535069	0.0812425136883156	0.07729180424491035	-0.00011692608918917324	-0.00030955970306117964	-0.00011526328736913283	-0.00030515746536802224
1.1567314651288954	0.0007429212924203427	0.000736222924719199	0.0007991980237280499	0.0007893407984514797	0.0008317957763959589	0.0008199664579789153	0.0008667752643224512	0.0008527175424334117	0.0009409154444776639	0.0009217651418335044	0.08124258683688307	0.07729187378974677	-0.00011613416580608799	-0.00030931571645784195	-0.00011448262645773893	-0.0003049169499731996
1.1637013540997225	0.0007422007278344051	0.0007355088598589711	0.0007984229259516001	0.0007885752616343582	0.0008309890936195773	0.0008191712470042221	0.0008659346910456795	0.0008518905999041043	0.000940003046580379	0.0009208713076768024	0.08124266083928404	0.07729194414634982	-0.00011534715442154675	-0.0003090707121543579	-0.0001137068076905931	-0.0003046754313662525
1.1707132401577995	0.0007414807346372286	0.0007347953612642244	0.0007976484433331884	0.0007878103323975462	0.0008301830513816235	0.0008183766674549514	0.0008650947855639016	0.0008510643143195743	0.00093909137432139	0.000919978184329803	0.08124273570565718	0.07729201532436156	-0.00011456502859197304	-0.0003088246947676454	-0.00011293580500019995	-0.00030443291409865125
1.177767376356704	0.0007407613151763699	0.0007340824312616612	0.0007968745784035375	0.0007870460132406592	0.0008293776523192202	0.0008175827219306824	0.0008642555506286512	0.000850238688386515	0.000938180430695524	0.0009190857747257225	0.08124281144626182	0.07729208733353526	-0.00011378776196832585	-0.00030857766888256477	-0.00011216959241232283	-0.00030418940269047456
1.1848640172747877	0.0007400424717886519	0.0007333700721673523	0.0007961013336818842	0.0007862823066519675	0.0008285728990575699	0.0008167894130192427	0.0008634169889790819	0.0008494137247994359	0.0009372702186842566	0.0009181940817846913	0.0812428880714822	0.07729216018374258	-0.00011301532829638417	-0.00030832963905166877	-0.00011140814404620586	-0.00030394490162985455
1.1920034190243662	0.0007393242068002386	0.0007326582862868075	0.0007953287116760576	0.0007855192151084765	0.0008277687942100398	0.0008159967432967916	0.0008625791033420516	0.0008485894262407498	0.0009363607412558044	0.0009173031084138437	0.08124296559182659	0.07729223388497468	-0.0001122477014170592	-0.00030808060979523044	-0.00011065143411462253	-0.00030369941537264356
1.1991858392609598	0.0007386065225267119	0.0007319470759150553	0.0007945567148825656	0.0007847567410760106	0.0008269653403782461	0.000815204715327907	0.0008617418964322154	0.0008477657953808614	0.0009354520013652292	0.0009164128575074187	0.08124304401792704	0.07729230844734028	-0.00011148485526653318	-0.00030783058560115983	-0.00010989943692433363	-0.0003034529483427195
1.2064115371925936	0.0007378894212731426	0.0007312364433367101	0.0007937853457866676	0.0007839948870092869	0.000826162540152138	0.0008144133316656637	0.0008609053709521102	0.0008469428348782511	0.0009345440019545286	0.0009155233319468495	0.08124312336054648	0.07729238388107071	-0.00011072676387623853	-0.0003075795709240048	-0.00010915212687629544	-0.0003032055049320692
1.2136807735891502	0.0007371729053341704	0.000730526390826053	0.0007930146068624659	0.000783233655352003	0.0008253603961100879	0.000813622594851723	0.000860069529592249	0.0008461205473795689	0.0009336367459527405	0.000914634534600866	0.08124320363057412	0.07729246019651975	-0.00010997340137349626	-0.00030732757018600565	-0.00010840947846572219	-0.0003029570895001221
1.2209938107917835	0.0007364569769940739	0.0007298169206471016	0.0007922445005729787	0.0007824730485369104	0.0008245589108189699	0.000812832507416412	0.0008592343750312049	0.0008452989355197145	0.0009327302362760343	0.0009137464683255835	0.08124328483903041	0.07729253740416483	-0.00010922474198175186	-0.00030707458777706753	-0.00010767146628263419	-0.0003027077063744166
1.2283509127223842	0.000735741638526851	0.0007291080350536889	0.0007914750293702281	0.0007817130689859015	0.0008237580868342496	0.0008120430718788106	0.0008583999099357062	0.0008444780019219334	0.000931824475827816	0.0009128591359646061	0.08124336699706876	0.07729261551461024	-0.00010848076002041573	-0.0003068206280538166	-0.0001069380650117191	-0.0003024573598500446
1.2357523448931043	0.0007350268921962889	0.0007283997362895333	0.0007907061956953164	0.000780953719110086	0.000822957926700069	0.0008112542907468351	0.0008575661369607197	0.0008436577491978974	0.0009309194674988192	0.0009119725403491161	0.0812434501159751	0.07729269453858492	-0.00010774142990555707	-0.0003065656953407936	-0.00010620924943276211	-0.00030220605418979085
1.2431983744159416	0.0007343127402560432	0.0007276920265883163	0.0007899380019785117	0.0007801950013098725	0.0008221584329493279	0.0008104661665173214	0.0008567330587495445	0.0008428381799477975	0.0009300152141672091	0.0009110866842979742	0.08124353420717108	0.07729277448694855	-0.00010700672614957774	-0.00030630979392878843	-0.00010548499442067372	-0.00030195379362374375
1.2506892700123766	0.0007335991849497148	0.0007269849081737594	0.000789170450639331	0.0007794369179750534	0.0008213596081037792	0.0008096787016761137	0.0008559006779339045	0.0008420192967604338	0.0009291117186986819	0.000910201570617818	0.08124361928221585	0.07729285537069058	-0.00010627662336155225	-0.0003060529280755342	-0.00010476527494572563	-0.0003017005823495733
1.2582253020230734	0.0007328862285109211	0.0007262783832596948	0.0007884035440866176	0.0007786794714848811	0.0008205614546741056	0.0008088918986981444	0.0008550689971340318	0.0008412011022132991	0.0009282089839465588	0.0009093172021031543	0.08124370535280756	0.07729293720093162	-0.00010555109624799108	-0.0003057951020071503	-0.00010405006607402956	-0.00030144642453314163
1.2658067424176331	0.0007321738731633743	0.0007255724540501423	0.0007876372847186281	0.0007779226642081503	0.0008197639751600085	0.0008081057600475203	0.0008542380189587596	0.00084038359887267	0.0009273070127518868	0.000908433581536457	0.0812437924307808	0.07729301998892657	-0.00010483011961193167	-0.0003055363199148675	-0.00010333934296714864	-0.00030119132430680984
1.2734338648044117	0.0007314621211209604	0.0007248671227393881	0.0007868716749231135	0.0007771664985032849	0.0008189671720503006	0.0008073202881776114	0.0008534077460056188	0.0008395667892936993	0.0009264058079435435	0.0009075507116882699	0.08124388052811801	0.07729310374606403	-0.000104113668354118	-0.00030527658595824736	-0.00010263308088254153	-0.0003009352857704928
1.2811069444403917	0.0007307509745878082	0.0007241623915120539	0.0007861067170773998	0.0007764109767184112	0.0008181710478229791	0.0008065354855311312	0.0008525781808609172	0.0008387506760204985	0.000925505372338327	0.0009066685953172948	0.08124396965694054	0.07729318848386994	-0.00010340171747266064	-0.0003050159042634615	-0.00010193125517390933	-0.0003006783129918533
1.2888262582411194	0.0007300404357583727	0.0007234582625431782	0.0007853424135484736	0.0007756561011914455	0.0008173756049453264	0.0008057513545402243	0.0008517493260998404	0.0008379352615862322	0.0009246057087410638	0.0009057872351704968	0.08124405982951828	0.07729327421400893	-0.00010269424206288402	-0.00030475427892234785	-0.00010123384129099439	-0.0003004204100055252
1.296592084790695	0.0007293305068175074	0.0007227547379982882	0.0007845787666930641	0.000774901874250175	0.0008165808458739883	0.0008049678976265518	0.0008509211842865368	0.0008371205485132052	0.0009237068199447035	0.0009049066339831981	0.08124415105826567	0.0772933609482838	-0.00010199121731827715	-0.0003044917139950476	-0.00010054081477992721	-0.0003001615808136404
1.3044047043518285	0.0007286211899405408	0.0007220518200334771	0.0007838157788577249	0.0007741482982123369	0.0008157867730550617	0.0008041851172013759	0.0008500937579742102	0.0008363065393129525	0.0009228087087304209	0.0009040267944791756	0.08124424335574736	0.07729344869864155	-0.0001012926185298621	-0.0003042282135074237	-9.985215128302527e-05	-0.00029990182938474663
1.312264398875954	0.0007279124872933549	0.0007213495107954808	0.0007830534523789177	0.0007733953753857046	0.0008149933889241853	0.000803403015665649	0.0008492670497052114	0.0008354932364863289	0.0009219113778677164	0.0009031477193707618	0.08124433673467905	0.07729353747717006	-0.00010059842108670058	-0.0003039637814522267	-9.916782653950768e-05	-0.00029964115965536164
1.320171452013404	0.0007272044010324596	0.0007206478124217515	0.0007822917895830965	0.0007726431080681669	0.0008142006959066218	0.0008026215954100928	0.0008484410620111294	0.0008346806425235984	0.000921014830114515	0.0009022694113589392	0.08124443120792842	0.07729362729610333	-9.990860047591477e-05	-0.0003036984217890948	-9.84878163851205e-05	-0.0002993795755290851
1.3281261491236485	0.0007264969333050704	0.0007199467270405352	0.000781530792786789	0.0007718914985478108	0.0008134086964173492	0.000801840858815291	0.0008476157974128811	0.000833868759904524	0.0009201190682172663	0.0009013918731334413	0.08124452678851705	0.07729371816782174	-9.922313228272889e-05	-0.00030343213844380434	-9.781209675217839e-05	-0.00029911708087582145
1.3361287772855897	0.000725790086249186	0.0007192462567709488	0.0007807704642966829	0.000771140549103006	0.0008126173928611452	0.0008010608082517725	0.0008467912584208063	0.0008330575910984595	0.0009192240949110486	0.0009005151073728504	0.08124462348962376	0.07729381010485407	-9.854199219062887e-05	-0.00030316493530893607	-9.714064367005032e-05	-0.00029885367953297326
1.3441796253079266	0.0007250838619936628	0.0007185464037230537	0.000780010806409705	0.0007703902620024836	0.0008118267876326763	0.000800281446080097	0.000845967447534755	0.0008322471385644366	0.0009183299129196636	0.0008996391167446947	0.08124472132458523	0.07729390311988052	-9.786515598150802e-05	-0.0003028968162435419	-9.647343326515956e-05	-0.0002985893753053581
1.352278983739575	0.0007243782626582932	0.0007178471699979328	0.0007792518214131078	0.0007696406395054203	0.0008110368831165836	0.0007995027746509399	0.0008451443672441802	0.0008314374047512551	0.0009174365249557412	0.0008987639039055471	0.0812448203068967	0.07729399722573192	-9.719259953558379e-05	-0.0003026277850731729	-9.581044176065062e-05	-0.00029832417196409833
1.3604271448801535	0.0007236732903538838	0.0007171485576877695	0.0007784935115845545	0.0007688916838615239	0.0008102476816875724	0.0007987247963051836	0.0008443220200282345	0.0008306283920975782	0.0009165439337208418	0.0008978894715011271	0.08124492045021758	0.07729409243539423	-9.652429883163366e-05	-0.0003023578455897957	-9.515164547687499e-05	-0.00029805807324728706
1.3686244027905345	0.000722968947182329	0.0007164505688759194	0.0007777358791921971	0.0007681433973111101	0.000809459185710497	0.0007979475133739981	0.0008435004083558534	0.0008298201030320149	0.0009156521419055519	0.0008970158221663948	0.08124502176836991	0.07729418876200807	-9.586022994680088e-05	-0.0003020870015514321	-9.44970208312107e-05	-0.0002977910828596275
1.3768710533034536	0.0007222652352366924	0.0007157532056369927	0.000776978926494768	0.0007673957820851928	0.0008086713975404536	0.0007971709281789343	0.000842679534685856	0.0008290125399732193	0.0009147611521895916	0.0008961429585256554	0.08124512427534121	0.07729428621887219	-9.52003690569414e-05	-0.00030181525668268594	-9.384654433845091e-05	-0.0002975232044735432
1.3851673940341884	0.0007215621566012812	0.000715056470036924	0.0007762226557416577	0.0007666488404055588	0.0008078843195228617	0.0007963950430320005	0.000841859401467032	0.0008282057053299732	0.0009138709672419123	0.0008952708831926527	0.0812452279852881	0.07729438481944557	-9.454469243668634e-05	-0.00030154261467479904	-9.320019261058882e-05	-0.0002972544417277345
1.3935137243912972	0.000720859713351723	0.0007143603641330542	0.0007754670691730009	0.0007659025744848568	0.0008070979539935565	0.0007956198602357601	0.0008410400111382333	0.0008273996015012821	0.0009129815897207971	0.0008943995987706728	0.08124533291253498	0.07729448457734873	-9.389317645906725e-05	-0.00030126907918465173	-9.255794235657477e-05	-0.0002969847982270124
1.4019103455874267	0.0007201579075550452	0.0007136648899742054	0.0007747121690197609	0.0007651569865266789	0.0008063123032788758	0.0007948453820834119	0.0008402213661284708	0.0008265942308764636	0.0009120930222739658	0.0008935291078526412	0.08124543907158088	0.07729458550636378	-9.324579759611984e-05	-0.00030099465383603974	-9.19197703830657e-05	-0.000296714277543908
1.410357560650181	0.0007194567412697511	0.0007129700496007568	0.0007739579575038127	0.000764412078725643	0.0008055273696957463	0.000794071610858878	0.0008394034688570027	0.0008257895958352398	0.0009112052675386743	0.0008926594130212236	0.08124554647709761	0.07729468762044034	-9.260253241843291e-05	-0.0003007193422184806	-9.1285653593981e-05	-0.0002964428832175625
1.4188556744330574	0.000718756216545897	0.0007122758450447219	0.0007732044368380287	0.0007636678532674754	0.0008047431555517756	0.0007932985488368896	0.0008385863217334278	0.0008249856987478261	0.0009103183281418152	0.0008917905168489231	0.0812456551439318	0.07729479093369451	-9.196335759530105e-05	-0.00030044314788738036	-9.065556899051641e-05	-0.00029617061875336637
1.4274049936264492	0.0007180563354251715	0.0007115822783298258	0.0007724516092263629	0.0007629243123290947	0.0008039596631453382	0.000792526198283078	0.0008377699271577812	0.0008241825419750233	0.0009094322067000255	0.0008909224218981823	0.08124576508711016	0.0772948954604124	-9.132824989512012e-05	-0.00030016607436555987	-9.002949367110935e-05	-0.000295897487623098
1.4360058267687137	0.0007173570999409701	0.0007108893514715824	0.0007716994768639324	0.000762181458078697	0.0008031768947656598	0.0007917545614540589	0.0008369542875206217	0.0008233801278683103	0.0009085469058197795	0.0008900551307214834	0.08124587632183873	0.07729500121505063	-9.069718618477662e-05	-0.0002998881251408403	-8.940740483177195e-05	-0.0002956234932657009
1.4446584842573071	0.0007166585121184758	0.000710197066477371	0.0007709480419371057	0.000761439292675837	0.0008023948526929156	0.0007909836405975191	0.0008361394052031293	0.000822578458769934	0.0009076624280975001	0.0008891886458614471	0.08124598886350645	0.07729510821224027	-9.007014342994613e-05	-0.0002996093036671532	-8.878927976590373e-05	-0.0002953486390867288
1.453363278359986	0.0007159605739747347	0.0007095054253465121	0.0007701973066235845	0.0007606978182715114	0.0008016135391983088	0.0007902134379523042	0.0008353252825771954	0.0008217775370129988	0.000906778776119654	0.0008883229698509307	0.08124610272768744	0.07729521646678719	-8.944709869523892e-05	-0.0002993296133652623	-8.817509586418748e-05	-0.0002950729284581233
1.4621205232260774	0.0007152632875187334	0.0007088144300703448	0.0007694472730924887	0.0007599570370082427	0.0008008329565441651	0.0007894439557485065	0.0008345119220055154	0.0008209773649215609	0.0009058959524628574	0.0008874581052131309	0.08124621793014142	0.07729532599367632	-8.8828029143867e-05	-0.00029904905762101475	-8.756483061470727e-05	-0.00029479636471818615
1.470930534897817	0.0007145666547514796	0.0007081240826323069	0.0007686979435044431	0.0007592169510201651	0.0008000531069840198	0.0007886751962075518	0.0008336993258416853	0.000820177944810719	0.0009050139596939789	0.000886594054461685	0.08124633448681859	0.07729543680807104	-8.82129120378522e-05	-0.00029876763978703424	-8.695846160271248e-05	-0.0002945189511714963
1.4797936313217521	0.0007138706776660777	0.0007074343850080083	0.0007679493200116595	0.0007584775624331055	0.0007992739927627056	0.0007879071615422895	0.0008328874964302908	0.0008193792789867051	0.0009041328003702415	0.0008857308201007684	0.0812464524138603	0.07729554892531687	-8.760172473791517e-05	-0.0002984853631815554	-8.63559665110758e-05	-0.0002942406910901585
1.48871013236022	0.0007131753582478047	0.0007067453391653081	0.0007672014047580214	0.0007577388733646654	0.0007984956161164429	0.000787139853957072	0.0008320764361070009	0.0008185813697469749	0.000903252477039322	0.0008848684046251943	0.08124657172760104	0.0772956623609451	-8.699444470361417e-05	-0.0002982022310893673	-8.575732311974504e-05	-0.0002939615877118329
1.4976803598028874	0.0007124806984741908	0.0007060569470643955	0.0007664541998791692	0.0007570008859243107	0.0007977179792729243	0.0007863732756478542	0.0008312661471986631	0.0008177842193803039	0.0009023729922394578	0.0008840068105205193	0.08124669244457347	0.0772957771306722	-8.639104949305365e-05	-0.0002979182467608976	-8.516250930592356e-05	-0.0002936816442407897
1.5067046373783677	0.0007117867003150969	0.0007053692106578615	0.0007657077075025865	0.0007562636022134474	0.0007969410844514099	0.0007856074288022689	0.0008304566320233939	0.0008169878301668714	0.0009014943484995476	0.0008831460402631359	0.0812468145815053	0.07729589325040331	-8.579151676255115e-05	-0.0002976334134112413	-8.457150304395228e-05	-0.0002934008638475205
1.5157832907659001	0.0007110933657327948	0.0007046821318907842	0.0007649619297476862	0.0007555270243255158	0.0007961649338628156	0.000784842315599727	0.0008296478928906798	0.0008161922043783644	0.0009006165483392595	0.000882286096320385	0.0812469381553288	0.07729601073623572	-8.519582426751854e-05	-0.0002973477342232411	-8.398428240545541e-05	-0.0002931192496694046
1.5249166476071065	0.0007104006966820375	0.0007039957127007955	0.0007642168687258872	0.0007547911543460626	0.0007953895297097936	0.000784077938211491	0.0008288399321014564	0.0008153973442780542	0.0008997395942691217	0.0008814269811506416	0.0812470631831772	0.077296129604458	-8.46039498616849e-05	-0.0002970612123450178	-8.340082555911843e-05	-0.00029283680481001495
1.5341050375178134	0.0007097086951101463	0.0007033099550181692	0.0007634725265407108	0.0007540559943528348	0.0007946148741868331	0.0007833142988007774	0.0008280327519482169	0.0008146032521209028	0.0008988634887906402	0.0008805686972034303	0.08124718968239002	0.07729624987155662	-8.401587149705486e-05	-0.0002967738508900253	-8.282111077057008e-05	-0.00029255353233906267
1.5433487920999491	0.0007090173629570818	0.000702624860765889	0.0007627289052878557	0.0007533215464158558	0.0007938409694803404	0.0007825513995228308	0.000827226354715095	0.0008138099301536432	0.00089798823439639	0.0008797112469195142	0.0812473176705156	0.07729637155421472	-8.343156722421391e-05	-0.000296485652938272	-8.224511640251425e-05	-0.00029226943529289673
1.5526482449535108	0.0007083267021555273	0.0007019404318597341	0.0007619860070552916	0.0007525878125975171	0.000793067817768733	0.000781789242525024	0.0008264207426779663	0.000813017380614881	0.0008971138335701282	0.0008788546327310065	0.08124744716531247	0.07729649466931561	-8.285101519180799e-05	-0.0002961966215349887	-8.167282091432748e-05	-0.0002919845166736157
1.5620037316886017	0.0007076367146309629	0.0007012566702083499	0.0007612438339233362	0.0007518547949526552	0.0007922954212225276	0.000781027829946937	0.0008256159181045355	0.0008122256057351795	0.0008962402887868894	0.000877998857061462	0.08124757818475319	0.07729661923394708	-8.227419364699451e-05	-0.00029590675969204394	-8.110420286259329e-05	-0.0002916987794507331
1.5714155899375468	0.0007069474023017431	0.0007005735777133274	0.0007605023879647447	0.0007511224955286387	0.0007915237820044255	0.0007802671639204476	0.000824811883254431	0.0008114346077371533	0.0008953676025130911	0.0008771439223259829	0.08124771074702439	0.07729674526539955	-8.170108093477624e-05	-0.0002956160703863342	-8.053924090017928e-05	-0.00029141222655876264
1.580884159367074	0.0007062587670791815	0.0006998911562692856	0.0007597616712447971	0.0007503909163654555	0.0007907529022694102	0.0007795072465698237	0.0008240086403793064	0.0008106443888355659	0.0008944957772066427	0.0008762898309313235	0.08124784487053367	0.07729687278117332	-8.113165549817475e-05	-0.00029532455656028356	-7.997791377682001e-05	-0.00029112486089896694
1.5904097816905756	0.0007055708108676199	0.0006992094077639402	0.0007590216858213774	0.0007496600594957903	0.0007899827841648294	0.000778748080011804	0.0008232061917229232	0.0008098549512374136	0.0008936248153170406	0.0008754365852759831	0.081247980573908	0.0772970017989783	-8.056589587841084e-05	-0.00029503222112312044	-7.942020033887415e-05	-0.0002908366853393851
1.5999928006804371	0.0007048835355645127	0.0006985283340781889	0.0007582824337450639	0.0007489299269451146	0.0007892134298304862	0.0007779896663556913	0.0008224045395212524	0.0008090662971420242	0.0008927547192854783	0.0008745841877503154	0.0812481178759986	0.07729713233673684	-8.000378071436332e-05	-0.00029473906694915675	-7.886607952898445e-05	-0.0002905477027136949
1.6096335621804478	0.0007041969430605019	0.0006978479370861834	0.0007575439170592112	0.0007482005207317672	0.0007884448413987305	0.0007772320077034384	0.0008216036860025646	0.0008082784287411456	0.0008918854915449463	0.000873732640736624	0.08124825679588316	0.07729726441258679	-7.944528874255508e-05	-0.0002944450968780099	-7.831553038611244e-05	-0.0002902579158214902
1.6193324141182788	0.0007035110352394987	0.0006971682186554119	0.0007568061378000391	0.0007474718428670424	0.0007876770209945481	0.0007764751061497392	0.0008208036333875283	0.000807491348219042	0.0008910171345203397	0.0008728819466092693	0.08124839735286905	0.07729739804488346	-7.88903987974654e-05	-0.000294150313716407	-7.776853204561479e-05	-0.000289967327429419
1.6290897065180392	0.0007028258139787554	0.0006964891806467701	0.0007560690979967117	0.0007467438953552678	0.0007869099707356438	0.000775718963782111	0.0008200043838892964	0.0008067050577525807	0.0008901496506285552	0.0008720321077347636	0.08124853956649536	0.07729753325220395	-7.83390898107944e-05	-0.0002938547202354924	-7.722506373897264e-05	-0.00028967594027015653
1.6389057915129117	0.0007021412811489513	0.0006958108249146462	0.0007553327996714299	0.0007460166801938964	0.000786143692732543	0.0007749635826809885	0.0008192059397136079	0.000805919559511331	0.0008892830422786036	0.0008711831264718795	0.08124868345653503	0.07729767005334687	-7.77913408115602e-05	-0.0002935583191718827	-7.668510479350715e-05	-0.0002893837570418778
1.6487810233578566	0.0007014574386142656	0.0006951331533069934	0.000754597244839513	0.0007452901993735846	0.0007853781890886711	0.0007742089649198094	0.0008184083030588793	0.0008051348556576528	0.0008884173118717088	0.000870335005171748	0.08124882904299988	0.07729780846733898	-7.724713092630009e-05	-0.0002932611132289986	-7.614863463251131e-05	-0.00028909078040945113
1.6587157584424002	0.0007007742882324574	0.000694456167665409	0.0007538624355094833	0.0007445644548782808	0.0007846134619004474	0.0007734551125651037	0.0008176114761162969	0.0008043509483467901	0.0008875524618014121	0.0008694877461779605	0.08124897634614141	0.07729794851343345	-7.670643937865429e-05	-0.0002929631050756776	-7.561563277501404e-05	-0.000288797013003661
1.6687103553034934	0.0007000918318549424	0.0006937798698252114	0.0007531283736831527	0.0007438394486853056	0.0007838495132573714	0.0007727020276765813	0.0008168154610699131	0.0008035678397269616	0.0008866884944536767	0.0008686413518266693	0.08124912538645561	0.07729809021111514	-7.616924548911608e-05	-0.0002926642973456739	-7.508607883565527e-05	-0.0002885024574215689
1.6787651746384535	0.0006994100713268747	0.0006931042616155201	0.00075239506135571	0.0007431151827654424	0.0007830863452421191	0.0007719497123072214	0.0008160202600967404	0.0008027855319394602	0.0008858254122069935	0.0008677958244466959	0.08124927618468222	0.07729823358010425	-7.563552867499018e-05	-0.00029236469263846376	-7.455995252467207e-05	-0.0002882071162266242
1.6888805793179813	0.0006987290084872217	0.0006924293448593284	0.0007516625005158026	0.0007423916590830128	0.0007823239599306263	0.0007711981685033574	0.0008152258753668464	0.0008020040271187359	0.000884963217432484	0.0008669511663596228	0.08124942876181426	0.07729837864035798	-7.510526845058013e-05	-0.00029206429351999463	-7.403723364751008e-05	-0.0002879109919478595
1.6990569343992543	0.0006980486451688427	0.0006917551213735873	0.000750930693145625	0.0007416688795959713	0.0007815623593921797	0.0007704473983047723	0.0008144323090434453	0.0008012233273924975	0.0008841019124940033	0.0008661073798799058	0.08124958313909257	0.0772985254120721	-7.457844442655681e-05	-0.00029176310252110316	-7.351790210480963e-05	-0.00028761408708050107
1.7092946071391046	0.000697368983198569	0.0006910815929692773	0.0007501996412210021	0.0007409468462559809	0.0007808015456895094	0.000769697403744779	0.0008136395632829959	0.0008004434348817987	0.0008832414997482476	0.0008652644673149684	0.0812497393380175	0.07729867391568605	-7.405503631004173e-05	-0.00029146112213834785	-7.300193789232245e-05	-0.0002873164040860243
1.7195939670072704	0.0006966900243972797	0.0006904087614514913	0.0007494693467114763	0.000740225561008505	0.0007800415208788752	0.000768948186850317	0.0008128476402352922	0.0007996643517011372	0.0008823819815448559	0.0008644224309653104	0.08124989738034383	0.07729882417188474	-7.353502390448213e-05	-0.0002911583548341201	-7.248932110072437e-05	-0.0002870179453920707
1.7299553856997325	0.0006960117705799827	0.0006897366286195063	0.0007487398115803925	0.0007395050257928845	0.0007792822870101581	0.0007681997496420317	0.0008120565420435634	0.00079888607995854	0.0008815233602265171	0.0008635812731246027	0.0812500572880922	0.07729897620160121	-7.301838710934566e-05	-0.0002908548030360891	-7.198003191538627e-05	-0.00028671871339233657
1.7403792371521247	0.0006953342235558903	0.0006890651962668667	0.0007480110377849837	0.0007387852425424285	0.0007785238461269509	0.0007674520941343725	0.0008112662708445613	0.0007981086217556636	0.000880665638129072	0.0008627409960797965	0.08125021908354343	0.07729913002602125	-7.250510592000242e-05	-0.00029055046913714633	-7.147405061616596e-05	-0.0002864187104459903
1.7508658975532332	0.0006946573851285004	0.0006883944661814589	0.0007472830272764577	0.0007380662131844961	0.0007777662002666481	0.0007667052223356745	0.0008104768287686628	0.0007973319791878834	0.0008798088175816212	0.0008619016021112237	0.08125038278924929	0.07729928566658428	-7.199516042769027e-05	-0.0002902453554962936	-7.09713575774984e-05	-0.0002861179388790325
1.76141574535857	0.0006939812570956713	0.0006877244401455898	0.0007465557820000791	0.0007373479396405813	0.0007770093514605335	0.00076595913624825	0.0008096882179399569	0.0007965561543443872	0.0008789529009066263	0.0008610630934926969	0.08125054842803194	0.07729944314498823	-7.148853081933443e-05	-0.0002899394644384212	-7.047193326797929e-05	-0.0002858164009832409
1.7720291613040315	0.000693305841249702	0.0006870551199360629	0.0007458293038952584	0.0007366304238263966	0.0007762533017338705	0.000765213837868476	0.0008089004404763434	0.0007957811493082671	0.000878097890420016	0.0008602254724916137	0.08125071602298736	0.0772996024831915	-7.098519737708947e-05	-0.0002896327982529756	-6.997575825021252e-05	-0.00028551409901592106
1.7827065284196406	0.0006926311393774117	0.0006863865073242597	0.0007451035948956372	0.0007359136676519599	0.0007754980531059962	0.0007644693291868858	0.000808113498489629	0.0007950069661566158	0.0008772437884312935	0.0008593887413690611	0.08125088559749033	0.07729976370341685	-7.048514047848509e-05	-0.0002893253591956524	-6.948281318080313e-05	-0.00028521103520118274
1.7934482320433673	0.0006919571532602138	0.0006857186040762117	0.0007443786569291716	0.0007351976730216762	0.000774743607590404	0.0007637256121882512	0.0008073273940856161	0.0007942336069606147	0.0008763905972436357	0.000858552902379913	0.08125105717519461	0.0772999268281534	-6.998834059603054e-05	-0.0002890171494872862	-6.899307880999656e-05	-0.00028490721172863553
1.8042546598350382	0.0006912838846742002	0.0006850514119526843	0.0007436544919182213	0.0007344824418344263	0.000773989967194843	0.0007629826888516803	0.0008065421293642061	0.0007934610737856337	0.0008755383191540069	0.0008577179577729404	0.0812512307800414	0.07730009188016129	-6.949477829709672e-05	-0.00028870817131401716	-6.850653598153983e-05	-0.00028460263075377745
1.8151262017903238	0.0006906113353902139	0.0006843849327092498	0.0007429311017796324	0.0007337679759836471	0.0007732371339213989	0.0007622405611506974	0.000805757706419486	0.0007926893686913188	0.0008746869564532543	0.0008568839097909072	0.08125140643625636	0.0773002588824747	-6.900443424394387e-05	-0.00028839842682851224	-6.802316563268157e-05	-0.00028429729439888307
1.8260632502548164	0.0006899395071739297	0.0006837191680963661	0.0007422084884248222	0.0007330542773574165	0.0007724851097665888	0.0007614992310533366	0.0008049741273398271	0.0007919184937316853	0.0008738365114262187	0.0008560507606706749	0.0812515841683601	0.07730042785840432	-6.851728919294447e-05	-0.0002880879181471896	-6.754294879353362e-05	-0.0002839912047509219
1.8370661999381863	0.0006892684017859349	0.0006830541198594574	0.000741486653759871	0.0007323413478385445	0.0007717338967214542	0.0007607587005222326	0.0008041913942079818	0.000791148450955218	0.0008729869863518419	0.0008552185126433103	0.08125176400116473	0.07730059883154099	-6.803332399508977e-05	-0.0002877766473534382	-6.706586658735553e-05	-0.0002836843638637787
1.848135447928429	0.0006885980209818021	0.0006823897897389864	0.0007407655996855997	0.0007316291893046484	0.0007709834967716418	0.0007600189715147025	0.0008034095091011736	0.0007903792424049548	0.0008721383835032644	0.0008543871679341806	0.08125194595978293	0.07730077182575958	-6.755251959546238e-05	-0.00028746461649603594	-6.659190023023537e-05	-0.0002833767737574766
1.8592713937061955	0.0006879283665121712	0.0006817261794705354	0.0007400453280976599	0.0007309178036282426	0.0007702339118975024	0.0007592800459828398	0.0008026284740911948	0.0007896108701185857	0.0008712907051479365	0.0008535567287630617	0.08125213006962886	0.07730094686522243	-6.707485703271593e-05	-0.0002871518275878171	-6.612103103052769e-05	-0.00028306843641690005
1.8704744391592067	0.0006872594401228292	0.0006810632907848862	0.0007393258408866223	0.0007302071926768267	0.0007694851440741795	0.0007585419258736053	0.0008018482912445043	0.0007888433361285487	0.0008704439535477252	0.0008527271973442418	0.08125231635642179	0.07730112397438195	-6.660031743949829e-05	-0.0002868382826085869	-6.5653240389138e-05	-0.00028275935379359907
1.8817449885967616	0.0006865912435547826	0.0006804011254080912	0.0007386071399380551	0.0007294973583129619	0.000768737195271694	0.0007578046131289091	0.0008010689626223155	0.0007880766424621153	0.0008695981309590128	0.0008518985758866199	0.08125250484619065	0.07730130317798485	-6.61288820417924e-05	-0.00028652398350284547	-6.518850979911339e-05	-0.00028244952780523414
1.8930834487643238	0.0006859237785443417	0.0006797396850615573	0.0007378892271326162	0.0007287883023943629	0.0007679900674550423	0.0007570681096857056	0.0008002904902806984	0.0007873107911414906	0.0008687532396328089	0.0008510708665938133	0.08125269556527832	0.07730148450107499	-6.56605321587983e-05	-0.00028620893218045396	-6.47268208454066e-05	-0.0002821389603351876
1.9044902288582053	0.0006852570468231949	0.0006790789714621192	0.000737172104346136	0.0007280800267739781	0.0007672437625842799	0.0007563324174760777	0.0007995128762706702	0.000786545784183904	0.0008679092818148526	0.0008502440716642588	0.0812528885403434	0.07730166796899883	-6.519524920287068e-05	-0.00028589313051713416	-6.426815520453599e-05	-0.0002818276532321473
1.9159657405403292	0.00068459105011849	0.0006784189863221213	0.0007364557734497048	0.0007273725333000788	0.0007664982826146159	0.000755597538427333	0.0007987361226382937	0.0007857816236017047	0.0008670662597457212	0.0008494181932913186	0.08125308379836588	0.07730185360740587	-6.47330146790262e-05	-0.00028557658035338607	-6.381249464468969e-05	-0.00028151560831138345
1.9275103979530908	0.0006839257901529095	0.0006777597313494903	0.0007357402363097568	0.000726665823816339	0.000765753629496502	0.0007548634744620825	0.0007979602314247691	0.0007850183114024523	0.0008662241756609322	0.0008485932336633795	0.0812532813666494	0.07730204144225608	-6.427381018504069e-05	-0.00028525928349576457	-6.335982102535775e-05	-0.00028120282735419333
1.9391246177343011	0.0006832612686447499	0.0006771012082478167	0.0007350254947881569	0.0007259599001619233	0.0007650098051757207	0.0007541302274983391	0.0007971852046665316	0.0007842558495890122	0.0008653830317910502	0.0008477691949639589	0.08125348127282736	0.0773022314998205	-6.381761741094949e-05	-0.00028494124171585256	-6.291011629686039e-05	-0.0002808893121069578
1.9508088190322228	0.0006825974873080016	0.0006764434187164314	0.000734311550742287	0.0007252547641715721	0.0007642668115934797	0.0007533977994496013	0.0007964110443953466	0.00078349424015965	0.0008645428303617965	0.0008469460793718101	0.08125368354486498	0.07730242380668628	-6.336441813891563e-05	-0.0002846224567505107	-6.246336250061157e-05	-0.0002805750642828897
1.9625634235206988	0.0006819344478524237	0.0006757863644504812	0.0007335984060251302	0.0007245504176756831	0.0007635246506864984	0.0007526661922249424	0.0007956377526384021	0.0007827334851081223	0.0008637035735941493	0.0008461238890610209	0.08125388821106329	0.07730261838976091	-6.291419424304251e-05	-0.0002843029303020439	-6.201954176843216e-05	-0.00028026008556031323
1.9743888554143678	0.0006812721519836258	0.0006751300471410103	0.0007328860624853593	0.0007238468625004002	0.0007627833243871021	0.0007519354077291033	0.0007948653314184092	0.0007819735864237745	0.0008628652637044542	0.0008453026262011233	0.08125409530006483	0.0773028152762762	-6.246692768913098e-05	-0.00028398266403828476	-6.157863632254984e-05	-0.0002799443775834687
1.9862855414839768	0.0006806106014031435	0.0006744744684750347	0.0007321745219674197	0.0007231441004676962	0.0007620428346233074	0.0007512054478625779	0.0007940937827536925	0.0007812145460916312	0.0008620279029045286	0.0008444822929571916	0.08125430484085674	0.07730301449379019	-6.202260053440184e-05	-0.00028366165959237133	-6.114062847539792e-05	-0.00027962794196284557
1.9982539110717792	0.0006799497978085185	0.0006738196301356212	0.0007314637863116176	0.000722442133395458	0.0007613031833189181	0.0007504763145217034	0.0007933231086582886	0.0007804563660924911	0.0008611914934017678	0.0008436628914899516	0.08125451686277459	0.07730321607019264	-6.15811949271905e-05	-0.00028333991856241414	-6.0705500629261444e-05	-0.00027931078027459977
2.010294396107033	0.0006792897428933753	0.0006731655338019643	0.0007307538573542049	0.0007217409630975706	0.0007605643723936115	0.0007497480095987496	0.0007925533111420401	0.0007796990484030214	0.0008603560373992513	0.0008428444239558798	0.0812547313955069	0.07730342003371089	-6.114269310684983e-05	-0.00028301744251213456	-6.0273235276023934e-05	-0.0002789928940603592
2.0224074311215867	0.0006786304383475007	0.000672512181149465	0.0007300447369274655	0.0007210405913840042	0.0007598264037630324	0.0007490205349820093	0.0007917843922106917	0.0007789425949958508	0.000859521537095851	0.0008420268925073107	0.0812549484690993	0.07730362641290914	-6.070707740347958e-05	-0.000282694232970615	-5.9843814997091044e-05	-0.0002786742848279733
2.0345934532655616	0.0006779718858569205	0.0006718595738498063	0.0007293364268597994	0.0007203410200608966	0.0007590892793388792	0.0007482938925558844	0.0007910163538659849	0.0007781870078396641	0.000858687994686334	0.0008412102992925382	0.08125516811396016	0.07730383523669798	-6.027433023756551e-05	-0.0002823702914319659	-5.941722246294995e-05	-0.00027835495405079125
2.0468529023231294	0.0006773140871039797	0.0006712077135710347	0.0007286289289758136	0.000719642250930641	0.000758353001029	0.0007475680842009797	0.0007902491981057562	0.0007774322888992966	0.0008578554123614729	0.0008403946464559236	0.081255390360862	0.07730404653433422	-5.9844434119795537e-05	-0.0002820456193557419	-5.899344043312077e-05	-0.00027803490316843926
2.059186220728381	0.0006766570437674183	0.0006705566019776307	0.0007279222450964014	0.000718944285791966	0.000757617570737478	0.0007468431117941856	0.0007894829269240282	0.0007766784401358249	0.0008570237923081494	0.0008395799361379928	0.08125561524094876	0.0773042603354279	-5.9417371650962586e-05	-0.0002817202181671363	-5.85724517557229e-05	-0.0002777141335857658
2.0715938535812968	0.0006760007575224511	0.0006699062407305951	0.0007272163770388328	0.0007182471264400276	0.0007568829903647243	0.000746118977208776	0.0007887175423111095	0.0007759254635066662	0.0008561931367094635	0.0008387661704755505	0.08125584278573987	0.07730447666994443	-5.899312552132274e-05	-0.0002813940892557598	-5.815423936718703e-05	-0.0002773926466730636
2.084076248663807	0.0006753452300408459	0.0006692566314875213	0.0007265113266168401	0.0007175507746664893	0.0007561492618075712	0.000745395682314491	0.0007879530462536892	0.0007751733609656695	0.0008553634477448386	0.0008379533516017762	0.08125607302713352	0.07730469556821029	-5.8571678510734027e-05	-0.0002810672339769449	-5.773878629244597e-05	-0.0002770704437678184
2.0966338564559543	0.0006746904629910009	0.0006686077759026709	0.0007258070956407034	0.0007168552322596058	0.0007554163869593575	0.0007446732289776261	0.0007871894407349313	0.0007744221344632063	0.0008545347275901291	0.0008371414816463303	0.08125630599741053	0.07730491706091676	-5.815301348826782e-05	-0.00028073965365152387	-5.732607564401526e-05	-0.0002767475261715169
2.109267130152151	0.0006740364580380235	0.000667959675627059	0.0007251036859173357	0.0007161605010043145	0.0007546843677100238	0.0007439516190611299	0.0007864267277345727	0.0007736717859462739	0.0008537069784177277	0.0008363305627354642	0.08125654172924314	0.07730514117912511	-5.773711341188967e-05	-0.0002804113495654126	-5.691609062222561e-05	-0.0002764238951522835
2.1219765256775314	0.0006733832168438063	0.0006673123323085236	0.0007244010992503688	0.0007154665826823133	0.0007539532059461988	0.0007432308544246807	0.000785664909229015	0.0007729223173585804	0.0008528802023966687	0.000835520596992117	0.0812567802556939	0.07730536795427087	-5.7323961328147044e-05	-0.00028008232296922175	-5.65088145149141e-05	-0.00027609955194432545
2.1347625017044103	0.0006727307410671101	0.0006666657475918077	0.0007236993374402431	0.0007147734790721505	0.0007532229035512974	0.0007425109369247875	0.0007849039871914279	0.0007721737306406436	0.0008520544016927434	0.0008347115865360252	0.08125702161022573	0.07730559741816635	-5.691354037205831e-05	-0.0002797525750791452	-5.610423069690729e-05	-0.0002757744977468224
2.147625519668832	0.0006720790323636359	0.0006660199231186344	0.000722998402284288	0.0007140811919493057	0.0007524934624056022	0.0007417918684148707	0.0007841439635918351	0.0007714260277298835	0.0008512295784685968	0.0008339035334838245	0.08125726582670155	0.07730582960300911	-5.6505833766824776e-05	-0.00027942210707687654	-5.570232262988237e-05	-0.0002754487337246203
2.160566043787228	0.0006714280923861092	0.000665374860527789	0.0007222982955768135	0.0007133897230862816	0.0007517648843863621	0.0007410736507453616	0.0007833848403972223	0.0007706792105607207	0.000850405734883846	0.0008330964399491603	0.08125751293939666	0.07730606454138272	-5.61008248233727e-05	-0.00027909092010847125	-5.53030738621417e-05	-0.0002751222610080928
2.1735845410731627	0.0006707779227843537	0.0006647305614551911	0.0007215990191091924	0.0007126990742526827	0.0007510371713678798	0.0007403562857637825	0.000782626619571623	0.0007699332810646657	0.0008495828730951783	0.0008322903080427859	0.08125776298299557	0.07730630226626331	-5.5698496940377595e-05	-0.000278759015286012	-5.4906468028588507e-05	-0.00027479508069452874
2.1866814813541975	0.00067012852520537	0.0006640870275339741	0.0007209005746699477	0.0007120092472153018	0.0007503103252216014	0.0007396397753148385	0.0007818693030762173	0.0007691882411704147	0.000848760995256462	0.00083148513987267	0.08125801599259967	0.07730654281102413	-5.529883360370219e-05	-0.00027842639368586	-5.451248884995319e-05	-0.0002744671938457177
2.199857337288837	0.000669479901293417	0.0006634442603945643	0.0007202029640448419	0.0007113202437382078	0.0007495843478162127	0.0007389241212405118	0.0007811128928694339	0.000768444092803947	0.0008479401035188581	0.0008306809375441031	0.08125827200373492	0.07730678620944088	-5.4901818386347834e-05	-0.0002780930563501538	-5.412112013272741e-05	-0.0002741386014888103
2.213112584383593	0.0006688320526900861	0.0006628022616647581	0.0007195061890169562	0.0007106320655828292	0.0007488592410177221	0.000738209325380148	0.0007803573909070382	0.0007677008378886176	0.0008471202000309208	0.0008298777031598034	0.08125853105235546	0.07730703249569529	-5.4507434948135314e-05	-0.00027775900428630984	-5.3732345769125917e-05	-0.0002738093046173451
2.2264477010101436	0.0006681849810343802	0.0006621610329697961	0.0007188102513667825	0.0007099447145080376	0.000748135006689559	0.0007374953895705448	0.0007796027991422325	0.0007669584783452499	0.0008463012869387089	0.0008290754388200177	0.08125879317484754	0.07730728170438099	-5.411566703520179e-05	-0.0002774242384658565	-5.3346149736545334e-05	-0.0002734793041902217
2.2398631684225956	0.000667538687962795	0.0006615205759324465	0.0007181151528723103	0.0007092581922702373	0.0007474116466926622	0.0007367823156460444	0.0007788491195257544	0.0007662170160922352	0.0008454833663858966	0.0008282741466226327	0.0812590584080343	0.077307533870508	-5.3726498480038964e-05	-0.0002770887598262106	-5.296251609735944e-05	-0.00027314860113167305
2.2533594707748548	0.0006668931751093929	0.0006608808921730771	0.0007174208953091073	0.000708572500623446	0.0007466891628855696	0.0007360701054386216	0.0007780963540059687	0.0007654764530456222	0.0008446664405138755	0.0008274738286632755	0.08125932678918482	0.07730778902950743	-5.3339913201028155e-05	-0.0002767525692695949	-5.2581428998714486e-05	-0.0002728171963319592
2.2669370951380965	0.000666248444105884	0.000660241983309737	0.0007167274804504115	0.0007078876413193825	0.0007459675571245126	0.0007353587607779736	0.0007773445045289674	0.0007647367911192169	0.0008438505114618681	0.0008266744870354232	0.08125959835601557	0.07730804721723965	-5.295589520216276e-05	-0.00027641566766298253	-5.2202872672081624e-05	-0.000272485090646285
2.2805965315183476	0.0006656044965817039	0.0006596038509582326	0.000716034910067216	0.0007072036161075536	0.0007452468312635048	0.0007346482834916127	0.0007765935730386665	0.0007639980322246742	0.0008430355813670336	0.0008258761238305068	0.08125987314669736	0.07730830846999313	-5.257442857289213e-05	-0.0002760780558388465	-5.1826831433163245e-05	-0.0002721522848956881
2.294338272874165	0.0006649613341640896	0.0006589664967322037	0.0007153431859283525	0.0007065204267353347	0.0007445269871544338	0.0007339386754049519	0.0007758435614768983	0.000763260178271593	0.0008422216523645749	0.0008250787411380157	0.08126015119986041	0.07730857282449667	-5.2195497487774606e-05	-0.0002757397345948265	-5.145328968160501e-05	-0.0002718187798670946
2.308162815134429	0.0006643189584781598	0.0006583299222432035	0.00071465230980058	0.0007058380749480592	0.0007438080266471516	0.0007332299383413973	0.0007750944717835126	0.0007625232311676122	0.0008414087265878492	0.0008242823410456062	0.08126043255460212	0.07730884031791933	-5.181908620597794e-05	-0.0002754007046925633	-5.1082231900451136e-05	-0.0002714845763119589
2.3220706572162446	0.0006636773711469949	0.0006576941291007762	0.0007139622834486746	0.0007051565624891041	0.0007430899515895709	0.0007325220741224406	0.0007743463058964737	0.0007617871928185075	0.0008405968061684784	0.0008234869256392078	0.08126071725048818	0.07730911098787939	-5.144517907132093e-05	-0.0002750609668594195	-5.07136426561583e-05	-0.0002711496749477904
2.336062301042938	0.0006630365737917105	0.0006570591189125328	0.000713273108635509	0.0007044758910999733	0.0007423727638277488	0.0007318150845677443	0.0007735990657519536	0.0007610520651282835	0.0008397858932364531	0.0008226924970031268	0.08126100532756339	0.07730938487244718	-5.107376051185358e-05	-0.00027472052178775797	-5.034750659822784e-05	-0.0002708140764575706
2.3501382515621807	0.0006623965680315392	0.0006564248932842302	0.0007125847871221449	0.0007037960625203843	0.0007416564652059853	0.0007311089714952361	0.000772852753284432	0.0007603178499992706	0.0008389759899202449	0.0008218990572201546	0.08126129682635275	0.0773096620101516	-5.070481503943042e-05	-0.00027437937013399805	-4.9983808458869267e-05	-0.0002704777814895587
2.3642990167642037	0.0006617573554839086	0.0006557914538198481	0.0007118973206679172	0.0007031170784883534	0.0007409410575669119	0.0007304037367211961	0.0007721073704267929	0.0007595845493322209	0.0008381670983469149	0.0008211066083716749	0.08126159178787087	0.07730994243998758	-5.033832724969309e-05	-0.0002740375125206973	-4.962253305276429e-05	-0.0002701407906577358
2.378545107700138	0.0006611189377645157	0.0006551588021216663	0.0007112107110305188	0.0007024389407402807	0.0007402265427515805	0.0007296993820603481	0.0007713629191104187	0.0007588521650264003	0.0008373592206422202	0.0008203151525377662	0.08126189025362586	0.07731022620141681	-4.997428182154651e-05	-0.0002736949495344976	-4.926366527670603e-05	-0.00026980310454094436
2.392877038500453	0.0006604813164874113	0.0006545269397903441	0.0007105249599660918	0.000701761651011038	0.0007395129225995614	0.0007289959093259517	0.0007706194012652933	0.0007581206989796901	0.000836552358930728	0.0008195246917973141	0.08126219226562728	0.07731051333437954	-4.961266351686394e-05	-0.0002733516817264303	-4.89071901092937e-05	-0.0002694647236832215
2.4072953263935135	0.0006598444932650748	0.0006538958684249979	0.0007098400692293123	0.0007010852110340539	0.000738800198949031	0.0007282933203298923	0.0007698768188200948	0.0007573901530886783	0.0008357465153359226	0.0008187352282281164	0.08126249786638783	0.07731080387929433	-4.92534571804662e-05	-0.0002730077096137762	-4.855309261088056e-05	-0.0002691256485949367
2.4218004917242455	0.0006592084697084895	0.0006532655896232743	0.0007091560405734723	0.0007004096225413944	0.0007380883736368611	0.0007275916168827663	0.0007691351737022922	0.0007566605292487531	0.0008349416919803105	0.0008179467639069847	0.08126280709893645	0.07731109787706937	-4.889664773946589e-05	-0.00027266303367731726	-4.8201357922980637e-05	-0.0002687858797509879
2.436393057972914	0.0006585732474272285	0.0006526361049814358	0.0007084728757505763	0.0006997348872638581	0.0007373774484987185	0.0007268908007939808	0.0007683944678382477	0.0007559318293542057	0.000834137890985539	0.000817159300909861	0.08126312000681638	0.07731139536910332	-4.854222020309398e-05	-0.00027231765436250277	-4.785197126802934e-05	-0.0002684454175909956
2.4510735517740176	0.0006579388280295264	0.0006520074160944322	0.0007077905765114196	0.000699061006931054	0.000736667425369151	0.0007261908738718382	0.0007676547031533109	0.0007552040552983214	0.0008333351144724996	0.0008163728413119179	0.08126343663409957	0.07731169639729701	-4.819015966267548e-05	-0.00027197157208105893	-4.750491794931408e-05	-0.000268104262521246
2.46584250293529	0.0006573052131223592	0.0006513795245559796	0.0007071091446056785	0.0006983879832714906	0.0007359583060816777	0.0007254918379236264	0.0007669158815719144	0.0007544772089734735	0.000832533364561438	0.000815587387187667	0.0812637570253857	0.07731200100405206	-4.784045129093556e-05	-0.0002716247872081856	-4.716018335045036e-05	-0.0002677624149122759
2.4807004444568266	0.0006566724043115245	0.0006507524319586404	0.0007064285817819975	0.0006977158180126622	0.0007352500924688877	0.0007247936947557134	0.0007661780050176761	0.0007537512922712254	0.0008317326433720676	0.000814802940611069	0.08126408122581354	0.07731230923228385	-4.7493080341777516e-05	-0.0002712773000834723	-4.68177529351875e-05	-0.00026741987510028875
2.4956479125503126	0.0006560404032017185	0.000650126139893899	0.0007057488897880757	0.0006970445128811339	0.0007345427863625283	0.0007240964461736333	0.0007654410754134952	0.0007530263070824218	0.0008309329530236778	0.0008140195036556394	0.08126440928106654	0.0773126211254238	-4.714803215014399e-05	-0.00027092911101175843	-4.647761224695415e-05	-0.00026707664338593284
2.510685446658382	0.0006554092113966151	0.0006495006499522413	0.0007050700703707549	0.000696374069602628	0.0007338363895935982	0.0007234000939821851	0.0007647050946816499	0.0007523022552972885	0.0008301342956352453	0.0008132370783945576	0.08126474123737726	0.07731293672742849	-4.6805292131735926e-05	-0.00027058022026282824	-4.613974690878889e-05	-0.00026673272003541193
2.5258135894740787	0.0006547788304989416	0.0006488759637232306	0.000704392125276104	0.0006957044899021106	0.0007331309039924371	0.000722704639985514	0.0007639700647438932	0.0007515791388055253	0.0008293366733255411	0.0008124556669007736	0.08126507714153564	0.07731325608278176	-4.646484578253382e-05	-0.00027023062807091103	-4.580414262305571e-05	-0.00026638810528098467
2.54103288696045	0.0006541492621105606	0.0006482520827955858	0.0007037150562495091	0.0006950357755038752	0.0007324263313888212	0.0007220100859872072	0.0007632359875215554	0.0007508569594964034	0.0008285400882132468	0.0008116752712471149	0.08126541704089636	0.07731357923650564	-4.612667867841258e-05	-0.0002698803346337375	-4.547078517078487e-05	-0.0002660427993182446
2.556343888370238	0.000653520507832549	0.0006476290087572624	0.0007030388650357614	0.0006943679281316346	0.0007317226736120584	0.0007213164337903891	0.0007625028649356424	0.0007501357192588661	0.0008277445424170641	0.0008108958935064009	0.0812657609833851	0.07731390623416373	-4.5790776475193584e-05	-0.00026952934011484353	-4.513966041175613e-05	-0.00026569680230886794
2.571747146265715	0.0006528925692652707	0.0006470067431955256	0.000702363553379139	0.0006937009495085996	0.0007310199324910718	0.0007206236851978032	0.0007617706989069267	0.0007494154199816178	0.0008269500380558202	0.0008101175357515425	0.08126610901750388	0.0773142371218692	-4.545712490804446e-05	-0.00026917764464171046	-4.481075428403036e-05	-0.0002653501143793924
2.5872432165386163	0.0006522654480084636	0.0006463852876970335	0.0007016891230235023	0.0006930348413575735	0.0007303181098545037	0.0007199318420119137	0.0007610394913560573	0.0007486960635532294	0.0008261565772485894	0.0008093402000556599	0.0812664611923412	0.07731457194629099	-4.512570979124317e-05	-0.000268825248306126	-4.4484052803644286e-05	-0.0002650027356210505
2.602832658430207	0.000651639145661309	0.0006457646438479086	0.0007010155757123739	0.0006923696054010302	0.000729617207530799	0.0007192409060349884	0.0007603092442036466	0.0007479776518622266	0.0008253641621147935	0.0008085638884921823	0.08126681755757494	0.07731491075466065	-4.479651701803575e-05	-0.0002684721511652388	-4.415954206449246e-05	-0.0002646546660910465
2.6185160345514573	0.0006510136638225169	0.0006451448132338217	0.0007003429131890298	0.0006917052433612061	0.000728917227348301	0.0007185508790691925	0.0007595799593703772	0.0007472601867971926	0.0008245727947743197	0.0008077886031349629	0.0812671781634844	0.07731525359477975	-4.446953255999794e-05	-0.0002681183532394771	-4.3837208237598735e-05	-0.000264305905809753
2.6342939109033563	0.0006503890040904036	0.0006445257974400694	0.0006996711371965895	0.0006910417569601884	0.0007282181711353486	0.0007178617629166877	0.0007588516387770997	0.0007465436702468665	0.0008237824773476352	0.0008070143460583901	0.0812675430609528	0.07731560051502478	-4.4144742466965814e-05	-0.00026776385451379725	-4.351703757127928e-05	-0.00026395645476370855
2.6501668568973313	0.0006497651680629669	0.0006439075980516475	0.0006990002494780973	0.0006903791479199941	0.0007275200407203632	0.0007171735593797094	0.0007581242843449283	0.0007458281041002337	0.0008229932119558907	0.0008062411193374884	0.08126791230147914	0.07731595156435755	-4.382213286674777e-05	-0.0002674086549381005	-4.3199016390646494e-05	-0.00026360631290431313
2.666135445375801	0.0006491421573379682	0.0006432902166533342	0.0006983302517766149	0.0006897174179626645	0.0007268228379319453	0.0007164862702606731	0.000757397897995342	0.0007451134902466294	0.0008222050007210389	0.0008054689250480353	0.08126828593718152	0.0773163067923277	-4.350168996470477e-05	-0.0002670527544262058	-4.288313109715794e-05	-0.0002632554801467457
2.6822002526328483	0.0006485199735130096	0.0006426736548297655	0.0006976611458353078	0.0006890565688103475	0.0007261265645989661	0.0007157998973622566	0.0007566724816502837	0.0007443998305758331	0.0008214178457659454	0.0008046977652666678	0.08126866402080654	0.0773166662490832	-4.318340004344848e-05	-0.0002666961528560996	-4.25693681686129e-05	-0.00026290395637218467
2.6983618584350144	0.0006478986181856138	0.0006420579141655147	0.0006969929333975328	0.0006883966021853852	0.0007254312225506625	0.0007151144424874954	0.0007559480372322606	0.0007436871269781687	0.0008206317492145011	0.000803927642070994	0.08126904660573869	0.07731702998537932	-4.286724946259146e-05	-0.00026633885007001923	-4.225771415856949e-05	-0.00026255174142553184
2.71462084604223	0.000647278092953301	0.0006414429962451702	0.0006963256162069263	0.0006877375198104026	0.000724736813616729	0.0007144299074398765	0.0007552245666644415	0.0007429753813445987	0.0008198467131917349	0.0008031585575397013	0.08126943374600447	0.07731739805257894	-4.25532246583378e-05	-0.00026598084587406423	-4.1948155696202444e-05	-0.0002621988351168558
2.730977802228858	0.0006466583994136703	0.0006408289026534141	0.0006956591960074933	0.000687079323408393	0.0007240433396274143	0.0007137462940234268	0.0007545020718707576	0.0007422645955668259	0.0008190627398239264	0.0008023905137526681	0.0812698254962808	0.07731777050266764	-4.224131214336166e-05	-0.00026562214003922335	-4.164067948598041e-05	-0.00026184523722103115
2.747433317304874	0.0006460395391644754	0.0006402156349750987	0.0006949936745436921	0.0006864220147028041	0.0007233508024136078	0.0007130636040428077	0.0007537805547760028	0.0007415547715373874	0.000818279831238719	0.0008016235127910721	0.08127022191190807	0.07731814738825672	-4.1931498506363185e-05	-0.0002652627323003198	-4.133527230725312e-05	-0.0002614909474769611
2.763987985137163	0.0006454215138037066	0.0006396031947953298	0.0006943290535605275	0.00068576559541763	0.0007226592038069421	0.0007123818393034089	0.0007530600173059321	0.0007408459111497584	0.0008174979895652351	0.0008008575567375074	0.08127062304888959	0.07731852876259138	-4.1623770411614025e-05	-0.000264902622355373	-4.103192101406403e-05	-0.0002611359655883827
2.780642403170963	0.0006448043249296686	0.0006389915836995384	0.0006936653348036355	0.0006851100672774907	0.000721968545639882	0.0007117010016114369	0.0007523404613873639	0.0007401380162984434	0.0008167172169341877	0.0008000926476760857	0.0812710289639065	0.07731891467956083	-4.131811459892262e-05	-0.0002645418098671526	-4.073061253485541e-05	-0.00026078029122400537
2.797397172451417	0.0006441879741410588	0.0006383808032735638	0.0006930025200193733	0.0006844554320077262	0.0007212788297458201	0.0007110210927740107	0.0007516218889482782	0.0007394310888790797	0.0008159375154779952	0.000799328787692554	0.08127143971432303	0.07731930519370236	-4.101451788321442e-05	-0.0002641802944624849	-4.043133387196876e-05	-0.0002604239240160955
2.8142528976452668	0.0006435724630370457	0.0006377708551037322	0.0006923406109549052	0.0006838016913344823	0.0007205900579591685	0.0007103421145992556	0.0007509043019179164	0.0007387251307885359	0.0008151588873308936	0.0007985659788744059	0.0812718553581954	0.07731970036021164	-4.071296715415715e-05	-0.00026381807573172544	-4.0134072101565e-05	-0.0002600668635620307
2.831210187062679	0.000642957793217352	0.0006371617407769328	0.0006916796093582962	0.0006831488469847956	0.0007199022321154568	0.0007096640688963915	0.0007501877022268862	0.0007380201439250077	0.0008143813346290556	0.0007978042233109903	0.08127227595428059	0.07732010023495087	-4.041344937587288e-05	-0.0002634551532289253	-3.983881437320813e-05	-0.0002597091094232451
2.848269652679189	0.0006423439662823292	0.000636553461880698	0.0006910195169785962	0.0006824969006866843	0.0007192153540514243	0.0007089869574758318	0.000749472091807257	0.0007373161301881193	0.0008136048595106999	0.0007970435230936248	0.08127270156204351	0.07732050487445491	-4.0115951586715964e-05	-0.00026309152647249756	-3.9545547909553e-05	-0.0002593506611255625
2.865431910157798	0.0006417309838330386	0.0006359460200032819	0.0006903603355659299	0.0006818458541692339	0.0007185294256051136	0.0007083107821492708	0.0007487574725926631	0.0007366130914790213	0.0008128294641162082	0.0007962838803157074	0.08127313224166674	0.07732091433594142	-3.982046089887059e-05	-0.0002627271949443011	-3.9254260006116315e-05	-0.0002589915181593905
2.882697578871184	0.0006411188474713304	0.0006353394167337388	0.0006897020668715862	0.0006811957091626855	0.0007178444486159677	0.000707635544729781	0.0007480438465184047	0.0007359110297004901	0.0008120551505882403	0.0007955252970728285	0.08127356805405929	0.07732132867731838	-3.952696449795526e-05	-0.00026236215808930763	-3.8964938030766616e-05	-0.0002586316799784716
2.900067281924058	0.0006405075587999257	0.0006347336536620041	0.0006890447126481097	0.0006805464673985262	0.000717160424924925	0.0007069612470319071	0.0007473312155215508	0.0007352099467570298	0.0008112819210718513	0.0007947677754628862	0.08127400906086352	0.07732174795719242	-3.92354496429638e-05	-0.00026199641531721163	-3.867756942366532e-05	-0.0002582711460015763
2.9175416461756507	0.0006398971194224895	0.0006341287323789684	0.000688388274649382	0.0006798981306095721	0.000716477356374509	0.0007062878908717543	0.0007466195815410349	0.0007345098445549654	0.0008105097777146013	0.0007940113175861922	0.08127445532446788	0.07732217223487636	-3.8945903665727616e-05	-0.00026162996600073707	-3.839214169687119e-05	-0.0002579099156115594
2.9351213022623317	0.0006392875309437176	0.0006335246544765619	0.0006877327546307211	0.0006792507005300624	0.0007157952448089312	0.0007056154780670877	0.0007459089465177643	0.0007338107250025504	0.0008097387226666785	0.0007932559255455932	0.08127490690801153	0.07732260157039894	-3.8658313970641595e-05	-0.0002612628094758873	-3.810864243389278e-05	-0.0002575479881547216
2.952806884620376	0.0006386787949694102	0.0006329214215478299	0.0006870781543489629	0.0006786041788957424	0.0007151140920741799	0.0007049440104374236	0.000745199312394716	0.0007331125900100605	0.0008089687580810096	0.0007925016014465779	0.08127536387539695	0.0773230360245138	-3.837266803443512e-05	-0.00026089494504252797	-3.782705928959129e-05	-0.0002571853629418641
2.970599031508854	0.0006380709131065558	0.000632319035187013	0.0006864244755625548	0.0006779585674439552	0.0007144339000181196	0.000704273489804123	0.0007444906811170406	0.0007324154414898976	0.0008081998861133796	0.0007917483473973932	0.081275826291296	0.07732347565870798	-3.808895340576615e-05	-0.000260526371963693	-3.754737998971566e-05	-0.00025682203924748404
2.9884983850326714	0.0006374638869634085	0.0006317174969896275	0.000685771720031644	0.0006773138679137303	0.0007137546704905841	0.0007036039179904879	0.0007437830546321655	0.0007317192813566892	0.0008074321089225474	0.0007909961655091588	0.08127629422116237	0.07732392053520999	-3.780715770500265e-05	-0.00026015708946616756	-3.726959233066318e-05	-0.0002564580163101071
3.006505591165733	0.0006368577181495672	0.0006311168085525415	0.0006851198895181657	0.0006766700820458703	0.0007130764053434729	0.0007029352968218529	0.000743076434889894	0.0007310241115273855	0.0008066654286703606	0.000790245057895977	0.08127676773123906	0.07732437071699683	-3.752726862376113e-05	-0.00025978709673937783	-3.6993684179160297e-05	-0.0002560932933320381
3.0246212997742656	0.0006362524082760584	0.0006305169714740582	0.000684468985785937	0.0006760272115830409	0.0007123991064308489	0.0007022676281256823	0.0007423708238425127	0.0007303299339213669	0.0008058998475218773	0.0007894950266750537	0.08127724688856851	0.077324826267811	-3.7249273924743614e-05	-0.00025941639293641794	-3.6719643471943425e-05	-0.00025572786947924975
3.0428461646402667	0.0006356479589554126	0.0006299179873539921	0.0006838190106007418	0.0006753852582698597	0.0007117227756090311	0.0007016009137316625	0.0007416662234448888	0.0007296367504605375	0.0008051353676454783	0.0007887460739668057	0.08127773176100252	0.07732528725215869	-3.697316144138027e-05	-0.0002590449771735781	-3.6447458215446704e-05	-0.0002553617438814382
3.0611808434850984	0.0006350443718017468	0.0006293198577937502	0.0006831699657304247	0.0006747442238529858	0.0007110474147366934	0.000700935155471799	0.0007409626356545767	0.0007289445630694322	0.0008043719912129892	0.000787998201894982	0.08127822241721114	0.07732575373532832	-3.669891907744777e-05	-0.0002586728485300671	-3.617711648554872e-05	-0.0002549949156323006
3.079625997993227	0.0006344416484308434	0.0006287225843964107	0.0006825218529449799	0.0006741041100812074	0.0007103730256749593	0.0007002703551805073	0.0007402600624319198	0.000728253373675313	0.0008036097203997956	0.0007872514125867733	0.08127871892669365	0.07732622578339426	-3.642653480684377e-05	-0.0002583000060482621	-3.590860642715965e-05	-0.000254627383788647
3.0981822938360946	0.0006338397904602308	0.0006281261687668036	0.0006818746740166415	0.000673464918705533	0.0007096996102875001	0.0006996065146947148	0.0007395585057401552	0.0007275631842082748	0.0008028485573849634	0.0007865057081729332	0.08127922135978904	0.0773267034632296	-3.6155996673264273e-05	-0.000257926448733653	-3.564191625402002e-05	-0.0002542591473711775
3.116850400696155	0.0006332387995092616	0.0006275306125115883	0.0006812284307199719	0.0006728266514792786	0.000709027170440628	0.0006989436358539465	0.0007388579675455122	0.0007268739966013431	0.0008020885043513544	0.0007857610907878871	0.08127972978768386	0.07732718684251444	-3.588729278976993e-05	-0.0002575521755541488	-3.537703424826011e-05	-0.00025389020536353835
3.135630992291033	0.0006326386771991983	0.0006269359172393378	0.0006805831248319591	0.0006721893101581612	0.0007083557080033999	0.0006982817205004332	0.0007381584498173258	0.0007261858127905805	0.0008013295634857518	0.0007850175625698564	0.08128024428242529	0.0773276759897451	-3.5620411338609104e-05	-0.0002571771854406879	-3.5113948760205627e-05	-0.0002535205567128773
3.1545247463978408	0.0006320394251532869	0.0006263420845606136	0.000679938758132099	0.0006715528965003843	0.0007076852248477065	0.0006976207704791939	0.0007374599545281293	0.000725498634715184	0.0008005717369789704	0.0007842751256609672	0.08128076491692866	0.07732817097424514	-3.5355340570888266e-05	-0.0002568014772872107	-3.485264820809325e-05	-0.0002531502003301489
3.1735323448776414	0.0006314410449968422	0.000625749116088049	0.0006792953324024923	0.0006709174122667302	0.0007070157228483763	0.0006969607876381418	0.0007367624836537674	0.0007248124643175915	0.0007998150270259847	0.0007835337822073722	0.08128129176499135	0.07732867186617567	-3.5092068806218124e-05	-0.0002564250499502707	-3.459312107764387e-05	-0.00025277913508914285
3.192654473700048	0.000630843538357326	0.000625157013436427	0.0006786528494279328	0.0006702828592206485	0.0007063472038832662	0.0006963017738281726	0.0007360660391734953	0.0007241273035435798	0.0007990594358260429	0.0007827935343593642	0.08128182490130008	0.0773291787365438	-3.4830584432442996e-05	-0.00025604790224903473	-3.433535592185788e-05	-0.00025240735982701157
3.211891822967991	0.000630246906864429	0.0006245657782227629	0.0006780113109960001	0.0006696492391283481	0.0007056796698333661	0.0006956437309032671	0.0007353706230700867	0.0007234431543423724	0.0007983049655827903	0.0007820543842714963	0.08128236440144437	0.07732969165721496	-3.457087590520366e-05	-0.0002556700329648387	-3.4079341360567644e-05	-0.0002520348733434097
3.2312450869426166	0.000629651152150151	0.000623975412066383	0.0006773707188971494	0.0006690165537588871	0.0007050131225828924	0.0006949866607205846	0.0007346762373299366	0.0007227600186667397	0.0007975516185043899	0.0007813163341026977	0.08128291034192689	0.0773302107009215	-3.4312931747840225e-05	-0.00025529144084204813	-3.382506608033686e-05	-0.0002516616744017708
3.2507149640683446	0.0006290562758488818	0.0006233859165890056	0.0006767310749248054	0.000668384804884262	0.0007043475640193862	0.0006943305651405578	0.0007339828839431671	0.0007220778984731025	0.0007967993968036414	0.0007805793860163918	0.08128346280017232	0.07733073594127456	-3.405674055087862e-05	-0.0002549121245870589	-3.3572518833992204e-05	-0.0002512877617280862
3.2703021569980693	0.0006284622795974824	0.0006227972934148206	0.0006760923808754518	0.0006677539942795	0.0007036829960338143	0.000693675446026994	0.0007332905649037333	0.0007213967957216353	0.0007960483026981046	0.0007798435421806154	0.08128402185454106	0.07733126745277336	-3.380229097180165e-05	-0.00025453208286832507	-3.3321688440297176e-05	-0.0002509131340107107
3.2900073726185273	0.0006278691650353675	0.000622209544170573	0.0006754546385487259	0.0006671241237227505	0.000703019420520666	0.0006930213052471705	0.0007325992822095304	0.0007207167123763732	0.0007952983384102219	0.0007791088047681382	0.0812845875843407	0.07733180531081732	-3.3549571734813044e-05	-0.0002541513143173024	-3.30725637838758e-05	-0.0002505377899019723
3.3098313220758016	0.0006272769338045819	0.0006216226704856382	0.0006748178497475056	0.0006664951949953717	0.0007023568393780485	0.000692368144671926	0.0007319090378624938	0.0007200376504053096	0.0007945495061674352	0.000778375175956577	0.08128516006983522	0.07733234959171705	-3.3298571630403784e-05	-0.0002537698175271441	-3.28251338146783e-05	-0.0002501617280163959
3.329774720800988	0.0006266855875498876	0.0006210366739921085	0.0006741820162780076	0.0006658672098820272	0.0007016952545077926	0.0006917159661757675	0.0007312198338687128	0.0007193596117805058	0.0007938018082023144	0.0007776426579285215	0.08128573939225876	0.07733290037270299	-3.304927951508149e-05	-0.0002533875910528949	-3.2579387547623795e-05	-0.00024978494693037034
3.349838288536016	0.0006260951279188414	0.0006204515563248709	0.0006735471399498757	0.0006652401701707746	0.0007010346678155448	0.0006910647716369621	0.0007305316722385313	0.0007186825984781946	0.0007930552467526771	0.0007769112528716498	0.08128632563382623	0.07733345773194036	-3.2801684311072055e-05	-0.00025300463341174084	-3.2335314062527376e-05	-0.0002494074451833972
3.370022749359618	0.0006255055565618803	0.0006198673191216906	0.0006729132225762776	0.0006646140776531591	0.0007003750812108737	0.0006904145629376376	0.0007298445549866605	0.0007180066124788852	0.0007923098240617145	0.0007761809629788508	0.08128691887774568	0.07733402174853726	-3.255577500595186e-05	-0.00025262094308231564	-3.209290250362484e-05	-0.00024902922127731375
3.390328831713469	0.0006249168751323984	0.0006192839640232894	0.0006722802659739929	0.0006639889341243031	0.0006997164966073639	0.0006897653419638786	0.000729158484132279	0.0007173316557674659	0.0007915655423781109	0.0007754517904483431	0.0812875192082295	0.07733459250255612	-3.231154065255065e-05	-0.0002522365185061437	-3.1852142079423496e-05	-0.0002486502736769314
3.4107572684284713	0.0006243290852868299	0.0006187014926734268	0.0006716482719635068	0.0006633647413829967	0.0006990589159227159	0.0006891171106058233	0.0007284734616991435	0.0007166577303333105	0.0007908224039561692	0.0007747237374837952	0.08128812671050893	0.07733517007502885	-3.206897036837561e-05	-0.0002518513580858639	-3.161302206220948e-05	-0.0002482706008087032
3.431308796751202	0.0006237421886847347	0.0006181199067189859	0.0006710172423691081	0.0006627415012317947	0.0006984023410788497	0.0006884698707577671	0.0007277894897156984	0.0007159848381703873	0.0007900804110559382	0.0007739968062944504	0.08128874147084329	0.07733575454796607	-3.182805333536501e-05	-0.00025146546018509075	-3.1375531787808386e-05	-0.0002478902010610018
3.4519841583705158	0.0006231561869888758	0.00061753920781005	0.0006703871790189773	0.0006621192154771055	0.0006977467740020044	0.0006878236243182577	0.00072710657021518	0.0007153129812773601	0.0007893395659433339	0.0007732709990952434	0.0812893635765341	0.07733634600436709	-3.158877879970087e-05	-0.0002510788231297467	-3.1139660655338935e-05	-0.00024750907278486833
3.47278409944432	0.0006225710818653042	0.0006169593975999866	0.0006697580837452822	0.000661497885929284	0.0006970922166228351	0.0006871783731901951	0.0007264247052357261	0.0007146421616576965	0.0007885998708902659	0.0007725463181069261	0.08128999311593751	0.07733694452823446	-3.135113607139611e-05	-0.00025069144520678543	-3.090539812685908e-05	-0.0002471272142926806
3.4937093706264992	0.0006219868749834415	0.0006163804777455315	0.0006691299583842734	0.0006608775144027262	0.0006964386708765196	0.0006865341192809323	0.0007257438968204877	0.0007139723813197777	0.0007878613281747653	0.0007718227655561913	0.0812906301784786	0.07733755020458777	-3.111511452406901e-05	-0.0002503033246650799	-3.0672733727133555e-05	-0.0002467446238597071
3.514760727094002	0.0006214035680161587	0.0006158024499068643	0.0006685028047763735	0.0006602581027159585	0.0006957861387028506	0.0006858908645023689	0.0007250641470177309	0.000713303642276998	0.0007871239400811053	0.0007711003436757885	0.08129127485466188	0.07733816311947138	-3.088070359453382e-05	-0.0002499144597140346	-3.044165704321755e-05	-0.0002463612997222475
3.535938928574102	0.0006208211626398634	0.0006152253157476977	0.0006678766247662776	0.0006596396526917357	0.0006951346220463486	0.0006852486107710614	0.0007243854578809523	0.000712635946547879	0.0007863877088999345	0.0007703790547046558	0.08129192723608412	0.07733878335996973	-3.0647892782502406e-05	-0.0002495248485241963	-3.0212157724161803e-05	-0.0002459772400779381
3.557244739371806	0.0006202396605345797	0.0006146490769353556	0.0006672514202030426	0.0006590221661571299	0.0006944841228563531	0.0006846073600083138	0.0007237078314689853	0.0007119692961561733	0.0007856526369283981	0.0007696589008880383	0.08129258741545074	0.07733941101422041	-3.0416671650452393e-05	-0.00024913448922778136	-2.9984225480901572e-05	-0.000245592443087167
3.578678928397448	0.0006196590633840319	0.000614073735140857	0.0006666271929401847	0.000658405644943627	0.0006938346430871301	0.0006839671141402819	0.0007230312698461114	0.0007113036931309731	0.0007849187264702695	0.0007689398844776132	0.08129325548658667	0.07734004617142565	-3.018702982307553e-05	-0.0002487433799173433	-2.9757850085739695e-05	-0.00024520690687118707
3.600242269194432	0.0006190793728757264	0.0006134992920389962	0.0006660039448357713	0.0006577900908872175	0.0006931861846979723	0.0006833278750980726	0.0007223557750821674	0.0007106391395068172	0.0007841859798360738	0.0007682220077316141	0.08129393154445096	0.07734068892186605	-2.9958956987166663e-05	-0.00024835151864666116	-2.953302137209679e-05	-0.00024482062951239336
3.6219355399671502	0.0006185005907010368	0.0006129257493084299	0.0006653816777525207	0.0006571755058284955	0.0006925387496533012	0.000682689644817848	0.0007216813492526604	0.0007099756373238018	0.0007834543993432216	0.0007675052729149588	0.08129461568515035	0.07734133935691108	-2.973244289116231e-05	-0.00024795890342962923	-2.9309729234240633e-05	-0.00024443360905454514
3.643759523609069	0.0006179227185552871	0.0006123531086317577	0.0006647603935578953	0.0006565618916127489	0.0006918923399227727	0.0006820524252409225	0.0007210079944388755	0.0007093131886276888	0.0007827239873161352	0.0007667896822993726	0.08129530800595137	0.07734199756903808	-2.9507477344991456e-05	-0.0002475655322413117	-2.908796362707279e-05	-0.00024404584350321001
3.6657150077309777	0.0006173457581378314	0.0006117813716956027	0.0006641400941241935	0.0006559492500900539	0.0006912469574813742	0.000681416218313865	0.0007203357127279859	0.0007086517954700113	0.0007819947460863744	0.0007660752381635115	0.08129600860529881	0.07734266365183907	-2.9284050219674854e-05	-0.0002471714030171934	-2.8867714565627284e-05	-0.00024365733082423735
3.6878027846894206	0.0006167697111521438	0.0006112105401907	0.0006635207813286524	0.0006553375831153728	0.0006906026043095349	0.0006807810259886045	0.0007196645062131691	0.0007079914599081884	0.0007812666779927735	0.0007653619427930964	0.08129671758282644	0.0773433377000389	-2.9062151446995407e-05	-0.00024677651365256903	-2.8648972124930075e-05	-0.00024326806894464648
3.710023651615288	0.0006161945793058961	0.0006106406158119753	0.0006629024570535382	0.0006547268925486457	0.000689959282393224	0.0006801468502225262	0.0007189943769937126	0.0007073321840056307	0.0007805397853815654	0.0007646497984810306	0.08129743503937145	0.07734401980950723	-2.8841771019340323e-05	-0.0002463808620037644	-2.8431726439700697e-05	-0.00024287805575268218
3.732378410442586	0.0006156203643110462	0.0006100716002586311	0.0006622851231862457	0.0006541171802548886	0.0006893169937240564	0.0006795136929785784	0.000718325327175131	0.0007066739698318528	0.0007798140706065157	0.0007639388075275347	0.08129816107699064	0.0773447100772716	-2.862289898927263e-05	-0.00024598444588705415	-2.821596770398102e-05	-0.0002424872890970653
3.7548678679373717	0.0006150470678839177	0.0006095034952342285	0.0006616687816193923	0.0006535084481042847	0.0006886757402993959	0.0006788815562253715	0.000717657358869274	0.0007060168194625812	0.0007790895360290515	0.0007632289722402682	0.08129889579897386	0.07734540860153377	-2.840552546921893e-05	-0.0002455872630783007	-2.8001686170829945e-05	-0.0002420957667868262
3.777492835726878	0.000614474691745291	0.0006089363024467742	0.000661053434250919	0.0006529006979722875	0.0006880355241224632	0.0006782504419372864	0.0007169904741944465	0.0007053607349798703	0.0007783661840183979	0.0007625202949344662	0.08129963930986123	0.07734611548168142	-2.818964063125602e-05	-0.00024518931131356503	-2.7788872152132577e-05	-0.00024170348659197094
3.8002541303288	0.0006139032376204789	0.0006083700236088002	0.0006604390829841811	0.0006522939317397066	0.0006873963472024349	0.0006776203520945696	0.0007163246752755124	0.0007047057184722059	0.0007776440169517027	0.0007618127779330581	0.08130039171545564	0.0773468308183055	-2.7975234706758764e-05	-0.00024479058828863476	-2.757751601821512e-05	-0.000241310446242593
3.823152573180761	0.0006133327072394201	0.0006078046604374526	0.0006598257297280531	0.0006516881512928144	0.0006867582115545553	0.000676991288683446	0.0007156599642440172	0.0007040517720346252	0.0007769230372141784	0.0007611064235668057	0.0813011531228392	0.07734755471321202	-2.7762297986150264e-05	-0.00024439109165930173	-2.7367608197556917e-05	-0.00024091664342903996
3.8461889906699622	0.0006127631023367563	0.0006072402146545716	0.000659213376397019	0.0006510833585234349	0.0006861211192002332	0.0006763632536962143	0.0007149963432382951	0.0007033988977688215	0.0007762032471992272	0.000760401234174427	0.08130192364038971	0.077348287269438	-2.7550820818544527e-05	-0.00024399081904044606	-2.7159139176570132e-05	-0.00024052207580202434
3.8693642141629967	0.0006121944246519235	0.0006066766879867801	0.0006586020249112763	0.0006504795553290453	0.0006854850721671576	0.0006757362491313577	0.0007143338144035888	0.0007027470977832619	0.0007754846493085816	0.0007596972121027317	0.08130270337779456	0.07734902859126666	-2.7340793611432476e-05	-0.0002435897680063137	-2.6952099499193832e-05	-0.00024012674097187436
3.892679080035866	0.0006116266759292325	0.0006061140821655653	0.0006579916771968299	0.0006498767436128699	0.0006848500724893958	0.0006751102769936442	0.0007136723798921604	0.0007020963741932965	0.0007747672459524341	0.0007589943597067473	0.08130349244606774	0.07734977878424179	-2.7132206830487657e-05	-0.00024318793609073852	-2.674647976671704e-05	-0.00023973063650917226
3.9161344297041563	0.0006110598579179568	0.0006055523989273659	0.0006573823351855931	0.0006492749252839792	0.0006842161222075047	0.0006744853392942335	0.0007130120418634092	0.0007014467291212735	0.000774051039549575	0.0007582926793498547	0.08130429095756535	0.0773505379551848	-2.6925050999207154e-05	-0.0002427853207867814	-2.6542270637410978e-05	-0.0002393337599441714
3.9397311096534064	0.0006104939723724171	0.0006049916400136555	0.0006567740008154843	0.0006486741022573869	0.0006835832233686328	0.0006738614380507806	0.0007123528024839862	0.0007007981646966518	0.000773336032527527	0.000757592173403917	0.08130509902600429	0.07735130621220816	-2.6719316698576787e-05	-0.00024238191954598087	-2.6339462826239363e-05	-0.00023893610876637994
3.963469971469652	0.0006099290210520686	0.00060443180717103	0.0006561666760305294	0.0006480742764541495	0.000682951378026635	0.0006732385752875453	0.0007116946639279115	0.0007001506830561163	0.0007726222273226833	0.0007568928442494154	0.08130591676647363	0.07735208366473144	-2.6514994566814373e-05	-0.0002419777297789638	-2.6138047104601672e-05	-0.00023853768042508827
3.987351871870168	0.0006093650057215839	0.000603872902151291	0.0006555603627809562	0.0006474754498014616	0.0006823205882421712	0.000672616753035492	0.000711037628376689	0.00069950428634369	0.0007719096263804406	0.0007561946942755794	0.08130674429545809	0.07735287042349799	-2.6312075299185847e-05	-0.00024157274885563962	-2.5938014300072934e-05	-0.0002381384723290636
4.01137767273438	0.0006088019281509421	0.0006033149267115329	0.0006549550630232984	0.0006468776242327563	0.0006816908560828193	0.0006719959733324014	0.0007103816980194241	0.0006988589767108512	0.0007711982321553404	0.0007554977258805226	0.08130758173084818	0.07735366660059198	-2.6110549647467493e-05	-0.0002411669741036182	-2.5739355295985658e-05	-0.00023773848184571733
4.035548241134971	0.0006082397901155142	0.0006027578826142293	0.0006543507787204933	0.0006462808016878044	0.0006810621836231845	0.0006713762382229749	0.0007097268750529428	0.0006982147563166476	0.0007704880471112054	0.0007548019414713758	0.08130842919196314	0.07735447230945205	-2.591040841987309e-05	-0.00024076040280954225	-2.554206103131014e-05	-0.00023733770630210427
4.059864449369175	0.0006076785933961491	0.0006022017716273171	0.0006537475118419828	0.0006456849841128124	0.0006804345729450029	0.0006707575497589401	0.000709073161681907	0.000697571627327811	0.0007697790737212783	0.0007541073434644229	0.08130928679956403	0.0773552876648886	-2.571164248068615e-05	-0.00024035303221825455	-2.5346122500284965e-05	-0.00023693614298422871
4.08432717499025	0.0006071183397792603	0.0006016465955242852	0.0006531452643638136	0.0006450901734605224	0.0006798080261372556	0.0006701399099991604	0.000708420560118934	0.000696929591918876	0.0007690713144683601	0.0007534139342852354	0.08131015467587334	0.0773561127831031	-2.5514242749944196e-05	-0.00023994485953263145	-2.5151530752083942e-05	-0.00023653378913632284
4.108937300839158	0.0006065590310569138	0.0006010923560842596	0.0006525440382687382	0.0006444963716903113	0.0006791825452962745	0.0006695233210097431	0.0007077690725847155	0.0006962886522722933	0.0007683647718449513	0.0007527217163688096	0.08131103294459205	0.0773569477817015	-2.53182002031907e-05	-0.00023953588191366615	-2.495827689058365e-05	-0.00023613064196140177
4.133695715076422	0.0006060006690269154	0.0006005390550920921	0.0006519438355463171	0.0006439035807682938	0.0006785581325258539	0.0006689077848641457	0.0007071187013081376	0.000695648810578551	0.0007676594483533942	0.0007520306921597037	0.08131192173091854	0.0773577927797126	-2.512350587113507e-05	-0.00023912609648005234	-2.476635207412925e-05	-0.00023572669862137463
4.15860331121418	0.0006054432554928967	0.0005999866943384443	0.0006513446581930179	0.0006433118026674181	0.000677934789937361	0.000668293303643285	0.0007064694485263982	0.0006950100690362868	0.000766955346506009	0.0007513408641121725	0.08131282116156589	0.07735864789760584	-2.493015083943756e-05	-0.00023871550030835076	-2.457574751516152e-05	-0.00023532195623618413
4.183660988148428	0.0006048867922644038	0.0005994352756198782	0.0006507465082123192	0.0006427210393675703	0.0006773125196498443	0.0006676798794356466	0.000705821316485129	0.0006943724298524106	0.0007662524688252407	0.0007506522346903096	0.08131373136478012	0.0773595132573089	-2.4738126248357098e-05	-0.0002383040904326006	-2.4386454479934094e-05	-0.00023491641188358448
4.208869650191461	0.0006043312811569862	0.0005988848007389423	0.0006501493876148141	0.000642131292855675	0.0006766913237901474	0.0006670675143373951	0.0007051743074385177	0.0006937358952422215	0.0007655508178438003	0.0007499648063681845	0.0813146524703599	0.07736038898222446	-2.4547423292522325e-05	-0.00023789186384434724	-2.4198464288326116e-05	-0.00023451006259991858
4.2342302071045115	0.0006037767239922817	0.0005983352715042582	0.0006495532984183081	0.0006415425651257948	0.0006760712044930169	0.0006664562104524807	0.0007045284236494243	0.0006931004674295245	0.000764850396104806	0.000749278581629978	0.08131558460967417	0.07736127519724847	-2.4358033220570757e-05	-0.00023747881749211497	-2.401176831348835e-05	-0.00023410290537934086
4.259743574130585	0.0006032231225981086	0.000597786689730611	0.0006489582426479274	0.0006409548581792347	0.0006754521639012185	0.0006658459698927526	0.0007038836673895091	0.0006924661486467538	0.0007641512061619296	0.0007485935629701297	0.08131652791568264	0.07736217202878923	-2.4169947334945832e-05	-0.00023706494828168445	-2.3826357981562157e-05	-0.0002336949371734287
4.285410672027485	0.0006026704788085508	0.0005972390572390352	0.000648364222336217	0.0006403681740246413	0.0006748342041656449	0.0006652367947780672	0.0007032400409393481	0.0006918329411350891	0.0007634532505795385	0.0007479097528934715	0.08131748252295347	0.07736307960478532	-2.3983156991544755e-05	-0.0002366502530756487	-2.364222477141062e-05	-0.0002332861548915155
4.311232427101037	0.0006021187944640502	0.0005966923758569049	0.0006477712395232507	0.0006397825146781086	0.0006742173274454326	0.0006646286872364011	0.0007025975465885634	0.0006912008471445777	0.0007627565319328459	0.0007472271539153734	0.0813184485676838	0.07736399805472156	-2.3797653599470434e-05	-0.0002362347286932187	-2.3459360214330566e-05	-0.00023287655539985797
4.337209771238533	0.0006015680714114928	0.0005961466474180227	0.0006471792962567281	0.0006391978821632792	0.0006736015359080715	0.0006640216494039623	0.00070195618663594	0.0006905698689342573	0.0007620610528080513	0.0007465457685618857	0.08131942618772091	0.07736492750965353	-2.3613428620790355e-05	-0.00023581837191063992	-2.3277755893809718e-05	-0.00023246613552252438
4.363343641942354	0.0006010183115042987	0.0005956018737627067	0.0006465883945920836	0.000638614278511446	0.0006729868317295196	0.0006634156834252996	0.0007013159633895518	0.0006899400087722732	0.0007613668158024897	0.000745865599369878	0.08132041552257856	0.07736586810222192	-2.3430473570139332e-05	-0.0002354011794598876	-2.3097403445191886e-05	-0.00023205489204006224
4.389634982363801	0.000600469516602514	0.000595058056737883	0.0006459985365925904	0.0006380317057616601	0.0006723732170943192	0.00066281079145342	0.0007006768791668884	0.0006893112689360046	0.0007606738235247809	0.0007451866488871875	0.0813214167134617	0.07736681996667258	-2.3248780014566844e-05	-0.00023498314802969378	-2.291829455548962e-05	-0.00023164282169038652
4.416084741337141	0.000599921688572896	0.0005945151981971703	0.000645409724329463	0.0006374501659608291	0.0006717606941957064	0.0006622069756498934	0.000700038936294975	0.0006886836517121825	0.0007599820785949731	0.0007445089196727577	0.08132242990328428	0.0773677832388773	-2.3068339573165814e-05	-0.00023456427426452042	-2.2740420963028585e-05	-0.00023122992116794694
4.442693873413836	0.0005993748292890091	0.0005939733000009761	0.0006448219598819678	0.0006368696611638274	0.0006711492652357331	0.0006616042381849751	0.0006994021371105033	0.0006880571593970188	0.000759291583644699	0.0007438324142967908	0.08132345523668993	0.07736875805635335	-2.2889143916843616e-05	-0.0002341445547647536	-2.2563774457164815e-05	-0.0002308161871235337
4.469463338897009	0.000598828940631309	0.0005934323640165803	0.0006442352453375224	0.0006362901934335951	0.0006705389324253741	0.0006610025812377119	0.0006987664839599518	0.0006874317942963226	0.0007586023413173166	0.0007431571353408839	0.0813244928600747	0.07736974455828305	-2.2711184767999423e-05	-0.00023372398608625944	-2.2388346878043572e-05	-0.0002304016161639999
4.49639410387609	0.0005982840244872406	0.0005928923921182328	0.0006436495827918098	0.0006357117648412503	0.0006699296979846528	0.0006604020069960638	0.0006981319791997202	0.000686807558725634	0.00075791435426807	0.0007424830853981872	0.08132554292160747	0.07737074288553496	-2.2534453900317775e-05	-0.00023330256474068944	-2.221413011639292e-05	-0.00022998620485306653
4.523487140261684	0.0005977400827513217	0.0005923533861872346	0.0006430649743488772	0.0006351343774661857	0.0006693215641427463	0.0006598025176570081	0.0006974986251962474	0.0006861844550103361	0.0007572276251642319	0.0007418102670735372	0.08132660557125135	0.07737175318068173	-2.2358943138484078e-05	-0.00023288028719539722	-2.204111611315944e-05	-0.00022956994971032318
4.550743425820648	0.0005971971173252374	0.0005918153481120383	0.0006424814221212474	0.0006345580333961822	0.0006687145331381109	0.0006592041154266657	0.0006968664243261445	0.0006855624854857923	0.0007565421566852595	0.0007411386829836176	0.08132768096078576	0.07737277558802527	-2.2184644357761338e-05	-0.00023245714987157884	-2.1869296859154327e-05	-0.0002291528472098403
4.578163944211368	0.0005966551301179341	0.0005912782797883347	0.000641898928230028	0.0006339827347275137	0.0006681086072185979	0.0006586068025204119	0.000696235378976325	0.0006849416524974669	0.0007558579515229504	0.0007404683357571018	0.0813287692438284	0.07737381025361308	-2.20115494839173e-05	-0.0002320331491464378	-2.1698664395036066e-05	-0.0002287348937828615
4.605749685019276	0.0005961141230457068	0.0005907421831191431	0.0006413174948050148	0.0006334084835650505	0.000667503788641568	0.0006580105811629896	0.0006956054915441288	0.0006843219584010502	0.0007551750123815912	0.0007397992280348025	0.0813298705758587	0.077374857325263	-2.1839650492894852e-05	-0.00023160828135185274	-2.1529210810887142e-05	-0.00022831608581594387
4.633501643792551	0.0005955740980322921	0.0005902070600149041	0.0006407371239848013	0.0006328352820223676	0.0006669000796740119	0.0006574154535886288	0.0006949767644374522	0.0006837034055625866	0.0007544933419781129	0.0007391313624698201	0.08133098511423749	0.07737591695258385	-2.1668939410425178e-05	-0.00023118254277354477	-2.1360928245870575e-05	-0.00022789641964979235
4.6614208220780515	0.000595035057008964	0.0005896729123935751	0.0006401578179168915	0.0006322631322218571	0.0006662974825926713	0.0006568214220411664	0.0006943492000748838	0.0006830859963586059	0.0007538129430422516	0.0007384647417277018	0.08133211301823454	0.07737698928699593	-2.1499408311866433e-05	-0.00023075592965191016	-2.119380888806685e-05	-0.00022747589158056414
4.689508227457455	0.0005944970019146237	0.0005891397421807173	0.0006395795787578053	0.0006316920362948304	0.0006656959996841548	0.0006562284887741593	0.0006937228008858301	0.0006824697331762463	0.0007531338183167008	0.0007377993684865849	0.08133325444904814	0.07737807448175414	-2.1331049321973022e-05	-0.0002303284381819093	-2.1027844974239734e-05	-0.00022705449785956344
4.717764873583629	0.0005939599346958915	0.0005886075513095922	0.0006390024086731889	0.0006311219963816296	0.000665095633245059	0.0006556366560510048	0.0006930975693106474	0.0006818546184133869	0.0007524559705572667	0.0007371352454373553	0.08133440956982915	0.07737917269197135	-2.1163854614481004e-05	-0.00022990006451156786	-2.086302878947545e-05	-0.00022663223469232552
4.746191780217212	0.0005934238573072027	0.0005880763417212534	0.000638426309837925	0.000630553014631736	0.0006644963855820914	0.0006550459261450593	0.0006924735078007755	0.0006812406544787761	0.0007517794025330316	0.0007364723752837981	0.08133557854570674	0.0773802840746397	-2.0997816411960635e-05	-0.00022947080474319814	-2.06993526669641e-05	-0.0002262090982387832
4.774789973263409	0.0005928887717109006	0.0005875461153646392	0.0006378512844362446	0.0006299850932038796	0.0006638982590121869	0.0006544563013397575	0.0006918506188188694	0.0006806278437921609	0.0007511041170265095	0.0007358107607427533	0.08133676154381005	0.07738140878865239	-2.083292698550933e-05	-0.0002290406549325108	-2.053680898773773e-05	-0.00022578508461312818
4.803560484809025	0.000592354679877329	0.0005870168741966676	0.0006372773346618372	0.0006294182342661493	0.0006633012558626343	0.0006538677839287319	0.0006912289048389336	0.0006800161887844197	0.000750430116833806	0.0007351504045442718	0.08133795873329305	0.07738254699482994	-2.0669178654507056e-05	-0.0002286096110887259	-2.0375390180434397e-05	-0.0002253601898838109
4.832504353159697	0.0005918215837849264	0.0005864886201823285	0.0006367044627179597	0.000628852439996101	0.0006627053784711923	0.0006532803762159316	0.0006906083683464539	0.000679405691897691	0.0007497574047647799	0.0007344913094317698	0.0813391702853629	0.07738369885594167	-2.050656378625726e-05	-0.0002281776691733517	-2.021508872096338e-05	-0.00022493441007273574
4.861622622877388	0.0005912894854203238	0.0005859613552947803	0.0006361326708175552	0.0006282877125808733	0.0006621106291862223	0.0006526940805157475	0.0006899890118385372	0.0006787963555855091	0.0007490859836432077	0.0007338334781621895	0.0813403963732994	0.07738486453672877	-2.0345074795818582e-05	-0.00022774482510101723	-2.0055897132253628e-05	-0.00022450774115476135
4.890916344818065	0.0005907583867784358	0.0005854350815154431	0.000635561961183359	0.0006277240542172943	0.0006615170103668005	0.0006521088991531312	0.0006893708378240409	0.0006781881823129345	0.0007484158563069413	0.0007331769135061535	0.0813416371724828	0.0773860442039299	-2.0184704145774154e-05	-0.00022731107473966672	-1.9897807984116736e-05	-0.00022408017905922728
4.9203865761696335	0.0005902282898625571	0.0005849098008340932	0.0006349923360480142	0.0006271614671119939	0.0006609245243828494	0.0006515248344637143	0.0006887538488237123	0.0006775811745566877	0.0007477470256080749	0.0007325216182481262	0.08134289286041996	0.07738723802630706	-2.0025444345855153e-05	-0.00022687641390892188	-1.974081389284968e-05	-0.00022365171966806652
4.950034380490085	0.0005896991966844586	0.0005843855152489595	0.000634423797654185	0.0006265999534815195	0.0006603331736152584	0.0006509418887939363	0.0006881380473703257	0.0006769753348052834	0.0007470794944131091	0.000731867595186573	0.08134416361677024	0.07738844617466449	-1.986728795279162e-05	-0.00022644083838121998	-1.95849075210041e-05	-0.00022322235881586105
4.979860827745887	0.0005891711092644816	0.0005838622267668177	0.0006338563482546697	0.0006260395155524442	0.0006597429604560089	0.0006503600645011644	0.0006875234360088178	0.0006763706655591656	0.0007464132656031158	0.00073121484713412	0.08134544962337127	0.07738966882187978	-1.9710227569880515e-05	-0.00022600434387973212	-1.94300815771712e-05	-0.00022279209228998065
5.009866994350591	0.0005886440296316377	0.0005833399374030896	0.0006332899901125187	0.0006254801555614845	0.0006591538873083071	0.000649779363953819	0.0006869100172964297	0.000675767169330845	0.0007457483420739079	0.0007305633769177202	0.08134675106426438	0.07739090614292657	-1.9554255846895505e-05	-0.00022556692607986206	-1.9276328815674704e-05	-0.00022236091582995832
5.040053963203681	0.0005881179598237015	0.0005828186491819355	0.0006327247255011456	0.000624921875755611	0.0006585659565867	0.0006491997895314985	0.0006862977938028427	0.0006751648486450321	0.0007450847267362023	0.0007299131873788116	0.08134806812572344	0.07739215831489937	-1.939936547987013e-05	-0.0002251285806095793	-1.912364203640257e-05	-0.00022192882512815648
5.070422823729659	0.0005875929018873078	0.0005822983641363519	0.0006321605567044424	0.000624364678392163	0.0006579791707172068	0.0006486213436251004	0.0006856867681103175	0.0006745637060387752	0.0007444224225157914	0.0007292642813734821	0.08134940099628184	0.07739342551704094	-1.924554921060341e-05	-0.0002246893030465602	-1.89720140844514e-05	-0.0002214958158284347
5.100974671917351	0.0005870688578780528	0.0005817790843082717	0.0006315974860169002	0.0006238085657389659	0.0006573935321374501	0.0006480440286369534	0.000685076942813839	0.0006739637440616016	0.000743761432353714	0.0007286166617726376	0.08135074986675878	0.07739470793076868	-1.9092799826592177e-05	-0.00022424908891999218	-1.8821437849892222e-05	-0.00022106188352601086
5.131710610359471	0.0005865458298605864	0.0005812608117486568	0.0006310355157437212	0.0006232535400744432	0.0006568090432967782	0.0006474678469809394	0.000684468320521253	0.00067336496527565	0.0007431017592064226	0.0007279703314621629	0.08135211493028767	0.07739600573969808	-1.8941110160722308e-05	-0.00022380793370968544	-1.8671906267586635e-05	-0.00022062702376818288
5.1626317482924104	0.0005860238199087155	0.0005807435485176003	0.0006304746482009385	0.0006226996036877356	0.0006562257066563994	0.0006468928010826207	0.0006838609038534123	0.0006727673722558162	0.000742443406045959	0.0007273252933430938	0.08135349638234594	0.07739731912967442	-1.8790473091036264e-05	-0.00022336583284629508	-1.85234123169023e-05	-0.00022019123205341273
5.193739201636265	0.0005855028301054966	0.0005802272966844205	0.0006299148857155311	0.0006221467588788133	0.000655643524689505	0.0006463188933793683	0.0006832546954443144	0.0006721709675898872	0.0007417863758601229	0.000726681550331779	0.08135489442078098	0.0773986482887965	-1.8640881540434723e-05	-0.00022292278171029412	-1.8375949021369464e-05	-0.0002197545038302856
5.225034093035115	0.0005849828625433414	0.0005797120583277652	0.0006293562306255467	0.0006215950079586	0.0006550624998814077	0.0006457461263204939	0.0006826496979412526	0.0006715757538786887	0.0007411306716526521	0.0007260391053600572	0.0813563092458415	0.07739999340744404	-1.8492328476449327e-05	-0.00022247877563214002	-1.8229509448608114e-05	-0.00021931683449917527
5.256517551897525	0.0005844639193241081	0.0005791978355357026	0.0006287986852802145	0.0006210443532490803	0.0006544826347296646	0.0006451745023673688	0.0006820459140049509	0.0006709817337362184	0.0007404762964433899	0.0007253979613754169	0.0813577410602044	0.07740135467830883	-1.8344806910999822e-05	-0.00022203380989221921	-1.8084086709923772e-05	-0.00021887821941023178
5.288190714437326	0.0005839460025592098	0.0005786846304058304	0.000628242252040071	0.0006204947970834305	0.0006539039317442154	0.0006446040239935681	0.0006814433463097204	0.0006703889097897985	0.0007398232532684701	0.0007247581213411788	0.0813591900690082	0.07740273229641804	-1.8198309900097423e-05	-0.00022158787971979232	-1.7939673960123623e-05	-0.00021843865386377004
5.320054723714605	0.0005834291143697061	0.0005781724450453664	0.0006276869332770741	0.0006199463418061245	0.0006533263934475104	0.0006440346936849857	0.0006808419975435949	0.0006697972846802087	0.0007391715451804857	0.0007241195882366575	0.08136065647987836	0.07740412645916805	-1.805283054367654e-05	-0.00022114098029399343	-1.779626439731702e-05	-0.00021799813311064453
5.352110729676963	0.0005829132568864086	0.0005776612815712543	0.0006271327313747278	0.0006193989897730621	0.0006527500223746447	0.0006434665139399775	0.0006802418704084852	0.0006692068610618381	0.000738521175248673	0.0007234823650573423	0.08136214050296205	0.07740553736635025	-1.7908361985254778e-05	-0.00022069310674213694	-1.765385126254078e-05	-0.0002175566523503758
5.384359889201005	0.0005823984322499816	0.000577151142110264	0.0006265796487282026	0.0006188527433516869	0.0006521748210734942	0.0006428994872694864	0.0006796429676203247	0.0006686176416028271	0.000737872146559092	0.0007228464548150696	0.08136364235095543	0.0774069652201793	-1.7764897411771605e-05	-0.00022024425414092497	-1.751242783966378e-05	-0.00021711420673277415
5.41680336613411	0.0005818846426110388	0.0005766420287990887	0.000626027687744454	0.0006183076049211024	0.0006516007921048437	0.0006423336161971765	0.0006790452919092151	0.0006680296289852104	0.0007372244622148011	0.0007222118605381946	0.0813651622391375	0.07740841022532577	-1.7622430053284774e-05	-0.00021979441751499018	-1.7371987455033072e-05	-0.0002166707913562882
5.44944233133642	0.0005813718901302499	0.0005761339437844509	0.0006254768508423492	0.0006177635768722003	0.0006510279380425304	0.0006417689032595669	0.0006784488460195809	0.0006674428259050692	0.0007365781253360465	0.0007215785852717753	0.0813667003854006	0.07740987258894327	-1.748095318267716e-05	-0.00021934359183639618	-1.723252347728306e-05	-0.00021622640126812975
5.482277962723094	0.0005808601769784412	0.0005756268892232021	0.0006249271404527889	0.0006172206616077767	0.0006504562614735749	0.0006412053510061652	0.0006778536327103175	0.0006668572350726763	0.0007359331390604416	0.0007209466320777445	0.08136825701028132	0.07741135252070326	-1.7340460115545728e-05	-0.00021889177202585874	-1.7094029317077028e-05	-0.0002157810314643016
5.515311445306831	0.0005803495053366957	0.0005751208672824247	0.0006243785590188283	0.0006166788615426556	0.0006498857649983176	0.0006406429619996012	0.0006772596547549407	0.0006662728592126412	0.000735289506543151	0.0007203160040350911	0.08136983233699442	0.07741285023282042	-1.7200944209866745e-05	-0.00021843895295141358	-1.695649842689377e-05	-0.00021533467688912566
5.548543971240616	0.000579839877396459	0.0005746158801395345	0.000623831108995805	0.000616138179103813	0.0006493164512305582	0.0006400817388157628	0.0006766669149417427	0.0006656897010640632	0.000734647230957079	0.0007196867042400394	0.08137142659146464	0.07741436594008629	-1.7062398865770254e-05	-0.00021798512942812487	-1.681992430072922e-05	-0.00021488733243449354
5.581976739860765	0.00057933129535964	0.0005741119299823865	0.0006232847928514608	0.000615598616730501	0.0006487483227976917	0.0006395216840439343	0.0006760754160739424	0.0006651077633806812	0.000734006315493054	0.000719058735806233	0.08137304000236163	0.07741589985990069	-1.692481752526946e-05	-0.00021753029621771058	-1.6684300473891744e-05	-0.00021443899293992208
5.615610957730194	0.0005788237614387178	0.000573609019009376	0.00062273961306607	0.0006150601768743701	0.0006481813823408508	0.0006389628002869307	0.0006754851609698413	0.0006645270489310241	0.0007333667633600196	0.0007184321018649158	0.08137467280113062	0.07741745221230488	-1.6788193672068186e-05	-0.00021707444802879228	-1.654962052285644e-05	-0.0002139896531934693
5.649447838681973	0.000578317277856841	0.0005731071494295414	0.0006221955721325621	0.000614522861999594	0.0006476156325150411	0.0006384050901612318	0.0006748961524629756	0.0006639475604985602	0.0007327285777852198	0.0007178068055651139	0.08137632522202827	0.0774190232200119	-1.6652520831311052e-05	-0.0002166175795162567	-1.641587806483144e-05	-0.00021353930792888942
5.6834886038631165	0.0005778118468479375	0.0005726063234626728	0.0006216526725566527	0.0006139866745829983	0.0006470510759892861	0.0006378485562971319	0.0006743083934022764	0.0006633693008818546	0.0007320917620143952	0.0007171828500738259	0.0813779975021564	0.07742061310843859	-1.6517792569307674e-05	-0.00021615968528075624	-1.6283066757648637e-05	-0.00021308795182696516
5.717734481778674	0.0005773074706568167	0.0005721065433394136	0.000621110916856968	0.0006134516171141828	0.000646487715446765	0.0006372932013388666	0.0006737218866522239	0.0006627922728947201	0.0007314563193119722	0.0007165602385762049	0.08137968988149814	0.07742222210574239	-1.638400249336265e-05	-0.00021570075986904191	-1.6151180299591936e-05	-0.0002126355795160073
5.75218670833605	0.0005768041515392743	0.0005716078113013658	0.0006205703075651724	0.0006129176920956496	0.0006459255535849561	0.0006367390279447596	0.0006731366350930035	0.000662216479366371	0.0007308222529612548	0.0007159389742757466	0.08138140260295071	0.07742385044285104	-1.6251144251437297e-05	-0.00021524079777252014	-1.602021242896011e-05	-0.0002121821855688294
5.786846526889619	0.0005763018917622019	0.0005711101296012006	0.0006200308472261031	0.0006123849020429343	0.0006453645931157823	0.0006361860387873651	0.0006725526416206725	0.0006616419231415844	0.0007301895662646272	0.0007153190603944847	0.08138313591236425	0.07742549835349885	-1.611921153201086e-05	-0.00021477979342811315	-1.5890156924054655e-05	-0.00021172776450557873
5.821715188285586	0.000575800693603688	0.0005706135005027562	0.0006194925383978902	0.0006118532494847266	0.0006448048367657502	0.0006356342365536008	0.0006719699091473078	0.0006610686070808476	0.000729558262543738	0.00071470050017317	0.0813848900585744	0.07742716607425987	-1.5988198063811646e-05	-0.00021431774121738467	-1.5761007602832847e-05	-0.00021127231079133557
5.856793950907131	0.0005753005593531308	0.0005701179262811544	0.000618955383652096	0.0006113227369630082	0.0006442462872760995	0.0006350836239449018	0.0006713884406011792	0.000660496534060526	0.0007289283451397106	0.000714083296871474	0.08138666529344295	0.07742885384458278	-1.585809761556374e-05	-0.00021385463546615135	-1.5632758322645796e-05	-0.00021081581883615474
5.892084080719833	0.0005748014913113407	0.0005696234092228995	0.0006184193855738406	0.0006107933670331746	0.0006436889474029444	0.0006345342036773544	0.0006708082389269025	0.0006599257069730131	0.000728299817413333	0.0007134674537681731	0.0813884618718906	0.077430561906827	-1.572890399577885e-05	-0.00021339047044451054	-1.5505402980113547e-05	-0.00021035828299548198
5.927586851317345	0.0005743034917906509	0.0005691299516259911	0.0006178845467619348	0.0006102651422641703	0.0006431328199174234	0.0006339859784818465	0.0006702293070856063	0.0006593561287268958	0.0007276726827452628	0.0007128529741613477	0.08139028005193769	0.07743229050629737	-1.56006110525065e-05	-0.00021292524036593818	-1.5378935510781608e-05	-0.00020989969756861349
5.963303543967366	0.0005738065631150255	0.0005686375558000328	0.0006173508698290142	0.0006097380652386195	0.0006425779076058444	0.0006334389511042109	0.0006696516480550963	0.0006587878022471145	0.0007270469445362285	0.0007122398613685789	0.08139212009474077	0.07743403989128161	-1.5473212673115452e-05	-0.00021245893938742766	-1.5253349889015125e-05	-0.00020944005679986166
5.999235447657878	0.0005733107076201674	0.0005681462240663362	0.0006168183574016698	0.0006092121385529548	0.0006420242132698347	0.0006328931243053683	0.0006690752648300186	0.0006582207304751201	0.0007264226062072325	0.0007116281187271407	0.08139398226463133	0.07743581031308348	-1.5346702784068203e-05	-0.00021199156160918442	-1.5128640127697046e-05	-0.00020897935487730612
6.035383859143656	0.000572815927653628	0.0005676559587580347	0.000616287012120583	0.0006086873648175529	0.0006414717397264872	0.000632348500861478	0.0006685001604220269	0.0006576549163690426	0.0007257996711997557	0.000711017749594204	0.08139586682915556	0.07743760202606463	-1.5221075350660765e-05	-0.00021152310107361294	-1.5004800277960972e-05	-0.00020851758593176672
6.071750082993084	0.0005723222255749191	0.0005671667622201935	0.0006157568366406631	0.0006081637466568685	0.000640920489808516	0.0006318050835640862	0.0006679263378599514	0.0006570903629038538	0.0007251781429759673	0.0007104087573470354	0.08139777405911096	0.07743941528767792	-1.509632437684226e-05	-0.00021105355176589957	-1.4881824429069726e-05	-0.00020805474403799706
6.108335431635222	0.000571829603755619	0.0005666786368099158	0.000615227833631176	0.000607641286709564	0.000640370466364399	0.0006312628752202698	0.0006673538001899629	0.000656527073071529	0.0007245580250189265	0.0007098011453831974	0.08139970422859086	0.07744125035850885	-1.4972443904975527e-05	-0.0002105829076133603	-1.4759706708160347e-05	-0.00020759082321390732
6.145141225407182	0.000571338064579487	0.0005661915848964575	0.0006147000057758867	0.0006071199876286478	0.0006398216722585375	0.0006307218786527895	0.0006667825504757453	0.0006559650498812152	0.0007239393208327969	0.0007091949171207511	0.08140165761501923	0.07744310750231063	-1.4849428015556096e-05	-0.00021011116248417783	-1.4638441279943987e-05	-0.00020712581741891278
6.182168792601758	0.0005708476104425741	0.000565705608861338	0.0006141733557731943	0.0006065998520816116	0.0006392741103714051	0.0006301820967002419	0.0006662125917986673	0.0006554042963594	0.0007233220339430574	0.0007085900759984652	0.08140363449919666	0.0774449869860443	-1.4727270827064737e-05	-0.0002096383101883731	-1.451802234658274e-05	-0.00020665972055515514
6.2194194695153895	0.0005703582437533341	0.0005652207110984511	0.0006136478863362685	0.0006060808827505619	0.0006387277835997022	0.0006296435322172061	0.0006656439272579517	0.0006548448155500774	0.0007227061678967134	0.0007079866254760174	0.0814056351653393	0.07744688907992069	-1.4605966495682965e-05	-0.0002091643444765423	-1.4398444147419032e-05	-0.00020619252646648933
6.256894600496366	0.0005698699669327375	0.0005647368940141785	0.0006131236001931899	0.0006055630823323618	0.0006381826948565117	0.0006291061880744014	0.000665076559970849	0.0006542866105149177	0.0007220917262625115	0.0007073845690342048	0.08140765990111995	0.07744881405743483	-1.4485509215124773e-05	-0.0002086892590399264	-1.4279700958760508e-05	-0.00020572422893792852
6.294595537993358	0.0005693827824143824	0.000564254160027502	0.0006126005000870881	0.0006050464535387655	0.0006376388470714532	0.0006285700671588366	0.0006645104930728124	0.0006537296843334389	0.0007214787126311547	0.0007067839101751519	0.0814097089977131	0.07745076219541232	-1.4365893216385095e-05	-0.00020821304751007796	-1.4161787093696157e-05	-0.00020525482169607423
6.332523642604218	0.0005688966926446108	0.0005637725115701167	0.0006120785887762836	0.0006045309990965591	0.0006370962431908397	0.0006280351723739655	0.0006639457297176725	0.0006531740401031757	0.0007208671306155233	0.0007061846524225214	0.08141178274983518	0.07745273377404407	-1.4247112767526438e-05	-0.00020773570345823666	-1.4044696901836101e-05	-0.00020478429840768697
6.370680283125076	0.0005684117000826188	0.0005632919510865479	0.000611557869034425	0.0006040167217477002	0.0006365548861778362	0.0006275015066398434	0.0006633822730778119	0.0006526196809398581	0.0007202569838508874	0.0007055867993217285	0.08141388145579097	0.07745472907693549	-1.412916217338571e-05	-0.00020725722039412198	-1.3928424769080877e-05	-0.000204312652679825
6.40906683659976	0.0005679278072005785	0.0005628124810342629	0.0006110383436506387	0.0006035036242494586	0.0006360147790126218	0.0006269690728932828	0.0006628201263443491	0.0006520666099775792	0.0007196482759951381	0.0007049903544401537	0.08141600541751369	0.07745674839113884	-1.4012035775513507e-05	-0.00020677759176761235	-1.3812965117460108e-05	-0.0002038398780594003
6.447684688369473	0.0005674450164837432	0.0005623341038837874	0.0006105200154296609	0.0006029917093745555	0.0006354759246925398	0.0006264378740880107	0.000662259292727308	0.0006515148303689741	0.0007190410107289983	0.0007043953213673574	0.08141815494061384	0.07745879200720446	-1.3895727951841047e-05	-0.00020629681096678842	-1.3698312404903518e-05	-0.00020336596803313678
6.486535232122802	0.0005669633304305728	0.0005618568221188219	0.000610002887191991	0.0006024809799113092	0.0006349383262322703	0.0006259079131948258	0.0006616997754558077	0.0006509643452853957	0.0007184351917562569	0.0007038017037153003	0.08142033033442243	0.07746086021921754	-1.3780233116444246e-05	-0.00020581487131730858	-1.3584461124996339e-05	-0.0002028909160266129
6.525619869945995	0.0005664827515528439	0.0005613806382363576	0.0006094869617740296	0.0006019714386637753	0.000634401986663983	0.0006253791932017604	0.0006611415777782367	0.0006504151579170923	0.000717830822803989	0.0007032095051185594	0.08142253191203587	0.07746295332484464	-1.3665545719446573e-05	-0.00020533176608361625	-1.3471405806797163e-05	-0.00020241471540421996
6.564940012373588	0.0005660032823757695	0.0005609055547467927	0.0006089722420282267	0.0006014630884518908	0.0006338669090375044	0.0006248517171142378	0.0006605847029624391	0.0006498672714733848	0.0007172279076227861	0.0007026187292345498	0.08142475999036351	0.0774650716253767	-1.355166024665476e-05	-0.0002048474884664142	-1.3359141014600284e-05	-0.00020193735946841262
6.604497078439295	0.0005655249254381173	0.0005604315741740527	0.0006084587308232291	0.0006009559321116215	0.0006333330964204824	0.0006243254879552376	0.0006600291542958996	0.0006493206891828517	0.0007166264499869872	0.0007020293797437496	0.08142701489017393	0.07746721542577455	-1.3438571219465123e-05	-0.00020436203160388577	-1.3247661347760495e-05	-0.00020145884145982007
6.644292495727218	0.0005650476832923251	0.0005599586990557057	0.0006079464310440233	0.0006004499724951042	0.0006328005518985484	0.0006238005087654538	0.0006594749350859255	0.0006487754142935049	0.0007160264536949064	0.0007014414603499205	0.0814292969361432	0.07746938503471285	-1.332627319460683e-05	-0.00020387538857093157	-1.313696144044068e-05	-0.00020097915455623283
6.684327700423376	0.0005645715585046229	0.000559486931943084	0.0006074353455920882	0.0005999452124707972	0.0006322692785754856	0.0006232767826034638	0.0006589220486598368	0.000648231450072977	0.0007154279225690704	0.0007008549747803371	0.0814316064569026	0.07747158076462494	-1.3214760763909442e-05	-0.0002033875523779899	-1.3027035961428804e-05	-0.00020049829187257506
6.724604137367524	0.0005640965536551492	0.0005590162754014003	0.0006069254773855407	0.0005994416549236229	0.0006317392795733963	0.0006227543125458878	0.0006583704983651509	0.0006476887998087028	0.0007148308604564504	0.0007002699267860111	0.08143394378508523	0.07747380293175378	-1.3104028554124236e-05	-0.00020289851597150854	-1.2917879613955768e-05	-0.00020001624646076577
6.76512326010531	0.0005636226713380736	0.0005585467320098722	0.0006064168293592877	0.0005989393027551217	0.0006312105580328695	0.0006222331016875585	0.0006578202875697762	0.0006471474668081065	0.000714235271228702	0.0006996863201419257	0.08143630925738059	0.07747605185619261	-1.2994071226695228e-05	-0.00020240827223295954	-1.2809487135423056e-05	-0.0001995330113084004
6.805886530940724	0.0005631499141617161	0.0005580783043618392	0.0006059094044651757	0.0005984381588835974	0.0006306831171131517	0.0006217131531416864	0.0006572714196621979	0.0006466074543987864	0.0007136411587824024	0.0006991041586472628	0.08143870321457679	0.07747832786193497	-1.288488347757355e-05	-0.0002019168139787697	-1.270185329723967e-05	-0.00019904857933893128
6.846895420988873	0.0005626782847486694	0.0005576109950648862	0.0006054032056721437	0.0005979382262442694	0.0006301569599923154	0.0006211944700400295	0.0006567238980516748	0.000646068765928706	0.0007130485270392926	0.0006985234461256393	0.08144112600161858	0.07748063127692528	-1.277646003697546e-05	-0.000201424133959488	-1.2594972904639117e-05	-0.00019856294341150105
6.888151410229076	0.0005622077857359187	0.0005571448067409646	0.0006048982359663748	0.0005974395077894228	0.0006296320898674349	0.0006206770555330592	0.0006561777261684294	0.00064553140476638	0.0007124573799465187	0.0006979441864253403	0.08144357796765281	0.07748296243310335	-1.2668795669198464e-05	-0.00020093022485956347	-1.2488840796414866e-05	-0.00019807609631973533
6.92965598755826	0.0005617384197749671	0.0005566797420265161	0.0006043944983514505	0.0005969420064885626	0.0006291085099547549	0.0006201609127901364	0.0006556329074638453	0.0006449953743010693	0.0007118677214768797	0.0006973663834195584	0.08144605946608467	0.0774853216664561	-1.2561885172414876e-05	-0.00020043507929694282	-1.2383451844752945e-05	-0.00019758803079164555
6.971410650844719	0.0005612701895319574	0.0005562158035725955	0.0006038919958485059	0.0005964457253285651	0.0006285862234898693	0.0006196460449996773	0.0006550894454106631	0.0006444606779429704	0.0007112795556290719	0.0006967900410066317	0.0814485708546272	0.07748770931706715	-1.245572337846626e-05	-0.0001999386898224459	-1.227880095505847e-05	-0.00019709873948964285
7.01341690698215	0.000560803097687795	0.0005557529940449937	0.0006033907314963846	0.0005959506673138325	0.0006280652337278923	0.0006191324553693303	0.0006545473435031768	0.0006439273191234089	0.0007106928864279382	0.0006962151631102836	0.08145111249535526	0.07749012572916557	-1.235030515265613e-05	-0.00019944104891952974	-1.2174883065674616e-05	-0.0001966082150090115
7.055676271944047	0.000560337146938275	0.0005552913161243654	0.000602890708351796	0.0005954568354664501	0.0006275455439436391	0.0006186201471261495	0.0006540066052574349	0.0006433953012950378	0.0007101077179247208	0.000695641753679869	0.08145368475475903	0.07749257125117855	-1.224562539353137e-05	-0.00019894214900328944	-1.2071693147775939e-05	-0.0001961164498786444
7.098190270838397	0.0005598723399942049	0.0005548307725063504	0.0006023919294894731	0.0005949642328263385	0.0006270271574318017	0.0006181091235167671	0.0006534672342114407	0.0006428646279320304	0.0007095240541973126	0.0006950698166906165	0.08145628800379802	0.07749504623578418	-1.2141679032716575e-05	-0.00019844198242063849	-1.1969226205112496e-05	-0.00019562343655987746
7.1409604379627405	0.0005594086795815317	0.0005543713659017039	0.0006018943980023305	0.0005944728624514156	0.0006265100775071291	0.0006175993878075738	0.0006529292339253555	0.0006423353025302824	0.0007089418993505142	0.0006944993561438773	0.08145892261795955	0.07749755103996205	-1.2038461034692867e-05	-0.00019794054144958717	-1.1867477273804286e-05	-0.00019512916744580944
7.183988316859528	0.0005589461684414687	0.0005539130990364201	0.000601398117001625	0.0005939827274177508	0.0006259943075046062	0.0006170909432848946	0.0006523926079817008	0.0006418073286076073	0.000708361257516289	0.0006939303760673731	0.08146158897730958	0.07750008602504661	-1.1935966396566314e-05	-0.00019743781829813234	-1.1766441422173847e-05	-0.00019463363486120488
7.227275460371831	0.0005584848093306236	0.000553455974651863	0.0006009030896171185	0.0005934938308197292	0.0006254798507796409	0.0006165837932551695	0.0006518573599855666	0.0006412807097039426	0.0007077821328540275	0.0006933628805154506	0.08146428746655099	0.07750265155678054	-1.1834190147951701e-05	-0.00019693380510515945	-1.1666113750571916e-05	-0.00019413683106253576
7.270823430699384	0.0005580246050211221	0.0005529999955048894	0.0006004093189972335	0.0005930061757702052	0.0006249667107082371	0.0006160779410451288	0.0006513234935648142	0.0006407554493815462	0.0007072045295508009	0.0006927968735693284	0.08146701847508453	0.0775052480053709	-1.173312735070018e-05	-0.00019642849393866624	-1.1566489391119823e-05	-0.00019363874823635774
7.31463379945495	0.0005575655583007422	0.0005525451643679838	0.000599916808309224	0.0005925197654006712	0.0006244548906871915	0.0006155733900019831	0.0006507910123702896	0.0006402315512252071	0.000706628451821634	0.0006922323593373594	0.0814697823970605	0.07750787574554212	-1.1632773098685899e-05	-0.00019592187679504103	-1.1467563507507397e-05	-0.00019313937849871343
7.358708147721062	0.0005571076719730425	0.0005520914840293859	0.0005994255607393366	0.0005920346028614169	0.000623944394134271	0.0006150701434936011	0.0006502599200760331	0.000639709018842449	0.0007060539039097685	0.000691669341955287	0.08147257963144244	0.07751053515659403	-1.1533122517729671e-05	-0.00019541394560050607	-1.1369331294933116e-05	-0.00019263871389675613
7.403048066107065	0.000556650948857487	0.0005516389572932173	0.0005989355794929717	0.0005915506913216901	0.0006234352244884009	0.000614568204908691	0.0006497302203794853	0.000639187855863734	0.0007054808900869267	0.0006911078255864996	0.08147541058206385	0.0775132266224568	-1.1434170765271118e-05	-0.00019490469220839746	-1.1271787979760632e-05	-0.00019213674640582157
7.447655154806527	0.0005561953917895834	0.0005511875869796191	0.0005984468677948574	0.0005910680339698685	0.0006229273852098574	0.0006140675776569943	0.00064920191700171	0.0006386680659426774	0.0007049094146535904	0.0006905478144223011	0.08147827565768959	0.0775159505317464	-1.1335913030240292e-05	-0.00019439410839965088	-1.1174928819376526e-05	-0.00019163346792964997
7.49253102365499	0.0005557410036210096	0.0005507373759248784	0.0005979594288892105	0.0005905866340136186	0.0006224208797804527	0.0006135682651694652	0.000648675013687602	0.0006381496527562549	0.0007043394819392684	0.0006899893126821681	0.08148117527207704	0.07751870727782778	-1.123834453284605e-05	-0.0001938821858821771	-1.1078749102038515e-05	-0.00019112887030064973
7.537677292188054	0.0005552877872197485	0.0005502883269815647	0.0005974732660399095	0.0005901064946800678	0.0006219157117037308	0.0006130702708984632	0.0006481495142061078	0.0006376326200050164	0.0007037710963027754	0.0006894323246140222	0.08148410984403556	0.07752149725886778	-1.11414605243991e-05	-0.00019336891629023745	-1.0983244146633465e-05	-0.00019062294527821821
7.583095589699846	0.0005548357454702194	0.0005498404430186603	0.0005969883825306611	0.0005896276192159693	0.0006214118845051564	0.0006125735983179423	0.0006476254223504426	0.0006371169714132993	0.0007032042621325072	0.0006888768544944943	0.08148707979749181	0.07752432087789995	-1.1045256287109048e-05	-0.00019285429118408304	-1.0888409302506515e-05	-0.00019011568454881111
7.628787555301809	0.0005543848812734135	0.000549393726921698	0.0005965047816651747	0.0005891500108878754	0.0006209094017323118	0.0006120782509236418	0.0006471027419383133	0.0006366027107294447	0.0007026389838467254	0.0006883229066292009	0.08149008556155266	0.07752717854287736	-1.0949727133909189e-05	-0.0001923383020492886	-1.0794239949314492e-05	-0.00018960707972578983
7.674754837981857	0.0005539351975470269	0.0005489481815928913	0.0005960224667673308	0.0005886736729823022	0.0006204082669550898	0.000611584232233277	0.0006465814768121368	0.0006360898417260147	0.0007020752658938354	0.0006877704853530121	0.0814931275705677	0.07753007066674421	-1.0854868408224916e-05	-0.00019182094029571162	-1.070073149676571e-05	-0.000189097122347881
7.720999096663877	0.0005534866972255973	0.0005485038099512751	0.0005955414411813575	0.0005881986088059077	0.0006199084837658958	0.0006110915457867378	0.0006460616308392669	0.0006355783682000108	0.0007015131127526754	0.000687219595030333	0.08149620626419425	0.07753299766748527	-1.0760675483848826e-05	-0.00019130219725799202	-1.0607879384482918e-05	-0.00018858580387925983
7.767522000267617	0.0005530393832606392	0.0005480606149328388	0.0005950617082720034	0.0005877248216856605	0.0006194100557798387	0.0006106001951462794	0.0006455432079122187	0.0006350682939730959	0.0007009525289328035	0.0006866702400553785	0.08149932208746444	0.07753595996819738	-1.0667143764708266e-05	-0.00019078206419403942	-1.0515679081820294e-05	-0.0001880731157091059
7.814325227768903	0.0005525932586207815	0.0005476185994906652	0.0005945832714247135	0.0005872523149690154	0.0006189129866349394	0.0006101101838967228	0.0006450262119488973	0.0006345596228918172	0.0007003935189747881	0.0006861224248524573	0.08150247549085134	0.07753895799715048	-1.0574268684678846e-05	-0.0001902605322847417	-1.04241260876492e-05	-0.00018755904915053467
7.861410468260233	0.0005521483262919043	0.0005471777665950685	0.0005941061340458073	0.0005867810920240893	0.0006184172799923252	0.0006096215156456511	0.000644510646892826	0.0006340523588278293	0.0006998360874505005	0.000685576153876253	0.08150566693033591	0.07754199218784942	-1.0482045707436993e-05	-0.000189737592633632	-1.0333215930198592e-05	-0.00018704359544029214
7.908779421011744	0.0005517045892772789	0.0005467381192337325	0.0005936302995626553	0.0005863111562398368	0.0006179229395364384	0.000609134194023612	0.0006439965167133781	0.0006335465056781217	0.0006992802389634121	0.0006850314316121114	0.0815088968674754	0.07754506297910099	-1.0390470326220556e-05	-0.00018921323626581998	-1.0242944166878078e-05	-0.00018652674573843564
7.956433795532517	0.0005512620505977051	0.0005462996604118515	0.0005931557714238601	0.0005858425110262285	0.000617429968975237	0.000608648222684315	0.0006434838254060095	0.0006330420673652463	0.0006987259781488916	0.0006844882625763288	0.08151216576947198	0.07754817081507942	-1.0299538063681356e-05	-0.00018868745412758958	-1.0153306384071484e-05	-0.0001860084911271681
8.004375311632296	0.0005508207132916545	0.0005458623931522709	0.0005926825530994379	0.0005853751598144318	0.0006169383720404057	0.0006081636053048409	0.0006429725769924968	0.0006325390478375489	0.0006981733096745085	0.0006839466513164447	0.0815154741092441	0.07755131614539196	-1.0209244471734262e-05	-0.00018816023708653762	-1.0064298196982464e-05	-0.0001854888226105883
8.052605699483543	0.0005503805804154063	0.0005454263204956258	0.0005922106480809964	0.0005849091060569874	0.000616448152487555	0.0006076803455858394	0.0006424627755211679	0.000632037451069397	0.0006976222382403316	0.0006834066024115307	0.08151882236549643	0.07755449942514617	-1.0119585131280508e-05	-0.0001876315759294367	-9.975915249440213e-06	-0.00018496773111423281
8.101126699683881	0.0005499416550431963	0.0005449914455004896	0.0005917400598819255	0.0005844443532279971	0.0006159593140964441	0.0006071984472517419	0.0006419544250671496	0.0006315372810614206	0.0006970727685792441	0.0006828681204724956	0.08152221102279131	0.07755772111501949	-1.0030555652109675e-05	-0.00018710146136273476	-9.888153213725992e-06	-0.0001844452074840769
8.149940063318896	0.0005495039402673516	0.0005445577712435096	0.0005912707920375733	0.0005839809048232992	0.000615471860671177	0.0006067179140509636	0.0006414475297325994	0.0006310385418407405	0.0006965249054572437	0.0006823312101423752	0.08152564057162255	0.07756098168132956	-9.942151672708878e-06	-0.0001865698840120139	-9.801007790407462e-06	-0.00018392124248632624
8.199047552025359	0.0005490674391984417	0.0005441253008195565	0.0005908028481054414	0.0005835187643606603	0.0006149857960404285	0.0006062387497561176	0.0006409420936469571	0.0006305412374612105	0.0006959786536737641	0.0006817958760966401	0.08152911150848687	0.07756428159609857	-9.854368860034643e-06	-0.00018603683442033891	-9.714474708122714e-06	-0.00018339582680609867
8.248450938054788	0.0005486321549654164	0.0005436940373418678	0.0005903362316653641	0.0005830579353799571	0.0006145011240576489	0.000605760958164224	0.0006404381209671828	0.0006300453720036569	0.0006954340180619824	0.0006812621230435005	0.08153262433596205	0.07756762133713042	-9.767202909393216e-06	-0.0001855023030488262	-9.628549723464906e-06	-0.0001828689510479653
8.298152004337403	0.0005481980907157554	0.0005432639839421928	0.0005898709463197024	0.0005825984214433637	0.0006140178486012863	0.0006052845430969209	0.0006399356158780081	0.0006295509495761182	0.0006948910034891424	0.0006807299557242101	0.0815361795627789	0.07757100138807979	-9.680649544225456e-06	-0.00018496628027495077	-9.543228620760222e-06	-0.0001823406057341187
8.348152544546481	0.0005477652496156129	0.0005428351437709402	0.0005894069956935329	0.0005821402261355419	0.0006135359735750013	0.0006048095084006836	0.0006394345825921843	0.0006290579743140909	0.0006943496148568741	0.0006801993789133793	0.08153977770389977	0.07757442223852441	-9.594704515970658e-06	-0.0001844287563929764	-9.458507211909141e-06	-0.00018181078130434514
8.398454363163072	0.0005473336348499629	0.0005424075199973246	0.0005889443834348379	0.0005816833530638278	0.0006130555029078865	0.0006043358579470354	0.000638935025350732	0.0006285664503807722	0.0006938098571015156	0.0006796703974192869	0.08154341928059548	0.07757788438403942	-9.509363603839305e-06	-0.00018388972161220707	-9.374381336220775e-06	-0.00018127946811527518
8.449059275541144	0.0005469032496227512	0.0005419811158095167	0.0005884831132147013	0.000581227805858428	0.0006125764405546902	0.0006038635956327702	0.0006384369484231982	0.0006280763819673129	0.0006932717351944451	0.0006791430160841979	0.08154710482052417	0.07758138832627216	-9.424622614644801e-06	-0.00018334916605639018	-9.290846860215106e-06	-0.00018074665643941223
8.49996910797308	0.0005464740971570405	0.0005415559344147922	0.0005880231887275009	0.000580773588172608	0.0006120987904960388	0.000603392725380169	0.0006379403561079077	0.000627587773293063	0.0006927352541424073	0.0006786172397846818	0.08155083485780863	0.07758493457301736	-9.340477382703723e-06	-0.00018280707976446597	-9.20789967751804e-06	-0.00018021233646560442
8.551185697755594	0.0005460461806951604	0.0005411319790396793	0.0005875646136911042	0.0005803207036828866	0.0006116225567386574	0.0006029232511372206	0.0006374452527322229	0.0006271006286058233	0.0006922004189878462	0.0006780930734319313	0.08155460993311993	0.07758852363829295	-9.256923769579081e-06	-0.00018226345268811117	-9.12553570858645e-06	-0.0001796764982963106
8.602710893256043	0.0005456195034988612	0.0005407092529301162	0.0005871073918470672	0.0005798691560892364	0.0006111477433156043	0.000602455176877851	0.0006369516426528045	0.000626614952182106	0.0006916672348092461	0.0006775705219720952	0.08155843059375768	0.07759215604241947	-9.173957663921595e-06	-0.00018171827469169732	-9.043750900619707e-06	-0.0001791391319486274
8.654546553979111	0.0005451940688494613	0.0005402877593515974	0.0005866515269608325	0.0005794189491152748	0.0006106743542864922	0.0006019885066021395	0.0006364595302558727	0.0006261307483273832	0.0006911357067214661	0.0006770495903865993	0.08156229739373204	0.07759583231209538	-9.091574981381217e-06	-0.00018117153555262389	-8.962541227421766e-06	-0.00017860022735391445
8.706694550633951	0.0005447698800480008	0.0005398675015893278	0.000586197022821928	0.0005789700865084642	0.0006102023937377208	0.0006015232443365502	0.0006359689199574684	0.000625648021376349	0.0006906058398760843	0.0006765302836924785	0.08156621089384558	0.07759955298048073	-9.009771664283614e-06	-0.00018062322495804306	-8.881902689088055e-06	-0.00017805977435463027
8.759156765201672	0.0005443469404153988	0.0005394484829483816	0.0005857438832441732	0.0005785225720403163	0.0006097318657827148	0.0006010593941341641	0.0006354798162037288	0.000625166775693183	0.0006900776394617487	0.0006760126069427175	0.08157017166178354	0.07760331858727276	-8.928543681611077e-06	-0.00018007333250694146	-8.801831311990721e-06	-0.0001775177627062613
8.811935091003267	0.0005439252532926007	0.00053903070675385	0.0005852921120658767	0.0005780764095065859	0.0006092627745621464	0.0006005969600749011	0.0006349922234711455	0.0006246870156718075	0.0006895511107045182	0.0006754965652265778	0.08157418027219258	0.07760712967879269	-8.847887028770943e-06	-0.00017952184770801682	-8.722323148564401e-06	-0.00017697418207576754
8.865031432767935	0.0005435048220407402	0.0005386141763510054	0.0005848417131500465	0.0005776316027274835	0.0006087951242441834	0.0006001359462657598	0.0006345061462668447	0.0006242087457361602	0.0006890262588682233	0.0006749821636699508	0.0815782373067728	0.07761098680806376	-8.767797727390024e-06	-0.0001789687599784151	-8.643374277079834e-06	-0.00017642902203968136
8.918447706701835	0.0005430856500412919	0.0005381988951054514	0.0005843926903845936	0.0005771881555478715	0.0006083289190247196	0.0005996763568410494	0.0006340215891288573	0.000623731970340455	0.000688503089254819	0.0006744694074356908	0.0815823433543639	0.07761489053489631	-8.688271825246958e-06	-0.00017841405864477133	-8.564980801584882e-06	-0.00017588227208543972
8.972185840557227	0.0005426677406962285	0.000537784866403284	0.000583945047682539	0.0005767460718374742	0.0006078641631276159	0.0005992181959626231	0.0006335385566263936	0.0006232566939694557	0.0006879816072047427	0.0006739583017239685	0.08158649901103464	0.07761884142597474	-8.609305396011131e-06	-0.00017785773294048957	-8.487138851672078e-06	-0.00017533392160908046
9.02624777370205	0.000542251097428181	0.0005373720936512512	0.0005834987889822266	0.0005763053554910857	0.000607400860804946	0.0005987614678201211	0.0006330570533601249	0.0006227829211387482	0.0006874618180972808	0.00067344885177262	0.08159070488017132	0.07762284005494015	-8.530894539126449e-06	-0.00017729977200614533	-8.40984458230342e-06	-0.00017478395991449291
9.080635457189915	0.0005418357236805961	0.0005369605802769137	0.0005830539182475322	0.000575866010428781	0.0006069390163372351	0.000598306176631209	0.0006325770839624634	0.0006223106563950164	0.0006869437273509341	0.0006729410628575037	0.08159496157257183	0.07762688700247791	-8.453035379630061e-06	-0.00017674016488830602	-8.333094173712356e-06	-0.00017423237621370935
9.135350853830497	0.0005414216229178985	0.0005365503297288024	0.0005826104394680779	0.0005754280405961221	0.0006064786340337118	0.000597852326641818	0.0006320986530978465	0.0006218399043163162	0.0006864273404237881	0.0006724349402928519	0.08159926970653632	0.07763098285640715	-8.375724068013582e-06	-0.00017617890053904517	-8.256883831206895e-06	-0.0001736791596256282
9.190395938260405	0.0005410087986256498	0.0005361413454765845	0.0005821683566594451	0.0005749914499643755	0.0006060197182325491	0.0005973999221263915	0.0006316217654630217	0.000621370669512359	0.0006859126628138873	0.0006719304894316378	0.08160362990796237	0.07763512821176939	-8.298956780040945e-06	-0.00017561596781488775	-8.181209785002204e-06	-0.00017312429917476502
9.245772697014415	0.000540597254310712	0.0005357336310112249	0.0005817276738633912	0.000574556242530724	0.0006055622733011221	0.0005969489673881305	0.000631146425787336	0.000620902956624791	0.000685399700059612	0.0006714277156659369	0.08160804281043918	0.0776393236709175	-8.222729716576664e-06	-0.0001750513554758526	-8.106068290087906e-06	-0.00017256778379132198
9.301483128597186	0.0005401869935014103	0.0005353271898451498	0.0005812883951480678	0.0005741224223184834	0.0006051063036362536	0.0005964994667592401	0.0006306726388330268	0.0006204367703274796	0.0006848884577400594	0.0006709266244272951	0.08161250905534322	0.07764356984360832	-8.147039103478283e-06	-0.00017448505218546628	-8.031455626030318e-06	-0.0001720096023091755
9.357529243555355	0.0005397780197476986	0.0005349220255124144	0.000580850524608241	0.0005736899933773215	0.0006046518136644723	0.000596051424601186	0.0006302004093955171	0.0006199721153268015	0.0006843789414754319	0.0006704272211871033	0.08161702929193701	0.0776478673470951	-8.071881191344839e-06	-0.00017391704650837614	-7.957368096851887e-06	-0.00017144974346630648
9.413913064550128	0.0005393703366213238	0.0005345181415688672	0.0005804140663655117	0.0005732589597834755	0.0006041988078422706	0.0005956048453049387	0.0006297297423037106	0.0006195089963619302	0.0006838711569274222	0.0006699295114569691	0.08162160417746629	0.07765221680622088	-7.997252255457013e-06	-0.00017334732691123844	-7.883802030887212e-06	-0.00017088819590371784
9.47063662643026	0.0005389639477159919	0.0005341155415923179	0.0005799790245685378	0.0005728293256399732	0.0006037472906563578	0.0005951597332912344	0.0006292606424202916	0.000619047418205131	0.0006833651097996079	0.0006694335007890988	0.08162623437726366	0.07765661885351627	-7.92314859556463e-06	-0.0001727758817609698	-7.81075378056273e-06	-0.0001703249481637692
9.527701976305488	0.0005385588566475377	0.0005337142291827069	0.000579545403393263	0.0005724010950768592	0.0006032972666239276	0.0005947160930108296	0.0006287931146420279	0.0006185873856620545	0.0006828608058378497	0.0006689391947766794	0.08163092056484315	0.07766107412928916	-7.849566535726195e-06	-0.0001722026993236786	-7.738219722309113e-06	-0.00016975998869034337
9.585111173620431	0.0005381550670540897	0.0005333142079622743	0.0005791132070431379	0.0005719742722514159	0.0006028487402929164	0.0005942739289447602	0.0006283271639000726	0.0006181289035720364	0.0006823582508306883	0.0006684465990542653	0.08163566342200913	0.07766558328173061	-7.77650242419093e-06	-0.00017162776776460942	-7.666196256378259e-06	-0.0001691933058274031
9.642866290228868	0.0005377525825962444	0.0005329154815757305	0.0005786824397493532	0.0005715488613483912	0.0006024017162422715	0.0005938332456046034	0.0006278627951602764	0.000617671976808396	0.0006818574506097548	0.0006679557192981688	0.08164046363895815	0.07767014696700775	-7.703952633216632e-06	-0.00017105107514685247	-7.594679806699305e-06	-0.0001686248878186719
9.700969410468568	0.0005373514069572321	0.0005325180536904275	0.0005782531057710663	0.0005711248665802267	0.0006019561990822159	0.0005933940475327393	0.0006274000134234925	0.0006172166102787395	0.0006813584110501738	0.000667466561226854	0.08164532191438346	0.07767476584936547	-7.631913558901401e-06	-0.00017047260942985865	-7.523666820702553e-06	-0.00016805472280585765
9.75942263123647	0.000536951543843094	0.0005321219279965356	0.0005778252093956379	0.0005707022921872902	0.0006015121934545242	0.0005929563393026214	0.0006269388237258958	0.0006167628089252706	0.000680861138070982	0.0006669791306013391	0.0816502389555816	0.07767944060122943	-7.560381621057009e-06	-0.00016989235846939787	-7.45315376919891e-06	-0.00016748279882852768
9.818228062064373	0.00053655299698285	0.0005317271082072119	0.00057739875493886	0.0005702811424381035	0.0006010697040327879	0.0005925201255190391	0.0006264792311392924	0.0006163105777250925	0.0006803656376355398	0.0006664934332255927	0.08165521547856126	0.07768417190330522	-7.489353263073588e-06	-0.00016931031001703178	-7.3831371462411075e-06	-0.00016690910382372026
9.877387825195074	0.0005361557701286764	0.0005313335980587797	0.0005769737467451965	0.0005698614216295788	0.0006006287355226934	0.0005920854108183903	0.0006260212407714442	0.0006158599216905249	0.0006798719157519577	0.0006660094749469456	0.08166025220815376	0.07768896044468689	-7.418824951709729e-06	-0.00016872645171757406	-7.3136134689138e-06	-0.00016633362562337717
9.936904055658934	0.0005357598670560812	0.000530941401310905	0.0005765501891880204	0.000569443134087256	0.0006001892926623015	0.0005916521998689569	0.0006255648577663894	0.0006154108458694181	0.0006793799784735208	0.0006655272616565007	0.0816653498781213	0.07769380692295788	-7.348793176965851e-06	-0.0001681407711091737	-7.244579277223412e-06	-0.00016575635195451022
9.996778901350961	0.0005353652915640788	0.0005305505217467727	0.0005761280866698515	0.0005690262841655371	0.0005997513802223245	0.0005912204973711772	0.0006251100873047664	0.000614963355345469	0.0006788898318991183	0.0006650467992895466	0.08167050923127105	0.07769871204430179	-7.27925445199052e-06	-0.00016755325562321788	-7.17603113398451e-06	-0.0001651772704388682
10.05701452310831	0.000534972047475367	0.0005301609631732647	0.000575707443622599	0.0005686108762479271	0.0005993150030064057	0.0005907903080579225	0.0006246569346041417	0.000614517455238542	0.0006784014821736767	0.0006645680938259761	0.08167573101956788	0.07770367652360705	-7.210205312854073e-06	-0.0001669638925821254	-7.1079656246151104e-06	-0.00016459636859103566
10.117613094788254	0.0005345801386365078	0.0005297727294211418	0.0005752882645078044	0.0005681969147472762	0.0005988801658514088	0.0005903616366947797	0.0006242054049193425	0.0006140731507049932	0.0006779149354886017	0.0006640911512907117	0.08168101600425211	0.07770870108457831	-7.141642318420245e-06	-0.0001663726691982087	-7.040379357009172e-06	-0.00016401363381739198
10.178576803346665	0.0005341895689181071	0.0005293858243452259	0.0005748705538168901	0.0005677844041060236	0.0005984468736277031	0.0005899344880803335	0.0006237555035427912	0.0006136304469379984	0.0006774301980822223	0.0006636159777541343	0.08168636495595195	0.07771378645984808	-7.07356205022127e-06	-0.00016577957257375708	-6.973268961403892e-06	-0.00016342905341598657
10.239907848916916	0.0005338003422149946	0.0005290002518245785	0.000574454316071403	0.0005673733487964407	0.0005980151312394524	0.0005895088670464492	0.0006233072358048411	0.0006131893491678797	0.0006769472762402358	0.0006631425793325116	0.08169177865480602	0.07771893339108854	-7.005961112304358e-06	-0.0001651845896997739	-6.906631090208837e-06	-0.00016284261457472082
10.301608444889292	0.0005334124624464057	0.0005286160157626897	0.0005740395558232657	0.0005669637533208832	0.0005975849436249065	0.0005890847784585649	0.000622860607074118	0.000612749862662442	0.0006764661762961633	0.0006626709621884404	0.08169725789058102	0.07772414262912303	-6.938836131072101e-06	-0.00016458770745443607	-6.840462417906194e-06	-0.00016225430437122323
10.363680817990868	0.0005330259335561674	0.0005282331200876576	0.0005736262776550298	0.0005665556222120349	0.0005971563157566986	0.0005886622272159744	0.0006224156227578649	0.0006123119927273051	0.0006759869046318071	0.0006622011325312813	0.08170280346279303	0.07772941493404618	-6.872183755127215e-06	-0.00016398891260219206	-6.774759640865158e-06	-0.0001616641097712812
10.426127208365882	0.0005326407595128811	0.0005278515687523795	0.000573214486180128	0.0005661489600331651	0.0005967292526421415	0.0005882412182521284	0.0006219722883022889	0.000611875744706247	0.0006755094676777139	0.0006617330966176108	0.08170841618083187	0.07773475107533649	-6.806000655174525e-06	-0.0001633881917934843	-6.7095194772040165e-06	-0.00016107201762752266
10.488949869656532	0.0005322569443101082	0.000527471365734736	0.0005728041860431287	0.000565743771378378	0.000596303759323526	0.000587821756534923	0.0006215306091929092	0.000611441123981543	0.0006750338719136393	0.0006612668607516683	0.08171409686408483	0.07774015183197816	-6.740283523836224e-06	-0.00016278553156309772	-6.644738666686072e-06	-0.0001604780146796242
10.552151069084381	0.0005318744919665594	0.0005270925150377817	0.0005723953819199981	0.0005653400608728714	0.0005958798408784265	0.0005874038470670014	0.0006210905909549155	0.0006110081359743139	0.0006745601238690242	0.0006608024312858131	0.08171984634206203	0.07774561799257908	-6.6750290755243635e-06	-0.00016218091832924386	-6.580413970532287e-06	-0.00015988208755202127
10.615733087532126	0.0005314934065262793	0.000526715020689933	0.0005719880785183546	0.000564937833173193	0.0005954575024200027	0.000586987494886053	0.00062065223915352	0.0006105767861448717	0.0006740882301234678	0.0006603398146209814	0.081725665454527	0.07775115035549122	-6.610234046277794e-06	-0.00016157433839204816	-6.516542171305928e-06	-0.00015928422275343634
10.679698219625935	0.0005311136920588415	0.0005263388867451627	0.0005715822805777381	0.0005645370929675026	0.0005950367490973152	0.0005865727050651182	0.0006202155593943237	0.0006101470799930773	0.0006736181973072151	0.000659879017207157	0.08173155505162245	0.07775674972893827	-6.5458951936624155e-06	-0.00016096577793352218	-6.453120072780726e-06	-0.00015868440667597683
10.744048773818252	0.0005307353526595335	0.0005259641172831884	0.0005711779928698668	0.0005641378449758311	0.0005946175860956255	0.0005861594827128921	0.0006197805573236754	0.0006097190230586899	0.0006731500321016386	0.0006594200455438343	0.08173751599400626	0.07776241693113586	-6.482009296612454e-06	-0.00016035522301605099	-6.3901444997700035e-06	-0.00015808262559360853
10.808787072471103	0.0005303583924495538	0.0005255907164096713	0.000570775220198911	0.0005637400939503495	0.0005942000186367202	0.0005857478329740373	0.0006193472386290435	0.0006092926209217322	0.0006726837412397366	0.0006589629061804994	0.08174354915298024	0.07776815279042058	-6.418573155247444e-06	-0.00015974265958015876	-6.327612298019994e-06	-0.00015747886566125358
10.87391545193992	0.0005299828155762036	0.0005252186882564074	0.0005703739674017583	0.0005633438446756328	0.0005937840519792232	0.0005853377610294921	0.0006189156090393853	0.0006088678792028493	0.0006722193315066274	0.000658507605717106	0.08174965541062638	0.07777395814537716	-6.355583590808046e-06	-0.0001591280734453554	-6.265520334070192e-06	-0.00015687311291427697
10.93943626265785	0.0005296086262130804	0.0005248480369815257	0.0005699742393482844	0.0005629491019689293	0.0005933696914189146	0.0005849292720967867	0.0006184856743255221	0.0006084448035636758	0.0006717568097400548	0.0006580541508045616	0.0817558356599461	0.07777983384496859	-6.293037445476504e-06	-0.0001585114503079299	-6.203865495107638e-06	-0.00015626535326669633
11.00535186922059	0.0005292358285602745	0.0005244787667696854	0.0005695760409416274	0.0005625558706804323	0.0005929569422890545	0.0005845223714303595	0.000618057440300517	0.000608023399707206	0.000671296182830894	0.0006576025481452168	0.08176209080499451	0.07778578074866839	-6.230931582231793e-06	-0.00015789277573954874	-6.142644688835082e-06	-0.00015565557251021045
11.071664650471687	0.0005288644268445686	0.0005241108818322764	0.0005691793771184659	0.0005621641556935544	0.00059254580996071	0.0005841170643218792	0.0006176309128200594	0.0006076036733781671	0.0006708374577236699	0.0006571528044933629	0.08176842176102174	0.0777917997265924	-6.16926288471778e-06	-0.00015727203518650645	-6.081854843310516e-06	-0.0001550437563128254
11.138376999588447	0.0005284944253196352	0.0005237443864076203	0.0005687842528492957	0.0005617739619252041	0.0005921362998430823	0.0005837133561005688	0.0006172060977828517	0.0006071856303633975	0.0006703806414170762	0.0006567049266557319	0.08177482945461707	0.07779789165963406	-6.108028257136543e-06	-0.00015664921396890685	-6.021492906856975e-06	-0.0001544298902182717
11.205491324168262	0.000528125828266235	0.00052337928476117	0.0005683906731387079	0.0005613852943260623	0.0005917284173838376	0.0005833112521335289	0.0006167830011309945	0.0006067692764922254	0.0006699257409644967	0.0006562589214920013	0.08178131482385081	0.07780405743960182	-6.047224624101781e-06	-0.00015602429727948341	-5.9615558479289565e-06	-0.00015381395964501887
11.273010046315514	0.0005277586399924201	0.0005230155811857144	0.0005679986430256745	0.0005609981578808633	0.0005913221680694412	0.000582910757826069	0.0006163616288503848	0.000606354617636855	0.0006694727634745411	0.0006558147959153061	0.08178787881842249	0.07781029796935973	-5.986848930464479e-06	-0.00015539727018135108	-5.902040654932016e-06	-0.00015319594988424945
11.340935602728974	0.0005273928648337372	0.0005226532800015843	0.0005676081675838349	0.0005606125576086794	0.0005909175574254998	0.00058251187862204	0.0006159419869711124	0.0006059416597127537	0.0006690217161115808	0.0006553725568927583	0.08179452239980407	0.0778166141629635	-5.926898141214894e-06	-0.00015476811760763154	-5.842944336136892e-06	-0.0001525758460992066
11.409270444789758	0.0005270285071534302	0.0005222923855568568	0.0005672192519217806	0.000560228498563206	0.0005905145910170973	0.0005821146200041692	0.0006155240815678613	0.0006055304086790462	0.000668572606096291	0.0006549322114459669	0.08180124654139509	0.07782300694580689	-5.867369241358521e-06	-0.00015413682436059284	-5.784263919523386e-06	-0.00015195363332401457
11.478017038649782	0.0005266655713426469	0.0005219329022275643	0.0005668319011833481	0.0005598459858330488	0.0005901132744491419	0.0005817189874943992	0.0006151079187603155	0.000605120870538908	0.0006681254407062005	0.0006544937666515682	0.08180805222867094	0.07782947725476322	-5.808259235766042e-06	-0.00015350337510970646	-5.725996452672806e-06	-0.00015132929646248516
11.547177865320764	0.0005263040618206454	0.0005215748344179025	0.0005664461205479097	0.0005594650245420148	0.0005897136133667119	0.0005813249866542291	0.0006146935047135688	0.0006047130513399676	0.0006676802272762459	0.0006540572296417594	0.08181494045933883	0.07783602603833421	-5.74956514904322e-06	-0.00015286775439081468	-5.668139002596231e-06	-0.00015070282028620263
11.616755420763786	0.0005259439830350021	0.000521218186560443	0.0005660619152306711	0.0005590856198494079	0.0005893156134554071	0.0005809326230850628	0.0006142808456385382	0.0006043069571747112	0.000667236973199333	0.0006536226076048404	0.08182191224349054	0.07784265425679465	-5.69128402539993e-06	-0.00015222994660439582	-5.610688655660785e-06	-0.00015007418943445427
11.686752215979308	0.0005255853394618235	0.0005208629631163419	0.0005656792904829681	0.0005587077769503192	0.0005889192804417037	0.0005805419024285512	0.0006138699477923846	0.000603902594180887	0.000666795685926906	0.0006531899077857565	0.08182896860376569	0.07784936288234612	-5.63341292853306e-06	-0.00015158993601517567	-5.553642517442184e-06	-0.00014944338841264837
11.75717077709787	0.0005252281356059529	0.0005205091685755555	0.0005652982515925656	0.0005583315010759291	0.0005885246200933085	0.0005801528303669493	0.0006134608174789289	0.0006034999685419214	0.000666356372969516	0.0006527591374866536	0.0818361105755054	0.077856152899268	-5.575948941479933e-06	-0.00015094770674975444	-5.496997712563408e-06	-0.00014881040159007985
11.82801364547121	0.0005248723760011889	0.0005201568074570565	0.000564918803883965	0.0005579567974938099	0.0005881316382195241	0.0005797654126234682	0.0006130534610490861	0.0006030990864873345	0.0006659190418974078	0.0006523303040674377	0.0818433392069183	0.07786302530406815	-5.518889166497738e-06	-0.00015030324279610707	-5.440751384612301e-06	-0.00014817521319973603
11.899283377763982	0.0005245180652104938	0.0005198058843090468	0.0005645409527187049	0.0005575836715082229	0.0005877403406716079	0.0005793796549626348	0.0006126478849012897	0.0006026999542931587	0.0006654837003411	0.000651903414946334	0.08185065555924455	0.07786998110564547	-5.462230724939503e-06	-0.00014965652800193185	-5.384900695988917e-06	-0.00014753780733649247
11.970982546046038	0.0005241652078262131	0.0005194564037091788	0.0005641647034956734	0.0005572121284604313	0.0005873507333431449	0.0005789955631906531	0.000612244095481932	0.000602302578282367	0.0006650503559919834	0.0006514784776004644	0.08185806070692246	0.07787702132544354	-5.4059707571239846e-06	-0.00014900754607344302	-5.32944282780317e-06	-0.00014689816795612765
12.043113737885237	0.0005238138084702899	0.0005191083702647725	0.0005637900616514167	0.0005568421737290044	0.0005869628221704134	0.0005786131431557684	0.000611842099285799	0.0006019069648252982	0.0006646190166029161	0.0006510554995664189	0.08186555573775559	0.07788414699761147	-5.350106422199498e-06	-0.0001483562805736638	-5.274374979727381e-06	-0.00014625627887374093
12.115679556440844	0.0005234638717944865	0.0005187617886130381	0.0005634170326604566	0.0005564738127301308	0.0005865766131327659	0.0005782324007486372	0.0006114419028565209	0.0006015131203400941	0.0006641896899888356	0.0006506344884408436	0.08187314175308649	0.07789135916916957	-5.2946348980424315e-06	-0.00014770271492173248	-5.2196943698835235e-06	-0.00014561212376223986
12.188682620557461	0.0005231154024805991	0.0005184166634212985	0.0005630456220356005	0.0005561070509179348	0.0005861921122529995	0.0005778533419026992	0.0006110435127870119	0.0006011210512931362	0.0006637623840273641	0.0006502154518810291	0.08188081986796772	0.07789865890016952	-5.239553381117604e-06	-0.0001470468323910984	-5.1653982347226596e-06	-0.00014496568615136873
12.26212556485955	0.0005227684052406849	0.0005180729993872116	0.0005626758353282699	0.0005557418937847888	0.0005858093255977456	0.0005774759725945523	0.0006106469357199333	0.000600730764199487	0.0006633371066594379	0.0006497983976055063	0.08188859121133814	0.07790604726386594	-5.1848590863308106e-06	-0.00014638861610755116	-5.111483828895268e-06	-0.00014431694942619588
12.336011039846525	0.0005224228848172814	0.0005177308012389976	0.0005623076781288143	0.0005553783468616372	0.0005854282592778502	0.0005771002988443327	0.0006102521783481445	0.0006003422656233388	0.0006629138658899282	0.0006493833333946517	0.0818964569262024	0.07791352534688281	-5.130549246961172e-06	-0.000145728049049193	-5.057948425148031e-06	-0.00014366589682593411
12.41034171198835	0.0005220788459836315	0.0005173900737356653	0.0005619411560668412	0.0005550164157183166	0.000585048919448765	0.0005767263267160958	0.000609859247415168	0.0005999555621784637	0.0006624926697882778	0.0006489702670912971	0.0819044181698094	0.07792109424938602	-5.076621114475516e-06	-0.00014506511404353828	-5.004789314162501e-06	-0.00014301251144162308
12.485120263821853	0.0005217362935439116	0.0005170508216672427	0.0005615762748115446	0.0005546561059638851	0.0005846713123109419	0.0005763540623182084	0.0006094681497156597	0.0005995706605286731	0.0006620735264891447	0.0006485592066013484	0.08191247611383601	0.077928755085256	-5.023071958460291e-06	-0.00014439979376715262	-4.952003804473571e-06	-0.00014235677621572684
12.560349394047481	0.0005213952323334545	0.0005167130498550039	0.0005612130400720298	0.0005542974232469444	0.0005842954441102253	0.0005759835118037316	0.0006090788920958753	0.0005991875673882733	0.0006616564441930469	0.0006481501598944057	0.0819206319445747	0.07793650898226659	-4.9698990664832216e-06	-0.00014373207074402927	-4.899589222351081e-06	-0.00014169867394066282
12.63603181762671	0.0005210556672189832	0.0005163767631517041	0.0005608514575976552	0.0005539403732559779	0.0005839213211382572	0.0005756146813708213	0.0006086914814541533	0.0005988062895225366	0.0006612414311670224	0.0006477431350044002	0.08192888686311704	0.0779443570822601	-4.917099743926342e-06	-0.00014306192734267476	-4.847542911640655e-06	-0.00014103818725627604
12.712170265880024	0.0005207176030988399	0.0005160419664418135	0.0005604915331783657	0.0005535849617196823	0.0005835489497328825	0.0005752475772631236	0.0006083059247413956	0.0005984268337481708	0.0006608284957452944	0.0006473381400302311	0.08193724208554704	0.07795230054133265	-4.8646713139382895e-06	-0.00014238934577667783	-4.795862233689975e-06	-0.00014037529864963094
12.78876748658549	0.0005203810449032171	0.0005157086646417491	0.0005601332726450311	0.0005532311944073039	0.0005831783362785523	0.0005748822057701763	0.0006079222289615532	0.000598049206933792	0.000660417646329939	0.0006469351831364089	0.08194569884313381	0.07796034053001319	-4.812611117280784e-06	-0.00014171430810215602	-4.744544567203933e-06	-0.00013970999045261057
12.865826244077915	0.0005200459975943925	0.0005153768627001162	0.0005597766818697916	0.0005528790771289811	0.0005828094872067424	0.0005745185732278173	0.0006075404011721216	0.0005976734160004089	0.0006600088913915684	0.0006465342725537134	0.08195425838252794	0.07796847823345342	-4.760916512204158e-06	-0.00014103679621611798	-4.693587308137077e-06	-0.00013904224484084793
12.943349319348618	0.0005197124661669639	0.0005150465655979425	0.0005594217667664019	0.0005525286157360872	0.000582442408996365	0.000574156686018592	0.000607160448484636	0.0005972994679219055	0.0006596022394700163	0.0006461354165798514	0.08196292196595864	0.07797671485161205	-4.709584874345012e-06	-0.00014035679185532557	-4.6429878695847596e-06	-0.00013837204383228274
13.0213395101458	0.0005193804556480859	0.0005147177783489214	0.0005590685332905819	0.0005521798161215758	0.000582077108174193	0.0005737965505721682	0.0006067823780651752	0.0005969273697255339	0.0006591976991750345	0.0006457386235801261	0.08197169087143433	0.07798505159945195	-4.6586135965809294e-06	-0.00013967427659378195	-4.592743681646524e-06	-0.00013769936928501036
13.099799631075467	0.0005190499710977107	0.0005143905059996533	0.000558716987440369	0.0005518326842203344	0.000581713591315285	0.0005734381733657552	0.0006064061971348722	0.0005965571284924098	0.0006587952791869978	0.0006453439019881164	0.08198056639294854	0.07799348970712641	-4.608000088960652e-06	-0.0001389892318427871	-4.542852191338938e-06	-0.00013702420289649075
13.178732513703073	0.000518721017608824	0.0005140647536298875	0.0005583671352564712	0.0005514872260095315	0.0005813518650434101	0.0005730815609245234	0.0006060319129704225	0.0005961887513580119	0.0006583949882576124	0.0006449512603063563	0.08198954984068403	0.07800203042018258	-4.557741778540153e-06	-0.00013830163884753777	-4.493310862449876e-06	-0.00013634652620114762
13.258141006655675	0.0005183936003076924	0.0005137405263527711	0.0005580189828226306	0.0005511434475089796	0.0005809919360314883	0.0005727267198220351	0.0006056595329046107	0.0005958222455126923	0.0006579968352106407	0.0006445607071070326	0.08199864254122456	0.07801067499975538	-4.507836109294162e-06	-0.00013761147868653067	-4.4441171754543846e-06	-0.00013566632056952188
13.338027975724735	0.000518067724354101	0.0005134178293150906	0.0005576725362659797	0.0005508013547814879	0.000580633811002021	0.0005723736566806685	0.0006052890643268275	0.000595457618202183	0.0006576008289426256	0.00064417225103268	0.08200784583776508	0.07801942472277189	-4.4582805420060115e-06	-0.00013691873226996665	-4.395268627375472e-06	-0.00013498356720585691
13.418396303969553	0.0005177433949416033	0.0005130966676975275	0.0005573278017574103	0.0005504609539332318	0.0005802774967275384	0.0005720223781720621	0.0006049205146836061	0.0005950948767281196	0.0006572069784236314	0.000643785900796896	0.08201716109032971	0.07802828088215472	-4.409072554138402e-06	-0.0001362233803375995	-4.346762731698671e-06	-0.00013429824714732141
13.49924889182131	0.0005174206172977644	0.0005127770467149007	0.0005569847855119413	0.0005501222511141112	0.0005799230000310413	0.0005716728910175418	0.0006045538914791541	0.000594734028448557	0.000656815292697987	0.0006434016651850499	0.08202658967598572	0.07803724478703132	-4.3602096397150035e-06	-0.00013552540345687647	-4.2985970182575495e-06	-0.00013361034126217752
13.580588657187745	0.0005170993966844134	0.0005124589716164258	0.0005566434937890907	0.0005497852525181273	0.0005795703277864591	0.000571325201988575	0.0006041892022758988	0.0005943750807785035	0.0006564257808850446	0.0006430195530550159	0.08203613298906878	0.07804631776294006	-4.31168930920987e-06	-0.00013482478202131443	-4.2507690330602366e-06	-0.00013291983024626974
13.662418535558457	0.0005167797383978914	0.0005121424476859673	0.0005563039328932524	0.0005494499643837522	0.0005792194869190985	0.0005709793179072164	0.0006038264546950337	0.0005940180411904551	0.0006560384521799421	0.0006426395733379057	0.08204579244140471	0.07805550115204896	-4.263509089476748e-06	-0.00013412149624995873	-4.203276338276413e-06	-0.00013222669462421843
13.744741480110864	0.0005164616477693008	0.0005118274802422906	0.0005559661091740705	0.0005491163929943034	0.0005788704844061054	0.0005706352456465555	0.000603465656417069	0.0005936629172149298	0.000655653315854372	0.0006422617350388053	0.08205556946253857	0.07806479631336673	-4.215666523572133e-06	-0.00013341552618369168	-4.1561165120850875e-06	-0.00013153091474640832
13.827560461816718	0.000516145130164765	0.0005115140746393238	0.0005556300290268281	0.0005487845446783263	0.000578523327276933	0.0005702929921311783	0.0006031068151823966	0.0005933097164410187	0.0006552703812573726	0.0006418860472375339	0.08206546549996213	0.07807420462296469	-4.168159170686754e-06	-0.0001327068516846358	-4.109287148529751e-06	-0.00013083247078611582
13.910878469549415	0.0005158301909856776	0.0005112022362664158	0.0005552956988928274	0.000548454425809977	0.0005781780226138064	0.00056995256433763	0.0006027499387918515	0.0005929584465169369	0.0006548896578161107	0.0006415125190894018	0.08207548201935223	0.0780837274741982	-4.120984606041048e-06	-0.0001319954524346273	-4.062785857459825e-06	-0.00013013134273932858
13.9946985101918	0.0005155168356689623	0.0005108919705485958	0.0005549631252597815	0.000548126042809406	0.0005778345775521984	0.0005696139692948768	0.0006023950351072842	0.0005926091151505771	0.0006545111550366878	0.0006411411598259777	0.08208562050480261	0.07809336627793131	-4.074140420724272e-06	-0.00013128130793166326	-4.016610264398392e-06	-0.000129427510422081
14.079023608744702	0.0005152050696873338	0.0005105832829468403	0.0005546323146622097	0.0005477994021431549	0.0005774929992813131	0.0005692772140847836	0.0006020421120521426	0.0005922617301100803	0.0006541348825049532	0.0006407719787558727	0.08209588245906735	0.07810312246276478	-4.027624221639853e-06	-0.0001305643974899573	-3.970758010437246e-06	-0.00012872095346898316
14.163856808436103	0.000514894898549553	0.0005102761789583331	0.0005543032736818286	0.0005474745103245433	0.0005771532950445613	0.0005689423058425829	0.0006016911776120506	0.0005919162992243991	0.0006537608498873183	0.0006404049852655242	0.0821062694038041	0.0781129974752697	-3.981433631387431e-06	-0.00012984470023741368	-3.925226752157524e-06	-0.000128011651331722
14.24920117083096	0.0005145863278006943	0.0005099706641167333	0.0005539760089479588	0.0005471513739140696	0.0005768154721400575	0.0005686092517573602	0.0006013422398354038	0.0005915728303838752	0.0006533890669315933	0.0006400401888199934	0.0821167828798183	0.0781229927802184	-3.935566288124949e-06	-0.00012912219511315715	-3.880014161457539e-06	-0.0001272995832756474
14.335059775941703	0.0005142793630224066	0.0005096667439924478	0.0005536505271379236	0.0005468299995198148	0.0005764795379211077	0.0005682780590725409	0.0006009953068339645	0.0005912313315408265	0.0006530195434678253	0.0006396775989637787	0.0821274244473185	0.07813310986082585	-3.8900198454944884e-06	-0.00012839686086638102	-3.835117925518952e-06	-0.00012658472837986934
14.421435722339384	0.0005139740098331807	0.0005093644241928961	0.0005533268349774598	0.0005465103937978431	0.0005761454997967125	0.0005679487350863754	0.0006006503867834654	0.0005908918107101299	0.0006526522894091504	0.0006393172253216256	0.08213819568616475	0.0781433502189895	-3.844791972494772e-06	-0.00012766867605379373	-3.7905357466718956e-06	-0.00012586706553442684
14.50833212726552	0.0005136702738886158	0.000509063710362785	0.0005530049392411287	0.0005461925634526135	0.0005758133652320688	0.0005676212871524406	0.0006003074879242218	0.0005905542759698194	0.0006522873147526546	0.0006389590775993584	0.08214909819612956	0.07815371537553377	-3.7998803533896564e-06	-0.0001269376190381477	-3.746265342277448e-06	-0.00012514657343787317
14.595752126744532	0.0005133681608816889	0.0005087646081843825	0.00055268484675273	0.0005458765152373907	0.0005754831417490797	0.0005672957226801372	0.0005999666185617458	0.0005902187354616868	0.0006519246295802455	0.000638603165584714	0.08216013359715664	0.0781642068704578	-3.7552826875914685e-06	-0.00012620366798585247	-3.702304444635693e-06	-0.000124423230595902
14.683698875697011	0.0005130676765430286	0.0005084671233777955	0.0005523665643857251	0.0005455622559546652	0.0005751548369268697	0.0005669720491351994	0.0005996277870673769	0.0005898851973918934	0.0006515642440595394	0.0006382494991481957	0.08217130352962852	0.07817482626318845	-3.7109966895664676e-06	-0.00012546680086525375	-3.6586508008903083e-06	-0.00012369701531934896
14.772175548053516	0.0005127688266411835	0.0005081712617012439	0.0005520500990636551	0.0005452497924565693	0.0005748284584023024	0.0005666502740402009	0.0005992910018789051	0.0005895536700315798	0.000651206168444748	0.0006378980882439226	0.08218260965463152	0.07818557513283309	-3.6670200887177484e-06	-0.00012472699544424648	-3.6153021729275203e-06	-0.0001229679057224431
14.861185336869132	0.0005124716169829013	0.0005078770289513436	0.0005517354577605724	0.0005449391316453045	0.0005745040138705091	0.0005663304049750759	0.0005989562715012158	0.0005892241617174934	0.00065085041307759	0.0006375489429105043	0.08219405365423046	0.07819645507844115	-3.6233506292863635e-06	-0.00012398422928820707	-3.5722563372464315e-06	-0.0001222358797196843
14.95073145443871	0.0005121760534134035	0.000507584430963388	0.0005514226475014697	0.0005446302804735697	0.0005741815110854168	0.0005660124495776398	0.0005986236045069314	0.000588896680852614	0.0006504969883882038	0.0006372020732719187	0.08220563723174283	0.07820746771926312	-3.5799860702710913e-06	-0.00012323847975863333	-3.529511084884862e-06	-0.00012150091502474702
15.040817132412794	0.0005118821418166629	0.0005072934736116294	0.0005511116753627155	0.0005443232459449922	0.000573860957860284	0.0005656964155441162	0.000598293009537065	0.0005885712359067913	0.0006501459048960742	0.0006368574895383995	0.08221736211201984	0.07821861469501978	-3.536924185287057e-06	-0.00012248972401007752	-3.487064221313098e-06	-0.00012076298914835693
15.131445621914246	0.0005115898881156869	0.0005070041628095665	0.0005508025484724946	0.0005440180351145654	0.0005735423620682449	0.0005653823106296692	0.0005979644953016815	0.0005882478354173863	0.0006497971732109753	0.0006365152020073395	0.08222923004172995	0.07822989766616843	-3.494162762476393e-06	-0.00012173793898784258	-3.4449135663250363e-06	-0.00012002207939557086
15.222620193655578	0.0005112992982727973	0.0005067165045102337	0.0005504952740112515	0.0005437146550890921	0.0005732257316428568	0.0005650701426489442	0.0005976380705805643	0.000587926487989927	0.0006494508040339184	0.0006361752210642045	0.08224124278964627	0.07824131831417966	-3.4516996044353827e-06	-0.00012098310142731605	-3.4030569539475475e-06	-0.0001192781628643752
15.31434413805701	0.0005110103782899137	0.0005064305047064847	0.000550189859212135	0.0005434131130276221	0.0005729110745786483	0.0005647599194766076	0.0005973137442238875	0.0005876072022987576	0.0006491068081581128	0.0006358375571834506	0.08225340214693898	0.07825287834181378	-3.4095325280782823e-06	-0.00012022518784997327	-3.3614922323350893e-06	-0.00011853121644271603
15.406620765365147	0.0005107231342088439	0.0005061461694312927	0.000549886311361457	0.0005431134161419112	0.0005725983989316873	0.0005644516490479027	0.0005969915251529058	0.000587289987087713	0.0006487651964699486	0.0006355022209294683	0.08226570992747155	0.07826457947340086	-3.3676593645471167e-06	-0.00011946417456200342	-3.320217263678201e-06	-0.0001177812168071668
15.499453405772549	0.0005104375721115653	0.0005058635047580344	0.0005495846377991412	0.0005428155716968652	0.0005722877128201363	0.0005641453393591977	0.0005966714223606351	0.0005869748511707827	0.0006484259799499734	0.0006351692229575193	0.08227816796809816	0.07827642345512814	-3.326077959131448e-06	-0.0001187000376524916	-3.279229924088578e-06	-0.00011702814041969489
15.592845409537835	0.0005101536981205198	0.0005055825168007947	0.0005492848459191886	0.0005425195870110067	0.0005719790244248297	0.0005638409984685564	0.0005963534449125603	0.0005866618034327998	0.0006480891696739002	0.0006348385740147053	0.08229077812897594	0.07828841205532654	-3.2847861711300316e-06	-0.00011793275298967176	-3.2385281035223097e-06	-0.00011627196352635705
15.686800147106629	0.0005098715183989026	0.0005053032117146559	0.0005489869431701414	0.0005422254694569283	0.0005716723419898492	0.000563538634496295	0.0005960376019473344	0.0005863508528301209	0.0006477547768136157	0.0006345102849409296	0.08230354229386261	0.07830054706476859	-3.243781873787932e-06	-0.00011716229621984431	-3.1981097056749293e-06	-0.00011551266215452383
15.781321009233178	0.0005095910391509581	0.0005050255956960048	0.0005486909370555531	0.0005419332264617673	0.0005713676738231061	0.0005632382556255657	0.0005957239026774987	0.0005860420083913288	0.0006474228126382086	0.0006341843666698876	0.08231646237044009	0.07831283029696146	-3.2030629541876694e-06	-0.00011638864276494743	-3.1579726478725596e-06	-0.00011475021211036773
15.87641140710273	0.0005093122666222717	0.0005047496749828274	0.0005483968351344596	0.0005416428655076706	0.0005710650282969301	0.0005629398701029277	0.0005954123563901994	0.0005857352792179322	0.0006470932885150032	0.0006338608302300574	0.08232954029062642	0.07832526358845353	-3.162627313149473e-06	-0.00011561176781965665	-3.118114861009897e-06	-0.00011398458897753094
15.972074772454643	0.0005090352071000705	0.0005044754558550178	0.0005481046450218612	0.0005413543941322739	0.0005707644138486664	0.0005626434862389374	0.0005951029724479232	0.0005854306744850784	0.0006467662159106157	0.0006335396867457095	0.08234277801089963	0.07833784879913584	-3.122472865129799e-06	-0.00011483164634910892	-3.078534289403193e-06	-0.00011321576811308687
16.06831455770623	0.0005087598669135207	0.0005042029446346807	0.0005478143743892046	0.000541067819929181	0.0005704658389812759	0.0005623491124087403	0.0005947957602892345	0.0005851282034422754	0.000646441606392017	0.000633220947437929	0.08235617751262393	0.07835058781255683	-3.082597538129391e-06	-0.0001140482530863629	-3.039228890735178e-06	-0.00011244372464634667
16.165134236077357	0.0005084862524340304	0.0005039321476864419	0.0005475260309648702	0.0005407831505484488	0.0005701693122639462	0.0005620567570526674	0.000594490729429525	0.0005848278754141191	0.0006461194716276131	0.0006329046236256488	0.08236974080238392	0.07836348253623635	-3.0429992736056774e-06	-0.00011326156253056718	-3.000196635960517e-06	-0.00011166843347659716
16.262537301715792	0.0005082143700755492	0.000503663071417753	0.000547239622534663	0.0005405003936970745	0.0005698748423327014	0.0005617664286768394	0.000594187889461766	0.0005845296998010279	0.0006457998233883335	0.0006325907267266939	0.08238346991231794	0.07837653490198433	-3.0036760263725884e-06	-0.00011247154894379607	-2.9614355091895847e-06	-0.00011088986926978406
16.36052726982327	0.0005079442262948778	0.0005033957222792094	0.0005469551569423133	0.000540219557139494	0.0005695824378910287	0.0005614781358537799	0.0005938872500572801	0.0005842336860799922	0.000645482673548745	0.0006322792682588478	0.08239736690046211	0.07838974686622578	-2.96462576448173e-06	-0.00011167818634810756	-2.922943507599994e-06	-0.00011010800645615271
16.459107676782416	0.0005076758275919721	0.0005031301067648607	0.0005466726420899769	0.0005399406486980783	0.000569292107710505	0.000561191887223032	0.0005935888209665108	0.0005839398438053264	0.0006451680340881673	0.0006319702598409233	0.08241143385109363	0.07840312041033078	-2.925846469172943e-06	-0.00011088144852426651	-2.8847186413680746e-06	-0.00010932281922859666
16.55828208028434	0.0005074091805102515	0.000502866231412526	0.0005463920859387396	0.0005396636762536361	0.0005690038606314289	0.0005609076914917803	0.0005932926120198052	0.0005836481826094305	0.0006448559170918096	0.0006316637131938494	0.0824256728750833	0.07841665754094751	-2.887336134752873e-06	-0.00011008130900821977	-2.8467589335439726e-06	-0.00010853428153898004
16.658054059457015	0.0005071442916369129	0.0005026041028041138	0.0005461134965091335	0.0005393886477459257	0.000568717705563466	0.0005606255574354867	0.000592998633128212	0.0005833587122035637	0.0006445463347519245	0.0006313596401417769	0.08244008611025459	0.07843036029034006	-2.849092768495657e-06	-0.00010927774108820953	-2.8090624199770577e-06	-0.00010774236709602814
16.758427214994473	0.0005068811676032399	0.0005023437275659419	0.0005458368818816496	0.0005391155711741668	0.0005684336514862964	0.0005603454938985231	0.0005927068942842768	0.0005830714423786241	0.0006442392993689692	0.0006310580526131933	0.08245467572174006	0.07844423071673264	-2.8111143905674638e-06	-0.00010847071780285822	-2.771627149231789e-06	-0.00010694704936314858
16.859405169286727	0.0005066198150849197	0.0005020851123690583	0.0005455622501972611	0.0005388444545975586	0.0005681517074502697	0.0005600675097948187	0.0005924174055628568	0.000582786383005939	0.0006439348233527895	0.0006307589626420535	0.08246944390235224	0.0784582709046603	-2.773399033928047e-06	-0.00010766021193796271	-2.734451182466284e-06	-0.00010614830155446231
16.960991566550526	0.00050636024080236	0.0005018282639295675	0.0005452896096579517	0.0005385753061358064	0.0005678718825770692	0.0005597916141085137	0.0005921301771219425	0.0005825035440380645	0.0006436329192238153	0.0006304623823689277	0.08248439287295362	0.0784724829653179	-2.735944744235337e-06	-0.00010684619602394085	-2.6975325933781095e-06	-0.0001053460966335823
17.063190072960847	0.0005061024515210064	0.000501573189008955	0.0005450189685272444	0.0005383081339696467	0.0005675941860603804	0.0005595178158946127	0.0005918452192034856	0.0005822229355095926	0.0006433335996142729	0.0006301683240421599	0.08249952488283563	0.07848686903692342	-2.6987495797652084e-06	-0.00010602864233308362	-2.660869468103233e-06	-0.00010454040731036618
17.166004376783235	0.0005058464540516628	0.0005013198944144166	0.000544750335130739	0.0005380429463413832	0.0005673186271665689	0.0005592461242796553	0.0005915625421342392	0.0005819445675379692	0.0006430368772694113	0.0006298768000190444	0.08251484221010037	0.07850143128507896	-2.661811611300458e-06	-0.00010520752287616897	-2.624459905109771e-06	-0.00010373120603746067
17.26943818850684	0.0005055922552508164	0.0005010683869991897	0.0005444837178566581	0.0005377797515554265	0.0005670452152353675	0.0005589765484623874	0.0005912821563266121	0.0005816684503243246	0.0006427427650487509	0.0006295878227670194	0.08253034716204947	0.07851617190314268	-2.6251289220644534e-06	-0.0001043828094007132	-2.5883020151268657e-06	-0.00010291846500851132
17.37349524097843	0.0005053398620209594	0.0005008186736628851	0.0005442191251563894	0.000537518557978838	0.0005667739596805631	0.0005587090977144421	0.0005910040722795243	0.000581394594154308	0.0006424512759273406	0.0006293014048648721	0.08254604207558015	0.07853109311260083	-2.58869960761271e-06	-0.0001035544733869187	-2.5523939210458056e-06	-0.00010210215615440166
17.478179289537028	0.0005050892813109184	0.0005005707613518237	0.0005439565655450426	0.0005372593740418796	0.0005665048699907038	0.0005584437813810292	0.0005907283005792823	0.0005811230093989376	0.0006421624229970384	0.0006290175590039639	0.08256192931758412	0.07854619716345196	-2.5525217757530957e-06	-0.00010272248604528689	-2.516733757851504e-06	-0.00010128225114132416
17.583494112149474	0.000504840520116179	0.0005003246570593695	0.0005436960476020047	0.0005370022082385682	0.0005662379557297998	0.0005581806088816269	0.0005904548519004556	0.0005808537065154536	0.0006418762194678034	0.0006287362979894664	0.08257801128535351	0.078561486334587	-2.5165935464625637e-06	-0.00010188681831409252	-2.4813196725067058e-06	-0.00010045872136710265
17.689443509546752	0.0005045935854792206	0.0005000803678262746	0.0005434375799715066	0.000536747069127239	0.0005659732265380427	0.0005579195897106907	0.0005901837370067722	0.0005805866960481932	0.0006415926786690107	0.0006284576347416228	0.08259429040699244	0.07857696293418763	-2.4809130517795992e-06	-0.00010104744085519257	-2.4461498238899718e-06	-9.963153795866653e-05
17.79603130536116	0.0005043484844898459	0.0004998379007410145	0.0005431811713631901	0.0005364939653311079	0.0005657106921325283	0.0005576607334383581	0.0005899149667520201	0.0005803219886294612	0.0006413118140507814	0.0006281815822970149	0.0826107691418385	0.07859262930011901	-2.4454784357304943e-06	-0.00010020432405188906	-2.4112223826907274e-06	-9.880067176867846e-05
17.90326134626431	0.0005041052242855168	0.0004995972629401372	0.0005429268305526845	0.0005362429055388483	0.0005654503623079879	0.0005574040497111746	0.0005896485520809604	0.000580059594980426	0.0006410336391853281	0.0006279081538098581	0.08262744998088387	0.07860848780033418	-2.410287854248249e-06	-9.935743800588981e-05	-2.37653553132643e-06	-9.796609337249518e-05
18.011137502105942	0.0005038638120516895	0.000499358461608605	0.0005426745663821853	0.0005359938985051645	0.000565192246937526	0.0005571495482528151	0.00058938450403025	0.0005797995259120138	0.0006407581677683227	0.0006276373625533051	0.08264433544720547	0.07862454083328418	-2.3753394750658866e-06	-9.850675253347818e-05	-2.3420874638805517e-06	-9.712777306611353e-05
18.119663666053608	0.0005036242550221548	0.0004991215039801422	0.0005424243877610434	0.0005357469530513752	0.0005649363559733716	0.0005568972388648198	0.000589122833729382	0.00057954179232582	0.0006404854136202823	0.0006273692219207703	0.08266142809640604	0.07864079082833365	-2.3406314776496656e-06	-9.765223716295957e-05	-2.3078763859850533e-06	-9.628568086157696e-05
18.228843754733095	0.0005033865604793763	0.0004988863973375878	0.0005421763036663536	0.0005355020780660056	0.0005646826994476303	0.0005566471314273403	0.0005888635524016273	0.0005792864052150331	0.0006402153906879692	0.0006271037454272754	0.08267873051705486	0.07865724024618054	-2.3061620531088754e-06	-9.679386113156663e-05	-2.2739005147462237e-06	-9.543978648458851e-05
18.338681708369887	0.000503150735754833	0.0004986531490132458	0.0005419303231435544	0.0005352592825053794	0.0005644312874730505	0.0005563992358998878	0.0005886066713649955	0.0005790333756653654	0.0006399481130458152	0.0006268409467108082	0.08269624533113737	0.07867389157928721	-2.2719294040895836e-06	-9.593159338111557e-05	-2.2401580786722552e-06	-9.459005937137444e-05
18.44918149093129	0.0005029167882293653	0.0004984217663892385	0.0005416864553070328	0.0005350185753942199	0.0005641821302437987	0.0005561535623220946	0.000588352202033207	0.0005787827148559955	0.0006396835948973655	0.0006265808395337005	0.08271397519451493	0.0786907473523109	-2.237931744718258e-06	-9.506540255579954e-05	-2.2066473175769673e-06	-9.373646866520091e-05
18.56034709026951	0.0005026847253335199	0.0004981922568978646	0.0005414447093407323	0.0005347799658262578	0.0005639352380362373	0.0005559101208144819	0.0005881001559166721	0.0005785344340605261	0.0006394218505767379	0.0006263234377840287	0.08273192279738656	0.07870781012254686	-2.204167300506356e-06	-9.419525699878861e-05	-2.173366482501743e-06	-9.287898321329313e-05
18.672182518265565	0.0005024545545478969	0.0004979646280219561	0.0005412050944987686	0.0005345434629648427	0.0005636906212097177	0.0005556689215792367	0.0005878505446234866	0.0005782885446479502	0.0006391628945501052	0.0006260687554770284	0.08275009086476148	0.07872508248037677	-2.17063430826012e-06	-9.332112474809418e-05	-2.1403138356266248e-06	-9.201757156301893e-05
18.784691810974078	0.0005022262834035025	0.0004977388872952407	0.000540967620106054	0.0005343090760435633	0.0005634482902073792	0.0005554299749009992	0.0005876033798604395	0.0005780450580836297	0.0006389067414171989	0.000625816806756533	0.08276848215693577	0.07874256704972028	-2.1373310160064177e-06	-9.24429735340293e-05	-2.1074876501987576e-06	-9.115220195941853e-05
18.897879028768923	0.000501999919482097	0.0004975150423027026	0.0005407322955589206	0.0005340768143668711	0.000563208255556956	0.0005551932911476535	0.0005873586734340269	0.0005778039859302859	0.0006386534059128285	0.0006255676058964275	0.08278709946997771	0.07876026648849677	-2.104255682902536e-06	-9.156077077492053e-05	-2.0748862104473867e-06	-9.028284234119388e-05
19.01174825648978	0.0005017754704165535	0.0004972931006809487	0.0005404991303257617	0.000533846687310712	0.0005629705278715977	0.0005549588807711348	0.0005871164372514917	0.0005775653398490041	0.0006384029029084322	0.000625321167302127	0.08280594563622062	0.07877818348909664	-2.0714065791524808e-06	-9.067448357395758e-05	-2.04250781148628e-06	-8.94094603368506e-05
19.126303603589555	0.0005015529438912095	0.0004970730701185744	0.0005402681339476653	0.0005336187043231637	0.0005627351178506933	0.0005547267543082409	0.000586876683321859	0.0005773291316002463	0.0006381552474136356	0.0006250775055120698	0.0828250235247625	0.07879632077885027	-2.0387819859306495e-06	-8.978407871564065e-05	-2.0103507592512775e-06	-8.853202326185305e-05
19.241549204282624	0.0005013323476422288	0.0004968549583565356	0.0005400393160390672	0.0005333928749250825	0.0005625020362807106	0.0005544969223814546	0.0005866394237570012	0.0005770953730448843	0.0006379104545778454	0.0006248366351992409	0.0828443360419743	0.07881468112051584	-2.006380195301166e-06	-8.888952266233874e-05	-1.978413370414857e-06	-8.765049811498837e-05
19.357489217694134	0.0005011136894579557	0.0004966387731885157	0.0005398126862883988	0.0005331692087107483	0.0005622712940360372	0.0005542693956997733	0.0005864046707727023	0.0005768640761452343	0.0006376685396918531	0.0006245985711727019	0.08286388613201595	0.07883326731276678	-1.9741995101281093e-06	-8.79907815501263e-05	-1.9466939723128407e-06	-8.676485157499414e-05
19.474127828010037	0.0005008969771792823	0.0004964245224613012	0.0005395882544587524	0.0005329477153485249	0.0005620429020798423	0.0005540441850595493	0.0005861724366897452	0.0005766352529661137	0.0006374295181894733	0.0006243633283791567	0.08288367677735599	0.0788520821906889	-1.9422382440000517e-06	-8.708782118550806e-05	-1.9151909028446504e-06	-8.587504999602036e-05
19.59146924462811	0.0005006822187000065	0.0004962122140751583	0.0005393660303885425	0.0005327284045815244	0.0005618168714649341	0.0005538213013453438	0.000585942733935007	0.0005764089156759092	0.0006371934056491925	0.0006241309219045312	0.08290371099930835	0.07887112862628425	-1.910494721149396e-06	-8.61806070414084e-05	-1.8839025104026158e-06	-8.498105940434042e-05
19.709517702309874	0.0005004694219672021	0.0004960018559842086	0.000539146023992185	0.000532511286228275	0.0005615932133346438	0.0005536007555307829	0.0005857155750425719	0.0005761850765476541	0.0006369602177958544	0.0006239013669755763	0.08292399185856428	0.07889040952898523	-1.8789672763560965e-06	-8.526910425288303e-05	-1.8528271538064897e-06	-8.40828454952286e-05
19.828277461333414	0.0005002585949815834	0.0004957934561968094	0.0005389282452607728	0.0005322963701833994	0.0005613719389237042	0.0005533825586794294	0.0005854909726548566	0.0005759637479601248	0.000636729970502358	0.0006236746789614958	0.08294452245574781	0.07890992784617491	-1.8476542549099306e-06	-8.435327761480149e-05	-1.8219632022080379e-06	-8.318037362838038e-05
19.94775280764713	0.0005000497457978727	0.0004955870227759349	0.0005387127042627626	0.0005320836664182975	0.0005611530595591458	0.0005531667219456619	0.0005852689395237466	0.000575744942398945	0.0006365026797913838	0.000623450873375592	0.08296530593196727	0.07892968656371264	-1.8165540124795258e-06	-8.343309157603229e-05	-1.7913090350246859e-06	-8.22736088246373e-05
20.067948053024427	0.0004998428825251751	0.0004953825638395612	0.0005384994111446722	0.0005318731849818381	0.000560936586661207	0.0005529532565755637	0.0005850494885117535	0.0005755286724577107	0.0006362783618371488	0.0006232299658769417	0.08298634546937922	0.07894968870647541	-1.785664915065089e-06	-8.250851023651473e-05	-1.760863041850181e-06	-8.136251576142117e-05
20.188867535219305	0.0004996380133273466	0.0004951800875610509	0.0005382883761317772	0.0005316649360010558	0.000560722531744244	0.0005527421739078259	0.0005848326325931809	0.0005753149508391221	0.0006360570329671774	0.0006230119722720893	0.08300764429176424	0.07896993733889629	-1.7549853389168743e-06	-8.15794973433176e-05	-1.7306236223821672e-06	-8.044705876925073e-05
20.31051561812294	0.0004994351464233715	0.0004949796021695412	0.0005380796095288208	0.0005314589296818553	0.000560510906417662	0.0005525334853746544	0.0005846183848553092	0.0005751037903561357	0.0006358387096641072	0.0006227969085167676	0.08302920566510841	0.07899043556552274	-1.724513670444544e-06	-8.064601628587909e-05	-1.7005891863471588e-06	-7.952720182767548e-05
20.432896691921076	0.0004992342900877373	0.0004947811159503353	0.0005378731217207284	0.0005312551763097252	0.0005603017223868507	0.0005523272025026947	0.0005844067584995927	0.0005748952039331296	0.0006356234085675138	0.0006225847907176443	0.08305103289819259	0.07901118653157678	-1.694248306141708e-06	-7.970803009199612e-05	-1.6707581534237785e-06	-7.860290856108454e-05
20.55601517325261	0.000499035452650814	0.0004945846372452916	0.0005376689231733306	0.0005310536862504537	0.0005600949914541356	0.0005521233369139596	0.0005841977668428764	0.0005746892046070792	0.0006354111464757673	0.0006223756351340882	0.08307312934319622	0.07903219342352391	-1.6641876525247748e-06	-7.876550142443817e-05	-1.6411289531625267e-06	-7.76741422347238e-05
20.679875505368887	0.0004988386424992299	0.0004943901744532206	0.0005374670244340885	0.0005308544699508583	0.000559890725519731	0.0005519219003267756	0.0005839914233186189	0.0005744858055287555	0.0006352019403479073	0.000622169458179966	0.08309549839630434	0.07905345946965406	-1.6343301260496844e-06	-7.781839257629819e-05	-1.6117000249172599e-06	-7.674086575061578e-05
20.804482158294064	0.0004986438680762565	0.0004941977360302781	0.0005372674361328347	0.0005306575379395162	0.0005596889365827167	0.0005517229045567326	0.0005837877414781433	0.0005742850199639319	0.0006349958073055566	0.0006219662764254621	0.08311814349832754	0.07907498794067114	-1.604674153000453e-06	-7.686666546517784e-05	-1.5824698177580206e-06	-7.580304164281348e-05
20.92983962898646	0.0004984511378821918	0.0004940073304903651	0.0005370701689825178	0.0005304629008275082	0.00055948963674202	0.0005515263615176535	0.000583586734991898	0.0005740868612946101	0.0006347927646348545	0.0006217661065989257	0.08314106813533163	0.07909678215028636	-1.57521816947356e-06	-7.591028163150826e-05	-1.5534367904051181e-06	-7.48606320735562e-05
21.055952441500814	0.0004982604604747401	0.0004938189664055256	0.0005368752337799478	0.0005302705693091638	0.0005592928381974021	0.0005513322832225646	0.000583388417650728	0.0005738913430202602	0.0006345928297884168	0.0006215689655887429	0.08316427583927587	0.07911884545583066	-1.5459606212604206e-06	-7.494920223220791e-05	-1.5245994111506324e-06	-7.391359882889803e-05
21.18282514715158	0.0004980718444694038	0.0004936326524063523	0.0005366826414065627	0.0005300805541628239	0.0005590985532504726	0.0005511406817846887	0.0005831928033671759	0.0005736984787590809	0.0006343960203873338	0.0006213748704452419	0.08318777018866116	0.07914118125886595	-1.5168999637615171e-06	-7.398338803589477e-05	-1.4959561577890246e-06	-7.296190331437802e-05
21.31046232467717	0.0004978852985398685	0.0004934483971823839	0.0005364924028291913	0.0005298928662515949	0.0005589067943057014	0.0005509515694184374	0.0005829999061767895	0.000573508282249266	0.0006342023542231885	0.0006211838383826132	0.08321155480919114	0.07916379300581682	-1.4880346619621128e-06	-7.301279942029115e-05	-1.4675055175343045e-06	-7.200550655005189e-05
21.438868580405217	0.0004977008314183923	0.0004932662094825171	0.0005363045291008288	0.0005297075165241299	0.0005587175738714464	0.0005507649584404297	0.0005828097402394493	0.0005733207673503005	0.0006340118492601086	0.0006209958867808743	0.08323563337444023	0.07918668418860154	-1.4593631903103872e-06	-7.203739636596485e-05	-1.4392459869506415e-06	-7.104436916630097e-05
21.568048548418737	0.0004975184518961971	0.0004930860981154092	0.0005361190313614188	0.0005295245160154024	0.0005585309045609979	0.0005505808612705071	0.0005826223198407136	0.0005731359480442621	0.0006338245236368468	0.0006208110331878489	0.08326000960653387	0.07920985834528117	-1.430884032655854e-06	-7.105713845165229e-05	-1.4111760718842764e-06	-7.007845139968272e-05
21.69800689072348	0.0004973381688238613	0.0004929080719498905	0.0005359359208386456	0.000529343875847496	0.0005583467990936316	0.0005503992904327742	0.000582437659393183	0.000572953838437147	0.0006336403956688957	0.0006206292953211845	0.08328468727683926	0.07923331906071476	-1.4025956821860433e-06	-7.007198485048383e-05	-1.3832942873806889e-06	-6.910771308725472e-05
21.828748297416116	0.0004971599911117129	0.0004927321399153725	0.0005357552088487288	0.0005291656072303985	0.0005581652702956714	0.0005502202585566412	0.0005822557734378771	0.0005727744527602085	0.0006334594838506272	0.0006204506910703928	0.08330967020666823	0.07925706996722803	-1.3744966413410664e-06	-6.908189432437706e-05	-1.3555991576134734e-06	-6.813211366252236e-05
21.960277486853503	0.0004969839277302263	0.0004925583110022643	0.000535576906797235	0.0005289897214628087	0.0005579863311015724	0.0005500437783778881	0.0005820766766456389	0.0005725978053713176	0.000633281806857473	0.0006202752384989283	0.08333496226799027	0.07928111474528768	-1.3465854217437935e-06	-6.808682521942944e-05	-1.3280892158227565e-06	-6.715161215087306e-05
22.092599205822967	0.0004968099877104156	0.0004923865942623815	0.0005354010261798864	0.0005288162299329424	0.0005578099945550078	0.00054986986273973	0.0005819003838185441	0.0005724239107563341	0.0006331073835481259	0.0006201029558462851	0.08336056738415472	0.07930545712419343	-1.318860544128296e-06	-6.708673546082511e-05	-1.3007630042367012e-06	-6.616616716430268e-05
22.225718229713628	0.0004966381801442379	0.0004922169988093689	0.0005352275785833906	0.0005286451441193592	0.0005576362738099784	0.0005496985245939085	0.0005817269098913465	0.0005722527835305063	0.0006329362329667893	0.0006199338615301423	0.08338648953063105	0.07933010088277449	-1.2913205382552792e-06	-6.608158254764462e-05	-1.2736190739799993e-06	-6.517573689572564e-05
22.359639362688714	0.0004964685141849884	0.0004920495338191144	0.0005350565756862672	0.0005284764755917875	0.0005574651821319263	0.0005495297770017872	0.0005815562699329252	0.0005720844384398795	0.000632768374345444	0.0006197679741485252	0.08341273273575252	0.07935504985010158	-1.2639639428643767e-06	-6.507132354854894e-05	-1.2466559850409127e-06	-6.418027911586632e-05
22.494367437858962	0.0004963009990477025	0.0004918842085301684	0.000534888029259689	0.0005283102360119608	0.0005572967328988672	0.0005493636331354596	0.000581388479147762	0.0005719188903627266	0.0006326038271061611	0.0006196053124820059	0.08343930108147865	0.07938030790620794	-1.2367893055813435e-06	-6.405591509585362e-05	-1.2198723061797659e-06	-6.31797511670279e-05
22.629907317457054	0.0004961356440095569	0.0004917210322441665	0.0005347219511683298	0.0005281464371344649	0.0005571309396025351	0.0005492001062788762	0.0005812235528774347	0.0005717561543109993	0.000632442610863444	0.0006194458954959373	0.08346619870416772	0.07940587898282381	-1.2097951828482327e-06	-6.303531338042179e-05	-1.1932666148456797e-06	-6.217410995749961e-05
22.766263893012997	0.0004959724584102743	0.0004915600143262515	0.0005345583533712234	0.000527985090807592	0.0005569678158495406	0.000549039209828982	0.0005810615066021323	0.0005715962454317978	0.0006322847454266091	0.0006192897423427199	0.08349342979536052	0.07943176706412279	-1.1829801398509712e-06	-6.200947414594649e-05	-1.1668374971253968e-06	-6.116331195712976e-05
22.903442085530802	0.000495811451652527	0.000491401164205498	0.0005343972479226285	0.0005278262089742043	0.0005568073753625465	0.0005488809572968672	0.0005809023559421877	0.0005714391790088582	0.0006321302508022009	0.0006191368723641026	0.08352099860257588	0.07945797618747671	-1.1563427504651495e-06	-6.097835268499552e-05	-1.1405835476699898e-06	-6.014731319217703e-05
23.041446845665973	0.0004956526332023394	0.0004912444913753362	0.0005342386469729006	0.0005276698036726028	0.0005566496319814459	0.0005487253623089308	0.0005807461166596316	0.0005712849704640598	0.0006319791471964414	0.0006189873050935148	0.0835489094301264	0.07948451044422808	-1.129881597164515e-06	-5.9941903831919885e-05	-1.1145033696154973e-06	-5.912606923909325e-05
23.180283153904217	0.0004954960125895	0.0004910900053939829	0.000534082562769382	0.0005275158870374138	0.000556494599664575	0.0005485724386080644	0.0005805928046597728	0.0005711336353589587	0.0006318314550177251	0.0006188410602584435	0.08357716663993624	0.07951137398047131	-1.103595270951583e-06	-5.89000819577884e-05	-1.0885955745226425e-06	-5.8099535219902076e-05
23.31995602074116	0.0004953415994079624	0.0004909377158848653	0.0005339290076572866	0.0005273644713004722	0.0005563422924899178	0.0005484222000548392	0.0005804424359927887	0.0005709851893963303	0.0006316871948791423	0.0006186981577828329	0.08360577465238266	0.07953857099784856	-1.0774823713086308e-06	-5.785284096559984e-05	-1.0628587823072275e-06	-5.706766579641198e-05
23.460470486863187	0.000495189403316258	0.0004907876325370541	0.000533777994080608	0.0005272155687917265	0.0005561927246563439	0.0005482746606287207	0.000580295026855349	0.0005708396484217457	0.0006315463876010478	0.000618558617789534	0.08363473794714334	0.07956610575435737	-1.0515415061040229e-06	-5.6800134283510606e-05	-1.0372916211659738e-06	-5.6030415164540215e-05
23.60183162332936	0.0004950394340379017	0.0004906397651056925	0.0005336295345830259	0.0005270691919401424	0.0005560459104848481	0.0005481298344292852	0.0005801505935922538	0.0005706970284251577	0.000631409054213666	0.0006184224606027809	0.08366406106406479	0.07959398256517236	-1.0257712915297604e-06	-5.5741914859394615e-05	-1.0118927275119035e-06	-5.4987737048720065e-05
23.744044531754422	0.0004948917013618052	0.000490494123412431	0.0005334836418088308	0.0005269253532746242	0.0005559018644198171	0.0005479877356774627	0.0005800091526980982	0.0005705573455425186	0.0006312752159597415	0.0006182897067507146	0.08369374860403671	0.07962220580348084	-1.0001703520338273e-06	-5.467813515500075e-05	-9.866607459016984e-07	-5.3939584696072185e-05
23.887114344492932	0.0004947462151426836	0.0004903507173458574	0.0005333403285038485	0.0005267840654249389	0.0005557606010302996	0.0005478483787167854	0.0005798707208189561	0.0005704206160574102	0.0006311448942972202	0.0006181603769679355	0.08372380522989038	0.07965077990133038	-9.747373202577403e-07	-5.360874714034625e-05	-9.615943289769356e-07	-5.28859108708396e-05
24.031046224824397	0.0004946029853014698	0.0004902095568619346	0.0005331996075163836	0.0005266453411226551	0.0005556221350113015	0.0005477117780146585	0.0005797353147540912	0.0005702868564027048	0.0006310181109019864	0.0006180344921981055	0.08375423566730487	0.07967970935049278	-9.494708369441746e-07	-5.253370228669452e-05	-9.366921373764846e-07	-5.182666784780965e-05
24.175845367139747	0.0004944620218257251	0.0004900706519844355	0.0005330614917981685	0.0005265091932020891	0.0005554864811850938	0.0005475779481636437	0.0005796029514576885	0.0005701560831622432	0.0006308948876706315	0.0006179120735965842	0.08378504470572681	0.07970899870334122	-9.2436955090292e-07	-5.1452951561767324e-05	-9.119528396994269e-07	-5.0761807407415094e-05
24.32151699712871	0.0004943233347700498	0.0004899340128053768	0.000532925994405316	0.0005263756346012587	0.0005553536545025317	0.0005474469038827546	0.0005794736480406078	0.0005700283130725352	0.000630775246723268	0.0006177931425331042	0.08381623719931712	0.07973865257373978	-8.994321189150379e-07	-5.0366445422597717e-05	-8.873751124128994e-07	-4.969128082878138e-05
24.468066371968433	0.0004941869342564986	0.0004897996494854604	0.0005327931284992953	0.0005262446783628519	0.0005552236700444005	0.0005473186600187776	0.0005793474217721688	0.0005699035630244895	0.0006306592104063944	0.0006176777205944973	0.0838478180678978	0.07976867563795417	-8.746572056706273e-07	-4.927413380921564e-05	-8.629576397907283e-07	-4.86150388836204e-05
24.61549878051318	0.0004940528304749917	0.0004896675722545093	0.0005326629073479052	0.0005261163376352017	0.0005550965430227673	0.0005471932315475987	0.0005792242900819512	0.0005697818500651599	0.0006305468012957969	0.0006175658295874525	0.08387979229792523	0.07979907263556833	-8.50043483706809e-07	-4.817596613854169e-05	-8.386991138518464e-07	-4.753303183023527e-05
24.763819543485244	0.0004939210336837298	0.0004895377914119084	0.0005325353443262662	0.0005259906256732722	0.0005549722887823591	0.0005470706335755553	0.0005791042705616304	0.0005696631913995221	0.0006304380421995036	0.0006174574915413261	0.0839121649434769	0.07982984837042668	-8.255896333418059e-07	-4.707189129822542e-05	-8.145982342885189e-07	-4.644520940699781e-05
24.91303401366693	0.0004937915542096037	0.0004894103173270423	0.0005324104529178128	0.0005258675558396545	0.000554850922801946	0.0005469508813407978	0.0005789873809668257	0.000569547604392269	0.0006303329561607781	0.0006173527287109885	0.08394494112725569	0.07986100771158276	-8.012943425955796e-07	-4.596185763923455e-05	-7.906537084082302e-07	-4.5351520826242275e-05
25.063147576093755	0.0004936644024486145	0.0004892851604397373	0.0005322882467153114	0.0005257471416055744	0.0005547324606957589	0.0005468339902146726	0.0005788736392189903	0.0005694351065696366	0.0006302315664611721	0.0006172515635797237	0.08397812604160637	0.07989255559426986	-7.771563071358369e-07	-4.484581296985979e-05	-7.668642510571394e-07	-4.425191476724322e-05
25.214165648248784	0.0004935395888662792	0.0004891623312607014	0.0005321687394218693	0.0005256293965519064	0.0005546169182149033	0.0005467199757031205	0.0005787630634073104	0.0005693257156212501	0.0006301338966236138	0.000617154018862166	0.08401172494955642	0.07992449702088728	-7.531742302034367e-07	-4.372370454860941e-05	-7.43228584560449e-07	-4.3146339369790065e-05
25.366093680258146	0.0004934171239980509	0.0004890418403719671	0.0005320519448519723	0.0005255143343702053	0.0005545043112488138	0.0005466088534480936	0.0005786556717906476	0.0005692194494020014	0.0006300399704155568	0.0006170601175072936	0.08404574318586952	0.07995683706200055	-7.293468225393149e-07	-4.259547907693728e-05	-7.197454386525821e-07	-4.203474222734538e-05
25.518937155087716	0.0004932970184497283	0.0004889236984273316	0.0005319378769325214	0.0005254019688637405	0.0005543946558267069	0.0005465006392289892	0.0005785514827994957	0.000569116325933948	0.0006299498118521726	0.0006169698827014604	0.08408018615811615	0.07998958085736231	-7.056728023491395e-07	-4.1461082693997064e-05	-6.964135504229727e-07	-4.091707038073045e-05
25.672701588741027	0.0004931792828978683	0.0004888079161527992	0.0005318265497038812	0.0005252923139485468	0.0005542879681190622	0.0005463953489640991	0.0005784505150379707	0.0005690163634082382	0.0006298634451995962	0.0006168833378714809	0.08411505934776961	0.08002273361694429	-6.821508951916373e-07	-4.032046096695552e-05	-6.73231664238003e-07	-3.9793270310548023e-05
25.827392530458226	0.0004930639280902017	0.0004886945043470242	0.000531717977320947	0.0005251853836544829	0.0005541842644391254	0.0005462929987120838	0.0005783527872858315	0.0005689195801870707	0.0006297808949782284	0.0006168005066877659	0.08415036831130959	0.08005630062199874	-6.587798339406474e-07	-3.9173558885496895e-05	-6.501985316796372e-07	-3.866328793028506e-05
25.983015562916506	0.000492950964846042	0.0004885834738817529	0.0005316121740542127	0.0005250811921263038	0.0005540835612444191	0.0005461936046734577	0.0005782583185005235	0.000568825994805672	0.0006297021859660865	0.0006167214130675053	0.08418611868135559	0.08009028722612196	-6.355583587254899e-07	-3.802032085467588e-05	-6.273129114873089e-07	-3.7527068579484846e-05
26.139576302431465	0.0004928404040566973	0.0004884748357022646	0.0005315091542908557	0.0005249797536247393	0.0005539858751382823	0.0005460971831920983	0.0005781671278192546	0.0005687356259743083	0.0006296273432022103	0.0006166460811779047	0.0842223161678129	0.08012469885635211	-6.124852168405432e-07	-3.6860690686355e-05	-6.045735694837611e-07	-3.6384557016169716e-05
26.297080399159835	0.0004927322566858827	0.0004883686008278165	0.000531408932535832	0.0005248810825275906	0.0005538912228714261	0.0005460037507567715	0.0005780792345611018	0.0005686484925803245	0.0006295563919901284	0.0006165745354394736	0.08425896655904092	0.08015954101427214	-5.895591626992741e-07	-3.569461159259879e-05	-5.819792785204028e-07	-3.5235697409805034e-05
26.455533537303385	0.0004926265337701275	0.00048826478035208213	0.0005313115234129817	0.0005247851933308312	0.0005537996213435079	0.0005459133240026776	0.0005779946582291442	0.00056856461369021	0.0006294893579013747	0.0006165068005293658	0.08429607572303874	0.08019481927714235	-5.667789577709203e-07	-3.4522026178193665e-05	-5.595288184059681e-07	-3.408043333349986e-05
26.614941435314055	0.0004925232464191845	0.000488163385443595	0.0005312169416661446	0.0005246921006497241	0.000553711087604726	0.0005458259197130171	0.0005779134185126306	0.0005684840085516972	0.0006294262667790677	0.0006164429013847775	0.08433364960865809	0.08023053929904583	-5.441433704902847e-07	-3.334287643146083e-05	-5.37220975849054e-07	-3.2918707756832144e-05
26.77530984610034	0.00049242240581644	0.0004880644273461889	0.0005311252021602933	0.000524601819219949	0.0005536256388574415	0.0005457415548205737	0.0005778355352891783	0.0005684066965958884	0.0006293671447415502	0.0006163828632063988	0.0843716942468282	0.08026670681205754	-5.216511762234748e-07	-3.215710371826108e-05	-5.150545443839607e-07	-3.17504630375498e-05
26.93664455723489	0.0004923240232193156	0.0004879679173794393	0.0005310363198826675	0.0005245143638987411	0.0005535432924578047	0.000545660246409324	0.0005777610286269978	0.0005683326974394143	0.0006293120181860805	0.0006163267114619218	0.08441021575180956	0.08030332762743198	-4.99301157195044e-07	-3.0964648773348924e-05	-4.930283243229864e-07	-3.0575640914604074e-05
27.098951391163432	0.0004922281099596753	0.0004878738669391001	0.0005309503099439294	0.0005244297496660398	0.0005534640659174215	0.0005455820117160569	0.000577689918787157	0.0005682620308866187	0.0006292609137925948	0.0006162744718896058	0.08444922032246484	0.08034040763681004	-4.770921024084118e-07	-2.9765451691463052e-05	-4.711411226848705e-07	-2.9394182499850596e-05
27.26223620541477	0.0004921346774442293	0.0004877822874975454	0.0005308671875793274	0.0005243479916256535	0.0005533879769050264	0.0005455068681320262	0.0005776222262258752	0.0005681947169317834	0.0006292138585275296	0.0006162261705019052	0.08448871424355514	0.08037795281345181	-4.5502280759664e-07	-2.855945192017928e-05	-4.493917531225855e-07	-2.820602826952845e-05
27.426504892812353	0.0004920437371549339	0.000487693190604206	0.0005307869681498714	0.0005242691050064339	0.0005533150432481872	0.0005454348332046145	0.0005775579715968511	0.0005681307757613791	0.0006291708796477045	0.0006161818335891537	0.0845287038870562	0.080415969213486	-4.330920751517437e-07	-2.734658825082059e-05	-4.2777903587758355e-07	-2.7011118056849415e-05
27.59176338168682	0.0004919553006493921	0.00048760658788600585	0.0005307096671435197	0.0005241931051634611	0.0005532452829350239	0.0005453659246390249	0.0005774971757536228	0.0005680702277563487	0.0006291320047042746	0.0006161414877233105	0.08456919571350069	0.08045446297718292	-4.112987140702639e-07	-2.6126798810796603e-05	-4.063017977082393e-07	-2.580939104350477e-05
27.758017636089992	0.0004918693795612495	0.0004875224910477969	0.0005306353001763805	0.0005241200075792433	0.0005531787141159541	0.0005453001602999886	0.0005774398597519653	0.0005680130934944274	0.0006290972615467462	0.0006161051597617706	0.08461019627334011	0.08049344033025216	-3.8964153987932487e-07	-2.4900021054360955e-05	-3.849588718276165e-07	-2.460078575106106e-05
27.925273656010095	0.0004917859856005912	0.0004874409118727935	0.0005305638829939222	0.0005240498278649293	0.0005531153551054604	0.0005452375582135021	0.000577386044852322	0.0005679593937524951	0.0006290666783270637	0.0006160728768512384	0.08465171220833745	0.080532907585159	-3.681193745754853e-07	-2.3666191754034838e-05	-3.6374909784036777e-07	-2.3385240032633425e-05
28.09353747758831	0.0004917051305543323	0.00048736186222300356	0.000530495431472199	0.0005239825817615293	0.0005530552243838803	0.0005451781365685778	0.0005773357525222707	0.0005679091495089608	0.0006290402835037618	0.0006160446664316637	0.08469375025297564	0.08057287114246908	-3.467310465592524e-07	-2.242524699148929e-05	-3.426713216839704e-07	-2.216269106408708e-05
28.2628151733366	0.0004916268262866115	0.00048728535403966126	0.0005304299616190901	0.0005239182851411562	0.0005529983405992209	0.0005451219137190273	0.0005772890044390314	0.0005678623819461885	0.000629018105846195	0.0006160205562402516	0.08473631723589896	0.08061333749221174	-3.254753905826066e-07	-2.117712214932954e-05	-3.217243955658429e-07	-2.0933075335557993e-05
28.43311285235687	0.0004915510847391746	0.00048721139934365155	0.0005303674895755452	0.0005238569540082689	0.000552944722568992	0.0005450689081852564	0.0005772458224920023	0.0005678191124529496	0.0006290001744388296	0.0006160005743155291	0.08477942008137727	0.08065431321527328	-3.0435124767549254e-07	-1.992175190136669e-05	-3.0090717789872656e-07	-1.9696328642127003e-05
28.604436660561465	0.0004914779179317609	0.0004871400102359396	0.0005303080316168505	0.00052379860450094	0.0005528943892820717	0.0005450191386560966	0.0005772062287853428	0.0005677793626269205	0.000628986518685619	0.0006159847490014916	0.08482306581079474	0.08069580498480818	-2.833574650833691e-07	-1.865907020315305e-05	-2.802185332414879e-07	-1.8452386074924165e-05
28.77679278089485	0.0004914073379624834	0.0004870711988979922	0.0005302516041539034	0.000523743252892127	0.000552847359900588	0.0005449726239906467	0.0005771702456405877	0.0005677431542772109	0.0006289771683144475	0.0006159731089518118	0.08486726154416509	0.08073781956768367	-2.624928962134329e-07	-1.7389010283502815e-05	-2.596573322401381e-07	-1.7201182012371863e-05
28.950187433556945	0.0004913393570082075	0.0004870049775922009	0.0005301982237345003	0.0005236909155909619	0.0005528036537618302	0.0005449293832201508	0.0005771378955993076	0.0005677105094269331	0.0006289721533816557	0.0006159656831341272	0.08491201450168205	0.08078036382594415	-2.417564005565559e-07	-1.6111504633528617e-05	-2.392224515534568e-07	-1.5942650109609935e-05
29.124626876227456	0.0004912739873249251	0.00048694135866230066	0.0005301479070446405	0.0005236416091440557	0.0005527632903801862	0.0005448894355498936	0.0005771092014258032	0.00056768145031581	0.000628971504276641	0.0006159625008343986	0.08495733200528414	0.08082344471830342	-2.2114684363459293e-07	-1.4826484997870759e-05	-2.189127738094071e-07	-1.4676723290488192e-05
29.30011740429177	0.000491211241248123	0.000486880354533783	0.0005301006709098385	0.0005235953502368082	0.0005527262894491003	0.0005448528003611213	0.0005770841861098428	0.0005676559994028183	0.0006289752517265387	0.0006159635916613393	0.08500322148026024	0.0808670693016671	-2.0066309694573813e-07	-1.3533882365274197e-05	-1.987271875389992e-07	-1.3403333737532774e-05
29.476665351068124	0.0004911511311931506	0.0004868219777143108	0.0005300565322964538	0.0005235521556947397	0.0005526926708430602	0.000544819497212989	0.0005770628728694404	0.0005676341793688739	0.0006289834268009856	0.0006159689855509278	0.08504969045687656	0.0809112447326771	-1.8030403788386017e-07	-1.2233626957292021e-05	-1.786645871034321e-07	-1.2122412881260258e-05
29.654277088036206	0.0004910936696555822	0.0004867662407941271	0.0005300155083130335	0.0005235120424848343	0.0005526624546196125	0.000544789545844537	0.0005770452851536789	0.0005676160131195611	0.0006289960609169673	0.000615978712770997	0.08509674657203758	0.08095597826929012	-1.600685496918816e-07	-1.0925648219195505e-05	-1.5872387264335291e-07	-1.0833891391157091e-05
29.832959025067048	0.0004910388692115717	0.0004867131564464591	0.0005299776162116667	0.000523475027716893	0.000552635661021398	0.0005447629661766856	0.0005770314466455711	0.0005676015237878944	0.0006290131858437487	0.0006159928039258988	0.08514439757097483	0.08100127727237903	-1.3995552138783632e-07	-9.609874808982899e-06	-1.3890395001922573e-07	-9.537699165548807e-06
30.0127176106544	0.0004909867425182083	0.0004866627374279219	0.0005299428733893552	0.0005234411286449062	0.0005526123104782247	0.0005447397783142644	0.0005770213812649694	0.000567590734737132	0.0006290348337078943	0.0006160112899612563	0.08519265130896728	0.08104714920736998	-1.19963847711093e-07	-8.286234587234764e-06	-1.1920373074866472e-07	-8.233765321261077e-06
30.193559332147448	0.0004909373023138608	0.00048661499657891435	0.0005299112973893962	0.0005234103626684358	0.0005525924236091555	0.000544720002548061	0.0005770151131715164	0.0005675836695636244	0.0006290610369983754	0.0006160342021687951	0.08524151575309394	0.08109360164590444	-1.000924290609894e-07	-6.954654606664001e-06	-9.962213194311675e-08	-6.922018183044831e-06
30.37549071598484	0.0004908905614185214	0.0004865699468240127	0.0005298829059027792	0.0005233827473340157	0.0005525760212246359	0.0005447036593569045	0.000577012666767642	0.0005675803520997096	0.0006290918285717668	0.0006160615721912612	0.08529099898401737	0.08114064226753136	-8.034017142245602e-08	-5.615061100402996e-06	-8.015807623955665e-08	-5.602385272598931e-06
30.55851832793038	0.0004908465327341421	0.00048652760117236113	0.0005298577167695992	0.0005233583003365638	0.0005525631243286429	0.0005446907694097733	0.0005770140667016101	0.0005675808064166553	0.0006291272416575418	0.0006160934320274281	0.0853411091978048	0.08118827886143722	-6.0705986322648e-08	-4.2673794721781455e-06	-6.081049176297378e-08	-4.274793299161028e-06
30.742648773309874	0.0004908052292449623	0.00048648797271805115	0.0005298357479804816	0.000523337039520807	0.0005525537541208639	0.0005446813535679262	0.000577019337870604	0.0005675850568276381	0.0006291673098634531	0.0006161298140371849	0.08539185470777139	0.0812365193282002	-4.118879075309945e-08	-2.9115342842916947e-06	-4.1578312047875834e-08	-2.939168147711446e-06
30.92788869724955	0.0004907666640178364	0.00048645107464050547	0.0005298170176780225	0.0005233189828827262	0.0005525479319989083	0.0005446754328870724	0.0005770285054238698	0.0005675931278907787	0.0006292120671810189	0.0006161707509467258	0.08544324394637422	0.08128537168158247	-2.178750711681436e-08	-1.5474492464778722e-06	-2.2460475976922994e-08	-1.595434867510126e-06
31.114244784915854	0.0004907308502025483	0.0004864169202048466	0.0005298015441582438	0.0005233041485710101	0.0005525456795605445	0.000544673028619562	0.000577041594765901	0.0005676050444122154	0.0006292615479911018	0.0006162162758538223	0.08549528546712822	0.08133484405035257	-2.5010631642986836e-09	-1.7504720477290459e-07	-3.455927726934635e-09	-2.435176617437973e-07
31.30172376175672	0.0004906978010321246	0.0004863855227622683	0.0005297893458720641	0.0005232925548885296	0.0005525470186059703	0.0005446741622166107	0.000577058631559677	0.0005676208314492315	0.0006293157870695932	0.0006162664222331976	0.08554798794656315	0.08138494468014267	1.6671608069323413e-08	1.2057498708500924e-06	1.5436383290741776e-08	1.116660124422797e-06
31.4903323937443	0.0004906675298231359	0.00048635689575039407	0.0005297804414267819	0.000523284220293821	0.0005525519711401129	0.0005446788553305519	0.0005770796417299514	0.0005676405143134271	0.0006293748195931967	0.0006163212239419915	0.08560136018621783	0.08143568193534413	3.5731568325458526e-08	2.5950208979025335e-06	3.421750249354809e-08	2.485176015074031e-06
31.68007748761912	0.0004906400499759926	0.0004863310526936328	0.0005297748495875743	0.0005232791634025893	0.00055256055937496	0.0005446871298171206	0.000577104651466589	0.0005676641185739404	0.0006294386811453197	0.0006163807152253272	0.0856554111146707	0.08148706430102995	5.46798741760373e-08	3.992845693245872e-06	5.288847018322662e-08	3.862108415506049e-06
31.870965891135747	0.0004906153749752334	0.0004863080072035277	0.0005297725892790132	0.0005232774029892243	0.0005525728057319219	0.0005446990077377675	0.0005771336872279606	0.0005676916700607235	0.00062950740772207	0.0006164449307219784	0.08571014978960864	0.0815391003849257	7.351757710396221e-08	5.399304986386522e-06	7.145032161846171e-08	5.247536624633509e-06
32.063004493309954	0.0004905935183898056	0.00048628777297909806	0.0005297736795865953	0.0005232789579883346	0.0005525887328442314	0.0005447145113620078	0.0005771667757443885	0.000567723194867866	0.0006295810357383685	0.0006165139054701407	0.08576558539993387	0.081591798919406	9.22457235518967e-08	6.8144804314523855e-06	8.990408706540352e-08	6.6415408467856984e-06
32.25620022466719	0.0004905744938733346	0.00048627036380717234	0.0005297781397582866	0.0005232838474962932	0.0005526083635593683	0.0005447336631697969	0.0005772039440216475	0.0005677587193569708	0.0006296596020341665	0.000616587674913305	0.08582172726791497	0.08164516876353664	1.1086535497148789e-07	8.238454618586522e-06	1.0825079185122766e-07	8.044202203474904e-06
32.45056005749291	0.0004905583151643855	0.00048625579356271424	0.0005297859892060815	0.0005232920907728032	0.0005526317209415191	0.0005447564858539404	0.0005772452193445187	0.0005677982701605853	0.0006297431438807833	0.0006166662749062412	0.08587858485137419	0.08169921890515146	1.2937750791248807e-07	9.671311089171075e-06	1.2649145644111348e-07	9.455602747163172e-06
32.64609100608406	0.000490544996086717	0.00048624407620914196	0.0005297972475075827	0.0005233037072424757	0.000552658828274081	0.0005447830023225419	0.0005772906292804067	0.0005678418741856859	0.0006298316989873597	0.0006167497417210915	0.08593616774591813	0.08175395846297194	1.4778321406785748e-07	1.111313434730421e-05	1.446270964835638e-07	1.0875825472836387e-05
32.84280012700226	0.0004905345505495212	0.0004862352257986356	0.0005298119344075887	0.0005233187164964243	0.0005526897090621813	0.0005448132357014731	0.0005773402016830063	0.0005678895586172156	0.0006299253055074311	0.0006168381120535736	0.08599448568721295	0.08180939668876465	1.6608350033144384e-07	1.2564009873289317e-05	1.6265872287632432e-07	1.2304954331632256e-05
33.040694519328454	0.0004905269925476576	0.00048622925647243966	0.0005298300698197057	0.0005233371382938801	0.0005527243870352518	0.0005448472093368932	0.0005773939646960362	0.0005679413509216832	0.0006300240020456258	0.0006169314230293031	0.08605354855329908	0.08186554296953952	1.842793888725755e-07	1.4024024137887503e-05	1.8058734183707369e-07	1.3743074244565445e-05
33.239781324919136	0.0004905223361618741	0.000486226182461154	0.0005298516738279689	0.0005233589925638156	0.0005527628861496225	0.0005448849467977902	0.0005774519467570277	0.000567997278850817	0.0006301278276644865	0.0006170297122102307	0.08611336636695661	0.08192240682979805	2.023718971917894e-07	1.549326461550149e-05	1.984139549435389e-07	1.5190271114559617e-05
33.44006772866406	0.0004905205955590169	0.0004862260180850152	0.0005298767666884846	0.0005233842994065912	0.0005528052305911648	0.0005449264718785629	0.0005775141766011783	0.0005680573704452749	0.0006302368218914229	0.0006171330176011998	0.08617394929811127	0.08197999793381133	2.2036203817764333e-07	1.69718197980534e-05	2.1613955920548635e-07	1.664663184089421e-05
33.64156095874556	0.0004905217849922269	0.00048622877775416663	0.0005299053688310833	0.000523413079095615	0.0005528514447779581	0.0005449718086016379	0.0005775806832652627	0.0005681216540384189	0.0006303510247257913	0.0006172413776566251	0.0862353076662886	0.08203832608795532	2.3825082018109206e-07	1.845977920991726e-05	2.3376514712847296e-07	1.8112244333304273e-05
33.84426828689945	0.00049052591880113	0.00048623447596892247	0.0005299375008609972	0.0005234453520790213	0.0005529015533630103	0.0005450209812201258	0.000577651496091616	0.0005681901582601496	0.0006304704766461162	0.0006173548312873037	0.0862974519431165	0.08209740124308443	2.5603924706731236e-07	1.9957233421866172e-05	2.512917067671889e-07	1.958719752545579e-05
34.04819702867729	0.0004905330114120058	0.000486243127320013	0.000529973183560544	0.0005234811389813619	0.000552955581236997	0.0005450740142205069	0.0005777266447321723	0.0005682629120407979	0.0006305952186174405	0.0006174734178673437	0.08636039275487675	0.0821572334969535	2.7372831827164774e-07	2.1464274064839084e-05	2.6872022178682335e-07	2.1071581389364713e-05
34.25335454371064	0.0004905430773379499	0.000486254746488826	0.0005300124378908365	0.000523520460605321	0.0005530135535310549	0.0005451309323253643	0.0005778061591525769	0.0005683399446150881	0.0006307252920988221	0.0006175971772412353	0.08642414088510493	0.0822178330966851	2.913190288800563e-07	2.2980993846954956e-05	2.8605167152508104e-07	2.256548695007965e-05
34.45974823597649	0.0004905561311790203	0.00048626934824762925	0.0005300552849935037	0.0005235633379334388	0.0005530754956196084	0.0005451917604961452	0.0005778900696363646	0.0005684212855261582	0.0006308607390509751	0.000617726149731047	0.08648870727724381	0.08227921044128941	3.0881236967898393e-07	2.4507486566946457e-05	3.032870310513795e-07	2.4069006300281304e-05
34.66738555406454	0.0004905721876223683	0.00048628694745978624	0.00053010174619243	0.0005236097921298605	0.0005531414331232346	0.0005452565239359705	0.0005779784067892039	0.000568506964629652	0.0006310016019440533	0.0006178603761437651	0.08655410303734655	0.08234137608422959	3.262093272197661e-07	2.6043847130563513e-05	3.204272712355877e-07	2.558223261599213e-05
34.87627399144595	0.0004905912614423574	0.00048630755907995595	0.0005301518429955129	0.0005236598445420975	0.0005532113919115741	0.000545325248092478	0.0005780712015432174	0.0005685970120978761	0.0006311479237655904	0.0006179998977787747	0.08662033943683507	0.0824043407360409	3.435108838825956e-07	2.759017156579724e-05	3.374733587944295e-07	2.710526017060677e-05
35.086421086743854	0.0004906133675006625	0.0004863311981542772	0.0005302055970964359	0.0005237135167028076	0.0005532853981062762	0.0005453979586607055	0.0005781684851613684	0.0005686914584240234	0.0006312997480285898	0.0006181447564354772	0.08668742791531195	0.08246811526699685	3.6071801793572007e-07	2.9146557038811638e-05	3.5442625636607737e-07	2.8638184351559293e-05
35.29783442400536	0.000490638520746356	0.00048635787982054246	0.0005302630303764582	0.0005237708303315924	0.0005533634780839927	0.0005454746815860206	0.0005782702892419237	0.000568790334426472	0.0006314571187797727	0.0006182949944210641	0.08675538008342985	0.08253271070983709	3.77831703604831e-07	3.071310187072185e-05	3.7128692256132613e-07	3.018110167540833e-05
35.51052163297529	0.0004906667362159773	0.00048638761930835207	0.0005303241649062248	0.0005238318073368117	0.0005534456584794105	0.0005455554430670825	0.0005783766457229918	0.0005688936712531473	0.0006316200806079913	0.0006184506545584321	0.0868242077258153	0.08259813826253899	3.9485291112402107e-07	3.2289905553206655e-05	3.880563120273444e-07	3.1734109804018584e-05
35.72449038937153	0.000490698029033583	0.0004864204319392591	0.0005303890229475913	0.0005238964698174187	0.0005535319661883273	0.0005456402695588566	0.0005784875868871369	0.0005690015003859674	0.0006317886786528036	0.0006186117801942632	0.08689392280405549	0.08266440929115361	4.1178260681709947e-07	3.387706876657737e-05	4.0473537551966553e-07	3.329730756172766e-05
35.93974841516195	0.0004907324144107803	0.000486456333126892	0.0005304576269554677	0.0005239648400648107	0.0005536224283707774	0.0005457291877756655	0.0005786031453660703	0.0005691138536453543	0.0006319629586132202	0.0006187784152072529	0.08696453745973987	0.0827315353326916	4.2862175314356196e-07	3.547469339558462e-05	4.213250599457725e-07	3.4870794950445094e-05
36.15630347884324	0.0004907699076467409	0.0004864953383770636	0.0005305299995796783	0.0005240369405646961	0.0005537170724541916	0.0005458222246942829	0.0005787233541454206	0.0005692307631948236	0.0006321429667566205	0.0006189506040165047	0.08703606401756608	0.08279952809807403	4.4537130876819674e-07	3.7082882547459506e-05	4.378263084381731e-07	3.645467316781836e-05
36.374163395721176	0.000490810524128197	0.0004865374632878637	0.0005306061636668424	0.0005241127939989856	0.0005538159261366158	0.0005459194075570784	0.0005788482465695896	0.000569352261545656	0.0006323287499278521	0.0006191283915900903	0.08710851498851038	0.08286839947513756	4.6203222862960594e-07	3.8701740569691e-05	4.5424006041338075e-07	3.8049044623608697e-05
36.59333602819267	0.000490854279329413	0.0004865827235497277	0.0005306861422622689	0.0005241924232476934	0.0005539190173899638	0.0005460207638751983	0.000578977856346683	0.0005694783815616379	0.0006325203555585052	0.0006193118234537742	0.08718190307305576	0.08293816153170183	4.786054639948495e-07	4.03313730673871e-05	4.7056725163588213e-07	3.965401295775994e-05
36.813829286029524	0.0004909011888121424	0.0004866311349454959	0.0005307699586118729	0.0005242758513908666	0.0005540263744633268	0.0005461263214318031	0.0005791122175535363	0.0005696091564638947	0.00063271783167638	0.0006195009456999201	0.087256241164496	0.08300882651869954	4.950919625310024e-07	4.1971886922329005e-05	4.868088142740822e-07	4.1269683057593154e-05
37.03565112666392	0.000490951268225557	0.0004866827133504418	0.0005308576361641082	0.0005243631017105223	0.0005541380258863259	0.000546236108285339	0.0005792513646408164	0.0005697446198357947	0.0006329212269151381	0.0006196958049965635	0.08733154235229389	0.08308040687337052	5.114926683641354e-07	4.3623390310887356e-05	5.029656769688258e-07	4.2896161076153017e-05
37.25880955547555	0.0004910045333061557	0.0004867374747322907	0.0005309491985719169	0.000524454197692614	0.0005542540004725145	0.0005463501527728715	0.0005793953324382193	0.0005698848056279487	0.0006331305905241535	0.0006198964485966789	0.08740781992552327	0.08315291522252236	5.278085221506554e-07	4.5285992723784196e-05	5.190387649014853e-07	4.4533554451400836e-05
37.483312626080554	0.0004910609998776532	0.00048679543515121047	0.0005310446696947036	0.0005245491630290102	0.000554374327322834	0.0005464684835134557	0.0005795441561597559	0.0005700297481632859	0.0006333459723785644	0.0006201029243476227	0.08748508737636605	0.08322636438585351	5.440404611360694e-07	4.6959804984675335e-05	5.350289998407986e-07	4.618197192317319e-05
37.70916844062219	0.0004911206838508367	0.0004868566107597804	0.0005311440736003172	0.0005246480216194916	0.0005544990358291137	0.0005465911294115595	0.0005796978714091261	0.0005701794821422202	0.0006335674229895226	0.0006203152807007688	0.08756335840369649	0.08330076737935015	5.601894192178679e-07	4.8644939269648635e-05	5.509373002144258e-07	4.784152355340188e-05
37.93638515006311	0.0004911836012234051	0.0004869210178029418	0.0005312474345670624	0.0005247507975737723	0.0005546281556776275	0.0005467181196605389	0.0005798565141851927	0.00057033404264791	0.0006337949935146616	0.0006205335667213456	0.08764264691672781	0.08337613741875002	5.762563270190341e-07	5.034150912780477e-05	5.667645811794231e-07	4.951232074562606e-05
38.164970954479706	0.0004912497680797776	0.00048698867261791963	0.0005313547770857232	0.0005248575152135349	0.0005547617168527018	0.0005468494837461636	0.000580020120887547	0.000570493465151603	0.0006340287357687754	0.000620757832098464	0.08772296703873905	0.08345248792307794	5.92242111952879e-07	5.2049629501754735e-05	5.825117546790545e-07	5.1194476264421196e-05
38.39493410335793	0.0004913192005908776	0.000487059591634124	0.0005314661258616072	0.0005249681990744895	0.0005548997496403788	0.000546985251450193	0.0005801887283221763	0.0005706577855180817	0.0006342687022347186	0.0006209881271553592	0.08780433311088232	0.08352983251825856	6.081476982746498e-07	5.376941674666014e-05	5.981797294965681e-07	5.288810425449486e-05
38.626282895891045	0.0004913919150138829	0.00048713379137301974	0.000531581505816606	0.0005250828739084449	0.0005550422846321239	0.0005471254528540013	0.0005803623737072239	0.0005708270400111924	0.000634514946074527	0.0006212245028598313	0.08788675969606409	0.08360818504079746	6.239740071676148e-07	5.550098865322872e-05	6.137694113397645e-07	5.459332026276631e-05
38.859025681279114	0.0004914679276919581	0.0004872112884479792	0.0005317009420912821	0.0005252015646854102	0.000555189352728609	0.0005472701183422698	0.0005805410946788642	0.0005710012652994881	0.0006347675211407823	0.0006214670108349159	0.08797026158290974	0.08368755954154658	6.397219568039965e-07	5.724446446865594e-05	6.292817028986757e-07	5.6310241258628047e-05
39.09317085903034	0.0004915472550539445	0.0004872920995640982	0.0005318244600469653	0.0005253242965957046	0.000555340985143529	0.0005474192786067169	0.0005807249292972703	0.0005711804984619555	0.0006350264819882013	0.0006217157033697609	0.08805485378981452	0.08376797028954383	6.553924623978798e-07	5.899996491712245e-05	6.447175038954388e-07	5.8038985653902087e-05
39.328726879264174	0.0004916299136140257	0.0004873762415179878	0.0005319520852678731	0.000525451095052094	0.0005554972134074923	0.0005475729646498939	0.000580913916052693	0.0005713647769938521	0.0006352918838854728	0.0006219706334307373	0.08814055156907383	0.0838494317759355	6.709864362919489e-07	6.076761222362226e-05	6.600777111647436e-07	5.9779673325349725e-05
39.56570224301631	0.0004917159199713593	0.00048746373119753594	0.0005320838435632502	0.0005255819856919435	0.0005556580693719613	0.0005477312077890343	0.0005811080938716507	0.0005715541388126435	0.0006355637828273465	0.0006222318546727792	0.08822737041110673	0.08393195871798256	6.865047880132147e-07	6.254753013565373e-05	6.75363218724306e-07	6.153242563730621e-05
39.80410550254544	0.0004918052908096755	0.00048755458558163956	0.000532219760969527	0.000525716994379394	0.0005558235852132565	0.0005478940396599662	0.0005813075021232302	0.0005717486222640503	0.0006358422355469751	0.0006224994214509634	0.08831532604876678	0.08401556606314677	7.019484243497767e-07	6.433984394686731e-05	6.905749178253914e-07	6.329736546258069e-05
40.04394526164196	0.0004918980428968404	0.0004876488217399025	0.0005323598637524958	0.0005258561472075522	0.0005559937934366205	0.000548061492221071	0.0005815121806254994	0.0005719482661281996	0.0006361272995285179	0.0006227733888323282	0.08840443446174309	0.08410026899327432	7.173182494126223e-07	6.614468051986677e-05	7.05713697026324e-07	6.507461720556273e-05
40.28523017593832	0.0004919941930843826	0.00048774645683230197	0.000532504178409508	0.0005259994705007081	0.00055616872688034	0.0005482335977573162	0.000581722169652038	0.0005721531096258884	0.0006364190330200144	0.0006230538126079464	0.08849471188105697	0.0841860829288519	7.326151647013297e-07	6.796216830996793e-05	7.20780442259707e-07	6.686430682574518e-05
40.52796895322162	0.0004920937583069839	0.00048784750810881974	0.0005326527316716885	0.0005261469908165638	0.000556348418719935	0.0005484103888843375	0.0005819375099385872	0.0005723631924249614	0.0006367174950465335	0.0006233407493052498	0.08858617479365666	0.08427302353337586	7.478400691884185e-07	6.97924373904979e-05	7.357760369007278e-07	6.866656186096942e-05
40.77217035374772	0.000492196755581933	0.00048795199290904153	0.0005328055505061744	0.000526298734948492	0.0005565329024724125	0.0005485918985525928	0.0005821582426898239	0.0005725785546468037	0.0006370227454236079	0.000623634256200622	0.08867883994710613	0.08436110671779255	7.629938593794149e-07	7.163561947691466e-05	7.50701361834161e-07	7.04815114515589e-05
41.017843190557436	0.0004923032020085353	0.00048805992866171464	0.0005329626621183663	0.0005264547299278071	0.0005567222120005812	0.0005487781600515691	0.0005823844095862547	0.0005727992368729513	0.0006373348447709532	0.0006239343913322543	0.08877272435438015	0.08445034864505026	7.780774293763854e-07	7.349184795127361e-05	7.655572955166026e-07	7.230928636423051e-05
41.26499632979458	0.0004924131147674835	0.00048817133288426987	0.0005331240939542028	0.0005266150030260577	0.0005569163815174331	0.0005489692070140625	0.0005826160527912398	0.0005730252801518231	0.0006376538545264897	0.0006242412135132805	0.08886784529876106	0.08454076573474639	7.930916709648905e-07	7.53612578893309e-05	7.803447140564829e-07	7.415001901774076e-05
41.51363869102594	0.0004925265111201882	0.0004882862231823067	0.0005332898737024567	0.0005267795817573445	0.0005571154455905993	0.0005491650734205189	0.0005828532149581492	0.000573256726005576	0.000637979836960668	0.0006245547823451964	0.08896422033883894	0.08463237466786616	8.080374736768679e-07	7.724398608588423e-05	7.950644912689282e-07	7.600384350715805e-05
41.763779247563185	0.0004926434084080589	0.0004884046172490321	0.0005334600292970445	0.0005269484938806492	0.0005573194391468647	0.0005493657936034396	0.0005830959392376478	0.000573493616437087	0.0006383128551911076	0.0006248751582315672	0.0890618673136273	0.08472519239164074	8.229157248611056e-07	7.914017108140436e-05	8.097174987592437e-07	7.787089563079941e-05
42.0154270267867	0.0004927638240517451	0.0004885265328646638	0.0005336345889193624	0.0005271217674021949	0.000557528397476762	0.0005495714022518634	0.0005833442692851223	0.0005737359939370653	0.00063865297319756	0.0006252024023920356	0.08916080434778524	0.08481923612449448	8.377273097626061e-07	8.104995318951314e-05	8.243046059851471e-07	7.975131291572402e-05
42.26859111047143	0.0004928877755503254	0.0004886519878957839	0.0005338135810006361	0.0005272994305778154	0.0005577423562392296	0.0005497819344159054	0.0005835982492682413	0.0005739839014912933	0.0006390002558371972	0.0006255365768766332	0.08926104985695457	0.08491452336111406	8.524731115887221e-07	8.297347452422554e-05	8.388266803259405e-07	8.164523464430917e-05
42.523280635114425	0.00049301528048045	0.0004887810002946513	0.0005339970342242927	0.0005274815119153535	0.0005579613514663484	0.000549997425511377	0.0005838579238746636	0.0005742373825880079	0.0006393547688602436	0.0006258777445804089	0.08936262255321843	0.08501107187762144	8.671540115906887e-07	8.491087902873229e-05	8.532845871610066e-07	8.35528018824222e-05
42.77950479226489	0.0004931463564954347	0.0004889135880984663	0.0005341849775283529	0.0005276680401770757	0.0005581854195681499	0.0005502179113244722	0.0005841233383198905	0.0005744964812254159	0.0006397165789259554	0.0006262259692583779	0.0894655414506766	0.08510889973686225	8.817708891373493e-07	8.686231250397414e-05	8.67679189938764e-07	8.547415750663478e-05
43.03727282885567	0.0004932810213242974	0.0004890497694285859	0.0005343774401078416	0.000527859044382107	0.0005584145973375011	0.0005504434280165297	0.0005843945383552668	0.0005747612419193539	0.0006400857536189557	0.0006265813155408035	0.0895698258711445	0.08520802529381537	8.963246217817255e-07	8.88279226373273e-05	8.820113502417196e-07	8.740944623186753e-05
43.29659404753705	0.0004934192927707458	0.0004891895624896887	0.0005345744514172167	0.0005280545538088863	0.0005586489219550635	0.0005506740121288634	0.0005846715702761351	0.0005750317097110879	0.0006404623614659382	0.0006269438489488129	0.08967549544998156	0.08530846720111519	9.108160853447175e-07	9.0807859032635e-05	8.962819278690842e-07	8.935881464117168e-05
43.55747780701245	0.000493561188712105	0.0004893329855688915	0.0005347760411728178	0.0005282545979976448	0.0005588884309943344	0.0005509097005876792	0.0005849544809301457	0.0005753079301752702	0.0006408464719527445	0.0006273136359103722	0.08978257014204784	0.08541024441470456	9.252461539951181e-07	9.280227324158508e-05	9.10491780910282e-07	9.132241121515006e-05
43.81993352237618	0.0004937067270981912	0.0004894800570348066	0.000534982239355338	0.0005284592067529	0.0005591331624267688	0.0005511505307090598	0.0005852433177257314	0.0005755899494280382	0.0006412381555418355	0.0006276907437766093	0.08989107022779433	0.08551337619960944	9.396157003237725e-07	9.481131879403304e-05	9.246417658167246e-07	9.33003863614057e-05
44.08397066545326	0.0004938559259501244	0.0004896307953365509	0.0005351930762123101	0.0005286684101459753	0.0005593831546269797	0.0005513965402040355	0.0005855381286407407	0.0005758778141352764	0.0006416374836901551	0.0006280752408385121	0.09000101631948992	0.08561788213584366	9.539255954192551e-07	9.683515122919928e-05	9.387327374738019e-07	9.529289244500361e-05
44.349598765141174	0.0004940088033590764	0.0004897852190026879	0.000535408582260614	0.0005288822385175322	0.000559638446378023	0.0005516477671837268	0.0005858389622312409	0.0005761715715210297	0.0006420445288674022	0.0006284671963439993	0.09011242936758905	0.0857237821244508	9.681767089500526e-07	9.887392812851781e-05	9.527655492785111e-07	9.730008381947375e-05
44.6168274077539	0.0004941653774849591	0.00048994334664012	0.0005356287882890021	0.0005291007224801312	0.0005598990768767685	0.0005519042501645777	0.0005861458676404924	0.000576471269376086	0.0006424593645747249	0.0006288666805153813	0.09022533066724248	0.08583109639367495	9.823699092443607e-07	0.00010092780914826294	9.667410532240243e-07	9.932211685954873e-05
44.88566623736761	0.0004943256665550447	0.0004901051969329129	0.0005358537253606461	0.0005293238929208067	0.0005601650857393552	0.0005521660280736688	0.0005864588946081025	0.0005767769560667211	0.0006428820653638456	0.0006292737645672232	0.09033974186495983	0.0859398455052786	9.965060633724838e-07	0.00010299695605330006	9.806600999682103e-07	0.00010135914999230555
45.15612495616904	0.0004944896888625194	0.0004902707886410608	0.0005360834248157021	0.0005295517810036647	0.0005604365130067394	0.0005524331402541141	0.0005867780934793566	0.0005770886805436168	0.0006433127068566307	0.0006296885207246115	0.0904556849654171	0.08605005036100041	1.0105860372329207e-06	0.00010508153275162746	9.945235389182024e-07	0.0001034113437311246
45.42821332480542	0.0004946574627649647	0.0004904401405991827	0.0005363179182738929	0.0005297844181725006	0.0005607133991503284	0.0005527056264705494	0.0005871035152147334	0.0005774064923509534	0.0006437513657651129	0.0006301110222418487	0.09057318233842439	0.08616173220916248	1.024610695618284e-06	0.00010718170532759974	1.0083322183008711e-06	0.0001054788607079693
45.701941162736816	0.0004948290066827638	0.000490613271715149	0.0005365572376371067	0.0005300218361534311	0.0005609957850777036	0.0005529835269146993	0.000587435211399609	0.0005777304416356737	0.0006441981199119806	0.0006305413434215695	0.09069225672605563	0.086274912651425	1.0385809023241536e-06	0.00010929764207984194	1.0220869852517293e-06	0.00010756186570887172
45.97731834859046	0.0004950043390974435	0.0004907902009686463	0.0005368014150920256	0.0005302640669575565	0.0005612837121384514	0.0005532668822110502	0.0005877732342541633	0.0005780605791569454	0.0006446530482515618	0.0006309795596343179	0.09081293124993531	0.08638961364970403	1.0524975202160815e-06	0.00011142951355616604	1.035788685897765e-06	0.00010966052570894613
46.25435482051728	0.0004951834785499207	0.0004909709474096598	0.0005370504831127547	0.0005305111428836324	0.0005615772221300682	0.0005535557334225993	0.0005881176366434685	0.0005783969562957946	0.0006451162308912805	0.000631425747338566	0.09093522941869958	0.08650585753323752	1.0663614113204465e-06	0.00011357749259037486	1.0494381654305163e-06	0.00011177500990715294
46.533060576550575	0.000495366443638686	0.000491155530156886	0.0005373044744634874	0.0005307630965207664	0.0005618763573039839	0.0005538501220567099	0.0005884684720877994	0.0005787396250649433	0.000645587749113646	0.0006318799841012138	0.09105917513562761	0.08662366700582663	1.0801734369148778e-06	0.00011574175434110601	1.0630362681964944e-06	0.00011390548976336623
46.813445674966815	0.0004955532530178932	0.0004913439683960658	0.0005375634222011746	0.0005310199607511309	0.0005621811603716695	0.0005541500900710538	0.0005888257947731389	0.000579088638118837	0.0006460676853987488	0.000632342348618564	0.09118479270645358	0.08674306515323806	1.09393445761434e-06	0.00011792247632969044	1.0765838377782815e-06	0.00011605213903516376
47.09552023464871	0.0004957439253953686	0.0004915362813782395	0.0005378273596782219	0.0005312817687526989	0.0005624916745108577	0.0005544556798796579	0.0005891896595619055	0.0005794440487638783	0.0006465561234473057	0.000632812920737801	0.09131210684735583	0.08686407545077873	1.1076453334593877e-06	0.00012011983847962093	1.0900817170779063e-06	0.00011821513381563009
47.37929443545016	0.0004959384795305263	0.0004917324884179141	0.0005380963205451962	0.0005315485540019916	0.0005628079433718565	0.0005547669343590441	0.0005895601220038921	0.000579805910968862	0.0006470531482042502	0.0006332917814789736	0.09144114269313508	0.08698672177105349	1.1213069240091893e-06	0.0001223340231567699	1.1035307484091091e-06	0.00012039465257243642
47.66477851856398	0.0004961369342321995	0.0004919326088911512	0.0005383703387535569	0.0005318203502768552	0.0005631300110839804	0.0005550838968544803	0.0005899372383474404	0.0005801742793756311	0.0006475588458829033	0.0006337790130575122	0.09157192580559032	0.08711102839189779	1.1349200884334682e-06	0.00012456521521060637	1.1169317735831028e-06	0.00012259087618721187
47.951982786891236	0.0004963393083563709	0.0004921366622335609	0.0005386494485583985	0.0005320971916592453	0.0005634579222620785	0.0005554066111863252	0.0005903210655508346	0.000580549209309939	0.0006480733039897216	0.0006342746989072784	0.09170448218208263	0.08723702000450138	1.148485685601515e-06	0.0001268136020153715	1.1302856339896706e-06	0.00012480398799480374
48.24091760541319	0.0004965456208038068	0.0004923446679382054	0.0005389336845212124	0.0005323791125380349	0.0005637917220131805	0.0005557351216564846	0.0005907116612939377	0.0005809307567925423	0.0006485966113496534	0.000634778923704174	0.09183883826431007	0.08736472172172427	1.1620045741862718e-06	0.00012907937351405718	1.1435931707000574e-06	0.00012703417382599336
48.53159340156531	0.0004967558905175949	0.0004925566455534116	0.000539223081512668	0.0005326661476118436	0.000564131455943254	0.0005560694730549784	0.0005911090839900719	0.0005813189785505216	0.0006491288581321196	0.0006352917733903279	0.09197502094728634	0.08749415908660688	1.1754776127517177e-06	0.00013136272226078882	1.1568552245485014e-06	0.00012928162204801918
48.82402066561362	0.0004969701364805691	0.0004927726146804777	0.0005395176747154014	0.0005329583318918735	0.0005644771701640728	0.0005564097106666091	0.0005915133927981383	0.0005817139320288291	0.0006496701358776237	0.0006358133351988595	0.09211305758853575	0.0876253580810869	1.1889056598543514e-06	0.000133663843466289	1.170072636227427e-06	0.00013154652360800045
49.11820995103327	0.0004971883777126378	0.000492992594971289	0.0005398174996268339	0.0005332557007047777	0.0005648289113002102	0.0005567558802777551	0.0005919246476350064	0.0005821156754020892	0.0006502205375250365	0.0006363436976792653	0.09225297601750627	0.08775834513492016	1.2022895741421779e-06	0.0001359829350429803	1.1832462463842643e-06	0.00013382907207674932
49.41417187488941	0.0004974106332679892	0.0004932166061258178	0.0005401225920619885	0.0005335582896955293	0.0005651867264961429	0.0005571080281832675	0.0005923429091881474	0.0005825242675866296	0.0006507801574395394	0.0006368829507234122	0.09239480454521135	0.08789314713481793	1.2156302144514198e-06	0.0001383201976511983	1.196376895710896e-06	0.0001361294636928606
49.71191711822035	0.0004976369222321913	0.0004934446678895258	0.0005404329881563374	0.0005338661348303211	0.0005655506634234865	0.000557466201193494	0.0005927682389285517	0.0005829397682527794	0.0006513490914412831	0.0006374311855921868	0.09253857197409986	0.08802979143380404	1.228928439918407e-06	0.00014067583474787482	1.2094654250473062e-06	0.00013844789740885544
50.01145642642306	0.0004978672637191694	0.0004936768000506472	0.0005407487243686557	0.000534179272399473	0.0005659207702883517	0.0005578304466414161	0.0005932006991239137	0.0005833622378374184	0.0006519274368347569	0.0006379884949428008	0.09268430760816977	0.08816830586079714	1.2421851100723842e-06	0.0001430500526336531	1.2225126754730883e-06	0.0001407845749371306
50.3128006096408	0.00049810167686806	0.0004939130224373594	0.0005410698374838901	0.0005344977390203576	0.0005662970958388267	0.0005582008123899127	0.0005936403528520998	0.0005837917375567932	0.0006525152924388982	0.0006385549728567758	0.09283204126332266	0.08830871873042505	1.255401084948051e-06	0.0001454430605032503	1.2355194884154305e-06	0.0001431397007983226
50.61596054315354	0.0004983401808399408	0.0004941533549148354	0.0005413963646160433	0.0005348215716403436	0.0005666796893725966	0.0005585773468391503	0.0005940872640149096	0.0005842283294196097	0.0006531127586179692	0.0006391307148686352	0.09298180327797428	0.08845105885307844	1.2685772251933318e-06	0.0001478550704965137	1.2484867057443094e-06	0.00014551348236920003
50.9209471677702	0.0004985827948144299	0.000494397817382171	0.0005417283432110715	0.0005351508075397508	0.000567068600744691	0.0005589600989340958	0.0005945414973521341	0.0005846720762404019	0.0006537199373132183	0.0006397158179953157	0.09313362452392311	0.08859535554520843	1.2817143921729172e-06	0.00015028629774910263	1.2614151698754888e-06	0.0001479061299321932
51.22777149022361	0.0004988295379861465	0.0004946464297691843	0.000542065811049793	0.0005354854843348201	0.0005674638803753688	0.0005593491181721651	0.0005950031184559151	0.0005851230416531891	0.0006543369320753476	0.0006403103807663202	0.0932875364174807	0.08874163863987859	1.294813448086767e-06	0.00015273696044654228	1.2743057238824096e-06	0.00015031785672693643
51.53644458356769	0.0004990804295610398	0.0004948992120330887	0.0005424088062508124	0.0005358256399807013	0.0005678655792581474	0.0005597444546110056	0.0005954721937854298	0.0005855812901254332	0.0006549638480978254	0.0006409145032546491	0.093443570930886	0.0888899384975766	1.307875256078856e-06	0.0001552072798778198	1.287159211593226e-06	0.00015274887900094958
51.84697758757708	0.0004993354887525643	0.000495156184155021	0.0005427573672734503	0.0005361713127744487	0.0005682737489679675	0.0005601461588764085	0.0005959487906818844	0.0005860468869722889	0.000655600792251046	0.0006415282871085063	0.09360176060399446	0.08904028601728721	1.320900680350256e-06	0.00015769748049042354	1.29997647770508e-06	0.00015519941606312315
52.15938170914916	0.0004995947347777149	0.0004954173661364371	0.0005431115329206907	0.0005365225413580324	0.000568688441669509	0.0005605542821703708	0.0005964329773838496	0.0005865198983711739	0.0006562478731173882	0.0006421518355838321	0.09376213855625777	0.08919271264784599	1.3338905862877223e-06	0.00016020778994828289	1.3127583678998944e-06	0.00015766969033870204
52.47366822270851	0.0004998581868529074	0.0004956827779953616	0.0005434713423421385	0.000536879364721366	0.0005691097101256587	0.0005609688762792945	0.0005969248230429339	0.0005870003913766591	0.000656905201027186	0.0006427852535776758	0.09392473849900218	0.08934725039957275	1.3468458405700538e-06	0.00016273843918802877	1.3255057289468302e-06	0.00016015992742313134
52.789848470613855	0.0005001258641896937	0.0004959524397624814	0.0005438368350369778	0.0005372418222053362	0.0005695376077061195	0.0005613899935823292	0.0005974243977398015	0.0005874884339356776	0.000657572888095635	0.0006434286476624237	0.09408959474801669	0.08950393185619296	1.359767311294403e-06	0.00016528966247886245	1.3382194088184043e-06	0.00016267035613912184
53.107933863567155	0.0005003977859903243	0.0004962263714770926	0.0005442080508569525	0.0005376099535048529	0.0005699721883961899	0.0005618176870598689	0.000597931772500559	0.0005879840949030831	0.0006582510482606835	0.000644082126120932	0.09425674223645267	0.08966279018706329	1.3726558681083313e-06	0.00016786169748378432	1.3509002568161486e-06	0.00016520120859522813
53.42793588102576	0.0005006739714431345	0.0004965045931828833	0.0005445850300093453	0.0005379837986719068	0.0005704135068056943	0.0005622520103022018	0.0005984470193135039	0.0005884874440575461	0.0006589397973219203	0.0006447457989825747	0.09442621652804974	0.08982385915969308	1.3855123823246262e-06	0.00017045478532060065	1.363549123682391e-06	0.0001677527202444823
53.74986607161648	0.0005009544397177575	0.0004967871249235504	0.0005449678130599669	0.0005383633981186318	0.0005708616181780788	0.000562693017518311	0.0005989702111462557	0.0005889985521178096	0.000659639252980497	0.0006454197780602389	0.09459805383069719	0.0899871731525973	1.3983377270572602e-06	0.00017306917062558103	1.3761668617199522e-06	0.00017032512994442917
54.073736053552395	0.000501239209960161	0.0004970739867382493	0.0005453564409361554	0.0005387487926203844	0.0005713165783996756	0.0005631407635448387	0.0005995014219632789	0.0005895174907593111	0.0006603495348801246	0.000646104176988305	0.09477229101033595	0.09015276716846019	1.4111327773533387e-06	0.0001757051016187533	1.3887543249209476e-06	0.00017291868001981237
54.399557515052166	0.0005015283012874941	0.000497365198656863	0.000545750954929775	0.0005391400233188231	0.0005717784440091378	0.0005635953038552142	0.0006000407267438024	0.0005900443326311786	0.0006610707646491649	0.0006467991112616317	0.09494896560521576	0.0903206768476422	1.4238984103281905e-06	0.00017836283017025334	1.4013123690927729e-06	0.00017553361632581532
54.727342214761876	0.0005018217327827461	0.0004976607806950953	0.0005461513967002271	0.0005395371317250035	0.0005722472722070512	0.000564056694568947	0.0006005882015001605	0.0005905791513736176	0.0006618030659438685	0.0006475046982755906	0.09512811584051913	0.09049093848202698	1.4366355052990512e-06	0.00018104261186784043	1.4138418519831115e-06	0.00017817018831252363
55.057101982179326	0.0005021195234892036	0.0004979607528493685	0.0005465578082774577	0.0005399401597224697	0.000572723120865721	0.0005645249924610921	0.0006011439232965481	0.0005911220216356882	0.0006625465644927777	0.000648221057367167	0.09530978064335649	0.09066358902922447	1.4493449439268759e-06	0.00018374470608682747	1.4263436334140513e-06	0.0001808286490915384
55.38884871808102	0.0005024216924047074	0.0004982651350915344	0.0005469702320649754	0.0005403491495703611	0.0005732060485391481	0.0005650002549718906	0.0006017079702682212	0.0005916730190935	0.0006633013881423516	0.0006489483098571823	0.09549399965814791	0.09083866612713722	1.4620276103647668e-06	0.00018646937606173197	1.4388185754145733e-06	0.00018350925550354724
55.722594394951685	0.0005027282584756944	0.0004985739473633782	0.000547388710842865	0.0005407641439065155	0.0005736961144731908	0.0005654825402165872	0.0006022804216411406	0.0005922322204688205	0.0006640676669038368	0.0006496865790936524	0.095680813262403	0.09101620810890482	1.474684391396643e-06	0.00018921688895864874	1.4512675423573786e-06	0.00018621226818806014
56.058351057416104	0.0005030392405910249	0.0004988872095709199	0.0005478132877708044	0.0005411851857505791	0.0005741933786159169	0.0005659719069954348	0.0006028613577520807	0.0005927997035481178	0.0006648455330014321	0.0006504359904963355	0.09587026258291004	0.09119625401823182	1.4873161765946658e-06	0.00019198751595062014	1.4636914011053638e-06	0.00018893795165507432
56.39613082267415	0.0005033546575755847	0.0004992049415785014	0.0005482440063910849	0.000541612318507121	0.0005746979016281609	0.0005664684148038864	0.0006034508600692168	0.0005933755472020534	0.0006656351209217949	0.0006511966716025048	0.09606238951234532	0.09137884362511722	1.4999238584672333e-06	0.00019478153229406103	1.4760910211449778e-06	0.00019168657435708614
56.7359458809379	0.0005036745281836526	0.0004995271632026494	0.0005486809106316221	0.0005420455859687433	0.0005752097448942731	0.0005669721238429747	0.0006040490112131935	0.0005939598314054221	0.0006664365674649179	0.0006519687521139732	0.0962572367263151	0.09156401744198746	1.5125083326165143e-06	0.00019759921740697406	1.4884672747370346e-06	0.00019445840876412823
57.07780849587155	0.0005039988710920318	0.0004998538942057142	0.0005491240448089721	0.0005424850323191953	0.0005757289705330857	0.0005674830950298962	0.0006046558949787083	0.0005945526372575744	0.0006672500117964413	0.0006527523639454331	0.09645484770085046	0.09175181674026102	1.525070497902705e-06	0.0002004408549500375	1.5008210370665498e-06	0.00019725373144019454
57.42173100503407	0.0005043277048929324	0.0005001851542892693	0.0005495734536313384	0.0005429307021364839	0.0005762556414090852	0.000568001390008789	0.0006052715963566043	0.0005951540470033147	0.0006680755955014311	0.0006535476412741334	0.09665526673035325	0.09194228356733909	1.5376112566036241e-06	0.00020330673290859524	1.513153186395613e-06	0.00020007282312173302
57.7677258203244	0.0005046610480865977	0.0005005209630872719	0.0005500291822015757	0.0005433826403959858	0.0005767898211438054	0.0005685270711617271	0.0006058962015565026	0.000595764144054307	0.0006689134626396846	0.0006543547205909578	0.09685853894602292	0.09213546076404937	1.5501315145815707e-06	0.00020619714367704767	1.525464604217779e-06	0.00020291596879755402
58.115805428429454	0.000504998919073668	0.0005008613401589665	0.0005504912760201857	0.0005438408924735461	0.0005773315741274413	0.0005690602016199147	0.0006065297980299823	0.000596383013010984	0.0006697637598026063	0.0006551737407529292	0.09706471033476954	0.09233139198255114	1.5626321814651454e-06	0.0002091123841465592	1.5377561754206966e-06	0.00020578345779141693
58.465982391274686	0.0005053413361472754	0.0005012063049815364	0.0005509597809883087	0.0005443055041485854	0.0005778809655306991	0.0005696008452751116	0.000607172474494334	0.0005970107396849982	0.0006706266361717202	0.0006560048430372155	0.09727382775863223	0.09253012170471173	1.5751141708140494e-06	0.00021205275579283533	1.5500287884490658e-06	0.0002086755838462545
58.818269346477535	0.0005056883174848503	0.000501555876942478	0.0005514347434106972	0.0005447765216071855	0.0005784380613168684	0.0005701490667912671	0.0006078243209568841	0.0005976474111222053	0.0006715022435788514	0.000656848171196657	0.09748593897471187	0.0927316952609798	1.5875784003031813e-06	0.00021501856476753567	1.5622833354703028e-06	0.00021159264521045107
59.172679007803275	0.0005060398811396467	0.0005019100753317089	0.0005519162099986871	0.000545253991445179	0.0005790029282541485	0.0005707049316163948	0.000608485428739935	0.0005982931156262182	0.000672390736568061	0.0006577038715168933	0.09770109265564425	0.09293615884975391	1.600025791914433e-06	0.00021801012199262892	1.5745207125506151e-06	0.00021453494472657708
59.52922416562417	0.000506396045031963	0.0005022689193333786	0.0005524042278731511	0.0005457379606712176	0.0005795756339282139	0.0005712685059946713	0.0006091558905063169	0.0005989479427825334	0.0006732922724593768	0.0006585720928751276	0.09791933841061908	0.09314355955728484	1.6124572721174261e-06	0.00022102774325531704	1.5867418198271723e-06	0.00021750278992221928
59.887917687380885	0.0005067568269400544	0.0005026324280173959	0.0005528988445674353	0.0005462284767098398	0.0005801562467550355	0.0005718398569787828	0.00060983580028558	0.0005996119834832586	0.0006742070114143845	0.0006594529868005934	0.09814072680697282	0.09335394537810164	1.6248737720684628e-06	0.0002240717493070532	1.5989475616905776e-06	0.00022049649310336428
60.24877251804685	0.0005071222444907296	0.0005030006203306419	0.0005534001080302864	0.0005467255874045157	0.0005807448359939629	0.0005724190524425128	0.0006105252535008477	0.0006002853299524483	0.0006751351165037514	0.0006603467075367768	0.09836530939235955	0.0935673652359981	1.6372762278112117e-06	0.00022714246596465537	1.6111388469713505e-06	0.00022351637144991943
60.6118016805955	0.000507492315149615	0.0005033735150878741	0.0005539080666287518	0.0005472293410206818	0.0005813414717610727	0.0005730061610935861	0.0006112243469963487	0.000600968075772077	0.0006760767537767433	0.0006612534121054583	0.09859313871753767	0.09378386900558698	1.6496655804810805e-06	0.0002302402242142093	1.6233165891266265e-06	0.0002265627471138426
60.97701827647021	0.0005078670562110824	0.000503751130962303	0.0005544227691510662	0.0005477397862487571	0.0005819462250427933	0.0005736012524867686	0.0006119331790656468	0.0006016603159086636	0.0006770320923328065	0.0006621732603726377	0.0988242683597639	0.09400350753444403	1.662042776515659e-06	0.0002333653603172614	1.6354817064369396e-06	0.00022963594731961745
61.34443548605718	0.0005082464847878242	0.0005041334864758348	0.0005549442648095123	0.0005482569722071395	0.0005825591677098078	0.0005742043970372365	0.0006126518494805987	0.0006023621467405678	0.0006780013043952889	0.0006631064151164049	0.09905875294684643	0.09422633266585674	1.6744087678671141e-06	0.0002365182159200785	1.6476351222045231e-06	0.0002327363044679065
61.71406656916102	0.0005086306178000656	0.000504520599988963	0.0005554726032432545	0.0005487809484451785	0.0005831803725312483	0.0005748156660342157	0.0006133804595210483	0.0006030736660859781	0.0006789845653873724	0.0006640530420968263	0.09929664818184701	0.0944523972621996	1.6867645122329092e-06	0.00023969913816720978	1.659777764961368e-06	0.00023586415624175794
62.085924865483435	0.0005090194719644088	0.000504912489690311	0.0005560078345211532	0.0005493117649461323	0.0005838099131891915	0.0005754351316549064	0.0006141191120053025	0.0006037949732316231	0.0006799820540103059	0.0006650133101279251	0.09953801086847515	0.094681755228954	1.6991109732770885e-06	0.00024290847981575658	1.6719105686791242e-06	0.00023901984571540746
62.46002379510434	0.0005094130637822848	0.0005053091735857955	0.0005565500091445414	0.0005498494721300883	0.0005844478642934489	0.0005760628669786887	0.0006148679113213881	0.0006045261689622095	0.0006809939523240029	0.0006659873911518132	0.09978289893718477	0.09491446153939301	1.7114491208657665e-06	0.00024614659935449923	1.6840344729800866e-06	0.00024220372146567526
62.83637685896657	0.0005098114095280137	0.0005057106694874154	0.0005570991780499759	0.0005503941208568647	0.0005850943013966848	0.0005766989460016303	0.0006156269634591374	0.000605267355590634	0.0006820204458301123	0.0006669754603150725	0.10003137147199893	0.09515057225995724	1.723779931313025e-06	0.0002494138611263408	1.696150423369648e-06	0.00024541613768820636
63.21499763936286	0.0005102145252364496	0.0005061169950016433	0.0005576553926119516	0.0005509457624288758	0.0005857493010098452	0.0005773434436512973	0.0006163963760431128	0.00060601863698897	0.0006830617235576303	0.0006679776960474482	0.1002834887380837	0.09539014457633113	1.7361043876213886e-06	0.00025271063545270755	1.7082593714581266e-06	0.00024865745431443265
63.59589980042612	0.0005106224266902039	0.0005065281675174097	0.0005582187046455781	0.0005515044485939649	0.0005864129406179244	0.0005779964358018725	0.0006171762583664084	0.0006067801186202719	0.0006841179781511584	0.0006689942801429479	0.10053931221010345	0.09563323682026062	1.7484234797420341e-06	0.0002560372987631815	1.7203622751926773e-06	0.0002519280371328647
63.979097088622495	0.0005110351294064315	0.0005069442041936697	0.0005587891664092196	0.0005520702315482045	0.0005870852986960706	0.0005786579992895995	0.0006179667214253502	0.0006075519075712161	0.0006851894059619041	0.000670025397843431	0.10079890460136756	0.09587990849711696	1.7607382048390099e-06	0.00025939423372833836	1.7324600991091513e-06	0.0002552282579150744
64.36460333324754	0.0005114526486231669	0.0005073651219465371	0.0005593668306070944	0.0005526431639386574	0.0005877664547260459	0.0005793282119285581	0.0006187678779551339	0.0006083341125856066	0.0006862762071415239	0.0006710712379247843	0.1010623298938112	0.09613022031424386	1.7730495675569256e-06	0.0002627818293958334	1.744553814574416e-06	0.00025855849454305135
64.75243244692527	0.0005118749992851898	0.0005077909374359639	0.0005599517503918214	0.0005532232988660904	0.0005884564892130415	0.0005800071525267728	0.000619579842466415	0.0006091268440987707	0.000687378585738905	0.0006721319927857624	0.10132965336882559	0.09638423421011133	1.7853585802976406e-06	0.00026620048133031704	1.7566444000395153e-06	0.0002619191311407504
65.14259842611021	0.0005123021960294137	0.0005082216670519639	0.0005605439793669259	0.0005538106898876516	0.0005891554837028683	0.0005806949009026746	0.0006204027312828991	0.0006099302142728788	0.0006884967498000102	0.0006732078585396109	0.10160094163896811	0.09664201338429333	1.7976662635088786e-06	0.00026965059175826367	1.7687328413083358e-06	0.00026531055821049643
65.53511535159264	0.0005127342531697776	0.0005086573269003575	0.0005611435715892937	0.0005544053910194964	0.0005898635207995276	0.0005813915379019218	0.0006212366625799605	0.0006107443370332195	0.0006896309114708938	0.000674299035108569	0.10187626268058386	0.0969036223283098	1.8099736459836844e-06	0.0002731325697172965	1.780820131808765e-06	0.00026873317277249786
65.92999738900669	0.0005131711846816266	0.0005090979327880228	0.0005617505815715681	0.0005550074567393637	0.0005905806841831807	0.0005820971454145892	0.0006220817564243199	0.0006115693281054565	0.0006907812871040039	0.0006754057263213501	0.1021556858673672	0.09716912685735216	1.822281765159338e-06	0.0002766468312082604	1.7929072728697058e-06	0.00027218737850803754
66.32725878934137	0.0005136130041855598	0.0005095435002076363	0.0005623650642844881	0.0005556169419890967	0.0005913070586285128	0.000582811806392736	0.0006229381348148183	0.0006124053050539003	0.000691948097367899	0.0006765281400137231	0.10243928200489337	0.09743859414291951	1.8345916674328581e-06	0.0002801937993529152	1.8049952740090396e-06	0.0002756735859073406
66.72691388945532	0.0005140597249307366	0.0005099940443218899	0.0005629870751591707	0.0005562339021771076	0.000592042730023527	0.0005835356048683671	0.00062380592172433	0.0006132523873208383	0.0006931315673605133	0.0006776664881323067	0.10272712336615028	0.09771209274641057	1.846904408486479e-06	0.00028377390455716633	1.8170851532312406e-06	0.0002791922124217999
67.12897711259382	0.0005145113597776193	0.0005104495799471663	0.0005636166700893235	0.0005568583931807827	0.0005927877853887579	0.0005842686259717954	0.0006246852431428474	0.0006141106962669459	0.0006943319267260987	0.0006788209868416993	0.10301928372811239	0.09798969265367836	1.8592210536207176e-06	0.00028738758467743153	1.8291779373338793e-06	0.000282743682620587
67.53346296890952	0.0005149679211801334	0.000510910121536651	0.0005642539054333916	0.0005574904713488189	0.0005935423128969351	0.0005850109559504193	0.0006255762271217808	0.000614980355212826	0.0006955494097759893	0.0006799918566350689	0.10331583840937963	0.09827146531060761	1.871542678099909e-06	0.0002910352851936415	1.8412746622225836e-06	0.0002863284283522588
67.94038605598601	0.0005154294211672295	0.0005113756831628696	0.0005648988380166305	0.0005581301935034966	0.0005943064018930989	0.000585762682187929	0.0006264790038195148	0.0006158614894817103	0.0006967842556133369	0.0006811793224483425	0.10361686430892776	0.09855748365972519	1.8838703675057647e-06	0.00029471745938637606	1.8533763732376e-06	0.0002899468889105139
68.3497610593647	0.0005158958713238249	0.0005118462784996227	0.0005655515251331023	0.0005587776169428756	0.0005950801429151881	0.000586523893223949	0.0006273937055482631	0.0006167542264433604	0.0006980367082619665	0.000682383613778122	0.10392243994600008	0.09884782217789034	1.8962052181081693e-06	0.00029843456852063355	1.8654841254851263e-06	0.0002935995112053613
68.7616027530747	0.0005163672827711076	0.0005123219208033106	0.000566212024547594	0.000559432799442916	0.000595863627715115	0.0005872946787741376	0.0006283204668222712	0.000617658695559219	0.0006993070167995222	0.0006836049648034847	0.10423264550118093	0.09914255691510473	1.9085483372427003e-06	0.00030218708203447187	1.877598984190436e-06	0.00029728674994010384
69.17592600016614	0.0005168436661461829	0.000512802622893617	0.0005668803944974489	0.0005600957992595207	0.0005966569492803368	0.0005880751297507522	0.000629259424407414	0.0006185750284288473	0.0007005954354950662	0.0006848436145118103	0.1045475628586982	0.09944176553446875	1.920900843701591e-06	0.0003059754777335749	1.889722025053605e-06	0.0003010090677932342
69.59274575324658	0.0005173250315810356	0.0005132883971335362	0.0005675566936943089	0.0005607666751304875	0.0005974602018559472	0.0005888653382836985	0.0006302107173722315	0.0006195033588376916	0.0007019022239513039	0.000686099806828794	0.10486727564998378	0.09974552735332923	1.9332638681431253e-06	0.0003098002419932716	1.9018543346166223e-06	0.00030476693560543833
70.01207705502031	0.0005178113886807939	0.0005137792554087225	0.0005682409813257634	0.0005614454862773755	0.0005982734809672999	0.0005896653977420713	0.0006311744871404623	0.0006204438228062364	0.0007032276472516275	0.000687373790752812	0.10519186929854685	0.10005392338566159	1.9456385535061285e-06	0.0003136618699649679	1.913997010647632e-06	0.0003085608325733846
70.43393503883172	0.0005183027465012679	0.0005142752091061393	0.0005689333170569002	0.0005621322924072747	0.0005990968834431793	0.0005904754027562156	0.0006321508775451243	0.0006213965586405829	0.0007045719761121661	0.0006886658204938133	0.1055214310661989	0.10036703638572403	1.95802605544625e-06	0.0003175608657912943	1.9261511625366656e-06	0.00031239124644978633
70.85833492921113	0.0005187991135257429	0.0005147762690919841	0.0005696337610317539	0.0005628271537144766	0.0005999305074395457	0.0005912954492403104	0.0006331400348842006	0.0006223617069845105	0.0007059354870390457	0.0006899761556169127	0.10585605010067953	0.10068495089303198	1.970427542780269e-06	0.00032149774282631827	1.938317911702762e-06	0.0003162586737488482
71.2852920424243	0.000519300497640994	0.0005152824456888673	0.000570342373874641	0.0005635301308820393	0.0006007744524638552	0.000592125634415502	0.0006341421079779812	0.0006233394108730697	0.0007073184624910616	0.0006913050611908803	0.10619581748473005	0.10100775327869274	1.982844197953495e-06	0.0003254730238649167	1.9504983920155036e-06	0.000320163619959013
71.71482178702524	0.0005198069061125166	0.0005157937486522195	0.0005710592166913887	0.0005642412850832433	0.0006016288194000016	0.0005929660568335986	0.0006351572482281379	0.0006243298157877667	0.0007087211910480028	0.000692652807941718	0.10654082628666876	0.10133553179315592	1.9952772175216944e-06	0.0003294872413789479	1.962693750233468e-06	0.0003241065997626469
72.14693966441222	0.000520318345558926	0.0005163101871459065	0.0005717843510704416	0.000564960677982934	0.0006024937105338688	0.0005938168164013492	0.0006361856096785788	0.0006253330697133937	0.0007101439675848386	0.0006940196724115378	0.1068911716125159	0.10166837661541607	2.0077278126401756e-06	0.00033354093776011284	1.974905146454823e-06	0.00032808813726264985
72.58166126938723	0.0005208348219255145	0.0005168317697170168	0.0005725178390838407	0.0005656883717387362	0.00060336922957954	0.0005946780144053208	0.0006372273490781543	0.0006263493231965653	0.0007115870934520201	0.0006954059371229455	0.1072469506597255	0.10200637990373697	2.0201972095847467e-06	0.0003376346655730028	1.9871337545838584e-06	0.0003321087662165184
73.01900229071879	0.0005213563404569328	0.0005173585042698069	0.0005732597432880774	0.0005664244290021507	0.0006042554817061707	0.0005955497535373985	0.0006382826259452888	0.0006273787294060289	0.0007130508766621492	0.000696811890749169	0.10760826277258312	0.10234963584793169	2.032686650282e-06	0.00034176898781532183	1.9993807628182264e-06	0.00033616903027854084
73.45897851170821	0.0005218829056689692	0.0005178903980387672	0.0005740101267248077	0.0005671689129195106	0.0006051525735655554	0.0005964321379209271	0.0006393516026346033	0.0006284214441948074	0.0007145356320832782	0.0006982378282901596	0.10797520949932335	0.10269824072326825	2.045197392862687e-06	0.0003459444781879484	2.0116473741483253e-06	0.0003402694832498748
73.90160581075892	0.0005224145213193997	0.0005184274575607879	0.0005747690529214278	0.0005679218871328025	0.000606060613320409	0.0005973252731375153	0.0006404344444056066	0.0006294776261642481	0.000716041681639118	0.0006996840512549165	0.10834789465103074	0.10305229294604831	2.057730712233638e-06	0.0003501617213735597	2.023934806876632e-06	0.0003444106893369797
74.34690016194996	0.0005229511903778766	0.0005189696886463892	0.0005755365858914973	0.0005686834157803424	0.0006069797106733894	0.0005982292662545263	0.0006415313194935363	0.0006305474367300485	0.0007175693545164505	0.0007011508678502959	0.10872642436239559	0.1034118931309272	2.0702879006746127e-06	0.00035442131332590054	2.0362442951591536e-06	0.00034859322341945775
74.79487763561212	0.0005234929149948285	0.000519517096349992	0.0005763127901350135	0.0005694535634972973	0.0006079099768968866	0.0005991442258532797	0.0006426423991824261	0.0006316310401903313	0.0007191189873800438	0.0007026385931765736	0.10911090715437197	0.10377714415003023	2.0828702684461044e-06	0.00035872386156723945	2.048577089559236e-06	0.0003528176713261527
75.24555439890803	0.0005240396964693325	0.0005200696849391892	0.0005770977306385151	0.000570232395416047	0.0006088515248635983	0.0006000702620579822	0.0006437678578804856	0.0006327286037958463	0.0007206909245953914	0.0007041475494300473	0.10950145399883268	0.10414815119393563	2.09547914443661e-06	0.0003630699854994257	2.0609344576320594e-06	0.00035708463012219804
75.6989467164156	0.0005245915352159433	0.0005206274578630003	0.0005778914728750303	0.0005710199771663867	0.000609804469077941	0.0006010074865654276	0.0006449078731978937	0.0006338402978223885	0.0007222855184596243	0.0007056780661129829	0.10989817838527148	0.1045250218345873	2.1081158768228e-06	0.00036746031672363344	2.073317684518454e-06	0.00036139470840430843
76.15507095071504	0.0005251484307304212	0.0005211904177190575	0.0005786940828038376	0.0005718163748755465	0.0006107689257082952	0.0006019560126754687	0.0006460626260270768	0.0006349662956455024	0.0007239031294409239	0.0007072304802512074	0.11030119638963855	0.10490786609021181	2.1207818337522395e-06	0.0003718954993715412	2.0857280735707027e-06	0.0003657485266078675
76.61394356297929	0.0005257103815543491	0.0005217585662197071	0.000579505626870052	0.0005726216551680385	0.0006117450126201442	0.0006029159553223193	0.0006472323006255932	0.0006361067738175766	0.0007255441264268312	0.0007088051366196885	0.11071062674538759	0.10529679649230544	2.133478404067095e-06	0.00037637619045104154	2.0981669470024117e-06	0.0003701467173255202
77.07558111356816	0.0005262773852385865	0.0005223319041569785	0.0005803261720040199	0.0005734358851653116	0.0006127328494101228	0.0006038874311066881	0.00064841708470171	0.0006372619121474146	0.0007272088869818234	0.0007104023879764425	0.11112659091681013	0.10569192815478058	2.146206998041608e-06	0.0003809030602020119	2.1106356465574625e-06	0.0003745899256354934
77.54000026262605	0.0005268494383055333	0.0005229104313663937	0.0005811557856205174	0.0005742591324852127	0.0006137325574410135	0.000604870558328795	0.0006496171695027869	0.0006384318937823787	0.000728897797614576	0.0007120225953051298	0.1115492131747458	0.10609337884533471	2.1589690481518776e-06	0.0003854767924660607	2.123135534202493e-06	0.00037907880944236527
78.00721777068286	0.0005274265362101577	0.0005234941466895693	0.0005819945356177395	0.0005750914652412391	0.0006147442598777228	0.0006058654570222816	0.0006508327499065735	0.0006396169052932045	0.0007306112540553274	0.0007136661280667185	0.11197862067476075	0.10650126905913436	2.171766009879581e-06	0.0003900980850704838	2.1356679928606842e-06	0.0003836140398318505
78.47725049925933	0.0005280086732997598	0.0005240830479355894	0.0005828424903760838	0.0005759329520415867	0.0006157680817242828	0.0006068722489890803	0.0006520640245155452	0.0006408171367616106	0.0007323496615438125	0.0007153333644606288	0.11241494353787598	0.10691572209490083	2.1845993625467e-06	0.00039476765022680715	2.1482344271582347e-06	0.0003881963014366885
78.95011541147531	0.0005285958427724226	0.0005246771318410871	0.0005836997187567088	0.0005767836619879661	0.0006168041498619063	0.0006078910578352334	0.0006533111957543926	0.0006420327818707849	0.000734113435128224	0.0007170246916957512	0.11285831493395238	0.10733686413348154	2.197470610178112e-06	0.00039948621494309555	2.1608362642019496e-06	0.0003928262928159787
79.42582957266194	0.0005291880366341099	0.0005252763940290162	0.0005845662900998618	0.0005776436646741981	0.000617852593088139	0.000608922009007741	0.0006545744699707921	0.0006432640379988914	0.0007359029999757012	0.0007187405062718084	0.1133088711678246	0.10776482431900251	2.2103812824070083e-06	0.0004042545214537896	2.1734749544045353e-06	0.0003975047268518911
79.90441015097758	0.0005297852456543786	0.0005258808289660594	0.0005854422742229755	0.0005785130301845674	0.0006189135421571592	0.0006099652298324509	0.0006558540575396054	0.000644511106315708	0.0007377187916948814	0.0007204812142715097	0.11376675176829532	0.1081997348427047	2.223332935413487e-06	0.000409073327665363	2.186151972326158e-06	0.0004022323311584364
80.38587441802741	0.000530387459320648	0.0005264904299186285	0.0005863277414185115	0.0005793918290919272	0.0006199871298212537	0.0006110208495530389	0.0006571501729706286	0.0006457741918825194	0.0007395612566710463	0.0007222472316639855	0.11423209958009231	0.10864173102955622	2.2363271528936125e-06	0.00041394340761806425	2.1988688175484175e-06	0.0004070098485056406
80.87023974948666	0.0005309946657909894	0.0005271051889074163	0.0005872227624515519	0.0005802801324555448	0.0006210734908735278	0.0006120889993711127	0.0006584630350200532	0.0006470535037554024	0.0007414308524144559	0.000724038984620014	0.11470506085890629	0.10909095142775567	2.2493655470889754e-06	0.00041886555196905817	2.211627015597222e-06	0.0004118380372621355
81.35752362572781	0.0005316068518453943	0.000527725096660456	0.000588127408557131	0.0005811780118186858	0.0006221727621919022	0.0006131698124875009	0.0006597928668057949	0.0006483492550920487	0.0007433280479224771	0.0007258569098395911	0.11518578536962615	0.10954753790122726	2.2624497598351147e-06	0.0004238405684911517	2.2244281188969935e-06	0.00041671767185434694
81.8477436324513	0.0005322240028354592	0.0005283501425646342	0.0005890417514372843	0.0005820855392059147	0.000623285082784425	0.0006142634241447532	0.0006611398959268337	0.0006496616632622644	0.0007452533240561393	0.0007277014548923938	0.11567442648789655	0.11001163572523757	2.2755814636666455e-06	0.0004288692825929058	2.237273707760218e-06	0.0004216495432425027
82.34091746132043	0.0005328461026324559	0.0005289803146156161	0.0005899658632578259	0.000583002787120114	0.0006244105938359835	0.0006153699716709138	0.0006625043545867636	0.0006509909499623047	0.0007472071739318105	0.0007295730785717526	0.11617114130512593	0.11048339368523705	2.288762362971067e-06	0.00043395253786063237	2.2501653914239455e-06	0.0004266344594166527
82.83706291059936	0.0005334731335737225	0.0005296155993661245	0.0005908998166448249	0.000583929828539199	0.000625549438756442	0.0006164895945246083	0.000663886479721703	0.0006523373413331989	0.0007491901033286865	0.0007314722512627422	0.11667609073708331	0.11096296417906416	2.30199419518583e-06	0.0004390911966213884	2.263104809130845e-06	0.0004316732459128114
83.33619788579601	0.0005341050764073373	0.0005302559818725354	0.0005918436846807912	0.0005848667369125351	0.000626701763230294	0.0006176224343415123	0.000665286513132779	0.000653701068083252	0.0007512026311128673	0.0007333994553250815	0.11718943963621771	0.11145050332264186	2.3152787320471213e-06	0.000444286140528799	2.276093631248537e-06	0.00043676674634846036
83.83834040030794	0.0005347419102350045	0.0005309014456397125	0.0005927975409005361	0.0005858135861570224	0.0006278677152678557	0.0006187686349822311	0.0006667047016233507	0.0006550823656148704	0.0007532452896787814	0.0007353551854915038	0.11771135690785592	0.11194617105929616	2.328617780893616e-06	0.00044953827117361067	2.2891335604433493e-06	0.00044191582298100385
84.34350857607244	0.000535383612453122	0.0005315519725640591	0.0005937614592867299	0.0005867704506528665	0.0006290474452581036	0.0006199283425816828	0.0006681412971412202	0.0006564814741559369	0.0007553186254088335	0.0007373399492823792	0.11824201563042927	0.11245013127284982	2.342013186030405e-06	0.000454848510719974	2.3022263329061177e-06	0.000447121357289304
84.85172064422062	0.000536030158691947	0.000532207542874696	0.0005947355142651108	0.0005877374052389937	0.0006302411060231887	0.0006211017056000124	0.0006695965569259984	0.000657898638895892	0.0007574231991521082	0.0007393542674373184	0.11878159317988565	0.11296255190463432	2.355466830141926e-06	0.0004602178025674142	2.3153737196196164e-06	0.0004523842505776976
85.36299494573534	0.0005366815227528284	0.000532868135072738	0.000595719780699368	0.0005887145252081253	0.0006314488528747279	0.0006222888748751267	0.0006710707436619009	0.0006593341101267572	0.0007595595867231083	0.0007413986743646176	0.1193302713584653	0.1134836050745773	2.3689806357859956e-06	0.0004656471120430411	2.3285775277018857e-06	0.0004577054246082124
85.87734993211305	0.000537337676543431	0.0005335337258685915	0.0005967143338856695	0.000589701886301486	0.0006326708436719305	0.0006234900036769071	0.0006725641256361825	0.0006607881433893034	0.0007617283794214759	0.0007434737186093876	0.11988823652800525	0.11401346720653181	2.3825565669323987e-06	0.00047113742712048823	2.34183960178306e-06	0.00046308582225550177
86.39480416602983	0.0005379985900108908	0.0005342042901172131	0.0005977192495468252	0.0005906995647031318	0.0006339072388816408	0.000624705247763162	0.0006740769769034695	0.0006622609996245857	0.0007639301845737397	0.0007455799633412766	0.120455679747966	0.11455231915801717	2.396196630581387e-06	0.0004766897591713809	2.3551618254612347e-06	0.0004685264081922963
86.91537632201124	0.0005386642310728499	0.0005348798007512777	0.0005987346038260858	0.0005917076370338996	0.0006351582016403858	0.000625934765437417	0.0006756095774562617	0.0006637529453310979	0.0007661656260981961	0.0007477179868627656	0.12103279691836687	0.11510034635454612	2.409902878461323e-06	0.00048230514375087463	2.3685461228234927e-06	0.00047402816960469274
87.43908518710603	0.0005393345655463004	0.0005355602287121789	0.0005997604732805628	0.0005927261803449542	0.0006364238978185163	0.0006271787176085979	0.0006771622134018798	0.0006652642527277862	0.0007684353450940711	0.0007498883831390424	0.12161978892783336	0.11565773892873188	2.423677408789856e-06	0.0004879846414147515	2.3819944600238533e-06	0.0004795921169359618
87.9659496615646	0.0005400095570741665	0.0005362455428788063	0.0006007969348742506	0.0005937552721109286	0.0006377044960865191	0.0006284372678527039	0.0006787351771461387	0.0006667951999231953	0.0007707400004561847	0.0007520917623505377	0.12221686180696764	0.1162246918643694	2.4375223681220555e-06	0.0004937293385748054	2.3955088469399324e-06	0.000485219284664426
88.4959887595208	0.0005406891670495719	0.0005369357099940176	0.0006018440659706583	0.0005947949902226369	0.0006390001679836209	0.0006297105824765491	0.0006803287675840827	0.0006683460710910079	0.0007730802695164264	0.0007543287514692437	0.12282422688727071	0.11680140514568858	2.451439953290698e-06	0.0004995403483926547	2.409091338907341e-06	0.0004909107321156153
89.0292216096782	0.0005413733545377105	0.0005376306945887555	0.0006029019443250287	0.0005958454129793628	0.0006403110879887642	0.0006309988305836727	0.0006819432902980768	0.0006699171566522976	0.0007754568487133964	0.0007565999948600439	0.12344210096582771	0.11738808391200745	2.465432413419088e-06	0.0005054188117114278	2.4227440385291097e-06	0.000496667544309895
89.56566745600044	0.0005420620761952547	0.0005383304589037176	0.0006039706480761361	0.0005969066190806945	0.0006416374335940733	0.0006323021841425041	0.0006835790577636155	0.000671508753464772	0.0007778704542916684	0.0007589061549082984	0.12407070647602378	0.11798493861799503	2.4795020520466384e-06	0.0005113658980326341	2.4364690975694657e-06	0.0005024908328479238
90.1053456584057	0.0005427552861872342	0.000539034962808519	0.0006050502557376633	0.0005979786876179075	0.0006429793853809269	0.0006336208180568934	0.0006852363895632112	0.0006731211650193545	0.0007803218230322176	0.0007612479126750485	0.12471027166452989	0.11859218519979227	2.4936512293385806e-06	0.000517382806535252	2.45026871893803e-06	0.0005083817368366217
90.6482756934654	0.000543452936101298	0.0005397441637182669	0.0006061408461891332	0.0005990616980648774	0.0006443371270987422	0.0006349549102391078	0.0006869156126087207	0.0006747547016444315	0.0007828117130156204	0.0007636259685812546	0.12536103077482455	0.11921004524722878	2.5078823644130973e-06	0.0005234707671442212	2.4641451587681254e-06	0.0005143414238575755
91.19447715510712	0.0005441549748593052	0.0005404580165074739	0.0006072424986664084	0.000600155730268515	0.0006457108457466223	0.0006363046416854155	0.0006886170613725467	0.0006764096807181368	0.0007853409044197791	0.0007660410431225864	0.1260232242375401	0.11983874618240042	2.5221979377744886e-06	0.0005296310416473965	2.4781007285877826e-06	0.0005203710909782722
91.74396975532183	0.0005448613486261417	0.0005411764734212212	0.0006083552927517242	0.0006012608644387048	0.0006471007316579694	0.0006376701965543594	0.0006903410781280983	0.0006780864268890359	0.0007879102003539649	0.0007684938776163459	0.1266970988679215	0.12047852144487349	2.5366004938573612e-06	0.000535864924864557	2.4921377976009013e-06	0.0005264719658126943
92.29677332487483	0.0005455720007157088	0.0005418994839835084	0.0006094793083632761	0.0006023771811377506	0.0006485069785882308	0.0006390517622478729	0.0006920880131999886	0.0006797852723056335	0.0007905204277311499	0.0007709852349822421	0.12738290807070074	0.12112961068380268	2.5510926437038485e-06	0.0005421737458728287	2.5062587950749893e-06	0.0005326453076292814
92.85290781402206	0.0005462868714939798	0.0005426269949026839	0.0006106146257443261	0.0006035047612692984	0.0006499297838059076	0.0006404495294953374	0.0006938582252244152	0.0006815065568551015	0.0007931724381806571	0.0007735159005587856	0.12808091205272196	0.12179225995726337	2.565677067763346e-06	0.0005485588692898807	2.5204662128395974e-06	0.0005388924085117791
93.41239329322968	0.0005470058982790639	0.0005433589499738927	0.0006117613254518492	0.0006046436860667444	0.0006513693481869961	0.000641863692440755	0.0006956520814202433	0.0006832506284116946	0.0007958671090033332	0.0007760866829572331	0.12879137804364507	0.12246672193910658	2.5803565188344934e-06	0.0005550216966195426	2.534762607919955e-06	0.0005452145945767234
93.97524995389855	0.0005477290152381748	0.0005440952899784406	0.000612919488344692	0.0006057940370811063	0.0006528258763130172	0.0006432944487331574	0.0006974699578712975	0.0006850178430953081	0.0007986053441715451	0.000778698414955084	0.1295145805250912	0.12315325613366877	2.595133825152333e-06	0.0005615636676626345	2.5491506052818455e-06	0.0005516132272466723
94.54149810909283	0.0005484561532814327	0.0005448359525799924	0.0006140891955712575	0.000606955896168356	0.00065429957657282	0.0006447419996204231	0.0006993122398204304	0.0006868085655406859	0.0008013880753764796	0.0007813519544312894	0.13025080146859622	0.12385212909868036	2.610011893624327e-06	0.0005681862619963396	2.563632900725991e-06	0.0005580897045870115
95.11115819427312	0.0005491872399523996	0.0005455808722175105	0.0006152705285566954	0.0006081293454761983	0.0006557906612683306	0.0006462065500466622	0.000701179321975947	0.0006886231691777951	0.0008042162631253434	0.0007840481853454413	0.13100033058278063	0.12456361467673824	2.6249937132308493e-06	0.0005748910005266838	2.5782122639189404e-06	0.0005646454627072223
95.68425076803395	0.0005499221993152706	0.0005463299799948435	0.0006164635689896106	0.0006093144674302974	0.0006572993467244567	0.0006476883087533447	0.0007030716088310088	0.0006904620365239261	0.0008070908978912673	0.0007867880187633731	0.13176346557013208	0.1252879942357145	2.640082358601535e-06	0.000581679447119593	2.5928915415799735e-06	0.0005712819772312333
96.26079651284576	0.0005506609518386215	0.0005470832035668702	0.0006176683988082809	0.000610511344719934	0.0006588258534033463	0.0006491874883843579	0.0007049895149966739	0.0006923255594881065	0.0008100130013188604	0.000789572393931741	0.13254051239384695	0.12602555691851774	2.6552809937675954e-06	0.0005885532103122038	2.6076736608262978e-06	0.0005780007648405333
96.84081623580131	0.0005514034142756268	0.0005478404670221018	0.0006188851001863871	0.0006117200602830971	0.0006603704060232233	0.0006507043055951868	0.0007069334655492645	0.0006942141396884447	0.000812983627488574	0.0007924022794043248	0.1333317855551828	0.12677659990261134	2.670592876107881e-06	0.0005955139451118141	2.622561632687815e-06	0.0005848033848947082
97.42433086936633	0.0005521494995406501	0.0005486016907616433	0.0006201137555182548	0.0006129406972909974	0.000661933233682031	0.0006522389811664264	0.0007089038963927995	0.0006961281887830601	0.0008160038642432224	0.0007952786742229602	0.13413760838180896	0.12754142866974164	2.6860213604974715e-06	0.0006025633548858988	2.637558555803601e-06	0.000591691441133399
98.01136147213543	0.0005528991165821147	0.0005493667913744191	0.0006213544474036174	0.0006141733391320066	0.0006635145699861323	0.0006537917401218445	0.0007109012546372707	0.0006980681288152998	0.0008190748345802423	0.0007982026091562059	0.1349583133276559	0.12832035728634025	2.701569903673217e-06	0.0006097031933502139	2.6526676203047573e-06	0.0005986665834647603
98.60192922959182	0.0005536521702515596	0.0005501356815085542	0.0006226072586319031	0.0006154180693950138	0.0006651146531843261	0.0006553628118512251	0.0007129259989935873	0.0007000343925739675	0.0008221976981134993	0.0008011751479990436	0.13579424228480166	0.12911370869508929	2.7172420688266344e-06	0.0006169352666595684	2.667892111906517e-06	0.0006057305098464971
99.1960554548718	0.0005544085611687774	0.0005509082697388169	0.0006238722721660506	0.0006166749718522093	0.0006667337263074557	0.0006569524302382465	0.0007149786001860578	0.000702027423969357	0.0008253736526086895	0.0008041973889371334	0.13664574690795628	0.12992181501816555	2.733041530434679e-06	0.0006242614356073983	2.6832354162050452e-06	0.0006128849682632553
99.79376158953411	0.0005551681855829433	0.0005516844604300077	0.0006251495711258732	0.0006179441304412822	0.0006683720373139042	0.0006585608337936429	0.0007170595413833447	0.0007040476784259002	0.0008286039355966901	0.0008072704659793655	0.13751318895213663	0.13074501787271206	2.7489720793550613e-06	0.0006316836179433294	2.6987010232060443e-06	0.0006201317588075128
100.39506920433367	0.0005559309352296334	0.0005524641535962012	0.0006264392387709814	0.0006192256292470547	0.0006700298392412956	0.0006601882657939405	0.0007191693186488734	0.0007060956232923223	0.0008318898260694692	0.0008103955504627224	0.13839694062415844	0.1315836686991066	2.7650376281835058e-06	0.0006392037908114767	2.714292532090797e-06	0.0006274727358696885
101.00000000000001	0.0005566966971836253	0.0005532472447557202	0.0006277413584832718	0.0006205195524825426	0.0006717073903647132	0.0006618349744260467	0.000721308441411727	0.0007081717382702139	0.0008352326462634917	0.0008135738526336984	0.1392973849486032	0.13243812910262803	2.7731289850597003e-06	0.0006429886258118919	2.722143828522296e-06	0.0006311670062927825
