# Supplementary material for: White matter micro- and macrostructure brain charts for the human lifespan
Source: Nature. 2026 May 13;655(8124):979–89. doi: 10.1038/s41586-026-10454-2 (PMC13391363; doi:10.1038/s41586-026-10454-2)
Supplement: Supplementary file 12 — Centiles trajectories of brain charts. SDT.T9.1–5 contain the brain charts for the global metrics; SDT.T9.6–509 contain the brain charts for the tract-specific metrics (unnormalized); and SDT.T9.510–1157 contain the brain charts for the tract-specific macrostructural metrics (normalized). Included in each table are the male and female centile trajectories for the 2.5th, 25th, 50th, 75th and 97.5th percentiles; the interquartile range normalized by the 50th centile; and the derivatives of the 50th centiles with respect to both age and log(age). Charts are sampled in logarithmically spaced intervals. Age is reported in years, while centile trajectory values are reported in metric-specific units: diffusivities in mm2 s−1, volume in mm3, surface area in mm2, average length in mm, and FA is dimensionless (unitless). [file 41586_2026_10454_MOESM12_ESM.zip › plotted_curves/SDT.T9.186-ILF_left_surface_area_curve_metrics.csv]

ages	male_0.025th_percentile	female_0.025th_percentile	male_0.25th_percentile	female_0.25th_percentile	male_0.5th_percentile	female_0.5th_percentile	male_0.75th_percentile	female_0.75th_percentile	male_0.975th_percentile	female_0.975th_percentile	male_normalized_quantile_range	fwmale_normalized_quantile_range	male_median_centile_d_age	male_median_centile_d_log_age	female_median_centile_d_age	female_median_centile_d_log_age
0.25	5051.571781262547	4771.703877000347	6503.695760134086	6070.467476326302	7198.604198519363	6692.7794267184345	7843.314199976712	7271.413450646516	8944.173555352372	8262.825934104672	0.18609419311012595	0.17943904882415274	6444.901919090392	3721.149839360989	5992.037596289976	3459.67557284819
0.25150637576242696	5058.384615691612	4778.139265829256	6512.467011271589	6078.654451363027	7208.3126425615	6701.805686921037	7853.892136458075	7281.2200894806	8956.236173116384	8273.969647970496	0.18609419314945322	0.17943904886177914	6433.794210406952	3725.8893015601207	5981.710393685382	3464.0820069769397
0.2530218281966045	5065.214804518678	4784.591047585843	6521.2606055077	6086.862281165986	7218.045817025973	6710.854939811928	7864.497018231085	7291.051708871528	8968.329518119512	8285.141748341353	0.18609419318937412	0.17943904889997359	6411.529519462027	3735.3681384136435	5961.010177213699	3472.8947938450146
0.25454641199404576	5072.062347423039	4791.059221967189	6530.076542429669	6095.090965349938	7227.803721455973	6719.9271849664165	7875.128844798077	7300.908308357932	8980.453589794288	8296.342234693018	0.18609419322989862	0.17943904893874524	6389.300350531004	3744.8467505588196	5940.34298673179	3481.70737179718
0.2560801821758082	5078.927243902285	4797.543788498728	6538.914821390815	6103.340503311283	7237.586355135787	6729.022421719075	7885.787615379268	7310.789887216891	8992.608387251552	8307.571106204061	0.1860941932710361	0.17943904897810378	6367.106910699513	3754.3250387033913	5919.709014766384	3490.5196485123597
0.25762319409447826	5085.809493272124	4804.044746534079	6547.7754415102845	6111.610894227839	7247.393717090496	6738.140649163483	7896.473328912471	7320.696444463656	9004.793909280084	8318.828361755519	0.18609419331279659	0.17943904901805827	6344.949405171443	3763.8029034729116	5899.108452116605	3499.331531608943
0.2591755034361701	5092.709094666279	4810.562095254995	6556.658401672938	6119.90213705878	7257.225806085859	6747.281866152167	7907.185984052959	7330.627978851587	9017.01015434648	8330.11399993084	0.1860941933551905	0.17943904905861868	6322.82803730201	3773.2802454403136	5878.541487838607	3508.142928639427
0.2607371662225343	5099.6260470363695	4817.095833671162	6565.563700529186	6128.21423054439	7267.082620628144	6756.446071296316	7917.925579173256	7340.58448887184	9029.2571205949	8341.428019015511	0.1860941933982273	0.17943904909979397	6300.743008556776	3782.756965094246	5858.008309232537	3516.9537470799405
0.2623082388127803	5106.560349151733	4823.645960620119	6574.491336494754	6136.547173205947	7276.964158963866	6765.633262965671	7928.692112362876	7350.565972753252	9041.534805846777	8352.77041699694	0.1860941934419175	0.17943904914159478	6278.694518521428	3792.2329628502484	5837.509101874661	3525.763894351665
0.2638887779057103	5113.51199959934	4830.2124747671305	6583.4413077505915	6144.900963345567	7286.870419079658	6774.843439288345	7939.485581428192	7360.572428462137	9053.84320760065	8364.14119156422	0.1860941934862718	0.1794390491840309	6256.682764913887	3801.708139056107	5817.044049583841	3534.5732778022066
0.26547884054176485	5120.480996783629	4836.7953746050425	6592.413612242638	6153.275599046028	7296.801398702054	6784.076598150619	7950.305983892165	7370.6038537020795	9066.182323031882	8375.540340107891	0.18609419353130094	0.17943904922711257	6234.70794357406	3811.1823939832393	5796.613334438298	3543.3818047100212
0.2670784841050822	5127.4673389263835	4843.394658454169	6601.408247681683	6161.6710781706115	7306.757095297307	6793.332737196789	7961.153316994172	7380.660245913744	9078.552148992449	8386.96785971973	0.1860941935770156	0.17943904927084992	6212.7702484480105	3820.6556278241333	5776.217136753723	3552.1893822785933
0.26868776632556873	5134.471024066578	4850.01032446213	6610.425211543152	6170.0873983629035	7316.737506071155	6802.611853828927	7972.027577689747	7390.741602274645	9090.952682010638	8398.423747192483	0.1860941936234269	0.17943904931525412	6190.869871620089	3830.127740703989	5755.85563512845	3560.995917657856
0.2703067452809827	5141.492050060277	4856.642370603807	6619.464501066995	6178.524557046747	7326.742627968706	6811.913945206836	7982.928762650448	7400.847919699075	9103.383918290912	8409.907999019786	0.18609419367054603	0.1794390493603356	6169.007003295235	3839.598632672103	5735.529006394092	3569.801317917183
0.2719354793990299	5148.530414580467	4863.290794681088	6628.526113257444	6186.982551425901	7336.772457674158	6821.2390082476795	7993.856868263566	7410.979194837708	9115.845853713567	8421.42061139572	0.18609419371838437	0.1794390494061051	6147.181831775699	3849.0682036897633	5715.237425615778	3578.6054900418967
0.27357402745947257	5155.58611511689	4869.955594322819	6637.610044882832	6195.461378483987	7346.826991610622	6830.58703962591	8004.811890631908	7421.135424077533	9128.338483834481	8432.961580214727	0.18609419376695413	0.1794390494525742	6125.394543502945	3858.536353653064	5694.98106614314	3587.4083409672603
0.2752224485962505	5162.659148975971	4876.6367669846595	6646.716292475471	6203.961034984309	7356.90622593995	6839.958035773085	8015.793825573636	7431.316603541633	9140.861803884945	8444.530901071363	0.18609419381626627	0.1794390494997537	6103.645323038567	3868.0029823787045	5674.760099565843	3596.2097775496077
0.27688080229961526	5169.749513280618	4883.334309948929	6655.8448523314055	6212.48151746965	7367.010156562502	6849.351992877629	8026.802668621994	7441.522729088952	9153.41580877134	8456.128569260027	0.18609419386633325	0.17943904954765552	6081.934353034943	3877.4679895881563	5654.574695707299	3605.009706558427
0.2785491484182772	5176.857204970058	4890.048220324448	6664.995720510203	6221.022822262075	7377.138779116878	6858.768906884629	8037.838415025034	7451.753796314044	9166.000493074827	8467.754579774688	0.1860941939171673	0.17943904959629084	6060.261814297177	3886.9312749435194	5634.42502265377	3613.8080346977804
0.28022754716156506	5183.98222079978	4896.778495046446	6674.168892834885	6229.584945462816	7387.292088979875	6868.208773495693	8048.9010597455435	7462.009800546948	9178.615851051267	8479.408927308737	0.18609419396878052	0.17943904964567178	6038.627885728143	3896.3927380121313	5614.311246747151	3622.6046685983893
0.2819160591015993	5191.124557341257	4903.525130876379	6683.364364891554	6238.167882952035	7397.470081266041	6877.67158816871	8059.990597460594	7472.290736852908	9191.261876630706	8491.091606254662	0.18609419402118577	0.179439049695811	6017.03274435224	3905.852278279839	5594.233532585902	3631.3995148174
0.28361474517547763	5198.284210981919	4910.288124401841	6692.582132029379	6246.771630388712	7407.67275082769	6887.157346117699	8071.107022561523	7482.596600032212	9203.938563417341	8502.80261070388	0.18609419407439615	0.17943904974671981	5995.476565334946	3915.3097951628733	5574.192042996176	3640.1924798185937
0.2853236666874746	5205.461177924921	4917.067472036311	6701.822189360271	6255.396183210327	7417.900092254525	6896.666042312484	8082.25032915354	7492.9273846198475	9216.645904689101	8514.541934446324	0.18609419412842418	0.1794390497984111	5973.959521924611	3924.7651879680343	5554.186939077452	3648.983470001025
0.2870428853112538	5212.655454188987	4923.863170019155	6711.084531758713	6264.041536632856	7428.152099873445	6906.197671478673	8093.420511055526	7503.283084885474	9229.383893397388	8526.309570970434	0.18609419418328338	0.17943904985089804	5952.481785527896	3934.218355940655	5534.218380190665	3657.7723916883115
0.28877246309209376	5219.867035608324	4930.675214415352	6720.36915386162	6272.70768565043	7438.428767748417	6915.7522280972935	8104.617561799865	7513.6636948330115	9242.152522166898	8538.105513462682	0.1860941942389873	0.17943904990419263	5931.043525651097	3943.669198224554	5514.286523920018	3666.5591511034872
0.2905124624491269	5227.095917832352	4937.503601115382	6729.6760500680175	6281.394625035192	7448.730089680078	6925.329706404624	8115.841474632049	7524.0692082004925	9254.951783295171	8549.929754807392	0.1860941942955496	0.179439049958309	5909.644909935072	3953.1176138820592	5494.391526129097	3675.34365440323
0.29226294617759224	5234.342096325663	4944.348325835101	6739.00521453897	6290.10234933713	7459.0560592057	6934.930100392015	8127.0922425106	7534.499618459833	9267.781668752505	8561.782287586497	0.18609419435298422	0.17943905001325966	5888.286104143597	3962.563501883298	5474.533540938515	3684.125807660166
0.294023977451102	5241.6055663677325	4951.209384115557	6748.356641197212	6298.830852883849	7469.4066695987485	6944.553403805642	8138.369858106623	7544.954918816581	9280.642170181427	8573.663104079244	0.18609419441130537	0.17943905006905864	5866.967272171751	3972.00676111388	5454.712720723124	3692.9055168614723
0.29579561982392083	5248.886323052896	4958.086771322843	6757.730323727128	6307.5801297803855	7479.781913868885	6954.199610146293	8149.67431380378	7555.435102209684	9293.533278896699	8585.572196261934	0.1860941944705277	0.1794390501257194	5845.688576035434	3981.447290360229	5434.929216118995	3701.6826879091095
0.29757793723326015	5256.184361290002	4964.980482647935	6767.126255574299	6316.350173908998	7490.181784761441	6963.868712669144	8161.0056016977405	7565.940161311246	9306.454985884657	8597.509555807634	0.18609419453066534	0.17943905018325645	5824.450175874401	3990.884988313075	5415.183176019229	3710.4572266165633
0.29937099400158496	5263.499675802423	4971.890513106522	6776.544429945514	6325.140978928954	7500.606274757451	6973.560704383517	8172.363713596208	7576.470088526258	9319.407281803251	8609.475174085894	0.186094194591734	0.1794390502416836	5803.252229994396	4000.3197535895742	5395.474747587461	3719.2290387125686
0.3011748548389356	5270.8322611277645	4978.816857538863	6785.984839808402	6333.9525382763395	7511.055376073232	6983.275578052684	8183.748641018456	7587.024875992392	9332.390156981537	8621.46904216249	0.18609419465374813	0.17943905030101598	5782.094894790789	4009.7514846825507	5375.804076242028	3727.9980298308656
0.30298958484526295	5278.182111617701	4985.759510609579	6795.447477891216	6342.78484516381	7521.529080660156	6993.013326193568	8195.160375195084	7597.604515579672	9345.403601419364	8633.491150799062	0.1860941947167233	0.17943905036126742	5760.978324826807	4019.1800800091587	5356.171305680415	3736.7641055227723
0.30481524951277783	5285.549221437866	4992.718466807542	6804.932336682694	6351.637892580438	7532.027380204482	7002.773941076606	8206.598907067846	7608.208998890329	9358.447604787209	8645.541490452946	0.18609419478067526	0.1794390504224538	5739.902672791854	4028.605437878752	5336.576577872736	3745.5271712506656
0.3066519147283146	5292.933584567563	4999.693720445664	6814.439408431686	6360.511673291443	7542.550266126964	7012.557414725426	8218.064227289202	7618.8383172584445	9371.522156425637	8657.620051276772	0.18609419484562018	0.17943905048459	5718.868089519441	4038.0274565021973	5317.020033047767	3754.287132372614
0.3084996467757088	5300.335194799702	5006.685265660727	6823.9686851470715	6369.406179837984	7553.097729582724	7022.363738916627	8229.556326222208	7629.49246174972	9384.627245345206	8669.726823118197	0.18609419491157422	0.17943905054769135	5697.874723994406	4047.4460339955986	5297.501809714828	3763.0438941596076
0.31035851233818973	5307.754045740511	5013.693096413217	6833.520158597392	6378.3214045369405	7563.669761460891	7032.192905179542	8241.075193940087	7640.171423161212	9397.762860225961	8681.861795519606	0.18609419497855387	0.17943905061177426	5676.922723336378	4056.86106836237	5278.0220446661115	3771.797361789737
0.3122285785007863	5315.190130809398	5020.717206487144	6843.093820310666	6387.257339480692	7574.26635238437	7042.04490479599	8252.620820225995	7650.875192021062	9410.928989417167	8694.02495771781	0.1860941950465752	0.17943905067685403	5656.0122328272555	4066.2724575104658	5258.58087296132	3780.547440334456
0.3141099127527488	5322.643443238768	5027.7575894898355	6852.68966157416	6396.213976536841	7584.887492709576	7051.919728799971	8264.193194572756	7661.603758588173	9424.125620936999	8706.21629864367	0.18609419511565617	0.1794390507429477	5635.143395882798	4075.6800992304925	5239.1784279563	3789.294034778606
0.31600258298998396	5330.113976073754	5034.814238851812	6862.307673434045	6405.191307348076	7595.533172526084	7061.817367977515	8275.79230618244	7672.357112852038	9437.352742472085	8718.435806921907	0.1860941951858142	0.17943905081007136	5614.316354095237	4085.083891217364	5219.814841292333	3798.037050004583
0.3179066575175057	5337.6017221721395	5041.887147826533	6871.947846695285	6414.189323331828	7606.203381656487	7071.737812866302	8287.418143966226	7683.13524453233	9450.610341377329	8730.683470870641	0.18609419525706639	0.17943905087824172	5593.531247219536	4094.483731061453	5200.4902428870555	3806.776390787214
0.3198222050518999	5345.106674204056	5048.976309490246	6881.610171921262	6423.208015680091	7616.898109655988	7081.681053755475	8299.070696543955	7693.938143078699	9463.89840467541	8742.959278501146	0.1860941953294307	0.1794390509474765	5572.78821313451	4103.879516213667	5181.204760946799	3815.5119617942255
0.32174929472380437	5352.628824651779	5056.0817167417445	6891.294639433498	6432.2473753591075	7627.61734581208	7091.647080685274	8310.749952243797	7704.765797670374	9477.216919056402	8755.263217517415	0.18609419540292585	0.17943905101779284	5552.087387927808	4113.271144044353	5161.958521991735	3824.2436676034704
0.32368799608040405	5360.16816580963	5063.203362302281	6901.001239311543	6441.307393109262	7638.361079144446	7101.635883446934	8322.455899102111	7715.618197216055	9490.565870877605	8767.595275316022	0.1860941954775699	0.17943905108920877	5531.428905851673	4122.658511804184	5142.751650838647	3832.9714126845356
0.3256383790879404	5367.724689783631	5070.34123871524	6910.7299613925225	6450.388059444664	7649.129298404435	7111.6474515822165	8334.188524862899	7726.495330353398	9503.945246162937	8779.955438985544	0.1860941955533817	0.17943905116174205	5510.812899305718	4132.04151661112	5123.584270588122	3841.695101387566
0.32760051413423674	5375.298388491379	5077.495338346024	6920.480795270979	6459.489364652998	7659.921992074894	7121.681774383256	8345.947816977621	7737.397185448848	9517.355030602717	8792.343695306383	0.1860941956303809	0.17943905123541104	5490.239498896524	4141.420055484632	5104.456502665067	3850.414637965383
0.3295744720312385	5382.889253661796	5084.665653381807	6930.253730298547	6468.611298795223	7670.739148369821	7131.738840892211	8357.733762604797	7748.323750597272	9530.795209553205	8804.760030750322	0.18609419570858654	0.1794390513102344	5469.708833382465	4150.794025305891	5085.368466783082	3859.1299265467096
0.33156032401756863	5390.4972768348825	5091.852175831313	6940.0487555836435	6477.753851705279	7681.580755233992	7141.818639900957	8369.546348609634	7759.275013621612	9544.265768036186	8817.204431480151	0.18609419578801864	0.17943905138623137	5449.221029736567	4160.163322854554	5066.320280994754	3867.8408711652737
0.33355814176109866	5398.122449361594	5099.054897524695	6949.865859991293	6486.917012989935	7692.446800342804	7151.921159950907	8381.385561563822	7770.250962072696	9557.766690738732	8829.676883349448	0.18609419586869747	0.1794390514634211	5428.776213112986	4169.527844781289	5047.312061655568	3876.54737573117
0.33556799736153503	5405.764762403473	5106.273810113188	6959.70503214268	6496.10077202835	7703.3372711017555	7162.046389332538	8393.251387744987	7781.251583228719	9571.297962012573	8842.177371901995	0.1860941959506438	0.17943905154182313	5408.374506848166	4178.88748760405	5028.343923438108	3885.249344034819
0.3375899633530214	5413.424206932549	5113.50890506901	6969.566260414988	6505.305117971947	7714.252154646277	7172.194316085242	8405.143813136498	7792.276864095091	9584.859565873898	8854.705882371582	0.1860941960338779	0.17943905162145754	5388.016032486921	4188.242147719488	5009.415979346493	3893.9466797532514
0.3396241127067558	5421.100773730996	5120.760173685046	6979.4495329409865	6514.5300397440105	7725.191437841268	7182.364927996888	8417.06282342697	7803.326791403952	9598.451486002765	8867.262399681487	0.18609419611842146	0.17943905170234473	5367.700909780106	4197.591721399687	4990.528340715682	3902.6392864459194
0.3416705188336247	5428.794453391003	5128.0276070747195	6989.354837608852	6523.775526039523	7736.155107280909	7192.558212603643	8429.00840401005	7814.401351613976	9612.073705742863	8879.846908444239	0.18609419620429574	0.17943905178450506	5347.429256680189	4206.936104780529	4971.6811172128655	3911.3270675495733
0.343729255586852	5436.5052363144205	5135.311196171664	6999.282162061709	6533.04156532475	7747.1431492881375	7202.774157189508	8440.980539983862	7825.500530909878	9625.726208100887	8892.459392961044	0.1860941962915229	0.1794390518679597	5327.20118934894	4216.2751938633155	4952.874416836072	3920.0099263722077
0.34580039726466444	5444.233112712611	5142.610931729575	7009.23149369745	6542.3281458370475	7758.155549914471	7213.0127487861155	8452.979216150792	7836.624315202186	9639.408975746293	8905.099837221554	0.18609419638012528	0.17943905195273044	5307.016822184436	4225.608884529909	4934.108345940476	3928.687766107032
0.3478840186129729	5451.978072606157	5149.926804321934	7019.202819668345	6551.635255584505	7769.1922949395575	7223.273974172328	8465.004417017011	7847.772690126799	9653.121991010734	8917.768224903346	0.18609419647012537	0.17943905203883817	5286.876267787535	4234.937072507571	4915.383009224199	3937.360489817336
0.34998019482807	5459.740105824601	5157.258804341798	7029.196126880723	6560.9628823457015	7780.253369870828	7233.557819873969	8477.056126792102	7858.945641044712	9666.865235887659	8930.464539371611	0.1860941965615469	0.1794390521263056	5266.779636989813	4244.259653391782	4896.698509726673	3946.0280004306696
0.352089001559344	5467.519202006212	5164.606922001498	7039.211401994657	6570.311013669292	7791.338759943144	7243.864272163373	8489.134329388662	7870.143153041511	9680.638692031858	8943.188763678585	0.18609419665441243	0.17943905221515496	5246.727038859855	4253.576522637624	4878.054948848672	3954.6902007448953
0.3542105149120084	5475.315350597712	5171.97114733247	7049.248631423616	6579.679636873814	7802.448450118424	7254.193317059167	8501.239008421908	7881.365210927145	9694.442340758986	8955.94088056329	0.18609419674874672	0.17943905230540938	5226.718580717919	4262.887575570261	4859.452426369768	3963.3469934400637
0.35634481144984936	5483.128540854064	5179.351470184976	7059.307801334205	6589.068739047326	7813.582425085341	7264.544940325875	8513.370147209334	7892.6117992354875	9708.27616304521	8968.720872451035	0.1860941968445733	0.17943905239709163	5206.7543681073	4272.192707351642	4840.8910404203925	3971.998281049542
0.35849196819798806	5490.958761838095	5186.747880227842	7069.3888976456565	6598.478307047063	7824.74066925877	7274.919127473539	8525.527728770126	7903.882902223936	9722.140139526511	8981.528721452949	0.18609419694191712	0.17943905249022593	5186.8345048162155	4281.491812995868	4822.370887500001	3980.643965966068
0.36065206264566085	5498.806002420323	5194.160366948197	7079.491906029629	6607.908327499133	7835.923166779567	7285.315863757375	8537.711735824907	7915.178503873031	9736.034250498396	8994.364409365573	0.1860941970408041	0.1794390525848359	5166.959092914825	4290.78478738945	4803.892062497791	3989.2839504559524
0.3628251727490157	5506.670251278664	5201.588919651254	7089.61681190982	6617.358786798207	7847.1299015141285	7295.735134177449	8549.922150795255	7926.4985878861025	9749.958475915384	9007.22791767044	0.18609419714125855	0.17943905268094595	5147.128232708899	4300.071525246603	4785.454658677103	3997.9181366357952
0.3650113769339257	5514.551496898109	5209.033527459987	7099.763600461546	6626.829671107126	7858.360857053932	7306.176923478226	8562.158955803226	7937.843137688788	9763.912795390412	9020.119227533529	0.1860941972433074	0.1794390527785813	5127.342022785684	4309.351921142777	4767.058767696144	4006.5464264878538
0.36721075409881926	5522.4497275705235	5216.494179314948	7109.932256611497	6636.320966356664	7869.61601671527	7316.641216148318	8574.422132671036	7949.212136428751	9777.897188194504	9033.038319804946	0.18609419734697652	0.17943905287776699	5107.600559999468	4318.625869493	4748.704479602398	4015.1687218453735
0.3694233836175272	5530.364931394254	5223.9708639738865	7120.122765037218	6645.832658245047	7880.89536353868	7327.127996419953	8586.711662920448	7960.605566975109	9791.911633256059	9045.98517501828	0.1860941974522933	0.17943905297852877	5087.903939467389	4327.893264542334	4730.391882829834	4023.784924384905
0.37164934534214805	5538.297096273912	5231.463570011556	7130.335110166843	6655.364732237701	7892.198880288625	7337.6372482686975	8599.027527772441	7972.023411918126	9805.95610916049	9058.959773390254	0.18609419755928486	0.17943905308089306	5068.2522546174005	4337.154000397539	4712.1210642433725	4032.3949356554076
0.3738887196059291	5546.246209920083	5238.972285819431	7140.569276178705	6664.917173566897	7903.526549453097	7348.1689554130635	8611.369708146747	7983.465653568792	9820.030594149672	9071.962094820228	0.1860941976679787	0.17943905318488626	5048.645597155672	4346.407970995177	4693.892109103734	4040.9986570447218
0.3761415872261661	5554.212259848988	5246.49699960539	7150.825247000915	6674.489967231349	7914.87835324312	7358.723101314059	8623.738184661344	7994.932273958337	9834.135066121384	9084.992118889675	0.1860941977784035	0.1794390532905355	5029.0840570773	4355.655070098583	4675.705101082334	4049.5959897818975
0.3784080295071193	5562.19523338219	5254.037699393442	7161.103006310979	6684.083097995857	7926.254273592344	7369.299669174813	8636.132937631992	8006.423254837809	9848.269502628766	9098.04982486169	0.186094197890588	0.17943905339786814	5009.567722688662	4364.895191313699	4657.56012228108	4058.1868349490687
0.3806881282429484	5570.195117646311	5261.594373023452	7171.402537535428	6693.696550390969	7937.654292156635	7379.898641940182	8648.553947071781	8017.938577677664	9862.433880879817	9111.135191680505	0.18609419800456142	0.17943905350691258	4990.096680608578	4374.128228079295	4639.457253231434	4066.771093471907
0.38298196572066395	5578.211899572701	5269.167008150834	7181.723823849403	6703.330308712586	7949.078390313607	7390.520002296326	8661.001192690646	8029.478223667298	9876.628177736824	9124.248197970994	0.1860941981203538	0.17943905361769694	4970.671015757602	4383.354073652066	4621.396572888363	4075.348666108912
0.3852896247230969	5586.245565897102	5276.755592246231	7192.066848176213	6712.984357021556	7960.526549162138	7401.163732670261	8673.474653894815	8041.042173714555	9890.852369715756	9137.38882203808	0.18609419823799506	0.17943905373025032	4951.290811390849	4392.572621124797	4603.378158656647	4083.9194534646813
0.38761118853188686	5594.296103159388	5284.360112595269	7202.431593187006	6722.658679143358	7971.998749522006	7411.8298152295065	8685.974309786423	8052.630408445353	9905.10643298581	9150.557041866334	0.18609419835751592	0.17943905384460213	4931.956149097532	4401.78376341844	4585.402086387156	4092.4833559803665
0.3899467409304866	5602.363497703186	5291.980556298195	7212.818041300279	6732.353258667641	7983.49497193335	7422.518231881577	8698.500139162927	8064.242908203131	9919.390343368732	9163.75283511933	0.1860941984789479	0.1794390539607825	4912.6671087751165	4410.987393253716	4567.468430373352	4101.040273922728
0.39229636620718694	5610.447735675528	5299.616910269585	7223.226174681433	6742.068078947866	7995.015196656168	7433.228964273591	8711.052120516557	8075.87965304842	9933.704076338221	9176.976179139172	0.18609419860232307	0.17943905407882188	4893.423768689157	4420.183403190924	4549.577263378305	4109.59010739997
0.3946601491581577	5618.548803026621	5307.269161238045	7233.655975242467	6751.803123100902	8006.559403669982	7443.961993791828	8723.630232033953	8087.540622758358	9948.04760701949	9190.227050945932	0.1860941987276736	0.17943905419875125	4874.226205455139	4429.371685609687	4531.728656625375	4118.1327563456725
0.3970381750905084	5626.6666855093945	5314.937295745867	7244.107424641415	6761.558374006611	8018.127572673228	7454.717301561261	8736.234451595488	8099.2257968261965	9962.420910188503	9203.505427237093	0.18609419885503287	0.17943905432060234	4855.074494022876	4438.552132683806	4513.922679805197	4126.668120517163
0.39943052982536675	5634.80136867921	5322.62130014871	7254.580504281949	6771.3338143074325	8029.719683082793	7465.494868445106	8748.864756774781	8110.935154460793	9976.823960271417	9216.811284386968	0.18609419898443352	0.1794390544444067	4835.968707720516	4447.724636412924	4496.159401093144	4135.196099502966
0.4018372997009759	5642.9528378935165	5330.321160615293	7265.075195312955	6781.129426407991	8041.3357140335675	7476.294675044388	8761.5211248382	8122.668674586159	9991.25673134402	9230.144598446197	0.18609419911591055	0.17943905457019768	4816.908918247791	4456.88908860716	4478.438887150027	4143.716592713958
0.40425857157581063	5651.12107831149	5338.036863127041	7275.591478628059	6790.945192474653	8052.97564437791	7487.116701697456	8774.203532744275	8134.426335840908	10005.719197131068	9243.505345141117	0.18609419924949788	0.1794390546980075	4797.89519566996	4466.045380873838	4460.761203117203	4152.229499374051
0.4066944328317112	5659.306074893659	5345.768393477743	7286.129334865147	6800.781094435079	8064.6394526851145	7497.960928479484	8786.911957143137	8146.208116577744	10020.211331005617	9256.893499873166	0.1860941993852317	0.17943905482787104	4778.927608452737	4475.193404638208	4443.126412651036	4160.734718538588
0.4091449713770379	5667.507812401617	5353.51573727327	7296.688744405995	6810.637113977883	8076.327117241003	7508.827335202095	8799.646374376047	8158.013994863028	10034.73310598853	9270.30903771841	0.18609419952314726	0.17943905495982226	4760.006223434117	4484.333051110385	4425.534577891696	4169.232149061747
0.411610275649843	5675.726275397514	5361.278879931103	7307.269687375612	6820.51323255202	8088.038616047204	7519.715901412686	8812.40676047463	8169.843948476054	10049.284494747553	9283.75193342671	0.18609419966328136	0.1794390550938956	4741.131105864653	4493.464211312588	4407.985759505071	4177.721689622384
0.41409043462106226	5683.96144824387	5369.057806680151	7317.872143642011	6830.409431366557	8099.773926820895	7530.626606394188	8825.193091160583	8181.697954908789	10063.865469597029	9297.222161421434	0.18609419980567102	0.17943905523012718	4722.3023194014095	4502.586776062613	4390.480016675079	4186.203238710994
0.41658553779772634	5692.213315103025	5376.85250256024	7328.496092815484	6840.325691390022	8111.533026993998	7541.559429164323	8838.005341844806	8193.57599136507	10078.476002496878	9310.719695798527	0.18609419995035406	0.17943905536855284	4703.519926105626	4511.700635964982	4373.0174071022775	4194.676694619004
0.41909567522619073	5700.481859936902	5384.662952421877	7339.141514248316	6850.261993350108	8123.31589371286	7552.514348475306	8850.843487627055	8205.478034760272	10093.116065052209	9324.244510326156	0.18609420009736904	0.17943905550920974	4684.783986464376	4520.805681420257	4355.5979870241135	4203.141955449013
0.4216209374953856	5708.767066506499	5392.489140925779	7349.8083870341125	6860.218317733074	8135.1225038375205	7563.491342813165	8863.707503295132	8217.404061720565	10107.785628512396	9337.796578443857	0.1860942002467547	0.17943905565213467	4666.094559391029	4529.901802613866	4338.221811217256	4211.598919105018
0.42416141574008476	5717.0689183716095	5400.331052542617	7360.496690007451	6870.194644783411	8146.952833941316	7574.490390397379	8876.59736332447	8229.354048582542	10122.484663770616	9351.375873262108	0.18609420039855107	0.17943905579736638	4647.451702251099	4538.988889534259	4320.888933006208	4220.047483296832
0.4267172016441951	5725.387398890373	5408.18867155254	7371.206401743307	6880.190954503248	8158.806860310246	7585.5114691802255	8889.51304187743	8241.327971392484	10137.213141363023	9364.982367561499	0.1860942005527985	0.17943905594494286	4628.855470828246	4548.066831928445	4303.599404262146	4228.4875455251895
0.42928838744406506	5733.7224912188485	5416.061982044873	7381.937500556485	6890.207226651959	8170.684558942349	7596.554556846346	8902.45451280263	8253.325805905908	10151.971031468005	9378.616033792212	0.18609420070953844	0.17943905609490388	4610.305919370148	4557.135519335978	4286.353275425732	4236.919003096176
0.43187506593181346	5742.074178310677	5423.950967917697	7392.68996450121	6900.243440745637	8182.585905547245	7607.619630812163	8915.421749634432	8265.347527586924	10166.758303905597	9392.276844073302	0.18609420086881237	0.17943905624728948	4591.803100588266	4566.194841078948	4269.150595496176	4245.3417531007435
0.4344773304586784	5750.442442916619	5431.855612877465	7403.463771370517	6910.299576056601	8194.510875545457	7618.70666822534	8928.414725592227	8277.393111607651	10181.57492813665	9405.96477019202	0.18609420103066296	0.17943905640214042	4573.347065654118	4575.244686248479	4251.991412052419	4253.755692426581
0.4370952749383861	5758.827267584179	5439.775900438639	7414.258898695768	6920.375611612928	8206.459444067885	7629.815645964263	8941.433413579842	8289.462532847652	10196.420873262166	9419.679783603184	0.18609420119513367	0.17943905655949802	4554.937864219537	4584.284943713108	4234.875771256862	4262.1607177508995
0.4397289938505404	5767.228634657158	5447.711813923257	7425.075323746081	6930.471526197919	8218.43158595517	7640.946540637457	8954.477786184849	8301.555765893301	10211.296108022518	9433.42185542845	0.1860942013622683	0.1794390567194045	4536.5755444127135	4593.315502106678	4217.80371785746	4270.556725532981
0.4423785822440318	5775.646526275246	5455.66333646056	7435.913023527802	6940.587298349609	8230.427275757103	7652.0993285830355	8967.547815677935	8313.67278503719	10226.200600796714	9447.190956455643	0.18609420153211198	0.17943905688190268	4518.260152860777	4602.336249836022	4200.775295203319	4278.943612021161
0.4450441357404687	5784.080924373595	5463.630450986583	7446.771974783957	6950.722906360254	8242.446487732039	7663.27398586815	8980.643474012244	8325.813564277518	10241.134319601655	9460.98705713806	0.18609420170471025	0.1794390570470363	4499.991734681651	4611.347075067228	4183.790545242373	4287.321273239097
0.44772575053762753	5792.53181068236	5471.613140243721	7457.652153993665	6960.878328275777	8254.489195846218	7674.470488288366	8993.76473282265	8337.978077317426	10256.097232091317	9474.81012759372	0.1860942018801091	0.1794390572148494	4481.770333505236	4620.34786573099	4166.849508540239	4295.689604994142
0.4504235234129248	5800.999166726309	5479.611386780361	7468.55353737163	6971.053541895306	8266.55537377322	7685.68881136716	9006.911563425174	8350.16629756445	10271.089305556068	9488.66013760473	0.18609420205835617	0.17943905738538776	4463.595991472481	4629.338509514928	4149.95222427533	4304.048502864083
0.4531375517269096	5809.482973824307	5487.625172950399	7479.476100867476	6981.248524770548	8278.644994893242	7696.928930355228	9020.08393681616	8362.378198129758	10286.110506921732	9502.537056616437	0.18609420223949955	0.17943905755869674	4445.468749252148	4638.318893867545	4133.098730258178	4312.3978622057475
0.4558679334267773	5817.983213088959	5495.654480912897	7490.419820165298	6991.463254205365	8290.758032292573	7708.190820230016	9033.281823671734	8374.613751827652	10301.160802748993	9516.440853736845	0.18609420242358723	0.17943905773482305	4427.388646047097	4647.288905992638	4116.289062938653	4320.737578151515
0.45861476704990445	5826.499865426082	5503.699292631587	7501.384670682974	7001.697707255135	8302.894458762841	7719.474455695022	9046.505194346992	8386.872931174808	10316.24015923243	9530.371497735758	0.18609420261066958	0.17943905791381481	4409.355719583342	4656.248432830675	4099.523257393856	4329.067545586498
0.4613781517274047	5835.032911534256	5511.759589874456	7512.3706275715795	7011.951860726225	8315.054246800391	7730.779811179208	9059.754018875283	8399.155708389626	10331.348542199741	9544.328957044048	0.18609420280079736	0.17943905809571942	4391.370006155688	4665.197361088591	4082.8013473595493	4337.3876591711305
0.4641581871877068	5843.582331904419	5519.835354213314	7523.377665714892	7022.225691175455	8327.237368605693	7742.106860836411	9073.028266967598	8411.462055391608	10346.485917111022	9558.313199752934	0.18609420299402113	0.1794390582805865	4373.431540603517	4674.135577210458	4066.123365233885	4345.697813335108
0.4669549737601532	5852.148106819312	5527.926567023367	7534.40575972865	7032.519174909532	8339.443796082558	7753.45557854473	9086.327908011708	8423.791943800681	10361.652249057783	9572.324193613225	0.186094203190394	0.17943905846846694	4355.540356323356	4683.0629673725925	4049.4893420715816	4353.997902256902
0.46976861237862133	5860.730216353053	5536.033209482725	7545.454883960017	7042.832287984442	8351.673500837524	7764.825937905827	9099.652911071486	8436.145344936434	10376.847502762193	9586.361906034454	0.18609420338996857	0.17943905865941007	4337.6964853045065	4691.979417512193	4032.8993076055776	4362.287819881458
0.4725992045851658	5869.328640370686	5544.15526257201	7556.525012486997	7053.165006204943	8363.926454179227	7776.217912244406	9113.003244886228	8448.522229817565	10392.071642576288	9600.42630408423	0.18609420359279946	0.17943905885346878	4319.899958103197	4700.8848132898565	4016.3532902470324	4370.567459905054
0.4754468525336833	5877.943358527611	5552.29270707382	7567.616119117714	7063.51730512389	8376.202627117584	7787.6314746074395	9126.37887786976	8460.922569161026	10407.324632480957	9614.517354487303	0.18609420379894112	0.17943905905069515	4302.150803858647	4709.779040091438	3999.8513170895167	4378.836715769023
0.47831165899359906	5886.574350269164	5560.445523572327	7578.728177389848	7073.889160041718	8388.501990363176	7799.066597763611	9139.77977810978	8473.346333381432	10422.6064360852	9628.635023624845	0.1860942040084498	0.17943905925114292	4284.449050327297	4718.66198305646	3983.3934139406774	4387.095480686752
0.4811937273535759	5895.221594830122	5568.613692452821	7589.861160570023	7084.280546005866	8400.824514326581	7810.52325420268	9153.205913367112	8485.793492590363	10437.91701662527	9642.779277533702	0.18609420422138273	0.1794390594548671	4266.794723861618	4727.533527040621	3966.9796052940655	4395.343647594331
0.4840931616252451	5903.885071234154	5576.797193901142	7601.01504165308	7094.691437810054	8413.170169117559	7822.001416134677	9166.657251074823	8498.264016595485	10453.256336963661	9656.950081905368	0.18609420443779762	0.1794390596619224	4249.187849421287	4736.393556615571	3950.6099143596366	4403.581109181745
0.4870100664469608	5912.564758293341	5584.996007903322	7612.18979336147	7105.121809993822	8425.538924544384	7833.501055489415	9180.1337583375	8510.757874900026	10468.624359588304	9671.147402085406	0.18609420465775348	0.1794390598723655	4231.62845060206	4745.24195609102	3934.2843630809803	4411.807757893577
0.4899445470875755	5921.26063460769	5593.2101142450365	7623.385388144635	7115.571636841845	8437.930750113148	7845.022143915707	9193.635401930498	8523.275036701927	10484.021046611682	9685.37120307246	0.18609420488131018	0.17943906008625377	4214.116549626924	4754.0786094903015	3918.002972114831	4420.023485895945
0.49289670945023945	5929.9726785645735	5601.43949251112	7634.601798178265	7126.040892383301	8450.34561502696	7856.5646527806875	9207.16214829905	8535.815470893107	10499.446359769836	9699.62144951745	0.18609420510852895	0.17943906030364581	4196.6521673586685	4762.903400552459	3901.7657608524896	4428.228185092332
0.4958666600762229	5938.700868338247	5609.684122085063	7645.838995363699	7136.5295503912475	8462.783488185263	7868.128553169124	9220.713963557539	8548.379146058702	10514.900260421527	9713.898105722681	0.1860942053394718	0.17943906052460082	4179.235323307104	4771.716212728759	3885.5727474410087	4436.42174713267
0.4988545061487607	5947.445181889268	5617.943982148571	7657.096951327173	7147.037584382055	8475.24433818302	7879.713815882786	9234.290813488593	8560.966030476393	10530.382709547213	9728.201135641095	0.1860942055742017	0.17943906074917923	4161.8660356460605	4780.516929187579	3869.4239487734158	4444.604063390754
0.5018603554969207	5956.205596964055	5626.219051680989	7668.375637419238	7157.5649676146595	8487.728133310049	7891.320411439628	9247.892663542389	8573.57609211551	10545.893667748229	9742.53050287526	0.18609420581278321	0.1794390609774424	4144.544321209658	4789.305432798807	3853.319380499888	4452.775024964474
0.5048843165994948	5964.98209109423	5634.509309458842	7679.675024713933	7168.11167309001	8500.234841550127	7902.948310073171	9261.519478835648	8586.209298636375	10561.433095245678	9756.886170676584	0.18609420605528168	0.17943906120945322	4127.270195503486	4798.081606133375	3837.259057043586	4460.934522685828
0.5079264985889148	5973.774641596175	5642.8147340553005	7690.995084008203	7178.67767355036	8512.764430580331	7914.597481731733	9275.17122415093	8598.865617389438	10577.000951879607	9771.268101944395	0.18609420630176315	0.17943906144527483	4110.043672730681	4806.845331479562	3821.242991602281	4469.082447105087
0.5109870112551897	5982.583225570443	5651.135303839678	7702.335785821148	7189.262941478641	8525.316867770222	7926.267896077731	9288.84786393575	8611.54501541455	10592.597197107989	9785.676259225062	0.18609420655229572	0.17943906168497242	4092.86476577702	4815.596490813885	3805.2711961579043	4477.218688494293
0.5140659650498691	5991.4078199012065	5659.4709969768855	7713.697100393302	7199.867449097773	8537.892120181032	7937.959522486922	9302.549362301683	8624.247459440114	10608.221790005726	9800.110604711055	0.186094206806948	0.17943906192861134	4075.7334862255957	4824.334965805989	3789.34368148027	4485.343136838637
0.5171634710900281	6000.2484012556815	5667.821791426912	7725.078997685906	7210.491168369994	8550.490154564872	7949.672330047666	9316.275683023503	8636.972915882303	10623.87468926365	9814.57110024005	0.18609420706579036	0.17943906217625902	4058.649844376836	4833.060637824936	3773.46045714966	4493.45568184671
0.5202796411622786	6009.104946083607	5676.187664944324	7736.481447380227	7221.134070996226	8563.110937363968	7961.406287560228	9330.026789538353	8649.721350844287	10639.55585318759	9829.05770729405	0.1860942073288935	0.17943906242798366	4041.613849251531	4841.773387934547	3757.6215315437876	4501.556212930009
0.5234145877268029	6017.977430616638	5684.568595077645	7747.904418876789	7231.796128415299	8575.75443470982	7973.161363535912	9343.80264494483	8662.492730115302	10655.265239697315	9843.570386998343	0.18609420759633044	0.17943906268385398	4024.6255085913	4850.4730968773365	3741.8269118685275	4509.644619219936
0.5265684239214125	6026.865830867783	5692.964559168943	7759.347881294632	7242.477311803402	8588.42061242237	7984.937526196476	9357.603212002077	8675.287019170011	10671.002806325507	9858.109100120744	0.18609420786817474	0.17943906294394144	4007.6848288723268	4859.159645078704	3726.0766041423194	4517.720789540792
0.5297412635656308	6035.770122630803	5701.375534353102	7770.8118034705585	7253.177592073181	8601.10943600918	7996.734743473113	9371.428453128881	8688.104183167401	10686.768510216732	9872.673807070369	0.1860942081445009	0.17943906320831748	3990.7918153202627	4867.832912649959	3710.3706132222433	4525.784612427
0.5329332211648017	6044.690281479658	5709.80149755746	7782.296153958405	7263.896939873263	8613.820870664618	8008.552983005954	9385.278330402807	8700.944186950223	10702.562308126451	9887.264467897	0.1860942084253861	0.17943906347705446	3973.9464719169773	4876.492779385997	3694.7089428168256	4533.835976127535
0.5361444119142209	6053.626282767905	5718.242425501116	7793.800901028275	7274.635325587381	8626.554881269016	8020.392212143077	9399.152805559248	8713.806995043951	10718.38415641993	9901.881042289877	0.1860942087109074	0.17943906375022756	3957.148801397998	4885.139124744805	3679.0915954606608	4541.874768560287
0.5393749517032939	6062.578101628057	5726.69829469439	7805.326012665719	7285.392719333694	8639.311432387756	8032.252397939771	9413.051839990458	8726.692571655958	10734.234011071163	9916.523489576786	0.1860942090011439	0.179439064027912	3940.3988052783534	4893.77182786772	3663.5185725677293	4549.90087736561
0.5426249571197181	6071.545712971076	5735.169081438325	7816.871456571066	7296.169090964134	8652.090488270533	8044.133507157823	9426.975394744735	8739.600880674738	10750.111827661907	9931.191768723163	0.1860942092961759	0.17943906431018466	3923.69648385467	4902.390767566627	3647.9898744125385	4557.914189869072
0.5458945454536906	6080.529091485667	5743.654761824022	7828.437200158536	7306.964410063581	8664.89201285037	8056.03550626459	9440.923430525363	8752.531885668915	10766.017561380493	9945.885838330978	0.18609420959608583	0.17943906459712372	3907.0418361979537	4910.995822303696	3632.5055001303554	4565.91459307191
0.5491838347021408	6089.5282116376975	5752.155311732093	7840.023210555474	7317.778645949159	8677.715969742781	8067.9583614322355	9454.895907689668	8765.485549886405	10781.951167020748	9960.605656637763	0.18609420990095632	0.17943906488880879	3890.4348601894453	4919.586870218627	3617.0654477530625	4573.901973679662
0.5524929435729888	6098.543047669607	5760.670706832099	7851.629454601606	7328.611767669521	8690.562322244927	8079.902038536945	9468.892786248136	8778.461836253564	10797.912598980998	9975.35118151567	0.18609421021087183	0.17943906518532146	3873.875552518526	4928.163789114216	3601.6697142012417	4581.876218078658
0.55582199148943	6107.573573599748	5769.200922581934	7863.255898848181	7339.463744004066	8703.431033334693	8091.8665031580485	9482.914025863382	8791.460707374226	10813.901811262873	9990.122370470366	0.18609421052591876	0.17943906548674315	3857.36390868295	4936.726456442848	3586.3182952883653	4589.837212331826
0.5591710985942444	6116.619763221773	5777.745934227234	7874.902509557184	7350.3345434621915	8716.322065669794	8103.8517205772105	9496.959585849194	8804.482125528844	10829.918757470226	10004.919180640047	0.18609421084618502	0.17943906579315827	3840.899923003977	4945.2747493088245	3571.011185742682	4597.7848421901
0.5625403857541326	6125.681590103969	5786.305716800803	7886.569252700484	7361.224134282559	8729.235381586846	8115.857655777613	9511.0294251695	8817.526052673586	10845.963390807976	10019.741568794427	0.1860942111717593	0.17943906610465216	3824.483588642208	4953.808544478146	3555.748379193945	4605.71899306355
0.565929974564078	6134.75902758868	5794.880245121923	7898.256093959088	7372.132484432219	8742.170943100531	8127.88427344299	9525.123502437482	8830.592450439286	10862.035664081053	10034.58949133354	0.18609421150273267	0.17943906642131116	3808.1148975985125	4962.327718361514	3540.529868205311	4613.639550047461
0.569339987351735	6143.85204879158	5803.469493795869	7909.962998722204	7383.059561605994	8755.12871190258	8139.931537956954	9539.24177591444	8843.681280130726	10878.135529693147	10049.46290428692	0.18609421183919703	0.17943906674322405	3791.7938407161273	4970.832147005713	3525.355644277064	4621.54639791674
0.5727705471818436	6152.960626601079	5812.073437213201	7921.689932086479	7394.005333225575	8768.10864936089	8151.999413401997	9553.384203508866	8856.792502725535	10894.262939645629	10064.361763312358	0.1860942121812464	0.1794390670704807	3775.5204077116214	4979.321706117829	3510.2256978340447	4629.4394210928585
0.5762217778606706	6162.084733677661	5820.692049549157	7933.436858855149	7404.969766438758	8781.110716518628	8164.087863558645	9567.55074277544	8869.926078873277	10910.417845536407	10079.28602369486	0.18609421252897657	0.17943906740317217	3759.294587158365	4987.796271027764	3495.140018256614	4637.318503672723
0.5796938039404782	6171.224342453157	5829.325304763048	7945.203743537101	7415.952828118672	8794.134874093172	8176.19685190461	9581.74135091388	8883.081968894538	10926.60019855862	10094.235640345614	0.1860942128824849	0.17943906774139176	3743.1163665077183	4996.2557167061605	3480.098593884846	4645.1835294198245
0.5831867507240184	6180.37942513018	5837.973176597627	7956.990550346142	7426.954484862967	8807.181082475285	8188.326341613898	9595.955984768056	8896.260132779933	10942.809949499635	10109.210567800863	0.18609421324186937	0.1794390680852334	3726.9857321085874	5004.699917769758	3465.101412018761	4653.03438175167
0.5867007442690553	6189.549953681362	5846.635638578427	7968.797243200034	7437.974702992986	8820.249301728098	8200.476295555894	9610.194600824856	8909.46053018915	10959.047048739738	10124.2107602208	0.18609421360723136	0.17943906843479446	3710.9026691939216	5013.128748452757	3450.148458931595	4660.870943742571
0.5902359113929144	6198.735899848729	5855.312664013148	7980.623785719666	7449.01344855298	8833.33949158613	8212.646676294491	9624.457155213162	8922.683120449965	10975.311446250975	10139.236171388487	0.1860942139786735	0.17943906879017207	3694.8671618979424	5021.542082612636	3435.23971987213	4668.693098115269
0.5937923796770596	6207.937235142964	5864.004225990963	7992.47014122812	7460.070687309222	8846.451611454304	8224.837446087122	9638.743603702727	8935.927862557219	10991.603091595876	10154.286754708648	0.18609421435629936	0.1794390691514663	3678.8791932743043	5029.939793742029	3420.3751790858805	4676.500727251172
0.597370277471697	6217.153930842771	5872.710297381932	8004.336272749863	7471.1463847492705	8859.585620407026	8237.048566883948	9653.05390170321	8949.194715171912	11007.921933926344	10169.36246320668	0.18609421474021504	0.17943906951877828	3662.938745297957	5038.3217549545225	3405.554819815792	4684.293713183142
0.6009697339004076	6226.385957994145	5881.430850836297	8016.222143009779	7482.240506081064	8872.741477187126	8249.280000326851	9667.388004263004	8962.483636620136	11024.26792198233	10184.463249527413	0.18609421513052865	0.17943906989221145	3647.045798870735	5046.687838978367	3390.7786243013106	4692.071937575471
0.6045908788648067	6235.633287409691	5890.165858783821	8028.127714432312	7493.353016232087	8885.919140204911	8261.531707748523	9681.745866068204	8975.794584892059	11040.641004090652	10199.589065933968	0.1860942155273494	0.17943907027187034	3631.2003338367213	5055.037918161368	3376.0465738007333	4699.8352817443665
0.6082338430492322	6244.8958896678905	5898.915293433134	8040.052949140538	7504.48387984854	8899.118567537122	8273.80365017155	9696.127441441487	8989.127517640953	11057.04112816371	10214.739864306646	0.18609421593078931	0.1794390706578624	3615.402328980388	5063.371864454122	3361.35864859866	4707.583626649808
0.611898757925461	6254.173735112397	5907.679126771077	8051.99780895522	7515.633061294496	8912.339716925908	8286.09578830748	9710.532684340984	9002.482392182163	11073.468241698209	10229.915596141767	0.1860942163409627	0.17943907105029627	3599.65176204592	5071.68954942096	3346.714827997843	4715.316852874588
0.6155857557574533	6263.466793851319	5916.457330561949	8063.962255393916	7526.800524650957	8925.582545777836	8298.408082555783	9724.961548359172	9015.859165491982	11089.92229177391	10245.116212550389	0.18609421675798357	0.17943907144928178	3583.9486097486224	5079.990844242042	3332.1150903517846	4723.034840653185
0.6192949696061266	6272.775035756531	5925.249876346959	8075.946249670082	7537.986233715146	8938.847011162874	8310.74049300307	9739.413986721835	9029.25779420682	11106.403225052407	10260.341664257345	0.18609421718197064	0.17943907185493238	3568.292847772129	5088.2756196917035	3317.559413051931	4730.737469839631
0.6230265333341571	6282.098430462877	5934.056735443362	8087.949752692044	7549.190151999409	8952.133069813293	8323.09297942189	9753.889952286801	9042.678234621868	11122.910987775718	10275.591901599757	0.1860942176130434	0.17943907226736214	3552.6844507828355	5096.543746148003	3303.047772540245	4738.424619913334
0.6267805816108112	6291.436947367504	5942.877878943927	8099.972725062151	7560.412242730548	8965.440678122695	8335.465501269982	9768.389397542922	9056.120442690306	11139.445525765119	10290.866874526115	0.18609421805132356	0.17943907268668716	3537.1233924392145	5104.795093581779	3288.5801443317905	4746.096169990953
0.6305572499168048	6300.790555629047	5951.713277716115	8112.0151270757215	7571.652468848776	8978.769792144865	8347.858017689134	9782.912274608805	9069.58437402206	11156.006784419691	10306.166532594867	0.18609421849693472	0.17943907311302645	3521.609645398101	5113.0295315631665	3274.156503002625	4753.751998804044
0.634356674549194	6310.15922416696	5960.562902401462	8124.076918720176	7582.910793006912	8992.12036759282	8360.270487504296	9797.458535231777	9083.069983882835	11172.59470871513	10321.490824973323	0.1860942189500032	0.1794390735465007	3506.143181329826	5121.246929255547	3259.7768222144805	4761.391984710004
0.6381789926262927	6319.542921660712	5969.426723414823	8136.158059674011	7594.187177569449	9005.49235983764	8372.702869222538	9812.028130786639	9096.577227192985	11189.209243202355	10336.839700436378	0.1860942194106577	0.17943907398723247	3490.723970916122	5129.447155403905	3245.441074709641	4769.016005679034
0.642024342092622	6328.941616549054	5978.304710943663	8148.258509305858	7605.481584611632	9018.885723907462	8385.155121032056	9826.621012274518	9110.106058526428	11205.850332006165	10352.213107365269	0.1860942198790278	0.17943907443534626	3475.3519838680513	5137.6300783436745	3231.1492323270068	4776.6239392964635
0.6458928617238878	6338.355277029241	5987.196834947343	8160.378226673474	7616.793975918558	9032.300414486343	8397.627200801162	9841.237130321686	9123.656432109565	11222.517918823922	10367.610993746346	0.18609422035524717	0.17943907489097	3460.0271889306605	5145.795565990498	3216.9012660060544	4784.215662758099
0.6497846911319898	6347.783871056271	5996.103065156385	8172.517170522771	7628.12431298425	9045.736385913202	8410.119066077268	9855.876435178354	9137.228301820156	11239.211946924155	10383.03330716981	0.18609422083945032	0.1794390753542325	3444.7495538927615	5153.943485842319	3202.6971458035987	4791.791052876972
0.6536999707700591	6357.227366342121	6005.023371071775	8184.675299286827	7639.472557010745	9059.193592180702	8422.630674085893	9870.538876717499	9150.821621186245	11255.932359145236	10398.479994828476	0.18609422133177486	0.17943907582526492	3429.519045597641	5162.073704975424	3188.536840886576	4799.3499860633165
0.6576388419375281	6366.685730354976	6013.957721964165	8196.852571084895	7650.838668907115	9072.671986934174	8435.16198172956	9885.224404433675	9164.436343384987	11272.679097894013	10413.951003516448	0.18609422183236143	0.17943907630420172	3414.3356299430598	5170.186090031639	3174.4203195520677	4806.89233833272
0.661601446785229	6376.15893031838	6022.906086873197	8209.04894372132	7662.222609288579	9086.171523470417	8447.71294558684	9899.932967441679	9178.07242124157	11289.452105144312	10429.446279627886	0.1860942223413513	0.1794390767911786	3399.1992718989495	5178.280507229036	3160.3475492352154	4814.417985309148
0.6655879283205246	6385.646933210552	6031.868434606728	8221.264374684646	7673.624338475532	9099.692154736691	8460.283521911268	9914.664514475506	9191.72980722807	11306.251322435708	10444.965769155722	0.18609422285888966	0.17943907728633451	3384.109935516026	5186.356822355883	3146.3184965078253	4821.9268022053875
0.6695984304124688	6395.14970576349	6040.844733740064	8233.498821146473	7685.043816492566	9113.233833329481	8472.873666630274	9929.418993886962	9205.40845346227	11323.07669087198	10460.509417690308	0.18609422338512427	0.17943907778981025	3369.0675839243922	5194.414900755743	3132.3331270924537	4829.418663829099
0.6736330977969988	6404.667214462231	6049.834952615223	8245.752239960497	7696.481003067539	9126.796511493412	8485.483335344145	9944.196353644498	9219.108311706548	11339.928151119759	10476.077170418137	0.18609422392020505	0.1794390783017496	3354.0721793558914	5202.454607344	3118.3914058743976	4836.893444587709
0.6776920760821589	6414.199425544031	6058.839059340177	8258.024587661468	7707.935857630607	9140.380141120102	8498.112483324967	9958.996541331955	9232.829333366712	11356.805643407115	10491.668972120551	0.18609422446428386	0.17943907882229818	3339.123683142243	5210.4758065931965	3104.4932969033252	4844.351018477697
0.6817755117533548	6423.746304997553	6067.857021788086	8270.315820464131	7719.408339313244	9153.984673746994	8510.761065515546	9973.819504147306	9246.57146949084	11373.7091075221	10507.284767172405	0.186094225017517	0.1794390793516052	3324.222055721795	5218.478362520225	3090.6387633996783	4851.7912590748165
0.6858835521786408	6433.30781856201	6076.888807596488	8282.625894262132	7730.898406947234	9167.61006055615	8523.429036528289	9988.665188901316	9260.334670768054	11390.63848281124	10522.924499540675	0.18609422558006222	0.179439079889821	3309.367256667232	5226.462138718227	3076.827767769806	4859.214039545972
0.6900163456140378	6442.883931726464	6085.934384166591	8294.954764627118	7742.406019063745	9181.256252373241	8536.116350644188	10003.533542016465	9274.118887527433	11407.593708178301	10538.588112783222	0.18609422615208018	0.17943908043710013	3294.559244668577	5234.426998310955	3063.0602716107387	4866.619232641766
0.6941740412088835	6452.474609728823	6094.993718662434	8307.302386807443	7753.931133892278	9194.92319966612	8548.822961811664	10018.424509525385	9287.924069736739	11424.574722082509	10554.275550047354	0.18609422673373438	0.17943908099359884	3279.7979775497224	5242.372803968843	3049.3362357148435	4874.006710687652
0.6983567890112157	6462.079817555165	6104.066778010138	8319.668715727295	7765.473709359711	9208.610852543867	8561.54882364551	10033.338037069816	9301.750167001277	11441.581462537357	10569.986754068515	0.18609422732519115	0.17943908155947638	3265.083412290085	5250.299417919479	3035.6556200778577	4881.376345582539
0.702564739973187	6471.699519938788	6113.153528897063	8332.053705985483	7777.033703089236	9222.319160755442	8574.293889425713	10048.274069899146	9315.597128562624	11458.613867108932	10585.721667168864	0.18609422792662048	0.17943908213489487	3250.4155050122645	5258.2067019152455	3022.018383908551	4888.728008798324
0.7067980459565127	6481.333681359435	6122.253937771065	8344.457311854438	7788.6110723993925	9236.048073688555	8587.058112096413	10063.232552869187	9329.464903297474	11475.671872914538	10601.480231255935	0.18609422853819457	0.17943908272001935	3235.7942110158037	5266.094517270103	3008.4244856457226	4896.061571391765
0.7110568597379514	6490.982266042445	6131.36797083969	8356.879487279113	7800.205774303074	9249.797540368501	8599.841444264772	10078.213430440872	9343.35343971644	11492.755416621198	10617.262387821307	0.1860942291600885	0.17943908331501748	3221.219484756468	5273.962724812329	2994.8738829465583	4903.376903972356
0.7153413350148182	6500.645237957827	6140.495594069317	8369.320185875806	7811.817765506409	9263.567509456801	8612.643838199772	10093.216646678822	9357.262685962725	11509.864434444033	10633.068077939064	0.18609422979248116	0.17943908392005994	3206.6912798709236	5281.811184906401	2981.3665327057242	4910.673876716755
0.7196516264105322	6510.322560819487	6149.636773184402	8381.779360931148	7823.447002407818	9277.357929250129	8625.46524583116	10108.242145250133	9371.19258981099	11526.99886214485	10648.897242264526	0.18609423043555368	0.17943908453532104	3192.2095491907094	5289.639757458121	2967.9023910680553	4917.952359373681
0.7239878894801961	6520.014198084314	6158.791473666632	8394.25696540095	7835.09344109694	9291.168747678998	8638.305618748267	10123.289869422988	9385.143098666062	11544.158635030599	10664.749821032787	0.1860942310894917	0.17943908516097756	3177.7742447359487	5297.448301891098	2954.4814134255284	4925.212221244117
0.7283502807162107	6529.720112951333	6167.959660754114	8406.752951909091	7846.757037353592	9304.999912306557	8651.164908198858	10138.359762065309	9399.114159561688	11561.343687951809	10680.625754057279	0.1860942317544827	0.17943908579720874	3163.385317728156	5305.236677149776	2941.103554430767	4932.45333119086
0.7327389575539218	6539.440268360791	6177.141299440554	8419.267272746358	7858.437746646722	9318.851370327295	8664.043065087995	10153.451765643362	9413.105719159303	11578.553955301	10696.52498072839	0.18609423243071815	0.17943908644419818	3149.0427186037414	5313.004741701996	2927.7687679998344	4939.6755576233845
0.7371540783773028	6549.174626993321	6186.336354474371	8431.799879869366	7870.135524133307	9332.723068565849	8676.9400399768	10168.565822220464	9427.117723746685	11595.789371011231	10712.447440011936	0.18609423311839307	0.17943908710213258	3134.74639702274	5320.752353545278	2914.4770073253894	4946.878768507857
0.74159580252467	6558.923151269054	6195.544790357952	8444.350724899416	7881.850324657375	9346.61495347574	8689.85578308139	10183.701873455595	9441.150119236794	11613.049868554483	10728.393070447826	0.18609423381770576	0.17943908777120093	3120.496301864041	5328.479370173998	2901.2282248879783	4954.062831369229
0.746064290294433	6568.685803346662	6204.766571346746	8456.919759121263	7893.582102748877	9360.526971138017	8702.790244271631	10198.859860601915	9455.202851166425	11630.335380939998	10744.361810148554	0.18609423452885723	0.1794390884515964	3106.2923812466906	5336.185648604762	2888.0223724473035	4961.2276132637635
0.7505597029508803	6578.462545122564	6214.001661448417	8469.5069334821	7905.330812622604	9374.459067260113	8715.743373069943	10214.039724505546	9469.275864694906	11647.645840712878	10760.353596797693	0.18609423525205315	0.17943908914351553	3092.134582538856	5343.871045371983	2874.859401067137	4968.372980801156
0.7550822027299987	6588.253338229955	6223.250024422041	8482.112198590301	7917.096408177154	9388.411187174477	8728.715118650169	10229.241405604058	9483.369104602869	11664.981179952354	10776.368367648533	0.18609423598750263	0.17943908984715806	3078.022852351889	5351.535416500876	2861.7392611152027	4975.498800133355
0.7596319528453285	6598.058144037903	6232.511623777191	8494.735504714266	7928.878842993792	9402.383275837286	8741.705429836304	10244.464843925067	9497.482515290874	11682.341330270207	10792.406059522486	0.18609423673541814	0.17943909056272736	3063.957136560697	5359.178617530037	2848.6619022673694	4982.604936944554
0.7642091174938536	6607.876923650467	6241.786422773118	8507.376801781293	7940.678070335394	9416.37527782719	8754.71425510134	10259.709979084872	9511.61604077815	11699.726222809188	10808.466608807674	0.18609423749601517	0.1794390912904297	3049.9373803097988	5366.80050349934	2835.627273523016	4989.6912564623635
0.7688138618619275	6617.709637905749	6251.074384417859	8520.036039376344	7952.494043145318	9430.387137343967	8767.741542566031	10274.976750286998	9525.769624701257	11717.135788241385	10824.549951457404	0.18609423826951463	0.17943909203047667	3035.963528014254	5374.400928939227	2822.635323203751	4996.7576234398875
0.7734463521312342	6627.556247374982	6260.375471467366	8532.713166740878	7964.326714046295	9444.418798207209	8780.787239997653	10290.265096320756	9539.943210312738	11734.569956766549	10840.656022988636	0.1860942390561404	0.17943909278308223	3022.03552337992	5381.979747887002	2809.6859989705263	5003.803902172251
0.7781067554847866	6637.416712361636	6269.689646424676	8545.408132771712	7976.17603533937	9458.47020385507	8793.851294808852	10305.57495555988	9554.136740479858	11752.028658110574	10856.784758480557	0.18609423985611978	0.17943909354846416	3008.153309399495	5389.53681386821	2796.77924782224	5010.8299564754125
0.7827952401129585	6647.290992900415	6279.016871538948	8558.120886019717	7988.041959002702	9472.541297342832	8806.933654056304	10320.906265960966	9568.350157683171	11769.511821523696	10872.936092572942	0.18609424066968527	0.17943909432684435	2994.3168283650884	5397.07197989407	2783.915016105282	5017.835649690125
0.7875119752195561	6657.179048756383	6288.357108804652	8570.851374688704	7999.924436690498	9486.63202134167	8820.034264439562	10336.258965062125	9582.58340401525	11787.019375778966	10889.109959464713	0.18609424149707285	0.1794390951184492	2980.526021879632	5404.585098472657	2771.0932495263405	5024.820844688453
0.792257131027923	6667.080839423998	6297.710319960646	8583.599546634176	8011.823419731867	9500.742318137252	8833.153072299778	10351.632989981466	9596.83642117929	11804.551249170512	10905.306292912377	0.1860942423385226	0.17943909592350735	2966.7808308535023	5412.0760215814225	2758.3138931483263	5031.785403850954
0.7970308787870847	6676.996324126137	6307.076466489259	8596.365349362075	8023.738859129644	9514.87212962838	8846.290023618407	10367.028277415606	9611.10915048774	11822.107369511858	10921.525026228426	0.18609424319427897	0.17943909674225364	2953.081195530831	5419.54460070096	2745.576891413657	5038.729189092061
0.8018333907779276	6686.9254618132245	6316.455509615471	8609.148730027671	8035.670705559353	9529.021397325747	8859.445064016072	10382.444763638312	9625.401532861028	11839.687664134357	10937.766092279928	0.1860942440645903	0.17943909757492574	2939.4270554787945	5426.990686776815	2732.8821881372714	5045.6520618346985
0.8066648403194178	6696.868211162166	6325.847410305899	8621.94963543417	8047.6189093679095	9543.190062350388	8872.618138751135	10397.882384498846	9639.71350882602	11857.292059885312	10954.02942348676	0.18609424494971044	0.17943909842176595	2925.8183496012352	5434.414130228106	2720.229726515594	5052.553883008193
0.8115254017748545	6706.824530575475	6335.252129267978	8634.768012031624	8059.583420572594	9557.378065432495	8885.809192718554	10413.341075420623	9654.045018514793	11874.920483126452	10970.314951820226	0.18609424584989617	0.17943909928302026	2912.2550161526306	5441.8147809570655	2707.6194491403876	5059.434513058281
0.8164152505581643	6716.794378180232	6344.669626948971	8647.60380591555	8071.564188859787	9571.585346909887	8899.018170448497	10428.820771399585	9668.39600166312	11892.572859732069	10986.62260880131	0.18609424676541036	0.17943910015893993	2898.736992740538	5449.192488336936	2695.0512980032945	5066.2938119440805
0.8213345631402307	6726.777711827213	6354.099863535151	8660.456962825861	8083.561163583923	9585.811846726794	8912.245016105193	10444.321407002864	9682.76639760922	11910.2491150875	11002.952325499287	0.18609424769651908	0.17943910104977998	2885.264216328389	5456.547101199627	2682.525214502588	5073.131639127852
0.8262835170552626	6736.774489089759	6363.542798950764	8673.327428145356	8095.574293766187	9600.05750443224	8925.489673485485	10459.842916367013	9697.156145292189	11927.949174087107	11019.304032529926	0.1860942486434944	0.17943910195579996	2871.836623251904	5463.87846784899	2670.0411394424736	5079.947853566613
0.8312622909072027	6746.784667262971	6372.998392857185	8686.215146898738	8107.6035280934275	9614.322259178907	8938.752086017643	10475.385233196783	9711.565183250708	11945.67296113289	11035.67766005402	0.18609424960661197	0.1794391028772643	2858.454149229685	5471.186436066637	2657.599013056257	5086.742313731462
0.8362710643761712	6756.8082033626	6382.4666046519515	8699.120063751148	8119.648814916945	9628.606049721548	8952.032196760018	10490.948290763381	9725.993449621597	11963.420400132492	11052.073137775742	0.18609425058615323	0.17943910381444245	2845.1167293451726	5478.470853056293	2645.1987749944674	5093.514877575915
0.8413100182249524	6766.845054124041	6391.947393467789	8712.042123006897	8131.710102251239	9642.90881441556	8965.32994839968	10506.532021902933	9740.440882138299	11981.191414497456	11068.490394940945	0.18609425158240459	0.17943910476760755	2831.8242980903015	5485.731565517839	2632.8403643496567	5100.26540256571
0.8463793343055166	6776.89517600148	6401.440718171783	8724.981268608351	8143.787337772965	9657.23049121577	8978.645283251239	10522.136359015136	9754.907418129644	11998.985927141675	11084.92936033573	0.1860942525956566	0.17943910573703828	2818.5767893493176	5492.968419590499	2620.5237196522066	5106.993745652959
0.8514791955655843	6786.958525166702	6410.946537364289	8737.937444134417	8155.880468819548	9671.571017674742	8991.978143255346	10537.761234061443	9769.39299451819	12016.803860479342	11101.389962284571	0.18609425362620596	0.17943910672301808	2805.374136407743	5500.181260860292	2608.2487788762664	5113.699763275916
0.8566097860552276	6797.035057508242	6420.4648093781	8750.910592799435	8167.989442388125	9685.93033094157	9005.32846997751	10553.406578563723	9783.897547818953	12034.645136423405	11117.872128648885	0.18609425467435375	0.17943910772583552	2792.2162719747284	5507.369934381219	2596.0154794575647	5120.38331137388
0.861771290933513	6807.124728630283	6429.9954922774195	8763.90065745177	8180.114205134241	9700.30836776031	9018.696204606673	10569.072323602575	9798.42101413785	12052.509676383654	11134.375786825245	0.18609425574040786	0.17943910874578425	2779.1031281689648	5514.534284637542	2583.8237582863076	5127.044245360652
0.8669638964751838	6817.22749385167	6439.538543856939	8776.90758057255	8192.25470337067	9714.705064468582	9032.081287953899	10584.758399815779	9812.963329170285	12070.397401264961	11150.90086374378	0.1860942568246793	0.17943910978316327	2766.0346365401056	5521.674155561021	2571.6735517218476	5133.682420136873
0.8721877900773816	6827.343308204879	6449.093921640839	8789.931304274323	8204.410883066166	9729.12035699608	9045.483660450998	10600.464737396715	9827.524428199647	12088.308231465468	11167.447285866485	0.18609425792748682	0.17943911083827602	2753.0107280727243	5528.78939052904	2559.5647955978056	5140.29769008304
0.877443160266411	6837.4721264349955	6458.66158288185	8802.971770299768	8216.582689844243	9743.55418086317	9058.903262149202	10616.19126609278	9842.104246095874	12106.242086874789	11184.014979185562	0.1860942590491533	0.17943911191143247	2740.0313331948128	5535.8798323608935	2547.4974252311513	5146.88990906463
0.8827301967045416	6847.613902998688	6468.241484560272	8816.028920020355	8228.770068981948	9758.006471179378	9072.34003271779	10631.937915203795	9856.70271731396	12124.198886872182	11200.603869221746	0.18609426019000824	0.1794391130029474	2727.0963817834854	5542.945323311957	2535.4713754274417	5153.458930424415
0.8880490901968541	6857.768592063181	6477.833583383011	8829.102694435034	8240.972965408635	9772.477162641962	9085.793911442737	10647.70461358041	9871.319775892494	12142.178550324748	11217.213881022637	0.18609426135038643	0.17943911411314148	2714.20580317243	5549.985705074854	2523.486580482335	5160.004606971284
0.8934000326981257	6867.936147505208	6487.43783578254	8842.193034168897	8253.19132370465	9786.966189534409	9099.264837225288	10663.4912896225	9885.955355452093	12160.180995585595	11233.844939160923	0.1860942625306287	0.1794391152423403	2701.3595261547016	5557.000818765722	2511.5429741961416	5166.526790994918
0.8987832173197573	6878.1165229099415	6497.054197916008	8855.299879471782	8265.425088100177	9801.473485724917	9112.752748580662	10679.297871277488	9900.609389194022	12178.20614049193	11250.496967732804	0.1860942637310825	0.17943911639087645	2688.5574789922684	5563.990504928166	2499.6404898726614	5173.025334244361
0.904198838336744	6888.309671569954	6506.682625664127	8868.423170216965	8277.674202473852	9815.998984664933	9126.257583636538	10695.12428603875	9915.281809898519	12196.253902363229	11267.16989035611	0.1860942649521004	0.17943911755908706	2675.7995894320775	5570.95460354723	2487.779060331988	5179.50008794223
0.9096470911946843	6898.515546484219	6516.323074630306	8881.562845899853	8289.93861035165	9830.542619387707	9139.779280131817	10710.970460944056	9929.972549923486	12214.324197999482	11283.863630168793	0.18609426619404124	0.17943911874731655	2663.0857847013976	5577.89295402728	2475.958617918426	5185.950902784243
0.915128172516836	6908.734100356978	6525.975500139553	8894.718845636537	8302.21825490549	9845.104322506693	9153.317775415107	10726.836322573841	9944.681541202806	12232.416943679202	11300.578109827016	0.18609426745727195	0.1794391199559145	2650.4159915155033	5584.805395186879	2464.1790944957174	5192.377628913848
0.9206422801112097	6918.965285596712	6535.639857237521	8907.89110816247	8314.51307895203	9859.684026214101	9166.873006443366	10742.721797049573	9959.4087152449	12250.532055157568	11317.313251503534	0.18609426874216342	0.17943912118523703	2637.790136094438	5591.691765278578	2452.4404214663664	5198.780115945032
0.9261896129777101	6929.209054315097	6545.316100689487	8921.079571831138	8326.823024951362	9874.281662279396	9180.444909780488	10758.626810032192	9974.15400313117	12268.66944766466	11334.068976885916	0.18609427004909554	0.17943912243564653	2625.208144158707	5598.551901964704	2440.742529770476	5205.158212948823
0.931770371315315	6939.465358325893	6555.004184979337	8934.284174612603	8339.148035005726	9888.897162047706	9194.033421595883	10774.551286720323	9988.917335514467	12286.829035903416	11350.845207174792	0.18609427137845305	0.17943912370751167	2612.669940933818	5605.3856423064135	2429.0853498929646	5211.511768446304
0.9373847565293029	6949.734149143831	6564.7040643085475	8947.504854092098	8351.488050858226	9903.530456438288	9207.638477663037	10790.495151848609	10003.698642617534	12305.010734047717	11367.641863082104	0.1860942727306283	0.17943912500120768	2600.1754511769395	5612.192822808167	2417.4688118731137	5217.840630420018
0.9430329712385201	6960.0153779836855	6574.415692595183	8960.741547468828	8363.843013891541	9918.18147594315	9221.260013358133	10806.458329686253	10018.49785423149	12323.214455740745	11384.458864829365	0.18609427410602106	0.17943912631711684	2587.72459916526	5618.9732793720905	2405.8928453095723	5224.144646305591
0.9487152192826929	6970.308995759	6584.139023472855	8973.994191554331	8376.212865126621	9932.850150625292	9234.897963658577	10822.440744035042	10033.31489971425	12341.440114092724	11401.296132145892	0.18609427550503696	0.1794391276556279	2575.317308699945	5625.726847291924	2394.3573793615215	5230.423662977992
0.9544317057297852	6980.614953081119	6593.874010289685	8987.262722771233	8388.597545221353	9947.53641011729	9248.552263141553	10838.442318227857	10048.149707988938	12359.68762167922	11418.153584266965	0.18609427692808989	0.1794391290171362	2562.9535031308187	5632.45336128911	2382.8623427610146	5236.67752676527
0.9601826368833979	6990.93320025806	6603.6206061072935	9000.547077151808	8400.996994469293	9962.240183619724	9262.222845982611	10854.462975126931	10063.002207542364	12377.95689053916	11435.031139932147	0.18609427837560055	0.17943913040204468	2550.6331053506583	5639.152655485319	2371.407663818449	5242.906083443901
0.9659682202902156	7001.263687293428	6613.378763699754	9013.847190336568	8413.41115279832	9976.961399899616	9275.909645954192	10870.502637122152	10077.87232642342	12396.247832172887	11451.928717383411	0.1860942798479971	0.17943913181076265	2538.356037797639	5645.824563387083	2359.9932704272214	5249.109178231331
0.9717886647474951	7011.60636388526	6623.148435552556	9027.16299757279	8425.839959769344	9991.699987288786	9289.6125964242	10886.561226129297	10092.75999224153	12414.56035754017	11468.846234363415	0.18609428134571607	0.17943913324370753	2526.1222224726807	5652.468917912571	2348.6190900657093	5255.286655779462
0.9776441803106027	7021.961179424998	6632.9295738615265	9040.494433713196	8438.283354574905	10006.455873682427	9303.331630354469	10902.638663588426	10107.665132164982	12432.894377058345	11485.783608113597	0.18609428286920043	0.17943913470130393	2513.9315809452673	5659.085551382508	2337.2850498115877	5261.438360186061
0.9835349783005937	7032.328082996336	6642.722130531845	9053.841433214477	8450.741276037961	10021.228986537417	9317.06668029941	10918.734870462113	10122.587672919462	12451.249800600326	11502.740755372508	0.1860942844189017	0.17943913618398355	2501.7840343505377	5665.674295502249	2325.9910763469525	5267.564134992892
0.9894612713118381	7042.707023374112	6652.52605717695	9067.203930135849	8463.213662610471	10036.019252870781	9330.817678404459	10934.849767233716	10137.527540786374	12469.626537492613	11519.717592373898	0.18609428599527958	0.17943913769218617	2489.679503400461	5672.234981365269	2314.737095952849	5273.663823159412
0.9954232732196957	7053.097949023168	6662.341305117473	9080.58185813761	8475.700452372042	10050.826599258055	9344.584556404596	10950.983273905626	10152.48466160121	12488.02449651331	11536.714034844887	0.18609428759880184	0.17943913922635882	2477.617908390588	5678.767439455725	2303.523034526035	5279.737267082324
1.0014211991882311	7063.500808097251	6672.167825380191	9093.975150479719	8488.201583028622	10065.65095183173	9358.367245622885	10967.13530999756	10167.458960751994	12506.443585890167	11553.729998004179	0.18609428922994464	0.179439140786957	2465.599169210531	5685.271499654977	2292.348817585502	5285.7843085974455
1.0074552656779823	7073.915548437893	6682.005568696981	9107.383740020367	8500.716991911147	10080.492236279668	9372.165676969005	10983.305794544834	10182.450363177675	12524.883713298626	11570.765396560237	0.1860942908891918	0.17943914237444497	2453.6232053452404	5691.7469912252855	2281.2143702729372	5291.804788963869
1.013525690453769	7084.342117573254	6691.854485503721	9120.807559214472	8513.246615974167	10095.35037784345	9385.979780937716	10999.49464609657	10197.458793366446	12543.344785859776	11587.820144709387	0.18609429257703672	0.17943914398929336	2441.6899358805967	5698.193742808653	2270.119617360295	5297.798548866063
1.0196326925925556	7094.780462717014	6701.714525939241	9134.246540112279	8525.790391794502	10110.225301316797	9399.809487607392	11015.701782713979	10212.484175354177	12561.826710138384	11604.894156134023	0.18609429429398092	0.1794391456319826	2429.7992795122555	5704.611582431011	2259.06448325736	5303.7654284157325
1.0257764924913542	7105.23053076721	6711.585639844236	9147.700614357851	8538.348255569861	10125.116931043935	9413.654726638499	11031.927121968574	10227.526432722743	12580.329392140868	11621.987344000723	0.186094296040535	0.17943914730300153	2417.9511545494897	5711.000337493373	2248.0488920133794	5309.705267143669
1.0319573118751795	7115.692268305106	6721.467776760181	9161.169713187617	8550.920143117482	10140.025190917966	9427.515427272085	11048.17058094041	10242.585488598395	12598.852737313287	11639.099620958392	0.1860942978172192	0.17943914900284685	2406.1454789236886	5717.35983477463	2237.0727673253277	5315.61790399882
1.0381753738050519	7126.165621594024	6731.360885928244	9174.653767428888	8563.50598987273	10154.950004379247	9441.39151832825	11064.432076216284	10257.661265650097	12617.396650539305	11656.230899136366	0.18609429962456173	0.1794391507320251	2394.3821701958077	5723.689900434809	2226.136032547918	5321.503177358769
1.0444309026860459	7136.650536578252	6741.264916288248	9188.152707498437	8576.105730887795	10169.891294413792	9455.282928204706	11080.71152388805	10272.753686087954	12635.961036138246	11673.38109014265	0.18609430146310169	0.1794391524910513	2382.661145556718	5729.990360000404	2215.2386106916238	5327.36092501157
1.05072412427539	7147.146958881814	6751.179816477501	9201.666463400918	8588.719300830202	10184.848983551554	9469.189584875132	11097.008839550688	10287.862671661434	12654.545797862913	11690.550105061873	0.18609430333338597	0.1794391542804493	2370.982321835705	5736.261038360419	2204.380424427567	5333.190984147834
1.057055265690613	7157.65483380734	6761.105534829739	9215.194964727441	8601.346633981475	10199.822993864827	9483.111415887706	11113.323938300622	10302.988143657783	12673.150838897667	11707.737854453499	0.18609430523597334	0.17943915610075317	2359.3456155116437	5742.501759789651	2193.5613961084746	5338.993191401707
1.0634245554177415	7168.174106334942	6771.042019374097	9228.738140654097	8613.98766423582	10214.813246966629	9497.048348363662	11129.656734733906	10318.130022900428	12691.776061856348	11724.944248350026	0.18609430717143086	0.1794391579525055	2347.750942710554	5748.712347914698	2182.7814477516804	5344.767382788239
1.0698322233195456	7178.704721120969	6780.989217833849	9242.295919940374	8626.642325098532	10229.819664008945	9511.000308995513	11146.007142944345	10333.288229747088	12710.42136878016	11742.16919625482	0.18609430914033623	0.17943915983625916	2336.198219219572	5754.892625739332	2172.0405010555405	5350.513393734116
1.0762785006438331	7189.246622496946	6790.947077625452	9255.868230927808	8639.310549684793	10244.842165681222	9524.967224045751	11162.375076521856	10348.462684088327	12729.086661135774	11759.412607140484	0.1860943111432772	0.17943916175257635	2324.6873604892753	5761.0424156284425	2161.338477417943	5356.231059102109
1.0827636200317978	7199.799754468303	6800.915545857391	9269.455001538321	8651.992270718194	10259.880672208556	9538.949019345204	11178.760448550473	10363.653305345795	12747.771839813075	11776.674389446855	0.1860943131808522	0.17943916370202984	2313.2182816276327	5767.161539280787	2150.675297916867	5361.9202131333295
1.089287815526412	7210.364060713188	6810.894569329031	9283.056159272724	8664.687420529275	10274.93510335002	9552.945620291439	11195.16317160655	10378.860012470475	12766.476805123113	11793.95445107903	0.18609431525367057	0.179439165685202	2301.7908974307356	5773.249817788135	2140.0508833286585	5367.580689474242
1.0958513225808764	7220.939484581409	6820.88409452953	9296.671631209352	8677.395931054163	10290.005378397165	9566.95695184725	11211.583157757099	10394.082723941063	12785.201456796194	11811.252699405493	0.18609431736235157	0.17943916770268634	2290.4051223703427	5779.307071586372	2129.4651541336207	5373.212321175495
1.1024543780671139	7231.525969093106	6830.8840676367145	9310.301344002353	8690.117733833129	10305.091416172114	9580.982938539077	11228.020318557752	10409.321357762226	12803.945693979576	11828.569041256182	0.18609431950752617	0.17943916975508614	2279.0608706012135	5785.333120459225	2118.918030523462	5378.814940696815
1.1090972202843215	7242.1234569376675	6840.894434515987	9323.945223880299	8702.85276000921	10320.19313502604	9595.023504455481	11244.474565051078	10424.57583146297	12822.709415235546	11845.903382920591	0.18609432168983658	0.1794391718430155	2267.758055972052	5791.3277835492045	2108.409432399203	5384.388379887911
1.115780088967567	7252.73189047246	6850.915140719138	9337.603196644563	8715.6009403267	10335.310452837359	9609.078573245499	11260.945807764627	10439.84606209483	12841.492518539186	11863.255630145753	0.18609432390993613	0.1794391739670998	2256.4965920291143	5797.290879350156	2097.9392793816514	5389.932469996158
1.1225032252964444	7263.351211721712	6860.946131483294	9351.275187667878	8728.36220512982	10350.443287010152	9623.148068117147	11277.43395670921	10455.13196623028	12860.294901276411	11880.62568813441	0.18609432616849073	0.17943917612797539	2245.2763920217985	5803.222225707723	2087.5074908172246	5395.447041669395
1.1292668719037753	7273.981362375239	6870.987351729726	9364.961121892708	8741.136484361203	10365.591554472354	9637.231911835786	11293.938921376906	10470.433459960916	12879.116460241721	11898.01346154296	0.18609432846617607	0.17943917832628983	2234.09736890567	5809.121639808407	2077.113985773525	5400.931924931705
1.1360712728843656	7284.622283787302	6881.038746062699	9378.660923829779	8753.923707560432	10380.755171674129	9651.330026722497	11310.460610739336	10485.750458895725	12897.957091636206	11915.418854479485	0.18609433080368187	0.17943918056270278	2222.9594353499124	5814.988938182127	2066.758683062624	5406.386949222069
1.1429166738038161	7295.273916975347	6891.100258768461	9392.374517556462	8766.723803862762	10395.934054586074	9665.442334652664	11326.998933245679	10501.08287815953	12916.816691065304	11932.841770502	0.18609433318170912	0.17943918283788446	2211.862503744429	5820.823936710833	2056.441501229885	5411.811943357345
1.1498033217073829	7305.936202618851	6901.171833813909	9406.10182671529	8779.536701997433	10411.12811869762	9679.568757054129	11343.553796820917	10516.430632390997	12935.69515353679	11950.282112616183	0.1860943356009716	0.17943918515251797	2200.806486204732	5826.626450617798	2046.1623585607158	5417.206735532731
1.1567314651288954	7316.609081058071	6911.2534148456025	9419.842774512368	8792.362330286409	10426.337279015206	9693.709214905806	11360.1251088639	10531.793635741122	12954.592373458578	11967.73978327364	0.18609433806219594	0.17943918750729876	2189.791294573457	5832.396294459468	2035.921173097915	5422.571153350873
1.1637013540997225	7327.292492292849	6921.344945188543	9433.597283715811	8805.200616642836	10441.56145006062	9707.86362873597	11376.712776245473	10547.171801871371	12973.508244636601	11985.21468436983	0.186094340566121	0.17943918990293348	2178.8168404295575	5838.133282134309	2025.7178626314271	5427.905023782048
1.1707132401577995	7337.986375981375	6931.446367845035	9447.365276654185	8818.051488569601	10456.800545869233	9722.031918620673	11393.316705306608	10562.565043951981	12992.442660272649	12002.706717242101	0.18609434311349995	0.17943919234014258	2167.883035090985	5843.837226873031	2015.552344711963	5433.208173184656
1.177767376356704	7348.690671438968	6941.557625493525	9461.146675214937	8830.914873157852	10472.054479988272	9736.214004182126	11409.936801856496	10577.973274660182	13011.395512962232	12020.21578266769	0.18609434570509814	0.1794391948196592	2156.9897896272596	5849.50794125814	2005.4245366571704	5438.480427310104
1.1848640172747877	7359.405317636909	6951.678660487499	9474.94140084288	8843.79069708561	10487.323165475162	9750.409804587158	11426.572971170752	10593.396406178517	13030.3666946925	12037.741780861821	0.18609434834169597	0.17943919734222782	2146.137014853535	5855.145237186924	1995.3343555491883	5443.7216112755705
1.1920034190243662	7370.130253201096	6961.80941485422	9488.749374538489	8856.678886616155	10502.606514895619	9764.619238545445	11443.225117989326	10608.834350192965	13049.356096839907	12055.284611475548	0.18609435102408597	0.17943919990860943	2135.324621339445	5860.748925890541	1985.2817182426807	5448.931549578439
1.1991858392609598	7380.865416410929	6971.94983029367	9502.570516856471	8869.579367596705	10517.904440322074	9778.842224308048	11459.893146514813	10624.287017891289	13068.363610168244	12072.84417359392	0.18609435375307568	0.17943920251957507	2124.5525194208603	5866.318817938911	1975.2665413732175	5454.110066099092
1.2064115371925936	7391.610745197982	6982.099848177297	9516.404747904044	8882.492065456809	10533.216853331804	9793.078679665652	11476.576960410384	10639.754319961188	13087.389124826297	12090.42036573384	0.18609435652948803	0.17943920517591253	2113.8206191990757	5871.854723229539	1965.2887413593708	5459.256984095555
1.2136807735891502	7402.366177144874	6992.259409546945	9530.251987339501	8895.416905206994	10548.543665005282	9807.32852194708	11493.27646279803	10655.236166588624	13106.43253034586	12108.013085842204	0.18609435935415888	0.17943920787842105	2103.1288305458147	5877.356450983556	1955.3482344064396	5464.372126196977
1.2209938107917835	7413.131649483903	7002.428455113575	9544.112154370465	8908.35381143716	10563.884785924309	9821.591668017503	11509.991556256486	10670.73246745594	13125.493715639363	12125.622231293737	0.18609436222793982	0.17943921062791623	2092.4770631062565	5882.823809741763	1945.444936508895	5469.455314398278
1.2283509127223842	7423.9070990959	7012.606925256169	9557.985167752406	8921.302708315172	10579.240126170325	9835.868034276915	11526.72214281944	10686.243131740152	13144.572568997814	12143.247698889068	0.1860943651516979	0.17943921342522662	2081.8652263125405	5888.25660738023	1935.578763462021	5474.506370076677
1.2357523448931043	7434.692462508932	7022.794760020518	9571.870945786986	8934.26351958533	10594.609595322638	9850.157536658438	11543.468123973546	10701.768068111141	13163.668978088557	12160.889384852686	0.1860943681263149	0.1794392162711966	2071.293229377712	5893.654651086312	1925.7496308607515	5479.525113973534
1.2431983744159416	7445.487675897066	7032.991899118056	9585.76940632047	8947.236168566898	10609.99310245659	9864.460090626699	11560.229400656497	10717.307184729882	13182.78282995308	12178.547184830893	0.18609437115268893	0.17943921916668515	2060.7609813128365	5899.017747386359	1915.9574541051406	5484.5113662004005
1.2506892700123766	7456.292675079159	7043.1982819246605	9599.680466742191	8960.22057815258	10625.390556141947	9878.775611176161	11577.0058732552	10732.860389246627	13201.914011004916	12196.220993889801	0.18609437423173378	0.17943922211256674	2050.268390920479	5904.345702112652	1906.2021484090947	5489.464946242748
1.2582253020230734	7467.107395517527	7053.413847479525	9613.604043982808	8973.216670807084	10640.801864440891	9893.104012829532	11593.797441603665	10748.427588799186	13221.062407027253	12213.910706513323	0.18609437736437953	0.17943922510973112	2039.8153668000596	5909.638320404803	1896.4836287982762	5494.385672943667
1.2658067424176331	7477.931772316725	7063.638534483879	9627.540054512783	8986.224368565514	10656.226934906406	9907.445209636004	11610.60400498118	10764.008690011013	13240.227903170864	12231.61621660104	0.18609438055157315	0.179439228159084	2029.401817365433	5914.895406744443	1886.8018101161579	5499.273364509223
1.2734338648044117	7488.765740222315	7073.872281299877	9641.48841434078	8999.243593031955	10671.665674580465	9921.799115169684	11627.425462110381	10779.603598989506	13259.410383951876	12249.337417466251	0.18609438379427815	0.17943923126154757	2019.0276508361567	5920.116764915176	1877.156607034849	5504.1278385198675
1.2811069444403917	7499.609233619564	7084.115025949377	9655.449039011999	9012.274265377924	10687.117989992199	9936.165642527905	11644.26171115525	10795.212221324164	13278.609733249537	12267.074201833893	0.1860943870934752	0.1794392344180601	2008.692775247153	5925.302198014921	1867.547934051021	5508.948911911342
1.2888262582411194	7510.4621865322015	7094.366706112746	9669.421843606584	9025.316306340863	10702.583787156149	9950.544704329548	11661.112649719207	10810.834462084784	13297.825834303996	12284.826461838478	0.18609439045016324	0.17943923762957723	1998.3970984519692	5930.451508451486	1857.9757054931251	5513.736400976311
1.296592084790695	7521.324532621119	7104.627259127647	9683.406742737965	9038.369636222602	10718.062971570418	9964.936212713365	11677.978174843094	10826.470225819618	13317.058569714049	12302.594089022035	0.18609439386535748	0.17943924089707058	1988.1405281312764	5935.564497953048	1848.439835529076	5518.490121376468
1.3044047043518285	7532.1962051831615	7114.896621987894	9697.403650551292	9051.4341748879	10733.555448214962	9979.340079336362	11694.858183003329	10842.119416553634	13336.307821435	12320.376974332105	0.18609439734009314	0.1794392442215295	1977.9229717957787	5940.640967559302	1838.9402381683467	5523.209888134152
1.312264398875954	7543.077137149803	7125.1747313422	9711.41248072176	9064.509841762867	10749.061121549716	9993.756215372077	11711.75257010985	10857.781937786653	13355.573470776353	12338.17500811962	0.18609440087542237	0.17943924760396213	1967.7443367834203	5945.680717602605	1829.4768272611545	5527.8955156151205
1.320171452013404	7553.967261085873	7135.461523492969	9725.433146452964	9077.596555833448	10764.579895512774	10008.184531508889	11728.661231504164	10873.457692491487	13374.855398399564	12355.98808013684	0.18609440447241674	0.17943925104539266	1957.604530274286	5950.683547734516	1820.049516509287	5532.54681754834
1.3281261491236485	7564.866509188308	7145.756934395128	9739.465560475295	9090.694235643916	10780.111673518655	10022.624937948374	11745.584061957414	10889.146583112191	13394.153484315857	12373.816079535316	0.18609440813216702	0.17943925454686502	1947.5034592949087	5955.649256923702	1810.658219471341	5537.163607029244
1.3361287772855897	7575.774813284883	7156.060899654916	9753.509635044338	9103.802799295356	10795.65635845648	10037.077344403642	11762.520955668446	10904.84851156223	13413.46760788401	12391.658894863831	0.18609441185578346	0.1794392581094416	1937.4410307115177	5960.57764342404	1801.302849561791	5541.745696500177
1.3441796253079266	7586.692104832849	7166.37335452865	9767.565281939102	9116.922164444102	10811.213852688055	10051.541660097604	11779.471806261681	10920.5633792226	13432.797647807947	12409.516414066278	0.1860944156443957	0.17943926173420283	1927.417151243193	5965.468504799763	1791.9833200530848	5546.292897748761
1.352278983739575	7597.618314917754	7176.694233921507	9781.63241246052	9130.052248300197	10826.784058046198	10066.017793761275	11796.43650678532	10936.291086940011	13452.143482134685	12427.388524479582	0.18609441949915378	0.17943926542224936	1917.4317274709465	5970.3216379345395	1782.6995440850733	5550.805021914421
1.3604271448801535	7608.553374252104	7187.023472386317	9795.710937429736	9143.192967625855	10842.366875832859	10080.505653632099	11813.414949709277	10952.031535025044	13471.504988251972	12445.275112831621	0.18609442342122834	0.17943926917470132	1907.4846658271272	5975.136838990031	1773.4514346718788	5555.281879505375
1.3686244027905345	7619.497213174038	7197.3610041224	9809.800767186418	9156.344238734006	10857.962206817228	10095.005147452326	11830.40702692316	10967.7846232504	13490.882042886009	12463.176065239228	0.18609442741181154	0.17943927299269846	1897.575872613932	5979.913903443841	1764.2389046982862	5559.7232803688385
1.3768710533034536	7630.449761646148	7207.7067629742605	9823.901811587219	9169.505977486619	10873.569951234063	10109.516182467185	11847.412629734401	10983.550250848915	13510.274522099311	12481.091267205955	0.18609443147211557	0.17943927687740116	1887.70525400294	5984.652626078343	1755.0618669267278	5564.129033702891
1.3851673940341884	7641.410949254068	7218.0606824304505	9838.013980004007	9182.678099293298	10889.190008781736	10124.038665423326	11864.431648866152	10999.32831651188	13529.682301288305	12499.020603620138	0.18609443560337477	0.17943928082999075	1877.8727160308044	5989.352800951572	1745.9202340005431	5568.4989480488
1.3935137243912972	7652.380705205222	7228.422695622253	9852.137181322234	9195.86051910958	10904.822278620397	10138.57250256695	11881.463974455317	11015.118718386995	13549.105255181092	12516.963958752622	0.18609443980684656	0.1794392848516696	1868.0781646212563	5994.014221449383	1736.813918451313	5572.8328313056845
1.4019103455874267	7663.358958327603	7238.792735322586	9866.27132393939	9209.05315143558	10920.46665937031	10153.117599642326	11898.509496050676	11030.921354076765	13568.543257835336	12534.921216254896	0.18609444408380868	0.1794392889436605	1858.3215055740438	5998.636680240277	1727.7428326987429	5577.130490714917
1.410357560650181	7674.345637068344	7249.170733944642	9880.416315763163	9222.255910314247	10936.123049109781	10167.673861889854	11915.568102610707	11046.736120636417	13587.996182635736	12552.892259156746	0.18609444843556408	0.17943929310720985	1848.6026445692405	6003.219969274942	1718.7068890521768	5581.3917328522075
1.4188556744330574	7685.340669492488	7259.55662354074	9894.572064209877	9235.468709329924	10951.79134537347	10182.241194044505	11932.639682501676	11062.562914572176	13607.4639022919	12570.876969864321	0.1860944528634369	0.17943929734358505	1838.9214871877339	6007.763879834209	1709.70599972317	5585.616363655543
1.4274049936264492	7696.34398328174	7269.950335801091	9908.738476202887	9248.691461606784	10967.471445150592	10196.819500334077	11949.72412349574	11078.401631839399	13626.946288836156	12588.875230157983	0.18609445736877675	0.17943930165407634	1829.277938894811	6012.2682024678215	1700.7400768237421	5589.804188404698
1.4360058267687137	7707.35550573304	7280.351802052561	9922.915458170753	9261.924079807262	10983.1632448829	10211.40868447749	11966.821312768718	11094.252167840714	13646.443213621033	12606.88692119021	0.18609446195295587	0.17943930603999816	1819.6719050526153	6016.732727015391	1691.8090323671931	5593.955011715181
1.4446584842573071	7718.375163757344	7290.760953257415	9937.102916045693	9275.16647613048	10998.866640462993	10226.008649683028	11983.931136898262	11110.114417424109	13665.954547317158	12624.91192348344	0.18609446661737217	0.17943931050268633	1810.103290930041	6021.157242630143	1682.9127782760188	5598.068637545686
1.453363278359986	7729.402883878315	7301.177720012121	9951.300755261884	9288.418562310715	11014.581527232434	10240.619298646678	12001.053481861803	11125.988274881147	13685.480159910943	12642.950116928027	0.186094471363448	0.1794393150435024	1800.572001697612	6025.541537744459	1674.0512263857527	5602.144869203446
1.4621205232260774	7740.438592230973	7311.602032546086	9965.508880753767	9301.680249615816	11030.307799979864	10255.240533550379	12018.188233034507	11141.873633945044	13705.019920702245	12661.001380780066	0.1860944761926306	0.17943931966383148	1791.077942435746	6029.885400086176	1665.2242884468287	5606.1835093353875
1.470930534897817	7751.482214560434	7322.033820720446	9979.727196954413	9314.951448845675	11046.045352939216	10269.872256060336	12035.335275187337	11157.770387788856	13724.573698302154	12679.065593659361	0.18609448110639457	0.17943932436508334	1781.6210181360366	6034.1886166688055	1656.4318761267932	5610.184359922307
1.4797936313217521	7762.533676220532	7332.473014026783	9993.955607793769	9328.232070330594	11061.794079787769	10284.514367325226	12052.49449248491	11173.67842902353	13744.14136063058	12697.142633547166	0.18609448610623894	0.17943932914869326	1772.2011337104486	6038.450973806437	1647.6739010198507	5614.147222297732
1.48871013236022	7773.592902172623	7342.919541585975	10008.194016697124	9341.522023929843	11077.553873644449	10299.166767974619	12069.665768483697	11189.597649696188	13763.722774914158	12715.232377784296	0.18609449119369184	0.1794393340161224	1762.8181939886417	6042.672257096972	1638.9502746430226	5618.071897126269
1.4976803598028874	7784.659816984115	7353.373332146832	10022.44232658324	9354.821219029931	11093.324627067785	10313.829358117062	12086.848986129733	11205.527941288048	13783.317807683707	12733.334703068715	0.18609449637030614	0.17943933896885708	1753.4721037228592	6046.852251418401	1630.2609084413853	5621.958184407093
1.5067046373783677	7795.734344827289	7363.834314084961	10036.700439862832	9368.129564543178	11109.106232054206	10328.502037338521	12104.044027756838	11221.469194712747	13802.926324772141	12751.449485453679	0.18609450163766494	0.17943934400841174	1744.1627675964264	6050.990740950685	1621.605713796569	5625.805883486057
1.5157832907659001	7806.816409477892	7374.302415401455	10050.968258436786	9381.446968906046	11124.898580036095	10343.184704700541	12121.250775084432	11237.421300314318	13822.54819131203	12769.576600345417	0.18609450699737792	0.17943934913632642	1734.8900902235182	6055.087509157136	1612.9846020254772	5629.614793047775
1.5249166476071065	7817.9059343139	7384.7775637217155	10065.24568369456	9394.773340077667	11140.701561879996	10357.877258738623	12138.469109215654	11253.384147865461	13842.183271733433	12787.715922501175	0.1860945124510845	0.17943935435416958	1725.6539761516033	6059.142338783946	1604.3974843831966	5633.384711106308
1.5341050375178134	7829.002842314092	7395.259686294108	10079.532616512386	9408.10858553814	11156.515067884662	10372.579597460353	12155.69891063517	11269.357626565497	13861.831429761416	12805.867326026902	0.1860945180004527	0.17943935966353725	1716.4543298709905	6063.155011877883	1595.84427207103	5637.115435025655
1.5433487920999491	7840.107056056888	7405.7487099888685	10093.828957251755	9421.452612287141	11172.338987779363	10387.291618343883	12172.940059207389	11285.341625038718	13881.492528414015	12824.030684375375	0.18609452364718143	0.1794393650660546	1707.2910558097064	6067.125309753697	1587.3248762334697	5640.806761492277
1.5526482449535108	7851.218497718808	7416.244561296648	10108.134605757485	9434.805326842104	11188.173210721765	10402.013218335915	12190.19243417411	11301.336031332212	13901.166429999574	12842.205870343727	0.18609452939299903	0.17943937056337542	1698.1640583429253	6071.053013018332	1578.8392079643672	5644.458486529533
1.5620037316886017	7862.337089073388	7426.747166327482	10122.449461356306	9448.1666352369	11204.017625296341	10416.744293850252	12207.455914152843	11317.340732914285	13920.852996114807	12860.392756071678	0.18609453523966493	0.17943937615718303	1689.0732417991385	6074.937901578844	1570.387178316014	5648.070405516541
1.5714155899375468	7873.462751489681	7437.256450809391	10136.773422854965	9461.536443020083	11219.872119512316	10431.484740765887	12224.730377134532	11333.355616672387	13940.552087642243	12878.591213039163	0.18609454118897056	0.17943938184919145	1680.018510453985	6078.779754606076	1561.968698289129	5651.642313139746
1.580884159367074	7884.595405931014	7447.772340087172	10151.106388538627	9474.91465525337	11235.73658080188	10446.234454425303	12242.01570048163	11349.38056891127	13960.263564748011	12896.80111206425	0.18609454724273874	0.17943938764114448	1670.9997685394483	6082.578350556549	1553.5836788488086	5655.174003438558
1.5904097816905756	7895.734972953608	7458.294759121188	10165.448256169124	9488.301176510091	11251.610896018254	10460.993329632794	12259.311760926008	11365.41547535118	13979.987286879468	12915.022323301091	0.18609455340282569	0.1794393935348183	1662.0169202534016	6086.333467192948	1545.2320309230126	5658.665269787889
1.5999928006804371	7906.881372705363	7468.823632486072	10179.798922983404	9501.69591087358	11267.494951433995	10475.761260652678	12276.618434567086	11381.460221125893	13999.723112763073	12933.254716237707	0.18609455967112049	0.1794393995320201	1653.0698697560001	6090.044881560374	1536.9136654034955	5662.115904893028
1.6096335621804478	7918.034524924424	7479.358884369497	10194.15828569169	9515.098761935611	11283.388632738948	10490.538141207588	12293.93559686962	11397.51469078089	14019.470900401875	12951.4981596939	0.18609456604954555	0.17943940563458935	1644.158521163161	6093.712369950488	1528.6284931482514	5665.525700782193
1.6193324141182788	7929.194348937834	7489.9004385708695	10208.526240475772	9528.509632794745	11299.291825038365	10505.32386447665	12311.263122661665	11413.57876827136	14039.23050707319	12969.752521819004	0.18609457254005857	0.17943941184439863	1635.2827785729896	6097.335707981605	1520.3764249931555	5668.894448841456
1.6290897065180392	7940.360763660361	7500.448218500211	10222.902682987522	9541.928426054936	11315.204412851275	10520.118323093953	12328.600886132781	11429.652336960555	14059.001789326574	12988.017670090016	0.18609457914465127	0.17943941816335407	1626.442546051694	6100.914670541417	1512.1573717456777	5672.221939778887
1.6389057915129117	7951.533687592982	7511.002147176726	10237.28750834692	9555.355043823703	11331.126280108292	10534.921409146544	12345.948760831683	11445.735279617613	14078.784602981123	13006.293471309124	0.1860945858653523	0.17943942459339648	1617.63772764022	6104.449031793512	1503.9712441883748	5675.50796362781
1.6487810233578566	7962.7130388217065	7521.562147227689	10251.68061114061	9568.789387710758	11347.057310150041	10549.733014172905	12363.30661966449	11461.827478415902	14098.578803123508	13024.579791601847	0.1860945927042259	0.1794394311365004	1608.8682273619343	6107.938565197401	1495.8179530913476	5678.752309777075
1.6587157584424002	7973.898735016134	7532.12814088714	10266.081885420013	9582.231358826322	11362.997385725052	10564.553029161123	12380.674334892476	11477.928814931043	14118.384244105411	13042.876496414772	0.1860945996633734	0.17943943779467672	1600.133949218085	6111.38304347964	1487.6974092031596	5681.954766933108
1.6687103553034934	7985.090693428191	7542.700049994612	10280.491224699748	9595.680857779558	11378.946388988035	10579.38134454715	12398.051778130157	11494.03917013902	14138.200779541352	13061.183450513427	0.18609460674493342	0.17943944456997177	1591.4347972025862	6114.782238675281	1479.6095232597436	5685.115123136435
1.6787651746384535	7996.288830890814	7553.277795993896	10294.908521955937	9609.137784676997	11394.904201498008	10594.217850213076	12415.438820343292	11510.158424414312	14158.028262306398	13079.500517980166	0.18609461395108387	0.1794394514644685	1582.7706752925878	6118.1359220817685	1471.5542059862637	5688.233165761223
1.6888805793179813	8007.493063816539	7563.861299931763	10309.333669624415	9622.602039120931	11410.870704216317	10609.062435485377	12432.835331846707	11526.286457527985	14177.866544533717	13097.827562211998	0.18609462128404086	0.1794394584802873	1574.1414874560433	6121.443864277564	1463.5313681031112	5691.308681527851
1.6990569343992543	8018.703308196226	7574.450482456773	10323.76655959911	9636.073520207909	11426.845777504861	10623.914989133249	12450.24118230236	11542.4231486459	14197.715477612359	13116.164445918568	0.18609462874605998	0.179439465619587	1565.547137663234	6124.705835151486	1455.5409203261952	5694.341456489172
1.7092946071391046	8029.91947959779	7585.045263817959	10338.20708323041	9649.552126527087	11442.82930112427	10638.7753993668	12467.6562407174	11558.568376326739	14217.574912185059	13134.5110311199	0.1860946363394383	0.1794394728845646	1556.987529877224	6127.921603858005	1447.5827733654296	5697.331276018638
1.7195939670072704	8041.141493164732	7595.645563863569	10352.655131323318	9663.037756158647	11458.821154231895	10653.643553835303	12485.080375441932	11574.72201852013	14237.444698145688	13152.86717914431	0.18609464406651302	0.17943948027745663	1548.4625680593308	6131.09093882516	1439.6568379332311	5700.2779248293955
1.7299553856997325	8052.36926361491	7606.251302039845	10367.110594135864	9676.530306672246	11474.821215380032	10668.519339625513	12502.51345416713	11590.883952564798	14257.324684637122	13171.232750626268	0.18609465192966362	0.1794394878005395	1539.9721561799524	6134.213607785758	1431.763024747721	5703.181186977774
1.7403792371521247	8063.602705239188	7616.862397389754	10381.57336137739	9690.029675125434	11490.829362514058	10683.402643259906	12519.955343923184	11607.054055186683	14277.21472004889	13189.607605504303	0.1860946599313125	0.17943949545613064	1531.5161982130958	6137.289377743844	1423.9012445304543	5706.040845844895
1.7508658975532332	8074.8417319000655	7627.478768551711	10396.043322206822	9703.535758062035	11506.845472970506	10698.293350694921	12537.40591107722	11623.23220249702	14297.114652014834	13207.991603018809	0.18609466807392538	0.17943950324658922	1523.0945981441764	6140.318014995195	1416.0714080141042	5708.856684153434
1.76141574535857	8086.086257030421	7638.100333758374	10410.520365231063	9717.048451510644	11522.86942347529	10713.191347319294	12554.865021331369	11639.418269990538	14317.02432741089	13226.384601709999	0.18609467636001145	0.17943951117431675	1514.7072599712992	6143.299285121728	1408.273425942578	5711.628483961802
1.7720291613040315	8097.336193632121	7648.7270108353405	10425.004378503205	9730.567650982975	11538.901090141757	10728.096517952246	12572.332539720659	11655.61213254349	14336.943592352703	13244.786459415709	0.18609468479212643	0.1794395192417567	1506.3540877050254	6146.232952982187	1400.5072090722388	5714.356026656693
1.7827065284196406	8108.591454274692	7659.358717199904	10439.49524952088	9744.093251472306	11554.940348468848	10743.008746841788	12589.808330610995	11671.813664411831	14356.872292193344	13263.197033269284	0.18609469337287007	0.17943952745139793	1498.0349853768712	6149.1187827275135	1392.772668178135	5717.039092967054
1.7934482320433673	8119.851951094041	7669.995369859815	10453.992865224585	9757.625147451925	11570.98707333926	10757.927917662993	12607.292257697189	11688.02273922934	14376.810271521057	13281.616179697498	0.18609470210489007	0.17943953580577313	1489.7498570388416	6151.956537795719	1385.0697140545817	5719.677462958265
1.8042546598350382	8131.117595791072	7680.636885412021	10468.497111995972	9771.163232873523	11587.041139017561	10772.853913516257	12624.784184000893	11704.239230005714	14396.757374156907	13300.043754418377	0.18609471099088098	0.17943954430745973	1481.498606766574	6154.745980913751	1377.3982575175469	5722.270916033303
1.8151262017903238	8142.388299630411	7691.283180041413	10483.007875656196	9784.707401165655	11603.102419148356	10787.786616925583	12642.283971868637	11720.463009124764	14416.713443152565	13318.47961243914	0.1860947200335863	0.17943955295908334	1473.2811386601534	6157.486874084454	1369.7582094081445	5724.8192309325095
1.8260632502548164	8153.663973438986	7701.934169519569	10497.52504146412	9798.257545232134	11619.170786754354	10802.725909836836	12659.791482969658	11736.693948342461	14436.67832078784	13336.923608054023	0.18609472923579742	0.1794395617633147	1465.0973568486515	6160.178978601471	1362.1494805910042	5727.322185721248
1.8370661999381863	8164.944527604808	7712.589769203467	10512.048494114764	9811.81355745042	11635.246114234587	10817.67167361597	12677.306578294072	11752.931918785056	14456.651848568596	13355.37559484212	0.18609473860035725	0.17943957072287334	1456.9471654969384	6162.822055060882	1354.5719819641672	5729.7795578204095
1.848135447928429	8176.229872075595	7723.24989403432	10526.578117737568	9825.37532967017	11651.328273362567	10832.623789047435	12694.82911815078	11769.176790947347	14476.633867224371	13373.83542566544	0.1860947481301593	0.1794395798405277	1448.8304688019562	6165.415863341186	1347.025624458911	5732.191123994766
1.8592713937061955	8187.519916357449	7733.914458536265	10541.11379589471	9838.942753211577	11667.417135284377	10847.582136332352	12712.358962165446	11785.428434690693	14496.624216706097	13392.302952666652	0.18609475782814858	0.1794395891190954	1440.7471709948732	6167.960162599571	1339.5103190355585	5734.556660327828
1.8704744391592067	8198.814569513503	7744.5833768150915	10555.65541157937	9852.515718863784	11683.51257051681	10862.546595086773	12729.895969278452	11801.686719241145	14516.622736183763	13410.778027266968	0.18609476769732328	0.1794395985614449	1432.697176348127	6170.454711289611	1332.0259766931413	5736.875942251412
1.8817449885967616	8210.113740162637	7755.256562557045	10570.202847214137	9866.094116883376	11699.61444894557	10877.517044340031	12747.439997742957	11817.951513187647	14536.629264044215	13429.26050016411	0.18609477774073516	0.17943960817049637	1424.6803891782183	6172.899267167319	1324.5725084726582	5739.148744550766
1.8930834487643238	8221.417336478165	7765.933929027566	10584.755984649311	9879.677836992803	11715.722639823418	10892.493362533009	12764.990905122888	11834.222684480159	14556.643637888876	13447.750221330194	0.18609478796149082	0.17943961794922164	1416.6967138429172	6175.293587266002	1317.149825452594	5741.374841338256
1.9044902288582053	8232.72526618645	7776.615389070006	10599.314705161161	9893.266768378773	11731.837011768266	10907.475427516365	12782.54854829086	11850.50010042776	14576.665694531393	13466.247040009566	0.1860947983627531	0.179439627900647	1408.746054747142	6177.637427912094	1309.7578387556714	5743.554006069433
1.9159657405403292	8244.03743656564	7787.300855104418	10613.878889450323	9906.860799690727	11747.957432761395	10922.463116548875	12800.112783426246	11866.78362769682	14596.695269995425	13484.750804716758	0.18609480894774075	0.17943963802785182	1400.8283163461601	6179.930544731207	1302.3964595505386	5745.686011544662
1.9275103979530908	8255.3537544443	7797.990239126282	10628.44841764007	9920.459819039244	11764.083770145571	10937.456306295677	12817.683466013123	11883.073132309122	14616.732199512338	13503.261363234345	0.186094819719731	0.17943964833397175	1392.943403148558	6182.172692649066	1295.065599057125	5747.770629922161
1.9391246177343011	8266.674126200189	7808.683452705334	10643.02316927475	9934.06371399459	11780.21589062329	10952.454872826673	12835.2604508384	11899.36847964013	14636.776317519063	13521.778562610982	0.18609483068205968	0.17943965882219817	1385.0912197157159	6184.363625881728	1287.7651685432647	5749.807632694021
1.9508088190322228	8277.998457758804	7819.38040698421	10657.603023317959	9947.67237158499	11796.353660254812	10967.458691614644	12852.843591989633	11915.669534416942	14656.827457655618	13540.30224915911	0.18609484183812225	0.1794396694957801	1377.2716706627398	6186.503097928595	1280.495079326618	5751.796790685505
1.9625634235206988	8289.326654592158	7830.081012677281	10672.187858150986	9961.285678295197	11812.496944456405	10982.467637533673	12870.432742853176	11931.976160716586	14676.885452763016	13558.832268453021	0.18609485319137578	0.17943968035802432	1369.484660669521	6188.5908616147935	1273.2552427856135	5753.737874098122
1.9743888554143678	8300.658621717474	7840.78518006942	10686.777551571158	9974.903520064936	11828.64560799857	10997.481584857449	12888.027756112193	11948.288221964183	14696.950134881012	13577.36846532677	0.1860948647453384	0.1794396914122977	1361.7300944712479	6190.626669035759	1266.0455703500193	5755.630652454682
1.9862855414839768	8311.994263695766	7851.49281901468	10701.371980790047	9988.525782287246	11844.799515004015	11012.500407257432	12905.628483744531	11964.605580930973	14717.021335245674	13595.910683871949	0.18609487650359244	0.17943970266202713	1354.007876867894	6192.6102715940215	1258.8659735099063	5757.474894634448
1.9982539110717792	8323.333484630657	7862.20383893516	10715.971022431977	10002.152349807073	11860.958528946068	11027.52397780133	12923.234777020929	11980.928099732646	14737.09888428738	13614.458767435814	0.186094888469784	0.1794397141107012	1346.3179127296316	6194.541420012247	1251.7163638203638	5759.270368882921
2.010294396107033	8334.676188166994	7872.918148819712	10730.57455253228	10015.783106919649	11877.122512646709	11042.552168951306	12940.84648650294	11997.255639827426	14757.182611628426	13633.012558619097	0.18609490064762504	0.17943972576187112	1338.6601069879252	6196.419864285272	1244.5966528932913	5761.016842768528
2.0224074311215867	8346.022277489521	7883.635657222676	10745.182446535604	10029.417937368904	11893.291328274743	11057.584852562251	12958.46346204091	12013.588062014182	14777.27234608076	13651.571899273888	0.18609491304089396	0.1794397376191518	1331.0343646491528	6198.245353734586	1237.5067524114856	5762.714083239902
2.0345934532655616	8357.371655321671	7894.356272262774	10759.794579294394	10043.056724346094	11909.464837344118	11072.621899880269	12976.08555277216	12029.925226430802	14797.36791564392	13670.136630501785	0.18609492565343616	0.17943974968622314	1323.4405907909386	6200.01763697993	1230.4465741210151	5764.361856579315
2.0468529023231294	8368.724223924133	7905.079901621676	10774.4108250671	10056.699350488003	11925.642900711944	11087.663181540715	12993.712607118874	12046.266992552068	14817.469147502617	13688.706592651513	0.18609493848916817	0.17943976196683126	1315.8786905629677	6201.736461936962	1223.4160298382048	5765.95992842922
2.059186220728381	8380.079885093646	7915.806452542997	10789.031057516619	10070.345697875693	11941.825378576792	11102.708567566819	13011.344472786208	12062.613219188168	14837.575868024616	13707.281625317215	0.18609495155207512	0.1794397744647894	1308.3485691950773	6203.401575845666	1216.4150314542348	5767.508063804358
2.0715938535812968	8391.438540161656	7926.535831830904	10803.655149708631	10083.995648032775	11958.012130476875	11117.757927367795	13028.980996760329	12078.96376448265	14857.687902758515	13725.861567336158	0.18609496484621424	0.17943978718397932	1300.8501319919014	6205.012725234497	1209.4434909259435	5769.006027045194
2.084076248663807	8402.800089992978	7937.26794584892	10818.282974109907	10097.649081923895	11974.203015288156	11132.81112973719	13046.62202530639	12095.318485910639	14877.805076431412	13744.446256786723	0.18609497837571598	0.17943980012835284	1293.3832843407872	6206.569655954838	1202.501320290321	5770.453581870999
2.0966338564559543	8414.1644349846	7948.002700518779	10832.914402586784	10111.305879953325	11990.397891222703	11147.868042851327	13064.267403966716	12111.677240277142	14897.927212946897	13763.035530986475	0.1860949921447847	0.17943981330193212	1285.947931714938	6208.072113183327	1195.5884316632291	5771.850491374265
2.109267130152151	8425.531475064317	7958.740001319148	10847.54930640348	10124.965921963367	12006.596615826822	11162.928534267567	13081.916977558792	12128.0398837152	14918.054135382752	13781.629226490091	0.1860950061577	0.1794398267088128	1278.543979666254	6209.519841378089	1188.7047372338711	5773.1965179806575
2.1219765256775314	8436.901109689408	7969.47975328436	10862.187556220375	10138.629087232768	12022.799045979165	11177.992470922569	13099.570590173229	12144.406271683963	14938.185665988633	13800.22717908718	0.1860950204188193	0.17943984035316224	1271.171333837323	6210.91258433694	1181.8501492756768	5774.491423496045
2.1347625017044103	8448.27323784546	7980.221861003324	10876.82902209258	10152.295254475366	12039.005037889177	11193.059719130812	13117.228085172042	12160.776258967137	14958.321626184148	13818.829223800523	0.18609503493257754	0.1794398542392247	1263.8298999583349	6212.25008516293	1175.0245801427518	5775.734969083685
2.147625519668832	8459.64775804491	7990.966228618141	10891.473573468074	10165.964301838365	12055.214447095033	11208.130144582705	13134.88930518645	12177.149699670905	14978.461836556336	13837.435194883745	0.1860950497034896	0.1794398683713196	1256.5195838487125	6213.532086274121	1168.227942273952	5776.926915274467
2.160566043787228	8471.02456832593	8001.7127598230645	10906.12107918632	10179.636106901049	12071.427128462112	11223.203612343177	13152.554092115213	12193.526447222426	14998.606116857816	13856.044925819604	0.18609506473615164	0.1794398827538439	1249.2402914242703	6214.758329425007	1161.4601481964346	5778.067021977622
2.1735845410731627	8482.403566251034	8012.461357863164	10920.7714074765	10193.310546673116	12087.642936181079	11238.279986849857	13170.222287122548	12209.906354367868	15018.754286004396	13874.658249317772	0.1860950800352421	0.17943989739127447	1241.9919286936638	6215.92855568463	1154.7211105233291	5779.155048463494
2.1866814813541975	8493.784648905867	8023.211925533211	10935.424425955996	10206.98749759328	12103.86172376621	11253.359131911548	13187.893730636313	12226.28927317074	15038.906162073035	13893.274997312967	0.18609509560552412	0.17943991228816777	1234.7744017594378	6217.04250543518	1148.010741956532	5780.190753370058
2.199857337288837	8505.167712897824	8033.964365176363	10950.080001628668	10220.66683552766	12120.083344053486	11268.440910706451	13205.568262345967	12242.67505501	15059.061562299521	13911.895000962804	0.1860951114518462	0.17943992744916254	1227.5876168241957	6218.09991839109	1141.3289552900242	5781.173894712236
2.213112584383593	8516.552654354906	8044.7185786830805	10964.7380008834	10234.348435768412	12136.307649199021	11283.525185780698	13223.245721200827	12259.06355057845	15079.220303076538	13930.518090645994	0.18609512757914343	0.17943994287898157	1220.4314801917062	6219.100533600431	1134.6756634120247	5782.104229884688
2.2264477010101436	8527.939368924344	8055.474467489841	10979.398289492387	10248.032173032154	12152.53449067716	11298.611819046588	13240.925945408055	12275.454609880833	15099.382199951318	13949.144095960193	0.1860951439924407	0.1794399585824305	1213.3058982649818	6220.0440894290805	1128.0507793018478	5782.981515641324
2.2398631684225956	8539.327751771365	8066.231932577956	10994.06073260958	10261.717921458476	12168.763719278812	11313.700671780993	13258.608772430796	12291.848082232138	15119.547067623605	13967.772845720086	0.1860951606968523	0.17943997456440405	1206.2107775528566	6220.930323585868	1121.4542160399142	5783.805508141406
2.2533594707748548	8550.717697577938	8076.990874472455	11008.725194769133	10275.405554608573	12184.995185109685	11328.791604623853	13276.294038986336	12308.243816255937	15139.714719943526	13986.404167955532	0.1860951776975849	0.17943999082988343	1199.1460246678907	6221.758973102551	1114.885886802571	5784.57596291136
2.2669370951380965	8562.109100541473	8087.751193240768	11023.391539883749	10289.094945463612	12201.22873758853	11343.884477576386	13293.981581044149	12324.641659882478	15159.884969909397	14005.037889909383	0.18609519499993923	0.17944000738393973	1192.111546332133	6222.529774360824	1108.345704863721	5785.292634851299
2.2805965315183476	8573.50185437364	8098.512788491637	11038.059631243214	10302.785966423373	12217.464225445501	11358.979149999606	13311.671233824141	12341.041460347073	15180.057629665755	14023.673838035706	0.1860952126093107	0.1794400242317348	1185.1072493746178	6223.242463072296	1101.833583601052	5785.955278260633
2.294338272874165	8584.895852299005	8109.275559373881	11052.729331512695	10316.478489304727	12233.701496720296	11374.075480612668	13329.36283179465	12357.443064188326	15200.232510501057	14042.31183799775	0.18609523053119217	0.1794400413785246	1178.1330407340429	6223.896774282679	1095.3494364941143	5786.5636468194425
2.308162815134429	8596.290987053844	8120.039404575244	11067.400502731252	10330.172385340205	12249.940398760544	11389.173327491293	13347.05620867066	12373.84631724642	15220.409422845705	14060.951714666038	0.18609524877117475	0.17944005882965844	1171.1888274616213	6224.492442383431	1088.8931771256612	5787.117493592203
2.3220706572162446	8607.687150884853	8130.8042223211705	11082.07300631023	10343.867525176498	12266.180778219994	11404.272548066132	13364.751197411915	12390.251064661354	15240.588176269883	14079.593292116373	0.1860952673349509	0.17944007659058175	1164.2745167225366	6225.029201109894	1082.464719184849	5787.61657103803
2.336062301042938	8619.084235547934	8141.569910373675	11096.74670303174	10357.563778873051	12282.422481056927	11419.372999121242	13382.447630221124	12406.657150871313	15260.768579481535	14098.236393628016	0.18609528622831534	0.1794400946668391	1157.390015799785	6225.506783559918	1076.0639764699154	5788.060631017201
2.3501382515621807	8630.482132306945	8152.336366030166	11111.421453047105	10371.2610159006	12298.665352532387	11434.474536792486	13400.14533854209	12423.064419610919	15280.950440324279	14116.880841681692	0.1860953054571665	0.179440113064074	1150.5352320901584	6225.924922164064	1069.690862885036	5788.44942477392
2.3642990167642037	8641.880731932444	8163.1034861222415	11126.09711587529	10384.95910513971	12314.909237208492	11449.57701656592	13417.844153057878	12439.472713909514	15301.1335657753	14135.52645795767	0.18609532502750917	0.17944013178803145	1143.7100731089013	6226.283348702826	1063.3452924476587	5788.782702962868
2.378545107700138	8653.279924700435	8173.871167014598	11140.77355040134	10398.657914879406	12331.153978946715	11464.680293276322	13435.543903688967	12455.881876089567	15321.317761943283	14154.173063333988	0.18609534494545651	0.17944015084456022	1136.9144464947167	6226.581794330385	1057.0271792836138	5789.060215623118
2.392877038500453	8664.679600391228	8184.639304603738	11155.450614874966	10412.357312815597	12347.39942090635	11479.784221105467	13453.244419591563	12472.291747764799	15341.50283406651	14172.820477884314	0.18609536521723127	0.17944017023961423	1130.14826000412	6226.8199895387515	1050.7364376316546	5789.281712197699
2.4072953263935135	8676.079648288029	8195.407794316938	11170.12816690879	10426.057166049799	12363.645405542575	11494.888653580721	13470.945529155533	12488.702169838694	15361.68858651052	14191.468520876288	0.18609538584916843	0.17944018997925396	1123.4114215162117	6226.997664176393	1044.4729818488704	5789.446941552218
2.4218004917242455	8687.479957175912	8206.176531111054	11184.806063477059	10439.75734108766	12379.891774605041	11509.993443573452	13488.647060002892	12505.112982502778	15381.874822766407	14210.11701076958	0.18609540684771717	0.17944021006965039	1116.7038390398957	6227.114547481295	1038.2367264057975	5789.555651949253
2.436393057972914	8698.880415340478	8216.94540947135	11199.48416091399	10453.457703837528	12396.138369136097	11525.09844329746	13506.348838985836	12521.524025234901	15402.061345448601	14228.765765213975	0.18609542821944272	0.17944023051708322	1110.0254207053804	6227.170368033927	1032.0275858888053	5789.607591053937
2.4510735517740176	8710.28091056665	8227.714323410348	11214.162314912275	10467.158119609041	12412.385029469131	11540.203504307436	13524.050692184981	12537.935136797632	15422.247956292891	14247.414601047536	0.1860954499710277	0.17944025132794791	1103.376074771455	6227.164853786118	1025.8454750055098	5789.602505956776
2.46584250293529	8721.681330137504	8238.48316646675	11228.840380521626	10480.858453111781	12428.631595226949	11555.308477497509	13541.75244490765	12554.34615523664	15442.434456154471	14266.063334294815	0.1860954721092761	0.17944027250875325	1096.7557096269447	6227.097732068971	1019.6903085807571	5789.540143152699
2.4807004444568266	8733.08156083302	8249.251831704176	11243.518212147226	10494.558568453756	12444.877905320156	11570.413213099575	13559.453921686047	12570.756917878925	15462.620645005909	14284.711780164855	0.18609549464111363	0.17944029406612527	1090.1642337911762	6226.9687295877375	1013.5620015637833	5789.420248571318
2.4956479125503126	8744.48148892891	8260.02021171021	11258.195663548295	10508.258329140217	12461.123797945515	11585.517560682034	13577.154946275557	12587.167261331453	15482.806321935213	14303.359753049652	0.18609551757359102	0.17944031600681046	1083.6015559124062	6226.7775724069215	1007.4604690241395	5789.242567549925
2.510685446658382	8755.881000195339	8270.78819859506	11272.872587836477	10521.957598072	12477.36911058424	11600.621369147959	13594.855341652863	12603.57702147918	15502.991285143713	14322.007066521945	0.18609554091388594	0.1794403383376756	1077.0675847730017	6226.523985982873	1001.385626152216	5789.006844836753
2.5258135894740787	8767.27997989582	8281.555683990575	11287.548837474511	10535.656237544363	12493.613680000528	11615.724486733845	13612.554930014367	12619.98603348371	15523.175331944285	14340.653533333709	0.1860955646693053	0.1794403610657115	1070.5622292926419	6226.207695164718	995.3373882698361	5788.712824638467
2.54103288696045	8778.678312785998	8292.322559049106	11302.224264274708	10549.354109245553	12509.85734223987	11630.82676100805	13630.253532774397	12636.394131781626	15543.358258759346	14359.298965414273	0.18609558884728733	0.17944038419803518	1064.0853985246504	6225.828424180858	989.3156708216411	5788.360250577331
2.556343888370238	8790.07588311244	8303.088714442345	11316.89871939747	10563.05107425542	12526.099932627476	11645.928038869284	13647.950970563481	12652.801150082845	15563.539861118888	14377.943173868487	0.18609561345540448	0.17944040774189102	1057.6370016575675	6225.385896637104	983.3203893778264	5787.9488656958565
2.571747146265715	8801.47257461144	8313.854040360216	11331.572053349802	10576.746993044035	12542.34128576663	11661.028166545111	13665.647063226583	12669.206921369028	15583.719933658505	14396.585968974925	0.18609563850136565	0.17944043170465476	1051.2169480193988	6224.8798355381	977.3514596389723	5787.4784124800935
2.5872432165386163	8812.868270507879	8324.618426509796	11346.244115983929	10590.441725470402	12558.581235537184	11676.12698959054	13683.341629821483	12685.611277892058	15603.898270117576	14415.227160184188	0.18609566399301847	0.17944045609383436	1044.8251470788964	6224.309963292908	971.4087974354625	5786.948632859159
2.602832658430207	8824.26285351402	8335.38176211419	11360.914756495804	10604.135130781062	12574.819615093957	11691.224352886527	13701.034488617022	12702.014051172422	15624.074663337286	14433.866556117095	0.18609568993835093	0.17944048091707354	1038.4615084448596	6223.676001704298	965.4923187291133	5786.359268204309
2.6185160345514573	8835.656205828378	8346.143935911452	11375.583823423727	10617.827067608805	12591.05625686517	11706.320100638557	13718.725457091503	12718.415071997699	15644.248905258815	14452.503964562979	0.186095716345497	0.1794405061821529	1032.1259418688132	6222.977671983186	959.6019396137563	5785.710059333593
2.6342939109033563	8847.048209134527	8356.904836153475	11390.251164646872	10631.517393971313	12607.290992550925	11721.414076375175	13736.414351930933	12734.814170420985	15664.420786921408	14471.139192477931	0.1860957432227353	0.1794405318969938	1025.8183572440757	6222.214694736525	953.7375763148302	5785.000746502541
2.6501668568973313	8858.438744599936	8367.664350604895	11404.916627383867	10645.205967269807	12623.523653121585	11736.506122946534	13754.100989027382	12751.21117575932	15684.590098460476	14489.772045983033	0.18609577057849458	0.17944055806966042	1019.5386646080296	6221.386789982207	947.8991451924085	5784.231069420464
2.666135445375801	8869.827692874818	8378.422366542003	11419.580058191395	10658.892644287767	12639.754068816299	11751.596082522985	13771.785183477334	12767.605916592183	15704.756629105777	14508.402330362673	0.1860957984213549	0.1794405847083616	1013.2867741443333	6220.493677152321	942.0865627422463	5783.4007672555745
2.6822002526328483	8881.214934090995	8389.178770751689	11434.241302962786	10672.577281189615	12655.982069141444	11766.683796593667	13789.466749580046	12783.998220759979	15724.920167179574	14527.029850062858	0.18609582676005115	0.1794406118214546	1007.062596184318	6219.53507510433	936.2997455977602	5782.509578641038
2.6983618584350144	8892.600347860765	8399.933449530357	11448.900206926655	10686.259733519444	12672.20748286916	11781.769105965115	13807.145500835959	12800.387915362546	15745.080500094848	14545.65440868955	0.18609585560347572	0.17944063941744687	1000.8660412066965	6218.51070211269	930.5386105291545	5781.557241666596
2.71462084604223	8903.983813275738	8410.686288682864	11463.556614645466	10699.939856199691	12688.430138035794	11796.851850759833	13824.821249945011	12816.774826757624	15765.237414353396	14564.275809006936	0.18609588496068089	0.17944066750499948	994.6970198391937	6217.4202758776955	924.8030744420248	5780.543493871111
2.730977802228858	8915.36520890573	8421.437173521386	11478.210370014207	10713.617503529802	12704.649861940446	11811.931870414837	13842.493808805099	12833.158780559299	15785.390695544133	14582.8938529357	0.18609591484088192	0.17944069609292948	988.5554428560426	6216.2635135031305	919.093054385623	5779.468072284013
2.747433317304874	8926.744412797554	8432.185988864501	11492.861316258888	10727.292529185104	12720.866481143326	11827.00900368046	13860.16298851032	12849.539601636701	15805.540128341092	14601.50834155159	0.18609594525346065	0.17944072519021273	982.4412211863673	6215.040131554473	913.4084675484337	5778.330713402946
2.763987985137163	8938.12130247405	8442.932619035979	11507.509295935399	10740.964786215372	12737.079821464567	11842.083088618763	13877.82859934966	12865.917114112333	15825.685496501972	14620.119075083501	0.18609597620796808	0.17944075480598667	976.3542659138911	6213.7498460425995	907.7492312589893	5777.1311531919055
2.780642403170963	8949.495754932865	8453.676947863849	11522.154150928005	10754.634127043691	12753.289707982536	11857.153962602339	13895.49045080522	12882.291141360769	15845.826582866155	14638.725852912077	0.18609600771412707	0.17944078494955393	970.2944882675074	6212.392372374423	902.1152629897115	5775.869127103593
2.797397172451417	8960.86764664529	8464.418858679297	11536.795722447958	10768.300403465133	12769.495965032356	11872.22146231286	13913.148351550597	12898.661506007102	15865.963169352899	14657.328473567957	0.1860960397818347	0.1794408156303839	964.2617996373447	6210.967425437644	896.5064803556888	5774.5443700705655
2.8142528976452668	8972.236853555343	8475.158234315646	11551.433851032365	10781.963466645544	12785.698416204697	11887.285423739788	13930.802109449607	12915.028029925568	15886.095036959885	14675.92673473023	0.18609607242116796	0.17944084685811754	958.2561115676654	6209.474719568156	890.9228011172381	5773.15661651548
2.831210187062679	8983.603251078492	8485.894957107334	11566.068376542675	10795.623167120315	12801.896884344085	11902.345682179031	13948.451531554494	12931.390534238113	15906.221965761248	14694.520433224856	0.18609610564238524	0.17944087864256947	952.2773357553524	6207.913968529552	885.3641431789729	5771.705600352492
2.848269652679189	8994.966714100648	8496.62890888888	11580.699138163436	10809.279354793143	12818.091191547614	11917.402072231607	13966.096424104497	12947.748839312953	15926.343734905953	14713.109365023058	0.18609613945592907	0.1794409109937304	946.3253840560792	6206.284885552712	879.8304245902109	5770.191054977011
2.865431910157798	9006.327116977014	8507.359970993815	11595.325974400943	10822.931878934765	12834.281159163449	11932.454427802293	13983.736592524285	12964.102764763142	15946.460122616061	14731.693325239718	0.18609617387243063	0.17944094392177243	940.4001684844261	6204.587183334865	874.3215635495144	5768.612713300623
2.882697578871184	9017.684333531115	8518.088024253779	11609.948723082043	10836.580588181878	12850.46660778955	11947.502582098447	14001.371841422586	12980.452129445299	15966.570906185194	14750.27210813199	0.18609620890271306	0.17944097743704976	934.5016012170236	6202.820574057754	868.8374784053885	5766.970307751093
2.900067281924058	9029.038237053674	8528.812948997465	11624.567221352818	10850.225330535883	12866.647357272253	11962.546367628656	14019.00197459065	12996.79675145819	15986.675861976833	14768.845507097692	0.1860962445577941	0.17944101155010395	928.62959458353	6200.984769328497	863.3780876490637	5765.263570225798
2.9175416461756507	9040.388700301442	8539.53462504951	11639.181305677144	10863.865953361563	12882.823226704693	11977.585616201324	14036.626795000591	13013.136448141197	16006.774765422451	14787.41331467361	0.18609628084889054	0.1794410462716669	922.784061076818	6199.079480243381	857.9433099239832	5763.492232148536
2.9351213022623317	9051.735595496293	8550.25293172966	11653.790811835657	10877.502303386103	12898.9940344257	11992.620158923613	14054.24610480419	13029.47103607319	16026.867391020192	14805.975322534263	0.18609631778742097	0.17944108161266356	916.9649133558851	6197.104417408351	852.5330640276661	5761.656024486292
2.952806884620376	9063.07879432411	8560.967747851733	11668.395574924398	10891.134226697866	12915.159598018361	12007.649826200119	14071.859705331353	13045.800331071123	16046.953512333164	14824.53132149035	0.1860963553850106	0.1794411175842152	911.1720642389846	6195.059290889651	847.1472689036746	5759.754677692428
2.970599031508854	9074.418167933734	8571.678951722559	11682.995429353568	10904.761568745122	12931.319734308641	12022.674447731515	14089.467397088656	13062.124148188603	16067.032901987805	14843.081101487116	0.18609639365349334	0.1794411541976453	905.4054267070023	6192.943810237106	841.7858436494716	5757.787921756972
2.9884983850326714	9085.753586935905	8582.386421141115	11697.590208846274	10918.384174335053	12947.474259364066	12037.693852513486	14107.068979757916	13078.442301714722	16087.105331672301	14861.62445160313	0.186096432604917	0.1794411914644802	899.6649139043293	6190.757684487384	836.4487075167126	5755.75548620848
3.006505591165733	9097.084921402222	8593.090033397482	11712.179746437288	10932.00188763252	12963.622988492352	12052.707868835394	14124.664252194774	13094.75460517266	16107.170572135019	14880.161160048676	0.18609647225154716	0.17944122939645424	893.9504391433438	6188.500622194726	831.1357799075195	5753.657100088894
3.0246212997742656	9108.412040864196	8603.78966527189	11726.763874471944	10945.614552158919	12979.76573624027	12067.716324279067	14142.253012427414	13111.0608713184	16127.228393183086	14898.691014164351	0.18609651260586949	0.17944126800551435	888.2619159026071	6186.172331419308	825.8469803801854	5751.492491991259
3.0428461646402667	9119.734814312149	8614.485193033795	11741.34242460483	10959.222010791145	12995.9023163922	12082.719045717673	14159.835057655091	13127.360912139506	16147.27856368074	14917.213800419753	0.1860965536805958	0.17944130730382138	882.5992578238947	6183.77251970442	820.5822286480106	5749.2613900518045
3.0611808434850984	9131.053110194216	8625.176492440894	11755.915227798612	10972.824105760401	13012.032541968878	12097.715859314463	14177.41018424676	13143.654538853818	16167.320851547838	14935.72930441197	0.1860965954886666	0.1794413473037571	876.9623787187738	6181.300894121174	815.3414445795352	5746.9635219518095
3.079625997993227	9142.366796415368	8635.863438738217	11770.482114322893	10986.420678651159	13028.15622522619	12112.706590521648	14194.978187739807	13159.941561908237	16187.355023758437	14954.237310864297	0.1860966380432563	0.17944138801792553	871.3511925661587	6178.757161253598	810.1245482001686	5744.598614925519
3.0981822938360946	9153.675740336366	8646.545906657151	11785.042913752988	11000.011570400029	13044.273177653837	12127.691064079196	14212.538862838628	13176.221790977464	16207.38084633922	14972.737603624819	0.18609668135777674	0.1794414294591586	865.7656135159777	6176.141027225647	804.9314596917247	5742.166395764332
3.116850400696155	9164.979808772878	8657.223770414548	11799.59745496889	11013.596621294704	13060.383209974249	12142.669104013707	14230.092003413467	13192.495034962789	16227.39808436823	14991.229965665083	0.18609672544588135	0.17944147164051924	860.2055558845168	6173.452197659761	799.762099393236	5739.666590811219
3.135630992291033	9176.278867994275	8667.896903711755	11814.145566153875	11027.175670972858	13076.486132141084	12157.640533637228	14247.637402498825	13208.761101990864	16247.406501973093	15009.714179078752	0.18609677032147026	0.17944151457530683	854.6709341603564	6170.690377729945	794.6163878048537	5737.0989259989
3.1545247463978408	9187.572783722946	8678.5651797338	11828.687074793696	11040.748558421206	13092.581753338378	12172.605175546278	14265.174852292574	13225.019799412637	16267.405862330052	15028.190025080428	0.18609681599869457	0.17944155827706013	849.1616630039061	6167.855272154324	789.4942455833661	5734.463126813527
3.1735323448776414	9198.86142113307	8689.228471148337	11843.221807675165	11054.315121974278	13108.669881979009	12187.562851620494	14282.704144154315	13241.270933801952	16287.39592766217	15046.657284004112	0.18609686249196036	0.1794416027595616	843.6776572453673	6164.946585179772	784.3955935456324	5731.758918321226
3.192654473700048	9210.144644849815	8699.886650104894	11857.74959088525	11067.875199313565	13124.750325703772	12202.513383021791	14300.225068604386	13257.514310954635	16307.37645923823	15065.115735302223	0.18609690981593327	0.17944164803684365	838.2188318894478	6161.964020616841	779.3203526690486	5728.986025170889
3.211891822967991	9221.422318948327	8710.539588233836	11872.270249809873	11081.428627466328	13140.822891380047	12217.456590193036	14317.737415322506	13273.74973588711	16327.347217371233	15083.565157544039	0.18609695798554443	0.1794416941231909	832.7851021121605	6158.907281821128	774.2684440924204	5726.144171602558
3.2312450869426166	9232.694306952786	8721.187156645652	11886.783609132852	11094.975242804787	13156.887385100734	12232.392292857228	14335.240973146585	13289.977012835532	16347.30796141711	15102.005328414796	0.18609700701599394	0.1794417410331466	827.3763832633267	6155.776071707252	769.239789115556	5723.233081444167
3.2507149640683446	9243.960471835424	8731.829225929876	11901.289492834774	11108.5148810449	13172.943612183035	12247.32031001618	14352.735530071459	13306.195945254389	16367.258449773333	15120.436024714134	0.18609705692275627	0.17944178878151545	821.9925908689038	6152.57009276934	764.234309200896	5720.252478122711
3.2703021569980693	9255.22067601572	8742.465666154429	11915.787724192089	11122.04737724561	13188.991377167464	12262.240459949735	14370.22087324788	13322.406335815689	16387.198439877808	15138.85702235521	0.1860971077215851	0.1794418373833699	816.6336406285409	6149.289047067519	759.2519259723485	5717.202084664255
3.2900073726185273	9266.474781359339	8753.096346864524	11930.278125775872	11135.572565807604	13205.030483816581	12277.15256021446	14387.69678898113	13338.60798640757	16407.127688207365	15157.268096363201	0.18609715942851818	0.17944188685405418	811.2994484171504	6145.932636234909	754.2925612187828	5714.08162371302
3.3098313220758016	9277.72264917731	8763.721137082091	11944.760519450936	11149.090280472681	13221.060735114024	12292.056427642961	14405.163062730046	13354.800698133606	16427.045950276683	15175.669020874519	0.18609721205988317	0.17944193720918966	805.9899302875274	6142.500561501831	749.3561368926894	5710.890817525797
3.329774720800988	9288.964140225087	8774.339905304636	11959.234726374747	11162.600354322461	13237.081933263386	12306.951878342546	14422.619479105811	13370.984271311376	16446.95298063699	15194.05956913528	0.1860972656323022	0.17944198846467993	800.7050024672644	6138.992523675319	744.4425751093659	5707.6293879658915
3.349838288536016	9300.199114701634	8784.952519504648	11973.700566996398	11176.10261977773	13253.09387968712	12321.83872769452	14440.065821870816	13387.158505471742	16466.84853287481	15212.439513500518	0.18609732016269728	0.17944204063671523	795.444581360498	6135.408223153092	739.5517981505254	5704.297056540847
3.370022749359618	9311.427432248538	8795.558847128603	11988.157861055628	11189.596908597321	13269.096375025492	12336.716790353004	14457.501873937576	13403.323199357606	16486.7323596108	15230.808625432835	0.1860973756682963	0.17944209374177758	790.208583552565	6131.747359958943	734.6837284611538	5700.893544363324
3.390328831713469	9322.6489519492	8806.158755096205	12002.606427581924	11203.08305187728	13285.089219135694	12351.585880244085	14474.927417367759	13419.478150923025	16506.604212498685	15249.16667550144	0.18609743216663766	0.17944214779664763	784.9969258048804	6128.009633710142	729.8382886546897	5697.418572211172
3.4107572684284713	9333.863532327845	8816.75210979961	12017.046084893405	11216.560880050018	13301.072211090599	12366.445810564908	14492.34223337094	13435.623157332258	16526.46384222392	15267.513433381124	0.18609748967557688	0.17944220281840806	779.8095250574406	6124.194743634667	725.0154015104636	5693.871860495303
3.431308796751202	9345.071031348763	8827.338777102555	12031.476650596007	11230.03022288334	13317.045149177973	12381.29639378267	14509.746102303734	13451.758014958727	16546.310998502755	15285.848667851145	0.18609754821329147	0.17944225882445053	774.6462984309765	6120.302388593089	720.2149899725337	5690.253129263874
3.4519841583705158	9356.271306415381	8837.918622339585	12045.897941582449	11243.4909094796	13333.007830899349	12396.137441633726	14527.138803668642	13467.882519384073	16566.14543008099	15304.172146794217	0.18609760779828677	0.17944231583248024	769.5071632242762	6116.332267057616	715.4369771533529	5686.562098222785
3.47278409944432	9367.464214369435	8848.49151031524	12060.309774031342	11256.94276827484	13348.96005296913	12410.968765122716	14544.520116113119	13483.996465397251	16585.966884732956	15322.48363719552	0.18609766844940318	0.17944237386052203	764.3920369189	6112.284077155404	710.681286334875	5682.798486760352
3.4937093706264992	9378.649611490193	8859.05730530338	12074.711963406335	11270.385627038022	13364.901611313682	12425.790174521755	14561.889817428624	13500.09964699371	16605.775109260543	15340.782905141841	0.18609773018582038	0.17944243292692702	759.3008371765609	6108.157516646199	705.947840964538	5678.962013902143
3.514760727094002	9389.827353493534	8869.615871046222	12089.10432445513	11283.819312870024	13380.832301070326	12440.601479369372	14579.24768454958	13516.191857374264	16625.569849492036	15359.06971582037	0.18609779302706497	0.17944249305037632	754.2334818379604	6103.952282921877	701.2365646591061	5675.052398356143
3.535938928574102	9400.99729553116	8880.167070753772	12103.486671208615	11297.243652203011	13396.751916586421	12455.402488469908	14596.593493552426	13532.272888944484	16645.350850281127	15377.34383351803	0.18609785699301581	0.17944255424988972	749.1898889281438	6099.668073049746	696.5473812064738	5671.069358529057
3.557244739371806	9412.159292189837	8890.710767102966	12117.858816980082	11310.658470799532	13412.660251418587	12470.193009892535	14613.927019654799	13548.342533313695	16665.11785550606	15395.605021620451	0.18609792210391077	0.1794426165448298	744.1699766542297	6095.304583750665	691.8802145609516	5667.0126124857925
3.578678928397448	9423.313197490515	8901.246822236928	12132.220574364273	11324.063593751727	13428.557098331687	12484.972850970467	14631.248037214516	13564.400581294143	16684.870608068522	15413.853042611048	0.18609798838035344	0.17944267995490856	739.1736634029658	6090.861511394847	687.2349888468161	5662.881877985317
3.600242269194432	9434.45886488755	8911.775097764224	12146.57175523656	11337.45884548054	13444.442249298005	12499.741818300148	14648.5563197287	13580.446822900169	16704.60884989273	15432.08765807018	0.1860980558433191	0.1794427445001944	734.20086774847	6086.338552062865	682.6116283611045	5658.676872505806
3.6219355399671502	9445.59614726802	8922.29545475824	12160.912170752254	11350.844049735084	13460.315495496554	12514.4997177406	14665.851639833072	13596.48104734756	16724.33232192472	15450.308628674442	0.18609812451416174	0.17944281020111846	729.251508445479	6081.735401490703	678.010057569365	5654.3973132148385
3.643759523609069	9456.724896950773	8932.80775375628	12175.241631345567	11364.219029591688	13476.176627311977	12529.24635441245	14683.133769300855	13612.503043052511	16744.040764131125	15468.5157141956	0.18609819441462194	0.17944287707847972	724.3255044319667	6077.051755101886	673.4302011077525	5650.042916988488
3.6657150077309777	9467.844965685841	8943.31185475905	12189.559946729063	11377.583607453365	13492.025434334011	12543.981532697386	14700.402479042208	13628.512597631123	16763.733915498644	15486.708673500052	0.18609826556683218	0.17944294515345405	719.4227748326375	6072.287308033556	668.8719837852987	5645.6134004332125
3.6878027846894206	9478.956204653552	8953.807617229797	12203.8669258927	11390.93760504895	13507.861705356534	12558.70505623729	14717.65753910323	13644.509497898482	16783.411514032985	15504.88726454787	0.1860983379933248	0.17944301444759972	714.5432389549096	6067.441755114123	664.3353305813507	5641.108479872812
3.710023651615288	9490.058464463884	8964.294900093744	12218.162377103214	11404.280843432503	13523.685228376899	12573.416727933638	14734.89871866534	13660.493529868056	16803.073296758233	15523.0512443922	0.18609841171703922	0.17944308498286343	709.6868162904866	6062.514790875372	659.820166646794	5636.527871357743
3.732378410442586	9501.151595155608	8974.773561737273	12232.446107903215	11417.6131429825	13539.495790595065	12588.116349946666	14752.125786044347	13676.464478750864	16822.718999715857	15541.20036917836	0.1860984867613295	0.17944315678158906	704.8534265172202	6057.506109577604	655.3264173051575	5631.871290680487
3.7548678679373717	9512.23544619571	8985.2434600074	12246.717925110646	11430.934323401301	13555.293178413027	12602.803723694862	14769.338508689916	13692.42212895497	16842.3483579642	15559.334394143367	0.18609856314997114	0.17944322986652453	700.042989499867	6052.415405214764	650.8540080542443	5627.13845339464
3.777492835726878	9523.309866478568	8995.704452211025	12260.97763481796	11444.244203714421	13571.077177434023	12617.478649854222	14786.536653184738	13708.366264084709	16861.96110557763	15577.453073615123	0.1860986409071695	0.17944330426082764	695.2554252860136	6047.242371488828	646.4028645620565	5622.329074783716
3.8002541303288	9534.374704325259	9006.156395114273	12275.22504239141	11457.542602269872	13586.847572461786	12632.140928357596	14803.71998524381	13724.296666940063	16881.55697564577	15595.556161011784	0.186098720057567	0.17944337998807536	690.490654112713	6041.986701872665	641.9729126708116	5617.442869901657
3.823152573180761	9545.42980748296	9016.599144941896	12289.459952470545	11470.829336737588	13602.604147500102	12646.790358394132	14820.888269713985	13740.21311951609	16901.135700273102	15613.643408841195	0.1860988006262513	0.17944345707227044	685.7485964002553	6036.6480895560235	637.5640783959534	5612.479553565383
3.8461889906699622	9556.475023124054	9027.03255737659	12303.68216896723	11484.104224108756	13618.346685751776	12661.426738408603	14838.041270572956	13756.115403002257	16920.6970105779	15631.714568700214	0.18609888263876437	0.17944353553784942	681.0291727565927	6031.226227496285	633.1762879266753	5607.438840371557
3.8693642141629967	9567.510197845688	9037.456487558427	12317.89149506536	11497.367080695309	13634.074969618445	12676.04986610092	14855.178750929019	13772.003297781974	16940.240636692033	15649.769391274252	0.18609896612110724	0.17944361540968992	676.3323039797251	6025.72080843756	628.8094676269684	5602.320444699377
3.892679080035866	9578.535177668959	9047.870790084193	12332.08773322002	11510.617722129275	13649.788780699666	12690.659538425505	14872.300473020287	13787.87658343196	16959.76630776017	15667.807626336658	0.18609905109975333	0.17944369671311966	671.6579110499588	6020.131524856202	624.4635440327693	5597.124080704059
3.9161344297041563	9589.549808038284	9058.275319006787	12346.270685156906	11523.855963362224	13665.487899792419	12705.255551590728	14889.406198214107	13803.73503872172	16979.273751939218	15685.829022748187	0.18609913760165356	0.17944377947392398	667.0059151386376	6014.458069033921	620.1384438556852	5591.8494623452425
3.9397311096534064	9600.553933820791	9068.669927834653	12360.440151871795	11537.081618664766	13681.172106890595	12719.83770105846	14906.495687006594	13819.578441613072	16998.762696397873	15703.833328456578	0.18609922565424528	0.17944386371835322	662.3762376041268	6008.700133040082	615.8340939825866	5586.496303394437
3.963469971469652	9611.547399305658	9079.054469531184	12374.59593362995	11550.294501625998	13696.841181184396	12734.405781543534	14923.568699022084	13835.406569259678	17018.232867316117	15721.820290496069	0.18609931528546197	0.1794439494731337	657.7687999909394	6002.857408716343	611.5504214736284	5581.064317416865
3.987351871870168	9622.53004820344	9089.428796514112	12388.737829965481	11563.494425152963	13712.494901059754	12748.959587013213	14940.624993012543	13851.2191980065	17037.68398988462	15739.789654986918	0.18609940652374227	0.17944403676547366	653.1835240353248	5996.929587747436	607.2873535652179	5575.553217814304
4.01137767273438	9633.501723645622	9099.792760655033	12402.865639681051	11576.681201470252	13728.133044098082	12763.498910686863	14957.66432685738	13867.016103389504	17057.115788304633	15757.741167135116	0.18609949939803896	0.17944412562307324	648.6203316589235	5990.916361598764	603.0448176682694	5569.9627178027295
4.035548241134971	9644.462268183726	9110.146213278713	12416.979160846971	11589.854642119379	13743.755387075384	12778.02354503532	14974.68645756253	13882.79706013506	17076.52798578707	15775.674571231832	0.18609959393782752	0.1794442160741334	644.0791449723765	5984.81742155971	598.8227413698332	5564.292530443054
4.059864449369175	9655.411523789046	9120.489005162732	12431.078190801127	11603.014557958517	13759.361705962232	12792.5332817807	14991.691141260539	13898.561842159796	17095.920304552685	15793.58961065331	0.18609969017311626	0.17944430814736503	639.5598862787592	5978.6324587832205	594.6210524331254	5558.542368644383
4.08432717499025	9666.34933185183	9130.820986536779	12445.16252614821	11616.160759161894	13774.951775923068	12807.027911895804	15008.678133209845	13914.310222570006	17115.292465831368	15811.486027860326	0.18609978813445632	0.1794444018719969	635.0624780635699	5972.361164201982	590.4396787935111	5552.711945131887
4.108937300839158	9677.275533180744	9141.142007082162	12459.231962759284	11629.293055219361	13790.525371315756	12821.507225603758	15025.64718779442	13930.041973661351	17134.64418986185	15829.36356439792	0.1860998878529509	0.1794444972777878	630.5868430060218	5966.003228633199	586.2785485656641	5546.800972521305
4.133695715076422	9688.18996800241	9151.451915931386	12473.28629577149	11642.411254936138	13806.082265691433	12835.971012377799	15042.598058523614	13945.756866918677	17153.975195891642	15847.221960895311	0.18609998936026537	0.17944459439503327	626.1329039760749	5959.558342765551	582.1375900412386	5540.8091633031145
4.15860331121418	9699.092475960799	9161.750561667597	12487.325319587533	11655.515166432333	13821.622231793981	12850.41906094083	15059.530498031721	13961.454673015627	17173.285202176634	15865.060957065549	0.1861000926886372	0.1794446932545768	621.7005840297206	5953.026197118685	578.0167316855805	5534.736229822505
4.183660988148428	9709.982896116659	9172.03779232406	12501.348827875247	11668.604597142548	13837.145041559674	12864.851159265112	15076.444258077667	13977.13516181435	17192.573925980883	15882.880291705289	0.18610019787088714	0.1794447938878194	617.2898064125911	5946.406482084654	573.9159021401138	5528.581884301268
4.208869650191461	9720.861066946973	9182.313455383677	12515.356613567192	11681.679353815522	13852.65046611686	12879.267094571924	15093.339089544726	13992.798102365246	17211.84108357638	15900.679702694595	0.1861003049404298	0.17944489632673008	612.9004945624038	5939.698887958657	569.8350302243198	5522.345838869922
4.2342302071045115	9731.72682634455	9192.577397778594	12529.348468860426	11694.73924251389	13868.138275785786	12893.666653331431	15110.214742440423	14008.443262906854	17231.086390243076	15918.458926996962	0.1861004139312825	0.17944500060385507	608.5325721064	5932.9031049250625	565.7740449347475	5516.027805563994
4.259743574130585	9742.580011617401	9202.829465889672	12543.32418521603	11707.784068613786	13883.608240078189	12908.04962126232	15127.070965896197	14024.070410865583	17250.30956026863	15936.217700659063	0.18610052487807852	0.17944510675233052	604.1859628602397	5926.018823056482	561.7328754435584	5509.627496317495
4.285410672027485	9753.42045948832	9213.069505546076	12557.283553358828	11720.813636804598	13899.060127697116	12922.415783331639	15143.907508167273	14039.67931285557	17269.510306948363	15953.955758810745	0.18610063781607752	0.17944521480589015	599.8605908324244	5919.045732351951	557.7114510996907	5503.144622980151
4.311232427101037	9764.248006094362	9223.297362024778	12571.226363277114	11733.827751088607	13914.493706536727	12936.7649237545	15160.724116632531	14055.269734678473	17288.68834258526	15971.672835664898	0.18610075278117577	0.17944532479887862	595.5563802177785	5911.983522700146	553.7097014283354	5496.578897322528
4.337209771238533	9775.06248698631	9233.512880050186	12585.152404222212	11746.826214780807	13929.908743681912	12951.096825993984	15177.520537794227	14070.841441323433	17307.843378489746	15989.36866451751	0.18610086980992013	0.17944543676626093	591.2732554046088	5904.831883945037	549.7275561341667	5489.930031075608
4.363343641942354	9785.863737128378	9243.715903793756	12599.061464708471	11759.808830508691	13945.305005408449	12965.411272761017	15194.296517278175	14086.394196967027	17326.975124980076	16007.042977747751	0.18610098893951665	0.17944555074363508	587.0111409717938	5897.590505870059	545.7649450967438	5483.197735889349
4.389634982363801	9796.651590897578	9253.906276873475	12612.953332512778	11772.77540021191	13960.682257182518	12979.70804601408	15211.051799833413	14101.927764973041	17346.08329138204	16024.695506817841	0.18610111020784534	0.17944566676724183	582.7699616864556	5890.25907818554	541.821798373363	5476.381723375991
4.416084741337141	9807.42588208342	9264.083842353612	12626.827794674497	11785.72572514222	13976.040263660816	12993.986926959296	15227.786129332357	14117.441907892648	17365.167586029318	16042.325982273342	0.186101233653471	0.17944578487397858	578.549642508151	5882.8372905747965	537.8980461987376	5469.4817051100545
4.442693873413836	9818.18644388736	9274.248442744176	12640.684637495133	11798.659605863144	13991.37878869029	13008.24769605014	15244.499248770624	14132.936387464182	17384.22771626338	16059.934133743067	0.1861013593156554	0.17944590510140918	574.3501085865137	5875.324832683895	533.9936189843866	5462.497392629739
4.469463338897009	9828.933108922509	9284.399920000704	12654.523646538297	11811.576842249971	14006.69759530822	13022.490132987556	15261.19090026725	14148.410964613355	17403.26338843389	16077.51968993943	0.18610148723437134	0.17944602748777652	570.1712852621276	5867.721394138411	530.1084473210212	5455.428497476503
4.49639410387609	9839.665709213114	9294.538115523814	12668.344606629404	11824.477233489544	14021.996445742026	13036.714016719843	15277.860825064543	14163.865399453243	17422.274307898704	16095.082378658562	0.1861016174503136	0.17944615207201658	566.013098065363	5860.026664541103	526.2424619736557	5448.2747311485
4.523487140261684	9850.384076194228	9304.662870158805	12682.147301855615	11837.36057808004	14037.275101409343	13050.919125442546	15294.5087635283	14179.299451284214	17441.260179024226	16112.621926780379	0.18610175000491394	0.17944627889376796	561.8754727194028	5852.240333512425	522.3955938867002	5441.035805161577
4.550743425820648	9861.088040711353	9314.774024195474	12695.93151556575	11850.226673831088	14052.533322918034	13065.105236598669	15311.134455147905	14194.712878594311	17460.220705185697	16130.138060269117	0.1861018849403521	0.17944640799338712	557.7583351356734	5844.362090652809	518.5677741818945	5433.711431040429
4.578163944211368	9871.777433019946	9324.871417367614	12709.697030370036	11863.075317863453	14067.770870066073	13079.272126878486	15327.737638536346	14210.105439059107	17479.155588767364	16147.630504173343	0.18610202229957226	0.1794465394119603	553.6616114178905	5836.391625595279	514.7589341577841	5426.30132031953
4.605749685019276	9882.45208278521	9334.954888852842	12723.443628140241	11875.906306609173	14082.987501841835	13093.4195722198	15344.318051430593	14225.476889542097	17498.06453116305	16165.098982626512	0.18610216212629474	0.17944667319131727	549.5852278610691	5828.328628004529	510.9690052913211	5418.805184570607
4.633501643792551	9893.11181908164	9345.024277272209	12737.171090009451	11888.719435811388	14098.182976423974	13107.547347807875	15360.875430691625	14240.82698609472	17516.94723277636	16182.54321884715	0.1861023044650312	0.1794468093740437	545.5291109505924	5820.172787579708	507.1979192366416	5411.222735401243
4.6614208220780515	9903.756470392773	9355.079420689975	12750.879196372198	11901.514500524441	14113.35705118172	13121.655228075684	15377.409512304837	14256.155483956747	17535.803393021302	16199.962935139432	0.18610244936109788	0.17944694800349653	541.4931873626483	5811.923794064671	503.44560782497865	5403.553684459999
4.689508227457455	9914.38586461075	9365.120156613239	12764.567726884256	11914.29129511372	14128.509482674812	13135.742986703872	15393.920031380087	14271.462137556317	17554.632710322494	16217.357852893372	0.18610259686063088	0.1794470891238164	537.4773839621339	5803.581337243319	499.71200306361425	5395.797743435949
4.717764873583629	9924.999829036069	9375.146321991719	12778.236460462782	11927.04961325579	14143.64002665378	13149.810396621024	15410.40672215215	14286.746700510357	17573.434882115867	16234.727692585451	0.18610274701060175	0.17944723277994304	533.4816278085636	5795.145107006654	495.9970371401578	5387.954624118749
4.746191780217212	9935.59819037733	9385.157753217543	12791.885175286394	11939.789247938477	14158.748438060224	13163.857230003901	15426.86931798109	14302.008925624938	17592.209604849242	16252.07217377917	0.18610289985883066	0.17944737901762858	529.5058461515291	5786.614793317858	492.300642419199	5380.024038366973
4.774789973263409	9946.18077475089	9395.154286124945	12805.513648795157	11952.509991460875	14173.834471026908	13177.883258277572	15443.307551352558	14317.248564895537	17610.95657398284	16269.39101512551	0.18610305545400452	0.17944752788345372	525.5499664283998	5777.990086201113	488.62275144050363	5372.005698100664
4.803560484809025	9956.747407680523	9405.135755989999	12819.121657690608	11965.211635433363	14188.89787887798	13191.88825211561	15459.721153878094	14332.46536950734	17629.675483989835	16286.683934363422	0.18610321384568998	0.17944767942484163	521.6139162704058	5769.270675814711	484.96329692323343	5363.899315364193
4.832504353159697	9967.297914097328	9415.101997530519	12832.708977936052	11977.893970777914	14203.938414129454	13205.871981440525	15476.109856295803	14347.65908983585	17648.366028357257	16303.950648320711	0.18610337508435068	0.17944783369007317	517.6976234980393	5760.456252413336	481.32221176306484	5355.70460229367
4.861622622877388	9977.832118339256	9425.052844905671	12846.275384756449	11990.556787727981	14218.955828489241	13219.834215423829	15492.473388470535	14362.829475447068	17667.027899586417	16321.190872914356	0.18610353922136372	0.1794479907283037	513.8010161223647	5751.546506378334	477.69942903291667	5347.421271146275
4.890916344818065	9988.349844151075	9434.98813171597	12859.820652638797	12003.199875828892	14233.949872857766	13233.774722486594	15508.811479394659	14377.976275098203	17685.660789193957	16338.40432315153	0.18610370630903603	0.17944815058957692	509.9240223461529	5742.541128234472	474.09488198318286	5339.0490343067795
4.9203865761696335	9998.850914683971	9444.907691002896	12873.34455533213	12015.823023937803	14248.920297328104	13247.693270299564	15525.123857188371	14393.099236737933	17704.264387712396	16355.59071313004	0.1861038764006204	0.179448313324843	506.0665705607389	5733.4398086345755	470.50850404179073	5330.587604305707
4.950034380490085	10009.335152495438	9454.81135524893	12886.846865847825	12028.426020224142	14263.86685118651	13261.589625783796	15541.41024910041	14408.198107507222	17722.838384691135	16372.74975603943	0.18610404955033433	0.1794484789859744	502.2285893508815	5724.24223841913	466.94022881393903	5322.036693821661
4.979860827745887	10019.802379549057	9464.698956377186	12900.327356459835	12041.008652169596	14278.789282912878	13275.463555110797	15557.67038150866	14423.272633739576	17741.382468697342	16389.881164161463	0.18610422581337557	0.1794486476257814	498.41000748905935	5714.948108570185	463.38999007988605	5313.396015670616
5.009866994350591	10030.252417214233	9474.570325751385	12913.78579870482	12053.570706568486	14293.687340181008	13289.314823703107	15573.903979920648	14438.322560961818	17759.896327316736	16406.984648871177	0.18610440524594138	0.1794488192980302	494.61075393814826	5705.5571102523245	459.85772179919877	5304.665282867383
5.040053963203681	10040.685086266074	9484.425294175691	12927.221963382546	12066.111969528032	14308.560769859296	13303.14319623475	15590.110768974379	14453.347633894715	17778.379647154692	16424.059920637756	0.1861045879052459	0.179448994057461	490.8307578530803	5696.068934842013	456.34335810662014	5295.844208587892
5.070422823729659	10051.10020688522	9494.263691894519	12940.635620556139	12078.632226468555	14323.409318011158	13316.948436631623	15606.290472438985	14468.347596453503	17796.832113837252	16441.10668902535	0.18610477384953897	0.17944917195980375	487.06994857802056	5686.4832739117555	452.8468333155615	5286.932506221347
5.100974671917351	10061.49759865766	9504.085348592564	12954.0265395524	12091.131262123978	14338.232729895604	13330.730308072214	15622.442813215475	14483.322191748834	17815.25341201216	16458.124662694318	0.18610496313812475	0.17944935306179755	483.32825564587256	5676.799819231965	449.36808191484306	5277.929889345076
5.131710610359471	10071.877080574557	9513.890093394511	12967.39448896212	12103.60886054192	14353.030749967733	13344.488572987877	15638.567513337459	14498.271162087196	17833.64322534989	16475.113549401904	0.18610515583138038	0.17944953742120834	479.605608781043	5667.018262821715	445.90703856933396	5268.836071744561
5.1626317482924104	10082.238471032204	9523.677754865097	12980.739236640547	12116.064805084266	14367.80312187951	13358.22299306364	15654.66429397211	14513.194248971928	17852.00123654497	16492.073056003566	0.1861053519907764	0.17944972509684776	475.9019378973171	5657.138296937104	442.46363812155323	5259.650767446961
5.193739201636265	10092.581587831784	9533.44816100892	12994.060549707674	12128.498878427406	14382.549588480224	13371.933329238653	15670.732875420865	14528.091193103854	17870.32712731703	16509.002888453953	0.186105551678896	0.17944991614859263	472.2171730971895	5647.159614070784	439.03781558948685	5250.3736907001585
5.225034093035115	10102.906248179346	9543.201139270435	13007.358194548726	12140.910862562732	14397.269891817286	13385.619341706899	15686.772977120418	14542.96173438219	17888.620578412116	16525.902751808073	0.18610575495945533	0.1794501106374025	468.5512446736393	5637.081906994339	435.62950616830494	5241.004556016531
5.256517551897525	10113.21226868566	9552.936516533891	13020.631936814594	12153.30053879706	14411.963773136868	13399.280789917857	15702.784317643614	14557.805611905422	17906.88126960398	16542.772350222538	0.18610596189732376	0.1794503086253409	464.9040831097809	5626.904868762009	432.23864522847	5231.5430781543255
5.288190714437326	10123.499465366182	9562.654119123235	13033.881541422348	12165.66768775302	14426.630972884737	13412.917432577118	15718.766614700487	14572.62256397213	17925.10887969547	16559.611386956687	0.18610617255854517	0.17945051017559605	461.2756190764485	5616.62819269998	428.86516831695917	5221.988972152118
5.320054723714605	10133.767653640874	9572.35377280216	13047.106772555633	12178.012089369662	14441.271230706852	13426.529027647248	15734.71958513913	14587.412328082044	17943.303086519765	16576.41956437403	0.18610638701035925	0.1794507153524983	457.66578343411675	5606.251572439913	425.50901115720626	5212.341953334864
5.352110729676963	10144.01664833426	9582.035302774017	13060.307393665313	12190.333522902849	14455.884285450362	13440.115332348401	15750.642944946883	14602.174640936908	17961.463566942002	16593.19658394343	0.18610660532122233	0.17945092422154357	454.0745072324062	5595.7747019305825	422.17010964654037	5202.601737302262
5.384359889201005	10154.24626367527	9591.698533681807	13073.483167469922	12202.63176692581	14470.46987516425	13453.676103159154	15766.536409251323	14616.909238441522	17979.589996860606	16609.942146240493	0.18610682756083158	0.17945113684941458	450.5017217086279	5585.197275432758	418.8483998586307	5192.768039967865
5.41680336613411	10164.456313297238	9601.34328960819	13086.633855956281	12214.906599329704	14485.027737100321	13467.211095817296	15782.399692321398	14631.615855704757	17997.682051208867	16626.65595094899	0.18610705380014467	0.17945135330399953	446.94735829078127	5574.518987572286	415.543818043574	5182.840577575844
5.44944233133642	10174.646610237918	9610.969394075553	13099.759220380161	12227.157797324267	14499.557607714127	13480.72006532078	15798.2325075687	14646.294227040758	18015.73940395665	16643.337696862418	0.18610728411140515	0.17945157365441713	443.41134859406156	5563.739533309825	412.2563006260607	5172.819066693075
5.482277962723094	10184.816966939385	9620.576670045946	13112.859021266802	12239.385137438296	14514.05922266578	13494.202765928443	15814.034567548508	14660.944085969904	18033.761728111815	16659.987081885334	0.18610751856816413	0.17945179797103766	439.8936244220531	5552.858607971109	408.9857842056372	5162.703224223573
5.515311445306831	10194.9671952481	9630.164939921191	13125.93301841168	12251.588395520392	14528.532316821054	13507.658951161047	15829.805583961172	14675.565165220081	18051.748695722094	16676.60380303506	0.1861077572453043	0.17945202632550455	436.39411776687484	5541.875907265581	405.7322055575787	5152.492767435033
5.548543971240616	10205.097106414853	9639.73402554288	13138.980970881106	12263.76734673953	14542.976624252273	13521.088373802137	15845.545267653308	14690.157196727805	18069.699977876713	16693.18755644318	0.18610800021906515	0.1794522587907598	432.91276080723037	5530.791127276141	402.49550163032836	5142.187413943
5.581976739860765	10215.206511094784	9649.283748192436	13152.002637012933	12275.921765585761	14557.391878239374	13534.490785899	15861.253328619106	14704.719911639448	18087.615244708155	16709.738037357183	0.18610824756706631	0.17945249544106576	429.4494859112601	5519.603964509908	399.2756095484074	5131.786881758831
5.615610957730194	10225.295219347481	9658.813928591233	13164.997774417394	12288.051425870974	14571.77781127107	13547.865938763767	15876.92947600183	14719.253040312591	18105.494165394135	16726.254940142266	0.18610849936833332	0.17945273635202968	426.0042256343004	5508.314115887042	396.0724666112219	5121.290889289696
5.649447838681973	10235.363040636941	9668.32438690065	13177.966139977763	12300.15610072958	14586.13415504583	13561.213582974386	15892.573418095082	14733.75631231727	18123.336408159375	16742.737958282993	0.18610875570332294	0.179452981600628	422.5769127187086	5496.921278754249	392.8860102901235	5110.699155319482
5.6834886038631165	10245.409783831672	9677.814942722092	13190.907489851224	12312.235562619206	14600.460640473122	13574.533468375601	15908.184862344357	14748.22945643724	18141.141640277612	16759.186784384998	0.18610901665394852	0.17945323126523172	419.16748009287403	5485.425150886644	389.7161782326002	5100.011399072129
5.717734481778674	10255.435257204652	9687.28541509727	13203.821579469544	12324.289583321664	14614.756997674416	13587.825344080278	15923.76351534836	14762.67220067159	18158.909528073433	16775.601110177086	0.18610928230360785	0.1794534854256307	415.7758608739532	5473.825430539902	386.5629082599189	5089.227340200916
5.75218670833605	10265.439268433582	9696.735622508133	13216.70816354017	12336.317933943557	14629.022955984687	13601.088958470318	15939.309082860835	14777.084272235916	18176.63973692465	16791.98062651284	0.18610955273720842	0.17945374416306042	412.4019883669389	5462.121816455387	383.42613836636883	5078.346698792186
5.786846526889619	10275.421624600847	9706.165382877143	13229.566996046933	12348.320384917299	14643.258243953442	13614.324059198001	15954.821269791933	14791.465397563998	18194.33193126417	16808.325023372803	0.18610982804119597	0.17945400756022703	409.04579605843173	5450.3140077944845	380.3058067182719	5067.369195365813
5.821715188285586	10285.3821321935	9715.574513567211	13242.397830250819	12360.296706001698	14657.462589345883	13627.530393186908	15970.299780209687	14805.815302308998	18211.985774581965	16824.633989866103	0.18611010830358232	0.17945427570133607	405.70721762566245	5438.401704275981	377.20185165747534	5056.294550940394
5.856793950907131	10295.320597103677	9724.96283138216	13255.200418691295	12372.246666283267	14671.635719144657	13640.7077066336	15985.744317342132	14820.133711345465	18229.600929427856	16840.907214233033	0.186110393613973	0.1794545486721168	402.3861869320099	5426.3846061299555	374.1142116993433	5045.122487020679
5.892084080719833	10305.236824628428	9734.33015256659	13267.974513186891	12384.170034176752	14685.77735955077	13653.855745008472	16001.154583578576	14834.42034877049	18247.177057413228	16857.144383846666	0.1861106840635974	0.17945482655985234	399.08263802406145	5414.2624140777625	371.04282552949735	5033.852725569159
5.927586851317345	10315.13061946997	9743.676292806222	13280.71986483638	12396.066577426296	14699.88723598524	13666.974253057295	16016.53028047157	14848.674937905587	18264.71381921365	16873.34518521525	0.1861109797453373	0.17945510945340692	395.7965051351639	5402.034829397686	367.9876320074545	5022.484989074059
5.963303543967366	10325.001785735767	9753.00106722798	13293.436224019692	12407.936063106272	14713.965073090349	13680.062974802406	16031.871108738576	14862.897201298189	18282.2108745711	16889.509303984243	0.1861112807537565	0.17945539744325453	392.5277226843755	5389.7015539277345	364.9485701653466	5011.019000542816
5.999235447657878	10334.850126938774	9762.304290400294	13306.123340399094	12419.778257622436	14728.010594731317	13693.121653544245	16047.176768263986	14877.086860723542	18299.66788229659	16905.636424938773	0.18611158718513246	0.17945569062150785	389.2762252764951	5377.262290081475	361.92557920803665	4999.454483526759
6.035383859143656	10344.675445997496	9771.585776333222	13318.780962920131	12431.592926712821	14742.023523997615	13706.15003186263	16062.44695810084	14891.24363718632	18317.084500272504	16921.72623200574	0.18611189913748727	0.17945598908194932	386.04194769941387	5364.716740834061	358.918598510616	4987.791162098292
6.071750082993084	10354.477545236188	9780.845338478677	13331.408839812782	12443.379835448824	14756.003583204601	13719.14785161823	16077.681376472816	14905.367250922427	18334.46038545519	16937.77840825626	0.1861122167106182	0.17945629292005924	382.82482492673444	5352.064609770197	355.9275676208781	4976.028760904446
6.108335431635222	10364.25622638505	9790.08278973068	13344.006718592595	12455.138748236312	14769.950493895058	13732.11485395407	16092.879720776215	14919.457421400884	18351.79519387759	16953.792635908052	0.18611254000613112	0.17945660223304852	379.6247921162867	5339.305601087399	352.952426258591	4964.167005171068
6.145141225407182	10374.011290580398	9799.297942425605	13356.574346061836	12466.869428816724	14783.863976840848	13745.05077929706	16108.041687581974	14933.513867325712	18369.088580651936	16969.768596327947	0.18611286912747263	0.17945691711988965	376.44178461038973	5326.439419615548	349.99311431345996	4952.2056206963025
6.182168792601758	10383.742538364895	9808.490608342352	13369.111468310717	12478.57164026814	14797.743752044562	13757.955367359433	16123.166972637779	14947.536306637732	18386.340199972467	16985.70597003428	0.18611320417996435	0.17945723768134755	373.2757379342511	5313.4657708136365	347.04957184704836	4940.144333890174
6.2194194695153895	10393.449769687692	9817.660598702732	13381.617830718527	12490.245145006573	14811.589538741151	13770.828357140519	16138.255270870062	14961.524456516736	18403.549705118145	17001.60443669967	0.1861135452708355	0.1794575640200136	370.1265877971309	5300.384360799566	344.12173909216654	4927.982871783432
6.256894600496366	10403.13278390472	9826.807724171624	13394.093177954981	12501.889704787036	14825.40105539974	13783.669486928202	16153.306276386294	14975.478033383317	18420.716748455634	17017.463675153445	0.18611389250925842	0.17945789624033848	366.9942700912943	5287.194896363653	341.2095564500196	4915.720962008461
6.294595537993358	10412.791379778848	9835.93179485727	13406.537253981396	12513.505080704777	14839.178019725316	13796.478494300603	16168.319682477088	14989.396752900942	18437.84098144207	17033.283363384395	0.18611424600638454	0.17945823444866518	363.87872089259326	5273.897084989585	338.31296449402	4903.3583328672685
6.332523642604218	10422.425355480209	9845.032620311644	13418.94980205213	12525.09103319663	14852.920148660658	13809.255116127893	16183.29518161858	15003.280329978177	18454.92205462823	17049.063178543605	0.18611460587537873	0.1794585787532637	360.77987645971007	5260.490634863265	335.4319039673719	4890.89471331751
6.370680283125076	10432.034508586372	9854.110009530668	13431.330564715803	12536.647322042178	14866.62715838807	13821.999088573893	16198.23246547463	15017.128478770692	18471.959617661378	17064.80279694713	0.18611497223145745	0.17945892926436605	357.69767323241103	5246.975254865363	332.5663157814706	4878.329832965508
6.40906683659976	10441.618636082601	9863.163770954525	13443.679283816693	12548.173706365069	14880.298764331283	13834.71014709787	16213.131224899176	15030.940912683474	18488.95331928842	17080.501894078872	0.18611534519192444	0.17945928609420267	354.63204783407855	5233.350654634181	329.71614101855084	4865.663422123063
6.447684688369473	10451.177534362178	9872.19371246804	13455.99570049619	12559.66994463442	14893.934681157496	13847.38802645642	16227.991149938738	15044.717344373124	18505.902807359158	17096.16014459358	0.18611572487620975	0.17945964935703726	351.5829370688589	5219.616544537246	326.88132092909655	4852.895211792085
6.486535232122802	10460.710999226585	9881.199641400914	13468.279555194114	12571.135794666066	14907.534622779142	13860.032460705177	16242.81192983472	15058.457485750025	18522.807728829343	17111.777222319684	0.18611611140590875	0.17946001916920526	348.55027792340843	5205.772635717876	324.06179693329614	4840.024933696259
6.525619869945995	10470.218825885915	9890.181364528184	13480.530587650333	12582.571013624105	14921.098302356171	13872.643183200877	16257.593253026092	15072.161047980813	18539.667729764184	17127.35280026251	0.186116504904819	0.17946039564914965	345.5340075659042	5191.818640104029	321.25751062014024	4827.052320294548
6.564940012373588	10479.700808959049	9899.138688070461	13492.748536906116	12593.975358022182	14934.62543229786	13885.219926603133	16272.334807151814	15085.827741490628	18556.482455341535	17142.886550607225	0.1861169054989836	0.17946077891746076	342.53406334330793	5177.754270380363	318.46840374477324	4813.9771047537215
6.604497078439295	10489.156742473955	9908.071417694282	13504.933141305648	12605.348583724905	14948.115724264962	13897.76242287635	16287.036279053398	15099.457275965464	18573.251549855293	17158.378144721933	0.18611731331672932	0.17946116909691467	339.55038278445136	5163.579240065068	315.6944182322477	4800.799021032173
6.644292495727218	10498.586419868054	9916.979358512588	13517.084138497643	12616.69044594951	14961.56888917189	13910.27040329194	16301.697354777662	15113.049360354877	18589.974656718983	17173.827253161136	0.18611772848870964	0.17946156631251317	336.58290360018145	5149.293263522908	312.9354961759527	4787.517803863622
6.684327700423376	10507.989633988567	9925.862315084985	13529.201265436994	12628.000699267197	14974.984637188958	13922.743598430157	16316.317719579494	15126.603702874267	18606.651418469384	17189.233545668787	0.18611815114794578	0.17946197069152353	333.6315636798681	5134.896055938676	310.1915798346454	4774.133188743144
6.724604137367524	10517.366177092736	9934.720091418163	13541.284258386218	12639.2790976047	14988.362677744417	13935.181738182222	16330.89705792444	15140.120011007506	18623.281476769946	17204.596691181665	0.1861185814298715	0.1794623823635205	330.69630109122954	5120.387333333492	307.4626116359141	4760.644911991898
6.76512326010531	10526.715840848176	9943.552490966324	13553.332852917158	12650.525394245931	15001.702719526795	13947.584551752527	16345.43505349154	15153.597991509621	18639.864472414538	17219.916357832895	0.18611901947237455	0.17946280146042756	327.77705408321344	5105.766812630929	304.7485341730353	4747.0527107305825
6.805886530940724	10536.038416333275	9952.35931663147	13565.346783912719	12661.73934183341	15015.004470487242	13959.951767660592	16359.931389176292	15167.037350409255	18656.40004533129	17235.192212955168	0.18611946541584268	0.17946322811655976	324.87376108398894	5091.0342116453685	302.04929020634154	4733.356322922744
6.846895420988873	10545.33369403751	9961.140370763966	13577.325785568539	12672.920692370099	15028.267637841855	13972.283113743506	16374.385747093525	15180.437793011626	18672.88783458639	17250.423923084563	0.18611991940320943	0.17946366246866755	321.9863606991712	5076.189249076415	299.3648226628429	4719.555487382691
6.888151410229076	10554.601463861736	9969.895455162803	13589.269591394646	12684.069197220848	15041.491928073965	13984.57831715793	16388.797808580257	15193.79902390103	18689.32747838785	17265.61115396385	0.18612038157999963	0.17946410465598023	319.11479171339306	5061.231644558255	296.6950746346556	4705.649943779688
6.92965598755826	10563.841515118655	9978.624371076141	13601.17793421737	12695.184607114252	15054.67704693672	13996.83710438255	16403.167254198874	15207.120746943852	18705.71861408966	17280.753570546385	0.1861208520943758	0.1794645548202521	316.25899309059605	5046.161118678749	294.0399893808353	4691.639432678465
6.971410650844719	10573.053636533117	9987.326919201674	13613.05054618105	12706.266672144262	15067.822699455486	14009.059201220294	16417.493763740134	15220.402665291282	18722.060878195716	17295.85083699966	0.18612133109718834	0.17946501310580654	313.4189039695775	5030.977392938919	291.3995103240886	4677.52369551314
7.01341690698215	10582.2376162424	9996.002899687057	13624.887158749767	12717.315141771925	15080.92858993021	14021.244332800665	16431.777016226122	15233.644481382233	18738.353906363776	17310.90261670912	0.18612181874202116	0.17946547965958487	310.59446366803604	5015.680189832579	288.7735810523154	4663.302474630065
7.055676271944047	10591.393241796777	10004.652112130352	13636.68750270942	12728.329764827156	15093.99442193824	14033.39222358216	16446.01668991373	15246.845896946284	18754.59733340994	17325.908572281987	0.1861223151852444	0.1794659546311927	307.7856116818439	5000.269232862629	286.1621453190455	4648.975513317157
7.098190270838397	10600.52030015974	10013.274355580523	13648.451308169453	12739.310289510602	15107.019898336754	14045.502597354749	16460.212462297673	15260.006613006744	18770.790793312655	17340.868365551258	0.18612282058606333	0.1794664381729477	304.9922876828932	4984.74424652243	283.56514704276924	4634.542555810418
7.1409604379627405	10609.618577708517	10021.869428537908	13660.178304564914	12750.25646339548	15120.004721265523	14057.575177242372	16474.36401011394	15273.126329883731	18786.933919217223	17355.7816575797	0.18612333510657014	0.1794669304399305	302.2144315181067	4969.104956309311	280.9825303039979	4620.003347272985
7.183988316859528	10618.68786023428	10030.43712895454	13671.868220658183	12761.168033429274	15132.948592149372	14069.60968570526	16488.471009342862	15286.204747197062	18803.02634343989	17370.648108663663	0.18612385891179645	0.17946743159003395	299.4519832111837	4953.351088769268	278.41423934767954	4605.35763384914
7.227275460371831	10627.727932942724	10038.977254234786	13683.52078454121	12772.044745935831	15145.851211701194	14081.60584454274	16502.533135212827	15299.241563869651	18819.06769747265	17385.46737833749	0.18612439216976723	0.17946794178401346	296.70488296306576	4937.482371530961	275.8602185837226	4590.605162699707
7.270823430699384	10636.738580454401	10047.489601235757	13695.13572363743	12782.886346617212	15158.71227992459	14093.563374895735	16516.550062203583	15312.236478130644	18835.057611987624	17400.239125377568	0.1861249350515537	0.17946846118554066	293.9730711474549	4921.498533254955	273.32041258286336	4575.745681954082
7.31463379945495	10645.719586805044	10055.973966267718	13706.712764703716	12793.692580555535	15171.5314961166	14105.481997249306	16530.52146404967	15325.189187518543	18850.99571684158	17414.963007806473	0.18612548773133117	0.17946898996125565	291.2564883143059	4905.399303712416	270.7947660795762	4560.778940774966
7.358708147721062	10654.670735446123	10064.4301450947	13718.251633832648	12804.463192215157	15184.308558870782	14117.361431435524	16544.447013744175	15338.099388884735	18866.881641080832	17429.638682897526	0.18612605038643287	0.17946952828082025	288.5550751883129	4889.184413784649	268.2832239709096	4545.704689368606
7.403048066107065	10663.59180924511	10072.857932934876	13729.752056454448	12815.197925444496	15197.043166079917	14129.201396636023	16558.32638354216	15350.96677839666	18882.715012945806	17444.26580717896	0.18612662319740872	0.1794700763169741	285.86877266754163	4872.853595465887	265.78573131523444	4530.5226789810695
7.447655154806527	10672.482590486019	10081.257124461135	13741.213757339272	12825.896523478204	15209.735014939117	14141.001611384887	16572.159244964525	15363.791051541355	18898.49545987604	17458.844036438502	0.1861272063480841	0.17947063424558962	283.1975218244188	4856.406581897754	263.3022333337285	4515.232661948539
7.49253102365499	10681.342860869707	10089.627513801568	13752.636460599246	12836.558728939217	15222.383801948707	14152.76179357144	16585.945268801566	15376.571903128915	18914.22260851493	17473.37302572794	0.18612780002561832	0.17947120224572985	280.5412639050628	4839.843107387889	260.8326754081063	4499.8343916730955
7.537677292188054	10690.172401514412	10097.968894539912	13764.019889690835	12847.184283840788	15234.989222917402	14164.481660443027	16599.68412511696	15389.309027295923	18929.89608471495	17487.85242936758	0.1861284044205654	0.1794717804997055	277.8999403291964	4823.1629074276425	258.37700308143394	4484.327622672077
7.583095589699846	10698.970992956105	10106.281059716162	13775.363767416986	12857.772929588751	15247.550972965346	14176.160928608044	16613.375483251526	15402.00211750918	18945.51551354258	17502.281900951115	0.18612901972693674	0.17947236919313436	275.2734926872072	4806.365718668327	255.93516205702326	4468.712110568304
7.628787555301809	10707.738415148842	10114.56380182694	13786.66781592931	12868.324406983502	15260.0687465271	14187.79931403868	16627.019011827015	15414.650866569134	18961.08051928335	17516.66109335013	0.1861296461422636	0.1794729685150021	272.6618627435528	4789.451279006433	253.50709819881013	4452.987612129189
7.674754837981857	10716.474447465376	10122.816912826174	13797.931756730626	12878.838456222415	15272.542237355152	14199.396532074154	16640.614378750353	15427.25496661381	18976.590725447364	17530.989658719212	0.18613028386765906	0.17947357865772193	270.0649924344616	4772.419327560812	251.09275753085967	4437.1538852737285
7.720999096663877	10725.178868697365	10131.040184125446	13809.15531067703	12889.31481690185	15284.971138522793	14210.952297423479	16654.161251217396	15439.814109122313	18992.045754774306	17545.267248500553	0.1861309331078868	0.17947419981719895	267.4828238672926	4755.26960469503	248.6920862364932	4421.210689087864
7.767522000267617	10733.851457056	10139.233406594667	13820.338197980527	12899.753228019617	15297.35514242773	14222.46632416878	16667.659295717312	15452.327984918866	19007.445229239143	17559.493513429206	0.18613159407142507	0.17947483219289193	264.9152993209718	4738.001852040645	246.30503065921948	4405.157783855684
7.814325227768903	10742.49199017224	10147.396370562501	13831.48013821116	12910.15342797713	15309.693940795101	14233.93832576825	16681.108178036393	15464.796284176486	19022.788770057257	17573.668103537937	0.1861322669705335	0.17947547598787802	262.36236124511925	4720.615812513977	243.9315373004065	4388.994931045454
7.861410468260233	10751.100245097434	10155.528865816907	13842.58085029973	12920.515154581759	15321.98722468115	14245.368015059355	16694.507563262654	15477.218696420969	19038.075997690372	17587.790668162397	0.18613295202132454	0.17947613140891935	259.8239522597287	4703.111230334267	241.5715528196015	4372.72189334454
7.908779421011744	10759.675998303523	10163.630681605633	13853.640052539955	12930.838145049134	15334.234684476356	14256.755104261993	16707.857115789717	15489.594910534799	19053.306531851813	17601.860855946285	0.18613364944383134	0.1794767986665308	257.30001515481854	4685.487851038575	239.22502403598628	4356.338434693869
7.956433795532517	10768.21902568367	10171.701606636841	13864.65746259125	12941.122136005673	15346.436009909175	14268.09930498188	16721.156499321492	15501.924614761323	19068.479991512595	17615.878314846777	0.1861343594620799	0.17947747797504565	254.79049289092654	4667.74542151764	236.89189792631078	4339.844320291653
8.004375311632296	10776.729102552557	10179.741429079546	13875.632797481088	12951.366863490852	15358.590890049378	14279.400328213722	16734.405376876366	15514.207496708686	19083.59599490698	17629.84269213971	0.18613508230416095	0.17947816955268686	252.29532859570463	4649.883689987473	234.57212162329233	4323.239316578489
8.052605699483543	10785.206003646808	10187.749936564109	13886.565773607555	12961.572062959647	15370.699013311607	14290.657884344531	16747.60341079167	15526.443243353984	19098.654159538415	17643.75363442503	0.18613581820230485	0.179478873621638	249.81446556813898	4631.902406074107	232.265642418497	4306.523191312328
8.101126699683881	10793.649503125502	10195.72691618291	13897.456106742082	12971.737469285148	15382.760067459194	14301.871683157173	16760.750262728383	15538.631541047602	19113.654102185672	17657.610787632457	0.18613656739295667	0.17947959040811404	247.34784727435908	4613.801320783328	229.97240775913815	4289.695713540539
8.149940063318896	10802.059374570421	10203.672154490663	13908.303512031876	12981.862816760837	15394.773739607528	14313.041433833554	16773.84559367545	15550.772075517236	19128.595438908636	17671.41379702682	0.18613733011685224	0.17948032014243612	244.8954173476959	4595.580186512321	227.6923652489786	4272.756653637625
8.199047552025359	10810.435390986588	10211.585437505151	13919.107704002705	12991.947839103375	15406.739716227956	14324.166844958361	16786.889063954608	15562.864531872476	19143.477785054663	17685.162307214006	0.1861381066190962	0.17948106305910413	242.4571195919998	4577.238757145591	225.42546264911653	4255.705783343874
8.248450938054788	10818.777324802719	10219.466550707635	13929.868396561676	13001.992269455022	15418.657683151645	14335.247624522442	16799.88033322522	15574.908594609047	19158.300755264925	17698.85596214656	0.18613889714924267	0.17948181939687546	240.03289797581965	4558.776787966955	223.17164787370712	4238.542875706218
8.298152004337403	10827.084947871386	10227.315279043296	13940.58530299963	13011.995840386136	15430.527325573012	14346.283479926255	16812.81906048864	15586.903947613104	19173.063963480297	17712.494405129393	0.18613970196137478	0.17948258939884013	237.62269663470215	4540.19403573731	220.93086899386253	4221.2677051885985
8.348152544546481	10835.3580314697	10235.131406921977	13951.258135994292	13021.958283898095	15442.348328054011	14357.2741179838	16825.70490409353	15598.850274166085	19187.76702294832	17726.077278826036	0.18614052131418704	0.17948337331250067	235.22645987189026	4521.490258722566	218.7030742353818	4203.880047638435
8.398454363163072	10843.59634629943	10242.914718218428	13961.886607612694	13031.879331425596	15454.120374527694	14368.219244925906	16838.537521740378	15610.747256948853	19202.409546229206	17739.604225264233	0.18614135547107122	0.17948417138985237	232.8441321561404	4502.665216690395	216.488211978256	4186.379680312704
8.449059275541144	10851.799662487652	10250.664996273083	13972.470429314328	13041.758713839698	15465.843148302485	14379.11856640431	16851.31657048682	15622.594578046717	19216.991145202923	17753.074885842434	0.186142204700199	0.17948498388746453	230.47565812212997	4483.718670937233	214.28623075739597	4168.76638191333
8.49996910797308	10859.9677495869	10258.382023892349	13983.009311953712	13051.596161450258	15477.51633206589	14389.971787495111	16864.04170675237	15634.391918953797	19231.511431075473	17766.48890133561	0.1861430692746106	0.17948581106656442	228.12098256882746	4464.650384286419	212.09707925995463	4151.039932559244
8.551185697755594	10868.100376575654	10266.065583349226	13993.502965783424	13061.391404008817	15489.139607888746	14400.778612702714	16876.712586323723	15646.1389605779	19245.970014385886	17779.84591190169	0.18614394947230362	0.17948665319312085	225.78005046056933	4445.460121139418	209.9207063271897	4133.200113854371
8.602710893256043	10876.197311858637	10273.715456383745	14003.951100456938	13071.144170711328	15500.712657229215	14411.538745963626	16889.328864359813	15657.835383245289	19260.36650501302	17793.14555708782	0.18614484557632224	0.1794875105379319	223.4528069261287	4426.147647475358	207.75706095347414	4115.246708882507
8.654546553979111	10884.258323267208	10281.331424203503	14014.353425031606	13080.854190201007	15512.235160937013	14422.251890650392	16901.890195397118	15669.480866705571	19274.70051218255	17806.387475836815	0.18614575787484974	0.17948838337671177	221.13919725839514	4406.712730887812	205.6060922855977	4097.17950223526
8.706694550633951	10892.283178059695	10288.91326748413	14024.709647971638	13090.521190571153	15523.706799257605	14432.917749575516	16914.39623335495	15681.075090136617	19288.971644474048	17819.571306493668	0.18614668666130088	0.17948927199018055	218.83916691373452	4387.155140580609	203.46774962270865	4078.9982800176367
8.759156765201672	10900.271642921714	10296.460766369772	14035.019477151078	13100.144899368017	15535.12725183643	14443.536024995448	16926.846631540833	15692.617732149538	19303.179509828118	17832.696686812145	0.18614763223441946	0.17949017666415507	216.55266151120304	4367.474647397641	201.3419824151788	4060.702829869464
8.811935091003267	10908.223483966469	10303.973700473527	14045.282619856818	13109.725043593677	15546.496197723212	14454.106418614603	16939.24104265589	15704.108470793712	19317.32371555361	17845.76325396141	0.18614859489837277	0.17949109768964197	214.2796268328966	4347.671023844276	199.22874026501086	4042.2929409868084
8.865031432767935	10916.138466735081	10311.451848877945	14055.498782791694	13119.261349708991	15557.813315376328	14464.628631589456	16951.579118800386	15715.546983561933	19331.403868334975	17858.770644532826	0.1861495749628513	0.1794920353629326	212.02000882397988	4327.744044126477	197.1279729261878	4023.7684041629545
8.918447706701835	10924.016356196962	10318.89499013554	14065.667672077678	13128.753543636654	15569.078282667317	14475.102364532784	16963.860511479455	15726.93294739569	19345.419574239902	17871.718494546978	0.18615057274317046	0.1794929899856979	209.77375359035796	4307.693484120537	195.0396303019661	4005.129011753015
8.972185840557227	10931.856916749897	10326.302902269052	14075.788993258746	13138.201350763937	15580.290776885078	14485.527317517577	16976.084871608386	15738.266038690117	19359.370438726437	17884.60643946023	0.18615158856037006	0.17949396186508731	207.54080739876372	4287.51912141731	192.963662445487	3986.3745577214286
9.02624777370205	10939.659912220493	10333.675362772066	14085.862451304276	13147.604495945943	15591.450474740624	14495.903190081524	16988.25184951867	15749.545933299602	19373.256066651003	17897.43411417214	0.18615262274132183	0.17949495131382875	205.32111667955178	4267.220735392533	190.9000195620465	3967.504837706685
9.080635457189915	10947.42510586443	10341.012148609407	14095.887750612217	13156.96270350863	15602.557052371649	14506.229681231263	17000.36109496375	15760.772306543095	19387.076062276104	17910.201153032507	0.18615367561883345	0.17949595865032913	203.11462802128517	4246.798107136507	188.84865200408967	3948.5196489524096
9.135350853830497	10955.152260366533	10348.313036217418	14105.864595012108	13166.275697251713	15613.610185346886	14516.506489446494	17012.412257124637	15771.944833209349	19400.830029277862	17922.90718984839	0.18615474753175762	0.17949698419877805	200.92128817306366	4226.251019520685	186.80951027348056	3929.41879037302
9.190395938260405	10962.841137841184	10355.577801504529	14115.792687768553	13175.543200451964	15624.609548671064	14526.733312684602	17024.404984616096	15783.063187562686	19414.517570754288	17935.551857891656	0.1861558388251009	0.17949802828925485	198.74104404487298	4205.579257243779	184.7825450217788	3910.2020625933073
9.245772697014415	10970.49149983244	10362.806219851567	14125.671731584394	13184.764935866277	15635.554816789481	14536.909848384954	17036.33892549255	15794.127043348406	19428.138289233197	17948.134789906315	0.1861569498501375	0.17949909125783212	196.57384270516923	4184.782606801018	182.76770704805676	3890.869267927017
9.301483128597186	10978.10310731424	10369.998066112146	14135.501428604031	13193.940625734835	15646.445663592798	14547.035793473406	17048.213727254133	15805.136073798507	19441.691786680323	17960.655618115998	0.18615808096452197	0.1795001734466892	194.41963138096617	4163.86085652234	180.7649472989433	3871.4202104071155
9.357529243555355	10985.675720690533	10377.153114612991	14145.28148041673	13203.06999178427	15657.281762421819	14557.11084436677	17060.029036852815	15816.089951637283	19455.17766450757	17973.11397423153	0.18615923253240613	0.17950127520421982	192.27835745774792	4142.813796591479	178.774216868449	3851.8546958025545
9.413913064550128	10993.209099795473	10384.271139154325	14155.011588060006	13212.152755230916	15668.062786072396	14567.134696977417	17071.784500698635	15826.98834908715	19468.595523581345	17985.50948945865	0.1861604049245576	0.1795023968851469	190.14996848022565	4121.641219102312	176.79546699866478	3832.1725316727534
9.47063662643026	11000.703003893608	10391.351913010258	14164.691452023133	13221.18863678416	15678.788406800479	14577.107046718002	17083.47976466611	15837.830937874622	19481.944964231207	17997.84179450594	0.18616159851847922	0.17950353885063855	188.03441214939812	4100.3429180146195	174.82864907736075	3812.3735273289494
9.527701976305488	11008.157191679831	10398.395208928954	14174.320772250328	13230.177356649507	15689.458296326802	14587.027588505887	17095.114474100315	15848.61738923591	19495.225586258053	18010.110519592396	0.18616281369853285	0.1795047014684232	185.93163632342475	4078.918689205777	172.87371463848103	3792.4574938854203
9.585111173620431	11015.571421279637	10405.40079913308	14183.899248144446	13239.118634532106	15700.072125842216	14596.896016768127	17106.688273823605	15859.347373923201	19508.436988943173	18022.315294455748	0.18616405085606377	0.17950588511291155	183.84158901826595	4057.3683305210434	170.9306153626385	3772.4242442920804
9.642866290228868	11022.945450249097	10412.368455320011	14193.426578570334	13248.012189639967	15710.629566012607	14606.712025446057	17118.20080814197	15870.02056221052	19521.578771056775	18034.455748360335	0.18616531038952822	0.17950709016531619	181.76421840486	4035.691641729325	168.9993030747719	3752.2735933088697
9.700969410468568	11030.279035574891	10419.297948662079	14202.90246185833	13256.857740687326	15721.13028698403	14616.475308000152	17129.651720851587	15880.636623899869	19534.65053086692	18046.53151010532	0.18616659270462227	0.1795083170137775	179.69947281040368	4013.8884245925583	167.0797297453537	3732.0053575662896
9.75942263123647	11037.571933674382	10426.189049806868	14212.32659580787	13265.655005898105	15731.573958387966	14626.185557414934	17141.040655245582	15891.195228327457	19547.651866148568	18058.542208033046	0.18616789821441498	0.17950956605348825	177.64730071736267	3991.9584828675725	165.17184748948785	3711.6193555700593
9.818228062064373	11044.823900395544	10433.0415288774	14221.698677690982	13274.40370300927	15741.960249346475	14635.842466203838	17152.36725412064	15901.6960443699	19560.58237419257	18070.487470037326	0.18616922733948107	0.1795108376868232	175.60765076384996	3969.901622345671	163.27560856613854	3691.1154077104293
9.877387825195074	11052.034691017036	10439.855155472344	14231.018404256005	13283.103549274307	15752.288828477665	14645.445726414195	17163.631159784003	15912.138740450546	19573.44165181509	18082.36692357199	0.18617058050803986	0.17951213232346835	173.58047174144303	3947.717650834471	161.39096537833393	3670.4933363017626
9.936904055658934	11059.204060247957	10446.629698666207	14240.285471730993	13291.754261466696	15762.559363900735	14654.995029632266	17174.83201406004	15922.5229845459	19586.22929536659	18094.180195659454	0.18617195815609228	0.17951345038055716	171.56571259582415	3925.4063782016747	159.51787047252583	3649.7529655853286
9.996778901350961	11066.33176222794	10453.364927009485	14249.49957582759	13300.355555883416	15772.77152324169	14664.490066988286	17185.969458297517	15932.848444192045	19598.944900741582	18105.926912899406	0.18617336072756413	0.1795147922828029	169.56332242731878	3902.967616420705	157.65627653773117	3628.8941217535175
10.05701452310831	11073.417550526936	10460.06060852879	14258.66041174457	13308.907148348468	15782.924973638614	14673.930529161591	17197.043133376443	15943.114786491198	19611.58806338801	18117.606701477605	0.1861747886744503	0.17951615846263916	167.57325048861094	3880.4011795436963	155.8061364061141	3607.9166329754516
10.117613094788254	11080.461178145093	10466.716510726985	14267.767674171611	13317.408754216449	15793.019381747228	14683.316106385802	17208.05267971527	15953.321678118322	19624.158378316988	18129.219187174815	0.18617624245696118	0.17951754936035938	165.59544618464133	3857.706883738283	153.96740305084677	3586.8203293913975
10.178576803346665	11087.462397512496	10473.332400583166	14276.821057292891	13325.860088376035	15803.054413746388	14692.646488453933	17218.997737277954	15963.468785327686	19636.655440112405	18140.763995375655	0.18617772254367432	0.17951896542426096	163.62985907339316	3834.8845473257825	152.14002958776837	3565.6050431686454
10.239907848916916	11094.420960489097	10479.908044552893	14285.820254791044	13334.260865253778	15813.029735343825	14701.92136472386	17229.877945581404	15973.555773959826	19649.078842941086	18152.240751077974	0.18617922941168405	0.17952040711078995	161.67643886466976	3811.9339907895774	150.3239692740317	3544.270608503837
10.301608444889292	11101.336618364316	10486.443208568038	14294.764959850752	13342.610798817537	15822.945011781676	14711.140424123429	17240.692943702656	15983.582309448155	19661.42818056256	18163.649078901813	0.18618076354675958	0.17952187488469176	159.73513541919237	3788.855036791414	148.5191755072592	3522.8168616369367
10.363680817990868	11108.209121856888	10492.937658036943	14303.65486516271	13350.909602580325	15832.79990784232	14720.303355156026	17251.44237028646	15993.548056826043	19673.703046339393	18174.988603098962	0.18618232544350205	0.1795233692191602	157.80589874830912	3765.6475101779215	146.7256018252083	3501.243640860077
10.426127208365882	11115.038221114351	10499.391157844191	14312.489662927219	13359.156989603744	15842.594087853959	14729.409845905713	17262.125863552475	16003.452680733497	19685.90303324709	18186.25894756207	0.1861839156055039	0.1795248905959922	155.8886790144461	3742.3112380439416	144.94320190609142	3479.5507865697145
10.488949869656532	11121.823665712933	10505.803472350783	14321.269044858347	13367.352672501993	15852.32721569674	14738.459584043056	17272.74306130328	16013.295845424578	19698.02773388492	18197.4597358346	0.18618553454551634	0.17952643950574582	153.98342653020518	3718.8460497241467	143.17192956834333	3457.738141276408
10.552151069084381	11128.565204656941	10512.174365393845	14329.992702187556	13375.496363445369	15861.998954808343	14747.452256830347	17283.293600931673	16023.077214774206	19710.076740486027	18208.590591120173	0.18618718278561386	0.17952801644789856	152.09009175677784	3695.2517767944373	141.4117387682345	3435.805549584795
10.615733087532126	11135.262586378429	10518.503600286585	14338.660325667699	13383.5877741641	15871.60896819009	14756.387551127304	17293.777119428552	16032.796452285469	19722.04964492818	18219.65113629243	0.18618886085736513	0.1795296219310115	150.20862530570594	3671.52825314831	139.662583602214	3413.752858282067
10.679698219625935	11141.915558736719	10524.790939818186	14347.271605577007	13391.626615952202	15881.156918412913	14765.265153396753	17304.1932533908	16042.45322109695	19733.94603874457	18230.64099390502	0.18619056930200611	0.1795312564728934	148.33897793591314	3647.675314951688	137.92441830395546	3391.579916288145
10.744048773818252	11148.523869017761	10531.036146253427	14355.826231722835	13399.612599671078	15890.642467623253	14774.084749710079	17314.541639028943	16052.047183989842	19745.765513134396	18241.559786201327	0.18619230867061604	0.17953292060077117	146.48110055529105	3623.6928007132374	136.19719724560855	3369.286574717611
10.808787072471103	11155.087263933758	10537.238981332688	14364.323893445895	13407.545435753605	15900.065277549378	14782.846025753232	17324.82191217546	16061.578003395647	19757.507658974202	18252.40713512491	0.18619407952429837	0.17953461485145994	144.6349442192586	3599.580551284831	134.48087493689673	3346.8726868960075
10.87391545193992	11161.60548962234	10543.399206271451	14372.764279623996	13415.424834207746	15909.425009507302	14791.548666832246	17335.033708292507	16071.045341403393	19769.172066828603	18263.1826623294	0.18619588243436141	0.17953633977153885	142.8004601305147	3575.338409880176	132.77540602436056	3324.338108359836
10.93943626265785	11168.078291646085	10549.516581760166	14381.147078676257	13423.250504620595	15918.721324407188	14800.192357879268	17345.176662480353	16080.448859767424	19780.758326961834	18273.885989189122	0.18619771798250742	0.17953809591753045	140.97759963899443	3550.9662221153267	131.08074529180885	3301.682696902193
11.00535186922059	11174.505414991703	10555.590867963807	14389.471978567035	13431.02215616218	15927.953882759475	14808.776783458303	17355.250409485427	16089.788219914897	19792.266029348903	18284.516736809357	0.18619958676101958	0.17953988385607994	139.16631423996296	3526.4638359844685	129.39684765826678	3278.906312556006
11.071664650471687	11180.886604069261	10561.621824521455	14397.738666809932	13438.739497589355	15937.122344681156	14817.30162777114	17365.2545837086	16099.063082953486	19803.69476368703	18295.074526036922	0.18620148937295727	0.179541704164141	137.36655557558697	3501.8311019316316	127.72366817956208	3256.008817651309
11.138376999588447	11187.221602711468	10567.609210545963	14405.946830472021	13446.402237249835	15946.226369902295	14825.766574663434	17375.188819213756	16108.273109679301	19815.044119407474	18305.558977471006	0.18620342643235208	0.17954355742916414	135.57827543343592	3477.0678728511557	126.06116204662248	3232.9900768199004
11.205491324168262	11193.51015417273	10573.552784623378	14414.09615617781	13454.010083086048	15955.265617772295	14834.17130763062	17385.05274973607	16117.41796058465	19826.313685687044	18315.969711473816	0.1862053985644065	0.17954544424928934	133.8014257454197	3452.1740040904842	124.40928458512644	3209.849957003258
11.273010046315514	11199.752001128258	10579.45230481247	14422.186330113396	13461.562742639187	15964.23974726642	14842.515509824061	17394.846008690685	16126.497295866015	19837.503051460084	18326.306348181595	0.18620740640570133	0.1795473652335376	132.03595858838526	3427.1493534911424	122.76799125553225	3186.588327484671
11.340935602728974	11205.946885673065	10585.307528644113	14430.217038030587	13469.059923053128	15973.148416992295	14850.798864057117	17404.568229181277	16135.510775432072	19848.61180543041	18336.568507515614	0.18620945060440083	0.17954932100201457	130.28182618338906	3401.9937814120203	121.13723765243776	3163.20505991159
11.409270444789758	11212.094549321	10591.118213120726	14438.187965251089	13476.501331078536	15981.991285196538	14859.021052811404	17414.21904400885	16144.458058911852	19859.63953608353	18346.755809193433	0.1862115318204644	0.17955131218610965	128.53898089511495	3376.707150737755	119.51697950428934	3139.7000283095986
11.478017038649782	11218.19473300359	10596.884114715536	14446.098796670618	13483.886673076826	15990.768009771311	14867.18175824295	17423.79808568049	16153.338805662832	19870.585831698794	18356.867872740102	0.18621365072586385	0.1795533394287022	126.80737523111748	3351.2893268987536	117.90717267245054	3116.073109093588
11.547177865320764	11224.24717706891	10602.604989371894	14453.949216763114	13491.215655024234	15999.47824826105	14875.280662188507	17433.304986418276	16162.152674779254	19881.45028036188	18366.904317499615	0.1862158080048005	0.17955540338437295	125.08696184204018	3325.740177905187	116.30777315152227	3092.3241811036132
11.616755420763786	11230.251621280391	10608.280592502497	14461.738909584952	13498.487982515919	16008.121657869195	14883.317446171899	17442.73937816829	16170.899325100494	19892.232469977305	18376.86476264649	0.18621800435393077	0.17955750471961743	123.37769352043688	3300.0595743483864	114.71873706838232	3068.4531256137416
11.686752215979308	11236.207804815487	10613.910678988525	14469.467558779104	13505.703360769978	16016.697895464928	14891.291791410356	17452.100892609615	16179.578415219392	19902.931988281063	18386.74882719737	0.1862202404825924	0.1795596441130626	121.6795232006989	3274.2473894311115	113.14002068177797	3044.459826347418
11.75717077709787	11242.115466264373	10619.49500317879	14477.134847579417	13512.861494631621	16025.206617590065	14899.203378820986	17461.389161163523	16188.189603490839	19913.54842285347	18396.556130022866	0.18622251711303614	0.17956182225568917	119.99240395866218	3248.303498994559	111.57158038239868	3020.3441695147194
11.82801364547121	11247.974343628512	10625.033318888785	14484.740458814833	13519.96208857726	16033.647480465934	14907.05188902726	17470.603815002734	16196.732548040332	19924.08136113211	18406.286289859487	0.1862248349806636	0.17956403985105746	118.31628901141812	3222.2277815365233	110.01337269163923	2996.1060438053682
11.899283377763982	11253.784174319217	10630.525379399634	14492.284074913716	13527.004846718592	16042.020140000353	14914.83700236547	17479.74448506076	16205.206906772595	19934.530390424978	18415.938925321618	0.18622719483426475	0.17956629761553847	116.65113171604753	3196.0201182202436	108.4653542622982	2971.745340442285
11.970982546046038	11259.544695156022	10635.970937457154	14499.765377908012	13533.989472806916	16050.324251794558	14922.558398891491	17488.810802041233	16213.61233738047	19944.895097923596	18425.5136549139	0.18622959743626494	0.17956859627854477	114.99688556922774	3169.6803928888403	106.92748187719553	2947.2619531727396
12.043113737885237	11265.255642365079	10641.369745270558	14507.184049437572	13540.915670237066	16058.559471150265	14930.21575838719	17497.802396427433	16221.948497353533	19955.175070716443	18435.010097043276	0.18623204356297374	0.1795709365827732	113.35350420759642	3143.2084921086207	105.39971244843036	2922.6557782776654
12.115679556440844	11270.916751577486	10646.721554511383	14514.53977075449	13547.783142051749	16066.72545307682	14937.808760367237	17506.718898491934	16230.215043987135	19965.3698958025	18444.42787003161	0.18623453400483875	0.1795733192844437	111.72094140661648	3116.6043051769957	103.88200301815232	2897.926714628469
12.188682620557461	11276.527757827447	10652.026116312176	14521.832222727337	13554.591590945667	16074.821852298288	14945.337084085815	17515.559938306174	16238.411634391365	19975.479160104835	18453.766592128217	0.18623706956670324	0.1795757451535502	110.09915108117275	3089.867724164389	102.37431075754284	2873.074663683772
12.26212556485955	11282.088395550558	10657.283181265213	14529.061085845655	13561.340719269763	16082.84832326084	14952.800408543408	17524.32514575046	16246.537925500124	19985.502450484637	18463.0258815226	0.1862396510680707	0.17957821497410956	108.4880872831418	3062.9986438811757	100.87659296684433	2848.099529525265
12.336011039846525	11287.59839858161	10662.492499421125	14536.226040223952	13568.030229035467	16090.804520139673	14960.198412493695	17533.014150523413	16254.593574080372	19995.43935375476	18472.205356357365	0.18624227934337298	0.17958072954442095	106.88770420187211	3035.996961927507	99.38880707336648	2823.001218832098
12.41034171198835	11293.057500152792	10667.653820287287	14543.326765606362	13574.659821918738	16098.690096846623	14967.530774450213	17541.626582152297	16262.578236741088	20005.289456694205	18481.304634740936	0.18624495524224274	0.17958328967732373	105.29795616559568	3008.8625787585042	97.91091063291242	2797.7796409488656
12.485120263821853	11298.465432891526	10672.766892826497	14550.36294137087	13581.229199264582	16106.50470703748	14974.797172693607	17550.162070002916	16270.491569942986	20015.052346062275	18490.323334761084	0.18624767962979158	0.17958589620046717	103.71879763741163	2981.595397613477	96.44286132855632	2772.434707888402
12.560349394047481	11303.82192881815	10677.831465455149	14557.334246533539	13587.738062091013	16114.248004119176	14981.997285278294	17558.620243289603	16278.333230007536	20024.727608612782	18499.261074497765	0.18625045338689494	0.17958854995657839	102.15018321761454	2954.1953246071935	94.98461697007588	2746.9663343406282
12.63603181762671	11309.12671934382	10682.847286041737	14564.24035975311	13594.18611109357	16121.919641257608	14989.130790039775	17567.000731085704	16286.102873126798	20034.314831108913	18508.117472036905	0.1862532774104784	0.1795912518037402	100.59206764218106	2926.6622687214985	93.53613549399597	2721.374437707942
12.712170265880024	11314.37953526795	10687.814101904913	14571.080959335128	13600.573046649351	16129.519271384775	14996.197364601476	17575.303162333606	16293.800155372724	20043.81360033766	18516.89214548363	0.18625615261381287	0.17959400261567213	99.04440578215872	2898.9961418188177	92.09737496249727	2695.658938101027
12.78876748658549	11319.580106775871	10692.73165981176	14577.855723236466	13606.898568821454	16137.046547206684	15003.196686382038	17583.52716585535	16301.424732706993	20053.223503124875	18525.584712976153	0.18625907992681381	0.17959680328201533	97.50715264379687	2871.1968586845323	90.66829356356175	2669.819758382626
12.865826244077915	11324.728163436153	10697.59970597577	14584.564329069583	13613.162377363129	16144.50112121068	15010.128432602383	17591.672370362943	16308.976260990634	20062.544126350134	18534.19479269944	0.18626206029634546	0.17959965470862516	95.98026336793555	2843.264337034896	89.24884961078351	2643.8568241829053
12.943349319348618	11329.823434198099	10702.417986054947	14591.206454107085	13619.36417172222	16151.882645673411	15016.99228029309	17599.738404469197	16316.45439599405	20071.775056962168	18542.7220028994	0.18626509468653207	0.1796025578178688	94.46369322865212	2815.1984975128435	87.83900154207367	2617.7700638980605
13.0213395101458	11334.865647388688	10707.186245149544	14597.781775285752	13625.503651045263	16159.19077266815	15023.78790630146	17607.724896697968	16323.85879340668	20080.915881993726	18551.165961896728	0.18626818407907345	0.17960551354892598	92.95739763362508	2786.9992637364194	86.43870791923837	2591.5594087084755
13.099799631075467	11339.854530710014	10711.904227799954	14604.289969211308	13631.580514181884	16166.42515407297	15030.514987298966	17615.6314754954	16331.189108847157	20089.966188577597	18559.52628810132	0.1862713294735673	0.17960852285809814	91.46133212477434	2758.6665623388253	85.04792742889549	2565.224792636931
13.178732513703073	11344.789811236118	10716.57167798445	14610.730712162545	13637.594459689128	16173.585441578329	15037.173199788644	17623.45776924049	16338.444997873432	20098.925563961933	18567.80260002671	0.18627453188783732	0.1796115867191226	89.97545237495797	2730.2003229167312	83.66661888059753	2538.7661525197327
13.258141006655675	11349.6712154099	10721.188339116712	14617.103680095732	13643.545185835646	16180.67128669493	15043.762220112381	17631.203406256063	16345.626115992793	20107.793595526102	18575.994516304472	0.18627779235826702	0.17961470612348995	88.4997141903441	2701.6004781224765	82.29474120745726	2512.1834280639887
13.338027975724735	11354.498469040067	10725.753954043501	14623.408548649146	13649.43239060619	16187.682340761816	15050.281724458606	17638.86801482002	16352.732118672404	20116.56987079686	18584.10165569921	0.18628111194013958	0.17961788208077262	87.03407350805355	2672.8669636314735	80.93225346479448	2485.4765618308447
13.418396303969553	11359.27129729756	10730.268265041866	14629.644993147142	13655.255771705648	16194.618254954044	15056.731388869488	17646.45122317611	16359.7626613493	20125.25397746412	18592.123637123015	0.186284491707985	0.17962111561895341	85.57848639634904	2643.9997181799263	79.57911482945201	2458.6454992499202
13.49924889182131	11363.98942471238	10734.731013816634	14635.812688604827	13661.015026563524	16201.478680290988	15063.110889248712	17653.952659545568	16366.717399441062	20133.84550339766	18600.060079650742	0.18628793275593372	0.17962440778476457	84.13290905440226	2614.9986835895106	78.23528460116358	2431.690188689623
13.580588657187745	11368.652575169815	10739.141941497575	14641.911309732146	13666.70985233822	16208.263267644128	15069.419901369032	17661.37195213806	16373.595988356325	20142.344036663224	18607.91060253514	0.18629143619807403	0.17962775964403177	82.6972978120466	2585.8638047911227	76.9007222012151	2404.610581445042
13.662418535558457	11373.260471907	10743.500788636584	14647.940530938551	13672.339945921372	16214.971667745485	15075.658100879995	17668.708729163525	16380.398083505426	20150.749165539593	18615.67482522222	0.18629500316882014	0.17963117228202324	81.27160912884574	2556.5950298313983	75.57538717096031	2377.406631730497
13.744741480110864	11377.812837508878	10747.807295204539	14653.900026337016	13677.905003942005	16221.603531195455	15081.825163315447	17675.9626188433	16387.12334031096	20159.060478534957	18623.352367366526	0.18629863482328443	0.17963464680380814	79.8557995926094	2527.192309856415	74.25923917182081	2350.078296702355
13.827560461816718	11382.309393904405	10752.061200588281	14659.78946974855	13683.40472277089	16228.158508471133	15087.920764101367	17683.133249421913	16393.771414218638	20167.277564404114	18630.942848846847	0.1863023323376569	0.17963818433461767	78.44982592077577	2497.655599188991	72.95223798649386	2322.6255365307443
13.910878469549415	11386.749862362429	10756.26224358745	14665.608534706473	13688.838798524941	16234.636249934576	15093.944578563782	17690.220249178776	16400.34196070831	20175.4000121656	18638.445889782182	0.18630609690959302	0.17964178602021688	77.05364495972754	2467.984855340328	71.6543435169151	2295.0483143664896
13.9946985101918	11391.13396348762	10760.41016241105	14671.356894460845	13694.206927071331	16241.03640584117	15099.89628193639	17697.223246440084	16406.834635304756	20183.427411119104	18645.861110547445	0.18630992975860647	0.17964545302728144	75.66721368342405	2438.180038994644	70.36551578372018	2267.34659635555
14.079023608744702	11395.461417215978	10764.504694674048	14677.034221982603	13699.508804031859	16247.358626347828	15105.775549368564	17704.14186959056	16413.24909358885	20191.35935086282	18653.18813178969	0.186313832126472	0.17964918654378043	74.29048919212073	2408.241114003118	69.08571492678311	2239.5203516818583
14.163856808436103	11399.731942810367	10768.545577393765	14682.640189967824	13704.744124787165	16253.602561521311	15111.582055933206	17710.975747085395	16419.584991208652	20199.195421311015	18660.426574444333	0.18631780527763336	0.17965298777936817	72.9234287149302	2378.1680475021712	67.81490120437229	2211.5695525798947
14.24920117083096	11403.945258856122	10772.53254698624	14688.174470842312	13709.912584481068	16259.767861347049	15117.315476634809	17717.72450746273	16425.841983890772	20206.9352127124	18667.576059751686	0.1863218504996193	0.17965685796578243	71.56598960686824	2347.9608098422177	66.55303499251022	2183.494174333755
14.335059775941703	11408.101083255984	10776.46533926231	14693.636736765438	13715.01387802468	16265.854175737093	15122.97548641731	17724.38777935537	16432.019727451538	20214.57831566752	18674.636209273373	0.18632596910346955	0.17966079835725018	70.21812934827176	2317.6193746076897	65.30007678466791	2155.294195305556
14.421435722339384	11412.199133225411	10780.343689423742	14699.02665963469	13720.047700100775	16271.861154539034	15128.561760172299	17730.965191503405	16438.11787780859	20222.12432114744	18681.606644909294	0.18633016242416472	0.17966481023090047	68.8798055456864	2287.143718673382	64.05598719125555	2126.969596948009
14.50833212726552	11416.239125287348	10784.16733205902	14704.343911089658	13725.013745167835	16277.788447544262	15134.073972746924	17737.456372766366	16444.136090992204	20229.572820511792	18688.48698891432	0.18633443182106824	0.17966889488718632	67.55097593119717	2256.533822217025	62.820726939913584	2098.52036384074
14.595752126744532	11420.220775267224	10787.936001139324	14709.588162516528	13729.911707464527	16283.635704496928	15139.511798952317	17743.860952136023	16450.07402315721	20236.923405527803	18695.276863915733	0.1863387786783724	0.17967305365031136	66.23159836116247	2225.7896687076427	61.59425687408657	2069.946483675856
14.683698875697011	11424.143798287296	10791.649430013902	14714.759085051895	13734.741281013552	16289.40257510217	15144.874913571408	17750.178558748587	16455.931330594307	20244.175668388536	18701.975892930088	0.18634320440555827	0.1796772878686691	64.92163081587933	2194.9112449251115	60.37653795267397	2041.2479472793639
14.772175548053516	11428.007908761338	10795.307351405781	14719.85634958724	13739.502159626105	16295.088709035157	15150.16299136745	17756.408821897727	16461.707669742205	20251.329201732293	18708.583699380997	0.1863477104378576	0.17968159891528632	63.62103140032559	2163.8985410188325	59.16753125078685	2012.424748657737
14.861185336869132	11431.812820388812	10798.90949740699	14724.879626772874	13744.194036905867	16300.693755949622	15155.375707092106	17762.551371047164	16467.4026971993	20258.383598661498	18715.099907116542	0.18635229823672778	0.1796859881882758	62.32975834196259	2132.7515504630283	57.96719795772515	1983.4768849690445
14.95073145443871	11435.558246149	10802.455599473791	14729.828587022088	13748.816606253184	16306.217365486684	15160.512735493798	17768.605835843635	16473.01606973575	20265.338452762127	18721.52414042714	0.18635696929033607	0.17969045711130002	61.04776999147725	2101.470270116348	56.77549937776348	1954.404356575571
15.040817132412794	11439.243898294993	10805.945388421751	14734.702900515265	13753.369560869214	16311.659187283685	15165.57375132608	17774.571846129864	16478.547444305532	20272.19335812324	18727.856024063534	0.18636172511404805	0.17969500713403788	59.77502482198179	2070.054700218141	55.59239692904521	1925.2071670359
15.131445621914246	11442.869488347376	10809.378594420565	14739.50223720384	13757.852593759942	16317.018870982994	15170.558429355939	17780.44903195761	16483.996478058583	20278.947909356655	18734.09518325483	0.18636656725093148	0.17969963973266728	58.51148142851889	2038.504844411742	54.417852143451455	1895.8853231295943
15.222620193655578	11446.434727087906	10812.754946988864	14744.226266814418	13762.265397740335	16322.296066240968	15175.466444372309	17786.23702360094	16489.362828353136	20285.601701616924	18740.241243726963	0.18637149727226457	0.17970435641035085	57.257098527101334	2006.820709735155	53.25182666584442	1866.4388348585926
15.31434413805701	11449.939324552777	10816.074174988675	14748.874658852606	13766.607665438241	16327.490422736693	15180.297471194368	17791.935451569345	16494.64615276791	20292.154330621295	18746.293831720996	0.18637651677805628	0.1797091586977333	56.01183495555597	1975.0023066862486	52.09428225434385	1836.8677154956385
15.406620765365147	11453.382990026026	10819.336006619984	14753.44708260719	13770.879089298636	16332.601590181304	15185.051184680297	17797.543946621416	16499.846109114853	20298.60539267033	18752.2525740121	0.18638162739757577	0.1797140481534486	54.77564967186481	1943.0496491920203	50.94518077920657	1807.171981560532
15.499453405772549	11456.765432032307	10822.540169414775	14757.943207153756	13775.079361587339	16337.62921832656	15189.72725973549	17803.062139777976	16504.96235545133	20304.954484668007	18758.117097928076	0.18638683078989152	0.17971902636463333	53.54850175399042	1910.9627546295524	49.80448422253539	1777.3516528494656
15.592845409537835	11460.08635832995	10825.686390231273	14762.362701358858	13779.208174395195	16342.572956974273	15194.325371321409	17808.489662336033	16509.99455009309	20311.201204142853	18763.887031368708	0.18639212864442045	0.17972409494745523	52.33035039974493	1878.7416438600048	48.67215467848291	1747.4067524671555
15.686800147106629	11463.345475903317	10828.7743952477	14766.705233883536	13783.265219641868	16347.432455985045	15198.845194464015	17813.826145882107	16514.94235162681	20317.345149268433	18769.56200282484	0.18639752268148832	0.17972925554764657	51.12115492578596	1846.3863412193023	47.548154351563426	1717.337306796573
15.781321009233178	11466.542490955462	10831.803909956006	14770.970473187426	13787.250189079763	16352.207365287682	15203.286404262437	17819.07122230639	16519.805418922955	20323.385918884887	18775.141641397797	0.18640301465289902	0.1797345098410489	49.9208747681696	1813.896874559112	46.43244555742422	1687.1433455529623
15.87641140710273	11469.677108900127	10834.774659155413	14775.158087532249	13791.162774297884	16356.897334888115	15207.648675897688	17824.22452381635	16524.58341114875	20329.32311251993	18780.625576819075	0.18640860634251552	0.1797398595341706	48.729469480589614	1781.2732752291486	45.324990722190705	1656.824901793152
15.972074772454643	11472.749034353863	10837.686366945753	14779.267744985678	13795.002666725713	16361.502014878726	15211.931684641386	17829.285682950944	16529.275987781228	20335.156330410624	18786.013439470156	0.1864142995668526	0.17974530636475006	47.54689873452298	1748.5155780990608	44.22575238124409	1626.3820118969306
16.06831455770623	11475.757971127641	10840.538756720509	14783.299113424826	13798.769557636842	16366.0210554474	15216.135105864372	17834.254332594497	16533.88280862019	20340.885173524857	18791.304860402364	0.18642009617567773	0.17975085210233327	46.373122318909736	1715.6238215798512	43.134693179657916	1595.8147156089544
16.165134236077357	11478.703622218558	10843.331551159881	14787.251860540036	13802.463138152889	16370.454106886946	15220.258615045655	17839.130105991168	16538.403533801655	20346.509243583616	18796.499471357263	0.18642599805262736	0.17975649854886247	45.20810013980372	1682.5980476439	42.051775871790596	1565.1230560569093
16.262537301715792	11481.585689801002	10846.064472223445	14791.125653838297	13806.083099247087	16374.80081960426	15224.301887781114	17843.91263675905	16542.837823811	20352.028143082927	18801.596904786926	0.1864320071158296	0.17976224753927197	44.05179221932485	1649.4383018082008	40.97696332022315	1534.3070797375403
16.36052726982327	11484.403875217795	10848.737241142713	14794.920160646763	13809.629131747986	16379.060844129652	15228.264599792372	17848.601558904687	16547.18533949645	20357.44147531633	18806.596793874556	0.18643812531854542	0.17976810094209866	42.90415869587741	1616.1446331739426	39.91021849535173	1503.3668365259655
16.459107676782416	11487.157878971024	10851.349578413385	14798.635048116268	13813.100926342962	16383.23383112624	15232.146426935562	17853.1965068376	16551.44574208247	20362.74884439752	18811.49877255517	0.1864443546498141	0.17977406066010446	41.765159822563874	1582.7170944008976	38.85150447607157	1472.3023797348142
16.55828208028434	11489.84740071253	10853.901203787635	14802.269983224523	13816.498173582013	16387.319431399097	15235.947045210489	17857.69711538476	16555.61869318362	20367.949855282975	18816.30247553689	0.1864506971351185	0.17978012863090556	40.63475596845092	1549.15574177308	37.80078444830724	1441.1137660834938
16.658054059457015	11492.47213923445	10856.391836265791	14805.82463277972	13819.820563881007	16391.31729590504	15239.666130769245	17862.103019805592	16559.703854817977	20373.04411379538	18821.007538321785	0.1864571548370555	0.17978630682762015	39.51290761718701	1515.460635181982	36.758021704343264	1409.8010556981899
16.758427214994473	11495.031792459116	10858.821194088147	14809.298663423551	13823.067787525308	16395.227075761653	15243.303359925374	17866.413855806553	16563.700889421107	20378.031226646548	18825.613597227482	0.18646372985602466	0.17979259725952315	38.399575365445344	1481.6318380935118	35.72317964350805	1378.3643121658824
16.859405169286727	11497.526057428917	10861.188994726328	14812.691741634439	13826.239534673114	16399.048422256914	15246.858409162764	17870.629259556124	16567.609459859897	20382.910801461	18830.120289408704	0.18647042433092822	0.17979900197271642	37.294719924699166	1447.66941764066	34.696221770718694	1346.8036025078036
16.960991566550526	11499.954630295992	10863.49495487453	14816.003533730838	13829.335495358824	16402.78098685871	15250.330955144673	17874.748867700022	16571.42922944656	20387.6824467999	18834.527252879077	0.18647724043988242	0.17980552305080924	36.19830211919907	1413.5734445732087	33.67711169704853	1315.1189972218126
17.063190072960847	11502.317206311322	10865.738790440531	14819.233705874038	13832.355359496409	16406.424421224183	15253.720674722847	17878.77231737608	16575.159861952816	20392.345772184693	18838.834126533267	0.18648418040094505	0.1798121626156133	35.11028288534726	1379.3439932642505	32.6658131381555	1283.3105702530593
17.166004376783235	11504.613479813854	10867.920216536282	14822.381924071278	13835.298816882456	16409.978377209303	15257.02724494639	17882.699246229644	16578.801021623884	20396.900388121456	18843.04055016898	0.18649124647285525	0.17981892282785053	34.03062327277439	1344.9811417753808	31.662289914675057	1251.3783990372904
17.26943818850684	11506.843144219301	10870.03894746859	14825.447854178732	13838.16555719959	16413.44250687853	15260.250343071102	17886.529292428997	16582.352373193044	20401.345906125393	18847.146164509726	0.18649844095578544	0.1798258058878731	32.95928444247693	1310.484971806407	30.66650595169631	1219.3225644938648
17.37349524097843	11509.005892008428	10872.09469672913	14828.431161904164	13840.95527001933	16416.816462514154	15263.389646568323	17890.262094680667	16585.813581895753	20405.68193874533	18851.150611227167	0.18650576619211343	0.17983281403639917	31.89622766658431	1275.8555687172338	29.67842527819448	1187.143151041586
17.478179289537028	11511.101414715338	10874.087176984636	14831.331512809807	13843.6676448054	16420.099896626034	15266.444833134354	17893.897292245103	16589.184313484446	20409.908099588694	18855.053532964346	0.18651322456720162	0.17983994955526023	30.841414328227984	1241.0930215516128	28.69801202621602	1154.8402465884574
17.583494112149474	11513.129402915243	10876.01610006636	14834.148572314945	13846.302370916354	16423.292461961082	15269.41558069923	17897.434524952252	16592.464234242718	20414.024003346578	18858.854573358356	0.1865208185101956	0.179847214768164	29.794805921672378	1206.1974230553024	27.725230431431555	1122.4139425712638
17.689443509546752	11515.08954621216	10877.881176959816	14836.882005698684	13848.85913760891	16426.393811513113	15272.30156743637	17900.87343321759	16595.653011000544	20418.029265819383	18862.55337706423	0.18652855049483735	0.17985461204147207	28.75636404992838	1171.1688696206547	26.76004483185534	1089.8643339383416
17.79603130536116	11516.981533225879	10879.682117793614	14839.531478102082	13851.337634040314	16429.403598532008	15275.102471771253	17904.213658057564	16598.750311148495	20421.9235039419	18866.149589777873	0.1865364230402932	0.17986214378499024	27.726050426019356	1136.0074613457546	25.802419667495997	1057.1915191542357
17.90326134626431	11518.805051579204	10881.418631828652	14842.096654530971	13853.737549271493	16432.32147653389	15277.817972391078	17907.45484110608	16601.75580265313	20425.706335809773	18869.642858260406	0.18654443871199697	0.1798698124527762	26.703826872559148	1100.713302056305	24.852319480807637	1024.3956002425402
18.011137502105942	11520.559787884311	10883.090427446501	14844.577199857951	13856.058572269454	16435.147099310405	15280.447748253682	17910.59662463023	16604.669154071667	20429.37738070521	18873.032830361775	0.1865526001225097	0.17987762054396192	25.689655320180464	1065.2864992539398	23.909708915060037	991.4766827430576
18.119663666053608	11522.245427729174	10884.69721213786	14846.972778824811	13858.30039191004	16437.88012093861	15282.991478596972	17913.638651546775	16607.490034567254	20432.936259123573	18876.319155045232	0.1865609099323968	0.17988557060358967	24.683497807360254	1029.7271641422994	22.974552714425954	958.434875741601
18.228843754733095	11523.861655663322	10886.238692490424	14849.283056044409	13860.462696980263	16440.52019579042	15285.448842947984	17916.580565438147	16610.218113924	20436.38259279975	18879.50148241159	0.18656937085111924	0.17989366522346828	23.68531648098724	994.0354116642848	22.046815723748296	925.2702918765135
18.338681708369887	11525.408155183706	10887.714574176776	14851.507696003031	13862.545176180922	16443.066978542658	15287.819521132384	17919.42201056933	16612.853062562444	20439.71600473546	18882.579463724152	0.18657798563794503	0.1799019070430395	22.695073594746646	958.2113604634069	21.126462888234528	891.9830473545007
18.44918149093129	11526.88460871959	10889.12456194164	14853.646363061871	13864.547518128773	16445.520124186314	15290.10319328356	17922.16263190386	16615.394551554826	20442.936119225833	18885.552751433483	0.1865867571028746	0.17991029875026676	21.712731508814613	922.2551328931004	20.213459252539906	858.5732619357295
18.56034709026951	11528.290697617747	10890.468359589097	14855.698721459197	13866.469411358908	16447.879288036653	15292.299539852087	17924.80207512092	16617.842252640723	20446.042561887316	18888.42099920276	0.18659568810758664	0.17991884308253792	20.73825269016379	886.1668550465256	19.30776996012719	825.0410589203238
18.672182518265565	11529.626102126736	10891.745669969145	14857.664435311763	13868.310544326627	16450.144125742616	15294.408241614732	17927.339986631767	16620.19583824233	20449.03495968497	18891.183861932852	0.1866047815664003	0.1799275428275849	19.771599711151794	849.9466567253694	18.409360253848718	791.3865652023815
18.784691810974078	11530.890501381224	10892.956194964449	14859.543168616558	13870.070605409877	16452.314293296768	15296.428979684202	17929.776013596816	16622.454981480645	20451.912940960625	18893.840995788498	0.1866140404472565	0.17993640082442244	18.812735249695834	813.5946714612655	17.518195475029643	757.6099112485535
18.897879028768923	11532.083573385607	10894.099635476143	14861.3345852521	13871.749282910816	16454.389447044818	15298.361435518038	17932.109803942414	16624.61935619082	20454.67613546089	18896.39205822373	0.18662346777271768	0.17994541996430377	17.861622088603326	777.1110365111381	16.63424106244929	723.7112310766242
19.01174825648978	11533.204994997532	10895.175691409815	14863.038348979928	13873.346265057913	16456.369243695535	15300.205290928247	17934.341006378116	16626.688636938357	20457.324174365833	18898.836708008366	0.18663306662098686	0.17995460319169365	16.918223115004366	740.4958928525448	15.75746255274862	689.6906622927636
19.126303603589555	11534.254441910707	10896.184061660746	14864.654123445584	13874.86124000746	16458.253340330248	15301.960228090393	17936.469270413614	16628.662499034912	20459.856690317447	18901.17460525418	0.18664284012694582	0.1799639535052636	15.982501319842413	703.7493851822801	14.887825579440687	655.5483460687101
19.241549204282624	11535.231588637644	10897.124444099112	14866.181572179861	13876.293895845369	16460.041394412747	15303.625929553114	17938.494246376264	16630.54061855456	20462.273317448908	18903.40541144174	0.18665279148321454	0.17997347395890123	15.05441979803436	666.8716619391926	14.02529587324534	621.2844271706417
19.357489217694134	11536.136108491746	10897.996535554614	14867.620358599663	13877.643920588587	16461.733063798914	15305.202078247372	17940.41558542836	16632.322672349936	20464.57369141375	18905.528789447253	0.18666292394122813	0.17998316766274228	14.133941747029894	629.8628752622753	13.169839260692243	586.8990539298393
19.474127828010037	11536.967673569041	10898.800031800809	14868.970146008765	13878.91100218648	16463.328006746397	15306.688357495785	17942.232939584625	16634.008338068532	20466.75744941541	18907.54440356974	0.18667324081233683	0.17999303778422215	13.221030467087985	592.7231810186058	12.321421664026275	552.3923782408237
19.59146924462811	11537.725954729582	10899.53462753903	14870.230597598524	13880.094828522058	16464.825881924393	15308.0844510219	17943.945961729914	16635.597294169063	20468.82423023718	18909.45191955837	0.18668374546892796	0.18000308754914532	12.315649360694806	555.4527387982234	11.480009101476753	517.7645556051284
19.709517702309874	11538.41062157826	10900.200016382076	14871.40137644836	13881.195087413278	16466.22634842328	15309.390042959738	17945.554305636866	16637.0892199382	20470.77367427228	18911.25100464046	0.1866944413455649	0.18001332024277888	11.417761931428686	518.0517118759453	10.64556768591865	483.0157450805418
19.828277461333414	11539.021342445254	10900.795890837197	14872.482145526044	13882.211466613808	16467.529065764225	15310.604817862806	17947.057625983696	16638.483795506876	20472.605423554243	18912.941327549022	0.18670533194015448	0.18002373921096437	10.527331784673152	480.5202672625892	9.81806362466159	448.14610929228365
19.94775280764713	11539.557784366109	10901.32194228906	14873.472567688068	13883.143653814139	16468.733693909067	15311.728460713704	17948.455578372315	16639.780701867287	20474.319121787827	18914.522558551373	0.1867164208151307	0.18003434786125097	9.644322625928908	442.85857564536855	8.997463219267956	413.15581443952397
20.067948053024427	11540.019613061071	10901.7778609819	14874.372305679408	13883.991336642088	16469.839893269615	15312.76065693316	17949.747819346045	16640.979620889444	20475.914414379684	18915.994369477274	0.18672771159866505	0.1800451496640532	8.768698261483223	405.0668114339933	8.183732864970807	378.0450302893296
20.188867535219305	11540.406492914459	10902.163336001706	14875.181022133836	13884.754202663671	16470.847324717768	15313.701092389618	17950.9340064083	16642.080235338402	20477.390948470253	18917.356433748075	0.1867392079858993	0.18005614815382726	7.900422597245779	367.1451527136378	7.37683905056474	342.81393018038943
20.31051561812294	11540.718086952862	10902.478055257545	14875.898379573111	13885.431939383334	16471.755649594586	15314.549453408279	17952.013798040225	16643.082228891024	20478.748372964652	18918.608426405448	0.18675091374020142	0.18006734693027293	7.039459637730033	329.09378122445196	6.576748357212637	307.4626909876242
20.432896691921076	11540.954056823513	10902.721705462762	14876.524040406926	13886.024234244382	16472.564529720283	15315.305426780524	17952.986853719558	16643.98528615327	20479.986338565188	18919.750024140892	0.18676283269444702	0.1800787496595586	6.1857734873192385	290.9128824281506	5.783427458918595	271.9914931622334
20.55601517325261	11541.11406277178	10902.893972115598	14877.057666932142	13886.530774629133	16473.273627403658	15315.968699773137	17953.852833938938	16644.789092677383	20481.104497803357	18920.780905325322	0.1867749687523237	0.18009036007556653	5.339328347938135	252.6026454064995	4.996843121138227	236.4005206702277
20.679875505368887	11541.197763618153	10902.99453947932	14877.498921331851	13886.95124785882	16473.882605451545	15316.538960137435	17954.61140022437	16645.49333497913	20482.102505072267	18921.700750038777	0.18678732588966243	0.18010218198116731	4.50008851972234	214.16326291672885	4.2169622013680055	200.68996104318649
20.804482158294064	11541.204816734995	10903.023090562112	14877.847465674633	13887.285341193634	16474.391127178547	15317.015896118737	17955.26221515424	16646.097700555467	20482.9800166598	18922.509240100935	0.18679990815579553	0.18011421924951476	3.6680184003707836	175.59493136033416	3.4437516481848434	164.8600053419359
20.92983962898646	11541.134878022365	10902.979307096173	14878.102961913119	13887.5327418322	16474.79885641632	15317.399196465314	17955.804942377796	16646.601877901845	20483.736690781447	18923.206059101252	0.18681271967493715	0.18012647582536961	2.8430824841634603	136.89785075606778	2.6771785006058053	128.91084813838825
21.055952441500814	11540.987601883655	10902.862869516634	14878.26507188279	13887.693136911252	16475.10545752316	15317.688550437753	17956.239246634315	16647.00555653003	20484.372187614073	18923.79089242995	0.18682576464759473	0.180138955726445	2.0252453619250446	98.07222474366426	1.9172098879134865	92.84268751973286
21.18282514715158	11540.762641200396	10902.673456939723	14878.333457300227	13887.766213504818	16475.31059539331	15317.883647817944	17956.564793771926	16647.308426985677	20484.886169329482	18924.263427308884	0.18683904735200613	0.18015166304478103	1.214471720479196	59.11826056614518	1.1638130293067661	56.65572507958859
21.31046232467717	11540.459647306736	10902.410747140726	14878.307779761471	13887.75165862356	16475.41393546646	15317.984178918383	17956.781250766926	16647.510180866375	20485.278300128753	18924.623352823066	0.18685257214560513	0.18016460194814513	0.41072634224110516	20.036169064696878	0.41695523351518204	20.35016591567546
21.438868580405217	11540.078269963184	10902.07441653116	14878.187700739949	13887.649159213615	16475.415143737013	15317.989834591159	17956.88828574292	16647.610510839455	20485.548246276634	18924.870359952238	0.18686634346651426	0.18017777668145996	-0.38602589558286127	-19.17383535997942	-0.32339610227791127	-16.073781418148428
21.568048548418737	11539.618157329776	10901.66414013556	14877.972881584197	13887.458402155411	16475.313886763393	15317.900306236988	17956.885567990143	16647.60911066006	20485.69567613624	18925.004141602752	0.1868803658350696	0.18019119156825952	-1.1758200212279917	-58.511534749064595	-1.0572734920933726	-52.61590488720685
21.69800689072348	11539.078955938785	10901.17959156778	14877.662983515545	13887.179074262342	16475.109831677324	15317.715285814367	17956.77276798502	16647.505675189368	20485.720260204358	18925.024392640007	0.18689464385537227	0.18020485101217062	-1.9586909685531282	-97.97670758608729	-1.7847093616073835	-89.27598898345605
21.828748297416116	11538.460310666684	10900.620443006686	14877.257667625407	13886.810862279137	16474.80264619309	15317.434465848522	17956.549557409722	16647.299900412843	20485.621671146877	18924.930809920952	0.1869091822168724	0.18021875949842928	-2.734673578022921	-137.56912884349003	-2.5057360492864973	-126.05381478089839
21.960277486853503	11537.761864705495	10899.986365171268	14876.756594872315	13886.353452880025	16474.3919986166	15317.057539440302	17956.215609171755	16646.99148345854	20485.39958383451	18924.72309232692	0.18692398569598387	0.18023292159542223	-3.5038025972244213	-177.28857000172138	-3.220385806293052	-162.9491599202156
22.092599205822967	11536.983259533594	10899.277027295273	14876.159426078868	13885.806532666791	16473.87755785455	15316.584200275198	17955.77059742383	16646.580122615615	20485.053675379088	18924.400940796942	0.1869390591577294	0.18024734195625808	-4.266112680990773	-217.1347990538925	-3.9286907970235916	-199.9617986297235
22.225718229713628	11536.124134885771	10898.492097101229	14875.465821928285	13885.169788166519	16473.258993423464	15316.01414263213	17955.2141975837	16646.065517352872	20484.58362516997	18923.964058361187	0.18695440755741946	0.18026202532037364	-5.021638392099703	-257.10758053604513	-4.630683099683665	-237.0915017509833
22.359639362688714	11535.18412872268	10897.63124077386	14874.675442960775	13884.442905829179	16472.53597545868	15315.347061392335	17954.546086354178	16645.447368337467	20483.98911491097	18923.412150174896	0.18697003594236455	0.180276976515169	-5.770414201506355	-297.20667553832754	-5.32639470675349	-274.3380367588252
22.494367437858962	11534.162877199678	10896.694122932908	14873.78794956972	13883.625572024901	16471.708174723346	15314.582652048046	17953.76594174329	16644.725377453546	20483.26982865764	18922.74492355242	0.18698594945361835	0.1802922004576728	-6.512474489536544	-337.4318417632021	-6.015857524966123	-311.7011677529663
22.629907317457054	11533.060014634751	10895.680406605485	14872.803001997314	13882.717473041272	16470.775262617106	15313.720610711425	17952.87344308431	16643.899247821388	20482.425452854623	18921.962088002016	0.18700215332775977	0.18030770215624567	-7.247853545450198	-377.7828335063532	-6.699103376158746	-349.1806555003859
22.766263893012997	11531.875173476139	10894.589753197533	14871.720260330443	13881.718295079994	16469.736911185188	15312.760634123015	17951.868271056388	16642.96868381609	20481.45567637401	18921.06335526041	0.18701865289870576	0.1803234867123119	-7.976585568350856	-418.25940170139074	-7.376163998087577	-386.7762574753724
22.903442085530802	11530.607984268778	10893.42182246491	14870.539384495669	13880.62772425366	16468.59279312686	15311.702419660473	17950.750107704665	16641.93339108682	20480.36019055328	18920.048439328122	0.18703545359956422	0.18033955932212986	-8.698704667869606	-458.86129396082833	-8.047071044136828	-424.48772784648463
23.041446845665973	11529.258075620446	10892.176272483679	14869.260034254497	13879.445446582078	16467.342581804307	15310.545665347085	17949.518636461067	16640.79307657591	20479.13868923433	18918.91705650498	0.187052560964519	0.18035592527859334	-9.414244864681677	-499.5882546007633	-8.711856084155443	-462.31481751427054
23.180283153904217	11527.82507416676	10890.852759619807	14867.881869197821	13878.171147988456	16465.985951250947	15309.290069860304	17948.173542164644	16639.547448538193	20477.790868802178	18917.668925426005	0.1870699806307565	0.18037258997307207	-10.123240090877516	-540.4400246669538	-9.370550604886375	-500.25727413827553
23.31995602074116	11526.308604535805	10889.450938498177	14866.404548740578	13876.804514295245	16464.522576180178	15307.935332540128	17946.7145110826	16638.19621656034	20476.316428224774	18916.30376709762	0.1870877183404283	0.18038955889728614	-10.825724189569883	-581.4163419245742	-10.023186010257632	-538.3148421528749
23.460470486863187	11524.708289311757	10887.970461970912	14864.8277321158	13875.345231219804	16462.952131993763	15306.481153397543	17945.141230931054	16636.739091580414	20474.715069092777	18914.821304934303	0.18710577994265296	0.18040683764521995	-11.521730917316745	-622.516940983478	-10.669793622335419	-576.487262820825
23.60183162332936	11523.023748997673	10886.410981084928	14863.151078368257	13873.792984369595	16461.2742947899	15304.92723312263	17943.453390895833	16635.175785907264	20472.986495659552	18913.221264795342	0.18712417139555906	0.18042443191507226	-12.21129394309537	-663.7415532553568	-11.310404681142245	-614.7742742262781
23.744044531754422	11521.25460197776	10884.772145048984	14861.3742463482	13872.147459237473	16459.48874137183	15303.273273093051	17941.65068165384	16633.506013240505	20471.130414882206	18911.503375022425	0.18714289876836784	0.18044234751124688	-12.894446849342785	-705.0899070203304	-11.94505034557369	-653.1756113306619
23.887114344492932	11519.400464478393	10883.053601199672	14859.496894704189	13870.408341196171	16457.595149255594	15301.518975381856	17939.732795393826	16631.729488689936	20469.146536462173	18909.66736647695	0.1871619682435171	0.1804605903463813	-13.57122313248692	-746.5617274604738	-12.573761693674896	-691.6910059889778
24.031046224824397	11517.460950528823	10881.25499496707	14857.518681876247	13868.575315493094	16455.593196678423	15299.664042765875	17937.69942583808	16629.845928795807	20467.03457288711	18907.71297257847	0.18718138611882862	0.18047916644341755	-14.241656203128514	-788.1567366886884	-13.196569722989807	-730.3201869828627
24.175845367139747	11515.435671920477	10879.375969839211	14855.439266087982	13866.648067244181	16453.48256260636	15297.708178733375	17935.550268263414	16627.855051548446	20464.79423947236	18905.63992934271	0.18720115880972	0.18049808193771466	-14.9057793873435	-829.8746538185515	-13.813505351470667	-769.0628800666891
24.32151699712871	11513.324238165866	10877.41616732617	14853.258305338966	13864.626281428047	16451.262926742307	15295.651087492191	17933.285019522926	16625.756576408625	20462.425254403486	18903.447975420695	0.18722129285145825	0.18051734307920073	-15.563625926239183	-871.715194966644	-14.4245994176963	-807.9188080024906
24.468066371968433	11511.126256456251	10875.375226922972	14850.97545739629	13862.509642879242	16448.9339695336	15293.492473977218	17930.903378067364	16623.550224327413	20459.927338778765	18901.136852137555	0.18724179490146037	0.18053695623457133	-16.2152289772348	-913.6780733303167	-15.029882681199524	-846.8876905757934
24.61549878051318	11508.841331618647	10873.252786072148	14848.590379786041	13860.297836281801	16446.495372179666	15291.232043858441	17928.405043966937	16621.23571776684	20457.300216652417	18898.706303532523	0.18726267174164085	0.18055692788953118	-16.860621614163392	-955.7629992119037	-15.629385822547192	-885.9692446161062
24.763819543485244	11506.469066071733	10871.04848012507	14846.102729784257	13857.99054616195	16443.946816639487	15288.869503548332	17925.789718933036	16618.812780720044	20454.54361507809	18896.15607639862	0.18728393028080523	0.18057726465108137	-17.49983682813763	-997.9696800834499	-16.223139445508423	-925.1631841305643
24.91303401366693	11504.009059780898	10868.761942302524	14843.51216440748	13855.587456880541	16441.287985638897	15286.404560209185	17923.05710634007	16616.281138731607	20451.657264152782	18893.485920322866	0.18730557755709318	0.18059797324985147	-18.132907527615316	-1040.2978206085972	-16.811174075679446	-964.4692202415317
25.063147576093755	11501.460910212372	10866.39280365472	14840.818340403088	13853.088252625568	16438.518562677928	15283.836921760825	17920.20691124759	16613.640518918473	20448.64089706139	18890.695587727445	0.18732762074046977	0.1806190605424797	-18.759866539257928	-1082.7471227152273	-17.393520161451306	-1003.8870612527244
25.214165648248784	11498.824212286216	10863.94069302003	14838.020914238932	13850.492617403766	16435.638232037752	15281.166296887613	17917.238840422215	16610.890649990335	20445.494250121403	18887.784833910526	0.18735006713526994	0.18064053351404152	-19.380746608825575	-1125.3172856615856	-17.97020807539957	-1043.416412744671
25.366093680258146	11496.098558328435	10861.405236983055	14835.119542092765	13847.800235032155	16432.646678787667	15278.392395045654	17914.15260235983	16608.031262270473	20442.21706282824	18884.75341708791	0.1873729241827905	0.18066239928052788	-19.99558040103875	-1168.0080060558394	-18.54126811370952	-1083.056977563072
25.518937155087716	11493.283538022059	10858.78605983177	14832.113879841203	13845.010789129174	16429.543588791938	15275.514926469848	17910.94790730795	16605.062087716648	20438.809077901074	18881.601098435087	0.18739619946393973	0.18068466509137301	-20.60440050053876	-1210.818977934774	-19.106730497223907	-1122.8084558914416
25.672701588741027	11490.37873835711	10856.082783513655	14829.00358304817	13842.123963105363	16426.328648716375	15272.533602180742	17907.62446728797	16601.98285994198	20435.27004132894	18878.327642129563	0.1874199007019366	0.18070733833203304	-21.207239412404306	-1253.7498928201385	-19.66662537177035	-1162.6705452976748
25.827392530458226	11487.383743579572	10853.29502759097	14825.788306952998	13839.139440153713	16423.001546034866	15269.448133991315	17904.181996117735	16598.79331423607	20431.599702417476	18874.932815393728	0.18744403576506866	0.18073042652662039	-21.804129562617163	-1296.8004397740588	-20.22098280870705	-1202.6429407806136
25.983015562916506	11484.298135139206	10850.422409194985	14822.467706457957	13836.056903239565	16419.561969035705	15266.258234513609	17900.620209434044	16595.493187586068	20427.797813836085	18871.416388538113	0.18746861266950485	0.1807539373405876	-22.395103298840695	-1339.9703054693528	-20.769832805621263	-1242.725334834773
26.139576302431465	11481.12149163628	10847.464542979236	14819.04143611535	13832.876035090101	16416.009606827705	15262.96361716516	17896.938824715275	16592.08221869791	20423.864131665432	18867.778135005025	0.18749363958216572	0.18077787858347033	-22.98019289044896	-1383.2591742300428	-21.31320528646029	-1282.9174174871296
26.297080399159835	11477.853388767287	10844.421041071846	14815.509150114314	13829.596518183489	16412.344149346354	15259.563996175442	17893.137561304346	16588.56014801771	20419.798415445868	18864.017831412828	0.18751912482365307	0.1808022582116835	-23.55943052990915	-1426.6667281389236	-21.85113010223722	-1323.2188763585873
26.455533537303385	11474.49339926915	10841.291513026696	14811.87050226662	13826.21803473748	16408.565287359346	15256.059086591978	17889.216140431214	16584.926717753115	20415.60042822558	18860.135257600417	0.18754507687124153	0.1808270843313768	-24.132848333123547	-1470.1926470976323	-22.38363703185314	-1363.629396744538
26.614941435314055	11471.041092862675	10838.075565773594	14808.125145992562	13822.740266697581	16404.672712472446	15252.44860428637	17885.17428523609	16581.18167189478	20411.269936610013	18856.13019667224	0.18757150436192813	0.1808523652013487	-24.700478339487745	-1513.8366088625044	-22.91075578230084	-1404.1486616544425
26.77530984610034	11467.496036194481	10834.77280356738	14804.27273430591	13819.162895724836	16400.6661171348	15248.732265960185	17881.011720792343	16577.324756238017	20406.806710811325	18852.002435043858	0.18759841609554942	0.18087810923602077	-25.26235251279286	-1557.5982891400345	-23.43251598893403	-1444.7763518579304
26.93664455723489	11463.85779277792	10831.382827936004	14800.312919798607	13815.485603183173	16396.54519464433	15244.909789150764	17876.728174129752	16573.355718404535	20402.210524698654	18847.75176248798	0.18762582103795905	0.1809043250084717	-25.818502742316923	-1601.4773616911843	-23.94894721685705	-1485.5121460021473
27.098951391163432	11460.125922932413	10827.905237627188	14796.245354624512	13811.70807012598	16392.3096391525	15240.980892236492	17872.323374257434	16569.27430786398	20397.481155848378	18843.377972180628	0.18765372832427524	0.1809310212535375	-26.3689608430941	-1645.4734983886592	-24.46007896082301	-1526.3557206392288
27.26223620541477	11456.299983721934	10824.339628554388	14792.069690483135	13807.829977282667	16387.95914566939	15236.945294442447	17867.797052187452	16565.080275956083	20392.61838559563	18838.88086074836	0.18768214726219254	0.18095820687097308	-26.913758555761888	-1689.586369257886	-24.96594064548117	-1567.3067502779886
27.426504892812353	11452.379528891814	10820.685593741213	14787.785578602376	13803.851005044347	16383.493410068259	15232.802715845428	17863.14894095808	16560.77337591248	20387.621999085815	18834.260228315525	0.1877110873353652	0.18098589092868198	-27.452927548503794	-1733.815642633941	-25.46656162688305	-1608.36490751151
27.59176338168682	11448.36410880436	10816.942723264805	14783.392669720783	13799.770833449082	16378.912129089813	15228.552877378912	17858.37877565719	16556.353362878683	20382.49178532673	18829.515878552094	0.18774055820685862	0.181014082666012	-27.986499417063897	-1778.1609852151014	-25.961971192475175	-1649.5298630571924
27.758017636089992	11444.253270373083	10813.110604197976	14778.890614069274	13795.58914216672	16374.215000346474	15224.195500837888	17853.48629344593	16551.819993936293	20377.227537241393	18824.64761872213	0.1877705697226767	0.18104279149711913	-28.51450568533619	-1822.622062151786	-26.45219856168842	-1690.801285837777
27.925273656010095	11440.046556995449	10809.188820550069	14774.279061352125	13791.305610483032	16369.401722326185	15219.730308883392	17848.471233582215	16547.173028125144	20371.82905172124	18819.65525973258	0.18780113191535935	0.18107202701440628	-29.03697780585935	-1867.1985371266492	-26.937272886600113	-1732.178843060974
28.09353747758831	11435.743508484426	10805.176953206594	14769.557660727565	13786.919917283434	16364.471994396266	15215.15702504691	17843.33333744469	16542.4122264656	20366.296129680188	18814.538616182715	0.18783225500765835	0.1811017989920265	-29.553947160755342	-1911.8900724686682	-27.41722325230512	-1773.6622002897784
28.2628151733366	11431.343660998198	10801.074579867547	14764.726060787323	13782.43174103609	16359.425516806621	15210.475373734569	17838.07234855624	16537.537351980995	20360.62857610873	18809.29750641411	0.1878639494162897	0.1811321173894681	-30.065445062617073	-1956.6963292681612	-27.89207867787627	-1815.2510215523653
28.43311285235687	11426.846546968709	10796.881274984324	14759.783909535872	13777.840759774337	16354.261990692994	15205.685080230951	17832.688012608072	16532.54816971995	20354.82620012912	18803.931752560897	0.18789622575576637	0.18116299235521016	-30.571502754683024	-2001.616967447102	-28.361868116924597	-1856.9449694226496
28.604436660561465	11422.251695028515	10792.59660969533	14754.730854368814	13773.146651078632	16348.98111807981	15200.785870702859	17827.180077483572	16527.44444677896	20348.888815050843	18798.441180600817	0.18792909484231013	0.18119443423045703	-31.072151411732193	-2046.6516458760016	-28.826620457875833	-1898.7437050943263
28.77679278089485	11417.55862993612	10788.220151760239	14749.566542050603	13768.349092057857	16343.582601882814	15195.777472202764	17821.54829328237	16522.225952325014	20342.816238426807	18792.825620406715	0.1879625676978478	0.18122645355295255	-31.5674221405352	-2091.800022470765	-29.286364524617966	-1940.6468884712085
28.950187433556945	11412.766872499738	10783.75146549279	14744.290618691606	13763.447759330049	16338.066145911429	15190.659612672085	17815.792412344526	16516.892457618327	20336.608292110126	18787.08490579864	0.1879966555540943	0.18125906106087375	-32.05734598132403	-2137.061754352413	-29.741129077745427	-1982.6541783064604
29.124626876227456	11407.875939499272	10779.19011169199	14738.902729724188	13758.442329002204	16332.431454870532	15185.432020943914	17809.91218927445	16511.443736034853	20330.26480231117	18781.218874596187	0.18803136985671845	0.1812922676968083	-32.541953907602874	-2182.436497904826	-30.19094281444268	-2024.7652322524227
29.30011740429177	11402.885343606913	10774.535647572167	14733.402519878491	13753.332476649928	16326.678234362527	15180.094426746025	17803.907380965513	16505.879563089482	20323.785599655952	18775.227368671975	0.1880667222696025	0.18132608461181912	-33.02127682726859	-2227.9239089209586	-30.63583436943736	-2066.9797069835477
29.476665351068124	11397.7945933057	10769.787626691086	14727.789633156905	13748.117877295845	16320.80619088836	15174.646560702986	17797.777746624015	16500.199716458552	20317.17051924426	18769.110234005035	0.1881027246791911	0.18136052316958962	-33.49534558336745	-2273.523642726708	-31.07583231561148	-2109.297258298844
29.654277088036206	11392.603192806659	10764.94559887694	14722.06371280828	13742.798205387851	16314.815031848932	15169.0881543386	17791.523047793875	16494.403976003217	20310.419400709266	18762.86732073545	0.18813938919893095	0.18139559495066704	-33.9641909546408	-2319.235354294069	-31.51096516464895	-2151.717541227583
29.832959025067048	11387.310641963852	10760.009110153327	14716.224401300844	13737.373134776153	16308.70446554554	15163.418940077485	17785.143048380844	16488.49212379213	20303.532088276992	18756.498483218882	0.18817672817381217	0.18143131175678764	-34.4278436567547	-2365.0586984101683	-31.941261368061532	-2194.240210171789
30.0127176106544	11381.916436187817	10754.977702662914	14710.271340294588	13731.842338689941	16302.474201180405	15157.638651246772	17778.63751467711	16482.463944124745	20296.508430826965	18750.003580082215	0.1882147541850029	0.1814676856153023	-34.886334342452756	-2410.99332976155	-32.36674931716698	-2236.8649189700373
30.193559332147448	11376.420066357095	10749.850914589328	14704.204170612738	13726.205489713167	16296.123948856657	15151.74702207734	17772.006215385885	16476.319223554452	20289.348281953346	18743.382474279617	0.18825348005458595	0.1815047287836936	-35.33969360264018	-2457.038903099019	-32.78745734428958	-2279.5913210511208
30.37549071598484	11370.82101872779	10744.62828007732	14698.0225322123	13720.462259759566	16289.65341957802	15145.743787704718	17765.248921646016	16470.05775091182	20282.051500026715	18736.635033149163	0.1882929188503982	0.1815424537541939	-35.78795196696592	-2503.195073370822	-33.203413723240374	-2322.419069546275
30.55851832793038	11365.118774841292	10739.309329151278	14691.726064153778	13714.612320046941	16283.062325248107	15139.628684169746	17758.365407056728	16463.67931732792	20274.61794825656	18729.7611284702	0.18833308389097647	0.18158087325849998	-36.23113990518323	-2549.461495898664	-33.61464667027758	-2365.34781742841
30.742648773309874	11359.312811429818	10733.893587631805	14685.31440456981	13708.65534107049	16276.350378669158	15133.401448418732	17751.3554477022	16457.18371625757	20267.047494754326	18722.760636521125	0.18837398875060876	0.18162000027259365	-36.6692878273243	-2595.83782649599	-34.02118434460135	-2408.3772176322527
30.92788869724955	11353.402600320183	10728.38057705068	14678.787190633153	13702.590992575546	16269.517293540745	15127.061818303493	17744.218822176597	16450.57074350292	20259.340012597466	18715.63343813808	0.1884156472644993	0.1816598480216671	-37.102426085017214	-2642.323721652385	-34.42305484913231	-2451.5069231870584
31.114244784915854	11347.38760833513	10722.769814563766	14672.144058523256	13696.418943529212	16262.562784457537	15120.609532580826	17736.955311608577	16443.840197236772	20251.495379893655	18708.37941877406	0.18845807353404495	0.18170042998515437	-37.53058497179154	-2688.918838663958	-34.82028623124643	-2494.736587362364
31.30172376175672	11341.267297193006	10717.060812862184	14665.384643392483	13690.138862091362	16255.486566907333	15114.04433091178	17729.564699686616	16436.99187802624	20243.51347984657	18700.99846855882	0.18850128193222734	0.18174175990187602	-37.953794724198815	-2735.6228358098306	-35.21290648359718	-2538.0658638095483
31.4903323937443	11335.041123404711	10711.253080081377	14658.50857933058	13683.750415584536	16248.288357267895	15107.365953860392	17722.046772683552	16430.025588856217	20235.394200821404	18693.49048235937	0.18854528710912766	0.18178385177529402	-38.37208552342054	-2782.435372586362	-35.60094354512694	-2581.494406729471
31.68007748761912	11328.708538168772	10705.346119708249	14651.515499328572	13677.253270463	16240.967872803763	15100.574142892086	17714.401319481633	16422.94113515298	20227.13743641174	18685.855359841065	0.18859010399755802	0.1818267198788856	-38.78548749456968	-2829.356109760236	-35.98442530102329	-2625.0218709632754
31.870965891135747	11322.268987264202	10699.339430486447	14644.405035241678	13670.647092281097	16233.52483166281	15093.66864037193	17706.6281315978	16415.73832480816	20218.743085507347	18678.093005529838	0.18863574781882156	0.18187037876163556	-39.19403070890985	-2876.384709655773	-36.36337958442164	-2668.6479122219607
32.063004493309954	11315.721910940527	10693.232506319084	14637.176817750526	13663.931545660065	16225.958952871559	15086.649189561842	17698.727003208285	16408.41696820197	20210.211052361872	18670.203328874253	0.18868223408860205	0.18191484325364718	-39.597745184757514	-2923.5208363337442	-36.737834177147306	-2712.3721872344613
32.25620022466719	11309.066743805997	10687.024836169838	14629.83047632192	13657.10629425448	16218.269956330809	15079.515534618073	17690.697731173997	16400.97687822737	20201.541246662273	18662.186244309218	0.18872957862298168	0.1819601284718851	-39.996660887445614	-2970.7641557194293	-37.107816809846554	-2756.1943538654596
32.45056005749291	11302.302914712993	10680.71590396154	14622.365639168042	13650.17100071729	16210.457562810287	15072.26742058779	17682.54011506548	16393.417870313642	20192.73358359843	18654.04167131975	0.18877779754459434	0.18200624982603786	-40.39080773109163	-3018.114335856866	-37.473355163485394	-2800.114071343094
32.64609100608406	11295.429846641053	10674.305188472668	14614.781933204618	13643.125326664001	16202.52149394292	15064.904593405396	17674.25395718809	16385.73976245036	20183.787983933827	18645.769534505846	0.18882690728891877	0.18205322302452076	-40.78021557934699	-3065.571047103964	-37.83447686990985	-2844.1310004065745
32.84280012700226	11288.44695657726	10667.79216323144	14607.078984007778	13635.968932635662	16194.461472218505	15057.426799888306	17665.839062607105	16377.942375211163	20174.704374076893	18637.369763647876	0.188876924610714	0.18210106408060645	-41.164914246568514	-3113.133962351829	-38.19120951286459	-2888.244803501293
33.040694519328454	11281.353655394038	10661.176296407646	14599.256415769702	13628.70147806083	16186.27722097682	15049.833787732276	17657.29523917283	16370.025531777681	20165.482686153202	18628.84229377283	0.18892786659059693	0.18214978931869763	-41.54493349850236	-3160.802757222671	-38.543580629055214	-2932.4551449823193
33.239781324919136	11274.14934772428	10654.457050701967	14591.313851253022	13621.322621216303	16177.968464400257	15042.125305506115	17648.622297545844	16361.989057963357	20156.12285807861	18620.18706522119	0.18897975064177264	0.18219941538074036	-41.920303053586395	-3208.5771103133447	-38.891617708533886	-2976.761691267602
33.44006772866406	11266.833431833636	10647.633883233033	14583.250911743793	13613.83201918697	16169.534927505669	15034.301102646199	17639.820051222097	16353.832782237638	20146.62483363308	18611.404023715007	0.1890325945169169	0.18224995923278392	-42.29105258402706	-3256.456703429576	-39.23534819602355	-3021.1641110694036
33.64156095874556	11259.405299490045	10640.70624542165	14575.067217003221	13606.229327824036	16160.976336135776	15026.360929449995	17630.888316558096	16345.556535749636	20136.988562535465	18602.493120426105	0.18908641631521295	0.18230143817168826	-42.65721171659243	-3304.4412218038924	-39.57479949203116	-3065.662075611297
33.84426828689945	11251.864335830353	10633.673582872721	14566.762385217942	13598.514201702415	16152.292416949887	15018.304537069425	17621.82691279612	16337.160152352308	20127.21400051921	18593.454312045655	0.18914123448955494	0.18235386983198662	-43.01881003403105	-3352.530354362447	-39.90999895333516	-3110.2552588051185
34.04819702867729	11244.209919223944	10626.535335254348	14558.336032948851	13590.68629407665	16143.482897413895	15010.131677503472	17612.635662089324	16328.643468626355	20117.301109408796	18584.287560854285	0.18919706785391124	0.1824072721929039	-43.375877076148754	-3400.7237939848565	-40.240973894404306	-3154.9433375094086
34.25335454371064	11236.44142113334	10619.29093617426	14549.787775078492	13582.745256835604	16134.547505789666	15001.842103590217	17603.314389526913	16320.006323904221	20107.24985719723	18574.992834793095	0.18925393559086204	0.18246166358553662	-43.728442340827314	-3449.021237743553	-40.56775158823439	-3199.7259917287156
34.45974823597649	11228.558205971709	10611.939813053488	14541.117224756941	13574.690740455848	16125.485971123753	14993.435568998364	17593.862923159275	16311.24856029412	20097.060218124367	18565.570107535517	0.18931185725930677	0.18251706270019924	-44.07653528524679	-3497.422387189232	-40.89035926730139	-3244.6029048557393
34.66738555406454	11220.559630957141	10604.481386997144	14532.323993346115	13566.522393953657	16116.298023235331	14984.911828218048	17584.281094023107	16302.370022704015	20086.73217275625	18556.019358560025	0.18937085280235552	0.18257348859393957	-44.42018532734801	-3545.926948638633	-41.20882412487117	-3289.573763921857
34.87627399144595	11212.445045963692	10596.91507266228	14523.407690362492	13558.239864835592	16106.983392703383	14976.270636551031	17574.56873616645	16293.37055886559	20076.265708065286	18546.34057322369	0.18943094255539883	0.1826309606982294	-44.75942184676387	-3594.534633446019	-41.52317331593804	-3334.638259840198
35.086421086743854	11204.213793369041	10589.240278122757	14514.367923418195	13549.842799047685	16097.541810853232	14967.511750100266	17564.725686673773	16284.250019358233	20065.660817511503	18536.53374283668	0.18949214725437002	0.18268949882683275	-45.09427418618725	-3643.2451583081856	-41.83343395832344	-3379.7960876557045
35.29783442400536	11195.865207898707	10581.456404731036	14505.20429816037	13541.330840923109	16087.973009742134	14958.63492575876	17554.751785690954	16275.00825763298	20054.917501124684	18526.598864737593	0.18955448804420041	0.18274912318385958	-45.42477165253513	-3692.0582455517724	-42.13963313369459	-3425.046946805436
35.51052163297529	11187.398616466871	10573.562846976865	14495.916418208986	13532.703633128438	16078.276722144305	14949.639921197799	17544.646876450366	16265.645130036579	20044.035765587723	18516.535942369886	0.1896179864874711	0.18280985437200895	-45.750943518505665	-3740.973623473663	-42.44179788902693	-3470.390541409608
35.72449038937153	11178.813338013324	10565.558992342598	14486.503885092552	13523.960816608113	16068.452681534744	14940.52649485428	17534.410805295596	16256.160495835204	20033.01562432065	18506.3449853589	0.18968266457327176	0.18287171340100347	-46.07281902419345	-3789.991026681848	-42.739955237651884	-3515.826580547262
35.93974841516195	11170.108683336914	10557.444221155363	14476.966298182228	13515.102030527574	16058.50062207247	14931.294405917517	17524.04342170636	16246.554217238503	20021.857097565866	18496.0260095902	0.1897485447262687	0.18293472169622543	-46.39042737744603	-3839.110196354799	-43.034132160260924	-3561.354778526351
36.15630347884324	11161.28395492529	10549.217906435733	14467.303254624221	13506.126912214595	16048.420278583022	14921.943414315145	17513.544578323505	16236.826159423415	20010.560212474797	18485.579037288713	0.189815649815986	0.18299890110755712	-46.703797756410495	-3888.3308806652203	-43.32435560665908	-3606.9748552171513
36.374163395721176	11152.338446780323	10540.879413742854	14457.514349269679	13497.035097098844	16038.211386539437	14912.473280698177	17502.914130973335	16226.97619055784	19999.125003194757	18475.0040970987	0.1898840031663133	0.18306427391842975	-47.012959310748556	-3937.6528351292945	-43.610652496623516	-3652.6865363381803
36.59333602819267	11143.27144424003	10532.42810101616	14447.59917460323	13487.82621864994	16027.87368204297	14902.883766425452	17492.151938692525	16217.004181824575	19987.55151095778	18464.3012241651	0.1899536285652349	0.18313086285509197	-47.317941162393254	-3987.0758229079656	-43.893049720958516	-3698.4895537495613
36.813829286029524	11134.082223796137	10523.863318413338	14437.557320669173	13478.499908313586	16017.406901802478	14893.174633547129	17481.257863752646	16206.910007444993	19975.839784170177	18453.470460215696	0.19002455027479867	0.18319869109609555	-47.61877240795002	-4036.5996152530424	-44.171574143758335	-3744.383645846974
37.03565112666392	11124.770052907417	10515.184408144361	14427.388374995526	13469.05579544568	16006.810783112824	14883.345644787092	17470.231771684514	16196.69354470249	19963.989878503115	18442.51185364407	0.19009679304132127	0.1832677822820145	-47.91548212010093	-4086.223991890438	-44.44625260306202	-3790.368557856884
37.25880955547555	11115.334189808777	10506.390704301975	14417.091922515972	13459.493507244913	15996.085063832248	14873.396563524908	17459.073531302507	16186.354673966289	19952.00185698451	18431.425459594164	0.19017038210584225	0.18333816052539417	-48.20809934903082	-4135.948741405737	-44.71711191230861	-3836.444042176474
37.483312626080554	11105.773883315924	10497.481532687902	14406.667545489663	13449.812668683031	15985.229482358765	14863.327153776445	17447.783014728862	16175.893278714733	19939.875790092126	18420.21134004538	0.1902453432148323	0.18340985042094463	-48.4966531236787	-4185.7736616279	-44.9841788618578	-3882.6098587489687
37.70916844062219	11096.088372625578	10488.456210635275	14396.114823418782	13440.012902433486	15974.243777605547	14853.137180173882	17436.360097417917	16165.309245558936	19927.611755847985	18408.86956389934	0.19032170263116213	0.18348287705598001	-48.78117245440808	-4235.698560134042	-45.247480220798025	-3928.865775449667
37.93638515006311	11086.276887110676	10479.314046826505	14385.433332963326	13430.093828797484	15963.127688974659	14842.826407944305	17424.804658179695	16154.602464265732	19915.209839913372	18397.40020706699	0.19039948714534108	0.18355726602111394	-49.06168633407651	-4285.723254644312	-45.50704273801239	-3975.2115684514865
38.164970954479706	11076.338646111279	10470.054341107309	14374.622647854161	13420.055065628581	15951.880956330418	14832.39460288783	17413.1165792042	16143.772827781306	19902.6701356861	18385.803352557818	0.19047872408703187	0.18363304342121692	-49.33822373980365	-4335.847573467996	-45.76289314384849	-4021.6470226072706
38.39493410335793	11066.272858720107	10460.676384295912	14363.682338802908	13409.896228254458	15940.50331997076	14821.841531354163	17401.29574608469	16132.820232253944	19889.992744398027	18374.079090569332	0.19055944133684685	0.183710235886641	-49.61081363543781	-4386.071356037632	-46.01505815219207	-4068.1719319173135
38.626282895891045	11056.078723563285	10451.179457987955	14352.611973409652	13399.616929396789	15928.994520597842	14811.16696021833	17389.342047841325	16121.744577057141	19877.17777521447	18362.227518578235	0.1906416673384416	0.1837888705847271	-49.87948497264733	-4436.394453317393	-46.263564461401984	-4114.786099876277
38.859025681279114	11045.755428575894	10441.562834356779	14341.411116068011	13389.216779088845	15917.354299287264	14800.370656855397	17377.255376944613	16110.54576481257	19864.2253453349	18350.24874143282	0.1907254311109063	0.18386897523159193	-50.144266693125246	-4486.816728339065	-46.508438756285614	-4161.48933994025
39.09317085903034	11035.302150772099	10431.825775948762	14330.079327867285	13378.695384590463	15905.582397455883	14789.452389113772	17365.035629338403	16099.223701412637	19851.13558009469	18338.142871446318	0.19081076226146634	0.1839505781042104	-50.40518773093936	-4537.33805673942	-46.74970771007793	-4208.281475992873
39.328726879264174	11024.718056009837	10421.967535473872	14318.616166491935	13368.052350300726	15893.67855682822	14778.411925287493	17352.682704462866	16087.778296043138	19837.908613068466	18325.91002849171	0.19089769099850332	0.18403370805280236	-50.66227701435855	-4587.958327288274	-46.98739798608585	-4255.162342800293
39.56570224301631	11014.002298749887	10411.987355591098	14307.021186118103	13357.287277668007	15881.642519401532	14767.249034087155	17340.196505277156	16076.209461205568	19824.544586174667	18313.550340097692	0.1909862481449023	0.1841183945135271	-50.91556346764264	-4638.6774424058385	-47.22153623928534	-4302.131786467973
39.80410550254544	11003.154021809296	10401.884468688875	14295.293937307368	13346.39976509764	15869.474027409511	14755.963484609816	17327.576938282113	16064.517112739566	19811.043649781877	18301.0639415462	0.19107646515173926	0.18420466752149867	-51.16507601365447	-4689.495318769012	-47.452149118435045	-4349.189664950129
40.04394526164196	10992.172356108611	10391.658096659896	14283.433966897072	13335.38940785652	15857.172823284189	14744.555046307261	17314.823913542245	16052.701169844739	19797.40596281606	18288.450975970864	0.19116837411231166	0.18429255772413167	-51.41084357591171	-4740.41188789811	-47.679263268091745	-4396.335848577321
40.28523017593832	10981.056420413304	10381.307450670736	14271.440817887895	13324.255797975324	15844.738649616584	14733.023488953158	17301.937344707985	16040.761555102701	19783.631692869858	18275.711594457207	0.19126200777653238	0.18438209639482467	-51.65289508092974	-4791.4270967571065	-47.90290533037842	-4443.570220550988
40.52796895322162	10969.805321068672	10370.831730925689	14259.314029327803	13312.998524147632	15832.171249115474	14721.368582608755	17288.917149037192	16028.6981944987	19769.721016312815	18262.84595614404	0.1913573995656881	0.18447331544699513	-51.891259460553556	-4842.5409083873965	-48.12310194738893	-4490.892677532509
40.77217035374772	10958.418151728518	10360.230126424764	14247.053136192968	13301.617171626098	15819.470364564719	14709.590097586928	17275.76324741674	16016.511017442886	19755.674118403644	18249.85422832611	0.19145458358757822	0.1845662474484697	-52.12596565423155	-4893.753302538302	-48.339879762959754	-4538.3031301647425
41.017843190557436	10946.893993077125	10349.501814716004	14234.65766926509	13290.111322115881	15806.635738778768	14697.687804415193	17262.47556438368	16004.199956791806	19741.49119340384	18236.7365865587	0.1915535946520471	0.1846609256362495	-52.35704261178398	-4945.064276363701	-48.55326542465991	-4585.801503640134
41.26499632979458	10935.231912544365	10338.645961641443	14222.127155005108	13278.480553664656	15793.667114556332	14685.66147379677	17249.054028145936	15991.76494886924	19727.172444692766	18223.493214763228	0.19165446828691496	0.184757383931655	-52.58451929590592	-4996.473845114466	-48.763285586737766	-4633.387738368474
41.51363869102594	10923.43096401392	10327.661721076804	14209.461115423323	13266.724440549455	15780.564234632284	14673.510876570115	17235.49857060285	15979.205933486817	19712.718084884567	18210.12430533443	0.19175724075432837	0.1848556569558625	-52.808424684557394	-5047.982042821124	-48.969966911914526	-4681.061790550128
41.763779247563185	10911.490187524321	10316.548234664848	14196.659067945831	13254.84255316032	15767.326841627762	14661.235783666998	17221.80912736541	15966.522853964567	19698.128335946825	18196.630059249273	0.19186194906753598	0.18495578004584914	-53.02878777403021	-5099.588923067786	-49.173336073814426	-4728.823632815387
42.0154270267867	10899.408608962427	10305.304631541976	14183.720525276787	13242.834457880439	15753.954677998036	14648.835966068686	17207.985637775808	15953.715657150995	19683.40342932054	18183.0106861773	0.1919686310081054	0.1850577892707523	-53.245637581720075	-5151.2945597609505	-49.373419759464014	-4776.673254903872
42.26859111047143	10887.185239749491	10293.930028058034	14170.644995256906	13230.69971696277	15740.4474859786	14636.311194760483	17194.028044926898	15940.784293442914	19668.543606042203	18169.266404592545	0.19207732514359488	0.18516172144865992	-53.45900314867322	-5203.099047876429	-49.57024467175506	-4824.610664336942
42.523280635114425	10874.819076519354	10282.423527489065	14157.43198071776	13218.43788840306	15726.805007529143	14623.661240684416	17179.936295681196	15927.72871680498	19653.54911686761	18155.397441887235	0.19218807084569467	0.1852676141638468	-53.668913543042436	-5255.002504329663	-49.76383753206392	-4872.635887129232
42.77950479226489	10862.30910078846	10270.784219742845	14144.080979331633	13206.048525809094	15713.026984275108	14610.885874690048	17165.710340689206	15914.548884788843	19638.420222397195	18141.404034487034	0.19230090830884997	0.18537550578446405	-53.87539786289199	-5307.005068790633	-49.9542250831837	-4920.748968549073
43.03727282885567	10849.654278617776	10259.011181056809	14130.591483457185	13193.531178265921	15699.113157447377	14597.984867483188	17151.35013440758	15901.244758551764	19623.157193203566	18127.28642796784	0.19241587856938294	0.18548543548070376	-54.07848523930079	-5359.106904544868	-50.14143409164171	-4968.949973827694
43.29659404753705	10836.853560266125	10247.103473688632	14116.962979980464	13180.885390197453	15685.06326781937	14584.957989573028	17136.855635116674	15887.816302875312	19607.76030996078	18113.044877174834	0.19253302352512935	0.18559744324344837	-54.278204839789396	-5411.308199426625	-50.325491350562515	-5017.238988952711
43.55747780701245	10823.905879834681	10235.06014559859	14103.194950151157	13168.110701223553	15670.877055641859	14571.805011216697	17122.226804937494	15874.263486183154	19592.229863575474	18098.679646342756	0.19265238595560416	0.18571156990342172	-54.47458587175424	-5463.609166746493	-50.506423683134926	-5065.616121522617
43.81993352237618	10810.81015490251	10222.880230123928	14089.286869414054	13155.206646013052	15656.554260575216	14558.525702361936	17107.463609848233	15860.58628055865	19576.566155320048	18084.19100921827	0.1927740095427161	0.18582785715085726	-54.66765758569454	-5516.010046237614	-50.68425794506766	-5114.081501530949
44.08397066545326	10797.565286152869	10210.562745644906	14075.238207235527	13142.172754132394	15642.094621619284	14545.119832587574	17092.566019700225	15846.78466176206	19560.7694969679	18069.579249184226	0.19289793889204476	0.18594634755570216	-54.85744927900669	-5568.511105075013	-50.85902102792534	-5162.635282258969
44.349598765141174	10784.170156989803	10198.106695242117	14061.04842692474	13129.008549889622	15627.497877040323	14531.587171041532	17077.534008233222	15832.858609247081	19544.840210930604	18054.844659385624	0.19302421955470267	0.18606708458837012	-55.043990299607685	-5621.112638903782	-51.030739862337214	-5211.277641164139
44.6168274077539	10770.623633145091	10185.511066345034	14046.716985449651	13115.713552173826	15612.763764295507	14517.927486376666	17062.367553090156	15818.808106177084	19528.778630397315	18039.98754285777	0.19315289804979507	0.1861901126410632	-55.22731004975503	-5673.8149729049765	-51.19944142125314	-5260.008780809585
44.88566623736761	10756.924562274868	10172.774830371345	14032.24333324734	13102.287274289612	15597.892019954303	14504.140546683931	17047.066635831143	15804.63313944067	19512.5850994762	18025.008212656183	0.19328402188750607	0.18631547704968235	-55.40743798999392	-5726.61846291041	-51.36515272350516	-5308.828929832205
45.15612495616904	10743.071773545957	10159.896942356925	14017.626914028771	13088.729223786699	15582.882379617175	14490.226119423163	17031.631241946903	15790.333699666802	19496.259973338183	18009.90699198873	0.19341763959282204	0.18644322411634326	-55.58440364312992	-5779.523496528156	-51.52790083709624	-5357.738343914039
45.42821332480542	10729.064077211404	10146.876340576078	14002.86716457762	13075.03890228426	15567.734577831041	14476.183971351169	17016.061360871372	15775.909781239261	19479.80361836287	17994.68421434971	0.19355380072991732	0.1865734011325161	-55.75823659864545	-5832.530494359788	-51.68771288307835	-5406.737306830473
45.701941162736816	10714.90026417492	10133.71194615182	13987.963514542973	13061.21580528998	15552.44834800168	14462.013868447046	17000.35698599357	15761.361382310535	19463.21641228674	17979.340223656105	0.19369255592722526	0.18670605640281424	-55.92896651688352	-5885.639911212958	-51.84461603927048	-5455.826131517999
45.97731834859046	10700.579105543944	10120.4026626558	13972.91538622578	13047.259422013534	15537.02342230284	14447.715575834709	16984.518114668703	15746.688504815016	19446.498744353725	17963.875374385956	0.193833956903217	0.18684123926944926	-56.09662313352601	-5938.852237363346	-51.9986375440385	-5505.005161156412
46.25435482051728	10686.099352171042	10106.94737569777	13957.722194358887	13033.169235174533	15521.459531582044	14433.28885770255	16968.544748228458	15731.891154481697	19429.65101546828	17948.290031719145	0.1939780564929057	0.18697900013737676	-56.26123626415574	-5992.1679998720065	-52.14980470030423	-5554.2747703157365
46.533060576550575	10671.459734183089	10093.344952503941	13942.383345880195	13018.944720804375	15505.756405262842	14418.733477219985	16952.436891990354	15716.969340845913	19412.673638350716	17932.58457168018	0.1941249086751105	0.18711939050015183	-56.422835809225944	-6045.5877639683895	-52.29814487986005	-5603.635366151109
46.813445674966815	10656.658960498049	10079.594241484188	13926.898239699001	13004.585348042134	15489.91377124341	14404.049196450876	16936.194555266196	15701.923077260515	19395.567037695215	17916.759381283508	0.19427456860049597	0.18726246296652466	-56.58145175900427	-6099.1121344608255	-52.443685527628986	-5653.08738962654
47.09552023464871	10641.69571832888	10065.694071787577	13911.266266455055	12990.090578924077	15473.931355791414	14389.235776263698	16919.81775136954	15686.752380906157	19378.331650330216	17900.814858681053	0.19442709262042046	0.1874082712877955	-56.73711419843676	-6152.7417571698315	-52.586454165892064	-5702.631316762883
47.37929443545016	10626.568672674312	10051.64325284604	13895.486808270362	12975.459868166834	15457.80888343515	14374.292976238446	16903.306497622318	15671.45727280092	19360.96792538177	17884.751413312442	0.1945825383166166	0.18755687038595423	-56.88985331260119	-6206.4773204717785	-52.72647839909769	-5752.2676599742845
47.66477851856398	10611.27646579579	10037.440573905511	13879.55923849306	12960.692662943566	15441.546076850356	14359.220554569834	16886.660815360097	15656.037777808855	19343.476324439143	17868.56946605735	0.19474096453173304	0.18770831638263913	-57.039699392116745	-6260.319556857459	-52.86378591846005	-5801.996969415341
47.951982786891236	10595.817716680613	10023.084803544576	13863.482921433653	12945.788402653481	15425.142656743197	14344.01826796715	16869.8807299366	15640.49392464788	19325.85732172361	17852.269449390817	0.19490243140076782	0.18786266662893034	-57.186682838793786	-6314.2692445633	-52.99840450683769	-5851.819834394846
48.24091760541319	10580.191020490318	10008.574689179786	13847.25721209272	12930.746518683865	15408.598341728593	14328.685871550115	16852.96627072672	15624.825745896484	19308.111404259696	17835.851807540803	0.19506700038342414	0.18801997973601786	-57.33083417149828	-6368.327209259849	-53.13036204390664	-5901.73688484123
48.53159340156531	10564.394947994359	9993.908956557605	13830.88145588038	12915.566434164903	15391.912848204374	14313.223118741053	16835.917471128614	15609.033277999688	19290.239072049586	17819.31699664873	0.19523473429742047	0.1881803156067684	-57.47218403219813	-6422.494325806852	-53.25968651149378	-5951.748792844359
48.82402066561362	10548.428044988172	9979.086309232154	13814.35498832673	12900.247563716415	15375.085890220462	14297.629761152739	16818.734368564215	15593.116561273544	19272.240838250204	17802.66548493231	0.19540569735278443	0.18834373546822195	-57.61076319228596	-6476.771520068869	-53.3864059986372	-6001.856274173129
49.11820995103327	10532.288831695527	9964.105428029023	13797.677134783336	12884.789313187257	15358.11717934354	14281.90554847263	16801.417004478695	15577.07563990931	19254.11722935355	17785.897752851986	0.19557995518717283	0.1885103019050548	-57.746602558716404	-6531.159770763945	-53.51054870735243	-6052.060089935083
49.41417187488941	10515.975802154459	9948.964970493638	13780.847210115287	12869.19107938566	15341.0064245166	14266.050228342056	16783.965424338418	15560.91056197553	19235.8687853701	17769.01429327923	0.195757574902245	0.1886800788940367	-57.879733180900075	-6585.660111437086	-53.632142958798795	-6102.361048302613
49.71191711822035	10499.487423586304	9933.663570324763	13763.864518383436	12853.452249801614	15323.753331913307	14250.063546231446	16766.379677627432	15544.62137941965	19217.49606001529	17752.015611668554	0.1959386251011328	0.18885313183952357	-58.01018625790675	-6640.2736325142905	-53.75121719867093	-6152.7600062000565
50.01145642642306	10482.822135747203	9918.199836792006	13746.728352516384	12837.572202320143	15306.357604786826	14233.945245310708	16748.65981784228	15528.208148068066	19198.99962089911	17734.902226232254	0.19612317592704664	0.18902952761001646	-58.13799314526477	-6695.001483360305	-53.86780000380895	-6203.257871169131
50.3128006096408	10465.978350261912	9902.57235413701	13729.437993972355	12821.550304925404	15288.818943313468	14217.695066314744	16730.805902485517	15511.670927624858	19180.3800497194	17717.67466811816	0.1963112991030484	0.18920933457582864	-58.263185362538934	-6749.844874475617	-53.981920088586776	-6253.855603253003
50.61596054315354	10448.954449938728	9886.779680957821	13711.992712389763	12805.385915395298	15271.137044430028	14201.31274740398	16712.81799305713	15495.009781669187	19161.637942458023	17700.3334815907	0.1965030679730482	0.18939262264789963	-58.385794600759255	-6804.805079726968	-54.09360631137679	-6304.554216929246
50.9209471677702	10431.748788065788	9870.82034957597	13694.391765227127	12789.078380986313	15253.3116016658	14184.798024019783	16694.69615504483	15478.224777651312	19142.773909581287	17682.87922421517	0.1966985575440576	0.18957946331779568	-58.50585273077377	-6859.883438737597	-54.202887681840366	-6355.354783189017
51.22777149022361	10414.359687686992	9854.692865385377	13676.63439739056	12772.627038107914	15235.342304967453	14168.150628734169	16676.44045791156	15461.31598688682	19123.78857624284	17665.312467045096	0.1968978445297498	0.18976992969894219	-58.6233918115031	-6915.081359324511	-54.309793367741804	-6406.258431615774
51.53644458356769	10396.78544085826	9838.395706183084	13658.719840849992	12756.031211986727	15217.228840518319	14151.370291094365	16658.050975082042	15444.283484549669	19104.682582491332	17647.63379481346	0.19710100739537076	0.18996409656912824	-58.738444097903994	-6970.400319961831	-54.414352702282486	-6457.2663525626995
51.84697758757708	10379.024307882337	9821.927321480603	13640.647314242324	12739.290216319421	15198.970890550418	14134.456737461145	16639.527783926627	15427.127349663224	19085.45658348109	17629.84380612698	0.19730812640405693	0.19016204041433832	-58.85104205069001	-7025.841872506309	-54.51659519227542	-6508.379799489863
52.15938170914916	10361.074516522029	9805.286131795574	13622.41602246175	12722.40335291431	15180.568133149523	14117.409690841208	16620.87096574317	15409.847665089543	19066.11124968675	17611.943113664023	0.19751928366460464	0.19036383947394647	-58.96121834481892	-7081.407644841354	-54.61655052563219	-6559.600091272034
52.47366822270851	10342.934261191309	9788.470527923198	13604.025156236852	12705.36991132133	15162.020242053388	14100.22887071346	16602.080605736974	15392.44451751716	19046.647267122185	17593.932344376488	0.19773456318075036	0.19056957378734143	-59.06900587916971	-7137.099343736656	-54.714248579679406	-6610.928614665754
52.789848470613855	10324.601702123093	9771.478870186502	13585.473891693446	12688.189168449595	15143.326886441897	14082.913992848531	16583.156792998005	15374.91799744654	19027.065337562977	17575.812139695052	0.19795405090201418	0.190779325242013	-59.174437786808994	-7192.918757830281	-54.80971943001714	-6662.366826894693
53.107933863567155	10306.074964513278	9754.30948766485	13566.761389903058	12670.860388172294	15124.487730719724	14065.464769121567	16564.0996204758	15357.26819917368	19007.366178773198	17557.58315573841	0.1981778347761673	0.19099317762317794	-59.277547444777156	-7248.867760642432	-54.90299335916279	-6713.9162582759745
53.42793588102576	10287.352137640299	9736.960677400135	13547.886796416475	12653.382820918549	15105.502434290767	14047.880907318035	16544.9091849519	15339.495220771621	18987.550524736514	17539.24606352653	0.1984060048033841	0.19121121666498345	-59.378368484765815	-7304.94831375638	-54.994100865566	-6765.578514952678
53.74986607161648	10268.431273959299	9719.430703579785	13528.849240781705	12635.755703251585	15086.370651324187	14030.162110932246	16525.585587009566	15321.599164069763	18967.619125891553	17520.80154919791	0.1986386530921422	0.19143353010336064	-59.476934804475604	-7361.162470167503	-55.083072673656716	-6817.355281819589
54.073736053552395	10249.31038816995	9701.717796695626	13509.64783604556	12617.978257432533	15067.092030511396	14012.308078957927	16506.12893100043	15303.58013463055	18947.572749371426	17502.2503142307	0.19887587391693684	0.1916602077305841	-59.57328057864288	-7417.512377674691	-55.16993974336219	-6869.248325458262
54.399557515052166	10229.987456257595	9683.820152678432	13490.281678238882	12600.049690969956	15047.666214814382	13994.318505671403	16486.53932500869	15285.438241724234	18927.4121792484	17483.593075668647	0.19911776377788076	0.19189134145160303	-59.667440271023224	-7474.000282462686	-55.254733280347864	-6921.259497224353
54.727342214761876	10210.460414506151	9665.73593200651	13470.749845843935	12581.969196153665	15028.092841204005	13976.193080406056	16466.816880811704	15267.173598300542	18907.138216782583	17464.830566350785	0.19936442146226013	0.19212702534221593	-59.75944864694611	-7530.628532849718	-55.33748474708045	-6973.390736518893
55.057101982179326	10190.727158482416	9647.463258788175	13451.051399243968	12563.735949572978	15008.371540388776	13957.931487318456	16446.961713837627	15248.786320957968	18886.751680675763	17445.963535145915	0.19961594810812186	0.192367355709154	-59.84934078574952	-7587.399583115708	-55.41822587354909	-7025.644074098207
55.38884871808102	10170.785541990603	9629.000219816882	13431.18538015394	12545.349111618403	14988.501936533174	13939.533405145537	16426.973943119567	15230.276529910105	18866.25340733	17426.99274719158	0.19987244726997377	0.19261243115215085	-59.937152094295016	-7644.315997546073	-55.496988668866834	-7078.021635569632
55.722594394951685	10150.633375996198	9610.344863598211	13411.150811031752	12526.807825966309	14968.483646965307	13920.99850695249	16406.853691246204	15211.644348949108	18845.644251111295	17407.91898413776	0.2001340249866791	0.19286235262807663	-60.02291832060291	-7701.380454605911	-55.57380543325053	-7130.525645021815
56.058351057416104	10130.268427518133	9591.495199347799	13390.946694469247	12508.111219045797	14948.316281873487	13902.326459871003	16386.60108430868	15192.88990540598	18824.92508461835	17388.743044395353	0.2004007898516304	0.19311722351721372	-60.10667556831322	-7758.59575130837	-55.64870877046269	-7183.158428810071
56.39613082267415	10109.688418488176	9572.449195959081	13370.572012562065	12489.258399487067	14927.99944399106	13883.51692482739	16366.21625184341	15174.013330107528	18804.09679895653	17369.465743389454	0.20067285308529248	0.19337714969176217	-60.18846031153589	-7815.964807754848	-55.721731600671774	-7235.92241947772
56.7359458809379	10088.891024576678	9553.20478094015	13350.025726257769	12470.248457550746	14907.5327282693	13864.569556260367	16345.699326771019	15155.014757330011	18783.16030401731	17350.0879138179	0.20095032861021495	0.19364223958665874	-60.268309410181246	-7873.490671825595	-55.79290717376716	-7288.8201598403975
57.07780849587155	10067.873873983415	9533.759839318427	13329.306774681225	12451.080464537257	14886.915721537773	13845.484001827892	16325.050445330855	15135.894324749213	18762.116528763305	17330.610405914937	0.2012333331286018	0.19391260427280874	-60.34626012603621	-7931.17652411107	-55.86226908331446	-7341.854307249188
57.42173100503407	10046.634546192372	9514.112212512187	13308.414074436285	12431.753472175445	14866.14800215149	13826.259902102669	16304.269747010982	15116.652173386621	18740.966421518824	17311.03408772011	0.20152198620255388	0.1941883575328178	-60.42235013980462	-7989.025683069136	-55.92985128118744	-7395.027638051659
57.7677258203244	10025.170570689399	9494.259697167756	13287.346518882901	12412.266511989621	14845.229139624376	13806.896890255728	16283.357374473298	15097.28844755163	18719.710950266184	17291.359845352585	0.20181641033707912	0.19446961593933343	-60.496617568056536	-8047.041610308457	-55.99568809246557	-7448.343052195851
58.115805428429454	10003.479425641566	9474.200043961411	13266.102977388855	12392.618594644407	14824.158694248834	13787.394591727905	16262.313473473994	15077.803294779793	18698.351102948298	17271.58858329129	0.2021167310659961	0.19475649893609556	-60.56910098131266	-8105.2279161494225	-56.059814230990014	-7501.803578034509
58.465982391274686	9981.55853653684	9453.93095636462	13244.68229455477	12372.80870926613	14802.9362167002	13767.752623888344	16241.1381927785	15058.196865766506	18676.887887777015	17251.721224660527	0.202423077040839	0.19504912892180928	-60.63983942320556	-8163.588365464471	-56.12226481590915	-7555.412377379369
58.818269346477535	9959.40527478282	9433.450089371365	13223.083289411488	12352.83582273997	14781.561247625848	13747.970595679599	16219.831684070952	15038.469314296075	18655.32233354777	17231.758711521477	0.20273558012289053	0.19534763133695426	-60.708872429568146	-8222.126883656718	-56.18307538827139	-7609.172750691883
59.172679007803275	9937.016956263482	9412.755048186675	13201.304754588955	12332.6988789822	14760.033317218438	13728.048107249078	16198.394101858281	15018.620797166355	18633.655489961016	17211.702005170093	0.20305437547847854	0.19565213475365495	-60.776240049097396	-8280.847563004587	-56.24228192902592	-7663.088142588735
59.52922416562417	9914.39083985195	9391.843386874287	13179.345455454659	12312.396798185631	14738.351944771923	13707.9847495654	16176.82560336752	14998.651474107572	18611.888427949427	17191.552086440417	0.2033796016776588	0.1959627709687309	-60.84198286425817	-8339.754669183865	-56.299920877023396	-7717.162147486582
59.887917687380885	9891.524125878816	9370.71260696315	13157.204129221675	12291.928476038509	14716.516638220734	13687.780104020358	16155.126348437745	14978.561507696819	18590.022240012888	17171.309956015226	0.2037114007964406	0.19627967510006938	-60.906142013325734	-8398.852648116183	-56.35602914809351	-7771.398515529465
60.24877251804685	9868.413954553525	9349.360156010312	13134.879484023584	12271.292782914305	14694.526893660091	13667.433742014402	16133.296499404434	14958.351063266078	18568.058040559372	17150.97663474225	0.20404991852269214	0.1966029856864509	-60.968759213603335	-8458.146133155096	-56.410644155272166	-7825.801158832852
60.6118016805955	9845.057404338184	9327.783426119495	13112.370197956128	12250.488563032348	14672.382194847685	13646.945224525978	16111.336220977435	14938.02030880492	18545.99696625355	17130.553163957607	0.20439530426588912	0.19693284479097942	-61.029876784941735	-8517.639952479396	-56.463803829145036	-7880.374157886021
60.97701827647021	9821.451490271747	9305.97975241353	13089.674918083489	12229.514633587462	14650.082012685389	13626.314101663624	16089.245680111315	14917.569414856815	18523.84017637231	17110.040605815855	0.20474771127086674	0.19726939810826546	-61.089537674644816	-8577.33913688315	-56.51554663939169	-7935.121768298559
61.34443548605718	9797.593162243293	9283.946411459267	13066.79225940811	12208.369783847615	14627.625804680305	13605.5399122001	16067.025045868113	14896.998554409101	18501.588853167894	17089.44004362714	0.20510729673574493	0.1976127950755259	-61.14778548354661	-8637.248927905224	-56.56591161740653	-7990.048427851405
61.71406656916102	9773.47930321253	9261.680619643224	13043.720803802278	12187.052774218011	14605.013014384062	13584.622183087682	16044.674489271923	14876.307902775998	18479.244202238435	17068.75258220138	0.20547422193421475	0.1979631889877661	-61.20466449284868	-8697.37478628615	-56.61493837955277	-8045.1587638203055
62.085924865483435	9749.106727376084	9239.179531496558	13020.459098900039	12165.562335270477	14582.243070809714	13563.560428954099	16022.194183154968	14855.4976374746	18456.80745290642	17047.97934819998	0.20584865234236221	0.19832073711721923	-61.26021969208159	-8757.722400791477	-56.66266715150414	-8100.457600642461
62.46002379510434	9724.472178277756	9216.440237967454	12997.005656947827	12143.897166736431	14559.31538782503	13542.354151577802	15999.584301994872	14834.567938093256	18434.2798586052	17027.121490494897	0.2062307577702381	0.19868560083723247	-61.31449680885271	-8818.297697507776	-56.70913879381624	-8155.949967947323
62.83637685896657	9699.57232686079	9193.459764639358	12973.358953611567	12122.05593646206	14536.229363520863	13521.002839342023	15976.845021742089	14813.518986152067	18411.662697273216	17006.180180535575	0.20662071249837782	0.19905794575078883	-61.3675423389177	-8879.106849430595	-56.75439482807997	-8211.641108870506
63.21499763936286	9674.403769460929	9170.235069893282	12949.517426739396	12100.037279324099	14512.984379554397	13499.505966666618	15953.976519638145	14792.350964955143	18388.95727175733	16985.156612723815	0.20701869541948734	0.19943794182387015	-61.419403578205674	-8940.15628657071	-56.79847746483938	-8267.536488842685
63.59589980042612	9648.96302573758	9146.763043012097	12925.479475076863	12077.839796104246	14489.57980046482	13477.862993416315	15930.97897402275	14771.064059433878	18366.164910223946	16964.052004796482	0.20742489018552981	0.19982576352387776	-61.47012865620127	-9001.45270650601	-56.841429632320796	-8323.641804708634
63.979097088622495	9623.246536541998	9123.040502225344	12901.243456933673	12055.462052320947	14466.01497296148	13456.073364284939	15907.852564130506	14749.658455981309	18343.28696657945	16942.86759821694	0.20783948536044689	0.20022158996333125	-61.51976657022169	-9063.003085353412	-56.883295006246044	-8379.962994243018
64.36460333324754	9597.250661719994	9099.064192692253	12876.807688799192	12032.902577016235	14442.289225182329	13434.136508154032	15884.597469875884	14728.134342276593	18320.324820899375	16921.604658574684	0.2082626745787747	0.20062560504908153	-61.56836722193111	-9124.814689325634	-56.92411804141375	-8436.506246165838
64.75243244692527	9570.9716778474	9074.830784421118	12852.170443904748	12010.159861495868	14418.40186592175	13412.05183742479	15861.213871626122	14706.491907099311	18297.279879866743	16900.264475993783	0.20869465671041684	0.20103799763729205	-61.61598145494645	-9186.89508675877	-56.96394400430654	-8493.278010565322
65.14259842611021	9544.405775896263	9050.336870123076	12827.32995073038	11987.23235802083	14394.352183826264	13389.818747322319	15837.701949961405	14684.731340133148	18274.153577219822	16878.84836555037	0.2091356360318549	0.20145896169444125	-61.66266109410208	-9249.25216069026	-57.00281900731352	-8550.28500982793
65.53511535159264	9517.549058829703	9025.578962997884	12802.28439145373	11964.118478447732	14370.139446556721	13367.436615170536	15814.061885421746	14662.852831758035	18250.94737420963	16857.357667698983	0.20958582240408802	0.20188869646462682	-61.70845898659536	-9311.894122035708	-57.04079004421874	-8607.534250037745
65.92999738900669	9490.397539123254	9000.553494450032	12777.03190033829	11940.816592816418	14345.762899915238	13344.904799636932	15790.293858239691	14640.85657283075	18227.662760067094	16835.793748708715	0.21004543145761906	0.20232740664345467	-61.75342904503486	-9374.829523397144	-57.077905027461384	-8665.033032930456
66.32725878934137	9462.947136210603	8975.256811732448	12751.570562058501	11917.325027881812	14321.221766935352	13322.22263994511	15766.398048058172	14618.742754452678	18204.301252480316	16814.15800110854	0.2105146847848041	0.2027753025588226	-61.79762629232209	-9438.06727349991	-57.11421282719675	-8722.788968437351
66.72691388945532	9435.193673851458	8949.685175515848	12725.898409958823	11893.642065587912	14296.515246933637	13299.389455054094	15742.374633632711	14596.511567724438	18180.86439808204	16792.451844142586	0.21099381013991306	0.20323260035891114	-61.84110690826492	-9501.616652260069	-57.14976331182697	-8780.809987760615
67.12897711259382	9407.132877419594	8923.834757381412	12700.013424244078	11869.765941481326	14271.642514521189	13276.404542802617	15718.2237925174	14574.163203486707	18157.35377294793	16770.676724235524	0.21148304164726212	0.20369952220772639	-61.88392827866846	-9565.487326631323	-57.18460739025977	-8839.104357064702
67.53346296890952	9378.760371108414	8897.701637234386	12673.913530097503	11845.694843061603	14246.602718572609	13253.267179017015	15693.945700733218	14551.697852046378	18133.770983105092	16748.83411546822	0.21198262001779872	0.20417629648853705	-61.92614904660877	-9629.689367186278	-57.21879705649371	-8897.680691873189
67.94038605598601	9350.071675052175	8871.281800636058	12647.59659572384	11821.426908065318	14221.394981150943	13229.97661658039	15669.540532418403	14529.115702887142	18110.117665052032	16726.92552006372	0.21249279277453803	0.2046631580155954	-61.96782916572192	-9694.233265446499	-57.25238543609157	-8956.547972134314
68.3497610593647	9321.062202360301	8844.571136051902	12621.0604303136	11796.960222681204	14196.018396386233	13206.532084461882	15645.008459459372	14506.416944363886	18086.39548628946	16704.952468884105	0.21301381448727577	0.20516034825451926	-62.00902995614888	-9759.129952069372	-57.28542683434716	-9015.715557931922
68.7616027530747	9291.727256062759	8817.565432013378	12594.302781925411	11772.292819693204	14170.472029305565	13182.932786703852	15620.349651101667	14483.601763380082	18062.60614586291	16682.91652193846	0.21354594701702043	0.20566811555175882	-62.049814163190604	-9824.390815941151	-57.317976787331645	-9075.193206070922
69.17592600016614	9262.062025963776	8790.260374190517	12567.321335282035	11747.422676547663	14144.754914611995	13159.177901364621	15595.564273539123	14460.670345046714	18038.75137491651	16660.819268901672	0.21408945977061886	0.20618671537358607	-62.090246018458856	-9890.027724153828	-57.35009211493707	-9134.991087398957
69.59274575324658	9232.06158540213	8762.651542373269	12540.113709476936	11722.347713341891	14118.866055410343	13135.266579415264	15570.652489480915	14437.622872322474	18014.832937259136	16638.662329645063	0.2146446299660643	0.20671641055506143	-62.130391303711804	-9956.053042931948	-57.38183097623369	-9195.119804947637
70.01207705502031	9201.72088791534	8734.73440735863	12512.677455586694	11697.06579072997	14092.804421876954	13111.197943587691	15545.61445769471	14414.459525633702	17990.852629942514	16616.447354778596	0.2152117429090152	0.20725747155947183	-62.17031741815299	-10022.479659659788	-57.41325292786314	-9255.590413039085
70.43393503883172	9171.034763805486	8706.504327740995	12485.010054184988	11671.57470774202	14066.56894987053	13086.971087171738	15520.450332524637	14391.180482472924	17966.812283851512	16594.176026204837	0.21579109228107735	0.20781017674874727	-62.21009344827689	-10089.321005884092	-57.44441898473451	-9316.414437252097
70.85833492921113	9139.997916604845	8677.956546603411	12457.10891275413	11645.872199513262	14040.15853948185	13062.58507275906	15495.160263383304	14367.785916975325	17942.71376430759	16571.850057685486	0.21638298044042545	0.2083748126654033	-62.249790241574374	-10156.59108156059	-57.47539168374715	-9377.60389541369
71.2852920424243	9108.60491943842	8649.086188106663	12428.971362988383	11619.955934918149	14013.57205351812	13038.038930930708	15469.744394215255	14344.275999471238	17918.5589716843	16549.471195420007	0.2169877187353872	0.20895167432657877	-62.28948048350139	-10224.304480460007	-57.50623515076768	-9439.171319657471
71.71482178702524	9076.850211281957	8619.888253973886	12400.594657985079	11593.823514105427	13986.808315920114	13013.331658885905	15444.202862931666	14320.65089601375	17894.34984203652	16527.041218636994	0.21760562783163914	0.20954106553077528	-62.32923877772919	-10292.476416768972	-57.53701517038098	-9501.129779528826
72.14693966441222	9044.728093112924	8590.357619868035	12371.97596931757	11567.472465929457	13959.866110107698	12988.462219009065	15418.535800813648	14296.910767880017	17870.088347742687	16504.561940198604	0.2182370380536963	0.21014329917793753	-62.36914173083642	-10361.122753137723	-57.56779925921546	-9563.492906273343
72.58166126938723	9012.232723952682	8560.489031659596	12343.112383984773	11540.900245272796	13932.744177250643	12963.429537371836	15392.743331883003	14273.05577104469	17845.77649816067	16482.035207218047	0.21888228974143234	0.21075869760355115	-62.40926804089395	-10430.260030103847	-57.59865674277535	-9626.274918359239
73.01900229071879	8979.358116797745	8530.277101581962	12314.000901231118	11514.104230254805	13905.44121446061	12938.232502166939	15366.825572237998	14249.08605562385	17821.416340297063	16459.46290169043	0.2195417336223875	0.21138759292747142	-62.44969859001867	-10499.905496961437	-57.6296588361638	-9689.490648320876
73.45897851170821	8946.098134438862	8499.71630427199	12284.638429231365	11487.081719320842	13877.955872900884	12912.869962070137	15340.782629353158	14225.00176528773	17797.009959490904	16436.846941137093	0.22021573120069105	0.21203032741824004	-62.4905165418586	-10570.077144263312	-57.660878728403986	-9753.155570905656
73.90160581075892	8912.446485165703	8468.800972693598	12255.021781633013	11459.82992820666	13850.286755808773	12887.340724527226	15314.614601339805	14200.803036640955	17772.55948011097	16414.18927926419	0.22090465516344682	0.21268725387369222	-62.53180744352176	-10640.793737948872	-57.692391670889265	-9817.285832677968
74.34690016194996	8878.396718356507	8437.525293941664	12225.14767395042	11432.345986771454	13822.432416427258	12861.643553961518	15288.32157616648	14176.489998567722	17748.06706626798	16391.491906635016	0.2216088898055044	0.21335873601869831	-62.57365933256369	-10712.074855223298	-57.72427507069733	-9881.898283225484
74.79487763561212	8843.942219950786	8405.883304924271	12195.012719802526	11404.626935693455	13794.391355840156	12835.777169897963	15261.90363083561	14152.062771540237	17723.534922540766	16368.756851356547	0.222328831473572	0.21404514892093768	-62.616162849619286	-10783.94092236273	-57.756608588089875	-9947.010507913306
75.24555439890803	8809.076207804741	8373.868887921291	12164.613426987413	11376.669723021485	13766.16202070654	12809.740244999788	15235.360830514983	14127.521466888473	17698.965294717385	16345.986179780695	0.22306488903070207	0.21474687942565954	-62.659411355916745	-10856.413254363928	-57.7894742387507	-10012.640862330329
75.6989467164156	8773.791726928594	8341.475766017322	12133.946193385505	11348.471200575294	13737.742800888978	12783.531403012834	15208.693227621054	14102.866186028761	17674.3604705512	16323.181997220134	0.22381748434222973	0.21546432661043172	-62.70350105730722	-10929.514096780214	-57.822956501458975	-10078.808508581948
76.15507095071504	8738.081644605285	8308.69749840734	12103.007302682747	11320.02812018732	13709.13202696968	12757.149216612828	15181.900860850918	14078.097019648942	17649.72278053146	16300.346448679004	0.22458705278431412	0.21619790226095048	-62.74853113419522	-11003.2666696948	-57.857142431013926	-10145.533453481272
76.61394356297929	8701.938645391201	8275.527475573628	12071.792919905714	11291.337129778014	13680.32796764927	12730.592205150451	15154.983754160872	14053.214046847475	17625.05459866957	16277.48171959863	0.2253740437763022	0.21694803136904198	-62.79460387810468	-11077.695214041509	-57.89212177708396	-10212.836588791106
77.07558111356816	8665.355225998783	8241.958914332725	12040.299086758494	11262.394769256389	13651.328827021227	12703.858832288617	15127.941915687363	14028.217334223707	17600.358343299853	16254.590036618249	0.22617892133820972	0.21771515265405794	-62.84182483518089	-11152.825040383264	-57.92798710875286	-10280.739733547438
77.54000026262605	8628.32369006271	8207.984852751835	12008.521716752493	11233.197466237552	13622.132741716143	12676.947503526686	15100.775336608027	14003.106934916892	17575.636477896212	16231.673668351383	0.22700216467468995	0.21849971910893848	-62.89030295671182	-11228.682580245193	-57.96483394546158	-10349.265678657684
78.00721777068286	8590.836142790862	8173.598144934031	11976.456590118392	11203.741531567639	13592.737777908325	12649.856563605064	15073.483989938684	13977.882887590444	17550.891511903825	16208.734926177503	0.22784426878695133	0.219302198572298	-62.94015075783136	-11305.29544028407	-58.002760895033134	-10418.438233965077
78.47725049925933	8552.884485502273	8138.791455672143	11944.099348489462	11174.023154646582	13563.141928177352	12622.58429378382	15046.067829262487	13952.545215358265	17526.126001586104	16185.776165049096	0.22870574511416872	0.22012307432797315	-62.991484484255125	-11382.692459367681	-58.04186979864244	-10488.282277810853
78.95011541147531	8514.460410055184	8103.557254971998	11911.445489345046	11144.038398538703	13533.343108216874	12595.128908988638	15018.526787387445	13927.09392464984	17501.342550886966	16162.799784314335	0.2295871222060358	0.2209628457335583	-63.04442428726179	-11460.903768667486	-58.082265883025684	-10558.823809260968
79.42582957266194	8475.555393169028	8067.887812446116	11878.490360202402	11113.783194860589	13503.339153382596	12567.488554816966	14990.860774928313	13901.529004010632	17476.54381230878	16139.808228555772	0.23048894642820694	0.22182202887955157	-63.09909440808042	-11539.96085509425	-58.12405792100799	-10630.09000324132
79.90441015097758	8436.160690644658	8031.775191579132	11845.229152543838	11083.253338434379	13473.12781507008	12539.661304396252	14963.069678807671	13875.850422833211	17451.732487805093	16116.803988444075	0.2314117827024872	0.22270115728084156	-63.15562337213487	-11619.89662824804	-58.16735840034926	-10702.109268692322
80.38587441802741	8396.2673314887	7995.211243867844	11811.656895466154	11052.44448169531	13442.706756913374	12511.645155086642	14935.153360671795	13850.058130015843	17426.91132968855	16093.789601607972	0.23235621528374673	0.22360078260237076	-63.21414419298344	-11700.74549095612	-58.21228370137396	-10774.911309906282
80.87023974948666	8355.866111948933	7958.1876028387205	11777.768449038575	11021.352128840395	13412.073550794745	12483.438025019159	14907.111655216406	13824.152052543344	17402.083141553976	16070.767653519375	0.23332284857567004	0.22452147542092254	-63.27479458732341	-11782.543413793668	-58.25895428419426	-10848.527191319969
81.35752362572781	8314.947589468378	7920.695677947163	11743.558497353966	10989.971629705293	13381.22567265448	12455.037749460313	14878.944368416196	13798.132093985952	17377.250779215865	16047.740778394118	0.2343123079875726	0.22546382602512302	-63.33771720144614	-11865.328013730701	-58.307494885797496	-10922.989405887201
81.8477436324513	8273.502076567956	7882.7266483638	11709.021541258373	10958.29817335546	13350.160498090218	12426.442076993522	14850.651275653014	13771.998132911198	17352.41715166053	16024.711660108112	0.23532524083467468	0.22642844525586758	-63.403059849611964	-11949.138637181837	-58.358034727683844	-10998.3319473085
82.34091746132043	8231.519634668352	7844.2714566539025	11674.151890742005	10926.326781376623	13318.875297733408	12397.648665506826	14822.232119735887	13745.750021203034	17327.58522201214	16001.683033128369	0.2363623172843745	0.22741596538952655	-63.470975765227195	-12034.01644771127	-58.41070773471256	-11074.590386320837
82.83706291059936	8188.990067864245	7805.320802357968	11638.943656975085	10894.052300849493	13287.367232391014	12368.65507797622	14793.686608806993	13719.387582283196	17302.758008512785	15978.657683459303	0.2374242313512263	0.22842704106645598	-63.541623865592555	-12120.004518713802	-58.46565276581896	-11151.80195134459
83.33619788579601	8145.902916665141	7765.8651354821495	11603.390743969754	10861.469396991848	13255.633347938348	12339.458778032575	14765.014414125742	13692.910609227978	17277.93858551539	15955.638449603142	0.23851170194351493	0.22946235026748718	-63.61516903109259	-12207.147931383923	-58.52301385735336	-11230.005613726098
83.83834040030794	8102.247451720058	7725.894649909745	11567.486839849553	10828.572545451207	13223.67056994956	12310.057125300138	14736.215167724142	13666.318862774526	17253.130084489545	15932.628223534843	0.2396254739645012	0.23052259534125683	-63.691782399313524	-12295.493878228124	-58.582940479496756	-11309.242177837994
84.34350857607244	8058.012667545039	7685.399276746105	11531.225407706092	10795.356024229686	13191.475698050372	12280.447370493357	14707.288459925107	13639.612069209476	17228.335695039277	15909.629951690596	0.24076631947162816	0.2316085040854276	-63.77164167540468	-12385.091772559565	-58.64558780689913	-11389.55437639216
84.85172064422062	8013.187276275465	7644.368677611747	11494.599676021897	10761.813905221954	13159.04539997722	12250.626650258013	14678.233836715317	13612.789918132663	17203.558665932178	15886.646635969579	0.24193503889719323	0.2327208308850604	-63.85493145952569	-12475.993364309426	-58.71111700442634	-11470.986971303355
85.36299494573534	7967.759701467848	7602.792237900551	11457.602628637085	10727.940045345991	13126.376205325689	12220.591981741742	14649.050796963402	13585.852060087907	17178.802306138783	15863.68133474819	0.24313246233423272	0.23386035791161336	-63.94184359227984	-12568.252862550784	-58.779695528617594	-11553.586860417388
85.87734993211305	7921.718071979218	7560.6590600225645	11420.226994236615	10693.728077245432	13093.464498970312	12190.340256878277	14619.738789473866	13558.798104052537	17154.06998588161	15840.737163906046	0.24435945089161581	0.2350278963862816	-64.03257751926321	-12661.927065141965	-58.85149744572118	-11637.403190415818
86.39480416602983	7875.050215955663	7517.957956653944	11382.465235333477	10659.171399541312	13060.30651413655	12159.868236368815	14590.297209866423	13531.627614777055	17129.365137692563	15817.81729786343	0.24561689812262605	0.23622428791165234	-64.12734067605743	-12757.075496001169	-58.92670376804199	-11722.487476479262
86.91537632201124	7827.743654965386	7474.677444019013	11344.309536721808	10624.263166608867	13026.898325104268	12129.17254334186	14560.725397269387	13504.340109964442	17104.691257477327	15794.924970628092	0.24690573153159498	0.23745040587591876	-64.22634889462279	-12853.760550429579	-59.005502808977326	-11808.893728974741
87.43908518710603	7779.785598316473	7430.8057352340265	11305.751793373118	10588.996277855449	12993.235839521461	12098.24965667357	14531.022630815856	13476.935057280049	17080.051905585915	15772.063476851756	0.24822691416347942	0.23870715693419095	-64.3298268327053	-12952.04764906643	-59.088090558116164	-11896.678587669507
87.9659496615646	7731.162937603442	7386.330733744785	11266.783597746398	10553.36336647234	12959.314790304366	12067.09590394724	14501.188125929188	13449.41187117997	17055.45070788695	15749.236172893756	0.2495814462816074	0.2399954825717685	-64.43800842744349	-13052.005400976166	-59.174671077787934	-11985.901463981252
88.4959887595208	7681.86224153314	7341.240026895849	11227.39622648295	10517.356787633817	12925.130727100186	12035.707454031384	14471.22103038528	13421.769909547274	17030.89135684499	15726.446477891699	0.2509703671391878	0.2413163607545661	-64.5511373745212	-13153.70577645069	-59.26545692216132	-12076.624691757374
89.0292216096782	7631.869751085173	7295.520879672581	11187.580626453795	10480.968606113562	12890.679007285571	12004.080309252486	14441.120420136425	13394.008470122659	17006.37761259821	15703.697874836524	0.2523947568505732	0.2426708076722703	-64.66946763483429	-13257.224290210754	-59.360669580568356	-12168.913687185384
89.56566745600044	7581.171375069242	7249.16022866353	11147.327400127084	10444.190583288528	12855.954786473367	11972.210297138654	14410.885294881857	13366.126786716844	16981.91330403492	15680.993911651125	0.25385573836869635	0.2440598795801855	-64.79326397023033	-13362.640195681714	-59.46053994623071	-12262.837118373718
90.1053456584057	7529.752686148051	7202.144676295598	11106.626790220393	10407.014163497635	12820.95300849738	11940.09306170751	14380.514573367807	13338.124025189878	16957.50232986574	15658.338202269959	0.2553544795755488	0.24548467474616778	-64.92280250986187	-13470.036690991838	-59.565308812287185	-12358.46708528744
90.6482756934654	7477.59891740305	7154.4604854015115	11065.46866360237	10369.430459721916	12785.668394844226	11907.724054270935	14350.007088400345	13309.999279182435	16933.148659690083	15635.734427718135	0.2568921954930767	0.24694633550949877	-65.05837134901049	-13579.50113746617	-59.67522739645938	-12455.879310665652
91.19447715510712	7424.694959527662	7106.093574185611	11023.842494405288	10331.430238550452	12750.095433498	11875.098523726758	14319.361581551364	13281.751565582508	16908.856335053086	15613.186337187239	0.2584701506223901	0.248446050459054	-65.2002711832447	-13691.125291609205	-59.79055789678387	-12555.153342773207
91.74396975532183	7371.025358742353	7057.029511661783	10981.737346308792	10293.00390439475	12714.22836716165	11842.211506305544	14288.57669753748	13253.379819709628	16884.629470489974	15590.697749105186	0.26008966141976847	0.24998505673864926	-65.3488159787903	-13805.005551174749	-59.91157407956052	-12656.37277058512
92.29677332487483	7316.574315536382	7007.253513646486	10939.14185395421	10254.141482913137	12678.061180817653	11809.05781473947	14257.650978251042	13224.882890198667	16860.47225455534	15568.27255219805	0.26175209891855167	0.25156464248804	-65.50433368228005	-13921.24321648106	-60.03856190206898	-12759.625452387612
92.85290781402206	7261.325684350786	6956.750439397876	10896.044203445183	10214.832603603461	12641.587588585859	11775.632026816269	14226.582856418736	13196.259533561906	16836.388950832123	15545.914706539545	0.26345889150668944	0.25318614942866224	-65.66716697225456	-14039.944767912384	-60.17182017230152	-12865.003758646082
93.41239329322968	7205.262974330781	6905.504789003867	10852.43211189071	10175.066481522153	12604.801019836135	11741.928473280786	14195.370648864175	13167.508408408798	16812.383898917487	15523.628244585798	0.2652115278704275	0.254850975603885	-65.83767405460458	-14161.222160643898	-60.3116612477188	-12972.604830081109
93.97524995389855	7148.369351287317	6853.500701631736	10808.292805943067	10134.831898084265	12567.694604508395	11707.941225042363	14164.012549346811	13138.628069299375	16788.461515379917	15501.417272190633	0.267011560115405	0.25656057828426976	-66.0162295050086	-14285.193137755617	-60.4584117757131	-13082.53085197648
94.54149810909283	7090.627641023019	6800.72195476543	10763.61299928287	10094.117180898442	12530.261157591387	11673.664079645001	14132.506620949534	13109.616960207271	16764.626294683672	15479.285969598115	0.26886060707726267	0.2583164770491264	-66.20322516104352	-14411.981562934816	-60.61241347824944	-13194.889345799573
95.11115819427312	7032.020334192188	6747.151964569249	10718.378869000522	10052.910182587728	12492.493162706693	11639.090546953097	14100.850787983603	13080.47340756508	16740.882810074247	15457.238592407031	0.27076035783478597	0.2601202570565028	-66.39907106761348	-14541.717774176039	-60.774023983940424	-13309.79347940255
95.68425076803395	6972.529592881995	6692.773787531836	10672.576030822453	10011.19825854575	12454.38275474192	11604.213834002989	14069.042827378384	13051.195612863605	16717.23571441928	15435.279472502467	0.27271257543957766	0.26197357251466447	-66.60419647821072	-14674.538959711324	-60.9436177099451	-13427.362396904733
96.26079651284576	6912.137259120046	6637.570123560429	10626.189513128847	9968.968243575902	12415.921701473098	11569.026828967355	14037.080359520767	13021.78164477458	16693.689740998583	15413.413018949263	0.274719100877322	0.2638781503691241	-66.8190509161268	-14810.58955778461	-61.12158679729146	-13547.721569707617
96.84081623580131	6850.824865532969	6581.523320712519	10579.203729707782	9926.206427358737	12377.101384111864	11533.52208417517	14004.960838506104	12992.229430763415	16670.249704235794	15391.643718840809	0.2767818572768475	0.2658357942203522	-67.0441052989645	-14950.021681785583	-61.30834210280045	-13671.003170022741
97.42433086936633	6788.57364840241	6524.61538177159	10531.602451190083	9882.898528691774	12337.912776709518	11497.691798127078	13972.68154176067	12962.536748157205	16646.920500364595	15369.976138097247	0.2789028543844441	0.2678483884884695	-67.27985313058707	-15092.995572493412	-61.50431425136776	-13797.346468468197
98.01136147213543	6725.364563387146	6466.827972893601	10483.368775107218	9839.029668443092	12298.346424344409	11461.527796440658	13940.239558991194	12932.70121462919	16623.707108020197	15348.414922205062	0.28108419332221346	0.26991790284248396	-67.5268117646192	-15239.680079203099	-61.7099547524449	-13926.898257387336
98.60192922959182	6661.178304205474	6408.142434574061	10434.485094514892	9794.58434115965	12258.39242001546	11425.021511656916	13907.631780415597	12902.720278059489	16600.614588747918	15326.964796890883	0.2833280716507136	0.27204639691300503	-67.78552374373066	-15390.25317164883	-61.92573718434687	-14059.813301539514
99.1960554548718	6595.995324597867	6348.539795209323	10384.933065123589	9749.546385269305	12218.040380158385	11388.16396183392	13874.85488422391	12872.591205727997	16577.648087418092	15305.630568720802	0.28563678875769777	0.2742360253088387	-68.05655821954679	-15544.90248479275	-62.15215845130115	-14196.254818151705
99.79376158953411	6529.795863918817	6288.000787551853	10334.693570878062	9703.898951814122	12177.279418696491	11350.945727848324	13841.905323215902	12842.311072791965	16554.812832537238	15284.4171256155	0.2880127515964701	0.2764890429594854	-68.34051245797855	-15703.825898665935	-62.389740117361725	-14336.394988252781
100.39506920433367	6462.559976736679	6226.505868387934	10283.746687927609	9657.624471652623	12136.098119531312	11313.356929320913	13808.779310556803	12811.876749998	16532.114136443015	15263.32943727165	0.2904584807992084	0.2788078108072837	-68.63801343526029	-15867.232155575883	-62.63902982232503	-14480.415501452982
101.00000000000001	6394.267566852997	6164.035241795879	10232.071646930684	9610.70462106702	12094.484507372817	11275.387199075463	13775.47280458926	12781.284890573152	16509.55739537081	15242.372555477617	0.2929766171926148	0.28119480187484003	-68.79069879829221	-15950.082786358904	-62.76706446003456	-14553.419166882068
