# Supplementary material for: White matter micro- and macrostructure brain charts for the human lifespan
Source: Nature. 2026 May 13;655(8124):979–89. doi: 10.1038/s41586-026-10454-2 (PMC13391363; doi:10.1038/s41586-026-10454-2)
Supplement: Supplementary file 12 — Centiles trajectories of brain charts. SDT.T9.1–5 contain the brain charts for the global metrics; SDT.T9.6–509 contain the brain charts for the tract-specific metrics (unnormalized); and SDT.T9.510–1157 contain the brain charts for the tract-specific macrostructural metrics (normalized). Included in each table are the male and female centile trajectories for the 2.5th, 25th, 50th, 75th and 97.5th percentiles; the interquartile range normalized by the 50th centile; and the derivatives of the 50th centiles with respect to both age and log(age). Charts are sampled in logarithmically spaced intervals. Age is reported in years, while centile trajectory values are reported in metric-specific units: diffusivities in mm2 s−1, volume in mm3, surface area in mm2, average length in mm, and FA is dimensionless (unitless). [file 41586_2026_10454_MOESM12_ESM.zip › plotted_curves/SDT.T9.187-ILF_left_volume_curve_metrics.csv]

ages	male_0.025th_percentile	female_0.025th_percentile	male_0.25th_percentile	female_0.25th_percentile	male_0.5th_percentile	female_0.5th_percentile	male_0.75th_percentile	female_0.75th_percentile	male_0.975th_percentile	female_0.975th_percentile	male_normalized_quantile_range	fwmale_normalized_quantile_range	male_median_centile_d_age	male_median_centile_d_log_age	female_median_centile_d_age	female_median_centile_d_log_age
0.25	4937.002122458717	4672.0655275591425	6753.047909877355	6348.232077956384	7594.502426297902	7124.955338306728	8350.415163962007	7823.567052082836	9585.038464002357	8966.793482681733	0.2103320486873979	0.20706585572465788	7406.884768635131	4276.578358055444	6948.9375646501	4012.1693436223404
0.25150637576242696	4944.255375851644	4678.929546331384	6762.969228620182	6357.558656828742	7605.659977988464	7135.423049428735	8362.683273858393	7835.061136928255	9599.120435388853	8979.967152220452	0.21033204874632083	0.20706585578241263	7394.58622552827	4282.297398954863	6937.39940647874	4017.5347920504864
0.2530218281966045	4951.528028691432	4685.81192350952	6772.917082791504	6366.910180446305	7616.847371524124	7145.918757357146	8374.984195887788	7846.585963709001	9613.240070243564	8993.17605589437	0.21033204880613376	0.20706585584103956	7369.932816092856	4293.737188926665	6914.270249222871	4028.267291467404
0.25454641199404576	4958.8200867720925	4692.712664576643	6782.891480316887	6376.2866562595445	7628.064615818095	7156.442470454091	8387.317939850636	7858.141541607189	9627.397379816031	9006.420204227421	0.21033204886685106	0.207065855900553	7345.315194555093	4305.18034020206	6891.174667199142	4039.0029443686362
0.2560801821758082	4966.131555700928	4699.631774839158	6792.892428866519	6385.688091478852	7639.311719496383	7166.99419681226	8399.684515231596	7869.727879509064	9641.59237499332	9019.699607404445	0.21033204892848695	0.20706585596096683	7320.73359541595	4316.626742610708	6868.112880408764	4049.7416473953053
0.25762319409447826	4973.462440898239	4706.569259426498	6802.9199358547885	6395.114493074159	7650.588690897332	7177.573944254457	8412.083931199026	7881.34498600453	9655.825066299438	9033.014275270632	0.2103320489910561	0.2070658560222952	7296.188251265325	4328.0762858258095	6845.085107060615	4060.4832970411517
0.2591755034361701	4980.812747597081	4713.525123290903	6812.974008439979	6404.565867774647	7661.895538071265	7188.181720333283	8424.516196604605	7892.992869386798	9670.095463894886	9046.364217331127	0.2103320490545739	0.20706585608455366	7271.679392728023	4339.528859335696	6822.091563522816	4071.2277896280866
0.2607371662225343	4988.182480842878	4720.49937120705	6823.054653523723	6414.042222068226	7673.232268779879	7198.817532330548	8436.981319982651	7904.6715376517295	9684.40357757588	9059.749442750279	0.21033204911905518	0.20706585614775638	7247.20724851219	4350.984352470841	6799.132464362774	4081.9750213285442
0.2623082388127803	4995.571645493276	4727.492007771914	6833.16187775081	6423.543562201365	7684.598890496025	7209.481387257082	8449.479309549895	7916.380998497646	9698.749416774108	9073.169960351417	0.21033204918451576	0.207065856211919	7222.7720453822985	4362.442654387094	6776.208022322971	4092.7248881517444
0.2638887779057103	5002.9802462176995	4734.503037404348	6843.29568750857	6433.069894178502	7695.9954104030185	7220.173291852076	8462.010173204708	7928.121259324588	9713.132990555814	9086.625778616008	0.21033204925097143	0.20706585627705681	7198.374008134473	4373.903654058697	6753.318448301405	4103.477285935311
0.26547884054176485	5010.408287497172	4741.5324643449185	6853.456088926648	6442.621223761841	7707.421835394378	7230.893252582841	8474.57391852682	7939.892327234069	9727.554307621507	9100.116905683366	0.2103320493184374	0.2070658563431855	7174.013359680772	4385.3672403176315	6730.463951428421	4114.232110385783
0.2670784841050822	5017.855773624016	4748.580292655617	6863.643087876571	6452.197556470941	7718.87817207335	7241.641275644366	8487.170552776808	7951.69420902857	9742.013376305344	9113.64334935008	0.21033204938693117	0.20706585641032088	7149.690320933703	4396.833301796112	6707.6447389591485	4124.98925702041
0.26868776632556873	5025.322708701478	4755.646526219502	6873.856689971248	6461.798897582245	7730.364426752334	7252.417366958776	8499.800082895446	7963.526911210964	9756.510204574404	9127.205117069356	0.21033204945646874	0.2070658564784795	7125.4051108649	4408.301726953825	6684.861016326118	4135.748621195322
0.2703067452809827	5032.8090966435175	4762.731168740503	6884.0969005646775	6471.425252128804	7741.880605452563	7263.221532175027	8512.462515503363	7975.390439984161	9771.044800028285	9140.802215950602	0.21033204952706666	0.20706585654767765	7101.157946526539	4419.772404094925	6662.11298716208	4146.510098119965
0.2719354793990299	5040.314941174487	4769.834223743122	6894.363724751513	6481.076624899872	7753.426713903611	7274.053776668452	8525.157856900501	7987.28480125063	9785.617169898493	9154.43465275888	0.21033204959874244	0.20706585661793228	7076.94904298475	4431.2452213235665	6639.400853234343	4157.273582817754
0.27357402745947257	5047.840245828777	4776.955694572088	6904.657167366571	6490.7530204404475	7765.00275754284	7284.914105540239	8537.88611306551	7999.210000611813	9800.227321047729	9168.10243391425	0.21033204967151328	0.20706585668926017	7052.77861337224	4442.720066582551	6616.72481450066	4168.038970159134
0.2752224485962505	5055.3850139506185	4784.095584392181	6914.977232984572	6500.454443051017	7776.6087415151105	7295.802523617155	8550.647289655419	8011.166043367822	9814.875259969534	9181.805565491402	0.21033204974539718	0.20706585676167882	7028.64686887525	4454.19682763773	6594.085069089197	4178.806154848309
0.27688080229961526	5062.949248693681	4791.25389618784	6925.323925919582	6510.180896787039	7788.244670672149	7306.719035450961	8563.441392004952	8023.152934516804	9829.560992787488	9195.544053218944	0.21033204982041168	0.20706585683520617	7004.554018702824	4465.675392061705	6571.481813273393	4189.575031409506
0.2785491484182772	5070.532953020824	4798.4306327629365	6935.697250224672	6519.932385458627	7799.910549572172	7317.663645318053	8576.268425126109	8035.170678754537	9844.284525254732	9209.317902478932	0.21033204989657517	0.20706585690985965	6980.5002701263875	4477.155647256877	6548.915241511539	4200.34549420746
0.28022754716156506	5078.1361297037665	4805.625796740462	6946.097209691472	6529.708912630124	7811.606382479376	7328.636357218987	8589.128393707613	8047.219280473923	9859.045862753332	9223.127118306282	0.21033204997390675	0.20706585698565783	6956.485828454606	4488.637480440317	6526.385546416976	4211.117437432054
0.2819160591015993	5085.7587813227865	4812.839390562233	6956.523807849751	6539.510481619709	7823.3321733634775	7339.637174878044	8602.021302114386	8059.2987437644915	9873.845010293686	9236.971705388216	0.21033205005242514	0.2070658570626191	6932.510897036642	4500.120778642595	6503.892918767873	4221.890755097847
0.28361474517547763	5093.400910266385	4820.0714164885885	6966.977047966977	6549.337095498979	7835.087925899198	7350.6661017427505	8614.947154387002	8071.409072411888	9888.681972513898	9250.851668063671	0.21033205013214898	0.2070658571407624	6908.575677271932	4511.605428713374	6481.4375475095585	4232.66534105083
0.2853236666874746	5101.062518731014	4827.32187659812	6977.456933047917	6559.1887570925865	7846.873643465841	7361.723140983478	8627.905954241214	8083.550269897425	9903.556753679206	9264.767010322783	0.2103320502130986	0.20706585722010648	6884.680368611589	4523.091317323735	6459.01961976476	4243.441088968422
0.2870428853112538	5108.743608720742	4834.590772787359	6987.963465834201	6569.065468977816	7858.689329146778	7372.808295492964	8640.897705067386	8095.72233939757	9918.469357681377	9278.717735806282	0.21033205029529328	0.20706585730067165	6860.825168535579	4534.578330945224	6436.639320800547	4254.217892341549
0.28877246309209376	5116.444182046908	4841.878106770456	6998.496648803844	6578.967233484141	7870.534985728924	7383.921567885818	8653.922409929923	8107.925283783383	9933.419788038007	9292.703847804885	0.21033205037875352	0.20706585738247718	6837.0102725601755	4546.0663558573	6414.296834046021	4264.9956444806885
0.2905124624491269	5124.164240327821	4849.183880078882	7009.0564841708265	6588.8940526928245	7882.41061570226	7395.062960498075	8666.980071566742	8120.159105620038	9948.408047891948	9306.725349258722	0.21033205046350004	0.20706585746554332	6813.235874257516	4557.555278156651	6391.9923411067575	4275.774238525424
0.29226294617759224	5131.903784988436	4856.508094061138	7019.642973884662	6598.845928436526	7894.316221259352	7406.232475386744	8680.070692388745	8132.423807166331	9963.434140010682	9320.782242756768	0.2103320505495536	0.20706585754989057	6789.502165248152	4569.044983749045	6369.726021754323	4286.553567435127
0.294023977451102	5139.6628172600285	4863.850749882434	7030.256119629954	6608.822862298863	7906.251804294844	7417.430114329329	8693.19427447926	8144.7193903741445	9978.498066785689	9334.87453053625	0.21033205063693547	0.20706585763553972	6765.809335196856	4580.535358348163	6347.4980539269745	4297.333523988724
0.29579561982392083	5147.441338179871	4871.211848524389	7040.8959228259355	6618.824855614	7918.217366404954	7428.655878823361	8706.350819593481	8157.045856887939	9993.599830231806	9349.002214482049	0.21033205072566716	0.2070658577225119	6742.157571801916	4592.0262874623295	6325.3086137196515	4308.114000775386
0.29757793723326015	5155.239348590863	4878.591390784683	7051.562384625984	6628.851909466177	7930.212908886916	7439.909770085872	8719.540329157868	8169.403208044176	10008.739431986527	9363.165296126035	0.2103320508157707	0.207065857810829	6718.5470608128235	4603.51765640825	6303.157875395613	4318.894890200114
0.29937099400158496	5163.056849141244	4885.98937727678	7062.255505917216	6638.9040246893355	7942.238432738529	7451.1917890529685	8732.762804269641	8181.791444870843	10023.91687330944	9377.363776646545	0.21033205090726856	0.20706585790051255	6694.977986032143	4615.009350305423	6281.04601139389	4329.676084486069
0.3011748548389356	5170.893840284217	4893.405808429572	7072.975287319979	6648.981201866643	7954.293938657581	7462.501936379304	8746.018245696154	8194.210568086888	10039.132155081483	9391.597656867709	0.2103320510001833	0.20706585799158506	6671.450529311784	4626.501254074741	6258.973192325328	4340.4574756703805
0.30298958484526295	5178.750322277648	4900.8406844871	7083.721729187435	6659.083441330097	7966.379427041395	7473.840212437637	8759.306653874384	8206.660578101717	10054.38527780439	9405.866937258885	0.21033205109453829	0.207065858084069	6647.964870548341	4637.993252430577	6236.93958696234	4351.238955593202
0.30481524951277783	5186.626295183661	4908.294005508169	7094.494831605017	6669.210743160012	7978.4948979861965	7485.2066173182475	8772.628028910249	8219.141475014567	10069.67624159988	9420.17161793395	0.21033205119035664	0.2070658581779877	6624.521187689621	4649.485229882412	6214.945362249855	4362.020415905863
0.3066519147283146	5194.521758868362	4915.7657713660765	7105.29459439003	6679.36310718465	7990.640351286685	7496.601150828527	8785.98237057813	8231.65325861405	10085.00504620912	9434.511698650755	0.21033205128766277	0.2070658582733642	6601.119656741153	4660.977070736699	6192.990683311364	4372.801748067141
0.3084996467757088	5202.436713001411	4923.255981748229	7116.121017091099	6689.5405329797	8002.815786435397	7508.023812492393	8799.369678320169	8244.19592837751	10100.371690991922	9448.887178810415	0.21033205138648078	0.20706585837022282	6577.760451767594	4672.468659097096	6171.075713449391	4383.582843346056
0.31035851233818973	5210.371157055765	4930.764636155873	7126.974098987784	6699.743019867912	8015.021202622288	7519.47460154988	8812.78995124581	8256.769483470576	10115.776174926215	9463.298057456775	0.2103320514868351	0.20706585846858724	6554.443744883407	4683.959878850495	6149.2006141396705	4394.363592809532
0.3122285785007863	5218.32509030721	4938.291733903676	7137.8538390899585	6709.970566918523	8027.256598734018	7530.953516956495	8826.243188131022	8269.373922746452	10131.218496607147	9477.744333275601	0.21033205158875082	0.20706585856848242	6531.169706257526	4695.450613669353	6127.365545029519	4405.143887322163
0.3141099127527488	5226.298511834092	4945.837274119453	7148.760236137437	6720.223172946893	8039.521973353549	7542.460557382808	8839.729387417847	8282.009244745468	10146.698654246567	9492.226004594077	0.21033205169225397	0.20706585866993332	6507.938504147809	4706.9407470326405	6105.570663970895	4415.923617566004
0.31600258298998396	5234.291420516926	4953.401255743809	7159.693288599444	6730.5008365140175	8051.817324759534	7553.995721213903	8853.248547213732	8294.675447694479	10162.216645672268	9506.743069380102	0.21033205179737063	0.20706585877296518	6484.750304837711	4718.430162175326	6083.816126969177	4426.7026739961
0.3179066575175057	5242.303815037966	4960.983677529727	7170.652994674026	6740.803555925963	8064.14265092566	7565.55900654875	8866.8006652908	8307.372529506178	10177.77246832714	9521.295525241509	0.21033205190412635	0.20706585887760465	6461.605272704968	4729.918742137263	6062.10208823788	4437.480946882628
0.3198222050518999	5250.335693880968	4968.584538042345	7181.639352287718	6751.131329233572	8076.497949520282	7577.1504111998665	8880.385739085463	8320.100487778713	10193.366119268727	9535.883369425628	0.21033205201254893	0.2070658589838775	6438.5035701938905	4741.4063697345555	6040.42870017793	4448.25832628808
0.32174929472380437	5258.387055330675	4976.203835658465	7192.652359094847	6761.484154231788	8088.883217905624	7588.769932692565	8894.003765697526	8332.85931979487	10208.99759516821	9550.506598818352	0.2103320521226653	0.20706585909180988	6415.4453578030225	4752.892927550711	6018.7961133657955	4459.034702055855
0.32368799608040405	5266.457897472539	4983.841568566295	7203.692012477155	6771.862028459309	8101.298453137368	7600.41756826457	8907.654741889744	8345.64902252166	10224.666892309882	9565.165209943641	0.21033205223450327	0.20706585920143064	6392.430794126354	4764.378297958756	5997.204476588871	4469.809963830048
0.3256383790879404	5274.548218192278	4991.497734765027	7214.758309543187	6782.26494919802	8113.743651963957	7612.093314865364	8921.338664087063	8358.469592609581	10240.374006590288	9579.859198962713	0.21033205234809121	0.2070658593127664	6369.46003582608	4775.862363101449	5975.653936824296	4480.584001041949
0.32760051413423674	5282.658015175548	4999.172332064529	7225.851247127843	6792.69291347256	8126.218810826098	7623.797169155719	8935.055528376055	8371.321026392114	10256.11893351757	9594.588561673443	0.21033205246345776	0.20706585942584513	6346.533237658907	4787.345004900591	5954.144639258971	4491.356702912133
0.3295744720312385	5290.787285907512	5006.865358084934	7236.970821791792	6803.145918049778	8138.723925856106	7635.529127507075	8948.805330504209	8384.203319885053	10271.901668210658	9609.353293509595	0.21033205258063226	0.2070658595406963	6323.650552447187	4798.826105036773	5932.676727267681	4502.127958436729
0.33156032401756863	5298.936027672459	5014.57681025628	7248.11702982095	6813.623959438236	8151.258992877297	7647.28918600099	8962.588065879268	8397.11646878588	10287.722205398508	9624.153389540108	0.21033205269964447	0.20706585965734903	6300.812131101964	4810.30554495682	5911.250342431944	4512.897656393936
0.33355814176109866	5307.1042375533925	5022.306685818122	7259.289867225913	6824.12703388769	8163.82400740338	7659.07734042855	8976.403729568545	8410.060468473119	10303.58053941932	9638.988844468377	0.2103320528205242	0.20706585977583175	6278.018122649286	4821.783205891261	5889.86562456307	4523.665685356827
0.33556799736153503	5315.2919124316995	5030.054981819221	7270.489329741514	6834.655137388656	8176.418964637934	7670.893586289887	8990.252316298365	8423.035314005832	10319.476664219885	9653.859652631625	0.21033205294330287	0.20706585989617596	6255.268674195511	4833.258968822891	5868.5227116723545	4534.431933666114
0.3375899633530214	5323.4990489866495	5037.821695117064	7281.715412826127	6845.208265671764	8189.043859473638	7682.737918793454	9004.13382045321	8436.041000122794	10335.410573354617	9668.765808000018	0.21033205306801142	0.20706586001841182	6232.563930936158	4844.73271448724	5847.221739977598	4545.196289431071
0.3396241127067558	5331.725643695053	5045.606822377542	7292.968111661207	6855.786414207327	8201.69868649175	7694.610332855538	9018.048236075141	8449.077521241968	10351.382259984886	9683.707304176023	0.21033205319468168	0.20706586014257036	6209.904036184074	4856.204323390266	5825.962843931513	4555.958640545607
0.3416705188336247	5339.971692830821	5053.41036007454	7304.247421150687	6866.389578204771	8214.383439961433	7706.510823099626	9031.995556863065	8462.144871459814	10367.391716878177	9698.684134393623	0.21033205332334592	0.2070658602686833	6187.289131359896	4867.673675793223	5804.746156211942	4566.718874675687
0.343729255586852	5348.237192464581	5061.232304489569	7315.553335920452	6877.017752612146	8227.098113839153	7718.439383855845	9045.975776172076	8475.243044550672	10383.43893640733	9713.696291517623	0.21033205345403702	0.207065860396783	6164.71935599274	4879.14065171103	5783.571807720698	4577.476879252819
0.34580039726466444	5356.52213846322	5069.072651711327	7326.885850317705	6887.670932115525	8239.842701767986	7730.396009160306	9059.98888701268	8488.372033966038	10399.52391054965	9728.743768042801	0.21033205358678878	0.20706586052690265	6142.194847721839	4890.605130903656	5762.43992758682	4588.232541472418
0.3478840186129729	5364.826526489481	5076.931397635329	7338.244958410441	6898.3491111385	8252.617197076994	7742.380692754519	9074.034882050126	8501.53183283392	10415.64663088615	9743.826556093196	0.21033205372163477	0.20706586065907498	6119.715742320754	4902.066992891952	5741.350643189391	4598.985748303123
0.34998019482807	5373.150352001548	5084.808537963507	7349.630653986848	6909.052283841646	8265.421592780593	7754.393428084803	9088.113753603693	8514.722433958197	10431.807088600719	9758.944647421344	0.2103320538586099	0.20706586079333386	6097.282173676882	4913.526116936235	5720.3040801386815	4609.736386470962
0.352089001559344	5381.493610252582	5092.704068203772	7361.042930554696	6919.780444121919	8278.255881577828	7766.434208301606	9102.225493645907	8527.943829817876	10448.00527447923	9774.098033407447	0.21033205399774896	0.2070658609297144	6074.894273801707	4924.982382034417	5699.300362283364	4620.4843424551655
0.3542105149120084	5389.856296290297	5100.617983669616	7372.4817813407435	6930.53358561211	8291.120055851728	7778.503026258897	9116.37009380183	8541.196012566406	10464.241178908722	9789.28670505858	0.21033205413908831	0.2070658610682512	6052.552172854543	4936.435666938778	5678.339611736592	4631.22950250376
0.35634481144984936	5398.2384049565435	5108.550279479708	7383.947199290175	6941.31170168032	8304.014107668672	7790.599874513571	9130.547545348352	8554.478974031044	10480.514791876589	9804.510653007963	0.21033205428266424	0.20706586120898005	6030.255999134155	4947.885850139894	5657.421948862495	4641.971752620069
0.35849196819798806	5406.639930886839	5116.500950557467	7395.439177065958	6952.114785429345	8316.938028777653	7802.724745324761	9144.757839213391	8567.792705712092	10496.826102969666	9819.76986751409	0.2103320544285133	0.20706586135193733	6008.005879067816	4959.332809853135	5636.547492274083	4652.710978549672
0.36065206264566085	5415.060868509908	5124.469991630606	7406.95770704821	6962.942829696091	8329.891810609579	7814.877630653186	9159.000965975132	8581.137198782177	10513.17510137334	9835.0643384599	0.2103320545766738	0.20706586149715983	5985.801937243203	4970.776424036594	5615.7163588555995	4663.447065796936
0.3628251727490157	5423.501212047262	5132.457397230759	7418.5027813336355	6973.795827051042	8342.875444276633	7827.058522160542	9173.276915861303	8594.512444085589	10529.561775870745	9850.394055352022	0.2103320547271834	0.20706586164468496	5963.644296412822	4982.216570388293	5594.928663769038	4674.179899618961
0.3650113769339257	5431.960955512741	5140.4631616930155	7430.074391734879	6984.673769797642	8355.888920571551	7839.267411208825	9187.585678748399	8607.918432137541	10545.986114841839	9865.759007319926	0.21033205488008141	0.20706586179455164	5941.53307747026	4993.6531263196375	5574.184520433424	4684.909365008352
0.36721075409881926	5440.440092712001	5148.487279155469	7441.672529779848	6995.576649971676	8368.932229966857	7851.504288859622	9201.927244160834	8621.355153123373	10562.44810626246	9881.159183115014	0.21033205503540758	0.20706586194679788	5919.46839947626	5005.085968970321	5553.484040550655	4695.635346701834
0.3694233836175272	5448.9386172420955	5156.529743558798	7453.297186711125	7006.504459340705	8382.005362614196	7863.769145873486	9216.301601270208	8634.822596897888	10578.947737703471	9896.594571109845	0.21033205519320192	0.20706586210146355	5897.450379667105	5016.514975207858	5532.827334107831	4706.357729178853
0.37164934534214805	5457.456522490983	5164.590548645808	7464.9483534852925	7017.457189403435	8395.108308343593	7876.061972709223	9230.708738894493	8648.32075298455	10595.484996329822	9912.065159297235	0.21033205535350571	0.20706586225858845	5875.479133464862	5027.940021626186	5512.214509387966	4717.076396661345
0.3738887196059291	5465.993801637082	5172.669687961007	7476.626020772339	7028.434831389154	8408.241056662766	7888.382759523258	9245.14864549727	8661.849610574807	10612.059868899685	9927.570935289472	0.21033205551635997	0.20706586241821384	5853.554774457356	5039.360984526807	5491.645672958577	4727.7912331006955
0.3761415872261661	5474.550447648722	5180.767154850095	7488.330178954897	7039.437376257026	8421.403596756278	7900.731496168856	9259.621309186818	8675.409158527218	10628.6723417634	9943.111886317309	0.21033205568180816	0.2070658625803815	5831.677414421691	5050.777739925543	5471.120929686585	4738.502122179372
0.3784080295071193	5483.126453283732	5188.8829424595615	7500.060818127682	7050.464814695553	8434.595917484903	7913.108172195501	9274.126717715391	8688.999385366778	10645.322400862651	9958.687999229203	0.21033205584989242	0.20706586274513317	5809.847163343802	5062.190163564868	5450.640382755315	4749.208947320236
0.3806881282429484	5491.721811088919	5197.0170437362	7511.817928096776	7061.51713712191	8447.818007384829	7925.512776848159	9288.66485847836	8702.620279284114	10662.01003172947	9974.29926049039	0.21033205602065733	0.20706586291251208	5788.064129393315	5073.598130882252	5430.204133649124	4759.911591663724
0.38298196572066395	5500.336513399551	5205.1694514266255	7523.60149837894	7072.594333681294	8461.069854666868	7937.945299066545	9303.235718513335	8716.27182813467	10678.73521948525	9989.945656181948	0.21033205619414702	0.20706586308256145	5766.328418948455	5085.0015170262195	5409.812282167375	4770.60993807693
0.3852896247230969	5508.970552338897	5213.340158076816	7535.411518200954	7083.696394246298	8474.351447215731	7950.4057274844245	9317.839284499372	8729.954019437955	10695.497948839818	10005.627171999924	0.21033205637040692	0.20706586325532683	5744.640136606526	5096.4001968535595	5389.464926440967	4781.303869153606
0.38761118853188686	5517.623919817701	5221.529156031642	7547.247976498922	7094.823308416272	8487.662772589241	7962.894050428893	9332.475542756109	8743.666840376729	10712.298204090443	10021.343793254435	0.21033205654948353	0.20706586343085248	5722.999385177856	5107.794044918846	5369.162162925117	4791.993267205078
0.3899467409304866	5526.296607533669	5229.736437434366	7559.110861917564	7105.97506551665	8501.00381801753	7975.410255919618	9347.144479242876	8757.410277796194	10729.135969120822	10037.095504868701	0.21033205673142358	0.2070658636091847	5701.40626569232	5119.182935470948	5348.90408640122	4802.678014254896
0.39229636620718694	5534.988606970959	5237.961994226161	7571.000162809516	7117.151654598281	8514.374570402262	7987.954331668094	9361.846079557848	8771.184318203168	10746.011227400108	10052.882291378122	0.21033205691627493	0.20706586379037065	5679.860877413303	5130.56674245582	5328.690789995715	4813.357992041856
0.3946601491581577	5543.699909399657	5246.205818145615	7582.915867234613	7128.353064436775	8527.775016315814	8000.526265076905	9376.580328937145	8784.988947765265	10762.923961981876	10068.704136929337	0.2103320571040856	0.2070658639744577	5658.363317847019	5141.945339516737	5308.522365186596	4824.033082022332
0.3970381750905084	5552.430505875273	5254.4679007282575	7594.857962959205	7139.579283531845	8541.205142000528	8013.1260432389845	9391.347212254002	8798.824152310099	10779.874155503163	10084.561025279307	0.21033205729490562	0.207065864161494	5636.913682739949	5153.3185999845155	5288.398901802022	4834.703165358631
0.39943052982536675	5561.1803872381815	5262.74823330603	7606.826437455387	7150.830300106597	8554.664933367822	8025.753652936828	9406.1467140178	8812.689917324404	10796.861790183362	10100.452939794297	0.21033205748878478	0.20706586435152916	5615.512066083262	5164.686396868667	5268.3204880210105	4845.368122912478
0.4018372997009759	5569.949544113098	5271.046807006784	7618.821277900289	7162.106102106841	8568.154375997403	8038.409080641706	9420.978818373198	8826.586227953185	10813.886847823229	10116.379863448929	0.21033205768577476	0.20706586454461318	5594.158560134936	5176.048602872994	5248.287210396957	4856.02783525642
0.40425857157581063	5578.737966908559	5279.3636127537975	7630.842471175358	7173.406677200441	8581.67345513646	8051.092312512946	9435.843509099244	8840.513068998915	10830.94930980386	10132.341778825235	0.21033205788592715	0.20706586474079672	5572.853255403694	5187.405090369284	5228.299153844127	4866.682182654971
0.4066944328317112	5587.545645816316	5287.698641265195	7642.890003865532	7184.732012776521	8595.22215569874	8063.803334397036	9450.740769608354	8854.470424920564	10848.04915708551	10148.338668111555	0.21033205808929487	0.2070658649401321	5551.596240685787	5198.75573141966	5208.356401665602	4877.331045078114
0.4091449713770379	5596.372570810891	5296.051883053529	7654.963862258641	7196.082095944906	8608.800462263856	8076.542131826995	9465.670582945568	8868.4582798329	10865.18637020676	10164.370513101743	0.2103320582959319	0.20706586514267158	5530.387603049865	5210.10039775935	5188.459035550011	4887.974302194314
0.411610275649843	5605.218731648916	5304.423328425157	7667.064032344485	7207.45691353526	8622.40835907627	8089.3086900214175	9480.632931787412	8882.476617505437	10882.360929283186	10180.437295193953	0.2103320585058925	0.20706586534846924	5509.227427833248	5221.438960776664	5168.607135558035	4898.6118333416525
0.41409043462106226	5614.084117868604	5312.812967479739	7679.190499814134	7218.856452096426	8636.045830044499	8102.102993883715	9495.627798441039	8896.525421361614	10899.572814006395	10196.538995389688	0.21033205871923283	0.20706586555757944	5488.115798680577	5232.77129154373	5148.800780161051	4909.243517562514
0.41658553779772634	5622.968718789214	5321.220790109731	7691.343250059176	7230.280697895713	8649.712858740264	8114.925028001328	9510.65516484329	8910.604674477918	10916.822003642928	10212.675594292827	0.21033205893600926	0.20706586577005767	5467.0527975365985	5244.097260797862	5129.040046239505	4919.869233589387
0.41909567522619073	5631.872523510454	5329.646785999819	7703.522268170915	7241.729636918152	8663.409428397594	8127.774776644892	9525.715012559707	8924.71435958297	10934.108477033144	10228.847072108543	0.21033205915627953	0.20706586598596	5446.03850464453	5255.416738931788	5109.325009074295	4930.488859826233
0.4216209374953856	5640.795520911899	5338.09094462637	7715.727538939563	7253.203254865727	8677.13552191192	8140.652223767367	9540.807322783532	8938.854459056582	10951.43221259006	10245.053408642236	0.2103320593801019	0.2070658662053446	5425.072998567019	5266.729596000863	5089.655742371222	4941.102274362929
0.42416141574008476	5649.737699652428	5346.553255256905	7727.959046853483	7264.701537156676	8690.891121839222	8153.557353003261	9555.932076334777	8953.024954928882	10968.7931882983	10261.294583298539	0.2103320596075361	0.2070658664282693	5404.1563561859075	5278.035701715853	5070.032318258425	4951.709354965715
0.4267172016441951	5658.699048169619	5355.033706949512	7740.21677609836	7276.224468924689	8704.676210395084	8166.4901476677205	9571.089253659191	8967.225828879338	10986.191381712872	10277.570575080186	0.21033205983864298	0.2070658666547935	5383.2886527027	5289.334925430128	5050.454807287548	4962.309979065089
0.42928838744406506	5667.679554679148	5363.5322885522855	7752.500710556364	7287.772035018149	8718.490769453776	8179.450590755689	9586.27883482723	8981.457062235819	11003.626769958035	10293.881362586946	0.21033206007348385	0.20706586688497772	5362.469961663475	5300.627136154799	5030.923278458184	4972.904023771873
0.43187506593181346	5676.679207174221	5372.048988702797	7764.810833805394	7299.3442199994015	8732.334780547384	8192.438664941079	9601.500799533125	8995.718635973697	11021.09932972619	10310.226924014576	0.21033206031212176	0.20706586711888383	5341.700354964938	5311.912202554289	5011.437799221603	4983.49136586953
0.4344773304586784	5685.697993424959	5380.5837958275015	7777.147129118229	7310.941008143965	8746.20822486487	8205.454352575893	9616.755127093822	9010.010530714868	11038.609037276692	10326.607237153727	0.21033206055462	0.2070658673565741	5320.97990284767	5323.189992928179	4991.998435475631	4994.071881801356
0.4370952749383861	5694.73590097779	5389.136698141163	7789.5095794616855	7322.5623834397375	8760.111083251111	8218.497635689328	9632.041796447957	9024.33272672678	11056.155868434644	10343.022279388813	0.21033206080104389	0.2070658675981119	5300.308673890308	5334.460375195369	4972.605251559988	5004.645447652787
0.4397289938505404	5703.792917154757	5397.707683646204	7801.898167495693	7334.208329586125	8774.043336205872	8231.5684959868	9647.360786154699	9038.685203921357	11073.739798589593	10359.472027696776	0.2103320610514596	0.20706586784356218	5279.686735065421	5345.723216937389	4953.2583103051875	5015.211939191213
0.4423785822440318	5712.869029053057	5406.296740132273	7814.312875572652	7345.878829993441	8788.004963883073	8244.666914849264	9662.712074392955	9053.067941854262	11091.360802694622	10375.956458646244	0.2103320613059336	0.20706586809299055	5259.114151722053	5356.978385371156	4933.957673020195	5025.771231843624
0.4450441357404687	5721.964223544277	5414.903855175504	7826.753685736382	7357.5738677819145	8801.995946089619	8257.792873332117	9678.09563896009	9067.480919723674	11109.018855264845	10392.475548396134	0.21033206156453493	0.2070658683464643	5238.590987567091	5368.225747318938	4914.703399472637	5036.323200666346
0.44772575053762753	5731.078487273812	5423.529016137993	7839.220579721344	7369.293425780965	8816.016262284513	8270.946352164361	9693.51145727094	9081.924116369386	11126.713930376318	10409.029272694623	0.21033206182733274	0.20706586860405107	5218.117304706713	5379.465169237927	4895.495547929313	5046.8677203734405
0.4504235234129248	5740.211806660211	5432.172210167149	7851.713538951727	7381.037486528336	8830.065891577833	8284.127331747652	9708.959506356696	9096.397510271754	11144.446001664728	10425.617606877922	0.21033206209439734	0.20706586886582046	5197.693163657794	5390.696517221397	4876.334175166208	5057.4046653378755
0.4531375517269096	5749.36416789459	5440.833424195167	7864.232544540668	7392.8060322693655	8844.144812729863	8297.335792155473	9724.439762863944	9110.901079550787	11162.215042324304	10442.240525869254	0.21033206236580132	0.207065869131843	5177.318623332307	5401.9196569714695	4857.21933645173	5067.933909564046
0.4558679334267773	5758.53555693989	5449.512644938306	7876.777577289215	7404.599044956013	8858.253004149916	8310.571713132036	9739.952203053374	9125.434801964948	11180.02102510633	10458.898004177474	0.21033206264161777	0.20706586940219024	5156.993741046172	5413.134453795617	4838.151085558347	5078.455326687079
0.45861476704990445	5767.725959530292	5458.20985889634	7889.34861768554	7416.416506246118	8872.39044389545	8323.835074091456	9755.496802798803	9139.998654910241	11197.863922318042	10475.590015896025	0.2103320629219204	0.2070658696769352	5136.718572557438	5424.340772635769	4819.129474798683	5088.968790001003
0.4613781517274047	5776.935361170552	5466.925052351936	7901.9456459040275	7428.258397502544	8886.557109671052	8337.125854116797	9771.07353758607	9154.592615419166	11215.743705821316	10492.316534701726	0.21033206320678563	0.2070658699561521	5116.493172039976	5435.538478025701	4800.1545549952425	5099.474172414048
0.4641581871877068	5786.16374713528	5475.658211369958	7914.568641804284	7440.124699792242	8900.752978827319	8350.444031959008	9786.68238251179	9169.216660159549	11233.660347031288	10509.077533853457	0.21033206349629066	0.20706587023991627	5096.317592109088	5446.727434112458	4781.226375510218	5109.9713464716915
0.4669549737601532	5795.411102468345	5484.409321796924	7927.217584930343	7452.01539388551	8914.978028359956	8363.789586036102	9802.323312282368	9183.870765433645	11251.613816915196	10525.872986191105	0.2103320637905126	0.20706587052830472	5076.191883828258	5457.907504643314	4762.344984250842	5120.460184346419
0.46976861237862133	5804.6774119821175	5493.178369260266	7939.892454509599	7463.930460254992	8929.232234908599	8377.162494432025	9817.996301212712	9198.554907176891	11269.60408599091	10542.702864134153	0.21033206408953228	0.20706587082139527	5056.116096709855	5469.0785529599525	4743.510427667759	5130.940557829337
0.4725992045851658	5813.962660256855	5501.9653391677675	7952.593229451994	7475.869879074906	8943.515574755873	8390.562734895795	9833.701323225196	9213.26906095697	11287.631124325726	10559.5671396806	0.21033206439343055	0.20706587111926794	5036.090278737014	5480.240442008711	4724.722750776913	5141.412338339491
0.4754468525336833	5823.266831639965	5510.770216706851	7965.319888349	7487.833630220087	8957.82802382627	8403.990284840429	9849.438351848412	9228.013201972617	11305.69490153496	10576.465784405591	0.21033206470228977	0.20706587142200295	5016.114476361545	5491.3930343233515	4705.9819971595425	5151.875396911055
0.47831165899359906	5832.589910245348	5519.592986843972	7978.072409472715	7499.821693265152	8972.16955768512	8417.445121342003	9865.207360216054	9242.787305052598	11323.79538678066	10593.398769460257	0.21033206501619361	0.20706587172968258	4996.188734515337	5502.536192028783	4687.288208970334	5162.329604194732
0.4811937273535759	5841.931879952661	5528.433634323912	7990.850770774874	7511.834047483552	8986.540151537483	8430.92722113859	9881.008321065703	9257.591344654546	11341.932548770183	10610.366065570364	0.2103320653352277	0.20706587204239085	4976.313096611528	5513.669776825234	4668.641426935326	5172.7748304384295
0.4840931616252451	5851.292724406613	5537.292143669105	8003.654949885861	7523.870671846655	9000.939780227043	8444.436560629225	9896.841206737594	9272.42529486382	11360.106355754819	10627.36764303502	0.21033206565947918	0.20706587236021284	4956.487604564754	5524.793650001986	4650.0416903789155	5183.210945507977
0.4870100664469608	5860.672427016281	5546.168499179012	8016.484924113799	7535.9315450228805	9015.368418235073	8457.973115872943	9912.705989173486	9287.289129392451	11378.316775528487	10644.403471725464	0.21033206598903562	0.20706587268323495	4936.712298799306	5535.907672430389	4631.489037227584	5193.637818878749
0.4899445470875755	5870.070970954367	5555.062684929393	8029.340670443516	7548.016645376741	9029.826039679287	8471.536862587702	9928.60263991541	9302.182821577948	11396.563775426264	10661.473521083697	0.2103320663239877	0.20706587301154497	4916.98721824144	5547.011704542441	4612.983503999421	5204.055319611216
0.49289670945023945	5879.488339156453	5563.9746847716215	8042.222165535535	7560.12595096788	9044.312618312691	8485.127776149298	9944.531130104391	9317.106344382133	11414.847322322961	10678.577760121141	0.2103320666644262	0.20706587334523344	4897.312400346156	5558.105606350349	4594.52512583416	5214.463316372363
0.4958666600762229	5888.924514320324	5572.90448233203	8055.1293857251485	7572.259439550209	9058.828127522547	8498.745831590395	9960.49143047932	9332.059670390046	11433.16738263181	10695.716157417392	0.21033206701044446	0.20706587368439053	4877.687881109072	5569.189237445826	4576.1139365010895	5224.861677433364
0.4988545061487607	5898.379478905208	5581.852061011203	8068.062307021381	7584.417088570928	9073.372540329214	8512.391003599436	9976.483511375665	9347.042771808776	11451.523922302978	10712.888681118875	0.2103320673621366	0.20706587402910973	4858.113695048727	5580.262456962606	4557.7499683857895	5235.250270640943
0.5018603554969207	5907.85321513099	5590.817403983223	8081.020905105902	7596.598875169515	9087.945829384918	8526.063266519503	9992.507342724144	9362.05562046618	11469.916906822056	10730.095298937395	0.2103320677195997	0.20706587437948465	4838.5898752321955	5591.325123599032	4539.433252510615	5245.628963427851
0.5048843165994948	5917.345704977517	5599.800494195014	8094.005155332096	7608.8047761768275	9102.547966972703	8539.76259434731	10008.562894049548	9377.098187809814	11488.3463012087	10747.335978148862	0.21033206808293145	0.2070658747356121	4819.116453293711	5602.377095619915	4521.163818554254	5255.997622822644
0.5079264985889148	5926.856930183821	5608.801314365616	8107.01503272399	7621.034768114122	9117.178925005232	8553.488960732097	10024.650134469428	9392.170444905682	11506.812070015134	10764.61068559193	0.21033206845223099	0.20706587509758909	4799.693459425354	5613.4182308365125	4502.941694840323	5266.356115425937
0.5109870112551897	5936.386872247348	5617.819846985447	8120.050511975196	7633.288827192042	9131.838675023602	8567.242338974502	10040.769032692802	9407.272362437028	11525.314177324653	10781.919387666547	0.21033206882760025	0.20706587546551555	4780.320922393585	5624.448386608623	4484.766908359248	5276.704307419248
0.5140659650498691	5945.935512423214	5626.856074315597	8133.1115674479	7645.566929309674	9146.527188196189	8581.022702025502	10056.91955701888	9422.403910703151	11543.852586750174	10799.262050332632	0.2103320692091421	0.20706587583949224	4760.99886954925	5635.467419846449	4466.63948477013	5287.042064558482
0.5171634710900281	5955.502831723407	5635.909978387076	8146.19817317177	7657.869050053521	9161.244435317447	8594.830022485256	10073.101675335736	9437.565059618142	11562.427261432695	10816.638639108627	0.2103320695969616	0.20706587621962178	4741.727326841094	5646.475187006639	4448.559448415181	5297.369252174161
0.5202796411622786	5965.088810916049	5644.981541000119	8159.310302842943	7670.195164696548	9175.990386806747	8608.664272602033	10089.315355119039	9452.755778709721	11581.038164039855	10834.049119070143	0.21033206999116522	0.20706587660600928	4722.506318798289	5657.471544064116	4430.526822310174	5307.685735148611
0.5234145877268029	5974.693430524504	5654.070743723338	8172.44792982282	7682.545248197048	9190.765012707021	8622.52542427095	10105.560563430574	9467.976037117822	11599.685256764229	10851.493454848365	0.21033207039186183	0.2070658769987605	4703.335868579801	5668.4563465535175	4412.541628181236	5317.9913779471535
0.5265684239214125	5984.316670826767	5663.177567893143	8185.611027137207	7694.919275197845	9205.568282683824	8636.413449033065	10121.83726691718	9483.22580359363	11618.368501322107	10868.971610628925	0.21033207079916189	0.20706587739798446	4684.215997953201	5679.429449528689	4394.603886448778	5328.286044584587
0.5297412635656308	5993.958511854445	5672.30199461278	8198.799567474947	7707.317220024992	9220.40016602376	8650.328318073922	10138.145431809051	9498.50504649796	11637.087858951549	10886.483550150067	0.21033207121317754	0.207065877803791	4665.146727307234	5690.390707565937	4376.713616242167	5338.569598628674
0.5329332211648017	6003.618933392156	5681.444004751764	8212.013523187083	7719.739056686993	9235.26063163357	8664.270002222678	10154.48502391871	9513.813733800309	11655.843290411209	10904.02923670154	0.2103320716340234	0.20706587821629238	4646.128075684421	5701.339974786621	4358.870835426031	5348.841903220629
0.5361444119142209	6013.297914976587	5690.603578944977	8225.252866285575	7732.184758873596	9250.149648038665	8678.238471950754	10170.85600863942	9529.151833077367	11674.634755978497	10921.608633122907	0.21033207206181553	0.20706587863560244	4627.160060747527	5712.277104805689	4341.075560573023	5359.102821027394
0.5393749517032939	6022.995435895713	5699.780697591951	8238.51756844223	7744.6542999548	9265.067183381945	8692.2336973707	10187.258350943868	9544.519311511787	11693.46221544809	10939.221701802124	0.2103320724966731	0.20706587906183715	4608.242698831018	5723.201950775459	4323.327807005495	5369.352214277955
0.5426249571197181	6032.711475188006	5708.97534085609	8251.80760098763	7757.147652979809	9280.01320542258	8706.255648235056	10203.692015382814	9559.91613589091	11712.325628130366	10956.868404674084	0.21033207293871545	0.20706587949511454	4589.376004919643	5734.114365346497	4305.6275887824595	5379.589944734704
0.5458945454536906	6042.446011641524	5718.187488663835	8265.122934909876	7769.6647906759035	9294.987681534602	8720.30429393505	10220.15696608358	9575.342272605363	11731.224952849681	10974.54870321902	0.21033207338806584	0.20706587993555498	4570.55999267986	5745.014200695092	4287.974918725435	5389.815873713465
0.5491838347021408	6052.199023793213	5727.417120703989	8278.463540853638	7782.205685447503	9309.990578705838	8734.379603499568	10236.653166748836	9590.79768764791	11750.160147942968	10992.262558461163	0.2103320738448483	0.2070658803832805	4551.794674455654	5755.901308498578	4270.369808415417	5400.029862061841
0.5524929435729888	6061.970489927911	5736.664216426771	8291.829389118795	7794.770309374913	9325.021863536376	8748.481545593746	10253.180580654953	9606.282346611906	11769.131171257839	11010.009930967004	0.21033207430919035	0.20706588083841565	4533.080061270157	5766.775539923459	4252.812268193578	5410.231770148501
0.55582199148943	6071.760388077605	5745.928755043126	8305.220449659422	7807.358634213359	9340.081502237434	8762.610088517875	10269.739170650722	9621.796214690103	11788.137980151134	11027.790780843898	0.2103320747812207	0.20706588130108627	4514.416162851267	5777.6367456458975	4235.302307187114	5420.421457881574
0.5591710985942444	6081.568696020508	5755.210715523848	8318.636692082524	7819.970631391813	9355.16946062993	8776.765200206095	10286.328899155806	9637.339256673215	11807.180531487142	11045.60506773843	0.2103320752610704	0.20706588177142146	4495.802987633273	5788.484775832854	4217.839933308307	5430.598784693051
0.5625403857541326	6091.395391280259	5764.510076598812	8332.078085646943	7832.606272011944	9370.285704143254	8790.946848225214	10302.94972815939	9652.911436948621	11826.258781636023	11063.452750834931	0.21033207574887372	0.20706588224955252	4477.240542769898	5799.319480152801	4200.425153268734	5440.763609543908
0.565929974564078	6101.24045112503	5773.8268167561355	8345.544599262132	7845.265526846985	9385.4301978139	8805.154999773436	10319.601619218656	9668.51271949896	11845.3726864721	11081.333788853866	0.21033207624476624	0.20706588273561208	4458.728834138019	5810.140707753366	4183.05797258229	5450.915790911531
0.569339987351735	6111.1038525666445	5783.16091424136	8359.036201486975	7857.948366340613	9400.602906284112	8819.389621679105	10336.284533457323	9684.143067900764	11864.522201372154	11099.248140050264	0.2103320767488857	0.20706588322973607	4440.267866344191	5820.948307265528	4165.7383955705445	5461.055186784128
0.5727705471818436	6120.9855723597075	5792.512347056592	8372.552860528564	7870.654760605798	9415.803793800544	8833.650680399413	10352.99843156415	9699.802445323032	11883.707281213723	11117.195762212094	0.2103320772613732	0.2070658837320618	4421.857642738614	5831.742126798956	4148.466425376013	5471.181654662825
0.5762217778606706	6130.885587000706	5801.881092959692	8386.094544240992	7883.38467942368	9431.03282421288	8847.938142019142	10369.743273791442	9715.490814525854	11902.927880373365	11135.176612658674	0.21033207778237237	0.20706588424273037	4403.498165421886	5842.522013940848	4131.242063970538	5481.295051557478
0.5796938039404782	6140.803872727128	5811.267129463412	8399.661220124142	7896.138092242418	9446.289960972483	8862.251972249367	10386.519019953534	9731.208137858985	11922.183952724945	11153.19064823905	0.21033207831202833	0.20706588476188403	4385.189435263164	5853.287815757794	4114.065312167862	5491.395233989926
0.5831867507240184	6150.740405516586	5820.670433834576	8413.252855322491	7908.91496817607	9461.575167131037	8876.592136426207	10403.325629425324	9746.95437726047	11941.475451637938	11171.237825330409	0.2103320788504889	0.20706588528966827	4366.931451893877	5864.039378779009	4096.936169624794	5501.48205798096
0.5867007442690553	6160.695161085861	5830.090983093181	8426.869416623804	7921.715276003373	9476.888405339098	8890.958599509451	10420.163061140678	9762.72949425514	11960.802329975597	11189.318099836366	0.21033207939790563	0.20706588582623053	4348.724213726819	5874.776548999827	4079.854634850053	5511.555379045429
0.5902359113929144	6170.668114890048	5839.528754011574	8440.51087045796	7934.538984166621	9492.229637844755	8905.3513260813	10437.031273590947	9778.533449953231	11980.16454009325	11207.431427185376	0.21033207995443143	0.20706588637172152	4330.567717963597	5885.499171882169	4062.8207052194048	5521.61505219969
0.5937923796770596	6180.659242121592	5848.9837231135625	8454.177182895652	7947.3860607704655	9507.598826492185	8919.770280345021	10453.93022482338	9794.366205048904	11999.562033836493	11225.577762329041	0.2103320805202226	0.20706588692629382	4312.4619605958	5896.2070923328865	4045.834376971703	5531.66093194182
0.597370277471697	6190.668517709377	5858.455866673524	8467.868319647112	7960.256473580703	9522.99593272021	8934.215426123588	10470.859872439545	9810.227719818758	12018.994762539363	11243.757059740396	0.21033208109543797	0.20706588749010368	4294.406936427113	5906.900154725881	4028.8956452326383	5541.692872264888
0.6009697339004076	6200.695916317821	5867.945160715571	8481.584246060911	7973.150190023143	9538.420917560947	8948.68672685841	10487.820173593838	9826.117954120426	12038.462677022631	11261.96927341232	0.21033208168023879	0.20706588806330897	4276.402639078908	5917.578202886041	4012.004504017066	5551.710726652062
0.6045908788648067	6210.741412345919	5877.451581012631	8495.324927122618	7986.067177182359	9553.873741638303	8963.184145607935	10504.811084991838	9842.036867391042	12057.965727591909	11280.21435685576	0.21033208227478964	0.20706588864607112	4258.449060989544	5928.241080079693	3995.160946231801	5561.714348059846
0.6082338430492322	6220.804979926298	5886.975103085578	8509.090327453534	7999.007401800498	9569.354365166559	8977.707645046301	10521.832562888738	9857.984418645772	12077.503864035867	11298.49226309806	0.2103320828792582	0.2070658892385537	4240.546193428803	5938.8886290108785	3978.3649636860937	5571.703588917153
0.611898757925461	6230.886592924257	5896.515702202282	8522.880411309361	8011.970830276016	9584.862747948855	8992.257187461935	10538.884563087688	9873.96056647627	12097.07703562431	11316.802944681178	0.21033208349381405	0.2070658898409243	4222.6940265111625	5949.520691829268	3961.616547105834	5581.678301133914
0.6155857557574533	6240.986224936844	5906.073353376777	8536.695142578958	8024.9574286625275	9600.398849375815	9006.832734756246	10555.967040938276	9889.965269049228	12116.685191106457	11335.146353660046	0.2103320841186306	0.20706589045335183	4204.8925492079	5960.137110129464	3944.915686143562	5591.638336097123
0.6192949696061266	6251.103849291888	5915.648031368315	8550.534484782998	8037.967162667524	9615.962628424022	9021.4342484422	10573.079951334865	9905.998484104837	12136.328278709001	11353.522441600791	0.2103320847538844	0.20706589107600945	4187.141749338945	5970.737724920968	3928.2623693721835	5601.583544647321
0.6230265333341571	6261.239439046987	5925.239710680431	8564.398401072614	8050.999997651111	9631.554043654487	9036.061689642891	10590.223248714898	9922.060168955206	12156.0062461342	11371.93115957892	0.21033208539975418	0.20706589170907266	4169.441613596631	5981.322376649594	3911.656584308017	5611.513777095592
0.6267805816108112	6271.392966988595	5934.848365560064	8578.286854228125	8064.055898624815	9647.173053211245	9050.715019090214	10607.396887057354	9938.150280482902	12175.719040558082	11390.372458177659	0.2103320860564226	0.20706589235272066	4151.792127557797	5991.890905190958	3895.098317419179	5621.428883218672
0.6305572499168048	6281.564405631015	5944.473969996608	8592.199806657662	8077.1348302502865	9662.819614819786	9065.394197123405	10624.600819881034	9954.268775139346	12195.466608628485	11408.84628748611	0.21033208672407544	0.2070658930071352	4134.193275674013	6002.443149831379	3878.5875541176647	5631.328712237533
0.634356674549194	6291.753727215384	5954.11649772095	8606.137220395804	8090.23675683801	9678.493685785532	9080.099183687587	10641.835000242874	9970.415608943229	12215.248896463117	11427.352597097439	0.2103320874029013	0.20706589367250125	4116.645041295793	6012.978949275101	3862.1242787849624	5641.213112829952
0.6381789926262927	6301.960903708723	5963.77592220458	8620.099057102258	8103.361642346079	9694.195222992344	9094.829938332408	10659.099380736323	9986.590737479008	12235.065849647703	11445.891336107137	0.2103320880930928	0.2070658943490075	4099.147406685632	6023.498141651275	3845.7084747795016	5651.08193313377
0.642024342092622	6312.185906802931	5973.452216658627	8634.08527806049	8116.509450378898	9709.924182901002	9109.586420210577	10676.393913489635	10002.79411589529	12254.917413234018	11464.462453111199	0.210332088794845	0.20706589503684514	4081.7003530105576	6034.000564488117	3829.340124432929	5660.935020721983
0.6458928617238878	6322.4287079137475	5983.145354032884	8648.095844176312	8129.680144185858	9725.680521547596	9124.368588076375	10693.718550164147	10019.025698903226	12274.80353173791	11483.065896204249	0.21033208950835716	0.20706589573620954	4064.303860362619	6044.486054721987	3813.019209067337	5670.772222612053
0.6497846911319898	6332.689278179783	5992.855307014888	8662.130715976558	8142.873686660083	9741.46419454204	9139.176400284257	10711.073241952616	10035.285440774946	12294.724149137402	11501.701612977775	0.21033209023383173	0.2070658964472994	4046.957907763077	6054.954448689241	3796.745709002018	5680.593385261251
0.6536999707700591	6342.967588461448	6002.582048028909	8676.189853607606	8156.090040337065	9757.275157066431	9154.009814787318	10728.45793957741	10051.573295341877	12314.679208870606	11520.369550518186	0.2103320909714745	0.2070658971703158	4029.6624731784686	6065.405582135543	3780.519603565801	5690.3983545701485
0.6576388419375281	6353.263609340016	6012.325549235061	8690.27321683412	8169.329167393449	9773.113363873605	9168.868789135924	10745.872593288956	10067.889215993273	12334.66865383393	11539.069655405128	0.21033209172149533	0.207065897905465	4012.4175335171167	6075.839290187927	3764.340871094493	5700.186975858407
0.661601446785229	6363.577311116455	6022.0857825282	8704.380765037446	8182.591029645548	9788.978769285355	9183.753280476054	10763.317152863736	10084.233155674354	12354.692426379823	11557.801873709364	0.2103320924841073	0.20706589865295594	3995.2230646463577	6086.255407367833	3748.2094889467116	5709.959093879908
0.6655879283205246	6373.908663810547	6031.862719537081	8718.51245721439	8195.875588548191	9804.871327191056	9198.663245548001	10780.79156760281	10100.605066884904	12374.750468315024	11576.566150991153	0.21033209325952779	0.20706589941300108	3978.0790414074436	6096.653767596697	3732.1254335211124	5719.714552825084
0.6695984304124688	6384.257637159732	6041.656331623277	8732.668251975667	8209.18280519326	9820.790991045908	9213.598640684733	10798.295786329862	10117.004901677461	12394.842720898358	11595.362432298185	0.21033209404797718	0.20706590018581658	3960.985437608091	6107.034204164753	3716.0886802428868	5729.453196289716
0.6736330977969988	6394.624200618103	6051.466589880222	8746.848107544518	8222.512640308381	9836.737713869392	9228.559421810429	10815.829757389523	10133.432611655724	12414.969124838792	11614.190662163743	0.2103320948496804	0.20706590097162364	3943.942226037383	6117.396549739409	3700.0992035851814	5739.174867287977
0.6776920760821589	6405.008323355306	6061.2934651321675	8761.0519817552	8235.865054255535	9852.71144824357	9243.54554443891	10833.39342864549	10149.888147972813	12435.12962029329	11633.050784604737	0.21033209566486633	0.20706590177064582	3926.9493784867227	6127.740636378527	3684.1569770826027	5748.879408262903
0.6817755117533548	6415.409974255575	6071.136927933274	8775.27983205167	8249.240007029783	9868.712146311611	9258.556963672221	10850.986747478897	10166.371461329722	12455.324146864941	11651.9427431199	0.21033209649376725	0.2070659025831113	3910.0068657496013	6138.06629551528	3668.2619733340107	5758.566661067307
0.6858835521786408	6425.829121916561	6080.996948566497	8789.531615485997	8262.637458257797	9884.739759775992	9273.593634198976	10868.609660786362	10182.882501973496	12475.552643600706	11670.866480687719	0.21033209733662028	0.2070659034092519	3893.1146576176398	6148.373357931385	3652.4141640004236	5768.2364669472445
0.6900163456140378	6436.2657346482965	6090.873497042617	8803.807288716933	8276.057367196512	9900.794239896904	9288.655510292847	10886.262114978212	10199.421219695581	12495.815048989392	11689.821939764537	0.21033209819366605	0.20706590424930407	3876.2727229127195	6158.6616537899245	3636.613519829698	5777.888666565996
0.6941740412088835	6446.719780472131	6100.76654309922	8818.106808008468	8289.499692731768	9916.875537490625	9303.742545811032	10903.944055976706	10215.987563830146	12516.111300959621	11708.80906228263	0.21033209906514977	0.20706590510350806	3859.4810294811614	6168.931012614397	3620.8600106572267	5787.523099987302
0.6983567890112157	6457.191227119613	6110.676056199651	8832.430129228298	8302.96439337687	9932.983602927798	9318.854694192654	10921.655429214145	10232.581483252303	12536.44133687763	11727.827789648172	0.21033209995132143	0.207065905972108	3842.739544204669	6179.181263282429	3605.153605411295	5797.139606668847
0.702564739973187	6467.680042031421	6120.602005531996	8846.777207846368	8316.451427271206	9949.118386131786	9333.99190845721	10939.396179631041	10249.202926376425	12556.805093545217	11746.878062739304	0.21033210085243376	0.207065906855353	3826.048233008478	6189.412234024145	3589.4942721254192	5806.738025461324
0.7067980459565127	6478.186192356236	6130.544360008007	8861.14799893333	8329.960752178815	9965.279836576943	9349.154141202947	10957.166251674264	10265.851841154363	12577.202507197562	11765.959821904093	0.210332101768746	0.20706590775349637	3809.4070608753245	6199.62375242589	3573.8819779462647	5816.3181946116965
0.7110568597379514	6488.709644949668	6140.503088262111	8875.542457159076	8343.492325487008	9981.46790328698	9364.341344605336	10974.965589295183	10282.528175073754	12597.633513501145	11785.07300695859	0.21033210270052063	0.20706590866679553	3792.8159918512683	6209.8156454227865	3558.316689143656	5825.879951754818
0.7153413350148182	6499.250366373123	6150.478158650313	8889.960536791199	8357.046104204901	9997.682534833206	9379.55347041541	10992.794135947785	10299.231875156216	12618.098047551546	11804.217557184767	0.21033210364802482	0.20706590959551274	3776.2749890473206	6219.987739285454	3542.7983711087145	5835.423133902485
0.7196516264105322	6509.808322892683	6160.46953924914	8904.40219169344	8370.622044961983	10013.923679332807	9394.790469958167	11010.65183458676	10315.96288795558	12638.596043871274	11823.39341132849	0.21033210461153154	0.2070659105399143	3759.78401465551	6230.139859623741	3527.3269883708563	5844.947577447165
0.7239878894801961	6520.383480477968	6170.477197854587	8918.867375324176	8384.220104006665	10030.191284447132	9410.052294130937	11028.538627665617	10332.721159556117	12659.127436407585	11842.600507597483	0.21033210559131693	0.2070659115002724	3743.3430299640168	6240.271831400227	3511.9025046131574	5854.453118173871
0.7283502807162107	6530.975804801088	6180.501101981088	8933.356040734934	8397.840237204908	10046.485297380026	9425.338893401855	11046.45445713486	10349.506635570826	12679.692158530414	11861.838783659376	0.21033210658766308	0.20706591247686268	3726.9519953504205	6250.383478895063	3496.5248826614115	5863.939591228031
0.7327389575539218	6541.5852612353665	6190.541218860339	8947.868140568698	8411.48240003862	10062.805664875936	9440.650217808037	11064.399264439899	10366.31926113948	12700.290143029955	11881.108176639449	0.21033210760085716	0.20706591346996667	3710.6108702977654	6260.474625719944	3481.1940845039207	5873.4068311247975
0.7371540783773028	6552.2118148543295	6200.5975154403295	8962.403627058498	8425.14654760433	10079.152333218313	9455.986216954121	11082.372990519289	10383.158980926984	12720.921322114651	11900.408623118774	0.21033210863119037	0.20706591447987027	3694.3196134036407	6270.545094813453	3465.9100712991785	5882.854671752546
0.74159580252467	6562.855430430457	6210.66995838416	8976.962452025713	8438.832634611595	10095.525248227703	9471.34684001046	11100.375575802647	10400.025739121409	12741.585627408811	11919.740059131942	0.21033210967895952	0.20706591550686446	3678.0781823818106	6280.594708424527	3450.6728033754043	5892.282946350751
0.746064290294433	6573.516072434069	6220.758514068984	8991.54456687855	8452.540615381575	10111.924355260055	9486.732035711533	11118.40696020879	10416.919479432245	12762.28298995044	11939.102420165076	0.21033211074446778	0.20706591655124532	3661.886534092948	6290.623288150411	3435.482240260113	5901.691487546079
0.7505597029508803	6584.1937050322185	6230.863148584983	9006.149922610542	8466.270443845604	10128.349599205012	9502.141752354346	11136.46708314383	10433.840145088641	12783.013340189107	11958.495641153808	0.21033211182802178	0.20706591761331414	3645.7446245229803	6300.630654877517	3420.3383406595094	5911.080127297901
0.7550822027299987	6594.8882920874	6240.983827734106	9020.778469798759	8480.022073543525	10144.800924483912	9517.575937796548	11154.555883499012	10450.787678837356	12803.776607983422	11977.919656480926	0.21033211292993434	0.207065918693378	3629.652408806607	6310.616628806572	3405.2410624838667	5920.448696926003
0.7596319528453285	6605.599797156505	6251.120517029116	9035.430158602408	8493.795457622375	10161.278275048213	9533.03453945497	11172.673299648968	10467.762022941131	12824.572722599036	11997.374399974517	0.2103321140505247	0.20706591979174913	3613.609841234982	6320.581029448425	3390.1903628497384	5929.79702710011
0.7642091174938536	6616.328183489506	6261.273181692328	9050.104938761026	8507.59054883467	10177.781594377459	9548.5175043037	11190.819269449474	10484.763119176583	12845.401612706095	12016.859804905562	0.2103321151901166	0.2070659209087445	3597.6168752661906	6330.523675620789	3375.1861980920658	5939.124947838951
0.7688138618619275	6627.073414028431	6271.441786654643	9064.80275959308	8521.407299537103	10194.310825477702	9564.024778872608	11208.993730235727	10501.790908832603	12866.263206377234	12036.375803986071	0.2103321163490393	0.20706592204468807	3581.6734635338653	6340.444385448936	3360.228523774422	5948.432288514683
0.7734463521312342	6637.835451406036	6281.626296554287	9079.523569994144	8535.245661688832	10210.865910879469	9579.556309245454	11227.196618820104	10518.845332708248	12887.157431085025	12055.922329366702	0.2103321175276289	0.20706592319990827	3565.7795578399673	6350.342976333108	3345.3172946783016	5957.718877816573
0.7781067554847866	6648.614257944657	6291.826675735734	9094.26731843536	8549.105586850015	10227.44679263601	9595.112041058212	11245.427871490243	10535.926331110932	12908.08421369975	12075.499312634674	0.21033211872622656	0.20706592437473995	3549.9351091845892	6360.2192649845965	3330.4524648330407	5966.98454378848
0.7827952401129585	6659.409795655026	6302.042888248574	9109.033952961783	8562.987026180277	10244.053412321458	9610.691919497373	11263.687424007006	10553.03384385454	12929.043480487106	12095.106684811602	0.21033211994517959	0.20706592556952344	3534.140067765722	6370.073067404097	3315.633987516514	5976.229113808135
0.7875119752195561	6670.22202623503	6312.274897846351	9123.823421190717	8576.889930437137	10260.685711028953	9626.295889298173	11281.975211602437	10570.167810257502	12950.035157105813	12114.74437635129	0.21033212118484224	0.2070659267846056	3518.394382978324	6379.904198864708	3300.8618152518757	5985.452414569911
0.792257131027923	6681.050911068483	6322.522667985384	9138.635670310025	8590.814249974408	10277.343629368728	9641.9238947428	11300.29116897765	10587.32816914081	12971.059168605221	12134.412317137474	0.21033212244557423	0.20706592802033927	3502.6980034438893	6389.712473946856	3286.1358998373616	5994.6542721183505
0.7970308787870847	6691.896411224003	6332.786161823729	9153.470647076601	8604.759934740778	10294.02710746641	9657.575879658794	11318.635230300944	10604.51485882627	12992.115439423162	12154.1104364818	0.21033212372774082	0.2070659292770831	3487.0508769932203	6399.497706487775	3271.456192329293	6003.834511800902
0.8018333907779276	6702.758487453593	6343.065342219814	9168.32829781443	8618.726934277978	10310.736084960838	9673.251787417006	11337.007329205439	10621.727817134257	13013.203893383177	12173.83866312127	0.2103321250317159	0.20706593055520253	3471.4529506857507	6409.259709599661	3256.822643060703	6012.992958284449
0.8066648403194178	6713.637100191605	6353.360171731467	9183.208568413173	8632.715197719452	10327.470501002455	9688.951560930094	11355.40739878728	10638.966981382067	13034.324453692534	12193.596925216341	0.21033212635787812	0.20706593185506905	3455.9041708339937	6418.998295693891	3242.2352016633376	6022.1294355806895
0.8115254017748545	6724.532209553403	6363.670612614652	9198.111404326339	8646.724673788636	10344.230294251276	9704.675142650603	11373.835371603418	10656.232288381816	13055.47704293961	12213.385150348517	0.21033212770661347	0.2070659331770615	3440.404482982587	6428.713276426308	3227.6938170481008	6031.243766987929
0.8164152505581643	6735.443775334107	6373.996626822277	9213.036750569583	8660.755310797369	10361.01540287496	9720.422474569166	11392.291179669483	10673.523674438446	13076.661583091509	12233.203265518077	0.21033212907831436	0.20706593452156385	3424.9538319293642	6438.404462719802	3213.1984374268213	6040.335775121348
0.8213345631402307	6746.371757007374	6384.338176003048	9227.984551719022	8674.807056644297	10377.825764546928	9736.19349821274	11410.774754457723	10690.841075347813	13097.877995491657	12253.051197141878	0.21033213047338115	0.20706593588896902	3409.5521617418854	6448.071664771065	3198.7490103248274	6049.405281913001
0.8262835170552626	6757.316113724136	6394.695221500267	9242.954751909541	8688.879858813285	10394.661316444442	9751.988154642799	11429.286026894892	10708.184426394684	13119.126200857398	12272.928871051057	0.21033213189222005	0.20706593727967498	3394.1994157518493	6457.7146920280065	3184.345482577686	6058.452108592959
0.8312622909072027	6768.276804311324	6405.067724350625	9257.947294833015	8702.973664371753	10411.521995246632	9767.806384453483	11447.824927360069	10725.553662350714	13140.406119277486	12292.836212488715	0.21033213333524528	0.20706593869408746	3378.8955365704605	6467.333353197202	3169.987800344941	6067.476075693732
0.8362710643761712	6779.2537872706225	6415.455645283027	9272.962123736637	8717.088419969092	10428.407737132593	9783.64812776981	11466.391385682582	10742.948717472485	13161.71767020971	12312.773146107676	0.21033213480287766	0.20706594013261903	3363.64046609425	6476.927456235513	3155.6759091147687	6076.477003046311
0.8413100182249524	6790.247020777157	6425.858944717351	9287.999181421119	8731.224071834982	10445.318477779376	9799.513324245801	11484.985331139795	10760.369525499453	13183.060772478339	12332.73959596813	0.2103321362955459	0.20706594159569036	3348.434145508334	6486.496808342403	3141.409753709915	6085.454709772253
0.8463793343055166	6801.256462678232	6436.277582763247	9303.058410238966	8745.380565777763	10462.254152360047	9815.401913062653	11503.606692454976	10777.81601965192	13204.435344271697	12352.735485535306	0.2103321378136868	0.2070659430837291	3333.27651530609	6496.041215975303	3127.1892783022486	6094.4090142946225
0.8514791955655843	6812.282070492076	6446.711519218954	9318.139752092762	8759.557847182825	10479.214695541754	9831.31383292692	11522.255397795165	10795.288132629064	13225.841303139698	12372.760737677225	0.21033213935774359	0.2070659445971703	3318.1675152876414	6505.56048482866	3113.01442641404	6103.339734322391
0.8566097860552276	6823.3238014065	6457.160713570036	9333.243148433345	8773.75586101091	10496.200041483686	9847.249022068614	11540.93137476894	10812.78579660684	13247.278565991302	12392.815274662293	0.21033214092816852	0.20706594613645618	3303.107084561023	6515.05441982043	3098.885140918079	6112.246686834376
0.861771290933513	6834.381612277581	6467.625124988124	9348.368540258009	8787.974551796384	10513.21012383505	9863.20741823928	11559.634550424185	10830.308943235876	13268.747049091931	12412.89901815688	0.2103321425254214	0.20706594770203837	3288.0951615695376	6524.5228251260705	3084.801364063984	6121.129688113928
0.8669638964751838	6845.45545962847	6478.104712329803	9363.515868108874	8802.213863645748	10530.24487573323	9879.188958710307	11578.364851246073	10847.8575036396	13290.246668061178	12433.011889223191	0.21033214414996948	0.2070659492943744	3273.13168409036	6533.965504154796	3070.7630374761065	6129.988553726813
0.8721877900773816	6856.545299647975	6488.599434135254	9378.685072070959	8816.473740235784	10547.304229801624	9895.193580270861	11597.122203154702	10865.431408412009	13311.777337870073	12453.153808316694	0.21033214580228982	0.20706595091393235	3258.216589224874	6543.382259515347	3056.7701021441026	6138.823098484427
0.877443160266411	6867.651088189251	6499.109248627028	9393.876091770382	8830.754124811905	10564.388118147637	9911.221219226025	11615.906531502851	10883.030587615582	13333.338972838543	12473.324695283749	0.21033214748286627	0.20706595256118604	3243.3498134322	6552.772893064888	3042.8224984562257	6147.633136495948
0.8827301967045416	6878.772780768545	6509.634113708854	9409.088866372662	8845.05496018653	10581.496472360755	9927.271811394985	11634.7177610739	10900.654970779324	13354.931486632979	12493.524469359343	0.21033214919219223	0.20706595423661925	3228.5312925266335	6562.137205881067	3028.9201661951374	6156.418481138535
0.8880490901968541	6889.910332563811	6520.173986964327	9424.323334580815	8859.376188737302	10598.629223510414	9943.345292109032	11653.555816079477	10918.304486896555	13376.554792263572	12513.753049164581	0.21033215093077004	0.2070659559407239	3213.760961679858	6571.474998252932	3015.063044541399	6165.178945050342
0.8934000326981257	6901.063698413413	6530.728825655682	9439.579434633599	8873.717752405437	10615.786302144013	9959.441596209703	11672.420620157272	10935.979064422876	13398.208802081788	12534.010352704334	0.21033215269910988	0.2070659576740006	3199.0387554368936	6580.786069692345	3001.2510720860446	6173.914340136806
0.8987832173197573	6912.232832814757	6541.2985867225025	9454.857104303639	8888.079592693968	10632.96763828484	9975.560658046814	11691.312096368749	10953.678631274013	13419.89342777776	12554.296297364792	0.21033215449773185	0.20706595943695896	3184.364607720403	6590.0702189237345	2987.4841868368676	6182.62447756785
0.904198838336744	6923.417689922996	6551.8832267804855	9470.15628089566	8902.461650666079	10650.173161430046	9991.702411476588	11710.230167196938	10971.403114823763	13441.608580377737	12574.610799911088	0.21033215632716462	0.20706596123011764	3169.7384518329054	6599.327243872918	2973.7623262216803	6191.309167765314
0.9096470911946843	6934.618223549613	6562.482702120114	9485.476901244552	8916.86386694328	10667.4028005485	10007.866789859632	11729.174754544068	10989.152441901748	13463.354170241371	12594.953776484748	0.21033215818794704	0.20706596305400393	3155.1602204696974	6608.556941673392	2960.0854270961136	6199.968220404116
0.915128172516836	6945.83438716112	6573.096968705416	9500.818901713605	8931.286181703763	10684.656484078794	10024.05372605905	11748.14577972937	11006.92653879139	13485.130107059213	12615.325142601356	0.21033216008062652	0.20706596490915488	3140.6298457289813	6617.759108668426	2946.453425757005	6208.601444420638
0.9206422801112097	6957.066133877682	6583.725982172669	9516.182218192625	8945.728534680618	10701.934139927127	10040.263152438485	11767.143163486766	11024.725331227728	13506.936299850036	12635.724813148054	0.21033216200576133	0.20706596679611752	3126.147259110934	6626.933540392201	2932.8662579397205	6217.208647991298
0.9261896129777101	6968.313416471742	6594.369697829093	9531.566786096051	8960.19086516007	10719.23569546519	10056.49500086011	11786.166825962522	11042.548744395224	13528.772656958172	12656.15270238104	0.21033216396391838	0.20706596871544758	3111.7123915323755	6636.0800315819215	2919.323858832009	6225.789638543734
0.931770371315315	6979.5761873666825	6605.028070651579	9546.97254036114	8974.67311197976	10736.561077528124	10072.749202682728	11805.216686713027	11060.39670292568	13550.639086050942	12676.608723923162	0.21033216595567517	0.20706597066771185	3097.325173333171	6645.198376171989	2905.8261630809866	6234.344222753774
0.9373847565293029	6990.854398635415	6615.70105528538	9562.39941544605	8989.175213526969	10753.910212412373	10089.02568875975	11824.292664702429	11078.269130896006	13572.535494115944	12697.092790761397	0.21033216798162002	0.20706597265348528	3082.985534275067	6654.2883672753815	2892.37310479139	6242.872206526343
0.9430329712385201	7002.14800199901	6626.388606042784	9577.847345327948	9003.69710773681	10771.283025873548	10105.324389437197	11843.394678300265	11096.165951826051	13594.461787458358	12717.604815244322	0.21033217004235036	0.20706597467335514	3068.6934035562444	6663.349797194125	2878.9646175384987	6251.373395004775
0.9487152192826929	7013.4569488253055	6637.090676901806	9593.316263501129	9018.23873209048	10788.679443124323	10121.645234551717	11862.522645279185	11114.087088676408	13616.417871698304	12738.144709079632	0.2103321721384754	0.207065976727918	3054.4487098201644	6672.382457417669	2865.600634377566	6259.84759257175
0.9544317057297852	7024.781190127524	6647.807221504895	9608.806102975132	9032.800023613483	10806.099388832316	10137.98815342861	11881.676482812596	11132.03246384624	13638.403651768167	12758.712383331644	0.21033217427061496	0.20706597881778044	3040.2513811616227	6681.38613862684	2852.2810878502205	6268.294602851151
0.9601826368833979	7036.120676562908	6658.538193157626	9624.316796272868	9047.380918873863	10823.542787117969	10154.353074879835	11900.85610747235	11150.001999171125	13660.419031909922	12779.30774841881	0.21033217643939905	0.20706598094356138	3026.1013451276813	6690.360630666837	2839.005909982254	6276.714228679892
0.9659682202902156	7047.475358431231	6669.2835448272945	9639.8482754286	9061.98135398032	10841.009561552315	10170.739927201896	11920.061435226266	11167.995615920703	13682.463915672308	12799.930714111053	0.21033217864546963	0.20706598310588947	3011.998528725351	6699.305722550023	2825.7750322936336	6285.106272117002
0.9717886647474951	7058.84518567346	6680.043229141657	9655.400471986108	9076.601264580473	10858.499635154874	10187.148638173901	11939.292381435853	11186.013234796565	13704.538205908202	12820.581189527318	0.21033218088947978	0.2070659853054048	2997.9428584413836	6708.221202485263	2812.588385816547	6293.47053446644
0.9776441803106027	7070.230107870354	6690.817198387593	9670.973316996784	9091.240585859068	10876.01293039155	10203.579135055561	11958.548860853964	11204.054775930037	13726.641804771953	12841.259083133069	0.21033218317209412	0.20706598754275884	2983.934260236798	6717.106857839506	2799.4459010898136	6301.806816241704
0.9835349783005937	7081.630074240989	6701.605404509725	9686.566741017634	9105.899252536114	10893.549369172351	10220.031344585072	11977.83078762232	11222.120158879892	13748.774613716509	12861.964302737624	0.2103321854939891	0.207065989818615	2969.972659551073	6725.96247513569	2786.347508163424	6310.114917166997
0.9894612713118381	7093.045033641369	6712.407799109093	9702.180674109351	9120.577198865061	10911.10887284926	10236.505192977102	11997.138075269153	11240.2093026301	13770.936533490729	12882.69675549162	0.21033218785585361	0.20706599213364763	2956.0579813177465	6734.787840065546	2773.2931366109988	6318.3946361821145
0.9954232732196957	7104.474934562982	6723.224333441789	9717.815045834384	9135.274358630977	10928.691362214033	10253.000605920726	12016.470636706781	11258.322125587592	13793.12746413662	12903.456347884423	0.21033219025838737	0.2070659944885436	2942.1901499705855	6743.5827374854125	2760.2827155389823	6326.645771447336
1.0014211991882311	7115.919725131388	6734.0549584176315	9733.469785254989	9149.99066514874	10946.296757496033	10269.517508577415	12035.828384229257	11276.458545580037	13815.3473049866	12924.242985741601	0.2103321927023046	0.2070659968840022	2928.3690894490574	6752.346951414831	2747.316173590021	6334.868120336905
1.0074552656779823	7127.3793531047995	6744.899624598796	9749.144820931288	9164.726051261187	10963.924978360039	10286.055825578944	12055.211229509925	11294.618479853552	13837.59595466073	12945.056574222295	0.21033219518833063	0.2070659993207344	2914.5947231962346	6761.080265007913	2734.3934389402857	6343.061479411786
1.013525690453769	7138.853765872529	6755.758282198389	9764.840080919192	9179.480449337174	10981.575943903907	10302.615481025241	12074.619083598876	11312.801845070338	13859.873311063786	12965.897017816504	0.21033219771720374	0.2070660017994646	2900.8669741806807	6769.782460586168	2721.514439320774	6351.225644453196
1.0196326925925556	7150.342910453717	6766.630881079196	9780.555492768619	9194.253791269908	10999.249572656583	10319.196398482478	12094.051856920762	11331.008557306603	13882.179271382734	12986.764220342713	0.21033220028967645	0.20706600432092964	2887.1857648928417	6778.453319615684	2708.679102014634	6359.360410439316
1.0257764924913542	7161.846733495696	6777.5173707521735	9796.290983521289	9209.046008474863	11016.945782575616	10335.798500980778	12113.509459272036	11349.238532050007	13904.513732083606	13007.658084944975	0.21033220290651303	0.20706600688587906	2873.5510173548246	6787.092622710392	2695.887353864964	6367.465571547858
1.0319573118751795	7173.365181272708	6788.417700375209	9812.046479708979	9223.857031888134	11034.664491045198	10352.42171101234	12132.991799818847	11367.491684197652	13926.876588909028	13028.578514090595	0.2103322055684929	0.20706600949507656	2859.962653127499	6795.700149626005	2683.1391212822637	6375.540921153268
1.0381753738050519	7184.898199684266	6799.331818751589	9827.82190735128	9238.686791964356	11052.405614873645	10369.065950529115	12152.498787094224	11385.767928053494	13949.267736875045	13049.525409567172	0.210332208276408	0.20706601214929843	2846.420593309216	6804.275679245591	2670.434330244083	6383.586251811357
1.0444309026860459	7196.445734253828	6810.259674328725	9843.617191953792	9253.535218674968	11070.169070291367	10385.731140940865	12172.030328995888	11404.06717732624	13971.68707026858	13070.49867248019	0.21033221103106536	0.20706601484933598	2832.924758558627	6812.818989612628	2657.7729063139996	6391.601355287712
1.05072412427539	7208.007730127246	6821.201215196709	9859.43225850601	9268.402241506266	11087.954772948513	10402.417203112973	12191.586332783623	11422.38934512692	13994.134482644418	13091.498203250241	0.21033221383328615	0.2070660175959932	2819.475069085369	6821.329857885372	2645.1547746347496	6399.5860225209035
1.057055265690613	7219.584132071313	6832.156389086917	9875.26703147936	9283.287789457521	11105.76263791272	10419.124057364328	12211.166705076834	11440.734343966595	14016.609866822435	13112.523901610399	0.21033221668390498	0.20706602039008945	2806.0714446700877	6829.808060378768	2632.5798599474365	6407.540043654619
1.0634245554177415	7231.174884472334	6843.125143370669	9891.12143482521	9298.191791039138	11123.592579666938	10435.851623465287	12230.771351852145	11459.102085754086	14039.113114884809	13133.575666603618	0.21033221958377302	0.207066023232458	2792.713804654195	6838.2533725104295	2620.0480865800055	6415.463207993889
1.0698322233195456	7242.779931334496	6854.107425057691	9906.995391972712	9313.11417427061	11141.444512106948	10452.599820635336	12250.400178440674	11477.492481793453	14061.644118172913	13154.653396579835	0.21033222253375497	0.20706602612394734	2779.4020679575624	6846.665568832308	2607.559378465754	6423.355304030003
1.0762785006438331	7254.39921627854	6865.103180794843	9922.88882582693	9328.054866678767	11159.318348539307	10469.36856754118	12270.05308952578	11495.90544278185	14084.202767284722	13175.75698919354	0.21033222553473258	0.2070660290654206	2766.1361530885333	6855.044423031621	2595.11365915183	6431.216119445162
1.0827636200317978	7266.032682540158	6876.112356864614	9938.8016587667	9343.013795295756	11177.21400167891	10486.157782294436	12289.729989140376	11514.340878807032	14106.788952071734	13196.886341400894	0.21033222858760212	0.20706603205775684	2752.9159781348426	6863.38970789779	2582.7108517895686	6439.045441073598
1.089287815526412	7277.68027296852	6887.134899183722	9954.733812642597	9357.990886657135	11195.131383646729	10502.967382449518	12309.43078066444	11532.798699345016	14129.402561636138	13218.041349457064	0.2103322316932754	0.20706603510185032	2739.7414607882965	6871.701195357367	2570.3508791601053	6446.8430549472105
1.0958513225808764	7289.341930024802	6898.1707533017325	9970.685208774956	9372.98606680002	11213.070405967574	10519.797285001556	12329.155366822582	11551.278813257797	14152.043484327982	13239.221908913612	0.2103322348526817	0.20706603819861105	2726.6125183390686	6879.978656449821	2558.0336636683205	6454.608746262034
1.1024543780671139	7301.0175957806405	6909.21986439958	9986.655767951735	9387.999261261062	11231.03097956771	10536.647406384129	12348.903649681397	11569.78112879087	14174.711607742163	13260.427914615646	0.21033223806676615	0.20706604134896564	2713.529067680007	6888.221861313097	2545.759127344354	6462.342299367068
1.1090972202843215	7312.707211916601	6920.282177288132	10002.64541042646	9403.030395074524	11249.013014772527	10553.517662467097	12368.675530646913	11588.305553570852	14197.406818715514	13281.659260699103	0.21033224133649014	0.20706604455385694	2700.491025324911	6896.430579218548	2533.52719186421	6470.043497801758
1.115780088967567	7324.410719720754	6931.357636406829	10018.65405591626	9418.079392770433	11267.016421304354	10570.407968554551	12388.47091046221	11606.851994603227	14220.129003324037	13302.915840588166	0.2103322446628335	0.2070660478142451	2687.4983074021293	6904.604578530882	2521.337778541958	6477.712124252226
1.1225032252964444	7336.128060086999	6942.446185822122	10034.681623599608	9433.146178372454	11285.041108279913	10587.318239382415	12408.289689204594	11625.420358269705	14242.878046879685	13324.197546992244	0.2103322480467929	0.20706605113110607	2674.550829664222	6912.743626720738	2509.1908083393937	6485.347960567102
1.1292668719037753	7347.859173513694	6953.54776922614	10050.728032114437	9448.230675396126	11303.0869842082	10604.248389116474	12428.131766283273	11644.010550326084	14265.65383392771	13345.504271903514	0.21033225148938173	0.20706605450543453	2661.6485074996017	6920.847490370739	2497.0862018762855	6492.950787763577
1.1360712728843656	7359.604000102002	6964.66232993516	10066.7931995559	9463.332806846738	11321.153956987971	10621.198331349995	12447.997040436627	11662.622475899621	14288.456248243505	13366.835906593928	0.21033225499163288	0.20706605793824256	2648.79125592974	6928.915935155936	2485.023879427812	6500.520386001561
1.1429166738038161	7371.362479554435	6975.789810888212	10082.877043474375	9478.452495217489	11339.241933905514	10638.167979101652	12467.885409729719	11681.25603948676	14311.28517282976	13388.19234161259	0.2103322585545971	0.20706606143055922	2635.9789896253496	6936.948725865688	2473.003760940861	6508.056534616044
1.1498033217073829	7383.134551173293	6986.930154645601	10098.979480873359	9493.58966248746	11357.350821632263	10655.157244813277	12487.796771551695	11699.911144950662	14334.140489913489	13409.573466782955	0.21033226217934325	0.20706606498343286	2623.2116228997475	6944.9456263668835	2461.025766026345	6515.559012074722
1.1567314651288954	7394.920153859078	6998.083303387417	10115.100428207294	9508.744230119619	11375.480526222369	10672.1660403476	12507.731022613127	11718.587695518743	14357.022080942976	13430.979171199973	0.21033226586696033	0.20706606859793086	2610.4890697227092	6952.906399627216	2449.089813973522	6523.027596001746
1.1637013540997225	7406.719226109007	7009.249198912114	10131.239801379546	9523.91611905888	11393.630953110433	10689.194276986093	12527.68805894349	11737.285593780281	14379.929826584883	13452.409343227391	0.2103322696185555	0.2070660722751387	2597.8112437251257	6960.8308077058755	2437.1958237532526	6530.462063167943
1.1707132401577995	7418.531706015404	7020.427782635002	10147.397515740222	9539.105249730086	11411.80200710904	10706.241865426684	12547.667775888489	11756.004741683937	14402.863606721192	13473.863870494883	0.21033227343525646	0.20706607601616137	2585.1780582069186	6968.718611759599	2425.343714025803	6537.862189497566
1.177767376356704	7430.3575312642115	7031.6189955868285	10163.573486084135	9554.311542036072	11429.993592406507	10723.308715781624	12567.67006810756	11774.745040535385	14425.82330044632	13495.34263989536	0.21033227731821144	0.20706607982212372	2572.589426136343	6976.569572021253	2413.533403140842	6545.227750051301
1.1848640172747877	7442.196639133339	7042.822778412225	10179.767626648569	9569.534915355569	11448.205612564323	10740.394737575109	12587.694829571072	11793.50639099473	14448.808786063939	13516.84553758199	0.21033228126858766	0.20706608369417093	2560.0452601620927	6984.383447817527	2401.764809147804	6552.558519033715
1.1920034190243662	7454.048966491212	7054.039071368323	10195.979851111293	9584.775288541347	11466.43797051497	10757.499839741196	12607.741953557917	11812.288693074212	14471.819941084192	13538.372448965594	0.2103322852875739	0.20706608763346768	2547.5454726147	6992.159997552633	2390.037849797285	6559.854269789765
1.1991858392609598	7465.9144497950765	7065.267814323161	10212.210072588263	9600.032579918041	11484.690568559303	10774.623930621397	12627.811332652667	11831.091846135563	14494.856642220439	13559.923258711608	0.2103322893763806	0.2070660916412005	2535.089975511306	6999.898978706449	2378.352442547446	6567.114774796646
1.2064115371925936	7477.793025089535	7076.508946754295	10228.458203631626	9615.30670728029	11502.963308364335	10791.766917962563	12647.902858743102	11849.915748887692	14517.91876538643	13581.497850737418	0.21033229353623917	0.2070660957185764	2522.6786805669544	7007.600147845689	2366.7085045709973	6574.33980566985
1.2136807735891502	7489.684628004882	7087.762407747221	10244.724156227458	9630.597587890597	11521.256090960687	10808.928708914496	12668.016423017429	11868.76029938407	14541.00618569311	13603.096108209405	0.2103322977684031	0.20706609986682423	2510.3114991957555	7015.263260611333	2355.1059527593898	6581.529133161297
1.2209938107917835	7501.589193755622	7099.028135993973	10261.007841793738	9645.905138477436	11539.568816740317	10826.109210027837	12688.151915961784	11887.625395020388	14564.118777445756	13624.717913540231	0.21033230207414821	0.2070661040871939	2497.9883425153093	7022.8880717149	2343.544703725376	6588.682527147932
1.2283509127223842	7513.506657138759	7110.3060697915125	10277.309171178047	9661.229275233072	11557.90138545393	10843.30832725161	12708.309227357391	11906.510932531906	14587.256414140717	13646.363148385815	0.21033230645477322	0.2070661083809587	2485.7091213576496	7030.474334948696	2332.0246738146525	6595.799756648252
1.2357523448931043	7525.436952532376	7121.5961470403745	10293.628054655608	9676.569913811742	11576.253696208782	10860.525965931198	12728.488246278146	11925.416807991189	14610.418968462656	13668.031693642748	0.21033231091159946	0.20706611274941394	2473.4737462679623	7038.021803165786	2320.545779103646	6602.8805897971615
1.2431983744159416	7537.380013893849	7132.898305242979	10309.964401926873	9691.926969327365	11594.625647465971	10877.762030805761	12748.688861087647	11944.342916805308	14633.606312281134	13689.723429445074	0.21033231544597236	0.20706611719387805	2461.2821275094757	7045.530228282325	2309.107935402775	6609.924793846905
1.2506892700123766	7549.335774758407	7144.212481502281	10326.318122115565	9707.300356351721	11613.01713703825	10895.016426006205	12768.910959436782	11963.289153713604	14656.818316647845	13711.438235161744	0.21033232005926145	0.20706612171569366	2449.13417507906	7052.999361296184	2297.7110582750756	6616.932135195704
1.2582253020230734	7561.304168237452	7155.538612520166	10342.689123766388	9722.68998891228	11631.42806208743	10912.289055052759	12789.15442826089	11982.255412785009	14680.054851793377	13733.175989393554	0.21033232475286	0.2070661263162264	2437.029798699543	7060.428952251561	2286.3550630244426	6623.9023793428205
1.2658067424176331	7573.285127016988	7166.876634595962	10359.077314842889	9738.095780490206	11649.858319122008	10929.579820852714	12809.419153777148	12001.241587415605	14703.31578712419	13754.936569970327	0.2103323295281868	0.20706613099686666	2424.9689078396186	7067.818750283215	2275.0398647168186	6630.835290932562
1.2734338648044117	7585.278583356051	7178.226483624973	10375.48260272534	9753.517644018357	11668.307803994774	10946.888625698213	12829.705021481943	12020.247570326168	14726.600991219637	13776.719853948123	0.21033233438668567	0.20706613575903032	2412.951411700342	7075.168503555004	2263.7653781677363	6637.730633703526
1.2811069444403917	7597.284469084979	7189.588095096828	10391.904894208375	9768.955491879073	11686.776411900153	10964.215371263743	12850.011916147967	12039.273253559428	14749.910331828598	13798.525717606119	0.21033233932982617	0.20706614060415676	2400.9772192302626	7082.477959290147	2252.531517955009	6644.588170506526
1.2888262582411194	7609.30271560392	7200.961404094063	10408.344095498956	9784.409235902249	11705.264037371951	10981.559958604004	12870.339721821709	12058.318528477737	14773.243675866639	13820.354036443887	0.21033234435910392	0.20706614553371266	2389.0462391398614	7089.746863795444	2241.338198433281	6651.407663335558
1.296592084790695	7621.333253881185	7212.346345290586	10424.800112214156	9799.87878736328	11723.77057428083	10998.922288151576	12890.68832182072	12077.383285760518	14796.600889412864	13842.204685178525	0.21033234947604126	0.20706615054919025	2377.1583798894426	7096.974962410051	2230.185333723668	6658.188873278908
1.3044047043518285	7633.376014451587	7223.742852950084	10441.27284937888	9815.36405698088	11742.295915831775	11016.30225971452	12911.057598730822	12096.467415401603	14819.981837706702	13864.077537741587	0.21033235468218847	0.2070661556521087	2365.3135497042676	7104.16199953109	2219.072837725049	6664.931560537778
1.312264398875954	7645.430927414882	7235.150860924548	10457.762211423757	9830.864954915127	11760.839954561721	11033.699772474143	12931.447434403477	12115.570806706812	14843.38638514491	13885.972467276328	0.2103323599791223	0.20706616084401339	2353.511656575254	7111.307718604803	2208.0006241170922	6671.635484418832
1.320171452013404	7657.497922434062	7246.570302652678	10474.268102182827	9846.381390765288	11779.402582336957	11051.114724982586	12951.857709952965	12134.693348291305	14866.814395278343	13907.88934613465	0.21033236536844813	0.20706616612647852	2341.752608268871	7118.4118621335365	2196.968606369337	6678.3004033491015
1.3281261491236485	7669.576928733835	7258.001111158431	10490.790424891471	9861.913273567867	11797.983690350802	11068.54701516063	12972.288305753831	12153.834928077167	14890.265730809004	13929.828045874357	0.21033237085180062	0.2070661715011055	2330.036312327371	7125.474171660375	2185.9766977406107	6684.926074854564
1.3361287772855897	7681.667875098873	7269.443219049352	10507.329082184026	9877.46051179435	11816.583169120928	11085.996540295188	12992.739101437925	12172.99543329065	14913.740253586679	13951.788437256004	0.21033237643084235	0.2070661769695246	2318.36267607403	7132.49438777566	2175.0248112840345	6691.512255563401
1.3441796253079266	7693.770689872279	7280.896558515152	10523.883976091722	9893.023013349291	11835.20090848705	11103.463197037128	13013.20997589189	12192.174750459819	14937.237824606038	13973.770390240183	0.21033238210726674	0.20706618253339534	2306.7316066242056	7139.472250128631	2164.1128598582	6698.058701224159
1.352278983739575	7705.885300953906	7292.361061326095	10540.455008040375	9908.600685568137	11853.836797608335	11120.946881398868	13033.700807254298	12211.372765411876	14960.75830400337	13995.773773984472	0.21033238788279648	0.20706618819440673	2295.143010876607	7146.407497381326	2153.240756118321	6704.565166660119
1.3604271448801535	7718.011635798664	7303.836658831401	10557.042078848108	9924.193435215067	11872.490724960846	11138.447488751946	13054.211472912863	12230.589363270514	14984.301551053366	14017.798456840419	0.21033239375918653	0.20706619395427756	2283.5967955294764	7153.29986724956	2142.408412530902	6711.031405801885
1.3686244027905345	7730.149621414963	7315.323281957784	10573.645088723233	9939.801168481023	11891.162578335157	11155.964913824804	13074.741849501794	12249.824428453503	15007.867424166127	14039.844306350753	0.21033239973822063	0.20706619981475835	2272.092867088504	7160.149096507579	2131.6157413830515	6717.4571717041545
1.3768710533034536	7742.299184363041	7326.820861207853	10590.263937261981	9955.423790981566	11909.85224483382	11173.499050700411	13095.291812899059	12269.07784467005	15031.455780883969	14061.911189246395	0.21033240582171722	0.20706620577762994	2260.63113185938	7166.954920948483	2120.8626547732856	6723.84221649589
1.3851673940341884	7754.46025075328	7338.329326658537	10606.898523446209	9971.061207754728	11928.559610868788	11191.04979281383	13115.861238223504	12288.349494918155	15055.06647787819	14083.998971443412	0.21033241201152544	0.20706621184470464	2249.211495958152	7173.71707540378	2110.1490646220045	6730.186291403137
1.3935137243912972	7766.632746244587	7349.8486079595295	10623.548745641223	9986.713323258951	11947.284562158962	11208.617032949933	13136.449999832206	12307.639261482112	15078.699370945975	14106.107518040153	0.21033241830952787	0.2070662180178289	2237.8338653207757	7180.435293751769	2099.4748826813884	6736.489146761596
1.4019103455874267	7778.816596042743	7361.378634331755	10640.214501593524	10002.380041370981	11966.02698372768	11226.200663241034	13157.057971317683	12326.947025929885	15102.354315007251	14128.236693314273	0.2103324247176407	0.20706622429888003	2226.4981456964742	7187.109308887739	2088.8400205284124	6742.750531983562
1.410357560650181	7791.011724898695	7372.919334565736	10656.895688428485	10018.061265383694	11984.7867599001	11243.80057516445	13177.685025505049	12346.27266911047	15126.031164101385	14150.386360719698	0.21033243123781498	0.2070662306897705	2215.204242661246	7193.738852745853	2078.2443895766046	6748.970195577946
1.4188556744330574	7803.218057106955	7384.470637020074	10673.592202648204	10033.756898004041	12003.563774300792	11261.416659540215	13198.33103444934	12365.616071151358	15149.729771384154	14172.556382883713	0.21033243787203543	0.207066237192446	2203.952061622869	7200.323656303342	2067.687901083147	6755.147885157727
1.4274049936264492	7815.435516503921	7396.032469619882	10690.303940129203	10049.466841350933	12022.35790985116	11279.048806528699	13218.995869432723	12384.977111455944	15173.449989124534	14194.746621604025	0.2103324446223234	0.2070662438088873	2192.7415078170598	7206.863449548837	2057.1704661429394	6761.283347409219
1.4360058267687137	7827.664026466162	7407.604759855138	10707.03079612012	10065.190996953037	12041.16904876686	11296.696905628143	13239.67940096162	12404.355668700826	15197.191668701402	14216.956937845647	0.21033245149073546	0.20706625054111086	2181.5724863224896	7213.357961518224	2046.6919957025675	6767.376328120008
1.4446584842573071	7839.903509908867	7419.187434779229	10723.772665239594	10080.929265746794	12059.997072555412	11314.360845672449	13260.381498764122	12423.751620833364	15220.954660600568	14239.18719173813	0.21033245847936524	0.20706625739116846	2170.444902053685	7219.806920256	2036.2524005565792	6773.42657215381
1.453363278359986	7852.153889283994	7430.780421007205	10740.529441473765	10096.681548074084	12078.84186201341	11332.040514828557	13281.102031786917	12443.164845068834	15244.73881441128	14261.437242572287	0.21033246559034477	0.20706626436114972	2159.358659775462	7226.210052844603	2025.8515913579613	6779.433823469561
1.4621205232260774	7864.415086578807	7442.383644714393	10757.301018174294	10112.447743680354	12097.7032972243	11349.735800594353	13301.840868192829	12462.595217888096	15268.543978823383	14283.706948797539	0.21033247282584247	0.20706627145317974	2148.3136641030433	7232.5670853951015	2015.48947861942	6785.397825113032
1.470930534897817	7876.687023314011	7453.997031634617	10774.087288055829	10128.227751712226	12116.581257555525	11367.446589795998	13322.597875357726	12482.042615034721	15292.370001623793	14305.996168018617	0.2103324801880666	0.20706627866942434	2137.3098195031052	7238.877743028104	2005.1659727145452	6791.318319202866
1.4797936313217521	7888.969620542218	7465.6205070587675	10790.888143193924	10144.021470715568	12135.475621656215	11385.172768585751	13343.372919867948	12501.506911512548	15316.216729693531	14328.304756992788	0.2103324876792648	0.20706628601208507	2126.347030308796	7245.141749912873	1994.8809838911984	6797.195046963636
1.48871013236022	7901.2627988462045	7477.253995833145	10807.703475022694	10159.828798633263	12154.38626745454	11402.9142224395	13364.165867517424	12520.987981583014	15340.084009004448	14350.632571626782	0.21033249530172476	0.20706629348340497	2115.4252007068135	7251.358829212375	1984.6344222609187	6803.027748679277
1.4976803598028874	7913.566478337195	7488.897422357834	10824.533174332477	10175.64963280303	12173.313072155092	11420.670836154297	13384.976583304793	12540.485698762444	15363.9716846159	14372.979466973704	0.21033250305777526	0.20706630108566634	2104.544234754634	7257.528703118209	1974.4261978128925	6808.816163719166
1.5067046373783677	7925.880578653241	7500.5507105851775	10841.377131267654	10191.48386995536	12192.255912236446	11438.44249384607	13405.804931430726	12559.999935819544	15387.879600671708	14395.345297230158	0.21033251094978656	0.20706630882119265	2093.7040363855194	7263.651092858054	1964.2562204197748	6814.560030549299
1.5157832907659001	7938.205018957542	7512.213784018167	10858.23523532435	10207.331406211362	12211.214663448569	11456.229078947194	13426.650775295086	12579.530564772735	15411.807600396885	14417.729915733218	0.2103325189801708	0.20706631669234857	2082.9045094025787	7269.72571866354	1954.1243998331483	6820.259086699225
1.5249166476071065	7950.539717936673	7523.886565708801	10875.107375348063	10223.19213708055	12230.189200810197	11474.030474204028	13447.513977494044	12599.077456887462	15435.755526094348	14440.133174957322	0.2103325271513845	0.20706632470154135	2072.1455574907595	7275.75229978608	1944.030645692721	6825.913068784401
1.5341050375178134	7962.884593798996	7535.568978256554	10891.993439531512	10239.065957458784	12249.179398606371	11491.84656167461	13468.394399817395	12618.64048267366	15459.723219141826	14462.554926511408	0.21033253546592745	0.20706633285122109	2061.427084216848	7281.730554494541	1933.9748675278388	6831.521712494083
1.5433487920999491	7975.23956427288	7547.2609438066975	10908.893315412204	10254.952761626017	12268.185130385755	11509.677222726134	13489.291903245583	12638.219511882997	15483.710519988483	14484.995021135728	0.21033254392634373	0.2070663411438822	2050.748993039946	7287.660200090148	1923.9569747666828	6837.084752608556
1.5526482449535108	7987.604546605132	7558.962384048831	10925.806889870344	10270.852443244312	12287.206268958269	11527.522338032732	13510.206347947138	12657.814413506434	15507.71726815195	14507.45330869909	0.2103325525352236	0.2070663495820627	2040.1111873075133	7293.540952877607	1913.9768767330097	6842.601922979578
1.5620037316886017	7999.979457559141	7570.6732202151115	10942.734049126306	10286.764895355482	12306.242686392265	11545.38178757283	13531.137593275556	12677.425055771355	15531.743302214789	14529.929638195545	0.21033256129520347	0.20706635816834765	2029.5135702564148	7299.372528159525	1904.0344826461514	6848.072956511751
1.5714155899375468	8012.364213413289	7582.393373078745	10959.674678738482	10302.69001037904	12325.294254012115	11563.255450626866	13552.085497766666	12697.051306139025	15555.788459821435	14552.423857741522	0.21033257020896728	0.2070663669053668	2018.9560450306162	7305.154640279245	1894.1297016389435	6853.4975852132775
1.580884159367074	8024.758729959233	7594.122762952383	10976.628663600977	10318.627680110061	12344.36084239562	11581.143205774892	13573.049919135778	12716.693031301998	15579.852577674978	14574.935814572818	0.2103325792792463	0.20706637579579806	2008.4385146774584	7310.887002596632	1884.2624427531846	6858.875540169887
1.5904097816905756	8037.162922500224	7605.861309686518	10993.595887941332	10334.577795717027	12363.442321371469	11599.044930894157	13594.0307142749	12736.350097181456	15603.935491533945	14597.4653550416	0.21033258850882106	0.20706638484236642	1997.9608821455622	7316.569327464793	1874.4326149381232	6864.2065515220165
1.5999928006804371	8049.576705849331	7617.608932667803	11010.576235318103	10350.54024773956	12382.53856001653	11616.96050315659	13615.027739249768	12756.02236892445	15628.037036208912	14620.012324613217	0.21033259790052194	0.20706639404784638	1987.5230502969353	7322.2013262612745	1864.6401270622155	6869.490348495543
1.6096335621804478	8061.999994327846	7629.365550817552	11027.569588618748	10366.51492608642	12401.649426653463	11634.889799026541	13636.040849297231	12775.709710901434	15652.157045559507	14642.57656786341	0.21033260745722993	0.20706640341506152	1977.124921906856	7327.7827093726955	1854.8848879117286	6874.726659386884
1.6193324141182788	8074.432701763468	7641.131082590002	11044.575830057125	10382.501720033171	12420.774788847939	11652.832694258197	13657.0698988222	12795.41198670342	15676.295352490923	14665.157928475039	0.21033261718187793	0.20706641294688663	1966.7663996689953	7333.313186198007	1845.1668061970267	6879.915211562999
1.6290897065180392	8086.8747414887075	7652.905445970838	11061.594841171387	10398.500518220202	12439.91451340627	11670.789063893328	13678.114741395037	12815.129059139537	15700.451788950935	14687.7562492353	0.21033262707745087	0.20706642264624717	1956.4473862001905	7338.792465155944	1835.4857905560639	6885.055731475819
1.6389057915129117	8099.326026339096	7664.688558475462	11078.626502821528	10414.511208650396	12459.068466372657	11688.75878225873	13699.175229748555	12834.860790234201	15724.626185926443	14710.371372032496	0.21033263714698694	0.20706643251612195	1946.1677840404445	7344.22025366826	1825.8417495546164	6890.14794463804
1.6487810233578566	8111.78646865154	7676.480337147464	11095.67069518718	10430.533678687094	12478.236513026746	11706.741722963918	13720.251215775324	12854.607041224604	15748.818373440421	14733.00313785317	0.21033264739357954	0.20706644255954273	1935.9274956583977	7349.5962581657805	1816.234591692104	6895.191575637087
1.6587157584424002	8124.255980262545	7688.280698556925	11112.727297765217	10446.56781505182	12497.418517880906	11724.737758898587	13741.342550524709	12874.367672557928	15773.0281805485	14755.651386778905	0.2103326578203773	0.20706645277959496	1925.7264234538889	7354.9201840893365	1806.664225403103	6900.186348128598
1.6687103553034934	8136.734472506572	7700.089558798874	11129.796189367527	10462.613503822191	12516.614344677768	11742.74676223029	13762.449084200132	12894.142543888802	15797.255435335861	14778.315957983448	0.21033266843058437	0.20706646317941993	1915.5644697680837	7360.191735907458	1797.1305590667762	6905.13198485598
1.6787651746384535	8149.221856214318	7711.906833491663	11146.877248118708	10478.67063042976	12535.823856387633	11760.768604402005	13783.57066615627	12913.93151407666	15821.499964913999	14800.996689729653	0.21033267922746338	0.2070664737622158	1905.441536874976	7365.410617077723	1787.6335009995382	6910.028207613621
1.6888805793179813	8161.71804171094	7723.732437775263	11163.970351453661	10494.73907965774	12555.046915205774	11778.803156129614	13804.707144896081	12933.734441182938	15845.761595417354	14823.693419366316	0.21033269021433515	0.20706648453123697	1895.3575269946596	7370.57653007796	1778.1729594673961	6914.874737280421
1.6990569343992543	8174.222938814451	7735.566286309784	11181.07537611544	10510.818735639003	12574.283382550031	11796.850287399646	13825.858368068159	12953.551182468645	15870.04015200026	14846.405983325376	0.21033270139457955	0.20706649548979647	1885.3123422937933	7375.689176400658	1768.7488426860655	6919.671293807216
1.7092946071391046	8186.736456833905	7747.40829327373	11198.192198152796	10526.909481853743	12593.533119058064	11814.909867466691	13847.024182463743	12973.381594391507	15894.335458833531	14869.134217118664	0.2103327127716378	0.20706650664126708	1875.305884885951	7380.748256534338	1759.361058821436	6924.417596205138
1.7195939670072704	8199.25850456775	7759.258372362452	11215.320692917961	10543.011201127425	12612.795984584873	11832.981764851083	13868.204434013975	12993.225532603441	15918.647339101331	14891.87795533502	0.21033272434901182	0.207066517989082	1865.3380568389548	7385.753469986375	1750.009515996324	6929.11336256424
1.7299553856997325	8211.788990302071	7771.116436786488	11232.460735064298	10559.123775628545	12632.071838200154	11851.065847336413	13889.398967787025	13013.082851947822	15942.97561499788	14914.637031637154	0.21033273613026676	0.20706652953673504	1855.4087601773208	7390.70451527508	1740.6941222938476	6933.758310046513
1.7403792371521247	8224.327821808914	7782.982399269974	11249.612198544022	10575.24708686652	12651.360538185778	11869.161981967172	13910.607627985315	13032.953406456923	15967.320107724276	14937.411278758744	0.2103327481190322	0.2070665412877841	1845.517896886333	7395.6010899334215	1731.414785758825	6938.352154890075
1.7508658975532332	8236.874906344563	7794.856172049011	11266.774956605886	10591.381015689489	12670.661942033175	11887.270035046282	13931.830257942654	13052.837049349195	15991.680637485226	14960.20052850132	0.2103327603190023	0.20706655324584983	1835.665368910879	7400.442890493665	1722.1714143991703	6942.894612391945
1.76141574535857	8249.430150647797	7806.737666870024	11283.948881792852	10607.525442282127	12689.975906440726	11905.389872132668	13953.066700121384	13072.733633026615	16016.057023485773	14983.004611731243	0.21033277273393688	0.20706656541461788	1825.8510781619698	7405.22961249575	1712.9639161912492	6947.385396925267
1.7720291613040315	8261.993460938183	7818.626794988152	11301.133845939776	10623.680246163489	12709.302287311204	11923.521358038848	13974.316796109568	13092.643009072053	16040.449083928093	15005.823358376681	0.21033278536766428	0.20706657779784055	1816.0749265237246	7409.960950512905	1703.7921990852337	6951.824221945833
1.7827065284196406	8274.564742914416	7830.52346716566	11318.329720171192	10639.845306184903	12728.640939749263	11941.664356828573	13995.580386618252	13112.565028246681	16064.856636008362	15028.656597424673	0.21033279822408113	0.2070665903993365	1806.3368158488302	7414.636598107405	1694.6561710023088	6956.210799970198
1.7934482320433673	8287.143901752495	7842.427593670236	11335.536374898858	10656.020500527666	12747.9917180587	11959.818731814268	14016.857311478452	13132.499540487182	16089.279495913293	15051.50415691793	0.2103328113071533	0.20706660322299403	1796.6366479664575	7419.2562478617765	1685.5557398422388	6960.544842590112
1.8042546598350382	8299.730842104145	7854.33908427347	11352.753679819609	10672.205706701048	12767.354475740067	11977.984345554787	14038.147409638545	13152.44639490329	16113.717478817185	15074.365863952024	0.21033282462091862	0.20706661627277026	1786.9743246851722	7423.819591371808	1676.490813484299	6964.826060475782
1.8151262017903238	8312.325468094958	7866.257848249135	11369.981503912908	10688.400801539967	12786.729065487916	11996.16105985283	14059.450519161248	13172.405439774962	16138.170398878443	15097.24154467217	0.21033283816948656	0.20706662955269373	1777.3497477918863	7428.326319232583	1667.4612997882068	6969.054163356312
1.8260632502548164	8324.927683322767	7878.183794371617	11387.219715438625	10704.605661202915	12806.115339188333	12014.348735752623	14080.766477220921	13192.376522549845	16162.638069236504	15120.131024270335	0.21033285195704135	0.20706664306686504	1767.7628190651303	7432.776121082716	1658.46710660588	6973.228860063944
1.8370661999381863	8337.537390855967	7890.116830914333	11404.468181934795	10720.820161169839	12825.513147916405	12032.547233537558	14102.095120100796	13212.359489840686	16187.120302008672	15143.034126982275	0.2103328659878415	0.20706665681945863	1758.2134402617812	7437.168685533106	1649.5081417680485	6977.34985846607
1.848135447928429	8350.154493231605	7902.0568656479445	11421.726770215064	10737.044176239759	12844.922341933394	12050.756412727522	14123.436283189856	13232.354187422423	16211.616908286567	15165.950676084214	0.21033288026622168	0.20706667081472319	1748.7015131349908	7441.503700234462	1640.5843131029978	6981.4168655294925
1.8592713937061955	8362.778892453955	7914.003805838981	11438.99534636676	10753.277580528931	12864.34277068456	12068.976132076867	14144.789800980496	13252.360460229957	16236.127698133414	15188.880493890314	0.21033289479659517	0.20706668505698467	1739.2269394348841	7445.780851864256	1631.6955284359865	6985.42958731018
1.8704744391592067	8375.41048999255	7925.957558248008	11456.273775748283	10769.520247468417	12883.774282796252	12087.206249571684	14166.155507065294	13272.378152355159	16260.652480580391	15211.823401749256	0.21033290958345377	0.20706669955064524	1729.7896208965685	7449.99982606899	1622.8416955773719	6989.387728895526
1.8817449885967616	8388.049186780563	7937.918029128067	11473.561922986897	10785.772049801992	12903.216726073435	12105.44662242747	14187.533234134335	13292.407107044352	16285.19106362354	15234.779220041342	0.21033292463137007	0.2070667143001876	1720.3894592643483	7454.1603075512685	1614.0227223471738	6993.2909944867715
1.8930834487643238	8400.694883213146	7949.885124223129	11490.859651976536	10802.0328595841	12922.66994749725	12123.697107086851	14208.922813972524	13312.447166695787	16309.743254220732	15257.747768175672	0.2103329399449994	0.20706672931017353	1711.0263562842738	7458.261980030686	1605.23851656646	6997.139087364078
1.9044902288582053	8413.347479145637	7961.858748766388	11508.1668258754	10818.30254817757	12942.133793222314	12141.957559217044	14230.324077456624	13332.49817285689	16334.308858288261	15280.728864586934	0.21033295552907935	0.20706674458524824	1701.70021370193	7462.304526220076	1596.4889860561816	7000.93170986278
1.9159657405403292	8426.006873891865	7973.838807478661	11525.483307103663	10834.58098625149	12961.608108574166	12160.227833707468	14251.736854552482	13352.55996622163	16358.887680697668	15303.72232673247	0.21033297138843363	0.2070667601301386	1692.410933273146	7466.287627860438	1587.7740386464866	7004.668563406449
1.9275103979530908	8438.672966222453	7985.825204566779	11542.808957341229	10850.86804377908	12981.092738046758	12178.507784667372	14273.160974312257	13372.63238662796	16383.47952527261	15326.7279710893	0.21033298752797133	0.20706677594965756	1683.158416766557	7470.210965725593	1579.093582179863	7008.349348512478
1.9391246177343011	8451.345654363124	7997.817843721988	11560.143637525454	10867.163590035552	13000.587525299916	12196.797265423478	14294.59626487167	13392.71527305519	16408.08419478568	15349.745613151174	0.21033300395269128	0.20706679204870337	1673.942565962323	7474.074219599366	1570.4475245096837	7011.973764766473
1.9508088190322228	8464.024835992932	8009.816628118281	11577.487207848784	10883.467493595896	13020.092313156701	12215.096128517485	14316.04255344709	13412.808463621313	16432.701490955093	15372.775067425488	0.21033302066768125	0.20706680843226385	1664.7632826538756	7477.87706827512	1561.8357735016616	7015.541510829702
1.9625634235206988	8476.710408242581	8021.82146041081	11594.839527756512	10899.779622332777	13039.606943600898	12233.40422570373	14337.499666332795	13432.911795580414	16457.331214441587	15395.816147430347	0.21033303767811995	0.20706682510541483	1655.6204686568817	7481.619189586956	1553.258237042348	7019.052284460049
1.9743888554143678	8489.402267692753	8033.832242734282	11612.200455944532	10916.099843414402	13059.131257774507	12251.721407946821	14358.967428898235	13453.025105320086	16481.973164845258	15418.86866569162	0.2103330549892794	0.20706684207332376	1646.51402580773	7485.300260390155	1544.7148230375606	7022.505782497115
1.9862855414839768	8502.100310372341	8045.848876701326	11629.569850357	10932.428023302353	13078.665095975151	12270.047525419212	14380.44566558519	13473.1482283588	16506.62714070233	15441.932433739938	0.21033307260652684	0.20706685934125113	1637.4438559643459	7488.919956554659	1536.2054394137813	7025.901700858027
1.9982539110717792	8514.804431756762	8057.871263400863	11646.947568184069	10948.764027749428	13098.208297653522	12288.382427498806	14401.93419990497	13493.28099934327	16531.292939481977	15465.00726210769	0.21033309053532487	0.20706687691455217	1628.4098610153887	7492.477952993941	1527.7299941258389	7029.2397345625795
2.010294396107033	8527.514526766307	8069.899303396579	11664.333465859696	10965.10772179761	13117.760701410958	12306.725962766677	14423.432854435776	13513.423252045972	16555.970357583275	15488.09296032619	0.21033310878123496	0.20706689479867754	1619.4119428744307	7495.973923632409	1519.2883951521944	7032.519577701576
2.0224074311215867	8540.23048976431	8081.932896725154	11681.727399059191	10981.458969775738	13137.322144996688	12325.077979004505	14444.941450819686	13533.57481936232	16580.65919033181	15511.18933692249	0.21033312734991866	0.20706691299917568	1610.4500034863595	7499.407541424502	1510.8805505011114	7035.740923457313
2.0345934532655616	8552.952214555577	8093.971942894816	11699.129222697142	10997.817635297566	13156.89246530553	12343.438323192393	14466.459809760121	13553.735533308323	16605.35923197675	15534.296199416664	0.21033314624713825	0.207066931521696	1601.5239448328502	7502.778478365857	1502.5063682144973	7038.903464109637
2.0468529023231294	8565.679594384588	8106.016340883624	11716.538790925002	11014.183581259507	13176.471498375196	12361.806841506344	14487.987751018925	13573.905225017805	16630.070275687514	15557.41335431867	0.21033316547876063	0.2070669503719881	1592.633668932016	7506.0864054816775	1494.1657563687768	7042.006891032681
2.059186220728381	8578.41252193389	8118.065989137936	11733.95595712897	11030.556669838612	13196.059079383922	12380.183379316051	14509.525093413748	13594.08372473997	16654.792113550822	15580.540607125597	0.21033318505075677	0.20706696955590506	1583.7790778388735	7509.330992826261	1485.85862307559	7045.050894686487
2.0715938535812968	8591.150889322285	8130.120785570723	11751.380573927554	11046.936762490319	13215.655042647768	12398.567781182353	14531.071654815112	13614.27086183668	16679.524536567318	15603.677762318497	0.21033320496920632	0.20706698907940593	1574.9600736491848	7512.511909482069	1477.5848764839466	7048.035164620727
2.084076248663807	8603.894588103225	8142.180627560025	11768.812493169462	11063.32371994644	13235.259221618247	12416.959890855012	14552.627252143815	13634.46646477998	16704.267334648604	15626.824623359642	0.21033322524029732	0.2070670089485563	1566.1765585062094	7515.628823589068	1469.3444247878506	7050.959389498923
2.0966338564559543	8616.643509263078	8154.245411947344	11786.2515659313	11079.71740221302	13254.87144887978	12435.359551270325	14574.19170136814	13654.670361149509	16729.0202966141	15649.980992689536	0.21033324587032942	0.2070670291695302	1557.4284345971537	7518.681402315851	1461.1371762229246	7053.823257078882
2.109267130152151	8629.397543219464	8166.315035036035	11803.697642515333	11096.11766856821	13274.491556147175	12453.766604548775	14595.764817501118	13674.882377629927	16753.783210187867	15673.146671724004	0.21033326686571505	0.2070670497486131	1548.7156041549752	7521.669311854988	1452.9630390668171	7056.62645419687
2.1219765256775314	8642.156579819472	8178.389392589639	11821.150572447154	11112.524377560087	13294.119374263048	12472.180891992579	14617.3464145977	13695.102340008269	16778.555861995424	15696.321460851146	0.21033328823298247	0.2070670706922039	1540.0379694676376	7524.592217466328	1444.821921649389	7059.3686668169685
2.1347625017044103	8654.92050833813	8190.468379830449	11838.610204473634	11128.937387004744	13313.754733195545	12490.602254083587	14638.936305752255	13715.330073171614	16803.338037560898	15719.50515942873	0.21033330997877644	0.207067092006816	1531.3954328763066	7527.449783453252	1436.7137323503848	7062.049580005929
2.147625519668832	8667.689217476567	8202.551891437744	11856.076386560497	11145.35655398398	13333.397462035617	12509.030530480699	14660.534303095621	13735.565401104288	16828.129521303632	15742.697565780987	0.2103333321098617	0.20706711369907985	1522.7878967714496	7530.24167313613	1428.6383795955917	7064.668877907563
2.160566043787228	8680.462595360379	8214.639821546265	11873.54896589014	11161.781734843284	13353.047388994622	12527.465560017632	14682.14021779247	13755.808146885427	16852.93009653521	15765.89847719583	0.210333354633125	0.20706713577574523	1514.215263606282	7532.967548907734	1420.5957718701684	7067.226243799087
2.1735845410731627	8693.24052953798	8226.73206374466	11891.027788859477	11178.212785189775	13372.704341401895	12545.907180700635	14703.75386003865	13776.058132686474	16877.739545456425	15789.107689922024	0.21033337755557585	0.20706715824368316	1505.6774358927505	7535.627072210889	1412.5858177135233	7069.721360059455
2.1866814813541975	8706.022906978875	8238.828511073822	11908.512701077625	11194.649559890058	13392.368145702198	12564.355229706087	14725.375039058415	13796.31517976858	16902.55764915411	15812.324999166232	0.21033340088435082	0.20706718110988828	1497.1743162061903	7538.219903544523	1404.6084257251932	7072.1539081889205
2.199857337288837	8718.809614072046	8250.929056025407	11926.003547363794	11211.091913068227	13412.03862745336	12582.80954337831	14747.003563101833	13816.579108480193	16927.384187598207	15835.550199090243	0.21033342462671403	0.20706720438148102	1488.7058071822394	7540.745702446904	1396.6635045613511	7074.523568783421
2.213112584383593	8731.60053662415	8263.033590540092	11943.500171744896	11227.539698103614	13431.715611323609	12601.269957227032	14768.639239441887	13836.849738254314	16952.218939638453	15858.7830828079	0.21033344879006058	0.20706722806570924	1480.2718115245225	7543.2041275193915	1388.7509629414417	7076.830021561589
2.2264477010101436	8744.395559858007	8275.142006006177	11961.002417453556	11243.992767628934	13451.398921089378	12619.736305925364	14790.281874372073	13857.126887606284	16977.06168300165	15882.023442382537	0.2103334733819183	0.20706725216995236	1471.8722320073866	7545.594836438075	1380.870709652023	7079.0729453749955
2.2398631684225956	8757.19456841081	8287.254193257866	11978.510126925736	11260.45097352804	13471.088379632653	12638.20842330728	14811.931273203507	13877.410374131035	17001.91219428838	15905.27106882389	0.2103334984099508	0.2070672767017214	1463.506971470022	7547.917485911865	1373.0226535397233	7081.252018164843
2.2533594707748548	8769.997446332472	8299.370042573728	11996.023141798583	11276.91416693391	13490.783808938575	12656.686142365399	14833.587240262315	13897.700014500675	17026.770248970006	15928.525752085327	0.21033352388195933	0.20706730166866322	1455.1759328282787	7550.171731736511	1365.2067035232903	7083.366917017382
2.2669370951380965	8782.804077084027	8311.489443675166	12013.5413029083	11293.382198226625	13510.485030093081	12675.169295248732	14855.24957888704	13917.995624462033	17051.635621385765	15951.787281061086	0.21033354980588456	0.20706732707856143	1446.8790190709988	7552.357228768058	1357.422768590157	7085.417318136431
2.2805965315183476	8795.614343535883	8323.612285724788	12031.064450287848	11309.854917031258	13530.191863280355	12693.657713260342	14876.918091425898	13938.297018834113	17076.50808473961	15975.055443583358	0.21033357618981177	0.20706735293934003	1438.616133265139	7554.473630940542	1349.6707578013884	7087.402896865737
2.294338272874165	8808.428127966265	8335.73845732491	12048.592423164928	11326.332172215918	13549.904127780574	12712.151226855183	14898.592579234279	13958.604011505739	17101.387411097396	15998.330026419628	0.21033360304197007	0.20706737925906576	1430.3871785513475	7556.520591234788	1341.9505802862695	7089.323327648919
2.308162815134429	8821.245312059375	8347.867846515843	12066.125059959519	11342.813811889479	13569.62164196718	12730.649665637575	14920.272842671806	13978.916415432794	17126.273371383508	16021.610815269532	0.21033363037073766	0.20706740604595014	1422.1920581553713	7558.49776173383	1334.2621452545281	7091.178284090012
2.3220706572162446	8834.06577690402	8360.000340774579	12083.66219828212	11359.299683399908	13589.344223304926	12749.152858359346	14941.958681100186	13999.234042636226	17151.165735378447	16044.897594762599	0.21033365818464264	0.20706743330835273	1414.0306753849145	7560.4047935968265	1326.6053619933082	7092.967438927386
2.336062301042938	8846.889402991665	8372.135827012957	12101.203674931163	11375.789633331851	13609.07168834701	12767.660632917172	14963.649892880097	14019.556704199114	17176.064271715262	16068.190148454913	0.2103336864923675	0.20706746105478305	1405.9029336284148	7562.2413370441645	1318.9801398642012	7094.690464017447
2.3501382515621807	8859.716070215005	8384.27419157632	12118.749325891178	11392.283507504886	13628.803852733035	12786.172816350623	14985.34627536895	14039.884210264578	17200.96874787704	16091.488258826757	0.21033371530274989	0.2070674892939042	1397.8087363639497	7564.0070414016955	1311.3863883136655	7096.347030376084
2.3642990167642037	8872.5456578662	8396.415320241837	12136.298986330446	11408.78115097134	13648.540531186398	12804.689234839756	15007.047624918057	14060.216370033137	17225.878930193674	16114.79170727959	0.21033374462478674	0.207067518034535	1389.7479871540563	7565.701555058826	1303.8240168675547	7097.936808146071
2.378545107700138	8885.378044635276	8408.55909821699	12153.852490598923	11425.282408014325	13668.281537512	12823.209713702945	15028.753736870147	14080.552991760349	17250.794583839026	16138.100274133407	0.21033377446763757	0.20706754728565255	1381.720589654171	7567.3245255188085	1296.2929351385683	7099.459466632921
2.392877038500453	8898.213108608506	8420.705410138069	12171.40967222614	11441.787122145768	13688.026684593917	12841.734077394693	15050.464405556799	14100.89388275444	17275.715472828026	16161.413738624018	0.21033380484062605	0.20706757705639606	1373.7264476085547	7568.8755993586965	1288.7930528231082	7100.914674279746
2.4072953263935135	8911.050727266715	8432.854140068539	12188.970363918968	11458.295136104322	13707.775784392901	12860.26214950331	15072.179424295762	14121.238849373787	17300.64136001364	16184.731878900204	0.21033383575324413	0.20706760735606886	1365.765464857046	7570.354422266595	1281.324279706867	7102.302098689135
2.4218004917242455	8923.890777483757	8445.00517149762	12206.534397559639	11474.806291853483	13727.528647944224	12878.793752748867	15093.89858538856	14141.587697024663	17325.572007084145	16208.05447202117	0.21033386721515393	0.20706763819414206	1357.837545333663	7571.76063902257	1273.8865256638383	7103.621406615712
2.436393057972914	8936.733135524748	8457.158387338615	12224.101604203464	11491.320430579466	13747.285085355114	12897.328708980798	15115.621680117752	14161.940230158665	17350.50717456	16231.381293953624	0.21033389923619203	0.20706766958025705	1349.942593067477	7573.093893503305	1266.4797006576555	7104.872263969388
2.4510735517740176	8949.577677044583	8469.313669927506	12241.671814076864	11507.837392689356	13767.044905802602	12915.866839175893	15137.34849874455	14182.29625227051	17375.44662179118	16254.712119569282	0.21033393182637192	0.20706770152422838	1342.0805121904123	7574.353828713298	1259.10371474782	7106.054335832596
2.46584250293529	8962.42427708624	8481.470901021354	12259.244856575207	11524.357017809058	13786.807917531116	12934.407963436013	15159.078830506218	14202.65556589557	17400.3901069542	16278.046722642073	0.21033396499588722	0.20706773403604817	1334.2512069303193	7575.5400867452845	1251.7584780844627	7107.167286444921
2.4807004444568266	8975.272810079166	8493.629961796774	12276.820560260689	11540.879144781326	13806.573927850133	12952.951900985932	15180.812463613527	14223.017972607502	17425.337387049236	16301.384875845462	0.21033399875511538	0.20706776712588748	1326.4545816164464	7576.652308802586	1244.4439009128837	7108.210779204965
2.4956479125503126	8988.123149837673	8505.790732848423	12294.398752860256	11557.403611663796	13826.342743131885	12971.498470171144	15202.549185248246	14243.383273015897	17450.28821789729	16324.726350749781	0.2103340331146202	0.20706780080410114	1318.6905406863661	7577.690135228448	1237.1598935794318	7109.184476703871
2.510685446658382	9000.975169559399	8517.953094187546	12311.979261263625	11573.930255727139	13846.114168809176	12990.047488455832	15224.288781560776	14263.751266764053	17475.242354137496	16348.070917819721	0.2103340680851559	0.20706783508122972	1310.9589886793983	7578.653205475304	1229.906366526091	7110.088040699717
2.5258135894740787	9013.828741823589	8530.116925240345	12329.561911521047	11590.458913452949	13865.888009372899	13008.598772420542	15246.031037667459	14284.121752526475	17500.199549224082	16371.41834641149	0.21033410367767083	0.20706786996800497	1303.2598302411498	7579.541158110369	1222.683230294846	7110.92113211751
2.54103288696045	9026.683738589603	8542.282104846578	12347.146528841367	11606.989420531932	13885.664068369913	13027.152137760184	15267.775737648246	14304.494528006662	17525.15955542372	16394.768404770326	0.21033413990330974	0.20706790547535003	1295.5929701270652	7580.353630842175	1215.4903955307673	7111.6834110827185
2.556343888370238	9039.540031195253	8554.448511257988	12364.732937589923	11623.521611861914	13905.44214840068	13045.707399281833	15289.52266454417	14324.869389934767	17550.12212381269	16418.12086002784	0.21033417677341815	0.20706794161438596	1287.9583132018452	7581.090260508936	1208.3277729813126	7112.374536900315
2.571747146265715	9052.397490355272	8566.616022136855	12382.320961286518	11640.05532154596	13925.222051117084	13064.264370902654	15311.271600354945	14345.24613406533	17575.087004274126	16441.475478199463	0.21033421429954624	0.2070679783964337	1280.3557644429384	7581.750683087856	1201.1952734992956	7112.994168065954
2.5872432165386163	9065.255986159687	8578.784514554469	12399.910422603378	11656.590382890437	13945.003577220128	13082.822865647773	15333.022326036491	14365.624555174963	17600.05394549525	16464.83202418182	0.21033425249345225	0.20706801583301823	1272.7852289381553	7582.334533687215	1194.0928080416052	7113.54196226364
2.602832658430207	9078.115388072263	8590.953864989633	12417.501143363097	11673.12662840309	13964.7865264577	13101.382695648153	15354.774621498478	14386.004447060062	17625.022694964562	16488.190261750144	0.21033429136710538	0.20706805393587205	1265.2466118910816	7582.841446564533	1187.020287673804	7114.0175763797015
2.6185160345514573	9090.975564928905	8603.123949327197	12435.092944536642	11689.663889791174	13984.570697622363	13119.943672138555	15376.528265601975	14406.385602534581	17649.99299896922	16511.549953555794	0.2103343309326923	0.20706809271693927	1257.739818621485	7583.271055128891	1179.9776235701866	7114.420666502323
2.6342939109033563	9103.836384936127	8615.29464285657	12452.685646241349	11706.201997959557	14004.355888549133	13138.505605455419	15398.283036156994	14426.76781342775	17674.964602592245	16534.91086112364	0.21033437120261675	0.2070681321883784	1250.2647545654909	7583.622991937213	1172.9647270141286	7114.750887921546
2.6501668568973313	9116.697715669448	8627.465820270241	12470.279067738897	11722.740783008832	14024.141896113271	13157.068305034816	15420.03870992013	14447.150870581854	17699.937249709845	16558.27274484959	0.2103344121895078	0.20706817236256742	1242.8213252812857	7583.896888721734	1165.9815094039077	7115.00789515581
2.666135445375801	9129.559424071911	8639.637355662362	12487.873027433405	11739.280074233524	14043.928516228181	13175.63157941047	15441.795062592262	14467.53456385009	17724.91068298884	16581.635363998146	0.21033445390622088	0.20706821325210722	1235.409436443064	7584.0923763555475	1159.027882246417	7115.191341914702
2.6822002526328483	9142.421376452394	8651.809122527156	12505.467342869275	11755.819700120057	14063.715543843024	13194.19523621152	15463.551868815986	14487.918682094156	17749.884643883757	16604.998476699704	0.2103344963658438	0.20706825486982658	1228.0289938479546	7584.209084880073	1152.1037571639172	7115.300881130621
2.6983618584350144	9155.283438484204	8663.980993757581	12523.061830729404	11772.359488345084	14083.502772940765	13212.75908216069	15485.308902173489	14508.303013182247	17774.858872634428	16628.361839948295	0.2103345395816995	0.20706829722878384	1220.6799034166615	7584.246643518098	1145.2090458946768	7115.336164967157
2.71462084604223	9168.145475203422	8676.152841643794	12540.656306833074	11788.89926577351	14103.289996535854	13231.322923072115	15507.065935184039	14528.687343986734	17799.833108263156	16651.72520959896	0.2103345835673516	0.20706834034227362	1213.3620711948606	7584.204680669587	1138.3436602941365	7115.296844814904
2.730977802228858	9181.007351007473	8688.324537871784	12558.250586134165	11805.4388584568	14123.07700667226	13249.886563849492	15528.82273930187	14549.071460382142	17824.807088572346	16675.088340365506	0.21033462833660804	0.2070683842238294	1206.075403352559	7584.082823904697	1131.5075123342685	7115.182571288198
2.747433317304874	9193.868929653458	8700.495953521799	12575.844482719	11821.978091630956	14142.863594421102	13268.44980848386	15550.579084913597	14569.455147242776	17849.780550141593	16698.45098581778	0.21033467390352498	0.20706842888722995	1198.8198061876465	7583.880699989386	1124.7005141074187	7114.99299424747
2.763987985137163	9206.730074256813	8712.66695906707	12593.437809804675	11838.51678971496	14162.649549878817	13287.012460051894	15572.334741336274	14589.83818844085	17874.75322832547	16721.81289837962	0.21033472028241268	0.2070684743465006	1191.5951861260692	7583.597934876569	1117.9225778258988	7114.727762788534
2.780642403170963	9219.590647289568	8724.8374243722	12611.03037973685	11855.054776308696	14182.434662164753	13305.574320713626	15594.089476814737	14610.220366844054	17899.724857250563	16745.173829326075	0.21033476748783864	0.207068520615921	1184.4014497204334	7583.234153697267	1111.1736158204149	7114.3865252383985
2.797397172451417	9232.450510578996	8737.00721869185	12628.622003988059	11871.591874191354	14202.21871941929	13324.135191710702	15615.843058519631	14630.601464313655	17924.69516981325	16768.53352878132	0.21033481553463326	0.20706856771002702	1177.2385036610067	7582.788980824873	1104.4535405515344	7113.96892921254
2.8142528976452668	9245.309525306093	8749.17621066934	12646.212493155794	11888.127905319634	14222.001508801764	13342.694873364426	15637.59525254514	14650.981261702389	17949.663897677125	16791.891745716242	0.21033486443789418	0.20706861564361684	1170.1062547647161	7582.262039805297	1097.7622645983356	7113.474621551111
2.831210187062679	9258.167552003968	8761.344268335102	12663.801656960457	11904.662690825839	14241.782816488228	13361.253165073664	15659.34582390656	14671.359538852206	17974.63077127031	16815.248227945944	0.21033491421299116	0.20706866443175537	1163.0046099813771	7581.65295339562	1091.0997006648104	7112.903248355724
2.848269652679189	9271.024450556442	8773.511259105386	12681.389304243661	11921.196051016253	14261.562427669565	13379.809865313075	15681.094536538301	14691.73607459238	17999.595519783175	16838.602722127587	0.21033496487557093	0.20706871408977964	1155.933476399514	7580.96134359343	1084.465761584288	7112.254455011338
2.865431910157798	9283.88008019655	8785.677049780816	12698.975242966299	11937.72780536935	14281.340126549421	13398.364771631155	15702.84115329162	14712.110646737368	18024.557871165805	16861.954973758046	0.21033501644156266	0.20706876463330212	1148.892761238676	7580.1868315921165	1077.8603603141964	7111.52788615413
2.882697578871184	9296.734299504978	8797.841506544946	12716.559280206633	11954.257772533989	14301.115696342074	13416.917680648281	15724.585435932351	14732.483032084736	18049.51755212547	16885.30472717153	0.21033506892718223	0.20706881607821778	1141.8823718563654	7579.329037816264	1071.2834099408356	7110.723185698036
2.900067281924058	9309.58696640867	8810.004494962923	12734.141222158543	11970.785770327764	14320.888919270554	13435.468388054904	15746.327145138861	14752.85300641319	18074.47428812432	16908.651725537406	0.21033512234893767	0.20706886844070754	1134.9022157521104	7578.387581952382	1064.7348236836842	7109.839996862691
2.9175416461756507	9322.43793817937	8822.165879980128	12751.720874129729	11987.311615735332	14340.659576564673	13454.016688609727	15768.066040499958	14773.220344480633	18099.427803377017	16931.99571085803	0.2103351767236357	0.20706892173724387	1127.952200560656	7577.362082899548	1058.214514888823	7108.877962129656
2.9351213022623317	9335.28707143204	8834.325525920673	12769.298040539734	12003.835124906544	14360.427448458871	13472.562376137666	15789.801880512536	14793.584820021983	18124.377820848153	16955.336423966284	0.21033523206838495	0.20706897598459725	1121.0322340554558	7576.252158791758	1051.7223970330087	7107.836723264772
2.952806884620376	9348.1342221235	8846.483296486127	12786.872524918279	12020.35611315489	14380.192314190406	13491.105243528176	15811.534422579654	14813.946205747345	18149.324062250056	16978.673604523563	0.21033528840060312	0.20706903119983952	1114.1422241561813	7575.057427049149	1045.2583837304846	7106.715921366122
2.970599031508854	9360.979245550998	8858.639054754161	12804.444129903486	12036.874394955828	14399.953951997417	13509.645082733428	15833.26342300846	14834.30427334007	18174.266248040487	17002.00699101758	0.2103353457380221	0.2070690874003504	1107.2820789201069	7573.777504311409	1038.8223887235508	7105.515196796041
2.9884983850326714	9373.821996350605	8870.792663177046	12822.01265723993	12053.38978394494	14419.712139116797	13528.181684766296	15854.988637007888	14854.658793454617	18199.204097420057	17025.33632075998	0.21033540409869284	0.2070691446038241	1100.4517065497348	7572.412006497849	1032.4143258915283	7104.23418924259
3.006505591165733	9386.662328495988	8882.943983580484	12839.577907777093	12069.902092916514	14439.466651782552	13546.714839698841	15876.709818686903	14875.009535714884	18224.137328330293	17048.66132988452	0.21033546350099264	0.20706920282827257	1093.6510153941927	7570.960548806004	1026.0341092512826	7102.8725377209485
3.0246212997742656	9399.50009529682	8895.092877162113	12857.139681467468	12086.41113382173	14459.217265223695	13565.244336660331	15898.426721052258	14895.356268712125	18249.06565745109	17071.981753344695	0.2103355239636299	0.20706926209203377	1086.8799139459734	7569.422745699063	1019.6816529538482	7101.429880550597
3.0428461646402667	9412.335149397457	8907.239204490264	12874.697777364903	12102.916717767132	14478.963753662498	13583.769963835592	15920.139096006593	14915.698760003166	18273.98880019866	17095.29732491179	0.2103355855056503	0.2070693224137757	1080.1383108424488	7567.798210907262	1013.3568712864653	7099.9058553706855
3.0611808434850984	9425.167342775387	8919.382825502504	12892.251993622738	12119.418655012858	14498.705890312433	13602.29150846309	15941.846694346264	14936.03677610835	18298.906470723028	17118.60777717257	0.21033564814644368	0.20706938381250292	1073.4261148702935	7566.086557460949	1007.0596786762471	7098.300099160522
3.079625997993227	9437.99652673998	8931.523599504442	12909.802127492294	12135.916754971235	14518.44344737657	13620.80875683342	15963.549265759591	14956.370082509942	18323.818381906163	17141.91284152752	0.2103357119057483	0.20706944630756344	1066.7432349665323	7564.287397699896	1000.7899896916933	7096.612248252146
3.0981822938360946	9450.82255193099	8943.661385168325	12927.347975321034	12152.410826205047	14538.176196045579	13639.321494287438	15985.246558824758	14976.698443650115	18348.7242453596	17165.212248188604	0.21033577680365986	0.20706950991865436	1060.0895802132436	7562.400343231857	994.5477190372767	7094.841938294936
3.116850400696155	9463.645268317128	8955.79604053171	12944.88933255087	12168.900676425957	14557.903906495902	13657.829505214553	16006.938321007841	14997.021622929118	18373.623771422248	17188.505726177245	0.21033584286063667	0.20706957466582707	1053.4650598463486	7560.425004998222	988.3327815615921	7092.988804306835
3.135630992291033	9476.464525194791	8967.927422996245	12962.42599371664	12185.386112493059	14577.626347888106	13676.332573051168	16028.624298661045	15017.339382703649	18398.516669158467	17211.79300332251	0.2103359100975044	0.20706964056949556	1046.8695832525846	7558.360993248876	982.1450922548538	7091.052480663173
3.1545247463978408	9489.280171186558	8980.055389326255	12979.95775244428	12201.866940411175	14597.343288364935	13694.83048027886	16050.30423702064	15037.651484284886	18423.40264635575	17235.07380625892	0.21033597853546637	0.2070697076504424	1040.303059968457	7556.2079175398685	975.9845662478474	7089.0326010868885
3.1735323448776414	9502.092054239876	8992.179795647518	12997.484401449277	12218.3429653294	14617.054495049624	13713.323008422809	16071.97788020516	15057.957687936816	18448.281409522726	17258.347860424623	0.2103360481961072	0.2070697759298243	1033.7653996860026	7553.965386771131	969.8511188174598	7086.928798685782
3.192654473700048	9514.90002162568	9004.300497445962	13015.005732535035	12234.813991539579	14636.759734044157	13731.809938050154	16093.644971213547	15078.257752874502	18473.15266388714	17281.61489005947	0.21033611910140165	0.20706984542918005	1027.2565122493543	7551.633009165991	963.7446653831284	7084.740705934353
3.211891822967991	9527.703919937023	9016.417349566358	13032.521536591217	12251.279822474724	14656.45877042749	13750.29104876833	16115.305251923262	15098.551437262298	18498.01611339373	17304.87461820304	0.2103361912737212	0.20706991617043746	1020.7763076593401	7549.2103923014365	957.6651215111488	7082.467954700347
3.2312450869426166	9540.503595087774	9028.530206211117	13050.03160359226	12267.740260707658	14676.151368253953	13768.766119223576	16136.958463088584	15118.83849821228	18522.871460702387	17328.126766692934	0.21033626473583994	0.20706998817591918	1014.3246960712131	7546.697143096477	951.6124029131606	7080.110176235903
3.2507149640683446	9553.298892311186	9040.638920938938	13067.535722595656	12284.195107949365	14695.837290551417	13787.234927099202	16158.60434433867	15139.118691782405	18547.718407185974	17351.37105616271	0.21033633951094396	0.20707006146835194	1007.9015877956408	7544.092867816333	945.5864254456828	7077.6670011752285
3.2703021569980693	9566.089656158621	9052.743346663583	13085.033681740455	12300.644165047615	14715.5162993197	13805.69724911411	16180.242634175858	15159.391772974921	18572.556652928495	17374.607206040164	0.2103364156226374	0.20707013607087082	1001.5068933036528	7541.397172116209	939.5871051169815	7075.138059590012
3.2900073726185273	9578.87573049826	9064.8433356527	13102.525268245803	12317.087231985573	14735.188155528997	13824.152861021323	16201.873069974028	15179.657495734858	18597.385896723274	17397.83493454567	0.21033649309495075	0.20707021200703069	995.1405232204706	7538.609660990536	933.6143580790958	7072.522980924696
3.3098313220758016	9591.656958513624	9076.938739526417	13120.010268409162	12333.524107880145	14754.852619117994	13842.601537606199	16223.495387976558	15199.915612948094	18622.20583607072	17421.053958690045	0.21033657195234762	0.20707028930080978	988.8023883319111	7535.729938827921	927.6681006350555	7069.821394059807
3.329774720800988	9604.433182702476	9089.029409256293	13137.488467605112	12349.954590980837	14774.509448992594	13861.043052685263	16245.109323295033	15220.165876440145	18647.016167176913	17444.263994273253	0.21033665221973352	0.20707036797661993	982.4923995854915	7532.757609417196	921.7482492395211	7067.0329273124225
3.349838288536016	9617.204244875353	9101.115195163957	13154.959650283601	12366.378478668132	14794.158403024061	13879.477179104439	16266.71460990725	15240.408036974297	18671.816584951415	17467.464755882324	0.2103367339224635	0.20707044805931296	976.2104680856573	7529.692275919486	915.8547204943025	7064.157208410557
3.370022749359618	9629.969986154354	9113.195946919966	13172.423599968604	12382.795567452209	14813.799238047597	13897.903688737742	16288.310980655733	15260.641844250225	18696.60678300566	17490.65595688988	0.21033681708635002	0.20707052957419025	969.9565050996025	7526.533540904522	909.9874311543535	7061.193864530884
3.390328831713469	9642.730246971794	9125.271513542533	13189.880099256554	12399.205652971503	14833.431709860683	13916.322352485713	16309.898167245996	15280.867046902358	18721.38645365104	17513.837309452338	0.21033690173767253	0.2070706125470094	963.7304220547667	7523.281006344128	904.1462981245713	7058.142522288021
3.4107572684284713	9655.484867068966	9137.341743396368	13207.328929814958	12415.60852999138	14853.055573221623	13934.73294027405	16331.475900244988	15301.083392498427	18746.155287897225	17537.00852450833	0.21033698790318361	0.20707069700399297	957.5321305438993	7519.934273649007	898.331238464918	7055.002807768993
3.431308796751202	9668.233685494886	9149.406484191488	13224.769872380988	12432.00399240282	14872.670581848064	13953.135221052225	16353.04390907956	15321.290627538014	18770.91297545051	17560.169311777143	0.21033707561011927	0.20707078297183648	951.3615423212759	7516.492943643592	892.5421693870449	7051.774346513208
3.4519841583705158	9680.97654060498	9161.465582982	13242.202706759985	12448.391833221032	14892.276488415415	13971.528962792003	16374.601922034808	15341.488497451033	18795.65920471199	17583.319379757057	0.21033716488620743	0.20707087047771888	945.218569302524	7512.956616564188	886.7790082541178	7048.456763509661
3.47278409944432	9693.713270059801	9173.518886164893	13259.627211824041	12464.771844584111	14911.873044555367	13989.913932486057	16396.149666252513	15361.676746596231	18820.39366277589	17606.458435723718	0.21033725575967677	0.20707095954930796	939.1031235734699	7509.324892137665	881.0416725890245	7045.04968327051
3.4937093706264992	9706.443710823985	9185.566239479032	13277.04316551087	12481.143817751967	14931.460000854711	14008.289896146865	16417.686867729935	15381.855118260088	18845.116035428273	17629.586185728996	0.2103373482592652	0.20707105021477273	933.0151173807681	7505.597369504161	875.3300800652942	7041.55272975564
3.514760727094002	9719.16769916469	9197.607488003723	13294.450344822011	12497.507543104672	14951.037106853462	14026.656618804933	16439.21325131782	15402.023354654928	18869.826007144853	17652.702334598875	0.21033744241423008	0.20707114250278982	926.9544631367316	7501.773647264112	869.6441485117539	7037.965526419692
3.535938928574102	9731.885070650667	9209.642476157833	13311.84852582191	12513.86281014157	14970.604111043916	14045.013864507928	16460.728540719432	15422.181196918045	18894.52326109002	17675.806585932594	0.21033753825435622	0.20707123644255432	920.9210734239314	7497.853323517367	863.9837959174183	7034.287696249317
3.557244739371806	9744.595660150873	9221.671047698472	13329.23748363633	12530.209407479808	14990.160760868976	14063.361396319111	16482.23245848886	15442.32838511006	18919.20747911494	17698.89864210084	0.2103376358099678	0.20707133206378806	914.9148609871627	7493.835995799396	858.3489404235734	7030.518861705437
3.578678928397448	9757.29930183329	9233.693045719901	13346.616992451112	12546.547122853162	15009.706802720884	14081.698976316151	16503.72472602963	15462.46465821369	18943.878341756164	17721.97820424444	0.21033773511193535	0.20707142939674938	908.935738741653	7489.721261155792	852.7395003311103	7026.658644785173
3.600242269194432	9769.995829163767	9245.708312652449	13363.98682551093	12562.875743110875	15029.241981939944	14100.026365589903	16525.205063593443	15482.589754132516	18968.535528234203	17745.044972273052	0.21033783619168722	0.20707152847224397	902.9836197717232	7485.508716132492	847.1553940993617	7022.706667019054
3.6219355399671502	9782.685074904812	9257.716690261352	13381.346755117997	12579.195054216441	15048.766042813179	14118.343324243191	16546.673190278765	15502.703409689693	18993.178716452083	17768.098644863803	0.21033793908121987	0.20707162932163398	897.0584173264797	7481.197956748307	841.5965403426089	7018.662549443543
3.643759523609069	9795.366871114313	9269.718019645587	13398.6965526307	12595.504841246333	15068.278728572923	14136.649611389445	16568.128824029372	15522.805360626562	19017.807582993773	17791.13891945981	0.21033804381310656	0.2070717319768467	891.1600448289537	7476.78857857082	836.0628578383476	7014.52591267461
3.6657150077309777	9808.041049144585	9281.712141236958	13416.035988462649	12611.804888389106	15087.779781395879	14154.944985151858	16589.571681633435	15542.895341601798	19042.421803123234	17814.165492269283	0.2103381504205107	0.2070718364703871	885.2884158706293	7472.280176677741	830.5542655223398	7010.296376868151
3.6878027846894206	9820.707439640963	9293.698894798776	13433.364832081132	12628.094978943956	15107.268942401506	14173.22920266186	16611.001478721788	15562.97308618983	19067.021050782594	17837.178058263864	0.21033825893719263	0.2070719428353474	879.4434442102211	7467.672345650848	825.070682486752	7005.9735617158
3.710023651615288	9833.365872540764	9305.678119424903	13450.682852006124	12644.374895319788	15126.745951651044	14191.502020058193	16632.417929767005	15583.038326879907	19091.604998591178	17860.17631117764	0.21033836939752418	0.207072051105417	873.6250437812996	7462.9646796491	819.612027987896	7001.557086511515
3.732378410442586	9846.016177072162	9317.649653538681	13467.989815809076	12660.644419034083	15146.210548146282	14209.76319248577	16653.820748082115	15603.09079507495	19116.17331784416	17883.15994350597	0.2103384818364978	0.20707216131489473	867.8331286878092	7458.156772367656	814.1782214422128	6997.046570118982
3.7548678679373717	9858.658181752997	9329.613334891821	13485.28549011175	12676.9033307118	15165.662469828367	14228.012474094568	16675.2096458194	15623.130221090396	19140.725678511346	17906.128646504254	0.2103385962897373	0.20707227349869786	862.0676132051158	7453.248217060696	808.7691824269132	6992.441630984191
3.777492835726878	9871.291714389672	9341.569000563371	13502.569640585078	12693.151410084329	15185.101453576694	14246.249618038564	16696.584333969273	15643.156334153167	19165.261749235964	17929.08211018689	0.21033871279351105	0.20707238769237554	856.3284117802395	7448.238606545143	803.3848306802101	6987.741887147073
3.8002541303288	9883.91660207601	9353.51648695864	13519.842031948032	12709.388435988405	15204.527235207737	14264.474376474675	16717.944522359114	15663.168862400566	19189.781197333497	17952.02002332612	0.21033883138474227	0.20707250393211885	850.6154390339507	7443.127533222083	798.0250861032982	6982.9469562591985
3.823152573180761	9896.532671192173	9365.455629808208	13537.102427966582	12725.614186365163	15223.939549474055	14282.686500561786	16739.289919652245	15683.167532879332	19214.28368879064	17974.942073451082	0.21033895210102105	0.2070726222547725	844.9286097610602	7437.914589093067	792.6898687606445	6978.056455592159
3.8461889906699622	9909.139747403573	9377.386264166864	13554.350591452614	12741.828438259088	15243.338130063188	14300.885740459751	16760.62023334687	15703.152071544628	19238.768888264207	17997.84794684676	0.21033907498061669	0.2070727426978476	839.2678389293142	7432.599365748465	787.3790988794062	6973.07000204036
3.8693642141629967	9921.737655659745	9389.308224412605	13571.586284262841	12758.03096781705	15262.722709596617	14319.071845328413	16781.93516977501	15723.122203259069	19263.236459080053	18020.73732855302	0.21033920006249107	0.20707286529953245	833.6330416807905	7427.181454387959	782.0926968497224	6967.987212129869
3.892679080035866	9934.326220193296	9401.221344245609	13588.809267297824	12774.221550287328	15282.093019628777	14337.244563326665	16803.234434101545	15743.077651791795	19287.68606323212	18043.609902363663	0.21033932738630878	0.20707299009870586	828.0241333306767	7421.6604458214715	776.8305832244223	6962.807702018414
3.9161344297041563	9946.905264518777	9413.125456687203	13606.019300500862	12790.399960018616	15301.448790646002	14355.403641611476	16824.517730323147	15763.018139817495	19312.117361381355	18066.46535082547	0.21033945699245155	0.2070731171349485	822.4410293722176	7416.035930512007	771.5926787233329	6957.53108754335
3.9397311096534064	9959.474611431759	9425.020394078985	13623.21614285722	12806.565970459284	15320.789752065772	14373.548826337179	16845.784761267612	15782.943388915777	19336.53001285509	18089.30335523756	0.21033958892203183	0.20707324644855754	816.8836454726406	7410.307498556562	766.3789042296703	6952.156984197907
3.963469971469652	9972.03408300761	9436.905988081708	13640.399552392912	12822.719354156246	15340.115632235545	14391.679862654395	16867.035228592635	15802.853119570018	19360.92367564581	18112.123595650275	0.21033972321690375	0.20707337808055695	811.3518974737963	7404.474739683792	761.1891807906795	6946.685007133987
3.987351871870168	9984.58350060058	9448.782069674386	13657.569286173935	12838.859882754232	15359.426158432027	14409.796494709326	16888.268832785176	15822.747051166773	19385.298006410518	18134.925750864604	0.21033985991967863	0.2070735120727138	805.8457013936131	7398.537243293133	756.0234296181588	6941.114771190099
4.01137767273438	9997.122684842656	9460.648469153266	13674.725100305206	12854.98732699482	15378.72105686016	14427.89846564283	16909.485273160444	15842.62490199482	19409.65266046981	18157.70949843125	0.2103399990737378	0.20707364846754817	800.3649734273786	7392.494598454796	750.8815720909624	6935.445890901145
4.035548241134971	10009.651455642663	9472.505016130948	13691.866749929804	12871.1014567157	15398.000052652433	14445.985517589761	16930.684247861278	15862.486389244597	19433.987291807243	18180.47451465012	0.21034014072324675	0.20707378730835074	794.9096299508237	7386.346393959597	745.7635297568049	6929.677980537526
4.059864449369175	10022.169632185241	9484.351539535479	13708.993989228129	12887.202040849907	15417.262869868106	14464.057391678249	16951.86545385741	15882.331229007477	19458.301553068708	18203.22047456966	0.21034028491316903	0.2070739286391928	789.4795875110431	7380.092218240257	740.6692243247526	6923.810654040426
4.08432717499025	10034.677032929683	9496.187867609213	13726.106571416769	12903.288847424756	15436.509231492111	14482.11382802869	16973.028586944398	15902.159136274813	19482.595095561355	18225.947051985895	0.21034043168928146	0.20707407250494347	784.0747628347599	7373.731659453362	735.598577671859	6917.843525086995
4.108937300839158	10047.173475609157	9508.01382790814	13743.20424874803	12919.36164356141	15455.738859434721	14500.154565753399	16994.173341743364	15921.96982493767	19506.867569253434	18248.6539194423	0.21034058109818732	0.20707421895128272	778.6950728283264	7367.264305484947	730.5515118438634	6911.776207104325
4.133695715076422	10059.658777229559	9519.829247300777	13760.286772508853	12935.42019547386	15474.951474530471	14518.17934295564	17015.29941170001	15941.763007785887	19531.118622773363	18271.340748228846	0.2103407331873341	0.20707436802471607	773.3404345734743	7360.689743928611	725.5279490511748	6905.6083132447675
4.15860331121418	10072.13275406864	9531.633951967371	13777.353893020192	12951.464268468353	15494.146796537696	14536.187896729163	17036.406489084147	15961.538396507682	19555.347903409376	18294.00720838176	0.21034088800502518	0.20707451977259014	768.0107653313898	7354.007562123239	720.5278116727713	6899.339456426911
4.183660988148428	10084.595221674954	9543.427767398929	13794.40535963613	12967.493626942576	15513.324544137682	14554.179963157452	17057.494264989004	15981.295701688961	19579.555057108864	18316.652968682854	0.21034104560043898	0.20707467424310705	762.7059825444012	7347.2173471823335	715.5510222573648	6892.969249356072
4.208869650191461	10097.045994867069	9555.21051839647	13811.440920743378	12983.508034385157	15532.48443493432	14572.155277313352	17078.5624293309	16001.034632813042	19603.739728478227	18339.277696659396	0.21034120602364137	0.207074831485341	757.4260038308566	7340.318685952574	710.5975035185693	6886.497304487042
4.2342302071045115	10109.48488773238	9566.98202906992	13828.4603237602	12999.507253374715	15551.626185453077	14590.113573258152	17099.610670848335	16020.754898259785	19627.901560781964	18361.881058583273	0.21034136932560493	0.2070749915492528	752.1707469887915	7333.311165059451	705.6671783390921	6879.923234071583
4.259743574130585	10121.911713626427	9578.742122837488	13845.463315136105	13015.491045579527	15570.749511140863	14608.05458404143	17120.63867710193	16040.456205305552	19652.04019594283	18384.46271947113	0.2103415355582235	0.2070751544857074	746.9401299970341	7326.194370928686	700.7599697710248	6873.246650171932
4.285410672027485	10134.326285171755	9590.490622424604	13862.449640350873	13031.459171756642	15589.854126365122	14625.978041700231	17141.646134473605	16060.138260122427	19676.155274541095	18407.02234308364	0.21034170477432804	0.2070753203464887	741.7340710136923	7318.967889774591	695.8758010347374	6866.467164656613
4.311232427101037	10146.728414257203	9602.227349863248	13879.419043914177	13047.411391751526	15608.939744413638	14643.88367725886	17162.63272816651	16079.800767778155	19700.246435814603	18429.559591925638	0.21034187702770651	0.2070754891843181	736.5524883762118	7311.631307619624	691.0145955187036	6859.584389213007
4.337209771238533	10159.117912036778	9613.952126490922	13896.371269364708	13063.347464497265	15628.006077493728	14661.771220728155	17183.598142204308	16099.443432235475	19724.313317658198	18452.074127245498	0.21034205237311845	0.20707566105286887	731.3953006022493	7304.184210306499	686.1762767808978	6852.597935362719
4.363343641942354	10171.494588928988	9625.664772950026	13913.30605926984	13079.26714801423	15647.052836732111	14679.640401105356	17204.54205943117	16119.065956352115	19748.35555662391	18474.56560903536	0.21034223086631462	0.20707583600678608	726.2624263925827	7296.626183538232	681.3607685508323	6845.507414496969
4.389634982363801	10183.85825461582	9637.365109186896	13930.223155224932	13095.170199409438	15666.079732174312	14697.490946373542	17225.464161511292	16138.66804188033	19772.372787920576	18497.033696030754	0.21034241256405312	0.20707601410170243	721.1537846245919	7288.956812827848	676.5679947237368	6838.3124378295615
4.416084741337141	10196.208718041862	9649.052954451025	13947.122297852751	13111.056374876032	15685.086472784265	14715.322583501278	17246.364128928617	16158.249389466671	19796.364645413778	18519.478045710548	0.2103425975241191	0.20707619539425737	716.0692943586619	7281.175683565438	671.7978793666116	6831.012616461143
4.442693873413836	10208.545787413519	9660.728127294291	13964.003226803074	13126.925429692887	15704.072766444064	14733.13503844237	17267.24164098673	16177.809698651854	19820.33076162589	18541.898314296996	0.21034278580534246	0.2070763799421142	711.0088748373091	7273.282381025143	667.050346717122	6823.607561383396
4.469463338897009	10220.86927019812	9672.390445570169	13980.865680752157	13142.777118224138	15723.038319953617	14750.928036135547	17288.096375808647	16197.348667870583	19844.270767736085	18564.294156755717	0.21034297746761754	0.20707656780397954	705.9724454828538	7265.276490354445	662.3253211820847	6816.0968834729865
4.49639410387609	10233.178973123064	9684.039726432924	13997.709397402254	13158.61119391873	15741.982839030323	14768.701300504177	17308.92801033664	16216.865994451386	19868.184293580343	18586.665226795732	0.21034317257192178	0.20707675903962197	700.959925898409	7257.157596592791	657.6227273379336	6808.480193507858
4.523487140261684	10245.47470217498	9695.675786336848	14014.53411348118	13174.42740931003	15760.906028308833	14786.454554456033	17329.73622033214	16236.361374616517	19892.070967651554	18609.011176869553	0.2103433711803359	0.2070769537098902	695.9712358697434	7248.925284697674	652.9424899320002	6800.757102185395
4.550743425820648	10257.756262598947	9707.298441035513	14031.339564741947	13190.225516015451	15779.807591340867	14804.187519883117	17350.52068037571	16255.834503481949	19915.930417099746	18631.331658173374	0.21034357335606269	0.20707715187673478	691.0062953641172	7240.5791395530105	648.2845338822808	6792.92722013779
4.578163944211368	10270.023458897615	9718.907505580994	14048.125485962331	13206.005264736099	15798.687230594996	14821.899917661478	17371.28106386702	16275.285075057316	19939.76226773224	18653.626320647247	0.21034377916344982	0.20707735360322632	686.0650245303987	7232.118745973334	643.6487842770875	6784.9901579367
4.605749685019276	10282.276094830466	9730.502794323162	14064.891610944562	13221.766405256467	15817.544647456525	14839.591467651093	17392.017043024858	16294.712782245984	19963.566144013967	18675.89481297535	0.2103439886680074	0.207077558953577	681.1473437007517	7223.54368874291	639.035166377027	6776.9455261235125
4.633501643792551	10294.513973413019	9742.084120908976	14081.637672515026	13237.508686444167	15836.379542227432	14857.261888695828	17412.728288887298	16314.117316845139	19987.341669067824	18698.136782586345	0.21034420193643227	0.2070777679931599	676.2531733873184	7214.853552582674	634.4436056111008	6768.792935184203
4.6614208220780515	10306.736896915943	9753.651298281637	14098.363402523815	13253.231856249522	15855.191614126106	14874.91089862318	17433.41447131156	16333.49836954573	20011.08846467484	18720.3518756535	0.2103444190366263	0.20707798078853148	671.3824342850712	7206.047922200989	629.8740275800228	6760.531995591242
4.689508227457455	10318.944666864414	9765.204138680023	14115.068531844641	13268.935661705482	15873.98056128753	14892.538214244463	17454.07525897445	16352.855629932817	20034.806151274875	18742.539737095376	0.2103446400377213	0.20707819740745187	666.5350472724531	7197.126382308546	625.3263580569183	6752.162317823619
4.717764873583629	10331.137084037273	9776.7424536379	14131.752790374481	13284.619848927296	15892.746080763134	14910.143551354668	17474.710319372378	16372.18878648562	20058.4943479669	18764.700010576056	0.2103448650100987	0.2070784179189074	661.7109334096895	7188.08851761464	620.8005229852279	6743.683512360789
4.746191780217212	10343.313948466306	9788.266053983278	14148.415907033412	13300.284163112403	15911.487868520915	14927.726624732592	17495.31931882169	16391.49752657785	20082.152672509674	18786.83233850581	0.21034509402541476	0.20707864239313267	656.910013939545	7178.933912848122	616.2964484795812	6735.0951896994375
4.774789973263409	10355.475059435468	9799.774749837672	14165.057609764375	13315.928348540163	15930.20561944543	14945.28714814081	17515.901922458863	16410.781536477843	20105.780741322204	18808.93636204148	0.21034532715662077	0.20707887090163268	652.132210286858	7169.66215276299	611.8140608257963	6726.396960365586
4.803560484809025	10367.620215480165	9811.268350615474	14181.677625533042	13331.552148571789	15948.899027337933	14962.824834325853	17536.457794240898	16430.040501348998	20129.378169484455	18831.01172108721	0.21034556447798952	0.20707910351720768	647.3774440602283	7160.272822176572	607.3532864820154	6717.588434944861
4.832504353159697	10379.749214386544	9822.746665023287	14198.275680327715	13347.155305650234	15967.567784916559	14980.339395018333	17556.9865969457	16449.274105250057	20152.944570738106	18853.058054295063	0.21034580606513673	0.20707934031397332	642.6456370490487	7150.765505942982	602.9140520757355	6708.669224057347
4.861622622877388	10391.861853190676	9834.209501059184	14214.851499159076	13362.737561299979	15986.21158381634	14997.830540933006	17577.487992172333	16468.482031135416	20176.47955748707	18875.074999065597	0.21034605199504713	0.2070795813673883	637.9367112276377	7141.139789016452	598.4962844084948	6699.6389384227805
4.890916344818065	10403.957928178037	9845.656666012237	14231.40480606038	13378.298656127221	16004.830114589717	15015.297981769232	17597.96164034181	16487.663960855818	20199.982740798707	18897.062191548936	0.21034630234609852	0.20707982675427564	633.2505887529114	7131.395256440621	594.0999104528164	6690.497188842855
4.9203865761696335	10416.037234882619	9857.087966461684	14247.935324087128	13393.838329819568	16023.423066706484	15032.741426210934	17618.407200697253	16506.81957515852	20223.453730404304	18919.019266645242	0.21034655719808718	0.20708007655284943	628.5871919636265	7121.531493350398	589.7248573516845	6681.243586207274
4.950034380490085	10428.099568086365	9868.503208276457	14264.442775317253	13409.35632114624	16041.990128554315	15050.160581927099	17638.82433130469	16525.948553688053	20246.892134700294	18940.945858005845	0.21034681663225369	0.20708033084273897	623.9464433814283	7111.548085000366	585.3710524201742	6671.87774152169
4.979860827745887	10440.144721818378	9879.902196614423	14280.926880850957	13424.852367957914	16060.530987438882	15067.555155571892	17659.212689053442	16545.050574986577	20270.297560748957	18962.841598033912	0.21034708073130828	0.20708058970501478	619.3282657118398	7101.44461678993	581.0384231455682	6662.399265930057
5.009866994350591	10452.17248935439	9891.284735921929	14297.387360810953	13440.326207186961	16079.045329584476	15084.92485278525	17679.57192965704	16564.125316494727	20293.66961427982	18984.706117885744	0.21034734957945975	0.20708085322221498	614.7325818433892	7091.22067427123	576.7268971870362	6652.807770719286
5.040053963203681	10464.182663215972	9902.650629933054	14313.82393434235	13455.777574847361	16097.53284013419	15102.269378193043	17699.90170765364	16583.172454552045	20317.00789969044	19006.539047471502	0.21034762326243922	0.2070811214783715	610.1593148456886	7080.875843136106	572.4364023736853	6643.102867312264
5.070422823729659	10476.175035169921	9913.999681669096	14330.236319612846	13471.206206034889	16115.993203150467	15119.588435407624	17720.201676406938	16602.191664397793	20340.312020047746	19028.340015456477	0.21034790186753102	0.20708139455903732	605.608387973567	7070.409709282219	568.1668667083723	6633.284167325124
5.100974671917351	10488.149396227653	9925.331693437984	14346.624233812861	13486.611834927235	16134.426101615612	15136.881727028276	17740.471488106923	16621.182620171676	20363.58157708925	19050.1086492622	0.210348185483599	0.2070816725513142	601.07972466512	7059.821858807001	563.918218365463	6623.351282559801
5.131710610359471	10500.105536644545	9936.646466833714	14362.987393155716	13501.994194784218	16152.831217432338	15154.148954641749	17760.710793770766	16640.144994914688	20386.816171224375	19071.84457506772	0.2103484742011162	0.20708195554388079	596.5732485387998	7049.11187798623	559.6903856896097	6613.303824997973
5.1626317482924104	10512.043245919233	9947.943802735688	14379.325512877673	13517.353017947815	16171.208231424147	15171.389818822649	17780.919243243497	16659.078460569744	20410.015401535584	19093.547417810612	0.210348768112193	0.20708224362702046	592.0888833976933	7038.279353344813	555.4832971979049	6603.141406848561
5.193739201636265	10523.962312793134	9959.223501308312	14395.638307238418	13532.688035842608	16189.556823336243	15188.604019134242	17801.096485199265	16677.982687982854	20433.178865780188	19115.216801188682	0.21034906731060668	0.20708253689265183	587.6265532278048	7027.3238716446795	551.2968815791246	6592.863640546799
5.225034093035115	10535.862525249662	9970.485362000265	14411.925489521016	13547.998978975798	16207.876671835864	15205.791254128828	17821.24216714199	16696.857346903744	20456.30616039137	19136.85234766097	0.2103493718918335	0.20708283543435702	583.1861821974453	7016.245019903872	547.1310676935245	6582.470138770994
5.256517551897525	10547.743670513815	9981.729183544145	14428.186772032468	13563.28557693771	16226.167454513274	15222.951221348636	17841.355935406726	16715.702105987122	20479.396880480177	19158.45367844952	0.21034968195307832	0.20708313934741315	578.7676946592692	7005.042385424953	542.9857845739461	6571.960514470935
5.288190714437326	10559.605535051418	9992.954763955788	14444.421866103845	13578.547558401926	16244.428847882273	15240.083617326345	17861.43743516049	16734.51663279349	20502.45061983679	19180.020413540664	0.21034999759330464	0.2070834487288222	574.3710151467822	6993.71555578243	538.8609614233428	6561.334380852524
5.320054723714605	10571.447904568631	10004.161900533827	14460.630482090703	13593.784651125725	16262.660527381093	15257.188137585897	17881.48631040355	16753.3005937903	20525.466970932383	19201.552171686686	0.21035031891326922	0.20708376367734144	569.9960683770769	6982.264118862804	534.7565276165551	6550.591351414099
5.352110729676963	10583.270564011302	10015.350389859112	14476.812329373419	13608.996581950369	16280.862167373134	15274.264476643222	17901.502203970525	16772.05365435304	20548.445524920746	19223.048570407384	0.21035064601555248	0.2070840842935179	565.6427792493196	6970.687662867829	530.6724126994959	6539.731039955746
5.384359889201005	10595.073297564428	10026.520027794226	14492.967116357622	13624.183076801546	16299.033441147873	15291.312328007072	17921.484757531674	16790.775478766405	20571.385871640152	19244.50922599179	0.21035097900459282	0.20708441067971853	561.3110728463216	6958.985776349902	526.6085463902273	6528.75306060724
5.41680336613411	10606.85588865161	10037.670609483013	14509.094550474649	13639.343860689807	16317.174020921779	15308.331384179908	17941.433611594206	16809.46573022555	20594.287599615254	19265.933753499947	0.2103513179867196	0.20708474294016416	557.0008744338702	6947.15804822091	522.5648585787858	6517.657027838752
5.44944233133642	10618.618119934486	10048.801929350075	14525.194338182038	13654.478657711044	16335.283577839285	15325.321336658804	17961.348405503657	16828.124070837366	20617.150296059044	19287.321766764755	0.21035166307018763	0.20708508118096228	552.7121094579052	6935.204067736398	518.5412793240976	6506.4425564459525
5.482277962723094	10630.359773312095	10059.913781100186	14541.266184963888	13669.587191046832	16353.361781973603	15342.28187593623	17981.228777445118	16846.750161621647	20639.97354687466	19308.672878393638	0.2103520143652126	0.20708542551014333	548.4447035483026	6923.123424555641	514.5377388576744	6495.109261606354
5.515311445306831	10642.080629920487	10071.005957717969	14557.309795331596	13684.66918296516	16371.40830232802	15359.212691501263	18001.074364444936	16865.34366251268	20662.756936657766	19329.98669977079	0.21035237198400553	0.20708577603769288	544.198582518351	6910.915708760265	510.55416758320644	6483.656758893281
5.548543971240616	10653.78047013206	10082.078251467316	14573.324872824292	13699.724354820835	16389.422806836792	15376.113471840441	18020.884802372064	16883.904232360524	20685.500048698515	19351.26284105898	0.21035273604081003	0.20708613287558936	539.9736723614333	6898.580510825384	506.59049607327324	6472.084664254915
5.581976739860765	10665.459073555072	10093.130453890928	14589.311120009465	13714.752427056079	16407.40496236632	15392.983904438863	18040.659725939666	16902.43152893247	20708.202464983773	19372.500911201674	0.21035310665193935	0.2070864961378386	535.7698992532387	6886.11742166942	502.6466550718469	6460.392594057601
5.615610957730194	10677.116219033105	10104.162355809882	14605.268238483583	13729.75311920115	16425.354434716275	15409.823675781281	18060.398768706702	16920.925208914596	20730.86376619942	19393.700517925143	0.21035348393581269	0.20708686594051198	531.5871895531018	6873.526032683905	498.72257549484493	6448.580165115185
5.649447838681973	10688.751684644607	10115.173747323206	14621.195928872858	13744.726149875058	16443.270888620955	15426.632471353334	18080.101563079745	16939.384927913416	20753.483531732836	19414.861267740805	0.2103538680129945	0.20708724240178256	527.4254698004806	6860.805935714394	494.8181884273363	6436.646994667128
5.6834886038631165	10700.365247702233	10126.164417807307	14637.093890833725	13759.671236786044	16461.15398775028	15443.409975642533	18099.767740314433	16957.81034045729	20776.061339675045	19435.98276594725	0.21035425900623306	0.20708762564196487	523.2846667164413	6847.956723094452	490.9334251250548	6424.5927004185505
5.717734481778674	10711.956684752507	10137.134155915688	14652.96182305381	13774.588096732496	16479.00339471136	15460.155872139712	18119.396930517567	16976.201099998332	20798.596766823528	19457.06461663282	0.2103546570405008	0.2070880157835516	519.164707205724	6834.977987692691	487.068217015767	6412.416900574695
5.75218670833605	10723.525771575227	10148.082749578407	14668.799423252578	13789.476445603568	16496.818771049704	15476.869843340186	18138.988762648765	16994.556858914042	20821.089388684657	19478.106422677924	0.2103550622430325	0.20708841295125605	515.0655183531344	6821.869322883431	483.22249569630367	6400.119213820435
5.786846526889619	10735.072283182984	10159.009986001693	14684.606388182136	13804.335998379976	16514.599777250663	15493.551570745094	18158.542864522442	17012.877268509073	20843.538779476356	19499.107785757515	0.21035547474336944	0.2070888172720489	510.9870274232817	6808.630322564859	479.3961929324141	6387.699259337969
5.821715188285586	10746.59599382061	10169.91565166744	14700.382413627978	13819.166469134698	16532.34607274072	15510.200734862648	18178.058862809597	17031.161979017004	20865.94451213068	19520.06830634351	0.21035589467339846	0.2070892288752026	506.92916186415823	6795.260581230279	475.58924066182226	6375.156656865962
5.856793950907131	10758.09667696486	10180.799532332936	14716.127194410095	13833.96757103402	16550.05731588928	15526.817015209792	18197.536383040188	17049.410639602465	20888.30615829703	19540.987583707738	0.21035632216739705	0.20708964789233075	502.89184930585907	6781.759693957865	471.80157099297503	6362.49102669768
5.892084080719833	10769.574105323763	10191.661413030339	14731.840424383638	13848.739016338219	16567.733164009966	15543.400090313437	18216.975049604873	17067.622898362875	20910.623288344606	19561.865215924354	0.21035675736207426	0.20709007445743147	498.87501755543053	6768.127256375272	468.0331162006478	6349.701989646535
5.927586851317345	10781.028050836172	10202.501078066227	14747.521796439878	13863.480516402431	16585.37327336218	15559.949637711934	18236.374485757216	17085.798402330423	20932.895471365497	19582.700799872582	0.21035720039661668	0.20709050870693108	494.87859460379696	6754.362864770461	464.28380873202696	6336.7891671448015
5.963303543967366	10792.4582846714	10213.31831102135	14763.171002507337	13878.191781677777	16602.977299152975	15576.465333956841	18255.734313616074	17103.936797474365	20955.122275177895	19603.493931239827	0.2103576514127328	0.20709095077972756	490.90250862110406	6740.466116043739	460.55358120249	6323.7521812058985
5.999235447657878	10803.86457722856	10224.112894750038	14778.787733552515	13892.872521712043	16620.54489553839	15592.946854614183	18275.05415416752	17122.037728702806	20977.303266328818	19624.24420452418	0.21035811055469905	0.20709140081723587	486.9466879576794	6726.436607744545	456.8423663965368	6310.590654455125
6.035383859143656	10815.246698136292	10234.884611379955	14794.371679581196	13907.52244515092	16638.075715625495	15609.393874266376	18294.333627267464	17140.10083986517	20999.43801009772	19644.951213037788	0.2103585779694049	0.20709185896343305	483.0110611455748	6712.27393811848	453.15009726930293	6297.304210173897
6.071750082993084	10826.604416252187	10245.633242311638	14809.92252963935	13922.141259738895	16655.569411473985	15625.806066513744	18313.572351643896	17158.125773754276	21021.526070499513	19665.614548909678	0.21035905380640355	0.20709232536490568	479.0955568947247	6697.977706066798	449.4767069425725	6283.892472262494
6.108335431635222	10837.937499662314	10256.358568218078	14825.43997181425	13936.72867232029	16673.025634098005	15642.183103976213	18332.769944899264	17176.11217210859	21043.567010287898	19686.2338030889	0.2103595382179569	0.2070928001708953	475.20010409640963	6683.547511222307	445.82212870861986	6270.35506531084
6.145141225407182	10849.245715680858	10267.060369044433	14840.923693235687	13951.284388840459	16690.444033468142	15658.524658295231	18351.926023513122	17194.059675614742	21065.560390958984	19706.808565347877	0.21036003135908643	0.2070932835333498	471.3246318214224	6668.9829539442435	442.18629602817236	6256.691614596173
6.182168792601758	10860.52883084956	10277.73842400753	14856.373380077057	13965.80811434679	16707.82425851322	15674.830400135426	18371.040202844568	17211.96792390975	21087.50577275461	19727.338424285517	0.21036053338762317	0.20709377560697012	467.4690693182638	6654.28363531176	438.56914252843126	6242.901746071409
6.2194194695153895	10871.786610937274	10288.39251159552	14871.788717556541	13980.299552989876	16725.16595712227	15691.099999186476	18390.11209713485	17229.836555583497	21109.402714665943	19747.822967330598	0.21036104446425902	0.20709427654926021	463.63334601637325	6639.449157195631	434.97060200665146	6228.985086437315
6.256894600496366	10883.018820939598	10299.022409567546	14887.169389938479	13994.758408024785	16742.46877614668	15707.333124165141	18409.1413195102	17247.6652081814	21131.25077443733	19768.261780745335	0.2103615647525974	0.20709478652057994	459.8173915243242	6624.479122251272	431.39060842830804	6214.941263138782
6.294595537993358	10894.225225078331	10309.627894953312	14902.515080534515	14009.184381812203	16759.732361402148	15723.529442817111	18428.127481984448	17265.453518206847	21153.049508569886	19788.65444962877	0.2103620944192079	0.20709530568419457	456.02113562842715	6609.373133923858	427.82909592532087	6200.769904359244
6.332523642604218	10905.405586801073	10320.208744052718	14917.825471704959	14023.577175819697	16776.95635767085	15739.688621919018	18447.07019546188	17283.201121123875	21174.798472325405	19809.000557920383	0.21036263363367833	0.20709583420632863	452.2445082934282	6594.130796479527	424.2859987971606	6186.470639057457
6.370680283125076	10916.559668780692	10330.764732435462	14933.100244860081	14037.93649062296	16794.14040870354	15755.810327280462	18465.969069740084	17300.90765135984	21196.497219730205	19829.299688403746	0.2103631825686713	0.20709637225622068	448.48743966341135	6578.751715039834	420.7612515119836	6172.043097005226
6.40906683659976	10927.687232915017	10341.295634940754	14948.3390804616	14052.262025907268	16811.28415722194	15771.894223746232	18484.823713513004	17318.57274230831	21218.145303579342	19849.551422710392	0.21036374139997926	0.20709692000617605	444.7498600605468	6563.235495592933	417.25478870474035	6157.4869087836705
6.447684688369473	10938.788040326252	10351.801225676827	14963.541658023974	14066.553480468672	16828.38724492085	15787.939975198313	18503.633734373805	17336.196026331716	21239.742275440487	19869.755341323515	0.21036431030658048	0.20709747763162328	441.031699983374	6547.581744982861	413.76654517592397	6142.801705787424
6.486535232122802	10949.861851360558	10362.281278020619	14978.707656115886	14080.810552215433	16845.449312470515	15803.947244558112	18522.398738818003	17353.777134764307	21261.2876856582	19889.91102358189	0.21036488947069865	0.20709804531117237	437.3328901096247	6531.79007097939	410.2964558941312	6127.987120276783
6.525619869945995	10960.90842558765	10372.735564617418	14993.836752361787	14095.032938169506	16862.46999951908	15819.915693788758	18541.118332246664	17371.31569791515	21282.781083358263	19910.018047683996	0.21036547907786024	0.2070986232266701	433.653361293691	6515.860082264058	406.8444559939089	6113.042785379104
6.564940012373588	10971.927521800253	10383.163857380421	15008.928623443304	14109.220334467871	16879.4489446949	15835.844983897323	18559.792118969504	17388.811345071026	21304.22201645193	19930.075990691916	0.21036607931695622	0.20709921156326086	429.9930445672071	6499.791388460901	403.4104807761905	6097.968335106969
6.604497078439295	10982.918898013737	10393.565927490443	15023.98294510091	14123.372436364145	16896.38578560915	15851.734774937222	18578.41970220827	17406.26370449962	21325.610031640488	19950.084428535658	0.21036669038030106	0.20709981050944473	426.3518711391953	6483.583600163925	399.99446570817963	6082.763404388446
6.644292495727218	10993.88231146558	10403.941545395477	15038.999392135434	14137.48893823001	16913.280158858273	15867.584726010584	18597.000684100018	17423.672403452587	21346.944674419745	19970.04293601734	0.2103673124636969	0.2071004202571406	422.7297723944939	6467.23632893851	396.5963464223605	6067.427629068028
6.684327700423376	11004.817518614953	10414.290480810343	15053.97763840971	14151.5695335568	16930.13170002659	15883.394495270677	18615.53466570053	17441.037068168764	21368.225489084656	19989.95108681549	0.21036794576649542	0.20710104100174628	419.1266798945435	6450.749187354464	393.2160587167309	6051.9606459364295
6.724604137367524	11015.724275142205	10424.612502716274	15068.917356850221	14165.61391495707	16946.940043688952	15899.163739924401	18634.0212469878	17458.357323877426	21389.452018734068	20009.808453489488	0.21036859049166365	0.207101672942203	415.5425253773574	6434.121789012104	389.8535385549476	6036.362092753872
6.76512326010531	11026.60233594845	10434.90737936058	15083.818219448836	14179.621774166244	16963.704823413445	15914.892116234869	18652.46002686561	17475.632794801648	21410.623805275547	20029.61460748411	0.2103692468458485	0.20710231628105885	411.97724075603765	6417.353748546448	386.50872206516215	6020.6316082593985
6.805886530940724	11037.451455155013	10445.17487825621	15098.679897264465	14193.59280204421	16980.425671764093	15930.579279523927	18670.85060316708	17492.86310416164	21431.74038943023	20049.369119134022	0.21036991503944458	0.20710297122453575	408.4307581204048	6400.444681672845	383.18154554153443	6004.768832212314
6.846895420988873	11048.271386103079	10455.414766181442	15113.50206042497	14207.526688577145	16997.1022203038	15946.224884174959	18689.192572658514	17510.04787417835	21452.80131073802	20069.07155766866	0.21037059528666138	0.20710363798259424	404.9030097339419	6383.394205166493	379.8719454408565	5988.773405367043
6.888151410229076	11059.061881352985	10465.626809179337	15128.284378128701	14221.423122878974	17013.734099596928	15961.828583635279	18707.485531042843	17527.18672607671	21473.8061075623	20088.721491216635	0.21037128780559328	0.20710431676900357	401.39392803623923	6366.201936927624	376.5798583854048	5972.644969542045
6.92965598755826	11069.822692684014	10475.810772557543	15143.026518646691	14235.28179319347	17030.32093921259	15977.390030419274	18725.729072963903	17544.2792800896	21494.75431709565	20108.31848681106	0.2103719928182904	0.20710500780140842	397.9034456423542	6348.867495994549	373.3052211619797	5956.383167623542
6.971410650844719	11080.55357109364	10485.966420887704	15157.728149324203	14249.102386895736	17046.86236772729	15992.908876110858	18743.922792009915	17561.325155461185	21515.64547536467	20127.86211039409	0.21037271055082896	0.20710571130140226	394.431495339144	6331.390502514318	370.047970718937	5939.98764355015
7.01341690698215	11091.25426679714	10496.093518005135	15172.388936582789	14262.884590494174	17063.358012728087	16008.384771366493	18762.066280717685	17578.323970450783	21536.47911723559	20147.351926822146	0.21037344123338703	0.207106427494596	390.978010090359	6313.770577844232	366.8080441705242	5923.458042399958
7.055676271944047	11101.924529227112	10506.191827008446	15187.008545922281	14276.628089632375	17079.807500815736	16023.81736591812	18780.159130576663	17595.275342336747	21557.25477641983	20166.787499871112	0.2103741851003164	0.2071071566106946	387.5429230326845	6296.0073445211165	363.5853787928936	5906.794010356534
7.098190270838397	11112.564107032851	10516.261110259022	15201.586641922637	14290.33256909089	17096.210457607685	16039.206308575986	18798.20093203293	17612.178887420134	21577.97198547939	20186.168392241365	0.21037494239022003	0.2071078988835682	384.1261674753623	6278.100426276214	360.3799120247422	5889.995194739196
7.1409604379627405	11123.172748079887	10526.301129380652	15216.12288824604	14303.997712789242	17112.56650774134	16054.55124723175	18816.191274493496	17629.034221028764	21598.63027583265	20205.494165563225	0.21037571334602945	0.2071086545513286	380.72767690196633	6260.049448094796	357.19158146812697	5873.061244043056
7.183988316859528	11133.75019944942	10536.311645259075	15230.616947638931	14317.62320378785	17128.875274877326	16069.851828861523	18834.129746330527	17645.84095752121	21619.229177760157	20224.76438040234	0.21037649821508222	0.2071094238564083	377.34738496903447	6241.854036214761	354.0203248873586	5855.99180794647
7.227275460371831	11144.296207437777	10546.292418041552	15245.068481934102	14331.20872429005	17145.13638170276	16085.107699528991	18852.01593488571	17662.598710290866	21639.76822041048	20243.978596265184	0.210377297249203	0.20711020704563674	373.98522550516645	6223.51381814573	350.8660802085942	5838.786537330598
7.270823430699384	11154.810517555863	10556.243207136395	15259.477152052801	14344.75395564409	17161.34944993463	16100.318504388564	18869.84942647466	17679.307091770082	21660.24693180624	20263.136371604658	0.21037811070478551	0.2071110043703218	370.641132511606	6205.02842269931	347.72878551948816	5821.44508429477
7.31463379945495	11165.292874528528	10566.163771212476	15273.842618006875	14358.258578345181	17177.51410032319	16115.483887688593	18887.629806391375	17695.965713434358	21680.66483885013	20282.237263825748	0.2103789388428741	0.20711181608633014	367.31504016090184	6186.397479997482	344.60837906890083	5803.967102183029
7.358708147721062	11175.743022294017	10576.05386819877	15288.16453890096	14371.722272037598	17193.629952655418	16130.60349277464	18905.356658912828	17712.574185806632	21701.02146733115	20301.28082929133	0.21037978192924994	0.2071126424541709	364.0068827988289	6167.620621532667	341.50479926817934	5786.352245627437
7.403048066107065	11186.160704003454	10585.91325528395	15302.442572934822	14385.1447155169	17209.696625758694	16145.676962092935	18923.029567303725	17729.13211846176	21721.31634193102	20320.266623328203	0.21038064023451597	0.20711348373907904	360.7165949410992	6148.697480136994	338.41798468807247	5768.600170522928
7.447655154806527	11196.54566202003	10595.741688915707	15316.676377405389	14398.525586731883	17225.713737504127	16160.703937193508	18940.64811382097	17745.63912003069	21741.54898623031	20339.194200232778	0.21038151403418526	0.20711434021110295	357.4441112741479	6129.627690023743	335.34787405948737	5750.7105340664275
7.49253102365499	11206.897637918555	10605.538924800403	15330.865608709239	14411.864562786956	17241.680904810433	16175.68405873385	18958.211879718696	17762.094798205195	21761.71892271523	20358.063113277436	0.21038240360877034	0.2071152121451906	354.18936665693764	6110.410886848811	332.294406275847	5732.682994821109
7.537677292188054	11217.216372484761	10615.30471790251	15345.009922344901	14425.161319944345	17257.597743647573	16190.616966482374	18975.72044525308	17778.498759742404	21781.825672784147	20376.87291471665	0.21038330924387327	0.20711609982127913	350.9522961175535	6091.046707678586	329.257520388579	5714.517212673556
7.583095589699846	11227.501605714619	10625.038822444028	15359.10897291516	14438.415533626274	17273.463869040486	16205.502299321872	18993.173389687254	17794.85061046936	21801.868756754287	20395.623155793197	0.21038423123027955	0.20711700352438547	347.7328348537558	6071.534791027196	326.2371556087164	5696.212848875206
7.628787555301809	11237.753076813658	10634.740991903953	15373.16241412947	14451.626878417295	17289.27889507291	16220.33969525317	19010.57029129634	17811.149955287787	21821.847693868545	20414.313386744583	0.21038516986405115	0.20711792354469896	344.5309182329802	6051.874776886776	323.2332513066358	5677.769566074945
7.674754837981857	11247.970524196286	10644.4109790177	15387.169898806387	14464.795028066605	17305.04243489126	16235.12879139877	19027.910727372557	17827.396398178877	21841.76200230247	20432.94315680952	0.21038612544662313	0.20711886017767525	341.3464817927743	6032.066306760535	320.2457470120862	5659.187028343789
7.720999096663877	11258.15368548511	10654.048535776583	15401.13107887611	14477.91965549046	17320.754100708647	16249.869224006625	19045.19427423052	17843.589542208218	21861.611199171377	20451.512014234602	0.21038709828490196	0.20711981372413205	338.17946124024456	6012.10902368417	317.27458241430577	5640.46490120003
7.767522000267617	11268.3022975102	10663.653413427182	15415.045605382955	14491.000432774566	17336.413503808864	16264.56062845392	19062.420507212446	17859.728989530766	21881.394800537513	20470.019506281013	0.2103880886913635	0.20712078449034774	335.02979244999005	5992.002572219353	314.3196973594604	5621.602851598989
7.814325227768903	11278.416096308283	10673.225362470692	15428.913128487824	14504.037031176416	17352.02025455034	16279.202639250787	19079.589000693442	17875.814341395704	21901.1123214172	20488.465179231185	0.21038909698415525	0.20712177278815827	331.89741146337474	5971.746598465368	311.3810318505857	5602.600547947455
7.861410468260233	11288.49481712193	10682.764132662245	15442.733297470733	14517.029121127724	17367.573962370232	16293.794890044168	19096.699328086892	17891.84519815156	21920.763275788202	20506.84857839568	0.21039012348720035	0.20712277893506054	328.7822544929513	5951.340750175528	308.4585260512249	5583.4576602121815
7.908779421011744	11298.538194399014	10692.269473010496	15456.505760733748	14529.976372237212	17383.074235788943	16308.337013622084	19113.75106185035	17907.821159251725	21940.347176597665	20525.16924812063	0.21039116853030093	0.2071238032543144	325.6842579174845	5930.784676684067	305.5521202805394	5564.1738598477095
7.956433795532517	11308.545961791531	10701.741131776604	15470.230165803136	14542.878453292678	17398.520682413862	16322.828641917125	19130.743773490576	17923.741823259155	21959.863535769076	20543.42673179424	0.2103922324492465	0.20712484607504847	322.6033582815144	5910.078028943855	302.6617550140072	5544.74881983595
8.004375311632296	11318.517852155062	10711.178856473833	15483.906159332448	14555.73503226395	17413.912908944076	16337.269406010952	19147.677033569686	17939.60678785217	21979.311864210555	20561.620571854524	0.21039331558592234	0.20712590773236544	319.53949229913997	5889.220459613483	299.78737088586786	5525.182214772329
8.052605699483543	11328.453597547774	10720.582393866704	15497.533387105052	14568.545776305293	17429.250521174552	16351.658936138192	19164.550411710716	17955.415649829658	21998.691671822475	20579.750309796455	0.21039441828842018	0.20712698856745174	316.4925968487223	5868.211622992065	296.928908684582	5505.473720792215
8.101126699683881	11338.352929229504	10729.951489970244	15511.11149403684	14581.310351758006	17444.533124000518	16365.996861690592	19181.36347660344	17971.16800511652	22018.002467505394	20597.815486179345	0.21039554091115217	0.2071280889276882	313.46260897489265	5847.051175090484	294.0863093547814	5485.623015652876
8.149940063318896	11348.215577660902	10739.285890049257	15524.640124179055	14594.028424153132	17459.760321422007	16380.282811221314	19198.115796010345	17986.863448769323	22037.243759168206	20615.8156406345	0.2103966838149645	0.20712920916676297	310.44946588933817	5825.7387736728415	291.2595139978803	5465.629778757226
8.199047552025359	11358.041272502507	10748.585338617584	15538.118920721163	14606.69965821418	17474.93171654847	16394.516412449244	19214.80693677274	18002.501574981965	22056.41505373645	20633.75031187296	0.2103978473672555	0.2071303496447854	307.45310496821185	5804.274078239221	288.44846386951394	5445.493691149633
8.248450938054788	11367.829742613687	10757.84957943721	15551.547525993557	14619.323717859752	17490.04691160322	16408.697292263234	19231.43646481671	18018.08197709132	22075.515857160455	20651.619037693126	0.21039903194209536	0.20713151072840466	304.47346375265624	5782.656750063412	285.6531003804412	5425.214435548056
8.298152004337403	11377.580716051725	10767.078355517493	15564.925581470548	14631.900266206354	17505.10550792824	16422.825076726604	19248.003945159402	18033.604247583084	22094.545674423956	20669.421354988815	0.21040023792034557	0.20713269279092614	301.5104799482797	5760.886452221777	282.8733650956128	5404.791696367785
8.348152544546481	11387.293920070708	10776.27140911424	15578.252727773168	14644.428965571122	17520.107105988787	16436.89939108149	19264.508941915232	18049.06797809765	22113.50400955252	20687.15679975713	0.21040146568978532	0.20713389621243614	298.56409142550547	5738.962849622127	280.10919973481214	5384.225159753114
8.398454363163072	11396.969081120555	10785.428481728906	15591.528604672236	14656.909477474726	17535.051305378325	16450.91985975351	19280.951018302352	18064.472759436136	22132.390365622447	20704.82490710678	0.21040271564523463	0.2071351213799218	295.63423621846596	5716.885609016754	277.3605461715488	5363.514513589907
8.449059275541144	11406.605924845826	10794.549314107597	15604.7528510912	14669.341462644114	17549.93770482324	16464.886106356207	19297.329736648997	18079.818181566352	22151.204244769408	20722.425211266156	0.21040398818868558	0.20713636868739935	292.7208525237802	5694.654399010818	274.6273464317783	5342.659447510261
8.49996910797308	11416.204176084628	10803.63364624012	15617.925105109169	14681.72458101539	17564.765902187788	16478.797753695697	19313.644658400004	18095.10383362893	22169.945148197414	20739.95724559175	0.2104052837294298	0.2071376385360408	289.8238787019218	5672.268890119158	271.9095426951826	5321.659652944189
8.551185697755594	11425.763558867458	10812.681217359046	15631.045003963989	14694.058491736774	17579.535494479103	16492.654423775413	19329.89534412354	18110.329303943607	22188.612576188003	20757.420542576667	0.21040660268419395	0.20713893133430472	286.9432532763749	5649.728754783049	269.207077294559	5300.514823142439
8.602710893256043	11435.28379641601	10821.691765938695	15644.112184055302	14706.342853171527	17594.246077852247	16506.455737800865	19346.081353517773	18125.494180015507	22207.206028109398	20774.814633859245	0.21040794547727362	0.20714024749806823	284.0789149321499	5627.033667367417	266.5198927143647	5279.224653169978
8.654546553979111	11444.764611141862	10830.665029694017	15657.12628094755	14718.577322900808	17608.897247615194	16520.20131618433	19362.202245417597	18140.598048541437	22225.72500242573	20792.13905023166	0.21040931254067213	0.2071415874507643	281.23080251633655	5604.183304212987	263.84793159127	5257.788839957211
8.706694550633951	11454.205724645306	10839.600745579613	15670.086929373243	14730.761557726846	17623.48859823416	16533.890778549914	19378.25757780167	18155.640495416497	22244.168996706707	20809.39332164898	0.21041070431423992	0.20714295162351534	278.39885503801634	5581.177343656775	261.1911367139546	5236.207082313951
8.759156765201672	11463.606857713929	10848.498649788551	15682.993763235972	14742.89521367579	17638.019723338686	16547.523743738293	19394.24690779925	18170.621105740523	22262.537507637004	20826.576977237914	0.21041212124581848	0.20714434045527869	275.5830116663419	5558.015466029756	258.54945102124475	5214.479080935009
8.811935091003267	11472.967730321288	10857.358477751197	15695.846415613669	14754.977946000832	17652.490215726964	16561.099829811792	19410.169791697343	18185.539463824713	22280.83003102609	20843.689545306006	0.21041356379138548	0.20714575439298388	272.7832117319631	5534.697353720199	255.92281760380138	5192.604538452346
8.865031432767935	11482.288061625537	10866.179964134099	15708.644518761825	14767.009409185306	17666.899667371246	16574.618654059435	19426.02578494788	18200.395153198442	22299.046061818095	20860.73055335088	0.21041503241520276	0.20714719389168182	269.99939472498954	5511.22269115923	253.3111797015299	5170.583159423899
8.918447706701835	11491.567569967856	10874.962842838613	15721.387704116607	14778.989256945672	17681.247669423083	16588.079833001935	19441.814442174826	18215.18775661589	22317.185094101635	20877.699528069388	0.21041652758996796	0.20714865941469082	267.23150029656244	5487.59116488928	250.71448070637416	5148.414650409482
8.972185840557227	11500.8059728712	10883.706846999869	15734.075602298417	14790.917142234914	17695.53381221912	16601.482982397152	19457.535317181875	18229.91685606328	22335.246621120332	20894.595995367476	0.21041804979696824	0.2071501514337483	264.4794682569045	5463.802463558037	248.13266415894032	5126.09871994704
9.02624777370205	11510.002987038475	10892.411708985193	15746.707843114853	14802.792717245384	17709.757685286273	16614.827717244953	19473.187962959455	18244.582032765436	22353.23013528258	20911.419480369303	0.21041959952623512	0.20715167042916321	261.74323857334093	5439.856277904473	245.56567374733277	5103.635078546591
9.080635457189915	11519.158328351057	10901.077160392859	15759.284055564152	14814.615633412124	17723.91887734747	16628.113651792646	19488.771931692456	18259.18286719305	22371.13512817216	20928.16950742716	0.21042117727670687	0.2071532168899731	259.02275137475226	5415.752300887834	243.0134533115488	5081.0234388164245
9.135350853830497	11528.271711867299	10909.702932050777	15771.80386783874	14826.385541416215	17738.016976327493	16641.34039954049	19504.28677476804	18273.71893906998	22388.961090558983	20944.84560013151	0.21042278355638816	0.20715479131410308	256.3179469468887	5391.490227624308	240.4759468388802	5058.263515399769
9.190395938260405	11537.342851820584	10918.288754014879	15784.266907328287	14838.102091187779	17752.051569358395	16654.507573246814	19519.732042782995	18288.189827380193	22406.707512409368	20961.44728132059	0.21042441888251665	0.2071563942085269	253.62876573234098	5367.069755418226	237.95309846379678	5035.3550250059925
9.245772697014415	11546.37146161775	10926.834355567718	15796.672800623342	14849.764931909398	17766.022242785493	16667.614784933667	19535.107285551814	18302.59511037531	22424.373882897133	20977.974073090805	0.21042608378173072	0.2071580260894333	250.9551483328105	5342.490583836101	235.44485247007105	5012.297686474863
9.301483128597186	11555.357253837246	10935.339465216925	15809.021173518688	14861.373712019378	17779.928582173186	16680.66164589229	19550.41205211453	18316.934365581972	22441.95969041445	20994.425496806845	0.21042777879024213	0.20715968748239347	248.29703550582053	5317.752414684277	232.9511532878969	4989.09122076584
9.357529243555355	11564.299940227265	10943.803810693556	15821.3116510168	14872.928079215046	17793.77017231083	16693.647766688704	19565.64589074469	18331.207169809313	22459.464422582947	21010.801073112078	0.2104295044540088	0.20716137892253134	245.65436816570582	5292.854952049442	230.4719454945589	4965.735350984149
9.413913064550128	11573.199231703835	10952.227118950499	15833.543857331331	14884.427680456096	17807.54659721874	16706.57275716932	19580.80834895747	18345.413099156598	22476.887566264944	21027.10032193904	0.2104312613289134	0.2071631009546996	243.0270873827685	5267.797902324703	228.0071738139668	4942.229802417569
9.47063662643026	11582.054838348857	10960.60911616074	15845.71741589063	14895.87216196798	17821.257440154248	16719.43622646671	19595.898973517887	18359.551729020903	22494.228607574853	21043.32276252012	0.21043304998094453	0.20716485413365496	240.4151343832491	5242.580974235199	225.5567831164226	4918.574302552734
9.527701976305488	11590.866469408067	10968.949527715627	15857.831949341265	14907.261169245277	17834.9022836178	16732.237783005326	19610.917310449095	18373.622634104897	22511.487031890698	21059.467913398283	0.2104348709863813	0.20716663902424032	237.81845054830774	5217.203878851607	223.12071841728175	4894.768581085838
9.585111173620431	11599.633833288906	10977.248078223025	15869.887079551561	14918.594347055088	17848.480709359097	16744.977034507294	19625.862905040714	18387.625388424687	22528.662323865738	21075.535292437984	0.2104367249319801	0.20716845620156873	235.23697741443175	5191.6663296376355	220.69892487829202	4870.812369977124
9.642866290228868	11608.356637558465	10985.504491505515	15881.882427615274	14929.871339440571	17861.992298383444	16757.653587998437	19640.73530185747	18401.559565317875	22545.753967440458	21091.52441683632	0.21043861241516607	0.2071703062512088	232.6706566720677	5165.968042441644	218.29134780543973	4846.705403440166
9.700969410468568	11617.03458894109	10993.718490598358	15893.817613855008	14941.091789724243	17875.436630957847	16770.267049814014	19655.534044747546	18415.424737451467	22562.76144585427	21107.434803134038	0.21044053404422874	0.20717218976937846	230.11943016495206	5140.108735533431	215.89793264886248	4822.447417967953
9.75942263123647	11625.667393316216	11001.889797747577	15905.692257825998	14952.255340511572	17888.81328661755	16782.817025604876	19670.25867685146	18429.220476830124	22579.684241657847	21123.265967226987	0.21044249043851873	0.20717410736313718	227.58323989165365	5114.088129655458	213.51862500372226	4798.038152390625
9.818228062064373	11634.254755715976	11010.018134407901	15917.505978319707	14963.361633694472	17902.121844172398	16795.303120343506	19684.90874061078	18442.946354804393	22596.521836725326	21139.017424377587	0.21044448222865042	0.2071760596505837	225.06202800318715	5087.90594801493	211.15337060869206	4773.477347866166
9.877387825195074	11642.796380322738	11018.103221240612	15929.258393367476	14974.410310454796	17915.361881713332	16807.724938330113	19699.483777777023	18456.601942079047	22613.27371226674	21154.68868922642	0.21044651005670792	0.2071780472610599	222.5557368027512	5061.5619163084775	208.8021153450245	4748.76474789856
9.936904055658934	11651.29197046658	11026.144778111353	15940.949120244179	14985.401011267853	17928.532976618884	16820.082083198795	19713.983329420556	18470.186808721428	22629.93934884052	21170.27927580391	0.21044857457645308	0.20718007083535278	220.06430874639773	5035.055762767792	206.46480523786158	4723.900098393206
9.996778901350961	11659.741228622777	11034.142524087934	15952.577775472027	14996.333375906073	17941.634705561923	16832.3741579239	19728.406935939853	18483.700524170123	22646.518226366385	21185.788697542397	0.2104506764535405	0.20718213102590516	217.58768644166412	5008.387218169868	204.14138645413914	4698.883147650398
10.05701452310831	11668.143856409035	11042.09617743792	15964.143974824146	15007.207043442448	17954.666644516175	16844.60076482616	19742.754137070457	18497.14265724341	22663.009824138022	21201.216467287963	0.2104528163657328	0.20718422849702842	215.1258126477187	4981.556015868206	201.83180530340178	4673.713646405842
10.117613094788254	11676.499554582855	11050.005455626326	15975.647333328501	15018.021652254292	17967.62836876315	16856.761505579263	19757.024471894525	18510.51277614817	22679.413620836396	21216.562097312868	0.2104549950031232	0.2071863639251188	212.6786302741384	4954.561891807243	199.53600823681336	4648.39134784881
10.178576803346665	11684.80802303861	11057.870075313058	15987.087465271466	15028.776840026712	17980.519452898745	16868.855981216097	19771.21747884996	18523.810448488508	22695.72909454266	21231.825099327674	0.21045721306835954	0.20718853799887824	210.24608238047222	4927.404584538192	197.25394184575998	4622.916007623076
10.239907848916916	11693.06896080467	11065.689752350405	15998.46398420169	15039.472243756303	17993.33947084023	16880.883792135297	19785.33269574004	18537.035241274738	22711.955722751685	21247.004984493815	0.21045947127687437	0.20719075141953933	207.82811217717244	4900.083835274912	194.98555286342162	4597.28738388326
10.301608444889292	11701.282066040409	11073.464201780404	16009.776502933872	15050.107499754791	18006.08799583316	16892.84453810781	19799.369659742973	18550.186720932372	22728.09298238553	21262.101263436223	0.21046177035711822	0.20719300490109344	205.4246630241396	4872.59938790882	192.73078816357884	4571.505237320904
10.363680817990868	11709.447036033169	11081.193137832191	16021.02463355264	15060.682243652784	18018.76460045844	16904.737818283564	19813.3279074217	18563.264453311334	22744.140349807247	21277.113446256255	0.21046411105079718	0.20719529917052498	203.03567843014025	4844.950989008881	190.4895947597688	4545.569331157487
10.426127208365882	11717.563567194986	11088.87627391912	16032.207987416235	15071.196110403305	18031.368856639223	16916.563231197997	19827.2069747335	18576.268003694957	22760.097300834517	21292.04104254438	0.21046649411311508	0.2071976349680472	200.6611020520795	4817.138387858402	188.26191980438307	4519.47943117097
10.488949869656532	11725.631355059388	11096.513322635941	16043.326175160428	15081.648734285585	18043.900335648173	16928.32037477887	19841.006397040044	18589.196936809407	22775.96331075381	21306.883561393475	0.21046892031302034	0.20720001304734523	198.30087769572856	4789.161336493678	186.04771059000632	4493.235305744689
10.552151069084381	11733.650094278024	11104.103995755857	16054.378806702365	15092.039748908765	18056.358608114588	16940.008846353052	19854.725709117363	18602.050816833067	22791.737854334537	21321.640511412013	0.21047139043345703	0.20720243417582151	195.95494931351277	4761.019589690957	183.84691454656422	4466.836725848261
10.615733087532126	11741.619478617118	11111.648004227367	16065.365491244294	15102.368787215493	18068.74324403155	16951.628242653227	19868.36444516583	18614.829207405885	22807.42040584322	21336.31140073732	0.2104739052716208	0.20720489913484733	193.6232610064617	4732.71290504979	181.65947924362263	4440.283465118147
10.679698219625935	11749.539200954112	11119.145058171349	16076.285837277725	15112.635481485935	18081.053812763515	16963.178159825107	19881.922138820722	18627.531671639277	22823.010439058395	21350.89573704951	0.21047646563921946	0.20720740872001672	191.30575702196802	4704.241042972542	179.48535238852492	4413.575299844611
10.744048773818252	11757.408953273769	11126.594866877598	16087.13945258698	15122.839463341223	18093.289883053356	16974.65819343406	19895.398323162146	18640.15777212548	22838.507427284876	21365.393027584796	0.21047907236273708	0.2072099637414075	189.0023817534675	4675.603766687214	177.3244818253297	4386.712008979637
10.808787072471103	11765.228426664573	11133.997138801664	16097.925944253328	15132.980363747422	18105.45102303005	16986.067938472377	19908.792530725776	18652.707070947585	22853.910843368903	21379.802779149668	0.21048172628370557	0.2072125650238454	186.71307974000229	4646.800842281897	175.1768155350146	4359.693374180701
10.87391545193992	11772.997311314704	11141.351581561275	16108.644918658638	15143.057813019088	18117.536800215927	16997.406989366114	19922.104293513126	18665.179129689208	22869.22015971287	21394.12449813467	0.2104844282589805	0.20721521340717575	184.43779566697776	4617.832038745284	173.0423016360728	4332.519179848023
10.93943626265785	11780.715296508268	11148.657901933027	16119.29598148961	15153.071440823342	18129.546781534547	17008.674939982568	19935.333143002543	18677.573509444792	22884.434848290955	21408.357690528963	0.21048717916101878	0.20721790974653448	182.17647436386324	4588.6971279555	170.92088838228665	4305.189213111997
11.00535186922059	11788.382070620908	11155.915805848492	16129.878737741277	15163.020876183258	18141.48053331791	17019.871383637048	19948.4786101595	18689.889770829275	22899.55438066392	21422.501861934208	0.21048997987816565	0.20722065491263106	179.9290608050651	4559.395884734113	168.81252416351344	4277.703263883479
11.071664650471687	11795.99732111591	11163.124998390773	16140.392791721353	15172.905747482084	18153.337621314593	17030.995913100604	19961.540225447985	18702.12747398878	22914.578227995295	21436.55651757966	0.21049283131494578	0.20722344979203156	177.69550010890816	4529.928086847067	166.71715750478324	4250.061124856584
11.138376999588447	11803.560734539535	11170.28518379036	16150.837747053687	15182.725682466575	18165.117610696987	17042.048120606833	19974.517518840898	18714.286178610375	22929.50586106642	21450.52116233623	0.2104957343923576	0.2072262952874498	175.47573753708275	4500.293515038677	164.6347370657022	4222.262591541279
11.205491324168262	11811.071996516886	11177.396065421495	16161.213206682642	15192.480308251239	18176.8200660696	17053.027597859756	19987.410019831714	18726.365443932995	22944.33675029301	21464.395300732005	0.2104986900481772	0.2072291923180419	173.26971849508118	4470.491953075863	162.565211641122	4194.307462302968
11.273010046315514	11818.530791747095	11184.457345797857	16171.518772876654	15202.169251321793	18188.444551476514	17063.93393604085	20000.217257445187	18738.364828757545	22959.070365740732	21478.178436966744	0.2105016992372624	0.2072321418197084	171.0773885298695	4440.523187710438	160.50853015863686	4166.195538331289
11.340935602728974	11825.936803998726	11191.468726568512	16181.754047232349	15211.792137539134	18199.990630409517	17074.76672581674	20012.938760248926	18750.283891457675	22973.70617714172	21491.870074927356	0.21050476293186815	0.2072351447453982	168.8986933324486	4410.387008795049	158.46464168123202	4137.926623748615
11.409270444789758	11833.289716105006	11198.42990851368	16191.918630678514	15221.34859214322	18211.45786581615	17085.52555734682	20025.57405636484	18762.122189990638	22988.243653911133	21505.469718203352	0.21050788212196317	0.20723820206542465	166.73357873337227	4380.083209197037	156.43349540280178	4109.500525520183
11.478017038649782	11840.589209958605	11205.340591540067	16202.0121234797	15230.838239756551	18222.845820107384	17096.21002029047	20038.122673480273	18773.87928190763	23002.682265163272	21518.976870101946	0.2105110578155551	0.20724131476777924	164.58199070504634	4349.6115848910995	154.41504065059416	4080.9170535574667
11.547177865320764	11847.834966506842	11212.200474676634	16212.034125240543	15240.26070438837	18234.15405516616	17106.819703815196	20050.584138860133	18785.554724365258	23017.021479729025	21532.39103366432	0.21051429103902075	0.20724448385845845	162.44387536251452	4318.971935014706	152.4092268858367	4052.176020761486
11.616755420763786	11855.026665746298	11219.009256069776	16221.984234909485	15249.615609438277	18245.38213235535	17117.354196604105	20062.95797935839	18797.148074136283	23031.260766172574	21545.711711681248	0.21051758283744224	0.20724771036179165	160.3191789580742	4288.1640617665835	150.41600369868684	4023.2772429254837
11.686752215979308	11862.163986717318	11225.766632978426	16231.862050782527	15258.902577699884	18256.52961252577	17127.813086863513	20075.243721429735	18808.658887620597	23045.399592808357	21558.93840670896	0.21052093427494956	0.20725099532077815	158.20784788564197	4257.187770553399	148.4353208123066	3994.2205388769507
11.75717077709787	11869.246607498757	11232.472301769398	16241.667170507506	15268.121231364967	18267.59605602491	17138.195962331174	20087.44089114202	18820.086720856856	23059.437427719015	21572.070621085884	0.21052434643507048	0.20725433979742774	156.10982867894927	4226.042869974859	146.46712808114535	3965.0057304664515
11.82801364547121	11876.274205202071	11239.125957912096	16251.399191087663	15277.271192026963	18278.58102270487	17148.50241028382	20099.549014187935	18831.431129533496	23073.373738772447	21585.107856948656	0.21052782042108545	0.20725774487311094	154.0250680091267	4194.729171796702	144.51137548881525	3935.6326425373554
11.899283377763982	11883.246455965578	11245.7272959734	16261.057708885672	15286.352080684868	18289.484071930932	17158.732017545248	20111.56761589734	18842.691669000276	23087.207993639833	21598.04961624888	0.21053135735638862	0.20726121164891198	151.95351268646482	4163.246491032653	142.56801314959012	3906.101103004534
11.970982546046038	11890.163034948464	11252.2760096123	16270.642319627485	15295.363517746993	18300.304762589934	17168.88437049425	20123.49622124957	18853.867894279832	23100.93965981352	21610.895400769878	0.21053495838485772	0.20726474124599156	149.89510965929367	4131.594645947684	140.63699130745954	3876.4109428618103
12.043113737885237	11897.023616324675	11258.771791574469	16280.152618406231	15304.305123034801	18311.042653098877	17178.959055072748	20135.334354885912	18864.9593600794	23114.56820462526	21623.644712143763	0.2105386246712307	0.2072683348059543	147.84980601305142	4099.773458065465	138.71826033511024	3846.561996183824
12.115679556440844	11903.827873276514	11265.214333686516	16289.588199685973	15313.176515786508	18321.69730141331	17188.95565679374	20147.08154112194	18875.96562080237	23128.093095264372	21636.29705186835	0.21054235740148408	0.20727199349122233	145.81754897003702	4067.7827522018924	136.8117707339261	3816.5541001623496
12.188682620557461	11910.575477988274	11271.603326850307	16298.948657305653	15321.977314661022	18332.268265036128	17198.873760749622	20158.737303960414	18886.88623056044	23141.513798796528	21648.8519213248	0.21054615778322805	0.20727571848542023	143.79828588965756	4035.6223565018736	134.91747313419182	3786.3870951412246
12.26212556485955	11917.266101639567	11277.938461036994	16308.23358448287	15330.707137741576	18342.755101026145	17208.71295162031	20170.30116710389	18897.720743185426	23154.82978218239	21661.308821794948	0.21055002704609876	0.20727951099376046	141.79196426676936	4003.292102426756	133.03531829317217	3756.060824599117
12.336011039846525	11923.899414398475	11284.219425280862	16317.442573817647	15339.365602539425	18353.15736600682	17218.47281368147	20181.772653967622	18908.468712241352	23168.04051229655	21673.66725447904	0.2105539664421651	0.20728337224344232	139.7985317317798	3970.7918247957714	131.1652570955339	3725.575135191437
12.41034171198835	11930.475085414584	11290.44590767313	16326.575217296238	15347.952325997616	18363.474616175055	17228.152930812867	20193.151287692548	18919.1296910367	23181.145455946713	21685.926720513693	0.21055797724633893	0.20728730348405291	137.81793605051644	3938.1213618102483	129.30724055334576	3694.929876782
12.485120263821853	11936.992782811845	11296.617595355516	16335.63110629494	15356.466924494669	18373.706407310056	17237.752886506765	20204.43659115848	18929.703232636723	23194.144079893136	21698.086720989988	0.21056206075679526	0.20729130598797965	135.85012512291723	3905.280555057805	127.4612198046234	3664.1249024393037
12.560349394047481	11943.452173681131	11302.7341745136	16344.609831583706	15364.909013848179	18383.852294782126	17247.27226387624	20215.628086997167	18940.1888898758	23207.035850868007	21710.146756971677	0.2105662182953988	0.20729538105082917	133.895046983278	3872.269249550067	125.62714611350384	3633.1600684672594
12.63603181762671	11949.852924072802	11308.795330370116	16353.510983330023	15373.278209318574	18393.911833561742	17256.710645663756	20226.725297605837	18950.586215370044	23219.820235595485	21722.106329513797	0.2105704512081385	0.20729952999185108	131.95264979923377	3839.0872937273234	123.804970869518	3602.035234422423
12.712170265880024	11956.19469898884	11314.800747177933	16362.334151102417	15381.574125612617	18403.88457822838	17266.067614249554	20237.727745160453	18960.894761529824	23232.496700811418	21733.964939681206	0.21057476086557236	0.2073037541543751	130.02288187142403	3805.7345394799486	121.99464558709587	3570.7502631284297
12.78876748658549	11962.47716237501	11320.750108212993	16371.07892387425	15389.7963768871	18413.770082979678	17275.342751660315	20248.634951629418	18971.11408057261	23245.064713283733	21745.72208856756	0.2105791486632763	0.2073080549062515	128.10569163411856	3772.2108422080055	120.19612190623593	3539.30502072908
12.865826244077915	11968.699977112752	11326.643095767025	16379.744890027387	15397.944576752474	18423.56790164059	17284.53563957782	20259.44643878736	18981.243724535907	23257.52373983291	21757.377277314485	0.21058361602230652	0.20731243364030322	126.20102765256888	3738.5160607676953	118.40935159014771	3507.6993766473606
12.943349319348618	11974.862805010667	11332.479391139928	16388.33163735558	15406.018338276212	18433.277587672274	17293.64585934741	20270.16172822863	18991.283245289953	23269.873247352298	21768.93000713055	0.2105881643896648	0.20731689177478244	124.30883862359042	3704.650057528168	116.63428652541188	3475.9332036301494
13.0213395101458	11980.965306796132	11338.25867463219	16396.83875306823	15414.017273986503	18442.898694181527	17302.672991986856	20280.78034138153	19001.232194551052	23282.112702829272	21780.379779311046	0.21059279523877822	0.2073214307538405	122.42907337662473	3670.612698437646	114.87087872346456	3444.0063778162003
13.099799631075467	11987.007142106524	11343.980625537031	16405.265823793947	15421.940995875762	18452.430773930024	17311.61661819518	20291.301799522334	19011.090123894755	23294.241573366275	21791.726095257633	0.21059751006998276	0.20732605204800214	120.56168087013066	3636.4038529428653	113.11908031678468	3411.918778658379
13.178732513703073	11992.98796948007	11349.644922132133	16413.612435583786	15429.789115403877	18461.873379343342	17320.47631836116	20301.7256237892	19020.856584768895	23306.25932620179	21802.968456497958	0.21060231041102004	0.2073307571546508	118.70661019298132	3602.0233940668404	111.37884356062568	3379.6702890032902
13.258141006655675	11998.907446346808	11355.25124167156	16421.878173914974	15437.561243501885	18471.226062520593	17329.25167257251	20312.05133519674	19030.53112850735	23318.165428732245	21814.1063647061	0.2106071978175394	0.2073355475985244	116.86381056479877	3567.4711984544992	109.65012083294278	3347.2607951248065
13.338027975724735	12004.765229019084	11360.799260377138	16430.062623694197	15445.256990575233	18480.488375243684	17337.942260624583	20322.278454650306	19040.11330634334	23329.95934853351	21825.139321722694	0.21061217387361314	0.20734042493221488	115.03323133397498	3532.747146340087	107.93286463264667	3314.690186700318
13.418396303969553	12010.56097268191	11366.28865342983	16438.165369261053	15452.875966507232	18489.659868986793	17346.54766202943	20332.406502960614	19049.60266942326	23341.640553383	21836.06682957556	0.21061724019225886	0.2073453907366854	113.21482197714795	3497.8511215690523	106.22702757941443	3281.9583568344824
13.49924889182131	12016.29433138298	11371.719094960683	16446.185994391235	15460.417780662225	18498.740094925743	17355.067456024626	20342.43500085821	19058.99876882019	23353.20851128167	21846.888390500255	0.2106223984159726	0.20735044662178811	111.4085320992599	3462.783011628315	104.53256241329655	3249.065202080179
13.580588657187745	12021.964958022587	11377.090258041773	16454.124082299946	15467.882041888995	18507.728603947613	17363.501221582443	20352.36346900838	19068.301155547975	23364.662690476598	21857.60350696118	0.21062765021726973	0.2073555942267991	109.6143114331935	3427.542707666289	102.84942199471698	3216.010622465983
13.662418535558457	12027.572504343163	11382.40181467678	16461.979215645028	15475.268358523917	18516.624946660242	17371.848537418806	20362.19142802597	19077.509380575073	23376.00255948349	21868.211681672637	0.21063299729924084	0.20736083522095883	107.832109839248	3392.1301045129076	101.1775593036873	3182.7945215059444
13.744741480110864	12033.116620918714	11387.653435791415	16469.750976530257	15482.57633839423	18525.428673401937	17380.108982002523	20371.918398490503	19086.622994838774	23387.227587109744	21878.712417620314	0.21063844139611307	0.2073661713040241	106.06187730423699	3356.54510067869	99.51692743925378	3149.4168062112294
13.827560461816718	12038.596957143789	11392.844791223513	16477.438946508322	15489.805588821073	18534.13933425096	17388.282133564302	20381.543900961144	19095.64154925928	23398.337242477337	21889.105218082765	0.210643984273824	0.2073716042068309	104.30356394058617	3320.787598357536	97.8674796186242	3115.877387089655
13.910878469549415	12044.013161222343	11397.97554971295	16485.042706583936	15496.955716622597	18542.75647903527	17396.367570105987	20391.067455992	19104.564594754047	23409.33099504625	21899.38958665321	0.21064962773060616	0.20737713569186622	102.55711998768675	3284.8575035072863	96.2291691781138	3082.176178211812
13.9946985101918	12049.3648801564	11403.045378891402	16492.561837217003	15504.026328117136	18551.27965734242	17404.364869409907	20400.488584147704	19113.39168225241	23420.208314638243	21909.565027261797	0.2106553735975826	0.2073827675538528	100.82249580979988	3248.754725805018	94.60194957148633	3048.31309718173
14.079023608744702	12054.651759734168	11408.053945271631	16499.995918325316	15511.017029126016	18559.70841852907	17412.273609047963	20409.806806018594	19122.122362709888	23430.968671460396	21919.631044197602	0.21066122373937307	0.20738850162034142	99.09964189499442	3212.479178645648	92.98577436900814	3014.288065135479
14.163856808436103	12059.873444518073	11413.000914236658	16507.344529287533	15517.927424976524	18568.042311730864	17420.093366390975	20419.02164223647	19130.756187122945	23441.611536129254	21929.58714213118	0.210667180054713	0.20739433975231972	97.3885088563402	3176.0307792192325	91.3805972582777	2980.101006804034
14.24920117083096	12065.029577832544	11417.885950028707	16514.607248946053	15524.757120504832	18576.280885872362	17427.823718618096	20428.13261349037	19139.292706543794	23452.136379695236	21939.43282613736	0.21067324447708102	0.20740028384482478	95.68904743154417	3139.409448517021	89.78637204424012	2945.751850536093
14.335059775941703	12070.119801751462	11422.708715737892	16521.783655609815	15531.50572005889	18584.423689676943	17435.464242726266	20437.139240542536	19147.73147209545	23462.54267366729	21949.1676017183	0.210679418975342	0.20740633582757492	94.00120847990911	3102.615111268591	88.20305264595663	2911.2405282235704
14.421435722339384	12075.14375708504	11427.468873290303	16528.87332705665	15538.17282750083	18592.470271676408	17443.01451553925	20446.04104424398	19156.0720349863	23472.829890037206	21958.790974826214	0.21068570555439872	0.20741249766560912	92.32494298416714	3065.6476960340515	86.63059309858363	2876.566975395195
14.50833212726552	12080.10108336697	11432.166083436416	16535.875840536337	15544.758046210089	18600.420180221365	17450.474113717584	20454.83754555117	19164.3139465258	23482.997501305355	21968.302451887383	0.21069210625585952	0.20741877135993836	90.66020204978122	3028.5071352026425	85.06894755279063	2841.731131223496
14.595752126744532	12084.991418840644	11436.8000057386	16542.790772772714	15551.260979085648	18608.272963490814	17457.84261376763	20463.528265541743	19172.456758139226	23493.04498050537	21977.70153982526	0.21069862315871354	0.20742515894820965	89.00693690340267	2991.193364974577	83.51807027305767	2806.7329384987243
14.683698875697011	12089.814400445577	11441.370298558828	16549.617699966457	15557.681228548858	18616.02816950247	17465.119592051407	20472.11272543129	19180.500021383457	23502.971801230215	21986.987746084826	0.21070525838002446	0.20743166250538528	87.36509889294393	2953.706325395964	81.9779156378645	2771.572343660984
14.772175548053516	12094.569663803055	11445.876619045672	16556.35619779712	15564.01839654562	18623.68534612249	17472.304624795805	20480.590446589416	19188.44328796204	23512.777437657554	21996.160578656232	0.2107120140756317	0.20743828414442939	85.73463948721474	2916.0459603648633	80.4484381393413	2736.2492968142033
14.861185336869132	12099.256843201869	11450.318623121406	16563.005841425715	15570.272084549058	18631.244041075846	17479.397288102486	20488.960950556764	19196.28610974119	23522.461364576222	22005.21954609963	0.21071889244086936	0.20744502601701337	84.1155102756602	2878.2122176610865	78.92959238323965	2700.7637517564
14.95073145443871	12103.875571583405	11454.695965468465	16569.5662054967	15576.441893561641	18638.703801956213	17486.397157957254	20497.22375906144	19204.02803876525	23532.023057412316	22014.164157569452	0.2107258957112948	0.2074518903142298	82.50766296646907	2840.2050489019603	77.4213330867351	2665.1156659284607
15.040817132412794	12108.425480526492	11459.008299515714	16576.036864140086	15582.52742411743	18646.06417623611	17493.303810239704	20505.37839403593	19211.66862727254	23541.461992255783	22022.99392283936	0.2107330261634347	0.20745887926732232	80.91104938781064	2802.0244096140377	75.92361507996975	2629.3050004895777
15.131445621914246	12112.906200232008	11463.25527742451	16582.41739097354	15588.52827628431	18653.32471127714	17500.116820732965	20513.42437763419	19219.207427711437	23550.777645887465	22031.708352327394	0.21074028611554177	0.207465995148429	79.3256214865105	2763.670259213075	74.43639330448059	2593.331720298156
15.222620193655578	12117.317359506915	11467.436550074206	16588.70735910417	15594.444049665934	18660.48495434006	17506.835765133266	20521.361232248604	19226.643992756293	23559.969495806035	22040.30695712123	0.210747677928369	0.2074732402713387	77.75133132722112	2725.1425610031	72.95962281283573	2557.1957939122804
15.31434413805701	12121.65858574813	11471.551767047524	16594.906341130372	15600.27434340375	18667.544452594997	17513.460219059678	20529.188480527257	19233.97787532371	23569.03702025547	22048.789249003832	0.21075520400595457	0.2074806169922634	76.18813109322218	2686.441282236483	71.49325876904186	2520.897193645127
15.406620765365147	12125.929504926005	11475.600576615556	16601.013909143647	15606.01875617896	18674.50275313182	17519.98975806395	20536.905645391453	19241.208628588935	23577.9796982529	22057.154740479444	0.21076286679642567	0.20748812771062264	74.63597308397584	2647.5663940366358	70.03725644634687	2484.435895498842
15.499453405772549	12130.129741567142	11479.582625722187	16607.029634729868	15611.676886214034	18681.359402969993	17526.423957639938	20544.512250052805	19248.335806001953	23586.797009616108	22065.402944799298	0.21077066879281545	0.20749577486984525	73.09480971589801	2608.5178714687936	68.59157122814213	2447.8118792218156
15.592845409537835	12134.258918737327	11483.497559968575	16612.95308897114	15617.24833127469	18688.113949069266	17532.762393233723	20552.007818031274	19255.35896130444	23595.488434992265	22073.53337598847	0.21077861253389427	0.2075035609581851	71.56459352168895	2569.29569352977	67.1561586069729	2411.0251283077523
15.686800147106629	12138.316658023516	11487.345023596816	16618.783842446763	15622.732688671153	18694.76593833951	17539.00464025302	20559.391873172448	19262.277648545994	23604.053455885896	22081.545548872007	0.21078670060501942	0.2075114885095519	70.04527714956203	2529.8998431498185	65.73097418418911	2374.07562999893
15.781321009233178	12142.302579515974	11491.124659473704	16624.521465234873	15628.129555259939	18701.314917651413	17545.15027407735	20566.66393966586	19269.09142210135	23612.49155468821	22089.43897910232	0.21079493563899934	0.20751956010435943	68.5368133635202	2490.3303072205745	64.31597366995993	2336.96337530436
15.87641140710273	12146.216301789507	11494.836109073676	16630.16552691324	15633.438527444934	18707.760433846437	17551.198870067514	20573.82354206256	19275.799836686885	23620.80221470569	22097.213183185886	0.21080332031697285	0.2075277783703866	67.03915504096949	2450.5870765396394	62.911112881149165	2299.6883589616045
15.972074772454643	12150.05744188458	11498.479012461663	16635.715596560378	15638.659201178756	18714.102033747255	17557.150003575567	20580.87020529339	19282.402447377808	23628.98492018965	22104.867678510902	0.21081185736930855	0.20753614598365866	65.55225517507643	2410.6701459125616	61.516347743658116	2262.2505795285106
16.06831455770623	12153.82561528803	11502.053008275578	16641.171242756558	15643.79117196401	18720.33926416823	17563.00324995479	20587.8034546874	19288.89880962545	23637.03915636604	22112.401983375086	0.2108205495765195	0.20754466566934238	64.07606687105726	2370.5795140448026	60.131634288612986	2224.650039274711
16.165134236077357	12157.52043591297	11505.557733707985	16646.53203358414	15648.8340348539	18726.471671925272	17568.758184569077	20594.62281598966	19295.28847927402	23644.964409464803	22119.81561701314	0.21082939977019266	0.20755334020265917	62.61054334761866	2330.3151836120524	58.75692865390738	2186.8867442575283
16.262537301715792	12161.14151607883	11508.99282448802	16651.797536628597	15653.787384453548	18732.49880384671	17574.41438280332	20601.327815380322	19301.571012578526	23652.76016675075	22127.10809962557	0.21083841083394014	0.20756217240981634	61.155637937015854	2289.877161283046	57.39218708437693	2148.9607043475844
16.36052726982327	12164.688466490452	11512.357914862312	16656.967318978688	15658.650814920462	18738.420206783252	17579.97142007291	20607.917979492875	19307.745966221897	23660.425916553635	22134.27895240679	0.21084758570436768	0.20757116516895344	59.711304082287825	2249.265457643196	56.037365929063526	2110.8719331445172
16.459107676782416	12168.16089621697	11515.652637575817	16662.040947226862	15663.42391996525	18744.235427618456	17585.428871833716	20614.392835432966	19313.812897332726	23667.961148299117	22141.327697574063	0.2108569273720581	0.20758032141111116	58.27749533862516	2208.4800872597843	54.692421642452246	2072.620448054746
16.55828208028434	12171.558412670163	11518.876623852082	16667.017987469368	15668.106292852084	18749.94401327905	17590.786313591943	20620.751910797255	19319.77136350294	23675.36535253982	22148.2538583965	0.2108664388825791	0.20758964412121297	56.854165371813	2167.521068644244	53.35731078314711	2034.2062702453695
16.658054059457015	12174.88062158229	11522.029503373094	16671.898005306204	15672.697526398988	18755.54551074518	17596.043320913912	20626.994733692278	19325.62092280558	23682.638020986666	22155.056959224337	0.21087612333750416	0.20759913633907023	55.4412679586967	2126.3884242922068	52.03199001433677	1995.6294246921316
16.758427214994473	12178.127126983607	11525.110904258814	16676.68056584114	15677.197212978213	18761.039467060957	17601.199469436157	20633.120832753833	19331.361133813007	23689.77864654085	22161.73652551883	0.21088598389545934	0.20760880116040478	54.038756986381486	2085.082180664409	50.716416102819494	1956.88994015567
16.859405169286727	12181.297531179165	11528.120453046018	16681.36523368123	15681.60494451612	18766.425429344596	17606.254334875062	20639.129737165957	19336.991555614703	23696.786723325626	22168.292083881894	0.21089602377318314	0.20761864173788908	52.64658644962765	2043.6023681140505	49.410545916776755	1917.9878491149284
16.960991566550526	12184.391434725085	11531.057774666713	16685.951572936174	15685.920312492985	18771.70294479859	17611.20749303664	20645.020976680145	19342.511747835422	23703.661746718462	22174.723162086208	0.2109062462466135	0.20762866128221083	51.26471045354265	2001.9490209943615	48.11433642821794	1878.923187873792
17.063190072960847	12187.408436404692	11533.922492426413	16690.439147218014	15690.14290794304	18776.871560720414	17616.05851982671	20650.794081635257	19347.92127065382	23710.40321338416	22181.029289106107	0.21091665465199014	0.20763886306315255	49.89308321202407	1960.1221776274033	46.82774471161247	1839.6959965326823
17.166004376783235	12190.348133203692	11536.714227981469	16694.827519640025	15694.272321453838	18781.930824512525	17620.806991260528	20656.448582976784	19353.219684820644	23717.010621307472	22187.20999514809	0.21092725238698035	0.20764925041069632	48.53165904554771	1918.1218802318908	45.55072794179432	1800.3063189187087
17.26943818850684	12193.21012028499	11539.432601316183	16699.116252815715	15698.308143165694	18786.88028369268	17625.4524834726	20661.98401227666	19358.406551677283	23723.483469826413	22193.264811681907	0.21093804291182827	0.2076598267161462	47.18039238231722	1875.9481749678962	44.28324339474784	1760.7542026257142
17.37349524097843	12195.993990962961	11542.077230719293	16703.304908857604	15702.249962770911	18791.719485904214	17629.994572726522	20667.39990175306	19363.481433174453	23729.82125966585	22199.19327147196	0.21094902975052104	0.207670595433276	45.83923775788571	1833.6011119550094	43.0252484476805	1721.0396990417503
17.478179289537028	12198.699336677259	11544.647732760151	16707.393049375965	15706.097369513005	18796.447978926404	17634.43283542495	20672.695784290554	19368.443891891115	23736.023492971617	22204.994908609162	0.21096021649198182	0.20768156007949407	44.50814981343865	1791.0807452131994	41.776700577378506	1681.1628632922657
17.583494112149474	12201.325746965778	11547.143722264027	16711.38023547695	15709.849952185363	18801.06531068446	17638.766848119118	20677.871193459945	19373.29349105313	23742.08967334445	22210.669258542643	0.21097160679128524	0.20769272423703544	43.18708329592482	1748.3871326707304	40.537557359959465	1641.1237542419694
17.689443509546752	12203.872809437366	11549.564812287244	16715.26602776099	15713.507299130124	18805.57102925992	17642.996187518835	20682.925663538692	19378.02979455248	23748.019305874797	22216.215858112264	0.21098320437089357	0.20770409155417405	41.87599305759068	1705.5203361669555	39.30777647078503	1600.9224345069379
17.79603130536116	12206.340109743682	11551.910614091505	16719.04998632064	15717.068998236582	18809.96468290068	17647.120430502073	20687.85872953111	19382.652366966246	23753.81189717756	22221.634245581074	0.2109950130219194	0.20771566574645828	40.57483405516541	1662.4804214299656	38.08731568363146	1560.5589704304002
17.90326134626431	12208.727231550656	11554.180737117837	16722.73167073842	15720.5346369396	18814.245820031247	17651.139154124812	20692.669927188963	19387.160773575983	23759.466955427473	22226.923960668366	0.21100703660541148	0.20772745059797154	39.28356134974456	1619.2674580789171	36.87613287042768	1520.033432085067
18.011137502105942	12211.033756509181	11556.374788959864	16726.31064008432	15723.903802217656	18818.413989262775	17655.051935630665	20697.358793031963	19391.554580387008	23764.983990394616	22232.08454458282	0.21101927905366538	0.2077394499626171	38.00213010578591	1575.8815195895731	35.67418600062956	1479.3458932531066
18.119663666053608	12213.259264225277	11558.492375336582	16729.786452913126	15727.176080590829	18822.46873940318	17658.858352460604	20701.924864368535	19395.833354147933	23770.362513480333	22237.115540056107	0.21103174437155992	0.2077516677654255	36.73049559089122	1532.3226833040826	34.481433140608715	1438.4964314205572
18.228843754733095	12215.403332229584	11560.533100064495	16733.15866726151	15730.35105811846	18826.40961946718	17662.557982262562	20706.367679316652	19399.996662370242	23775.60203775353	22242.016491376773	0.21104443663791866	0.20776410800389078	35.46861317464209	1488.591030383017	33.29783245298313	1397.4851277456619
18.338681708369887	12217.465535946143	11562.496565029096	16736.426840644803	15733.428320396593	18830.236178686184	17666.150402900996	20710.686776824692	19404.04407334793	23780.702077987185	22246.786944424304	0.21105736000689823	0.20777677474932948	34.21643832909467	1444.6866458305158	32.12334219684999	1356.3120670812204
18.44918149093129	12219.445448660701	11564.382370155983	16739.590530053756	15736.407452555402	18833.947966518466	17669.635192466598	20714.881696692737	19407.975156177527	23785.66215069553	22251.42644670392	0.2110705187094042	0.20778967214826752	32.97392662696075	1400.6096184332855	30.95792072598124	1314.9773379149847
18.56034709026951	12221.34264148801	11566.190113380922	16742.649291950584	15739.288039255955	18837.544532658714	17673.01192928555	20718.951979593392	19411.789480777705	23790.481774170945	22255.93454738102	0.21108391705453325	0.20780280442385324	31.741033742349828	1356.3600407871418	29.801526489813114	1273.4810323994607
18.672182518265565	12223.156683338935	11567.919390619849	16745.60268226549	15742.069664687384	18841.02542704837	17676.280191929396	20722.89716709363	19415.486617909803	23795.160468522226	22260.310797316906	0.21109755943104325	0.20781617587729917	30.51771544951771	1311.938009253703	28.65411803209281	1231.8232463155873
18.784691810974078	12224.887140886267	11569.56979573762	16748.450256392058	15744.751912563095	18844.39019988494	17679.4395592241	20726.716801675713	19419.066139197545	23799.697755712037	22264.55474910377	0.2111114503088535	0.20782979088935014	29.303927622066112	1267.3436239301227	27.515653990223655	1190.0040790406056
18.897879028768923	12226.533578530398	11571.140920516638	16751.191569183175	15747.334366117395	18847.63840163216	17682.48961025976	20730.410426759187	19422.52761714768	23804.093159595763	22268.665957101024	0.21112559424057187	0.20784365392177914	28.099626233190065	1222.5769886537455	26.386093095279648	1148.0236335550435
19.01174825648978	12228.095558363762	11572.632354624378	16753.826174946018	15749.816608101304	18850.769583029363	17685.429924399687	20733.97758672223	19425.87062517014	23808.346205959926	22272.643977471136	0.21113999586305446	0.2078577695189175	26.904767354062642	1177.6382109448314	25.265394170884974	1105.882016397547
19.126303603589555	12229.572640134938	11574.043685580555	16756.35362743726	15752.198220778568	18853.78329510133	17688.26008128989	20737.417826923695	19429.09473759873	23812.45642256156	22276.488368216444	0.21115465989899287	0.20787214230920734	25.719307154242415	1132.5274020186625	24.1535161332431	1063.5793376648799
19.241549204282624	12230.964381211717	11575.37449872336	16758.773479857635	15754.478785921052	18856.679089167697	17690.979660868168	20740.730693724858	19432.199529711615	23816.42333916756	22280.198689215882	0.21116959115853415	0.2078867770067903	24.543201900232816	1087.2446767170914	23.05041798997263	1021.1157109639607
19.357489217694134	12232.270336543537	11576.624377175125	16761.08528484639	15756.65788480408	18859.456516852504	17693.588243373328	20743.915734511527	19435.184577752134	23820.246487594584	22283.77450226229	0.21118479454093195	0.20790167841312512	23.376407955947798	1041.7901535355486	21.95605884050019	978.4912534272298
19.474127828010037	12233.490058623142	11577.792901807255	16763.28859447545	15758.735098201487	18862.115130093684	17696.085409354368	20746.972497716277	19438.049458949714	23823.92540174948	22287.215371100105	0.21120027503623034	0.20791685141863614	22.218881781373057	996.1639545513317	20.870397874852642	935.7060856563039
19.59146924462811	12234.623097447327	11578.879651204317	16765.38296024309	15760.710006380217	18864.65448115228	17698.470739679386	20749.900532840587	19440.793751540703	23827.459617669694	22290.52086146321	0.2112160377269798	0.20793230100439467	21.070579932144028	950.3662054119632	19.793394373220508	892.7603317066096
19.709517702309874	12235.669000477024	11579.88420162755	16767.36793306752	15762.58218909488	18867.074122621845	17700.743815544698	20752.69939047738	19443.417034789632	23830.84867356455	22293.690541113396	0.21123208778998767	0.2079480322438351	19.931459058716428	904.3970352783799	18.725007705186727	849.6541190403514
19.828277461333414	12236.627312596318	11580.806126977335	16769.24306327983	15764.35122558165	18869.373607437385	17702.9042184835	20755.3686223333	19445.918889010107	23834.09210985634	22296.723979878774	0.21124843049810257	0.20796405030450052	18.801475906322594	858.2565768281929	17.665197329668445	806.3875785241835
19.94775280764713	12237.497576070948	11581.644998755255	16771.00790061704	15766.016694552343	18871.552488884765	17704.951530374972	20757.907781251644	19448.298895586468	23837.18946922258	22299.62074969325	0.21126507122203453	0.2079803604498282	17.68058731414203	811.9449662026018	16.613922794203972	762.9608443896286
20.067948053024427	12238.279330505564	11582.40038602496	16772.661994214282	15767.578174187647	18873.61032060937	17706.885333452723	20760.316421234762	19450.556636994857	23840.140296637765	22302.38042463553	0.21128201543220856	0.2079969680409657	16.568750214370084	765.46234296076	15.57114373416698	719.3740541934967
20.188867535219305	12238.972112800473	11583.071855372586	16774.20489259711	15769.035242130534	18875.54665662528	17708.7052103137	20762.594097467234	19452.69169682502	23842.9441394164	22305.002580969292	0.21129926870066074	0.2080138785386236	15.465921632450772	718.8088500681333	14.536819872664637	675.6273487973958
20.31051561812294	12239.575457107161	11583.65897086602	16775.636143673088	15770.387475478896	18877.36105132387	17710.410743926528	20764.740366338556	19454.7036598017	23845.60054725572	22307.4867971831	0.21131683670296236	0.20803109750496754	14.3720586856507	671.9846338327043	13.510911019693594	631.7208723248914
20.432896691921076	12240.088894783165	11584.161294013633	16776.955294723266	15771.63445077824	18879.05305948266	17712.001517640183	20766.754785466463	19456.592111806596	23848.109072279374	22309.832654031223	0.2113347252201922	0.20804863060554396	13.287118582826224	624.9898438761011	12.493377071528812	587.6547721247189
20.55601517325261	12240.511954345793	11584.578383721819	16778.161892393036	15772.775744013652	18880.622236273746	17713.477115192163	20768.63691371992	19458.356639899965	23850.469269081088	22312.03973457434	0.21135294014094103	0.20806648361124608	12.211058623419376	577.8246330656111	11.484178009835887	543.4291987107135
20.679875505368887	12240.844161424984	11584.909796251912	16779.255482682744	15773.810930601672	18882.068137272297	17714.837120716813	20770.386311242444	19459.996832342684	23852.68069476894	22314.107624221022	0.21137148746335682	0.2080846624003198	11.143836197748897	530.4891575165093	10.483273902180372	499.04430577438325
20.804482158294064	12241.085038715308	11585.155085176159	16780.23561093798	15774.739585381805	18883.390318465026	17716.081118753595	20772.002539475685	19461.512278618367	23854.742909010245	22316.035910769526	0.21139037329723445	0.20810317296040598	10.085408785598702	482.98357651149854	9.49062490054348	454.5002501071431
20.92983962898646	12241.234105926736	11585.313801332659	16781.101821839216	15775.561282607452	18884.58833625823	17717.208694254987	20773.485161182736	19462.902569455393	23856.655474076473	22317.824184449804	0.21140960386614208	0.2081220213906271	9.035733955810429	435.3080524550751	8.506191240958287	409.7971915556118
21.055952441500814	12241.29087973463	11585.38549277952	16781.853659391265	15776.275595936684	18885.66174748605	17718.219432594524	20774.833740471913	19464.167296849253	23858.417954888915	22319.47203796618	0.21142918550959278	0.20814121390371232	7.994769365468528	387.4627508181147	7.52993324266572	364.9352929722518
21.18282514715158	12241.254873728478	11585.369704747915	16782.490666912046	15776.882098422386	18886.610109418205	17719.112919574454	20776.04784282029	19465.306054084765	23860.0299190645	22320.979066540083	0.2114491246852591	0.20816075682816754	6.962472759725642	339.44784010294825	6.5618113083037315	319.9147201986052
21.31046232467717	12241.12559835987	11585.265979594362	16783.012387021306	15777.38036250234	18887.432979768073	17719.888741433664	20777.12703509783	19466.31843575877	23861.490936962487	22322.34486795371	0.21146942797123133	0.20818065661048674	5.938801970813074	291.2634917795658	5.601785922568524	274.7356419917196
21.438868580405217	12240.902560889055	11585.0738567518	16783.418361628388	15777.769959988478	18888.129916700113	17720.546484854975	20778.070885590987	19467.204037802447	23862.800581731037	22323.569042593477	0.2114901020683202	0.2082009198174095	4.923714917575126	242.90988023020327	4.649817651894409	229.398229975719
21.568048548418737	12240.585265330767	11584.792872679865	16783.708131920026	15778.050462056122	18888.700478837607	17721.085736972796	20778.878964027062	19467.96245750417	23863.95842935479	22324.651193494472	0.21151115380240787	0.20822155313822083	3.917169604974333	194.38718269951642	3.705867144279182	183.90265860920772
21.69800689072348	12240.173212398642	11584.422560813993	16783.881238347323	15778.221439232486	18889.14422526989	17721.506085380286	20779.550841598197	19468.59329353219	23864.96405870249	22325.59092638495	0.2115325901268448	0.20824256338710126	2.9191241227963474	145.69557920098305	2.769895127697964	138.24910509306937
21.828748297416116	12239.66589944864	11583.962451513502	16783.937220612348	15778.282461384852	18889.460715559548	17721.807118136476	20780.086090985606	19469.09614595744	23865.817051575184	22326.387849731324	0.21155441812489473	0.2082639575055195	1.929536645184271	96.83525246754289	1.841862409899477	92.43774932436645
21.960277486853503	12239.062820421232	11583.412072008601	16783.8756176542	15778.233097708235	18889.649509749404	17721.988423773222	20780.484286383864	19469.47061627646	23866.51699275487	22327.0415747836	0.21157664501222834	0.20828574256467755	0.9483654311770806	47.80638793949038	0.9217298789008055	46.46877389261499
22.092599205822967	12238.363465782673	11582.770946346525	16783.695967634885	15778.07291671289	18889.710168369675	17722.049591302308	20780.745003525702	19469.716307434745	23867.06347005398	22327.551715621612	0.21159927813946935	0.20830792576800217	-0.02443117774964776	-1.3908263854682446	0.009458500615437515	0.34236393915489316
22.225718229713628	12237.567322464536	11582.038595336064	16783.397807923953	15777.801486210701	18889.64225244415	17721.990210221655	20780.867819706007	19469.8328238494	23867.456074364436	22327.91788920082	0.21162232499479003	0.20833051445368794	-0.988894757363596	-50.75619998248294	-0.8949906808993546	-45.94129286892712
22.359639362688714	12236.673873802665	11581.214536491574	16782.980675083494	15777.418373301849	18889.445323497206	17721.809870522284	20780.852313807	19469.81977143283	23867.694399708314	22328.13971539962	0.21164579320655977	0.20835351609729025	-1.9450668011704693	-100.28953985311091	-1.7916565436607925	-92.38200638303533
22.494367437858962	12235.682599474309	11580.298283975295	16782.444104851813	15776.923144360318	18889.11894355969	17721.50816269431	20780.698066322573	19469.676757615765	23867.77804328802	22328.216817066208	0.21166969054604734	0.2083769383143751	-2.892988722102018	-149.99065065709874	-2.68057788941951	-138.9795840936713
22.629907317457054	12234.592975434363	11579.289348538852	16781.78763212702	15776.315365019349	18888.66267517526	17721.08467773327	20780.404659383315	19469.403391370815	23867.706605537547	22328.14882006647	0.21169402493017916	0.20840078886321617	-3.8327018518175464	-199.85933471750468	-3.5617934432812035	-185.7338311392814
22.766263893012997	12233.404473850138	11578.1872374634	16781.010790949917	15775.594600156164	18888.07608140623	17720.539007146057	20779.971676781435	19468.999283235982	23867.47969017403	22327.935353332115	0.2117188044243516	0.20842507564755228	-4.76424744266842	-249.89539216598496	-4.4353418551327195	-232.64455043105409
22.903442085530802	12232.116563034811	11576.991454498519	16780.113114486187	15774.760413876125	18887.358725839185	17719.870742956617	20779.39870399567	19468.464045338154	23867.0969042497	22327.57604890916	0.2117440372453026	0.2084498067193984	-5.687666667916346	-300.09862100472674	-5.3012617000349564	-279.71154270973057
23.041446845665973	12230.72870737953	11575.701499799925	16779.094135008098	15773.81236949644	18886.51017259045	17719.079477711573	20778.685328216416	19467.79729141685	23866.55785820448	22327.070542007103	0.21176973176404137	0.20847499028191557	-6.603000622373656	-350.4688171800226	-6.15959147875401	-326.934606611263
23.180283153904217	12229.240367284201	11574.316869865914	16777.95338387561	15772.750029529296	18885.529986311358	17718.164804485583	20777.83113837093	19466.99863684794	23865.86216591904	22326.418471048455	0.21179589650883598	0.2085006346923355	-7.510290322927176	-401.0057746670209	-7.010369618394179	-374.31353875249624
23.31995602074116	12227.650999086785	11572.837057472472	16776.690391516793	15771.572955664391	18884.417732193266	17717.126316886523	20776.835725148627	19466.06769866758	23865.00944476844	22325.619477718792	0.21182254016826657	0.2085267484649526	-8.409576709658722	-451.70928558381274	-7.853634473183774	-421.8481338173151
23.460470486863187	12225.960054991205	11571.26155160704	16775.304687407606	15770.280708750875	18883.172975972233	17715.96360906038	20775.69868102636	19465.004095596032	23863.999315676094	22324.673207017255	0.2118496715943357	0.20855334027416852	-9.300900646630907	-502.5791402827017	-8.689424325406435	-469.538184652105
23.60183162332936	12224.166982993736	11569.589837400952	16773.79580005101	15768.872848778656	18881.795283933552	17714.67627569596	20774.41960029388	19463.80744806171	23862.831403168482	22323.5793073075	0.21187729980564848	0.20858041895760757	-10.184302922396455	-553.6151274400763	-9.517777385815862	-517.3834823430516
23.744044531754422	12222.271226807958	11567.82139606049	16772.163256955424	15767.348934859156	18880.28422291597	17713.26391202936	20772.99807907933	19462.47737822524	23861.505335430193	22322.337430369233	0.21190543399065404	0.20860799351928952	-11.059824250740348	-604.8170341546647	-10.338731794232444	-565.3838163022883
23.887114344492932	12220.272225788154	11565.95570479653	16770.406584612498	15765.708525205413	18878.63936031569	17711.726113848224	20771.43371537487	19461.013510003657	23860.020744359714	22320.947231450224	0.21193408351095636	0.20863607313287238	-11.927505271487462	-656.1846460532397	-11.15232562039455	-613.5389743656851
24.031046224824397	12218.16941485116	11563.99223675275	16768.52530847416	15763.951177111505	18876.86026409005	17710.062477495714	20769.726109062292	19459.41546909459	23858.377265625575	22319.408369318782	0.211963257904691	0.20866466714495982	-12.78738655152847	-707.7177474200726	-11.958596864860738	-661.8487429101951
24.175845367139747	12215.962224396575	11561.93046093233	16766.518952928873	15762.076446931285	18874.946502760868	17708.272599874166	20767.874861938715	19457.68288300056	23856.57453872306	22317.720506316702	0.21199296688997546	0.20869378507848005	-13.639508585256408	-759.4161212719046	-12.757583459460875	-710.3129069223069
24.32151699712871	12213.650080225465	11559.76984212323	16764.387041277318	15760.083890056556	18872.89764541768	17706.356078448665	20765.879577742497	19455.815381053395	23854.612207031678	22315.883308412904	0.212023220368428	0.20872343663613022	-14.483911795708991	-811.2795495111495	-13.549323268176522	-758.9312501293607
24.468066371968433	12211.23240345724	11557.50984082184	16762.12909570704	15757.973060894357	18870.713261720346	17704.312511250067	20763.739862178914	19453.812594438547	23852.48991787277	22313.89644525732	0.21205402842876256	0.20875363170389682	-15.320636534903315	-863.3078130055219	-14.333854087730288	-807.7035550838336
24.61549878051318	12208.70861044508	11555.149913155234	16759.744637266693	15755.743512843814	18868.39292190182	17702.14149687809	20761.45532294635	19451.674156219815	23850.207322568313	22311.75959023569	0.21208540135045628	0.20878438035464847	-16.149723085130972	-915.5006917398423	-15.111213648546254	-856.6296032895334
24.763819543485244	12206.078112689333	11552.689510801556	16757.233185839017	15753.394798271866	18865.936196770002	17699.84263450369	20759.025569761976	19449.399701363604	23847.764076499527	22309.472420524377	0.2121173496074951	0.20881569285180118	-16.971211659772962	-967.8579649445601	-15.881439615601266	-905.7091753236018
24.91303401366693	12203.340316749469	11550.128080909104	16754.59426011345	15750.926468488648	18863.342657709818	17697.415523871536	20756.45021438805	19446.988866763786	23845.159839166747	22307.034617146233	0.21214988387219716	0.20884757965306439	-17.785142403539794	-1020.3794111870229	-16.644569588628656	-954.9420509189367
25.063147576093755	12200.494624154007	11547.465066013523	16751.827377557587	15748.33807372185	18860.611876684598	17694.859765301935	20753.728870657917	19444.441291266307	23842.394274249484	22304.445865026715	0.21218301501911832	0.2088800514142638	-18.591555393999442	-1073.0648085451685	-17.400641103449743	-1004.3280091159977
25.214165648248784	12197.540431308733	11544.699903953411	16748.932054387933	15745.629163090396	18857.74342623725	17692.17495969252	20750.861154502192	19441.756615693906	23839.4670496672	22301.70585305064	0.21221675412903723	0.2089131189932426	-19.390490642406803	-1125.9139347434975	-18.149691632912436	-1053.866828394588
25.366093680258146	12194.477129402952	11541.832027784096	16745.90780553964	15742.799284577179	18854.736879490934	17689.36070851948	20747.84668397489	19438.934482870838	23836.377837640593	22298.81427411937	0.21225111249302683	0.20894679345384942	-20.18198809417663	-1178.9265672760084	-18.891758587182267	-1103.5582867772318
25.518937155087716	12191.30410431396	11538.860865689809	16742.754144635543	15739.847985001217	18851.5918101496	17686.416613838726	20744.685079279836	19435.97453764784	23833.126314753696	22295.770825208852	0.2122861016166112	0.20898108607000637	-20.966087629982212	-1232.1024835570715	-19.626879314819234	-1153.402161973063
25.672701588741027	12188.020736509421	11535.785840893881	16739.47058395404	15736.77480998869	18848.307792497842	17683.34227828636	20741.375962796763	19432.87642692688	23829.71216201626	22292.57520742787	0.21232173322400824	0.2090160083298669	-21.742829066839477	-1285.4414610890672	-20.355091103665472	-1203.3982315207832
25.827392530458226	12184.626400947887	11532.606371567235	16736.05663439623	15733.579303943337	18844.884401400603	17680.13730507908	20737.91895910785	19429.639799686178	23826.13506492715	22289.227126077203	0.2123580192624684	0.20905157194005788	-22.512252158609044	-1338.9432775918394	-21.076431181441876	-1253.546272914391
25.983015562916506	12181.120466977203	11529.32187073494	16732.51180545194	15730.261010015822	18841.321212302337	17676.80129801403	20734.313695023997	19426.26430700514	23822.394713538037	22285.726290709143	0.2123949719066995	0.20908778883001655	-23.274396597516898	-1392.6077111945488	-21.79093671713781	-1303.8460637750104
26.139576302431465	12177.502298230815	11525.931746180782	16728.835605164768	15726.819470072187	18837.617801225693	17673.333861468276	20730.55979961119	19422.749602089283	23818.490802517812	22282.07241518764	0.21243260356338925	0.2091246711564155	-24.02930201446725	-1446.4345405725762	-22.49864482121484	-1354.2973819691688
26.297080399159835	12173.771252522109	11522.435400350072	16725.02754009625	15723.254224661554	18833.773744770002	17669.73460039805	20726.656904217125	19419.095340295447	23814.423031217844	22278.265217749235	0.21247092687582586	0.2091622313076868	-24.77700798051228	-1500.4235451342538	-23.199592546945496	-1404.9000057843514
26.455533537303385	12169.926681736357	11518.83223025019	16721.087115288716	15719.564812982564	18829.788620108953	17666.003120337304	20722.60464249742	19415.301179156646	23810.191103737514	22274.304421064255	0.21250995472861287	0.20920048190863888	-25.51755400795082	-1554.574505215045	-23.89381689154834	-1455.6537141059525
26.614941435314055	12165.967931720632	11515.121627349256	16717.013834227317	15715.750772849076	18825.662004988084	17662.13902739605	20718.402650442265	19411.366778407257	23805.79472899067	22270.189752298884	0.2125497002524922	0.20923943582517646	-26.250979550553893	-1608.8872022060677	-24.58135479636985	-1506.5582865318283
26.77530984610034	12161.894342171463	11511.302977472751	16712.807198800892	15711.811640654849	18821.393477721776	17658.141928258286	20714.05056640294	19407.291800008203	23801.233620772822	22265.92094317788	0.21259017682926504	0.20927910616911993	-26.977324005354603	-1663.361418790184	-25.262243148317793	-1557.6135035790503
26.93664455723489	12157.705246520027	11507.375660697822	16708.466709261585	15707.746951337032	18816.98261718953	17654.011430179286	20709.548031118233	19403.075908171937	23796.507497828647	22261.497730047664	0.2126313980968242	0.20931950630312787	-27.696626713324804	-1717.9969391082413	-25.93651878075616	-1608.8191468482837
27.098951391163432	12153.399971815217	11503.339051245628	16703.99186418354	15703.556238338817	18812.429002832072	17649.747140982658	20704.8946877411	19398.718769387757	23791.61608392063	22256.91985394038	0.21267337795429045	0.20936064984572975	-28.408926960561075	-1772.7935489658266	-26.604218474509253	-1660.17499920493
27.26223620541477	12148.977838604053	11499.192517371215	16699.3821604201	15699.239033570742	18807.73221464656	17645.34866905666	20700.09018186505	19394.22005244679	23786.55910789795	22252.187060638207	0.21271613056726688	0.20940255067646601	-29.11426397948526	-1827.7510360530578	-27.265378958873043	-1711.6808449751697
27.426504892812353	12144.438160809848	11494.93542125136	16694.637093060126	15694.794867371173	18802.891833181562	17640.815623350303	20695.13416155078	19389.57942846729	23781.3363037664	22247.299100738725	0.2127596703732006	0.20944522294113807	-29.812676949477463	-1882.869190109428	-27.920036912255455	-1763.3364701000974
27.59176338168682	12139.780245607784	11490.56711886995	16689.756155382864	15690.223268465468	18797.907439531362	17636.147613368794	20690.02627735274	19384.79657091978	23775.94741075892	22242.255729720706	0.21280401208686894	0.20948868105717727	-30.50420499860047	-1938.147803193424	-28.56822896382073	-1815.141662382055
27.758017636089992	12135.003393297853	11486.086959900975	16684.738838811518	15685.52376392396	18792.778615329564	17631.344249168385	20684.76618234549	19379.871155652138	23770.392173406657	22237.056708010496	0.21284917070598003	0.20953293971912706	-31.18888720434188	-1993.586669869721	-29.209991694071505	-1867.0962116499431
27.925273656010095	12130.10689717531	11481.494287589205	16679.584632865724	15680.695879118906	18787.50494274241	17626.40514135095	20679.353532150402	19374.802860914893	23764.670341611105	22231.70180104941	0.2128951615168987	0.20957801390424963	-31.86676259480737	-2049.1855874513276	-29.84536163602752	-1919.1999099818058
28.09353747758831	12125.090043398328	11476.788438628246	16674.293025112413	15675.739137679997	18782.08600446112	17621.329901057677	20673.787984961997	19369.591367386245	23758.78167071661	22226.190779361405	0.2129420001005013	0.209623918878253	-32.53787015018315	-2104.944356239401	-30.47437527643342	-1971.4525519208983
28.2628151733366	12119.952110853026	11471.968743036216	16668.863501115546	15670.653061448827	18776.521383693966	17616.11813996251	20668.069201574486	19364.236358197304	23752.725921583922	22220.52341862178	0.2129897023381529	0.2096706702011444	-33.202248803543625	-2160.8627797532827	-31.09706905670464	-2023.853934690822
28.43311285235687	12114.692371015584	11467.034524028653	16663.295544384222	15665.43717043185	18770.810664157398	17610.769470264717	20662.196845408165	19358.7375189571	23746.502860664263	22214.69949972633	0.21303828441782696	0.20971828373321694	-33.85993744254665	-2216.9406650052406	-31.713479374317103	-2076.403858436737
28.604436660561465	12109.310087811564	11461.985097888939	16657.588636319506	15660.090982752197	18764.953430066686	17605.283504681083	20656.17058253579	19353.094537777724	23740.112260074282	22208.718808861388	0.21308776284035114	0.20976677564116428	-34.510974910270306	-2273.177822731901	-32.32364258354937	-2129.1021264353767
28.77679278089485	12103.804517472345	11456.819773835918	16651.742256159716	15654.614014600069	18758.949266125863	17599.65985643737	20649.99008170896	19347.3071052994	23733.55389767182	22202.581137574518	0.2131381544257979	0.20981616240433562	-35.15540000666806	-2329.574067672249	-32.92759499706881	-2181.9485453655943
28.950187433556945	12098.174908388477	11451.537853888767	16645.75588092415	15649.005780181677	18752.797757516884	17593.89813925912	20643.65501438438	19341.37491471543	23726.82755713233	22196.286282845922	0.213189476320018	0.20986646082112873	-35.7932514898348	-2386.1292188358493	-33.52537288674648	-2234.9429255230352
29.124626876227456	12092.420500960085	11446.138632729118	16639.62898535536	15643.265791666945	18746.498489888185	17587.997967361956	20637.165054750214	19335.297661797315	23719.93302802626	22189.834047160697	0.21324174600131937	0.20991768801552468	-36.424568077643926	-2442.843099807389	-34.11701248538884	-2288.0850811214186
29.30011740429177	12086.540527443982	11440.621397560033	16633.361041859593	15637.393559135366	18740.051049342255	17581.958955440856	20630.51987975199	19329.07504491939	23712.87010589692	22183.22423858153	0.21329498128729443	0.20996986144377328	-37.04938844883145	-2499.715539018158	-34.702549987756356	-2341.3748305323534
29.476665351068124	12080.534211797818	11434.985427962383	16626.951520445924	15631.388590520857	18733.45502242277	17575.780718659178	20623.719169119016	19322.706765083974	23705.638592339616	22176.45667082264	0.21334920034180627	0.2100229989012244	-37.667751244334795	-2556.7463700380176	-35.28202155150211	-2394.811996538192
29.654277088036206	12074.400769520755	11429.229995747904	16620.399888663396	15625.25039155465	18726.709996100653	17569.46287263661	20616.762605390162	19316.19252594599	23698.238295081206	22169.531163324045	0.21340442168212695	0.2100771185293184	-38.279695068704314	-2613.9354318818077	-35.8554632988089	-2448.3964066333137
29.832959025067048	12068.139407491	11423.354364809351	16613.705611536723	15618.978465706898	18719.81555775959	17563.00503343665	20609.64987394007	19309.53203383787	23690.669028060875	22162.447541326997	0.21346066418624407	0.21013223882273302	-38.88525849196594	-2671.282569362782	-36.422911317960825	-2502.1278933300637
30.0127176106544	12061.749323799639	11417.35779096725	16606.86815149979	15612.572314126324	18712.771295180268	17556.40681755293	20602.380663004627	19302.724997793917	23682.93061151118	22155.205635949682	0.21351794710032795	0.2101883786366907	-39.484480051156424	-2728.787633410655	-36.984401664674806	-2556.0062944497913
30.193559332147448	12055.229707581266	11411.239521813673	16599.88696832779	15606.03143557854	18705.576796524223	17549.66784189519	20594.954663706987	19295.77112957509	23675.022872040583	22147.805284264305	0.21357629004637477	0.21024555719443716	-40.077398250861734	-2786.4504813449457	-37.539970362660824	-2610.031453375239
30.37549071598484	12048.579738840936	11404.998796552609	16592.76151906729	15599.355326382538	18698.23165031664	17542.787723774287	20587.371570083204	19288.6701436935	23666.945642716615	22140.246329374728	0.21363571303002155	0.2103037940948883	-40.664051565509	-2844.2709772749804	-38.08965340575378	-2664.203219414223
30.55851832793038	12041.798588277437	11398.634845836868	16585.49125796439	15592.543480345365	18690.735445428138	17535.766080886282	20579.631079107712	19281.421757436736	23658.69876314986	22132.52862049493	0.2136962364485402	0.21036310932045293	-41.24447844183305	-2902.24899251014	-38.63348676011083	-2718.521448169835
30.742648773309874	12034.885417102629	11392.146891601427	16578.075636390586	15585.5953886948	18683.0877710554	17528.60253129548	20571.732890718402	19274.02569089186	23650.282079578494	22124.65201302797	0.21375788109902005	0.21042352324503655	-41.818717298861884	-2960.384405818302	-39.17150636418228	-2772.986001778394
30.92788869724955	12027.839376857519	11385.534146893679	16570.514102767487	15578.510540010835	18675.288216701632	17521.296693417316	20563.6767078425	19266.48166697011	23641.695444954847	22116.616368646803	0.2138206681867356	0.21048505664223083	-42.38680653017218	-3018.67710384354	-39.70374813087983	-2827.5967492884956
31.114244784915854	12020.659609223747	11378.795815699437	16562.806102488412	15571.288420154455	18667.336372155012	17513.8481859994	20555.462236421132	19258.789411430436	23632.93871903152	22108.421555374713	0.2138846193337114	0.2105477306936905	-42.948784506756056	-3077.1269815796986	-40.23024795010133	-2882.3535670936108
31.30172376175672	12013.345245831415	11371.931092765575	16554.951077838414	15563.928512194867	18659.23182746666	17506.256628102135	20547.089185434368	19250.948652903488	23624.01176844921	22100.067447667356	0.2139497565874855	0.21061156699770903	-43.5046895771884	-3135.7339426530525	-40.75104168894177	-2937.256339187734
31.4903323937443	12005.895408062906	11364.939163418894	16546.948467912196	15556.430296334855	18650.974172927636	17498.521639078455	20538.557266926196	19242.95912291553	23614.914466825532	22091.55392649572	0.21401610243007693	0.2106765875779906	-44.05456006987515	-3194.497899775859	-41.26616519367235	-2992.30495757889
31.68007748761912	11998.309206852251	11357.819203380937	16538.797708529477	15548.793249833763	18642.56299904452	17490.642838552263	20529.866196029	19234.82055591192	23605.64669484448	22082.880879429642	0.21408367978716644	0.21074281489263186	-44.59843429552711	-3253.418775214348	-41.77565429206152	-3047.4993227119558
31.870965891135747	11990.585742480314	11350.570378578832	16530.49823214814	15541.016846928504	18633.99789651398	17482.619846395966	20521.01569098792	19226.532689280495	23596.208340346962	22074.048200722442	0.21415251203749025	0.21081027184331064	-45.13635054849874	-3312.4965011938475	-42.279544794648245	-3102.8393438444473
32.063004493309954	11982.724104365605	11343.19184495211	16522.04946777509	15533.100558752383	18625.27845619626	17474.452282706963	20512.00547318513	19218.09526337487	23586.599298422432	22065.055791396408	0.214222623022458	0.21087898178469525	-45.66834710907278	-3371.7310203649104	-42.7778724967211	-3158.3249394688755
32.25620022466719	11974.723370850455	11335.682748255282	16513.450840874484	15525.043853251615	18616.404269087263	17466.13976778296	20502.83526716371	19209.50802153741	23576.819471501294	22055.903559329203	0.2142940370559981	0.2109489685340746	-46.194462245075556	-3431.122286260128	-43.27067317983892	-3213.9560377178714
32.45056005749291	11966.582608982826	11328.042223856228	16504.70177327374	15516.846195099737	18607.374926289707	17457.681922096366	20493.50480065159	19200.770710122255	23566.86876944873	22046.591419341436	0.2143667789346368	0.21102025638121732	-46.714734214045166	-3490.6702637700364	-43.75798261388263	-3269.7325768182054
32.64609100608406	11958.300874293092	11320.26939653005	16495.801683066646	15508.507045609384	18598.190018982685	17449.078366267215	20484.013804584905	19191.883078517825	23556.747109659118	22037.11929328488	0.21444087394781944	0.21109287009846847	-47.22920126565441	-3550.374929674901	-44.23983655916527	-3325.6545055573806
32.84280012700226	11949.877210566208	11312.363380248551	16486.749984514005	15500.025862641833	18588.849138390087	17440.328721035145	20474.36201313134	19182.84487916929	23546.45441715174	22027.487110131886	0.2145163478884787	0.2111668349510828	-47.737901643333316	-3610.2362731089815	-44.71627076795994	-3381.7217837125063
33.040694519328454	11941.310649608859	11304.323277965092	16477.54608794157	15491.402100514024	18579.351875747696	17431.432607230065	20464.549163713156	19173.655867600864	23535.990624667622	22017.694806065803	0.21459322706385506	0.21124217670781378	-48.24087358691031	-3670.2542961225845	-45.187320986922714	-3437.934382565785
33.239781324919136	11932.600211011446	11296.148181394638	16468.18939963501	15482.635209902897	18569.697822268703	17422.389645741467	20454.574997029842	19164.3158024376	23525.355672767197	22007.74232457224	0.2146715383065832	0.21131892165175	-48.73815533466404	-3730.429014216177	-45.653022958947986	-3494.2922853827477
33.44006772866406	11923.744901905027	11287.83717078913	16458.679321732194	15473.724637747262	18559.886569108014	17413.19945748658	20444.439257080612	19154.824445427243	23514.54950992937	21997.629616531587	0.21475130898604267	0.2113970965914216	-49.229785125928174	-3790.760456911288	-46.113412425540446	-3550.7954879398458
33.64156095874556	11914.74371671276	11279.389314707707	16449.01525211228	15464.669827146728	18549.917707324777	17403.86166337693	20434.141691186367	19145.18156146144	23503.572092651357	21987.356640312286	0.21483256701998663	0.21147672887216964	-49.71580120307044	-3851.2486683060415	-46.568525128706824	-3607.4439990315586
33.84426828689945	11905.59563689607	11270.803669782084	16439.196584282054	15455.470217258144	18539.79082784379	17394.375884283865	20423.68205001169	19135.386918597105	23492.423385550093	21976.923361865567	0.2149153408864558	0.211557846387799	-50.196241814068344	-3911.8937076753937	-47.01839681317506	-3664.237841006834
34.04819702867729	11896.299630695072	11262.079280476539	16429.22270725885	15446.12524318887	18529.50552141491	17384.741741002286	20413.06008758612	19125.44028807708	23481.103361464386	21966.329754820865	0.2149996596359828	0.21164047759251242	-50.67114521540498	-3972.695650118869	-47.46306322915916	-3721.1770503725857
34.25335454371064	11886.854652863327	11253.215178842642	16419.093005450377	15436.634335887258	18519.061378571067	17374.95885421306	20402.275561325252	19115.341444350655	23469.612001558427	21955.575800582537	0.21508555290409745	0.2117246515131395	-51.14054967437551	-4033.654587165918	-47.902560134389205	-3778.261678334791
34.45974823597649	11877.259644396694	11244.210384268523	16408.80685853119	15426.996922030032	18508.457989584516	17365.02684444388	20391.3282320514	19105.090165093734	23457.94929542649	21944.661488427646	0.21517305092414202	0.21181039776166807	-51.60449347141548	-4094.770627411548	-48.33692329625046	-3835.4917913801037
34.66738555406454	11867.513532256316	11235.063903222648	16398.363641315907	15417.2124239067	18497.694944421542	17354.9453320287	20380.217864014074	19094.686231228792	23446.11524119894	21933.586815605056	0.21526218454040388	0.21189774654808524	-52.06301490323676	-4156.043897214346	-48.76618849463557	-3892.867471915204
34.87627399144595	11857.61522908518	11225.77472899162	16387.76272362863	15407.280259300473	18486.771832695063	17344.71393706521	20368.944224909625	19084.12942694413	23434.1098456492	21922.351787435327	0.21535298522157414	0.21198672869353735	-52.5161522861963	-4217.474541441072	-49.190391525153245	-3950.3888189462014
35.086421086743854	11847.563632918445	11216.341841412186	16377.003470168804	15397.199841365935	18475.688243615456	17334.332279370756	20357.50708590062	19073.419539712864	23421.933124302006	21910.956417411842	0.21544548507454583	0.21207737564382134	-52.963943958020536	-4279.06272408925	-49.609568200488866	-4008.055948639754
35.29783442400536	11837.357626887515	11206.764206597461	16366.08524037373	15386.970578503668	18464.443765939897	17323.799978436873	20345.906221635156	19062.556360311868	23409.585101543413	21899.40072730362	0.2155397168585566	0.21216971948321056	-53.40642828137061	-4340.808629075065	-50.02375435378781	-4065.868995042518
35.51052163297529	11826.996078917073	11197.040776656522	16355.00738827667	15376.591874230799	18453.037987919095	17313.116653381447	20334.141410264932	19051.53968283966	23397.065810731317	21887.6847472586	0.21563571399968595	0.21226379294863132	-53.84364364726207	-4402.712461024988	-50.43298584180593	-4123.828110808507
35.72449038937153	11816.477841415619	11187.170489408025	16343.769262361451	15366.063127048361	18441.470497242488	17302.281922899474	20322.212433463505	19040.369304734366	23384.375294307945	21875.808515908688	0.21573351060572643	0.21235962944419956	-54.27562847734953	-4464.774445994291	-50.83729854691774	-4181.933467850089
35.93974841516195	11805.801750958912	11177.152268087182	16332.370205412884	15355.383730304839	18429.740880981233	17291.2954052118	20310.119076443694	19029.04502679101	23371.513603913394	21863.77208047592	0.21583314148142418	0.21245726305612048	-54.70242122810305	-4526.994832359254	-51.236728380921704	-4240.185258148238
36.15630347884324	11794.966627966103	11166.985021045923	16320.809554362764	15344.553072055627	18417.848725528747	17280.156718011676	20297.861127974273	19017.5666531781	23358.480800500325	21851.575496879588	0.21593464214411576	0.21255672856797467	-55.12406039376219	-4589.373891618103	-51.63131128779787	-4298.5836944831535
36.374163395721176	11783.971276368795	11156.667641446484	16309.08664013198	15333.570534918965	18405.793616539515	17268.865478409658	20285.438380396536	19005.933991454156	23345.276954450546	21839.218829845195	0.21603804883976266	0.21265806147639238	-55.54058450918819	-4651.911919221282	-52.02108324632718	-4357.129011199344
36.59333602819267	11772.814483272368	11146.199006947822	16297.200787467924	15322.435495927552	18393.575138865297	17257.421302876195	20272.850629639914	18994.14685258341	23331.902145692628	21826.70215301437	0.21614339855939765	0.2127612980071313	-55.952032154433255	-4714.609235541429	-52.40608027415874	-4415.821465078741
36.813829286029524	11761.495018609576	11135.577979384727	16285.151314777271	15311.147326375904	18381.19287648888	17245.823807181958	20260.097675236942	18982.205050950804	23318.356463820863	21814.025549056045	0.21625072905599985	0.21286647513156795	-56.35844195799291	-4777.466186765581	-52.786338430887554	-4474.661336161662
37.03565112666392	11750.011634786273	11124.803404439728	16272.937533954248	15299.705391663596	18368.646412455622	17234.07260633615	20247.179320337746	18970.108404376733	23304.640008215974	21801.189109779258	0.21636007886180436	0.21297363058362098	-56.75985259989102	-4840.48314580461	-53.16189382078301	-4533.6489285673015
37.25880955547555	11738.36306631908	11113.874111307388	16260.558750204049	15288.109051134095	18355.93532880248	17222.167314522558	20234.09537172391	18957.856734131103	23290.752888167284	21788.192936247342	0.21647148730606744	0.21308280287710943	-57.15630281649646	-4903.6605133404955	-53.5327825972272	-4592.784571455326
37.483312626080554	11726.548029464442	11102.788912350603	16248.014261860968	15276.357657908666	18343.059206484053	17210.10754503283	20220.84563982117	18945.44986494643	23276.69522299599	21775.037138893127	0.21658499453329216	0.2131940313235715	-57.54783140427753	-4966.998718837742	-53.89904096619284	-4652.068619951606
37.70916844062219	11714.565221839373	11091.546602749166	16235.303360201695	15264.45055871592	18330.017625296357	17197.89291019772	20207.429938711844	18932.8876250306	23262.467142180365	21761.721837635974	0.2167006415219379	0.2133073560505444	-57.93447722342535	-5030.498221546877	-54.26070518947381	-4711.5014560539275
37.93638515006311	11702.413322033306	11080.145960140017	16222.425329253178	15252.38709371638	18316.81016379764	17185.52302131561	20193.848086146256	18920.169846078854	23248.068785482446	21748.24716200018	0.216818470103622	0.21342281802033242	-58.3162792025978	-5094.159511640668	-54.61781158899248	-4771.083489668556
38.164970954479706	11690.090989210865	11068.585744249005	16209.379445594916	15240.166596321911	18303.436399226204	17172.99748857838	20180.099903553273	18907.296363284895	23233.500303076064	21734.613251234696	0.2169385229828331	0.21354045904926974	-58.69327634297224	-5157.98311129678	-54.97039655057597	-4830.815159602556
38.39493410335793	11677.596862705559	11056.864696514214	16196.164978155872	15227.788393010242	18289.89590741558	17160.315920994726	20166.18521605023	18894.26701535149	23218.761855676905	21720.820254434635	0.2170608437571658	0.21366032182749659	-59.06550772306218	-5221.969575898722	-55.31849652834353	-4890.696934658103
38.626282895891045	11664.929561603629	11044.981539700084	16182.781188005089	15215.251803133733	18276.18826270609	17147.477926310323	20152.1038524515	18881.081644499805	23203.85361467357	21706.868330663845	0.21718547693810453	0.21378244993926407	-59.433012502864585	-5286.119495178573	-55.66214804838819	-4950.729314664379
38.859025681279114	11652.087684318665	11032.934977502899	16169.22732813703	15202.556138723277	18262.313037854055	17134.48311092576	20137.855645276875	18867.740096478683	23188.77576226126	21692.757649079882	0.2173124679723585	0.21390688788378506	-59.79582992885116	-5350.433494481258	-56.00138771348429	-5010.91283164639
39.09317085903034	11639.069808155602	11020.723694146367	16155.502643249867	15189.700704285779	18248.269803936764	17121.33107981063	20123.440430758063	18854.242220572065	23173.52849157601	21678.488389059494	0.21744186326378068	0.21403368109664628	-60.153999339534494	-5414.912236090284	-56.336252208056976	-5071.248051023111
39.328726879264174	11625.874488864854	11008.346353968	16141.606369517995	15176.684796596317	18234.058130254747	17108.021436415173	20108.858048844802	18840.58786960628	23158.112006831514	21664.06074032656	0.21757371019587626	0.2141628759718049	-60.507560169317	-5479.556420451496	-56.66677830172557	-5131.735572720878
39.56570224301631	11612.500260185814	10995.801600995548	16127.537734357818	15163.507704484156	18219.677584230383	17094.55378257857	20094.10834320984	18826.7768999561	23142.526523457487	21649.474903081442	0.21770805715492972	0.21429451988417866	-60.85655195459549	-5544.366787609179	-56.9930028548697	-5192.376032488421
39.80410550254544	11598.945633379366	10983.088058513145	16113.295956186534	15150.168708612347	18205.12773130267	17080.92771843374	20079.191161252456	18812.80917154969	23126.77226823955	21634.731088131823	0.21784495355376135	0.2144286612128578	-61.20101433907985	-5609.344118606299	-57.31496282348962	-5253.170103174169
40.04394526164196	11585.20909674943	10970.20432861724	16098.880244174139	15136.667081251093	18190.408134818514	17067.14284230896	20064.10635410126	18798.684547872712	23110.84947946133	21619.82951702552	0.21798444985614288	0.21456534936495533	-61.54098707900266	-5674.489236921072	-57.63269526395743	-5314.118496031966
40.28523017593832	11571.289115153004	10957.148991761751	16084.289797988036	15123.002086044391	18175.518355920023	17053.198750625834	20048.853776615455	18784.402895971285	23094.758407048128	21604.77042218492	0.21812659760188374	0.2147046348001148	-61.876510049442004	-5739.803010019474	-57.94623733876506	-5375.221962140407
40.52796895322162	11557.18412949841	10943.920606292177	16069.523807530148	15109.17297776973	18160.45795342768	17039.095037793533	20033.433287384927	18769.964086453638	23078.499312712516	21589.55404704308	0.2182714494326182	0.21484656905569793	-62.207623249785684	-5805.286350884009	-58.255626321544696	-5436.481293788645
40.77217035374772	11542.892556231649	10930.517707968616	16054.58145266646	15095.179002090952	18145.226483719674	17024.831296099503	20017.84474872919	18755.367993490934	23062.072470102103	21574.180646181965	0.21841905911831203	0.21499120477267547	-62.534366809763014	-5870.940219605807	-58.56089960253303	-5497.89732594043
41.017843190557436	11528.412786810293	10916.938809477082	16039.461902948507	15081.019395303643	18129.823500606744	17010.407115596092	20002.088026694808	18740.61449481666	23045.478164949054	21558.650485472273	0.218569481584511	0.21513859572224428	-62.85678099647339	-5936.7656251299195	-58.86209469498863	-5559.4709378117695
41.26499632979458	11513.743187164511	10903.182399928815	16024.164317326422	15066.693384072834	18114.248555202423	16995.822083983014	19986.16299105124	18725.703471724537	23028.716695221487	21542.963842215053	0.2187227729403618	0.21528879683319233	-63.17490622026526	-6002.763626922853	-59.15924924061255	-5621.2030544062145
41.51363869102594	11498.88209714536	10889.246944347633	16008.687843853884	15052.200185163292	18098.501195789177	16981.075786485966	19970.069515285595	18710.634809065596	23011.78837127731	21527.121005285622	0.21887899050742232	0.2154418642200391	-63.48878304172831	-6068.93533677794	-59.45240101587842	-5683.0946481516585
41.763779247563185	11483.827829959322	10875.130883144428	15993.031619383853	15037.539005161349	18082.58096767922	16966.167805730558	19953.807476595393	18695.408395243292	22994.693516019674	21511.122275278987	0.21903819284929651	0.21559785521197353	-63.79845217867842	-6135.281920669135	-59.74158793832612	-5745.146740582772
42.0154270267867	11468.578671589381	10860.832631579044	15977.194769255639	15022.709040188785	18066.487413070994	16951.097721612132	19937.37675588017	18680.024122207742	22977.432465055073	21494.96796465775	0.2192004398021147	0.21575682838262394	-64.10395451349905	-6201.8046006876975	-60.026848073423025	-5807.360404127277
42.26859111047143	11453.132880201541	10846.3505792085	15961.176406972016	15007.709475607637	18050.22007089986	16935.86511116039	19920.777237730712	18664.481885447713	22960.005566852815	21478.65839790131	0.21936579250589147	0.21591884358067645	-64.40533110049	-6268.5046570068225	-60.30821964114148	-5869.736763880122
42.523280635114425	11437.488685537288	10831.683089322058	15944.97563386737	14992.53948571673	18033.77847668434	16920.469548399953	19904.00881041743	18648.78158398189	22942.413182907716	21462.193911658105	0.21953431343679003	0.21608396196138094	-64.70262317317247	-6335.383429904003	-60.585741022652655	-5932.276999454945
42.77950479226489	11421.644288290743	10816.828498361892	15928.591538765222	14977.198233438517	18017.16216236626	16904.910604205328	19887.071365876127	18632.923120347816	22924.655687904175	21445.574854899154	0.21970606644032242	0.21625224601896958	-64.99587215299107	-6402.442321958952	-60.85945076831558	-5994.98234698642
43.03727282885567	11405.597859470574	10801.785115329514	15912.023197625622	14961.684869996629	18000.370656145504	16889.187846151	19869.96479969221	18616.906400589378	22906.733469882947	21428.801589074093	0.21988111676552105	0.21642375962002014	-65.2851196572301	-6469.682800222188	-61.129387604803924	-6057.854101108853
43.29659404753705	11389.347539746148	10786.551221177368	15895.269673181814	14945.998534583568	17983.403482308855	16873.300838356103	19852.6890110828	18600.731334242435	22888.646930410097	21411.87448826933	0.22005953110011073	0.2165985680377955	-65.5704075069807	-6537.106398450676	-61.395590442469256	-6120.893616993912
43.55747780701245	11372.89143877764	10771.125068185383	15878.330014566007	14930.138354018483	17966.260161053076	16857.249141323857	19835.24390287705	18584.397834318876	22870.39648474872	21394.793939368756	0.220241377606719	0.21677673798759617	-65.85177773694886	-6604.714719569311	-61.658098384188634	-6184.102312591858
43.81993352237618	11356.227634529021	10755.504879321448	15861.203256923087	14914.103442393824	17948.940208300934	16841.03231177457	19817.629381493512	18567.90581728793	22851.98256203214	21377.560342215864	0.2204267259601588	0.21695833766315595	-66.12927260393917	-6672.5094380541705	-61.916950733178965	-6247.481670810841
44.08397066545326	11339.35417256461	10739.688847586423	15843.888421013371	14897.892900711997	17931.4431355118	16824.649902473666	19799.845356916372	18551.255203056546	22833.40560544089	21360.17410977944	0.22061564738582265	0.21714343677412323	-66.40293459602981	-6740.492302454077	-62.172187001364364	-6311.033241814002
44.349598765141174	11322.269065327435	10723.675135342093	15826.384512802277	14881.505816510002	17913.76844948454	16808.10146205273	19781.89174266828	18534.44591494664	22814.666072381046	21342.63566832048	0.2208082146992259	0.21733210658466076	-66.67280644299171	-6808.665138085838	-62.42384691882398	-6374.758645473048
44.6168274077539	11304.97029139996	10707.461873622511	15808.690523037854	14864.941263473007	17895.91565215407	16791.38653482474	19763.768455781403	18517.47787967079	22795.7644346659	21324.945457562328	0.22100450234674016	0.21752441995320354	-66.93893112588557	-6877.029849705752	-62.671970442534075	-6438.659573810175
44.88566623736761	11287.455794746005	10691.047161427661	15790.80542681487	14848.19830103552	17877.884240380266	16774.50466059233	19745.47541676552	18500.351027305267	22776.701178699772	21307.103930862777	0.221204586447559	0.21772045137342283	-67.20135188764834	-6945.5884243701585	-62.91659776616507	-6502.737793601118
45.15612495616904	11269.723483933747	10674.42906499933	15772.728183125511	14831.275973970347	17859.673705729634	16757.455374449477	19727.012549573694	18483.06529126079	22757.476805664817	21289.111555388972	0.22140854483694136	0.21792027701642705	-67.46011224385802	-7014.342934340704	-63.157769329736766	-6566.995149035007
45.42821332480542	11251.771231339048	10657.605617078445	15754.457734395884	14814.17331196454	17841.283534249014	16740.238206575883	19708.379781564916	18465.620608250745	22738.091831710357	21270.968812294774	0.22161645711077269	0.21812397477425666	-67.71525599377492	-7083.295540122315	-63.39552582973556	-6631.433564467356
45.701941162736816	11233.596872328782	10640.574816143582	15735.993006008177	14796.889329182157	17822.713206231445	16722.85268202426	19689.577043464204	18448.0169182569	22718.546788145282	21252.676196900906	0.2218284046715017	0.21833162430471068	-67.96682723208505	-7152.448493633885	-63.62990822986467	-6696.05504732579
45.97731834859046	11215.198204423275	10623.334625629795	15717.332905807387	14779.423023812948	17803.962195973298	16705.298320499598	19670.60426931912	18430.25416449202	22698.842221632753	21234.234218877406	0.2220444707754906	0.21854330707755293	-68.21487036102553	-7221.804141484667	-63.86095777207811	-6760.861691094004
46.25435482051728	11196.572986437674	10605.882973127593	15698.476323592782	14761.773377606982	17785.02997152305	16687.574636130852	19651.461396453593	18412.33229336004	22678.978694388363	21215.64340242918	0.22226474058183948	0.21875910642215823	-68.45943010225164	-7291.364928316325	-64.08871598738915	-6825.855678356253
46.533060576550575	11177.71893760149	10588.217749561312	15679.4221305931	14743.93935539442	17765.915994420975	16669.68113723433	19632.148365418296	18394.2512544131	22658.95678438102	21196.904286484285	0.22248930120273386	0.2189791075766374	-68.70055151013003	-7361.133400366642	-64.31322470803207	-6891.039284051862
46.813445674966815	11158.63373665559	10570.336808346232	15660.1691789249	14725.919904589795	17746.619719429338	16651.617326068394	19612.665119937432	18376.011000305312	22638.77708553672	21178.017424884798	0.22271824175537294	0.21920339773850298	-68.93827998493362	-7431.1122091067955	-64.53452607944928	-6956.414878788404
47.09552023464871	11139.315020926273	10552.237964524049	15640.716301033706	14707.713954680594	17727.140594253084	16633.382698579568	19593.011606852102	18357.61148674357	22618.440207945634	21158.98338658092	0.2229516534155362	0.219432066116934	-69.17266128657138	-7501.304115024861	-64.75266257283147	-7021.984932291787
47.37929443545016	11119.76038537563	10533.918993875957	15621.062309117098	14689.32041669922	17707.4780592503	16614.976744139236	19573.18777605981	18339.052672434736	22597.946778072128	21139.80275582779	0.22318962947285095	0.21966520398669365	-69.40374154886013	-7571.711991562974	-64.96767699819975	-7087.752017005347
47.66477851856398	11099.967381627626	10515.377632012778	15601.205994529253	14670.738182677975	17687.631547132376	16596.398945270965	19553.19358045013	18320.334519029417	22577.297438968155	21120.47613238547	0.22343226538782104	0.21990290474376495	-69.63156729439288	-7642.338829201646	-65.17961251784072	-7153.718811800703
47.951982786891236	11079.933516969162	10496.611573441442	15581.146127166065	14651.966125086263	17667.60048265312	16577.648777367827	19533.02897583615	18301.456991061976	22556.492850489718	21101.004131721897	0.22367965885068716	0.22014526396276887	-69.8561854497857	-7713.187739695888	-65.38851266027632	-7219.888105847873
48.24091760541319	11059.656253325618	10477.618470607325	15560.881454830458	14633.003096249624	17647.384282286846	16558.72570839956	19512.6939208819	18282.420055886836	22535.533689516913	21081.387385219157	0.22393190984218442	0.2203923794562291	-70.07764336152104	-7784.261960465927	-65.59442133477205	-7286.262802625541
48.53159340156531	11039.133006209931	10458.39593291154	15540.410702576755	14613.847927749535	17626.982353894567	16539.629198608945	19492.188377025017	18263.22368361058	22514.42065017715	21061.626540382782	0.22418912069626837	0.2206443513357587	-70.29598881279162	-7855.564859217964	-65.79738284662744	-7352.845924125519
48.82402066561362	11018.361143644644	10438.941525702618	15519.732572033552	14594.499429803562	17606.39409637797	16520.35870019702	19471.512308394875	18243.867847019843	22493.154444071788	21041.72226105428	0.22445139616489057	0.2209012820752348	-70.51127004024238	-7927.099938646425	-65.99744191244099	-7419.6406151461415
49.11820995103327	10997.33798505636	10419.252769242032	15498.845740704524	14574.956390625224	17585.618899321078	16500.913656997065	19450.665681726037	18224.352521505087	22471.735800506678	21021.67522762734	0.22471884348489318	0.22116327657604393	-70.7235357517493	-7998.870841387659	-66.19464367635737	-7486.650147805922
49.41417187488941	10976.060800141438	10399.327137642484	15477.748861245746	14555.21757576238	17564.656142618373	16481.293504136273	19429.648466266306	18204.677684979448	22450.165466725804	21001.486137267013	0.2249915724471136	0.2214304422344745	-70.93283514484938	-8070.881355145015	-66.38903372688583	-7553.877926223446
49.71191711822035	10954.52680770274	10379.162057778656	15456.440560719395	14535.281727413914	17543.50519608971	16461.497667685297	19408.460633679875	18184.843317793155	22428.44420814916	20981.15570413281	0.2252696954677763	0.22170288901133847	-71.1392179258255	-8143.135418025777	-66.58065811429697	-7621.327491384
50.01145642642306	10932.733174456012	10358.754908169187	15434.919439822168	14515.147563723245	17522.165419080604	16441.525564294534	19387.102157944486	18164.849402642565	22406.572808613782	20960.684659604893	0.22555332766226624	0.22198072950391207	-71.34273432945702	-8215.637124078814	-66.7695633686053	-7689.002526182681
50.3128006096408	10910.677013805825	10338.103017829691	15413.184072088266	14494.813778048561	17500.636160048245	16421.376600817362	19365.57301524337	18144.69592447445	22384.552070619244	20940.073752514436	0.2258425869213779	0.22226407902028256	-71.54343513989079	-8288.390729096252	-66.95579651866865	-7756.9068607268855
50.61596054315354	10888.355384589408	10317.203665095212	15391.233003064994	14474.27903820785	17478.91675613151	16401.050173918764	19343.87318385035	18124.38287038412	22362.382815576184	20919.32374937684	0.2261375939901306	0.2225530556562	-71.74137171144685	-8361.400656542275	-67.13940511113105	-7825.044477735646
50.9209471677702	10865.765289788695	10296.054076412505	15369.064749461342	14453.541985699267	17457.006532706033	16380.545669670351	19322.00264400975	18103.91022950888	22340.065884060048	20898.43543462992	0.22643847254926	0.22284778037452743	-71.93659599083912	-8434.671503798105	-67.32043723066818	-7893.419518237002
51.22777149022361	10842.903675208488	10274.651425099957	15346.677798266872	14432.601234894159	17434.904802921646	16359.86246312931	19299.961377808628	18083.27799291451	22317.602136067653	20877.409610874744	0.22674534929948606	0.22314837708739832	-72.12916054077868	-8508.208048719447	-67.49894152158231	-7962.03628755128
51.53644458356769	10819.767428120856	10252.992830075369	15324.070605841027	14411.455372203045	17412.61086722322	16338.999917902169	19277.749369042744	18062.48615347611	22294.99245127858	20856.247099121098	0.22705835404867164	0.2234549727411858	-72.31911856304578	-8582.015256285667	-67.67496720880081	-8030.8992613554
51.84697758757708	10796.353375874533	10231.075354550298	15301.241596971291	14390.102955212966	17390.124012853423	16317.95738569212	19255.36660307528	18041.53470575236	22272.23772932076	20834.94873903683	0.2273776198019869	0.22376769740439675	-72.50652392362827	-8656.098285662942	-67.84856412082445	-8100.013092122972
52.15938170914916	10772.658284468353	10208.896004690117	15278.189163898822	14368.542511795054	17367.443513336697	16296.734205829174	19232.813066687853	18020.423645852876	22249.338890040122	20813.515389201173	0.227703282855201	0.224086684358611	-72.69143117861677	-8730.462497524451	-68.01978271334156	-8169.38261580281
52.47366822270851	10748.678857088018	10186.451728238975	15254.911665310538	14346.772539181282	17344.568627943823	16275.329704782636	19210.088747923768	17999.152971298467	22226.296873774725	20791.94792736219	0.228035482891229	0.22441207019258747	-72.87389560071824	-8805.113461629953	-68.18867409344602	-8239.01285873307
52.789848470613855	10724.411732605284	10163.739413108786	15231.407425296362	14324.79150300925	17321.49860113634	16253.743195655183	19187.19363592311	17977.72268087408	22203.11264163348	20770.24725069869	0.22837436308006506	0.22474399489966737	-73.05397320708289	-8880.056964741088	-68.35529004497585	-8308.909044859
53.107933863567155	10699.853484038555	10140.75588593129	15207.674732270092	14302.597836333667	17298.232661989823	16231.97397765767	19164.127720749195	17956.1327744739	22179.787175779296	20748.414276086256	0.22872007018224427	0.22508260197860727	-73.23172078830248	-8955.29901888175	-68.51968305501941	-8379.076603272464
53.42793588102576	10675.000616974015	10117.497910572263	15183.711837852563	14280.189938603136	17274.770023595185	16210.021335563886	19140.890993205965	17934.383252938256	22156.32147971686	20726.44994036777	0.22907275465597446	0.225428038537989	-73.40719593854737	-9030.845869939309	-68.68190634138227	-8449.521176051814
53.74986607161648	10649.849567946381	10093.962186606948	15159.516955715579	14257.566174601017	17251.10988243708	16187.88453914442	19117.483444646005	17912.47411788206	22132.71657858515	20704.355200628328	0.22943257076809487	0.22578045540434863	-73.58045708645295	-9106.704006561544	-68.84201388077418	-8520.248626382556
54.073736053552395	10624.396702778511	10070.145347755944	15135.08826038533	14234.72487334909	17227.25141774878	16165.562842579076	19093.90506676899	17890.405371514575	22108.973519455012	20682.131034475064	0.22979967670901918	0.22614000723418373	-73.75156352771592	-9182.880169500131	-69.00006043856047	-8591.26504707802
54.399557515052166	10598.638314878513	10046.043960280236	15110.4238860031	14211.664326972006	17203.193790841826	16143.055483846261	19070.15585140943	17868.177016449492	22085.09337163124	20659.7784403212	0.23017423471183032	0.22650685263000045	-73.9205754592549	-9259.381361365784	-69.15610159989956	-8662.576769477222
54.727342214761876	10572.570623493828	10021.65452133471	15085.521925042076	14188.382789521478	17178.93614441001	16120.361684088977	19046.235790313796	17845.789055505444	22061.077226959824	20637.298437675032	0.23055641117570183	0.2268811542605695	-74.08755401377493	-9336.214856673963	-69.3101938013242	-8734.19037261419
55.057101982179326	10546.189771921298	9996.97345727925	15060.380426978514	14164.87847575855	17154.477601806586	16097.480646956354	19022.144874906688	17823.241491496505	22036.926200140548	20614.69206743403	0.2309463767938319	0.22726307898557171	-74.25256129643822	-9413.388212423306	-69.46239436419273	-8806.112692865543
55.38884871808102	10519.491825672003	9971.997121946108	15034.997396914961	14141.14955989188	17129.81726629307	16074.41155791931	18997.88309604478	17800.534327011745	22012.64142904437	20591.96039218344	0.23134430668608041	0.22765279798482033	-74.415660423394	-9490.909279157873	-69.61276152983555	-8878.350834040437
55.722594394951685	10492.472770590133	9946.72179486281	15009.370794153876	14117.194174270473	17104.95422025873	16051.15358355944	18973.450443758426	17777.667564183514	21988.22407503602	20569.104496499946	0.23175038053651037	0.22805048689225166	-74.57691556069767	-9568.786212348845	-69.76135449506182	-8950.912177763414
56.058351057416104	10465.128510925288	9921.143679429919	14983.498530720128	14093.010408029493	17079.887524409995	16027.705870830487	18948.846906980936	17754.641204444637	21963.675323302676	20546.125487261033	0.23216478273604949	0.228456325934899	-74.73639196561635	-9647.027484384831	-69.90823344989985	-9023.80439442303
56.39613082267415	10437.45486735656	9895.25890105197	14957.37846982921	14068.596305686198	17054.616216927378	16004.067546290116	18924.072473263546	17731.45524827259	21938.996383187146	20523.024493958736	0.23258770253048774	0.22887050007705528	-74.89415602992813	-9725.641897100024	-70.0534596170728	-9097.035454592202
56.7359458809379	10409.447574968208	9869.063505221387	14931.00842429991	14043.949865684943	17029.139312589494	15980.237715301759	18899.127128476688	17708.109694921328	21914.188488527237	20499.802669019202	0.2330193341740521	0.2292931991698594	-75.05027532434906	-9804.63859477546	-70.19709529252214	-9170.613640889525
57.07780849587155	10381.102281175657	9842.553455553925	14904.38615490868	14019.069038888534	17003.45580186218	15956.215461204545	18874.01085649614	17684.60454213938	21889.25289800036	20476.461188127374	0.2334598770887926	0.2297246181065376	-75.20481864495741	-9884.027077720966	-70.33920388787737	-9244.547560380772
57.42173100503407	10352.414543601219	9815.724631775072	14877.509368683564	13993.951727014173	16977.564649951615	15931.999844450398	18848.723638873915	17660.939785874096	21864.190895474203	20453.001250557376	0.2339095360300494	0.2301649569835545	-75.35785606155332	-9963.817216450348	-70.47984997451567	-9318.846157509834
57.7677258203244	10323.379827898538	9788.57282765629	14850.375717134995	13968.595781011352	16951.464795819487	15907.589901706515	18823.265454492615	17637.115419961025	21839.00379036307	20429.42407950832	0.23436852125825733	0.23061442126793358	-75.5094589685068	-10044.019266549498	-70.61909932996423	-9393.518727656454
58.115805428429454	10293.993505524993	9761.093748900197	14822.98279442078	13942.998999379317	16925.15515115853	15882.984644921708	18797.636279202638	17613.131435797615	21813.692917989854	20405.73092244564	0.23483704871738162	0.23107322197102015	-75.65970013716287	-10124.643884116318	-70.75701898577972	-9468.574931235518
58.465982391274686	10264.250851461524	9733.283010974108	14795.328135442904	13917.159126421857	16898.634599327113	15858.183060355314	18771.836085441693	17588.98782200097	21788.259639954453	20381.923051448393	0.23531534022027614	0.2315415758289805	-75.80865377052396	-10205.702141901013	-70.89367727746139	-9544.0248084208
58.818269346477535	10234.147041879003	9705.13613689085	14767.409213872936	13891.073850436529	16871.90199424057	15833.184107566707	18745.8648418354	17564.684564048453	21762.705344507936	20358.001763562257	0.2358036236412799	0.23201970549033782	-75.95639556052265	-10287.205546203535	-71.02914389671423	-9619.878794563934
59.172679007803275	10203.67715175059	9676.648554936266	14739.223440103233	13864.74080183566	16844.956159217625	15807.986718363769	18719.722512778222	17540.221643900444	21737.031446933066	20333.968381158502	0.23630213311637768	0.2325078397108636	-76.1030027478082	-10369.166054535657	-71.1634899460696	-9696.147736318875
59.52922416562417	10172.836152409425	9647.815596342472	14710.768159120578	13838.15755119605	16817.79588577955	15782.589795708247	18693.409057993562	17515.599039604196	21711.23938993064	20309.824252298647	0.23681110925127496	0.23300621355616505	-76.24855418367588	-10451.59609402297	-71.29678799534304	-9772.842908424791
59.887917687380885	10141.618909051464	9618.632492906649	14682.040648299493	13811.32160723489	16790.41993240056	15756.992212576639	18666.924432072523	17490.81672487841	21685.330644012756	20285.570751105686	0.2373307993377449	0.23351506861231322	-76.3931303948666	-10534.508580670226	-71.4291121409151	-9849.976031297818
60.24877251804685	10110.020178182687	9589.094374554235	14653.038115111194	13784.230414708067	16762.827023206464	15731.192810773793	18640.268583989586	17465.874668676814	21659.30670790189	20261.20927814098	0.23786145757863325	0.23403465320489275	-76.53681365129523	-10617.916939517949	-71.56053806745695	-9927.559289420024
60.6118016805955	10078.03460501072	9559.196266846531	14623.75769474515	13756.881352228127	16735.015846619877	15705.19039969781	18613.44145659471	17440.77283473042	21633.169108936858	20236.74126078773	0.23840334532192234	0.2345652226268568	-76.67968803643816	-10701.835125683341	-71.6911431122935	-10005.605350552127
60.97701827647021	10045.656720780418	9528.933088431884	14594.196447639113	13729.271729998067	16706.985053949073	15678.983755053412	18586.44298608022	17415.51118106685	21606.919403485063	20212.168153640538	0.23895673130427855	0.23510703937560304	-76.82183952137348	-10786.277646450326	-71.82100633297523	-10084.127385891043
61.34443548605718	10012.880940053426	9498.299648440352	14564.351356913761	13701.39878745742	16678.733257917942	15652.57161751165	18559.273101421208	17390.08965950572	21580.55917736115	20187.491438901132	0.23952189190452614	0.23566037339969736	-76.96335604135675	-10871.259584270883	-71.95020857720738	-10163.139091061428
61.71406656916102	9979.701557932052	9467.29064382169	14534.219325708287	13673.259690837143	16650.259031134814	15625.952691313736	18531.931723788817	17364.50821512931	21554.09004625276	20162.712626780994	0.24009911140752158	0.23622550235571133	-77.10432757581293	-10956.796620849054	-72.0788325559115	-10242.654708107933
62.085924865483435	9946.11274722733	9435.900656626518	14503.797174412131	13644.851530619053	16621.560904496742	15599.125642816003	18504.41876593417	17338.766785726777	21527.513656152758	20137.833255910195	0.2406886822789142	0.23680271187564375	-77.24484623277385	-11042.905062470585	-72.20696292035791	-10322.689048614819
62.46002379510434	9912.10855557174	9404.1241512305	14473.081637788397	13616.171318895476	16592.63736552618	15572.08909897311	18476.73413154168	17312.865301210408	21500.831683797827	20112.85489375242	0.2412909054513241	0.23739229584543714	-77.38500633609146	-11129.601866375655	-72.3346863418119	-10403.257517776918
62.83637685896657	9877.682902477532	9371.95547150234	14442.069361984833	13587.215986625513	16563.48685663764	15544.841645757384	18448.87771455089	17286.803683003425	21474.04583711451	20087.779137027308	0.24190609062248095	0.23799455669512282	-77.52490451676931	-11216.904668409377	-72.46209159493446	-10484.376139648724
63.21499763936286	9842.829576340975	9339.388837915352	14410.756901426694	13557.982380782483	16534.107773330055	15517.381826510267	18420.849398444134	17260.581843396725	21447.15785567146	20062.60761213863	0.24253455656590212	0.23860980570115456	-77.66463980871413	-11304.83181202272	-72.5892696453484	-10566.061583623756
63.59589980042612	9807.542231394053	9306.418344603786	14379.14071558701	13528.46726138855	16504.498462302174	15489.708140223514	18392.64905549925	17234.199684873915	21420.16951113891	20037.341975609696	0.24317663145471946	0.23923836330152382	-77.80431374861655	-11393.402378619649	-72.71631374076605	-10648.33119213488
63.979097088622495	9771.814384604493	9273.03795636424	14347.217165628312	13498.667298430948	16474.657219486533	15461.819039746091	18364.276546004734	17207.657099402328	21393.082607754564	20011.983914524975	0.2438326531993011	0.2398805594242867	-77.94403048015374	-11482.636219324078	-72.84331950626074	-10731.203009665478
64.36460333324754	9735.63941252627	9239.241505603795	14314.982510910879	13468.579068655241	16444.582287999092	15433.712929913983	18335.731717436443	17180.9539676889	21365.898982796945	19986.535146978873	0.2445029697993498	0.24053673383014965	-78.0838968634016	-11572.553988344502	-72.97038504425655	-10814.695813219994
64.75243244692527	9699.010548101778	9205.022689235497	14282.43290536058	13438.199052229234	16414.27185599913	15405.388165598113	18307.01440359224	17154.090158398223	21338.6205070646	19960.997422530418	0.24518793971118155	0.24120723646983286	-78.22402258875081	-11663.177177859936	-73.09761103855999	-10898.829144169576
65.14259842611021	9661.920877418965	9170.375065523835	14249.56439369157	13407.523629273172	16383.724054456836	15376.843049667963	18278.12442368461	17127.065527332106	21311.24908536332	19935.37252266575	0.2458879322309606	0.24189242785691645	-78.3645202963744	-11754.52815464791	-73.22510086360853	-10983.623341715895
65.53511535159264	9624.36333642492	9135.292050881017	14216.372907475685	13376.549076248533	16352.93695482207	15348.075830864896	18249.061581386595	17099.879916566893	21283.78665699875	19909.66226126589	0.2466033278946735	0.24259267945697546	-78.50550570117048	-11846.630198487546	-73.35296069857213	-11069.099577953108
65.92999738900669	9586.33070760027	9099.766916617667	14182.854261053528	13345.271562200996	16321.908566591579	15319.084701582813	18219.82566383098	17072.533153548276	21256.235196277055	19883.868485082483	0.24733451889569505	0.2433083740937974	-78.64709772341303	-11939.50754242111	-73.48129964685722	-11155.279894648585
66.32725878934137	9547.815616596768	9063.7927856495	14149.004147278469	13313.687144849195	16290.636834767683	15289.867795549566	18190.41644055799	17045.025050139462	21228.59671301087	19857.993074218804	0.24808190952082906	0.24403990637357575	-78.78941862565989	-12033.1854150258	-73.61022986120952	-11242.187241854612
66.72691388945532	9508.810528843238	9027.36262916426	14114.81813308768	13281.79176651401	16259.119637204907	15260.423185406129	18160.833662410994	17017.35540162188	21200.873253032933	19832.03794261834	0.24884591660578137	0.2447876831279666	-78.93259415546345	-12127.690084661823	-73.73986667415375	-11329.845518320799
67.12897711259382	9469.307746123817	8990.46926325195	14080.291654891384	13249.58124988011	16227.354781837757	15230.748880177129	18131.07706037575	16989.523985644835	21173.066898715537	19806.005038559222	0.24962697001104273	0.24555212387699948	-79.07675369591743	-12223.048906108364	-73.87032873569842	-11418.279614108149
67.53346296890952	9429.299403133986	8953.105345502738	14045.420013772458	13217.051293582412	16195.340003784053	15200.842822627685	18101.14634436079	16961.530561121468	21145.179769496142	19779.896345154815	0.2504255131192496	0.24633366131285142	-79.22203042244655	-12319.290369361173	-74.00173815659946	-11507.515455161687
67.94038605598601	9388.77746402059	8915.263371577648	14010.198370488262	13184.197467610029	16163.07296231806	15170.702886501344	18071.041201916185	16933.374867068913	21117.21402240955	19753.713880860938	0.25124200335512986	0.24713274180557868	-79.36856146693026	-12416.444150881376	-74.13422065852865	-11597.580050139688
68.3497610593647	9347.733718912308	8876.935671757316	13974.621740265378	13151.015208518893	16130.55123770639	15140.326873632564	18040.761296886874	16905.05662138881	21089.1718526258	19727.459699988816	0.25207691272921817	0.24794982593194317	-79.51648809052494	-12514.541167525575	-74.26790573206017	-11688.501539695077
68.7616027530747	9306.159780448057	8838.11440747494	13938.684987377917	13117.499814444496	16097.772327899746	15109.712510927515	18010.306267996955	16876.575519585112	21061.055493993594	19701.13589322378	0.25293072840658426	0.24878538902854772	-79.66595586386393	-12613.613633091096	-74.40292680152925	-11780.309248141013
69.17592600016614	9264.047080312148	8798.791567840819	13902.382819500133	13083.646439906039	16064.733645073771	15078.85744720695	17979.67572736174	16847.931233416406	21032.867219589676	19674.744588149963	0.25380395330189015	0.24963992177057315	-79.81711485625056	-12713.695117751136	-74.5394213980544	-11873.033737776801
69.59274575324658	9221.38686578512	8758.958966165865	13865.709781822552	13049.450090391943	16031.432512010644	15047.759249903545	17948.86925892325	16819.123409478267	21004.609342273034	19648.287949780075	0.2546971067022002	0.25051393077746686	-79.9701198343937	-12814.82061060192	-74.67753134136365	-11966.706866045017
70.01207705502031	9178.170196320947	8718.608236493192	13828.660250921212	13014.905616717111	15997.86615831359	15016.415401606542	17917.8864168047	16790.151667712387	20976.284215244006	19621.768181090367	0.2556107249189884	0.25140793924703086	-80.12513047019456	-12917.02658530837	-74.81740292987524	-12061.36184554454
70.43393503883172	9134.38794016226	8677.730830147506	13791.228428368948	12980.007709141493	15964.03171644591	14984.823296445922	17886.726723580396	16761.01559983832	20947.894232608196	19595.18752356057	0.2565453619709566	0.25232248761943027	-80.28231155880712	-13020.351069150027	-74.95918714029176	-12157.033307144884
70.85833492921113	9090.03077100643	8636.318012313299	13753.40833407691	12944.750891238997	15929.926217585204	14952.980236307703	17855.389668455442	16731.71476770361	20919.44182994433	19568.54825771825	0.25750159029928926	0.25325813427275123	-80.44183324779442	-13124.833715705667	-75.10303983721315	-12253.757366434205
71.2852920424243	9045.089164736572	8594.360858653798	13715.193799353952	12909.129513505215	15895.546587283166	14920.883426871427	17823.874705350747	16702.24870154747	20890.92948487575	19541.852703687135	0.25848000151714456	0.25421545625181424	-80.6038712769514	-13230.515881214757	-75.2491219927324	-12351.571693544742
71.71482178702524	8999.55339623362	8551.850251984537	13676.57845967162	12873.137746692433	15860.889640921345	14888.529973461093	17792.18125088815	16672.616898173943	20862.359717645468	19515.103221739504	0.2594812071952262	0.2551950500320789	-80.76860723043501	-13337.440704988316	-75.39759991717074	-12450.515586677939
72.14693966441222	8953.413536286316	8508.776879015988	13637.555747120658	12836.769574858785	15825.952078951337	14855.916876698982	17760.308682269642	16642.81881902823	20833.7350916934	19488.302212851253	0.26050583968545465	0.25619753232054693	-80.93622880132534	-13445.65319402609	-75.54864550130515	-12550.630049488973
72.58166126938723	8906.659448618779	8465.131227182292	13598.118882545883	12800.018788119214	15790.730481909035	14823.041027952813	17728.256335045215	16612.853888172158	20805.05821423613	19461.452119260153	0.26155455298481006	0.25722354089574617	-81.10693006906149	-13555.200312034693	-75.70243647039752	-12651.957872507162
73.01900229071879	8859.280787056257	8420.903581573906	13558.26086734428	12762.878975084055	15755.22130519032	14789.899204564714	17696.023500762753	16582.721490152	20776.331736847806	19434.55542502592	0.2626280236416197	0.2582737354889476	-81.28091179121111	-13666.131073234137	-75.85915665136781	-12754.543718939647
73.45897851170821	8811.2669928525	8376.084021994515	13517.97447491134	12725.343514971175	15719.420873575827	14756.488064850642	17663.609424493385	16552.420967753125	20747.55835604179	19407.614656591762	0.26372695170665045	0.2593487987089485	-81.45838170956995	-13778.496641074773	-76.0189962532022	-12858.43421498686
73.90160581075892	8762.60729220404	8330.662420164288	13477.252241719923	12687.405569376877	15683.325375491542	14722.804142858116	17631.013302225285	16521.951619634736	20718.740813852306	19380.632383346878	0.2648520617315303	0.26044943701285045	-81.63955487201383	-13892.35043229023	-76.18215216173485	-12963.678045041393
74.34690016194996	8713.290693979076	8284.628437093661	13436.086458014626	12649.05807368959	15646.930856990628	14688.843842868884	17598.234278118063	16491.312697837842	20689.88189841466	19353.61121818846	0.2660041038171969	0.261576381725481	-81.82465397041597	-14007.748226469848	-76.34882824925626	-13070.32605195418
74.79487763561212	8663.305987691834	8237.971520654746	13394.469158105068	12610.293728130713	15610.233215442231	14654.603433633427	17565.271441610355	16460.503405159525	20660.984444544003	19326.553818083295	0.26718385471521156	0.2627303901102017	-82.01390969557178	-14124.748281503096	-76.51923569979772	-13178.431342697237
75.24555439890803	8612.64174175552	8190.680903379428	13352.39211023969	12571.104988405226	15573.228192910974	14620.079042322346	17532.123824371643	16429.522892385387	20632.051334310894	19299.46288462741	0.2683921189849765	0.26391224649406986	-82.20756111092487	-14243.411455385853	-76.69359335161062	-13288.049399846233
75.6989467164156	8561.28630205026	8142.745600516269	13309.846806041203	12531.484055944298	15535.91136921016	14585.266648179118	17498.79039708919	16398.370255371785	20603.08549761229	19272.341164602407	0.26962973021008874	0.26512276345048813	-82.40585604491571	-14363.801334525459	-76.87212805682248	-13399.238199041225
76.15507095071504	8509.227790846322	8094.154408381816	13266.824449484837	12491.422867722033	15498.27815461176	14550.162075858565	17465.270066081153	16367.044531969786	20574.089912737654	19245.191450528455	0.270897552277251	0.2663627830426806	-82.60905150360122	-14485.98436907772	-77.05507505979585	-13512.058332903776
76.61394356297929	8456.454106125655	8044.8959030443775	13223.315945398423	12450.913085626475	15460.323782193447	14514.760988433038	17431.561669724833	16335.544698780799	20545.06760692768	19218.016581211406	0.27219648072139935	0.2676331781315605	-82.81741410464383	-14610.030015685596	-77.2426783950832	-13626.573141745292
77.07558111356816	8402.952921349703	7994.958439382908	13179.311887464064	12409.9460853657	15422.043299803774	14479.058880048835	17397.66397469009	16303.86966773467	20516.021656925284	19190.819442283933	0.2735274441409265	0.26893485375175413	-83.03122053380139	-14736.010888062418	-77.43519130614732	-13742.848851487506
77.54000026262605	8348.711685724704	7944.330150566518	13134.802545698783	12368.51294488746	15383.431561623445	14443.051068212717	17363.575671965675	16272.018282478986	20486.955189516004	19163.602966738115	0.27489140568716	0.27026874855982724	-83.25075802541141	-14864.002915938385	-77.63287668617158	-13860.954719263129
78.00721777068286	8293.717625021172	7892.998948005182	13089.777853392185	12326.604432291462	15344.483219301163	14406.73268568861	17329.295372666635	16239.989314569078	20457.871382057052	19136.370135448622	0.2762893646324787	0.27163583635900335	-83.47632486752082	-14994.085512721911	-77.83600754155668	-13980.963187029585
78.47725049925933	8237.957743008628	7840.952521826204	13044.227393477462	12284.2109932117	15305.192712639997	14370.098671982545	17294.821603609584	16207.781459446378	20428.773462992573	19109.123977684507	0.2777223580217786	0.2730371277049394	-83.70823093374383	-15126.341752546374	-78.04486748011732	-14102.950043808669
78.95011541147531	8181.418823572219	7788.178341936141	12998.140384311617	12241.322737645707	15265.55425980941	14333.143764392778	17260.152802642126	16175.393332192727	20399.664712353166	19081.86757160766	0.27919146241230025	0.2744736715974527	-83.94679824318519	-15260.858557212632	-78.2597512251341	-14226.994597036857
79.42582957266194	8124.087433583472	7734.663659732997	12951.505664839904	12197.929426206798	15225.561847056197	14295.862488600671	17225.287313711255	16142.82346304672	20370.548462237206	19054.604044755903	0.2806977957071364	0.2759465572633709	-84.192361549618	-15397.726893565152	-78.4809651563537	-14353.179853497073
79.90441015097758	8065.949926603849	7680.395510539401	12904.311679119013	12154.020455774724	15185.209217886588	14258.249148776693	17190.223381655593	16110.070292668299	20341.428097271997	19027.336574508743	0.2822425190881285	0.27745691603607514	-84.44526896184288	-15537.041981974617	-78.70882787984192	-14481.592710490804
80.38587441802741	8006.992447505991	7625.360716833374	12856.54646017232	12109.584844519037	15144.489861689313	14220.297817173756	17154.959146704245	16077.132167135835	20312.307055051497	19000.068388533007	0.28382683905421774	0.2790059233376405	-84.70588259723809	-15678.903516631573	-78.94367082843928	-14612.324157872703
80.87023974948666	7947.20093810504	7569.545892359937	12808.197613150232	12064.611216269042	15103.397001768239	14182.002323179026	17119.492638664313	16044.007332659348	20283.1888265481	18972.802765205957	0.2854520095717098	0.2805948007698738	-84.9745792698177	-15823.41589829931	-79.18583889414549	-14745.469491564203
81.35752362572781	7886.561143899778	7512.937447213926	12759.252297767867	12019.087784203299	15061.923582750933	14143.356241793139	17083.821770778366	16010.69392999271	20254.07695649509	18945.543034012906	0.2871193343433929	0.2822248183210115	-85.25175121480243	-15970.688480226323	-79.43569109422242	-14881.128539193887
81.8477436324513	7825.05862203184	7455.521593992127	12709.697209992068	11973.002333831415	15020.062257338115	14104.352881504612	17047.944333231662	15977.189988526381	20224.975043737042	18918.29257591678	0.28883016920386767	0.28389729669524627	-85.53780685221864	-16120.835828167386	-79.69360127340406	-15019.40589874098
82.34091746132043	7762.67875057937	7397.28435512035	12659.518562948395	11926.34220523925	14977.805372355448	14064.985271523845	17011.857986286872	15943.493420040097	20195.8867415433	18891.054823695315	0.2905859246489873	0.2856136097727755	-85.83317159133367	-16273.977995248977	-79.95995884389777	-15160.411190861836
82.83706291059936	7699.406739311661	7338.211571470769	12608.702067019718	11879.094274569648	14935.144954068764	14025.246148340892	16975.5602530235	15909.602012095573	20166.815757881956	18863.83326224345	0.2923880685077733	0.28737518720858324	-86.13828867792836	-16430.240812539123	-80.23516956506865	-15304.259325715248
83.33619788579601	7635.227642040444	7278.288912393089	12557.232909106457	11831.244934708851	14892.07269271965	13985.12794156716	16939.048511657853	15875.513421045556	20137.765855649028	18836.63142883614	0.2942381287658872	0.2891835171787144	-86.45362008724442	-16589.756196352653	-80.51965636547357	-15451.070785238873
83.83834040030794	7570.126370714894	7217.501887294041	12505.095731019548	11782.78007514983	14848.579926237131	13944.622759020269	16902.319987416533	15841.22516463616	20108.74085284906	18809.452913348116	0.29613769655017186	0.29104014928342675	-86.77964746515681	-16752.662473307457	-80.81386020953687	-15600.971921801101
84.34350857607244	7504.087711417845	7155.835858909386	12452.274606976182	11733.68506100227	14804.657623077177	13903.722371007409	16865.37174393541	15806.734614175828	20079.74462272118	18782.301358425248	0.2980884292845915	0.2929466976172397	-87.11687311974492	-16919.104724108707	-81.11824101108323	-15754.095274175517
84.85172064422062	7437.096342433652	7093.2760584248035	12398.753020170003	11683.944711120443	14760.296364140493	13862.418193761436	16828.200674154865	15772.038986244352	20050.781093806432	18755.180459603627	0.30009205402853667	0.2949048440165866	-87.46582106614915	-17089.23514719261	-81.43327859627607	-15910.57990186708
85.36299494573534	7369.136854570014	7029.807602613307	12344.513838386782	11633.543275319153	14715.486323714544	13820.701271979724	16790.803490678445	15737.13533391231	20021.85424994984	18728.093965370386	0.30215037100923436	0.29691634149656615	-87.82703812828368	-17263.213443582878	-81.75947371946859	-16070.57173906872
85.87734993211305	7300.193773929829	6965.415513169876	12289.539288637985	11582.464410649003	14670.217249383175	13778.562260413326	16753.17671556086	15702.020537439177	19992.968130230853	18701.04567716053	0.30426525736083115	0.29898301788902293	-88.20109509935355	-17441.207223970443	-82.09734913373904	-16234.223969189916
86.39480416602983	7230.251587343691	6900.08473843773	12233.810930786374	11530.691156703417	14624.478440844498	13735.991404451539	16715.316669489363	15666.691294417624	19964.1268288164	18674.039449284493	0.3064386710835892	0.3011067796951168	-88.5885879651396	-17623.39243952837	-82.4474507198338	-16401.69742136728
86.91537632201124	7159.294770687728	6833.800177734236	12177.309630138123	11478.205909929842	14578.258727572524	13692.978519642082	16677.219460318473	15631.14410932717	19935.334494728086	18647.079188778673	0.30867265523758786	0.3032896161664234	-88.99013919326535	-17809.953837826382	-82.81034867663948	-16573.16099024238
87.43908518710603	7087.307820328096	6766.546708500318	12120.015528979504	11424.990396920472	14531.54644525612	13649.512970085274	16638.88097091713	15595.375282459794	19906.59533151685	18620.168855172764	0.3109693423863244	0.30553360362961496	-89.40639909151832	-18001.085445266683	-83.18663877609106	-16748.792080354877
87.9659496615646	7014.275287948965	6698.309216512052	12061.908017037533	11371.02564665844	14484.329410943283	13605.583645635379	16600.29684628285	15559.380898175872	19877.913596835784	18593.312460165613	0.3133309593067145	0.30784091007084735	-89.83804723912908	-18196.991077631246	-83.5769436862156	-16928.77707662573
88.4959887595208	6940.181819038871	6629.0726294107535	12002.96570084847	11316.291961699379	14436.594896816036	13561.178937839773	16561.462479875852	15523.15681244741	19849.29360190307	18566.51406720196	0.31575983198314655	0.3102137999971088	-90.28579399485716	-18397.884880439844	-83.98191436600428	-17113.311842547264
89.0292216096782	6865.01219532702	6558.821953823868	11943.16637202064	11260.768888269742	14388.329602515198	13516.286714540802	16522.3729991209	15486.698639640736	19820.739710844024	18539.777790940196	0.3182583909045132	0.3126546395930433	-90.7503820856291	-18603.99190078117	-84.40223153572333	-17302.602247649338
89.56566745600044	6788.751381480551	6487.542316368132	11882.48697438438	11204.435185268867	14339.519625931425	13470.894293062609	16483.02325002311	15450.001738489338	19792.256339902957	18513.107796602548	0.3208291766844946	0.3151659021930638	-91.23258827902828	-18815.54869230697	-84.83860722585996	-17496.864725841675
90.1053456584057	6711.384576392227	6415.219008844352	11820.903570026849	11147.268792165352	14290.150432373139	13424.988411899572	16443.40778083879	15413.061197202938	19763.847956513335	18486.508299197154	0.32347484602681603	0.31775017409001965	-91.73322514508982	-19032.803955541924	-85.2917864099436	-17696.32686667284
90.6482756934654	6632.897269407126	6341.837537952261	11758.391304216002	11089.246795783902	14240.206822016455	13378.55520081796	16403.520824737832	15375.871817654648	19735.51907821328	18459.983562600137	0.32619817805876966	0.3204101607032024	-92.25314291075665	-19256.01921531139	-85.76254872453865	-17901.228041226976
91.19447715510712	6553.27530185735	6267.383679874057	11694.924369227183	11030.345395986318	14189.672895538306	13331.580149278454	16363.356281391225	15338.428098585186	19707.274271394344	18433.537898486655	0.3290020810579748	0.32314869313012634	-92.79323141068016	-19485.469537224155	-86.25171028007571	-18111.820064516738
91.74396975532183	6472.504934293318	6191.843540095006	11630.475967094817	10970.539870257895	14138.532017827758	13284.048073081432	16322.907697411456	15300.724217758181	19679.118149869446	18407.175665098013	0.33188959959915154	0.32596873510830615	-93.35442214013528	-19721.44428562373	-86.76012556803289	-18328.36789665697
92.29677332487483	6390.5729198198505	6115.203618849323	11565.018271322331	10909.804537219265	14086.76677966419	13235.943079130822	16282.16824556784	15262.754012994843	19651.055373244024	18380.901265830067	0.33486392214963323	0.3288733904151413	-93.93769041327505	-19964.24792502448	-87.28868946791408	-18551.150384795852
92.85290781402206	6307.466583965517	6037.450882600417	11498.522387597566	10848.112719095878	14034.358957246715	13187.248528207969	16241.130702694802	15224.510962013068	19623.0906450752	18354.719147629152	0.33792838914444073	0.331865910736112	-94.5440576314013	-20214.20086732693	-87.8383393585591	-18780.46104800189
93.41239329322968	6223.173911532436	5958.572841984093	11430.95831357501	10785.43670318917	13981.289469451573	13137.946995639939	16199.787426203531	15185.988160988609	19595.228710800573	18328.633799178577	0.3410865015739912	0.33494970403365454	-95.17459366532057	-20471.640367151238	-88.41005733795646	-19016.60890737502
93.97524995389855	6137.683640892576	5878.557636663379	11362.294897804777	10721.747702409379	13927.538332689783	13088.020229741947	16158.130329102703	15147.178301751985	19567.474355419065	18302.649748859454	0.3443419301199454	0.33812834345151843	-95.8304193562235	-20736.921467709355	-89.00487255616281	-19259.91936376132
94.54149810909283	6050.985366212981	5797.394127561568	11292.499797906868	10657.015814945978	13873.084613228952	13037.449107905726	16116.150853424746	15108.07364752606	19539.832400902036	18276.771562466092	0.3476985248773146	0.3414055767919372	-96.51270913904955	-21010.417999642435	-89.62386366547253	-19510.73512544995
95.11115819427312	5963.069648108676	5715.071996958445	11221.53943811409	10591.209983173125	13817.906376839028	12986.213590201245	16073.839941949205	15068.666007104779	19512.307703314436	18251.003840657067	0.35116032570377875	0.34478533660574634	-97.22269379151658	-21292.52363516111	-90.26816139134826	-19769.4171881862
95.68425076803395	5873.928133234551	5631.58185694985	11149.378966332257	10524.297951909442	13761.980635613618	12934.2926703514	16031.188008104562	15028.94670736417	19484.905149621456	18225.351216119707	0.3547315732401941	0.3482717509385339	-97.96166331249151	-21583.65299996501	-90.93895122811409	-20036.345869962126
96.26079651284576	5783.553683338473	5546.915366784812	11075.98221089777	10456.246226178824	13705.283291813761	12881.664323934221	15988.18490392309	14988.906563990504	19457.62965415683	18199.818350425863	0.3584167206495764	0.35186915477916664	-98.73096993255604	-21884.242845362052	-91.63747626287295	-20311.92190305656
96.84081623580131	5691.940514303985	5461.065359604593	11001.31163724605	10387.020028648138	13647.789078573158	12828.305453659284	15944.81988591187	14948.535850299864	19430.486154724298	18174.4099305528	0.3622204461253772	0.35558210226047826	-99.53203125885375	-22194.75328285992	-92.36504013036938	-20596.567585676443
97.42433086936633	5599.084345714048	5374.025979115782	10925.328304745351	10316.583256953681	13589.471497299892	12774.191831560742	15901.081578695517	14907.82426401649	19403.479608304624	18149.130665043984	0.3661476662237236	0.3594153796656938	-100.36633355535923	-22515.669083386194	-93.12301010078227	-20890.72799545899
98.01136147213543	5504.9825614633055	5285.792826731295	10847.991823993732	10244.898441166375	13530.30275160232	12719.298037941651	15856.957936273071	14866.760891865062	19376.614986335837	18123.98527977979	0.3702035500784455	0.36337401929820945	-101.23543515934944	-22847.50104322564	-93.91282030226466	-21194.87226709863
98.60192922959182	5409.634381937482	5196.363119711005	10769.260314929279	10171.926701691837	13470.253677563342	12663.597396900353	15812.436200721633	14825.334171823222	19349.89726953395	18098.978513328166	0.37439353456219565	0.36746331427674667	-102.14097003274401	-23190.787418389693	-94.73597507819795	-21509.494936053175
99.1960554548718	5313.041048260162	5105.735860823306	10689.090366160077	10097.627707951511	13409.293670181838	12607.061908263435	15767.502858165775	14783.531852867793	19323.331442217604	18074.115111841536	0.3787233404618867	0.3716888343226787	-103.08465144649199	-23546.09542897297	-95.59405247888026	-21835.117350197863
99.79376158953411	5215.206019080497	5013.912020031431	10607.436995985898	10021.959638249204	13347.390605797194	12549.662175746083	15722.143591818578	14741.340952036206	19296.922486097825	18049.39982346428	0.3831989897419501	0.3760564426114867	-104.06827579314995	-23914.02283446025	-96.48870788466411	-22172.28915076703
100.39506920433367	5116.135180337365	4920.894728681265	10524.253615656895	9944.879141292899	13284.510760310835	12491.367331157524	15676.343231886032	14698.747708611676	19270.67537349162	18024.83739221272	0.3878268239747044	0.3805723137659307	-105.09372652187267	-24295.199580634013	-97.4216777569909	-22521.589823774993
101.00000000000001	5015.837068383851	4826.689486628072	10439.491995496008	9866.341299914458	13220.618723017202	12432.1449544661	15630.085702109927	14655.737535224991	19244.595059913576	18000.43255128553	0.39261352402342975	0.38524295307464207	-105.61875465978673	-24489.181096348322	-97.8994243898394	-22699.34672903175
