# Supplementary material for: White matter micro- and macrostructure brain charts for the human lifespan
Source: Nature. 2026 May 13;655(8124):979–89. doi: 10.1038/s41586-026-10454-2 (PMC13391363; doi:10.1038/s41586-026-10454-2)
Supplement: Supplementary file 12 — Centiles trajectories of brain charts. SDT.T9.1–5 contain the brain charts for the global metrics; SDT.T9.6–509 contain the brain charts for the tract-specific metrics (unnormalized); and SDT.T9.510–1157 contain the brain charts for the tract-specific macrostructural metrics (normalized). Included in each table are the male and female centile trajectories for the 2.5th, 25th, 50th, 75th and 97.5th percentiles; the interquartile range normalized by the 50th centile; and the derivatives of the 50th centiles with respect to both age and log(age). Charts are sampled in logarithmically spaced intervals. Age is reported in years, while centile trajectory values are reported in metric-specific units: diffusivities in mm2 s−1, volume in mm3, surface area in mm2, average length in mm, and FA is dimensionless (unitless). [file 41586_2026_10454_MOESM12_ESM.zip › plotted_curves/SDT.T9.188-ILF_right_ad-mean_curve_metrics.csv]

ages	male_0.025th_percentile	female_0.025th_percentile	male_0.25th_percentile	female_0.25th_percentile	male_0.5th_percentile	female_0.5th_percentile	male_0.75th_percentile	female_0.75th_percentile	male_0.975th_percentile	female_0.975th_percentile	male_normalized_quantile_range	fwmale_normalized_quantile_range	male_median_centile_d_age	male_median_centile_d_log_age	female_median_centile_d_age	female_median_centile_d_log_age
0.25	0.00136573573554274	0.0013503849808273996	0.001458979882837994	0.0014404862530080363	0.0015144345822444892	0.001493917895603193	0.0015751749328204562	0.001552313502392321	0.0017083234949729512	0.001679865461934691	0.07672503741314056	0.07485501694129755	-0.00048539554761547067	-0.0002802571065799512	-0.0004786766208415722	-0.00027637774059436314
0.25150637576242696	0.0013651216542203322	0.0013497770258451224	0.0014582937880192306	0.0014398086326701863	0.0015137033941563713	0.0014931968287435168	0.0015743924499059007	0.0015515431679812765	0.0017074217945509521	0.0016789812014120114	0.07669842211814228	0.07482907354224137	-0.0004836797251981384	-0.00028010180009152563	-0.0004769844835229575	-0.0002762245456632284
0.2530218281966045	0.0013645083145399487	0.001349169803867266	0.0014576084773470766	0.0014391317864260974	0.0015129730164545143	0.0014924765612520361	0.0015736108071324458	0.0015507736615093016	0.0017065210039171985	0.0016780978353270902	0.07667177704015361	0.07480310108826638	-0.0004802476406826073	-0.0002797900299040812	-0.0004735997755662691	-0.00027591701454116047
0.25454641199404576	0.0013638957216836613	0.0013485633200219145	0.0014569239565303104	0.001438455719913357	0.001512243455177221	0.0014917570990838232	0.0015728300109132077	0.0015500049892914584	0.0017056211303564598	0.0016772153708279113	0.07664510233857431	0.07477709973467567	-0.0004768353840380879	-0.00027947595437655126	-0.00047023462236278624	-0.00027560720985642106
0.2560801821758082	0.0013632838807920951	0.0013479575793961488	0.0014562402312326024	0.0014377804387250093	0.0015115147163154085	0.0014910384481472117	0.0015720500676113382	0.001549237157593597	0.001704722181097548	0.0016763338150075188	0.0766183981728231	0.07475106963679282	-0.0004734428952467562	-0.00027915959168084425	-0.00046688896472019126	-0.00027529514953211764
0.25762319409447826	0.0013626727969643837	0.001347352587036007	0.0014555573070724667	0.0014371059484095106	0.0015107868058125585	0.0014903206143037514	0.0015712709835399687	0.0015484701726323005	0.0017038241633132532	0.0016754531749039582	0.07659166470233154	0.07472501094995396	-0.0004700701138131702	-0.0002788409600039121	-0.0004635627429731559	-0.0002749808515050134
0.2591755034361701	0.0013620624752581501	0.0013467483479464642	0.0014548751896232342	0.001436432254470703	0.0015100597295646904	0.0014896036033681826	0.0015704927649621812	0.0015477040405748568	0.001702927084120307	0.0016745734575002358	0.0765649020865396	0.0746989238295035	-0.00046671697877354035	-0.0002785200775457519	-0.00046025589699566494	-0.0002746643337258603
0.2607371662225343	0.0013614529206894706	0.0013461448670913936	0.0014541938844130145	0.0014357593623677734	0.0015093334934203175	0.001488887421108389	0.0015697154180909605	0.0015469387675392087	0.0017020309505793281	0.0016736946697242672	0.07653811048488782	0.07467280843078708	-0.00046338342870916316	-0.0002781969625212932	-0.0004569683662129509	-0.00027434561415934366
0.2623082388127803	0.0013608441382328498	0.0013455421493935476	0.001453513396924667	0.0014350872775152292	0.0015086081031804143	0.0014881720732453703	0.0015689389490891614	0.0015461743595939269	0.0017011357696947835	0.00167281681844884	0.07651129005681251	0.07464666490914701	-0.00046006940174958544	-0.00027787163315512453	-0.00045370008960465835	-0.0002740247107801963
0.2638887779057103	0.001360236132821206	0.0013449401997345364	0.0014528337325957813	0.0014344160052828737	0.001507883564598399	0.0014874575654532192	0.0015681633640694849	0.0015454108227581794	0.0017002415484149564	0.0016719399104915813	0.07648444096173951	0.07462049341991563	-0.00045677483558514975	-0.00027754410768171534	-0.0004504510057175559	-0.0002737016415729765
0.26547884054176485	0.0013596289093458442	0.0013443390229548075	0.0014521548968186473	0.0014337455509957826	0.0015071598833800981	0.001486743903359092	0.0015673886690944418	0.0015446481630017037	0.0016993482936319075	0.0016710639526149203	0.07645756335907802	0.07459429411841008	-0.00045349966747493253	-0.00027721440434475	-0.00044722105267097634	-0.00027337642452984756
0.2670784841050822	0.0013590224726564514	0.0013437386238536397	0.0014514768949402475	0.0014330759199342948	0.0015064370651837354	0.0014860310925431989	0.001566614870176343	0.0015438863862447946	0.0016984560121814584	0.001670188951526075	0.07643065740821532	0.07456806715992623	-0.00045024383425246173	-0.00027688254139224266	-0.0004440101681677522	-0.0002730490776493566
0.26868776632556873	0.0013584168275610818	0.0013431390071891216	0.0014507997322622396	0.0014324071173339886	0.0015057151156199196	0.00148531913853878	0.0015658419732772779	0.0015431254983582759	0.0016975647108431662	0.0016693149138770178	0.07640372326851096	0.07454181269973353	-0.0004470072723380403	-0.0002765485370782028	-0.0004408182895028756	-0.0002727196189355463
0.2703067452809827	0.0013578119788261486	0.0013425401776781536	0.0014501234140409463	0.0014317391483856803	0.001504994040251625	0.0014846080468321006	0.0015650699843091	0.0015423655051634956	0.0016966743963403059	0.0016684418462644696	0.07637676109929012	0.07451553089306842	-0.00044378991774751686	-0.0002762124096608587	-0.000437645353569438	-0.0002723880663950684
0.2719354793990299	0.0013572079311764233	0.0013419421399964403	0.0014494479454873514	0.0014310720182354167	0.001504273844594189	0.0014838978228624423	0.0015642989091334207	0.0015416064124323177	0.0016957850753398609	0.001667569755229884	0.07634977105983842	0.07448922189513019	-0.0004405917060966713	-0.00027587417739888265	-0.0004344912968685666	-0.000272054438036462
0.27357402745947257	0.0013566046892950342	0.0013413448987784926	0.001448773331767098	0.0014304057319844742	0.001503554534115313	0.0014831884720221027	0.0015635287535616066	0.0015408482258871157	0.0016948967544525143	0.0016666986472594438	0.07632275330939717	0.07446288586107329	-0.00043741257261648014	-0.00027553385855361157	-0.0004313560555212481	-0.00027171875187043115
0.2752224485962505	0.0013560022578234638	0.001340748458617622	0.001448099578000482	0.0014297402946893494	0.0015028361142350474	0.0014824799996563838	0.0015627595233547683	0.001540090951200766	0.001694009440232641	0.0016658285287840468	0.0762957080071562	0.07443652294600546	-0.00043425245215500397	-0.0002751914713838288	-0.0004282395652709936	-0.0002713810259052929
0.27688080229961526	0.0013554006413615668	0.001340152824065961	0.0014474266892624728	0.0014290757113617832	0.001502118590325819	0.001481772411063616	0.0015619912242237823	0.0015393345939966653	0.0016931231391783238	0.0016649594061793247	0.07626863531224908	0.07441013330497784	-0.0004311112791879901	-0.00027484703414559775	-0.00042514176149344163	-0.00027104127814625567
0.2785491484182772	0.0013547998444675684	0.0013395579996344597	0.0014467546705827076	0.0014284119869687538	0.0015014019677124192	0.0014810657114951503	0.0015612238618292818	0.0015385791598487263	0.001692237857731344	0.0016640912857656368	0.07624153538374728	0.07438371709298276	-0.000427988987828809	-0.00027450056509142895	-0.0004220625792079047	-0.00027069952659580787
0.28022754716156506	0.0013541998716580877	0.0013389639897929103	0.0014460835269455145	0.0014277491264324995	0.0015006862516720317	0.0014803599061553804	0.0015604574417816819	0.001537824654281399	0.0016913536022772069	0.0016632241738080914	0.07621440838065552	0.07435727446494741	-0.00042488551183739176	-0.00027415208246978073	-0.00041900195308458565	-0.00027035578925188597
0.2819160591015993	0.0013536007274081382	0.0013383707989699457	0.0014454132632899148	0.0014270871346305201	0.00149997144743423	0.0014796550002017452	0.0015596919696411774	0.0015370710827696701	0.001690470379145137	0.0016623580765165423	0.07618725446190433	0.07433080557572821	-0.000421800784625892	-0.0002738016045216174	-0.00041595981745035093	-0.00027001008410493244
0.28361474517547763	0.0013530024161511655	0.0013377784315530786	0.0014447438845096587	0.001426426016395614	0.0014992575601810157	0.001478950998744764	0.0015589274509177835	0.001536318450739102	0.0016895881946081218	0.001661493000045632	0.07616007378634701	0.07430431058010535	-0.00041873473926790084	-0.000273449149479299	-0.0004129361062985004	-0.00026966242913706306
0.2853236666874746	0.0013524049422790545	0.0013371868918887076	0.0014440753954532333	0.0014257657765158849	0.001498544595046826	0.0014782479068480448	0.001558163891071341	0.0015355667635658394	0.001688707054882915	0.0016606289504947952	0.0761328665127532	0.07427778963277872	-0.00041568730850694013	-0.0002730947355662483	-0.00040993075329742723	-0.00026931284232184494
0.2870428853112538	0.0013518083101421647	0.0013365961842821518	0.0014434078009239004	0.0014251064197347782	0.0014978325571185737	0.0014775457295283221	0.0015574012955115546	0.0015348160265766467	0.0016878269661300788	0.0016597659339082995	0.07610563279980172	0.0742512428883614	-0.0004126584247649001	-0.0002727383809945638	-0.00040694369179722356	-0.0002689613416212988
0.28877246309209376	0.001351212524049354	0.0013360063129976758	0.0014427411056797184	0.0014244479507511045	0.0014971214514356655	0.0014768444717554784	0.0015566396695980197	0.0015340662450489318	0.001686947934454009	0.0016589039562752712	0.07607837280607939	0.07422467050137482	-0.00040964802015130974	-0.0002723801039652973	-0.00040397485484056084	-0.00026860794498662077
0.2905124624491269	0.0013506175882680095	0.001335417282258518	0.0014420753144335767	0.001423790374219072	0.0014964112829900411	0.0014761441384525788	0.0015558790186402532	0.001533317424210782	0.0016860699659029712	0.0016580430235297304	0.07605108669007132	0.07419807262624471	-0.0004066560264678887	-0.00027201992266445707	-0.00040102417516674205	-0.000268252670354463
0.29226294617759224	0.0013500235070240869	0.001334829096246931	0.0014414104318532348	0.0014231336947483277	0.0014957020567262131	0.0014754447344959127	0.0015551193478977401	0.0015325695692410036	0.0016851930664691479	0.0016571831415506369	0.07602377461015931	0.0741714494172937	-0.000403682375219927	-0.00027165785526378494	-0.00039809158522219334	-0.0002678955356470447
0.294023977451102	0.0013494302845021443	0.0013342417591042151	0.00144074646256136	0.0014224779169039897	0.0014949937775413018	0.0014747462647150278	0.0015543606625799686	0.001531822685269162	0.0016843172420886777	0.0016563243161619298	0.0759964367246136	0.07414480102873929	-0.0004007269976233352	-0.0002712939199189246	-0.00039517701716801357	-0.00026753655877070903
0.29579561982392083	0.0013488379248453835	0.0013336552749307585	0.001440083411135568	0.0014218230452066934	0.001494286450285083	0.0014740487338927779	0.0015536029678464782	0.0015310767773756247	0.001683442498641707	0.0016554665531325773	0.07596907319159095	0.07411812761468604	-0.0003977898246123046	-0.00027092813476797817	-0.00039228040288791233	-0.0002671757576147571
0.29757793723326015	0.0013482464321556947	0.0013330696477860803	0.001439421282108473	0.0014211690841326357	0.0014935800797600336	0.0014733521467653653	0.0015528462688069076	0.0015303318505916117	0.001682568841952441	0.001654609858176627	0.07594168416912603	0.07409142932912186	-0.0003948707868474677	-0.0002705605179301185	-0.0003894016739959816	-0.0002668131500499493
0.29937099400158496	0.001347655810493701	0.0013324848816888774	0.001438760079967733	0.0014205160381136226	0.0014928746707213838	0.0014726565080223943	0.001552090570521049	0.0015295879098992473	0.001681696277789203	0.0016537542369532644	0.0759142698151296	0.07406470632591403	-0.00039196981472383596	-0.0002701910875047564	-0.00038654076184341246	-0.0002664487539268956
0.3011748548389356	0.0013470660638788086	0.0013319009806170721	0.0014380998091561036	0.0014198639115371211	0.0014921702278771682	0.001471961822306923	0.0015513358779989013	0.0015288449602316129	0.0016808248118644932	0.0016528996950668715	0.07588683028738122	0.07403795875880252	-0.000389086838377406	-0.0002698198615689873	-0.00038369759752626686	-0.00026608258707450094
0.30298958484526295	0.0013464771962892635	0.0013313179485078684	0.001437440474071497	0.0014192127087463197	0.0014914667558882906	0.0014712680942155247	0.001550582196200736	0.0015281030064728128	0.0016799544498350585	0.001652046238067094	0.07585936574352528	0.07401118678139561	-0.0003862217876954843	-0.00026944685817847924	-0.0003808721118959135	-0.0002657146673008537
0.30481524951277783	0.0013458892116621952	0.0013307357892577954	0.0014367820790670302	0.0014185624340401712	0.0014907642593685714	0.0014705753282983351	0.0015498295300371496	0.0015273620534580236	0.0016790851973019511	0.0016511938714488998	0.07583187634106667	0.07398439054716706	-0.00038337459232107296	-0.0002690720953640313	-0.00037806423556274726	-0.00026534501238950625
0.3066519147283146	0.001345302113893691	0.0013301545067227797	0.0014361246284511034	0.001417913091673475	0.001490062742884831	0.0014698835290591341	0.0015490778843691452	0.001526622105973577	0.0016782170598106177	0.0016503426006526658	0.07580436223736393	0.07395757020944788	-0.0003805451816636385	-0.00026869559113223973	-0.00037527389890634755	-0.00026497364009964164
0.3084996467757088	0.0013447159068388365	0.0013295741047181888	0.0014354681264874423	0.0014172646858569178	0.0014893622109569311	0.00146919270095539	0.0015483272640081829	0.0015258831687570084	0.001677350042850954	0.0016494924310642327	0.07577682358962723	0.07393072592142468	-0.000377733484906273	-0.00026831736346366597	-0.00037250103208280594	-0.0002646005681648522
0.31035851233818973	0.0013441305943117977	0.0013289945870189079	0.0014348125773951872	0.001416617220757159	0.0014886626680578694	0.001468502848398348	0.001547577673716271	0.0015251452464971474	0.0016764841518574058	0.0016486433680150028	0.07574926055491053	0.07390385783613332	-0.0003749394310088583	-0.00026793743030961714	-0.0003697455650291115	-0.0002642258142904197
0.3122285785007863	0.001343546180085875	0.0013284159573593959	0.0014341579853489497	0.0014159707004968891	0.0014879641186138386	0.001467813975753092	0.0015468291182060324	0.0015244083438341817	0.0016756193922090395	0.001647795416782012	0.07572167329010943	0.0738769661064553	-0.0003721629487212774	-0.0002675558095942554	-0.00036700742747458603	-0.00026384939615442526
0.3141099127527488	0.0013429626678935784	0.0013278382194337592	0.001433504354478893	0.001415325129154908	0.0014872665670043088	0.0014671260873386233	0.0015460816021407886	0.0015236724653597408	0.001674755769229638	0.0016469485825880191	0.07569406195195497	0.07385005088511214	-0.00036940396658941	-0.00026717251921204443	-0.0003642865489468794	-0.00026347133140547374
0.31600258298998396	0.0013423800614266919	0.001327261376895815	0.001432851688870801	0.0014146805107661943	0.001486570017562099	0.0014664391874279344	0.0015453351301346365	0.0015229376156169726	0.001673893288187782	0.0016461028706015915	0.07566642669700999	0.07382311232466188	-0.00036666241295923996	-0.0002667875770254735	-0.0003615828587774095	-0.0002630916376611392
0.3179066575175057	0.0013417983643363566	0.0013266854333591745	0.001432199992566169	0.0014140368493219928	0.0014858744745734737	0.0014657532802481003	0.0015445897067525444	0.001522203799100637	0.0016730319542969574	0.001645258285937206	0.07563876768166261	0.07379615057749377	-0.0003639382159877913	-0.00026640100086544605	-0.0003588962861105771	-0.0002627103325073543
0.3198222050518999	0.001341217580233136	0.0013261103923973064	0.00143154926956227	0.0014133941487698828	0.00148517994227821	0.0014650683699803484	0.0015438453365104292	0.0015214710202571815	0.0016721717727156392	0.001644414833655335	0.07561108506212476	0.07376916579582452	-0.00036123130365112166	-0.0002660128085311131	-0.00035622675991264785	-0.0002623274334990766
0.32174929472380437	0.0013406377126871014	0.0013255362575436212	0.0014308995238122505	0.0014127524130138696	0.0014844864248696973	0.0014643844607601538	0.0015431020238752548	0.001520739283484839	0.0016713127485474017	0.001643572518762551	0.07558337899442429	0.07374215813169312	-0.00035854160374493294	-0.00026562301778410013	-0.000353574208972085	-0.0002619429581541266
0.32368799608040405	0.0013400587652279187	0.0013249630322915585	0.0014302507592252201	0.0014121116459144755	0.001483793926495033	0.0014637015566773357	0.0015423597732651347	0.0015200085931337285	0.0016704548868410297	0.001642731346211639	0.07555564963440353	0.07371512773695728	-0.00035586904389878216	-0.00026523164635239294	-0.00035093856191315	-0.00026155692395712915
0.3256383790879404	0.0013394807413449196	0.0013243907200946557	0.0014296029796663308	0.0014114718512888164	0.001483102451255102	0.0014630196617761346	0.0015416185890494158	0.0015192789535059372	0.0016695981925906123	0.001641891320901686	0.0755278971377128	0.07368807476328842	-0.00035321355158252077	-0.00026483871192861663	-0.00034831974720322956	-0.00026116934835807015
0.32760051413423674	0.0013389036444871945	0.0013238193243666407	0.0014289561889568743	0.001410833032910699	0.0014824120032046813	0.0014623387800553164	0.001540878475548785	0.0015185503688556284	0.001668742670735661	0.0016410524476782005	0.07550012165980627	0.07366099936216886	-0.00035057505410746037	-0.00026444423216537283	-0.0003457176931525585	-0.000260780248767023
0.3295744720312385	0.0013383274780636866	0.0013232488484815252	0.0014283103908743855	0.0014101951945107217	0.0014817225863525457	0.0014616589154682763	0.001540139437035383	0.0015178228433891476	0.0016678883261612343	0.0016402147313332315	0.07547232335593893	0.07363390168488448	-0.0003479534786411387	-0.0002640482246788478	-0.0003431323279300402	-0.00026038964255825636
0.33156032401756863	0.0013377522454432675	0.0013226792957736783	0.0014276655891527219	0.0014095583397763553	0.0014810342046615512	0.001460980071923121	0.001539401477732892	0.0015170963812651149	0.0016670351636980344	0.0016393781766054637	0.07544450238116157	0.07360678188252413	-0.0003453487522086518	-0.00026365070704476024	-0.0003405635795644124	-0.0002599975470664595
0.33355814176109866	0.0013371779499548482	0.0013221106695379384	0.001427021787482185	0.0014089224723520598	0.0014803468620487627	0.0014603022532827937	0.0015386646018166646	0.0015163709865945497	0.0016661831881225532	0.0016385427881803636	0.07541665889031486	0.07357964010597338	-0.00034276080169987067	-0.0002632516967968068	-0.00033801137595040887	-0.0002596039795846883
0.33556799736153503	0.0013366045948874636	0.0013215429730296943	0.0014263789895096093	0.0014082875958393744	0.001479660562385545	0.001459625463365167	0.001537928813413826	0.0015156466634409708	0.0016653324041571806	0.0016377085706902842	0.07538879303802844	0.07355247650591136	-0.0003401895538802102	-0.00026285121142921586	-0.00033547564486008374	-0.0002592089573666412
0.3375899633530214	0.001336032183490373	0.0013209762094649863	0.0014257371988384714	0.0014076537137970252	0.00147897530949768	0.001458949705943154	0.0015371941166033908	0.0015149234158205115	0.0016644828164703376	0.0016368755287145945	0.07536090497871442	0.07352529123280549	-0.00033763493539235023	-0.00026244926839152916	-0.0003329563139454761	-0.000258812497622829
0.3396241127067558	0.0013354607189731635	0.0013204103820206076	0.001425096419029002	0.0014070208297410351	0.00147829110716548	0.0014582749847448229	0.0015364605154163848	0.001514201247702042	0.0016636344296766096	0.001636043666779813	0.07533299486656295	0.07349808443690878	-0.0003350968727680592	-0.00026204588509165516	-0.00033045331074771367	-0.0002584146175219071
0.3416705188336247	0.0013348902045058424	0.0013198454938341958	0.001424456653598285	0.0014063889471448206	0.0014776079591238924	0.0014576013034535017	0.0015357280138359574	0.0015134801630072748	0.0016627872483368712	0.001635212989359727	0.07530506285554102	0.07347085626825553	-0.0003325752924296377	-0.0002616410788916501	-0.0003279665627010653	-0.0002580153341875113
0.343729255586852	0.0013343206432189568	0.001319281548004352	0.0014238179060203859	0.0014057580694393215	0.001476925869062636	0.0014569286657079078	0.0015349966157975176	0.001512760165610906	0.0016619412769584365	0.0016343835008755458	0.07527710909938483	0.07344360687665735	-0.00033007012069846686	-0.00026123486710682986	-0.0003254959971402127	-0.0002576146646977029
0.34580039726466444	0.0013337520382036873	0.0013187185475907325	0.001423180179726454	0.0014051282000130988	0.001476244840626306	0.0014562570751022559	0.0015342663251888503	0.001512041259340722	0.0016610965199951907	0.0016335552056960213	0.07524913375159863	0.07341633641169847	-0.0003275812838038905	-0.00026082726700826786	-0.0003230415413084109	-0.0002572126260859675
0.3478840186129729	0.0013331843925119633	0.0013181564956141626	0.001422543478104846	0.0014044993422124585	0.0014755648774145017	0.001455586535186383	0.0015335371458502476	0.0015113234479777365	0.0016602529818477328	0.0016327281081375971	0.07522113696544867	0.0733890450227334	-0.0003251087078872672	-0.0002604182958192425	-0.0003206031223625394	-0.00025680923533921707
0.34998019482807	0.0013326177091565663	0.00131759539505674	0.0014219078045012378	0.0014038714993415617	0.0014748859829819476	0.0014549170494658665	0.0015328090815746355	0.0015106067352563092	0.0016594106668635165	0.0016319022124645424	0.07519311889396071	0.07336173285888188	-0.00032265231900707736	-0.00026000797071312753	-0.000318180667378265	-0.0002564045093954026
0.352089001559344	0.0013320519911112574	0.00131703524886196	0.0014212731622187617	0.0014032446746625592	0.001474208160838632	0.001454248621402162	0.0015320821361077227	0.0015098911248642953	0.0016585695793370184	0.0016310775228891153	0.0751650796899165	0.07333440006902629	-0.0003202120431470834	-0.00025959630881478013	-0.0003157741033567585	-0.00025599846514412494
0.3542105149120084	0.0013314872413108757	0.001316476059934813	0.0014206395545181137	0.0014026188713956989	0.001473531414449923	0.0014535812544127164	0.0015313563131481175	0.0015091766204431611	0.0016577297235098635	0.0016302540435716919	0.07513701950584804	0.07330704680180695	-0.00031778780622387925	-0.00025918332719981896	-0.00031338335723340993	-0.0002555911194266902
0.35634481144984936	0.0013309234626514635	0.0013159178311419083	0.001420006984617688	0.0014019940927194573	0.001472855747236708	0.001452914951871108	0.001530631616347478	0.0015084632255881294	0.0016568911035709961	0.001629431778620927	0.07510893849403641	0.07327967320561876	-0.0003153795340892218	-0.0002587690428915712	-0.00031100835587943854	-0.0002551824890322796
0.35849196819798806	0.0013303606579903877	0.0013153605653115942	0.0014193754556937074	0.0014013703417706691	0.0014721811625755285	0.0014522497171071782	0.0015299080493106525	0.001507750943848321	0.001656053723656833	0.0016286107320939126	0.0750808368065057	0.073252279428608	-0.00031298715253996745	-0.00025835347286251586	-0.00030864902611199563	-0.0002547725907007803
0.36065206264566085	0.0013297988301464489	0.0013148042652340655	0.0014187449708803433	0.001400747621644645	0.001471507663798709	0.0014515855534071572	0.0015291856155958139	0.0015070397787268841	0.001655217587851415	0.0016277909079963177	0.07505271459502093	0.07322486561866817	-0.00031061058732179125	-0.0002579366340319522	-0.000306305294698217	-0.0002543614411192885
0.3628251727490157	0.0013292379819000186	0.0013142489336615002	0.0014181155332698625	0.0014001259353953167	0.001470835254194507	0.0014509224640138127	0.0015284643187146194	0.0015063297336811534	0.0016543827001865821	0.001626972310282568	0.07502457201108403	0.07319743192343717	-0.00030824976413568184	-0.0002575185432657223	-0.0003039770883603299	-0.0002539490569218872
0.3650113769339257	0.00132867811599315	0.0013136945733081683	0.0014174871459127468	0.0013995052860353563	0.0014701639370072411	0.0014502604521265793	0.0015277441621323424	0.00150562081212278	0.0016535490646421233	0.0016261549428559893	0.07499640920592966	0.07316997849029257	-0.00030590460864410307	-0.00025709921737548935	-0.0003016643337833691	-0.0002535354546894242
0.36721075409881926	0.0013281192351297158	0.0013131411868505687	0.0014168598118178427	0.0013988856765363227	0.001469493715437446	0.0014495995209017059	0.001527025149268038	0.0015049130174178945	0.001652716685145957	0.0016253388095689857	0.07496822633052283	0.07314250546635026	-0.0003035750464769338	-0.0002566786731176274	-0.00029936695761961785	-0.00025312065094829084
0.3694233836175272	0.0013275613419755253	0.0013125887769275435	0.0014162335339524886	0.0013982671098287873	0.0014688245926420057	0.0014489396734523924	0.0015263072834946813	0.001504206352887242	0.001651885565574289	0.0016245239142231938	0.07494002353555416	0.07311501299845903	-0.00030126100323679683	-0.00025625692719266624	-0.0002970848864951581	-0.000252704662169978
0.37164934534214805	0.0013270044391584636	0.001312037346140418	0.001415608315242664	0.0013976495888024813	0.0014681565717343118	0.0014482809128489405	0.0015255905681393336	0.0015035008218063457	0.0016510557097517936	0.001623710260569661	0.07491180097143803	0.07308750123319821	-0.00029896240450433265	-0.00025583399624407033	-0.00029481804701370073	-0.0002522875047690776
0.3738887196059291	0.001326448529268618	0.001311486897053123	0.001414984158573127	0.0013970331163064324	0.0014674896557844035	0.0014476232421188982	0.0015248750064832917	0.0015027964274056571	0.0016502271214517824	0.0016228978523090114	0.07488355878830762	0.0730599703168748	-0.00029667917584758063	-0.0002554098968598484	-0.0002925663657670219	-0.0002518691951060581
0.3761415872261661	0.0013258936148584043	0.001310937432192323	0.0014143610667875519	0.0013964176951491002	0.0014668238478191158	0.001446966664247199	0.0015241606017622406	0.0015020931728707018	0.001649399804396373	0.0016220866930916128	0.07485529713601226	0.07303242039551787	-0.0002944112428207579	-0.00025498464556733547	-0.00029032976933318633	-0.00025144974948143606
0.3784080295071193	0.00132533969844272	0.0013103889540475645	0.0014137390426886929	0.0013958033280985368	0.001466159150822249	0.0014463111821763355	0.0015234473571664328	0.0015013910613422613	0.0016485737622566905	0.001621276786517772	0.07482701616411386	0.07300485161487963	-0.000292158530974751	-0.0002545582588354134	-0.00028810818428681717	-0.0002510291841377188
0.3806881282429484	0.001324786782499062	0.0013098414650713945	0.0014131180890385139	0.0013951900178825168	0.001465495567734704	0.0014456567988064873	0.0015227352758408331	0.0015006900959165102	0.0016477489986530254	0.001620468136137891	0.07479871602188502	0.07297726412042799	-0.00028992096586238914	-0.00025413075307467725	-0.0002859015372048135	-0.0002506075152604592
0.38298196572066395	0.0013242348694676757	0.0013092949676795074	0.0014124982085583476	0.001394577767188693	0.0014648331014546507	0.0014450035169956917	0.001522024360885292	0.0014999902796451908	0.0016469255171550298	0.0016196607454526603	0.07477039685830394	0.07294965805734585	-0.0002876984730427745	-0.0002537021446347709	-0.0002837097546698475	-0.00025018475897470305
0.3852896247230969	0.0013236839617516859	0.0013087494642508737	0.00141187940392904	0.001393966578664739	0.0014641717548376776	0.0014443513395599882	0.0015213146153547042	0.0014992916155357682	0.0016461033212818927	0.0016188546179132313	0.07474205882205164	0.07292203357052715	-0.00028549097808616697	-0.0002532724498042205	-0.0002815327632754716	-0.00024976093134521093
0.38761118853188686	0.0013231340617172477	0.0013082049571278911	0.0014112616777911112	0.0013933564549185099	0.0014635115306969619	0.001443700269273588	0.001520606042259189	0.001498594106551608	0.0016452824145025417	0.0016180497569214121	0.07471370206151039	0.07289439080457437	-0.0002832984065796462	-0.0002528416848098236	-0.0002793704896325022	-0.0002493360483760698
0.3899467409304866	0.0013225851716936797	0.0013076614486165136	0.0014106450327449013	0.0013927473985181832	0.0014628524318034204	0.0014430503088690217	0.0015198986445642479	0.0014978977556121295	0.0016444628002358177	0.0016172461658298402	0.07468532672475894	0.0728667299037945	-0.0002811206841340508	-0.0002524098658170937	-0.0002772228603751259	-0.00024891012601113705
0.39229636620718694	0.001322037293973611	0.0013071189409863998	0.0014100294713507299	0.0013921394119924188	0.0014621944608858794	0.0014424014610373063	0.0015191924251909412	0.001497202565592985	0.0016436444818506725	0.0016164438479421793	0.07465693295956977	0.0728390510121986	-0.00027895773638469956	-0.00025197700892626296	-0.000275089802161288	-0.00024848318012948845
0.3946601491581577	0.0013214904308131345	0.0013065774364710624	0.0014094149961290604	0.0013915324978305212	0.001461537620631245	0.001441753728428115	0.00151848738701607	0.0014965085393262325	0.001642827462666372	0.0016156428065133136	0.07462852091340674	0.07281135427349465	-0.0002768094890014394	-0.00025154313017566876	-0.00027297124168285114	-0.0002480552265490821
0.3970381750905084	0.00132094458443194	0.001306036937268	0.001408801609560646	0.0013909266584825818	0.0014608819136846553	0.0014411071136499274	0.0015177835328723376	0.0014958156796004989	0.0016420117459526734	0.001614843044749527	0.07460009073342279	0.07278363983108933	-0.00027467586769253094	-0.00025110824554019917	-0.00027086710566998073	-0.00024762628102542594
0.39943052982536675	0.0013203997570134709	0.0013054974455388542	0.0014081893140866992	0.0013903218963596479	0.0014602273426496599	0.0014404616192702044	0.0015170808655485329	0.0014951239891611609	0.0016411973349300352	0.0016140445658087055	0.07457164256645424	0.07275590782808217	-0.00027255679820692436	-0.0002506723709287395	-0.00026877732089292117	-0.000247196359248969
0.4018372997009759	0.001319855950705071	0.0013049589634095517	0.0014075781121090504	0.0013897182138338788	0.0014595739100883858	0.0014398172478155536	0.0015163793877897107	0.0014944334707105184	0.0016403842327698125	0.0016132473728005298	0.07454317655902178	0.07272815840726336	-0.0002704522063418091	-0.00025023552218478295	-0.0002667018141694344	-0.0002467654768460448
0.40425857157581063	0.0013193131676181365	0.0013044214929704575	0.0014069680059903135	0.0013891156132387094	0.0014589216185217095	0.0014391740017718978	0.0015156791022973685	0.0014937441269079754	0.0016395724425944589	0.0016124514687866757	0.0745146928573239	0.07270039171111232	-0.00026836201794566694	-0.0002497977150857644	-0.000264640512367853	-0.0002463336493769841
0.4066944328317112	0.0013187714098282697	0.0013038850362765248	0.001406358998054052	0.0013885140968690134	0.0014582704704294335	0.001438531883584651	0.0015149800117296355	0.0014930559603702179	0.0016387619674777323	0.001611656856781014	0.07448619160723766	0.072672607881793	-0.00026628615892509977	-0.0002493589653431161	-0.00026259334241379717	-0.00024590089233778034
0.4091449713770379	0.0013182306793754265	0.0013033495953474416	0.001405751090584939	0.001387913666981263	0.0014576204682504512	0.0014378908956588785	0.0015142821187014443	0.0014923689736713903	0.0016379528104448916	0.0016108635397498034	0.0744576729543134	0.07264480706115274	-0.0002642245552477718	-0.000248919288600713	-0.00026056023129350514	-0.0002454672211574249
0.411610275649843	0.0013176909782640798	0.001302815172167793	0.0014051442858289344	0.001387314325793702	0.001456971614382936	0.0014372510403594854	0.0015135854257847289	0.0014916831693432872	0.001637144974472915	0.001610071520611907	0.07442913704377283	0.07261698939071934	-0.00026217713294818257	-0.00024847870043520626	-0.0002585411060587184	-0.000245032651198851
0.41409043462106226	0.0013171523084633638	0.0013022817686872033	0.0014045385859934416	0.0013867160754865021	0.0014563239111845027	0.0014366123200113743	0.001512889935508598	0.0014909985498755228	0.0016363384624906929	0.0016092808022389795	0.07440058402050731	0.07258915501169798	-0.00026014381813194154	-0.0002480372163552458	-0.00025653589383134445	-0.0002445971977575456
0.41658553779772634	0.0013166146719072425	0.0013017493868205025	0.0014039339932474912	0.001386118918201943	0.0014556773609724011	0.0014359747368996385	0.0015121956503595347	0.0014903151177157324	0.0016355332773792535	0.0016084913874556902	0.07437201402907309	0.07256130406496958	-0.00025812453697859894	-0.0002475948517993154	-0.00025454452180617704	-0.0002441608760599401
0.41909567522619073	0.001316078070494662	0.0013012180284478778	0.0014033305097219035	0.0013855228560445743	0.0014550319660236878	0.0014353382932697292	0.0015115025727815811	0.0014896328752697476	0.001634729421971964	0.0016077032790399206	0.07434342721369229	0.07253343669108733	-0.000256119215749806	-0.0002471516221385084	-0.00025256691725933367	-0.00024372370126624077
0.4216209374953856	0.0013155425060897086	0.001300687695415028	0.0014027281375094635	0.0013849278910813862	0.0014543877285754065	0.0014347029913276343	0.0015108107051765253	0.001488951824901786	0.001633926899054746	0.0016069164797229722	0.07431482371824619	0.07250555303027494	-0.00025412778079070275	-0.0002467075426739185	-0.0002506030075492549	-0.0002432856884674317
0.42416141574008476	0.0013150079805217705	0.0013001583895333269	0.0014021268786650945	0.0013843340253419827	0.0014537446508247737	0.0014340688332400602	0.0015101200499040976	0.0014882719689346426	0.0016331257113662882	0.0016061309921897831	0.0742862036862758	0.07247765322242442	-0.0002521501585341923	-0.00024626262863503	-0.00024865272012103423	-0.00024284685268438633
0.4267172016441951	0.0013144744955857041	0.0012996301125799822	0.0014015267352060377	0.0013837412608187574	0.0014531027349293654	0.0014334358211346165	0.0015094306092821683	0.0014875933096498806	0.0016323258615982706	0.0016053468190791384	0.0742575672609795	0.07244973740709262	-0.0002501862755081019	-0.00024581689518277106	-0.0002467159825119136	-0.00024240720886853362
0.42928838744406506	0.0013139420530419834	0.0012991028662981937	0.0014009277091120173	0.0013831495994670623	0.0014524619830072888	0.0014328039570999935	0.0015087423855869272	0.0014869158492880209	0.001631527352395565	0.0016045639629838795	0.07422891458520799	0.07242180572350056	-0.0002482360583356824	-0.00024537035740529456	-0.0002447927223552804	-0.00024196677190146954
0.43187506593181346	0.0013134106546168834	0.0012985766523973194	0.001400329802325436	0.0013825590432053887	0.0014518223971373902	0.001432173243186148	0.0015080553810531022	0.001486239590048739	0.0016307301863564784	0.001603782426451127	0.0742002458014648	0.07239385831053	-0.00024629943374249175	-0.00024492303031997675	-0.00024288286738549658	-0.0002415255565954011
0.4344773304586784	0.00131288030200262	0.001298051472553027	0.0013997330167515303	0.001381969593915532	0.0014511839793594158	0.0014315436814044812	0.0015073695978741304	0.0014855645340910472	0.001629934366032943	0.0016030022119824811	0.07417156105190273	0.07236589530672137	-0.00024437632856005864	-0.00024447492887291755	-0.00024098634543917585	-0.0002410835776898157
0.4370952749383861	0.0013123509968575385	0.0012975273284074758	0.0013991373542585723	0.0013813812534427875	0.0014505467316742247	0.00143091527372804	0.0015066850382023794	0.00148489068353351	0.001629139893930767	0.0016022233220342617	0.07414286047832139	0.07233791685027152	-0.00024246666972776998	-0.00024402606793599846	-0.00023910308446145612	-0.00024064084985297995
0.4397289938505404	0.0013118227408062642	0.0012970042215694636	0.001398542816678035	0.0013807940235961106	0.0014499106560439611	0.0014302880220916862	0.0015060017041493331	0.0014842180404544218	0.0016283467725098357	0.0016014457590177078	0.07411414422216638	0.07230992307903235	-0.00024057038430064237	-0.00024357646231060182	-0.0002372330125109401	-0.00024019738768304988
0.4423785822440318	0.001311295535439874	0.0012964821536145996	0.0013979494058047788	0.0013802079061483047	0.001449275754392251	0.0014296619283922936	0.0015053195977857933	0.0014835466068920122	0.001627555004184345	0.0016006695252992038	0.07408541242452499	0.07228191413050751	-0.00023868739944921114	-0.00024312612672272582	-0.00023537605775947323	-0.00023975320570346348
0.4450441357404687	0.0013107693823160703	0.0012959611260854758	0.0013973571233972383	0.001379622902836205	0.0014486420286043981	0.0014290369944889413	0.001504638721142091	0.0014828763848446513	0.0016267645913230306	0.0015998946232005087	0.07405666522612646	0.07225389014185203	-0.00023681764246680226	-0.00024267507582659276	-0.000233532148500748	-0.00023930831836732613
0.44772575053762753	0.001310244282959338	0.0012954411404918194	0.001396765971177595	0.0013790390153608464	0.0014480094805275638	0.0014284132222030874	0.0015039590762082726	0.0014822073762710318	0.00162597553624938	0.0015991210549989613	0.0740279027673376	0.07222585124986844	-0.00023496104077097568	-0.00024222332420165138	-0.00023170121315146952	-0.0002388627400544685
0.4504235234129248	0.0013097202388611263	0.0012949221983106771	0.0013961759508319743	0.0013784562453876604	0.001447378111970976	0.0014277906133187768	0.0015032806649343212	0.0014815395830903874	0.0016251878412418773	0.0015983488229277215	0.07399912518816278	0.07219779759100575	-0.00023311752190835477	-0.00024177088635307653	-0.00022988318025424226	-0.00023841648507016977
0.4531375517269096	0.0013091972514800094	0.001294404300986571	0.001395587064010619	0.0013778745945466479	0.0014467479247061083	0.001427169169582823	0.0015026034892303465	0.001480873007182683	0.0016244015085342177	0.0015975779291759811	0.07397033262824046	0.07216972930135723	-0.00023128701355873416	-0.0002413177767121577	-0.0002280779784837872	-0.00023796956764754462
0.4558679334267773	0.001308675322241864	0.0012938874499316755	0.0013949993123280838	0.0013772940644325663	0.0014461189204668869	0.0014265488927050032	0.0015019275509668003	0.001480207650388823	0.001623616540315547	0.0015968083758891981	0.07394152522684244	0.0721416465166597	-0.00022946944353691157	-0.00024086400963413412	-0.00022628553664855167	-0.00023752200194515627
0.45861476704990445	0.0013081544525400384	0.0012933716465259827	0.0013944126973634166	0.001376714656605114	0.0014454911009498797	0.0014259297843582511	0.0015012528519746772	0.00147954351451085	0.0016228329387306852	0.001596040165169318	0.07391270312287114	0.07211354937228885	-0.0002276647397982945	-0.000240409599399527	-0.00022450578369448415	-0.00023707380204718298
0.4613781517274047	0.0013076346437355254	0.001292856892117477	0.0013938272206603498	0.0013761363725891158	0.001444864467814497	0.0014253118461788536	0.0015005793940457255	0.0014788806013121551	0.0016220507058803653	0.0015952732990750051	0.0738838664548579	0.07208543800326105	-0.00022587283044089856	-0.00023995456021325134	-0.00022273864870919757	-0.00023662498196330706
0.4641581871877068	0.0013071158971571376	0.0012923431880223046	0.0013932428837274875	0.0013755592138747076	0.0014442390226831869	0.001424695079766642	0.0014999071789326534	0.0014782189125176774	0.0016212698438214602	0.0015945077796218697	0.07385501536096088	0.07205731254422874	-0.00022409364371023255	-0.0002394989062041719	-0.00022098406092502243	-0.00023617555562860382
0.4669549737601532	0.0013065982141016775	0.0012918305355249448	0.0013926596880384924	0.001374983181917524	0.0014436147671416343	0.00142407948668519	0.0014992362083493386	0.0014775584498141119	0.0016204903545672192	0.001593743608782696	0.0738261499789645	0.07202917312947953	-0.00022232710800140776	-0.00023904265142538073	-0.0002192419497225595	-0.00023572553690320852
0.46976861237862133	0.0013060815958341146	0.0012913189358783827	0.0013920776350322764	0.001374408278138884	0.001442991702738959	0.001423465068462007	0.001498566483971036	0.0014768992148501163	0.0016197122400874993	0.0015929807884876726	0.07379727044627625	0.07200101989293584	-0.00022057315186291282	-0.00023858580985308686	-0.00021751224463317786	-0.00023527493957126167
0.4725992045851658	0.0013055660435877614	0.0012908083903042853	0.0013914967261131953	0.0013738345039259834	0.0014423698309879189	0.0014228518265887414	0.001497898007434594	0.0014762412092365197	0.0016189355023090081	0.0015922193206246282	0.0737683768999256	0.07197285296815081	-0.00021883170399994434	-0.0002381283953863944	-0.0002157948753428729	-0.0002348237773409645
0.4754468525336833	0.0013050515585644484	0.0012902988999931734	0.0013909169626512344	0.001373261860632079	0.0014417491533651075	0.0014222397625213734	0.0014972307803386607	0.001475584434546529	0.001618160143115533	0.0015914592070392591	0.07373946947656256	0.07194467248830859	-0.0002171026932784592	-0.00023767042184880127	-0.00021408977169634635	-0.0002343720638461888
0.47831165899359906	0.0013045381419346954	0.001289790466104592	0.0013903383459821991	0.0013726903495766753	0.0014411296713111525	0.0014216288776804104	0.001496564804243893	0.001474928892315933	0.0016173861643481765	0.0015907004495353584	0.07371054831245552	0.0719164785862218	-0.00021538604872631262	-0.00023721190298497952	-0.00021239686369789457	-0.0002339198126425357
0.4811937273535759	0.0013040257948379015	0.0012892830897672973	0.0013897608774079179	0.001372119972045728	0.0014405113862309283	0.0014210191734510998	0.0014959000806731829	0.0014742745840433287	0.0016166135678056083	0.001589943049875064	0.07368161354349044	0.07188827139433111	-0.00021368169953797644	-0.00023675285246266276	-0.00021071608151612686	-0.00023346703721000006
0.4840931616252451	0.0013035145183825062	0.0012887767720794166	0.0013891845581964204	0.0013715507292918151	0.0014398942994937444	0.00142041065118361	0.0014952366111118528	0.0014736215111903071	0.001615842355244283	0.0015891870097790733	0.0736526653051682	0.07186005104470158	-0.00021198957507850835	-0.00023629328387281268	-0.00020904735548804565	-0.0002330137509533592
0.4870100664469608	0.0013030043136461776	0.001288271514108634	0.0013886093895821394	0.0013709826225343418	0.001439278412433557	0.0014198033121932431	0.001494574397007881	0.001472969675181683	0.001615072528378696	0.0015884323309268927	0.07362370373260456	0.07183181766902397	-0.00021030960488335748	-0.00023583321072712105	-0.00020739061611863008	-0.0002325599671983425
0.4899445470875755	0.0013024951816759897	0.0012877673168923663	0.001388035372766106	0.0013704156529597278	0.0014386637263491733	0.0014191971577606338	0.0014939134397721156	0.0014723190774056994	0.0016143040888816167	0.001587679014957068	0.0735947289605272	0.0718035713986111	-0.00020864171866355474	-0.0002353726464589534	-0.00020574579408608185	-0.000232105699194185
0.49289670945023945	0.0013019871234886007	0.001287264181437939	0.0013874625089161415	0.0013698498217216016	0.0014380502425044531	0.0014185921891319503	0.0014932537407784873	0.0014716697192142414	0.0016135370383843328	0.0015869270634674246	0.07356574112327524	0.07177531236439726	-0.00020698584630993166	-0.00023491160442534742	-0.00020411282024546118	-0.00023165096011390496
0.4958666600762229	0.0013014801400704254	0.0012867621087227585	0.0013868907991670466	0.001369285129940984	0.0014374379621285077	0.0014179884075190903	0.00149259530136422	0.0014710216019230414	0.001612771378476882	0.0015861764780152933	0.07353674035479761	0.07174704069693727	-0.000205341917892371	-0.0002344500979025721	-0.00020249162562913092	-0.00023119576305180578
0.4988545061487607	0.001300974232377829	0.0012862610996945006	0.0013863202446208112	0.0013687215787064968	0.0014368268864159213	0.0014173858140998966	0.0014919381228300616	0.0014703747268119062	0.0016120071107083118	0.001585427260117766	0.07350772678865157	0.07171875652640398	-0.000203709863664997	-0.00023398814008890323	-0.00020088214145116967	-0.0002307401210251414
0.5018603554969207	0.0013004694013372935	0.0012857611552712768	0.0013857508463467941	0.0013681591690745392	0.001436217016526937	0.001416784410018343	0.0014912822064404839	0.0014697290951249157	0.001611244236586902	0.0015846794112519152	0.07347870055800196	0.07169045998258936	-0.00020208961406978365	-0.00023352574410501203	-0.00019928429911020284	-0.00023028404697394977
0.5048843165994948	0.001299965647845604	0.0012852622763418193	0.001385182605381929	0.0013675979020694928	0.0014356083535876753	0.0014161841963847511	0.0014906275534239094	0.001469084708070645	0.0016104827575804204	0.0015839329328550438	0.0734496617956191	0.0716621511949001	-0.0002004810997358053	-0.0002330629229903014	-0.0001976980301899578	-0.00022982755375872133
0.5079264985889148	0.0012994629727700311	0.0012847644637656618	0.0013846155227309211	0.0013670377786839138	0.0014350008986903399	0.0014155851742759893	0.001489974164972929	0.0014684415668223785	0.0016097226751163644	0.0015831878263249232	0.07342061063387761	0.07163383029235838	-0.0001988842514858702	-0.0002325996897073468	-0.000196123266465148	-0.00022937065416384073
0.5109870112551897	0.0012989613769485051	0.0012842677183733085	0.001384049599366434	0.0013664787998787199	0.0014343946528934137	0.0014149873447356703	0.0014893220422445119	0.001467799672518318	0.0016089639905821971	0.0015824440930200243	0.07339154720475698	0.0716054974036009	-0.00019729900033624292	-0.00023213605713801044	-0.00019455993990119547	-0.0002289133608944227
0.5140659650498691	0.0012984608611898056	0.0012837720409664259	0.0013834848362293012	0.001365920966583396	0.001433789617221882	0.0014143907087743675	0.001488671186360234	0.0014671590262618067	0.0016082067053256035	0.0015817017342597693	0.07336247163983686	0.07157715265687652	-0.00019572527749966984	-0.00023167203808410752	-0.00019300798265756147	-0.00022845568657664517
0.5171634710900281	0.0012979614262737383	0.0012832774323180147	0.0013829212342287137	0.0013653642796961829	0.0014331857926674282	0.0014137952673698106	0.0014880215984064923	0.00146651962912154	0.0016074508206547274	0.0015809607513247652	0.07333338407030048	0.07154879618004659	-0.0001941630143889317	-0.00023120764526923798	-0.00019146732709071634	-0.00022799764375897036
0.5202796411622786	0.0012974630729513182	0.0012827838931725925	0.0013823587942424225	0.0013648087400842746	0.001432583180188647	0.001413201021467095	0.0014873732794347231	0.0014658814821317803	0.0016066963378384203	0.0015802211454570465	0.07330428462692969	0.0715204281005815	-0.00019261214261862003	-0.00023074289133678816	-0.00018993790575608238	-0.00022753924491120125
0.5234145877268029	0.0012969658019449505	0.001282291424246372	0.0013817975171169334	0.001364254348584012	0.0014319817807112484	0.0014126079719788838	0.0014867262304616206	0.001465244586292576	0.0016059432581064827	0.0015794829178603137	0.07327517344010501	0.07149204854556325	-0.00019107259400785725	-0.00023027778885070793	-0.00018841965141114247	-0.0002270805024248701
0.5265684239214125	0.0012964696139486115	0.001281800026227441	0.0013812374036677063	0.0013637011060010779	0.001431381595128268	0.0014120161197856134	0.0014860804524693576	0.0014646089425699733	0.0016051915826499126	0.0015787460697001762	0.07324605063980598	0.0714636576416821	-0.0001895443005813513	-0.00022981235029417846	-0.00018691249701616175	-0.00022662142861173962
0.5297412635656308	0.0012959745096280378	0.0012813096997759475	0.001380678454679357	0.0013631490131107006	0.0014307826243002795	0.0014114254657357037	0.0014854359464058103	0.001463974551896239	0.0016044413126211558	0.0015780106021043975	0.07321691635560963	0.07143525551523422	-0.00018802719457344796	-0.00022934658807155506	-0.00018541637573776804	-0.00022616203570569038
0.5329332211648017	0.0012954804896208978	0.001280820445524272	0.0013801206709058485	0.001362598070657837	0.0014301848690555928	0.0014108360106457561	0.0014847927131847651	0.0014633414151700693	0.0016036924491343394	0.001577276516163128	0.07318777071668758	0.07140684229212498	-0.00018652120842918563	-0.00022888051450636882	-0.0001839312209505617	-0.00022570233586077793
0.5361444119142209	0.0012949875545369871	0.001280332264077219	0.0013795640530706998	0.001362048279357384	0.0014295883301904768	0.00141024775530077	0.0014841507536861572	0.0014627095332568174	0.0016029449932655365	0.0015765438129291599	0.07315861385180893	0.07137841809786453	-0.00018502627480626588	-0.0002284141418418817	-0.00018245696623922503	-0.00022524234115234298
0.5393749517032939	0.0012944957049584008	0.0012798451560121884	0.001379008601867177	0.0013614996398943631	0.0014289930084693577	0.001409660700454338	0.001483510068756274	0.001462078906988699	0.0016021989460529985	0.0015758124934181585	0.07312944588933447	0.07134998305756765	-0.00018354232657905034	-0.00022794748224230776	-0.00018099354540188073	-0.00022478206357778863
0.5426249571197181	0.0012940049414397212	0.0012793591218793587	0.0013784543179584934	0.0013609521529241203	0.0014283989046250307	0.0014090748468288574	0.0014828706592079847	0.0014614495371650157	0.0016014543084974062	0.0015750825586089072	0.07310026695722066	0.07132153729595424	-0.00018206929683800555	-0.00022748054779075932	-0.00017954089244945348	-0.00022432151505358267
0.5458945454536906	0.0012935152645082019	0.0012788741622018743	0.0013779012019780141	0.0013604058190725282	0.0014278060193588732	0.0014084901951157411	0.0014822325258209616	0.0014608214245523754	0.001600711081562122	0.0015743540094435562	0.07307107718301631	0.07129308093734772	-0.00018060711889325565	-0.00022701335048957993	-0.0001780989416100276	-0.00022386070741775566
0.5491838347021408	0.001293026674663949	0.0012783902774760188	0.0013773492545294508	0.0013598606389361766	0.001427214353341052	0.0014079067459756161	0.0014815956693418964	0.0014601945698849038	0.0015999692661734302	0.0015736268468278592	0.07304187669386092	0.07126461410567378	-0.00017915572627708043	-0.00022654590226228732	-0.0001766676273308454	-0.0002233996524299564
0.5524929435729888	0.001292539172380102	0.0012779074681713988	0.0013767984761870597	0.0013593166130825693	0.001426623907210728	0.0014073245000385324	0.0014809600904847236	0.0014595689738644618	0.0015992288632207879	0.001572901071631416	0.0730126656164876	0.0712361369244603	-0.00017771505274455368	-0.00022607821495135294	-0.00017524688427816848	-0.00022293836176978665
0.55582199148943	0.0012920527581030232	0.0012774257347311277	0.0013762488674958458	0.0013587737420503268	0.0014260346815762738	0.0014067434579041747	0.0014803257899308414	0.00145894463716087	0.0015984898735570728	0.0015721766846879212	0.07298344407721818	0.07120764951683664	-0.00017628503227570813	-0.00022561030031831297	-0.0001738366473407471	-0.0002224768470371341
0.5591710985942444	0.0012915674322524766	0.0012769450775720046	0.0013757004289717608	0.0013582320263493784	0.0014254466770154796	0.0014061636201420636	0.001479692768329334	0.0014583215604121208	0.0015977522979988314	0.0015714536867954014	0.0729542122019651	0.07117915200553293	-0.0001748655990780612	-0.00022514217004510062	-0.0001724368516317909	-0.00022201511975405985
0.5625403857541326	0.00129108319522181	0.0012764654970846942	0.001375153161101899	0.00135769146646116	0.0014248598940757608	0.0014055849872917628	0.001479061026297189	0.0014576997442245962	0.0015970161373265225	0.0015707320787164618	0.07292497011623039	0.07115064451287942	-0.0001734566875882526	-0.00022467383573371302	-0.0001710474324901623	-0.0002215531913626334
0.565929974564078	0.0012906000473781405	0.0012759869936339106	0.0013746070643447007	0.0013571520628388111	0.0014242743332743698	0.0014050075598630877	0.0014784305644195213	0.0014570791891732869	0.0015962813922847686	0.0015700118611785266	0.07289571794510476	0.07112212716080561	-0.0001720582324726827	-0.0002242053089044349	-0.00016966832548134803	-0.00022109107322515476
0.569339987351735	0.001290117989062541	0.0012755095675586001	0.0013740621391301533	0.0013566138159073753	0.0014236899950986089	0.0014044313383363147	0.001477801383249796	0.001456459895802013	0.0015955480635826062	0.0015692930348740874	0.07286645581326674	0.07109360007084088	-0.00017067016863109297	-0.00022373660099866965	-0.00016829946640117832	-0.0002206287766257642
0.5727705471818436	0.0012896370205902124	0.001275033219172114	0.001373518385859982	0.0013560767260639886	0.0014231068800060294	0.0014038563231623777	0.0014771734833100409	0.0014558418646236327	0.0015948161518937233	0.0015685756004609362	0.0728371838449827	0.07106506336411235	-0.00016929243119664927	-0.00022326772337666334	-0.00016694079127524408	-0.00022016631276861043
0.5762217778606706	0.0012891571422506823	0.001274557948762403	0.001372975804907863	0.001355540793678089	0.0014225249884246556	0.001403282514763091	0.0014765468650910828	0.0014552250961202737	0.001594085657856721	0.001567859558562424	0.07280790216410699	0.07103651716134568	-0.0001679249555374407	-0.0002227986873178378	-0.00016559223636147813	-0.00021970369277812818
0.5796938039404782	0.001288678354307975	0.0012740837565921868	0.0013724343966196105	0.0013550060190916024	0.001421944320753184	0.0014027099135313407	0.0014759215290527528	0.0014546095907435378	0.0015933565820753512	0.0015671449097676888	0.07277861089407962	0.07100796158286363	-0.00016656767726061505	-0.00022232950402328866	-0.00016425373815326383	-0.00021924092770192471
0.5831867507240184	0.001288200657000797	0.0012736106428991372	0.0013718941613133783	0.0013544724026191403	0.001421364877361191	0.0014021385198312955	0.0014752974756241126	0.0014539953489147224	0.0015926289251187613	0.0015664316546319037	0.07274931015792781	0.07097939674858708	-0.00016522053221082467	-0.00022186018461278767	-0.00016292523337813059	-0.00021877802850650552
0.5867007442690553	0.001287724050542725	0.0012731386078960632	0.0013713550992798646	0.0013539399445482029	0.0014207866585893509	0.0014015683339986178	0.0014746747052036785	0.0014533823710250414	0.001591902687521753	0.0015657197936765226	0.07272000007826389	0.07095082277803277	-0.00016388345647250224	-0.00022139074012517135	-0.00016160665900030735	-0.00021831500607949472
0.5902359113929144	0.001287248535122384	0.001272667651771089	0.0013708172107825055	0.0013534086451393707	0.0014202096647496388	0.0014009993563406655	0.0014740532181596396	0.0014527706574358394	0.00159117786978502	0.0015650093273895211	0.07269068077728723	0.07092223979031434	-0.00016255638637252545	-0.00022092118152022833	-0.0001602979522231096	-0.00021785187122996819
0.5937923796770596	0.0012867741109036305	0.0012721977746878337	0.001370280496057676	0.001352878504626501	0.0014196338961255418	0.0014004315871366992	0.001473433014830076	0.0014521602084788092	0.0015904544723753997	0.0015643002562256373	0.07266135237678067	0.07089364790414217	-0.00016123925848057774	-0.00022045151967753362	-0.00015899905048907814	-0.00021738863468784286
0.597370277471697	0.0012863007780257363	0.0012717289767855933	0.001369744955314888	0.001352349523216926	0.0014190593529722659	0.0013998650266380884	0.0014728140955231831	0.001451551024456209	0.001589732495726117	0.0015635925806066163	0.07263201499811373	0.07086504723782185	-0.0001599320096109802	-0.0002199817653967262	-0.00015770989148228276	-0.00021692530710465396
0.6009697339004076	0.0012858285366035673	0.0012712612581795189	0.0013692105887369876	0.0013518217010916455	0.001418486035516945	0.001399299675068514	0.0014721964605174868	0.0014509431056410765	0.001589011940237032	0.0015628863009214495	0.07260266876223963	0.07083643790925467	-0.00015863457682324666	-0.00021951192939706488	-0.00015643041312871087	-0.00021646189905244473
0.6045908788648067	0.001285357386727771	0.0012707946189608002	0.001368677396480357	0.001351295038405527	0.0014179139439588525	0.0013987355326241812	0.0014715801100620696	0.001450336452277452	0.0015882928062748896	0.001562181417526622	0.07257331378969695	0.07080782003593808	-0.00015734689742438746	-0.00021904202231853853	-0.0001551605535981826	-0.00021599842102471012
0.6082338430492322	0.0012848873284649505	0.0012703290591968397	0.0013681453786751065	0.0013507695352874961	0.0014173430784696032	0.001398172599474015	0.001470965044376782	0.0014497310645805853	0.0015875750941735582	0.0015614779307463467	0.07254395020060812	0.07077919373496379	-0.00015606890896979753	-0.00021857205472147756	-0.00015390025130562757	-0.00021553488343711846
0.611898757925461	0.001284418361857854	0.001269864578931437	0.0013676145354252788	0.0013502451918407361	0.0014167734391933669	0.0013976108757598731	0.0014703512636524694	0.0014491269427371598	0.001586858804234283	0.0015607758408728103	0.07251457811467951	0.07075055912301931	-0.00015480054926403364	-0.00021810203708660936	-0.00015264944491180654	-0.00021507129662640123
0.6155857557574533	0.0012839504869255483	0.0012694011781849645	0.0013670848668090392	0.0013497220081428783	0.0014162050262470703	0.0013970503615967432	0.0014697387680511849	0.0014485240869055015	0.0015861439367259255	0.001560075148166413	0.07248519765120275	0.07072191631638709	-0.00015354175636256295	-0.00021763197981500282	-0.0001514080733245604	-0.000214607670850131
0.6192949696061266	0.0012834837036636063	0.0012689388569545527	0.0013665563728788804	0.0013491999842462046	0.0014156378397206103	0.0013964910570729591	0.0014691275577064127	0.0014479224972158032	0.0015854304918852139	0.0015593758528560135	0.07245580892905186	0.07069326543094419	-0.0001522924685720406	-0.00021716189322779078	-0.00015017607569967062	-0.00021414401628794266
0.6230265333341571	0.0012830180120442843	0.0012684776152142587	0.001366029053661814	0.0013486791201778314	0.0014150718796770581	0.0013959329622503912	0.0014685176327232845	0.0014473221737703284	0.0015847184699169857	0.0015586779551391586	0.07242641206668592	0.0706646065821628	-0.00015105262445194723	-0.00021669178756683616	-0.00014895339144313513	-0.00021368034304170003
0.6267805816108112	0.0012825534120167058	0.0012680174529152571	0.0013655029091595727	0.001348159415939916	0.0014145071461528688	0.0013953760771646619	0.0014679089931788018	0.0014467231166436388	0.0015840078709944356	0.0015579814551823408	0.0723970071821481	0.07063593988510936	-0.00014982216281694827	-0.00021622167299689687	-0.0001477399602111129	-0.0002132166611356623
0.6305572499168048	0.001282089903507032	0.0012675583699860032	0.0013649779393487946	0.0013476408715098343	0.0014139436391580752	0.001394820401825336	0.00146730163912204	0.0014461253258827933	0.0015832986952593467	0.0015572863531212147	0.07236759439306477	0.07060726545444633	-0.00014860102273556164	-0.00021575155960140702	-0.0001465357219110619	-0.00021275298051509628
0.634356674549194	0.0012816274864186554	0.0012671003663324272	0.0013644541441812368	0.001347123486840393	0.0014133813586765152	0.0013942659362161409	0.0014666955705743855	0.0014455288015075792	0.0015825909428223547	0.001556592649060861	0.0723381738166458	0.0705785834044297	-0.00014738914353132349	-0.00021528145738469728	-0.00014534061670185006	-0.00021228931104672055
0.6381789926262927	0.0012811661606323705	0.0012666434418381006	0.0013639315235839569	0.0013466072618600101	0.0014128203046660205	0.001393712680295157	0.001466090787529739	0.0014449335435107148	0.0015818846137631774	0.0015559003430760082	0.07230874556968649	0.07054989384891105	-0.00014618646478645192	-0.00021481137627427094	-0.00014415458499736356	-0.00021182566252198054
0.642024342092622	0.001280705926006553	0.0012661875963644149	0.001363410077459514	0.0013460921964729088	0.001412260477058627	0.0013931606339950208	0.0014654872899547353	0.001444339551858062	0.001581179708130859	0.0015552094352112766	0.0722793097685645	0.07052119690133621	-0.00014499292634018168	-0.00021434132611852785	-0.00014297756746478596	-0.0002113620446533293
0.6458928617238878	0.0012802467823773394	0.0012657328297507623	0.0013628898056861586	0.0013455782905593152	0.0014117018757607781	0.0013926097972231327	0.0014648850777889575	0.0014437468264888473	0.0015804762259440128	0.0015545199254814186	0.07224986652924353	0.07049249267474667	-0.00014380846828918048	-0.00021387131668548776	-0.00014180950502556966	-0.00021089846707489368
0.6497846911319898	0.0012797887295588138	0.0012652791418147121	0.0013623707081180422	0.0013450655439756498	0.0014111445006535406	0.001392060169861859	0.0014642841509451667	0.0014431553673158722	0.0015797741671910762	0.0015538318138715566	0.0722204159672702	0.07046378128177916	-0.00014263303099087965	-0.00021340135766700907	-0.000140650338858489	-0.00021043493934591595
0.6536999707700591	0.0012793317673431674	0.001264826532352177	0.001361852784585386	0.0013445539565547081	0.0014105883515927852	0.0013915117517687195	0.0014636845093094905	0.0014425651742257133	0.0015790735318305263	0.0015531451003374097	0.07219095819777595	0.07043506283466548	-0.00014146655506272476	-0.00021293145867629093	-0.00013950001039816917	-0.0002099714709470346
0.6576388419375281	0.0012788758955008972	0.0012643750011376066	0.0013613360348947014	0.0013440435281058714	0.0014100334284094173	0.0013909645427766116	0.0014630861527416673	0.0014419762470789562	0.0015783743197911502	0.0015524597848055497	0.07216149333547701	0.07040633744523336	-0.0001403089813818148	-0.000212461629247096	-0.0001383584613358635	-0.00020950807128128357
0.661601446785229	0.0012784211137809684	0.0012639245479241455	0.001360820458828965	0.0013435342584152796	0.0014094797309095607	0.0013904185426939894	0.0014624890810752418	0.0014413885857103863	0.0015776765309722638	0.0015517758671736194	0.07213202149467468	0.07037760522490599	-0.0001391602510889267	-0.00021199187883796933	-0.00013722563362211782	-0.00020904474967647912
0.6655879283205246	0.001277967421910996	0.0012634751724438205	0.0013603060561478166	0.0013430261472460337	0.0014089272588747664	0.001389873751305078	0.0014618932941177828	0.001440802189929213	0.0015769801652439613	0.0015510933473105804	0.07210254278925543	0.07034886628470279	-0.00013802030558560108	-0.00021152221682768646	-0.00013610146946554935	-0.00020858151538311054
0.6695984304124688	0.0012775148195974242	0.0012630268744077066	0.0013597928265877567	0.001342519194338378	0.0014083760120622202	0.0013893301683700634	0.0014612987916511036	0.0014402170595192707	0.0015762852224473556	0.00155041222505694	0.07207305733269088	0.07032012073523897	-0.00013688908653691767	-0.00021105265251830652	-0.00013498591133459525	-0.00020811837757583884
0.6736330977969988	0.001277063306525697	0.0012625796535061056	0.0013592807698623293	0.0013420133994098927	0.001407825990204935	0.0013887877936252968	0.001460705573431466	0.0014396331942392352	0.0015755917023948139	0.0015497325002249906	0.07204356523803945	0.07029136868672745	-0.0001357665358714677	-0.00021058319513439505	-0.00013387890195687424	-0.000207655345351887
0.6776920760821589	0.0012766128823604396	0.0012621335094087217	0.0013587698856623242	0.0013415087621556872	0.0014072771930119625	0.0013882466267834954	0.0014601136391898012	0.0014390505938228334	0.0015748996048702	0.0015490541725990464	0.07201406661794421	0.07026261024897731	-0.000134652595782353	-0.00021011385382391223	-0.0001327803843217401	-0.00020719242773392654
0.6817755117533548	0.0012761635467456256	0.001261688441764826	0.0013582601736559555	0.0013410052822485775	0.001406729620168582	0.0013877066675339299	0.0014595229886319122	0.0014384692579790424	0.0015742089296291058	0.001548377241935666	0.07198456158463586	0.07023384553139493	-0.00013354720872749137	-0.0002096446376579908	-0.00013169030167881068	-0.0002067296336678015
0.6858835521786408	0.0012757152993047598	0.0012612444502034432	0.001357751633489062	0.0013405029593392891	0.0014061832713365128	0.0013871679155426388	0.001458933621438694	0.0014378891863923143	0.001573519676399096	0.001547701707963902	0.07195505024993172	0.07020507464298519	-0.00013245031742906144	-0.00020917555562960377	-0.00013060859753916132	-0.0002062669720234167
0.6900163456140378	0.0012752681396410502	0.0012608015343335101	0.0013572442647852964	0.0013400017930566327	0.0014056381461541082	0.0013866303704526092	0.0014583455372663443	0.0014373103787227689	0.0015728318448799438	0.0015470275703855195	0.07192553272523634	0.07017629769235023	-0.00013136186487625046	-0.0002087066166571172	-0.00012953521567721227	-0.00020580445159701366
0.6941740412088835	0.001274822067337576	0.0012603596937440535	0.0013567380671463069	0.0013395017830076942	0.0014050942442365522	0.0013860940318839818	0.0014577587357465646	0.0014367328346064057	0.0015721454347438603	0.0015463548288752323	0.07189600912154226	0.07014751478769078	-0.00013028179432397757	-0.0002082378295815701	-0.00012847010012861926	-0.00020534208110739582
0.6983567890112157	0.0012743770819574703	0.001259918928004366	0.0013562330401519368	0.0013390029287780273	0.0014045515651760652	0.0013855588994342483	0.0014571732164867836	0.0014361565536553183	0.0015714604456357408	0.0015456834830809391	0.07186647954943085	0.07011872603680779	-0.00012921004929417057	-0.00020776920316867287	-0.00012741319519316008	-0.00020487986920009194
0.702564739973187	0.0012739331830440806	0.0012594792366641633	0.0013557291833604006	0.0013385052299318273	0.0014040101085420922	0.0013850249726784373	0.0014565889790703495	0.0014355815354578836	0.0015707768771733852	0.0015450135326239417	0.07183694411907086	0.07008993154710039	-0.00012814657357515524	-0.0002073007461071974	-0.00012636444543306924	-0.00020441782444463596
0.7067980459565127	0.0012734903701211574	0.0012590406192537742	0.0013552264963084886	0.001338008686012134	0.001403469873881516	0.0013844922511693253	0.0014560060230567604	0.0014350077795789891	0.001570094728947752	0.0015443449770991945	0.07180740294022145	0.07006113142556841	-0.0001270913112230987	-0.00020683246701092006	-0.00012532379567478658	-0.00020395595533634348
0.7110568597379514	0.0012730486426930077	0.001258603075284291	0.0013547249785117348	0.0013375132965409973	0.0014029308607188347	0.0013839607344376123	0.0014554243479818498	0.0014344352855602163	0.0015694140005231706	0.0015436778160755117	0.07177785612223155	0.07003232577881215	-0.0001260442065625922	-0.00020636437441917677	-0.0001242911910094846	-0.00020349427029731082
0.7153413350148182	0.0012726080002446786	0.0012581666042477504	0.001354224629464618	0.0013370190610196763	0.001402393068556373	0.0013834304219921291	0.0014548439533580094	0.0014338640529200596	0.0015687346914375888	0.001543012049095812	0.07174830377404047	0.07000351471303283	-0.00012500520418493033	-0.00020589647679380985	-0.0001232665767912644	-0.0002030327776727514
0.7196516264105322	0.001272168442242127	0.0012577312056173012	0.0013537254486407455	0.0013365259789288187	0.0014018564968744757	0.0013829013133200292	0.0014542648386743939	0.0014332940811541278	0.0015680568012028042	0.0015423476756773428	0.07171874600417877	0.06997469833403443	-0.00012397424895080333	-0.00020542878252344243	-0.00012224989864012548	-0.00020257148573632477
0.7239878894801961	0.001271729968132382	0.001257296878847367	0.0013532274354930316	0.0013360340497286394	0.0014013211451316954	0.0013823734078869717	0.0014536870033971191	0.0014327253697353397	0.0015673803293046861	0.0015416846953119016	0.07168918292076892	0.06994587674722265	-0.00012295128598974192	-0.00020496129992242373	-0.00012124110244121633	-0.0002021104026881937
0.7283502807162107	0.0012712925773437202	0.001256863623373818	0.0013527305894538888	0.0013355432728591082	0.001400787012764993	0.0013818467051373233	0.0014531104469694739	0.001432157918114132	0.0015667052752034135	0.0015410231074660678	0.07165961463152541	0.0699170500576057	-0.00012193626069900709	-0.00020449403722838655	-0.00012024013434350223	-0.0002016495366527482
0.7327389575539218	0.001270856269285838	0.0012564314386141425	0.0013522349099354155	0.001335053647740135	0.001400254099189937	0.0013813212044943496	0.0014525351688121277	0.0014315917257186662	0.00156603163833371	0.001540362911581434	0.07163004124375498	0.06988821836979629	-0.00012092911874631018	-0.00020402700260752082	-0.00011924694076287379	-0.0002011888956837682
0.7371540783773028	0.0012704210433500066	0.0012560003239675973	0.001351740396329564	0.001334565173771737	0.0013997224038008777	0.0013807969053603916	0.0014519611683233233	0.0014310267919550137	0.0015653594181050552	0.001539704107074811	0.07160046286436134	0.0698593817880117	-0.00011992980606786996	-0.00020356020415046583	-0.00011826146838006535	-0.00020072848776103713
0.74159580252467	0.001269986898909257	0.0012555702788153962	0.001351247048008347	0.00133407785033424	0.0013991919259711664	0.001380273807117078	0.0014513884448790954	0.0014304631162073771	0.0015646886139019378	0.0015390466933384809	0.0715708795998385	0.06983054041607378	-0.00011893826886905101	-0.00020309364987375345	-0.00011728366414104352	-0.00020026832079073076
0.746064290294433	0.0012695538353185327	0.0012551413025208554	0.0013507548643239976	0.0013335916767884392	0.0013986626650533233	0.001379751909125495	0.0014508169978334593	0.001429900697838271	0.0015640192250840604	0.0015383906697403935	0.07154129155627877	0.06980169435741072	-0.0001179544536253907	-0.00020262734772169555	-0.00011631347525839497	-0.00019980840260774846
0.7505597029508803	0.0012691218519148672	0.0012547133944295732	0.0013502638446091688	0.0013331066524757949	0.0013981346203792472	0.0013792312107263882	0.0014502468265186266	0.0014293395361887355	0.0015633512509865858	0.0015377360356244119	0.07151169883937013	0.06977284371505664	-0.00011697830708140566	-0.00020216130556427458	-0.00011535084921013294	-0.00019934874097454758
0.7550822027299987	0.0012686909480175404	0.0012542865538695816	0.0013497739881771012	0.0013326227767185975	0.001397607791260392	0.001378711711240341	0.0014496779302451933	0.0014287796305785235	0.0015626846909203478	0.0015370827903105158	0.07148210155439719	0.06974398859165387	-0.00011600977625186859	-0.00020169553119958605	-0.00011439573374061318	-0.00019888934358169852
0.7596319528453285	0.001268261122928252	0.0012538607801515205	0.0013492852943218134	0.0013321400488201574	0.0013970821769879666	0.001378193409967969	0.0014491103083023498	0.0014282209803063077	0.001562019544172087	0.0015364309330950362	0.07145249980624165	0.06971512908945292	-0.00011504880842083676	-0.00020123003235195114	-0.00011344807685970126	-0.00019843021804727412
0.7642091174938536	0.001267832375931281	0.0012534360725687944	0.0013487977623182763	0.001331658468064974	0.0013965577768331196	0.0013776763061901043	0.0014485439599580773	0.0014276635846498706	0.0015613558100046707	0.0015357804632508698	0.07142289369938473	0.06968626531031372	-0.00011409535114254021	-0.0002007648166743592	-0.00011250782684379956	-0.00019797137191929215
0.7688138618619275	0.0012674047062936492	0.0012530124303977337	0.001348311391422591	0.001331178033718916	0.001396034590047126	0.0013771603991679774	0.001447978884459345	0.001427107442866301	0.0015606934876573153	0.0015351313800276972	0.07139328333790743	0.06965739735570495	-0.0001131493522406879	-0.00020029989174746854	-0.0001115749322353754	-0.00019751281267410548
0.7734463521312342	0.0012669781132652895	0.0012525898528977619	0.0013478261808721735	0.0013306987450293984	0.0013955126158615796	0.0013766456881434087	0.0014474150810323133	0.0014265525541921943	0.0015600325763458142	0.0015344836826522064	0.0713636688254906	0.06962852532670744	-0.00011221075980824557	-0.00019983526507860727	-0.00011064934184210062	-0.00019705454771623554
0.7781067554847866	0.001266552596079207	0.0012521683393115544	0.0013473421298859296	0.0013302206012255598	0.0013949918534885816	0.0013761321723389926	0.0014468525488825306	0.0014259989178438462	0.00155937307526276	0.0015338373703283122	0.07133405026541649	0.06959964932401322	-0.00011127952220854609	-0.00019937094410527045	-0.00010973100473837816	-0.0001965965843805373
0.7827952401129585	0.0012661281539516375	0.0012517478888651955	0.0013468592376644287	0.0013297436015184308	0.001394472302120918	0.001375619850958276	0.0014462912871951257	0.0014254465330174413	0.0015587149835777595	0.001533192442237366	0.07130442776057021	0.06957076944792745	-0.0001103555880743734	-0.00019890693619323274	-0.00010881987026437057	-0.00019613892993164406
0.7875119752195561	0.0012657047860822127	0.001251328500768343	0.0013463775033900848	0.0013292677451011148	0.0013939539609322549	0.0013751087231859466	0.0014457312951350087	0.0014248953988892517	0.0015580583004376593	0.0015325488975383786	0.07127480141343953	0.06954188579836816	-0.00010943890630757402	-0.0001984432486366039	-0.00010791588802566698	-0.00019568159156346798
0.792257131027923	0.0012652824916541201	0.0012509101742143838	0.00134589692622733	0.0013287930311489586	0.0013934368290773177	0.0013745987881880134	0.0014451725718470654	0.0014243455146158292	0.0015574030249667669	0.0015319067353682344	0.0712451713261175	0.06951299847486928	-0.00010852942608013949	-0.0001979798886598827	-0.00010701900789428231	-0.00019522457640147595
0.7970308787870847	0.0012648612698342595	0.0012504929083805923	0.0013454175053227862	0.0013283194588197223	0.0013929209056920751	0.001374090045111984	0.0014446151164563467	0.0014237968793341896	0.0015567491562670606	0.0015312659548419015	0.07121553760030187	0.06948410757657893	-0.00010762709683231897	-0.00019751686341590302	-0.00010612918000682536	-0.00019476789150002505
0.8018333907779276	0.0012644411197734124	0.0012500767024282938	0.0013449392398054507	0.0013278470272537605	0.0013924061898939297	0.0013735824930870577	0.001444058928068275	0.0014232494921620185	0.001556096693418423	0.0015306265550526573	0.07118590033729669	0.06945521320226335	-0.00010673186827384051	-0.0001970541799876102	-0.00010524635476533151	-0.000194311543844361
0.8066648403194178	0.0012640220406063888	0.001249661555503014	0.001344462128786855	0.0013273757355741825	0.001391892680781891	0.0013730761312242925	0.001443504005768823	0.0014227033521978455	0.0015554456354788424	0.001529988535072288	0.07115625963801443	0.06942631545030566	-0.00010584369038335595	-0.0001965918453886717	-0.00010437048283776229	-0.0001938555403523945
0.8115254017748545	0.0012636040314521941	0.0012492474667346405	0.001343986171361249	0.0013269055828870318	0.001391380377436765	0.0013725709586167919	0.0014429503486247158	0.0014221584585212453	0.0015547959814846384	0.0015293518939513116	0.07112661560297491	0.06939741441870846	-0.00010496251340841312	-0.00019612986656319942	-0.00010350151515670092	-0.00019339988787248075
0.8164152505581643	0.001263187091414179	0.0012488344352375729	0.0013435113666057632	0.0013264365682814467	0.0013908692789213264	0.0013720669743398774	0.0014423979556836143	0.0014216148101930139	0.0015541477304506699	0.0015287166307191772	0.07109696833230901	0.06936851020509324	-0.00010408828786445667	-0.00019566825038530578	-0.00010263940291910245	-0.00019294459318425217
0.8213345631402307	0.0012627712195802054	0.0012484224601108879	0.001343037713580592	0.001325968690829843	0.0013903593842805129	0.0013715641774512779	0.001441846825974316	0.0014210724062553737	0.0015535008813705611	0.0015280827443844925	0.0710673179257577	0.06933960290670325	-0.00010322096453502239	-0.00019520700365988075	-0.00010178409758629381	-0.00019248966299906245
0.8262835170552626	0.0012623564150227948	0.0012480115404384837	0.0013425652113291543	0.0013255019495880692	0.00138985069254159	0.0013710625669912943	0.0014412969585069363	0.0014205312457321445	0.0015528554332169039	0.001527450233935218	0.07103766448267432	0.06931069262040378	-0.0001023604944723755	-0.00019474613312481237	-0.00010093555088472317	-0.0001920351039621515
0.8312622909072027	0.0012619426767992853	0.0012476016752892378	0.0013420938588782649	0.0013250363435955796	0.0013893432027143387	0.0013705621419829814	0.001440748352273098	0.0014199913276289366	0.001552211384941472	0.0015268190983388817	0.071008008102025	0.0692817794426836	-0.00010150682899565111	-0.00019428564544810012	-0.00010009371480446116	-0.0001915809226507026
0.8362710643761712	0.0012615300039519892	0.0012471928637171577	0.0013416236552383084	0.0013245718718756002	0.0013888369137912305	0.00137006290143232	0.001440201006246126	0.0014194526509333331	0.0015515687354754394	0.0015261893365427844	0.07097834888239127	0.06925286346965577	-0.00010065991969113175	-0.0001938255472296868	-9.925854159809067e-05	-0.00019112712557284306
0.8413100182249524	0.001261118395508346	0.001246785104761543	0.0013411545994034058	0.0013241085334353034	0.0013883318247476083	0.0013695648443284062	0.0014396549193812298	0.0014189152146150857	0.0015509274837295873	0.0015255609474742193	0.07094868692196903	0.069223944797059	-9.981971841291348e-05	-0.00019336584500284637	-9.842998378276069e-05	-0.00019067371917214082
0.8463793343055166	0.001260707850481068	0.001246378397447118	0.001340686690351573	0.0013236463272659543	0.0013878279345418527	0.0013690679696435983	0.0014391100906156848	0.001418379017626276	0.001550287628594506	0.0015249339300406526	0.07091902231857236	0.06919502352025883	-9.898617728126835e-05	-0.00019290654523279605	-9.760799413860433e-05	-0.0001902207098256059
0.8514791955655843	0.0012602983678683065	0.0012459727407842013	0.0013402199270449026	0.0013231852523430936	0.001387325242115571	0.001368572276333716	0.0014385665188690307	0.0014178440589015205	0.0015496491689408187	0.0015243082831299536	0.07088935516963324	0.06916609973424966	-9.815924868222803e-05	-0.00019244765431686295	-9.679252570737873e-05	-0.00018976810384246923
0.8566097860552276	0.0012598899466537917	0.001245568133768845	0.0013397543084297187	0.0013227253076266933	0.001386823746393763	0.001368077763338198	0.0014380242030432452	0.0014173103373581403	0.0015490121036193783	0.0015236840056105842	0.0708596855722029	0.06913717353365458	-9.733888526852752e-05	-0.0001919891785871486	-9.598353179393615e-05	-0.00018931590746751326
0.861771290933513	0.0012594825858069888	0.0012451645753829871	0.0013392898334367454	0.001322266492061319	0.0013863234462849956	0.0013675844295802776	0.0014374831420229314	0.0014167778518963442	0.0015483764314614774	0.0015230610963318067	0.07083001362295345	0.06910824501272757	-9.652503995777328e-05	-0.00019153112430758679	-9.518096596447534e-05	-0.00018886412687890708
0.8669638964751838	0.0012590762842832508	0.001244762064594604	0.0013388265009812747	0.001321808804576299	0.001385824340681583	0.0013670922739671568	0.0014369433346755058	0.0014162466013994146	0.0015477421512790587	0.0015224395541238893	0.07080033941817969	0.0690793142653546	-9.57176659329706e-05	-0.00019107349767727433	-9.43847820467636e-05	-0.00018841276819026032
0.8721877900773816	0.0012586710410239584	0.0012443606003578473	0.00133836430996332	0.001321352244085874	0.0013853264284597452	0.0013666012953901675	0.0014364047798513676	0.0014157165847338755	0.001547109261864909	0.0015218193777982963	0.07077066305379906	0.0690503813850552	-9.49167166415521e-05	-0.0001906163048285836	-9.359493412952613e-05	-0.00018796183744973494
0.877443160266411	0.0012582668549566826	0.0012439601816132074	0.0013379032592677944	0.001320896809489372	0.0013848297084797982	0.0013661114927249528	0.0014358674763840981	0.001415187800749686	0.0015464777619928797	0.0015212005661479062	0.07074098462535464	0.06902144646498347	-9.412214579493372e-05	-0.0001901595518282173	-9.281137656197425e-05	-0.00018751134064098895
0.8827301967045416	0.0012578637249953191	0.001243560807287644	0.0013374433477646558	0.0013204424996713557	0.001384334179586306	0.0013656228648316216	0.0014353314230906244	0.0014146602482804037	0.0015458476504180728	0.0015205831179471918	0.07071130422801622	0.06899250959792974	-9.333390736876446e-05	-0.00018970324467876276	-9.203406395355551e-05	-0.00018706128368389807
0.8880490901968541	0.0012574616500402457	0.0012431624762947418	0.0013369845743090806	0.0013199893135017893	0.001383839840608263	0.0013651354105549281	0.0014347966187714081	0.0014141339261433707	0.0015452189258770553	0.0015199670319524317	0.07068162195658027	0.06896357087632173	-9.255195560156637e-05	-0.00018924738931702656	-9.126295117309335e-05	-0.00018661167243333443
0.8934000326981257	0.001257060628978461	0.0012427651875348506	0.001336526937741616	0.0013195372498361934	0.0013833466903592556	0.0013646491287244297	0.0014342630622106208	0.0014136088331398843	0.001544591587088053	0.0015193523069019022	0.07065193790547389	0.0689346303922254	-9.177624499470682e-05	-0.00018879199161575544	-9.049799334892583e-05	-0.00018616251268177564
0.8987832173197573	0.0012566606606837353	0.0012423689398952306	0.0013360704368883438	0.0013190863075158016	0.0013828547276376335	0.0013641640181546557	0.0014337307521763208	0.0014130849680553746	0.0015439656327511531	0.0015187389415160747	0.07062225216875286	0.06890568823734826	-9.100673031112172e-05	-0.00018833705738219297	-8.973914586712928e-05	-0.00018571381015669575
0.904198838336744	0.0012562617440167578	0.0012419737322502018	0.0013356150705610428	0.0013186364853677258	0.0013823639512266816	0.0013636800776452784	0.0014331996874206389	0.001412562329659583	0.001543341061548511	0.0015181269344978175	0.07059256484010706	0.0688767445030383	-9.024336657603715e-05	-0.00018788259236085514	-8.89863643723926e-05	-0.00018526557052339632
0.9096470911946843	0.0012558638778252722	0.001241579563461275	0.001335160837557335	0.0013181877822050984	0.0013818743598947747	0.0013631973059812653	0.0014326698666799395	0.0014120409167067255	0.0015427178721445342	0.0015175162845325774	0.07056287601285942	0.06884779928028774	-8.948610907580368e-05	-0.00018742860223269764	-8.82396047670736e-05	-0.00018481779938467335
0.915128172516836	0.0012554670609442283	0.0012411864323773041	0.0013347077366608552	0.001317740196827238	0.0013813859523955545	0.0013627157019330523	0.0014321412886750086	0.0014115207279356723	0.0015420960631860894	0.001516906990288585	0.07053318577996781	0.0688188526597322	-8.873491335684158e-05	-0.0001869750926145053	-8.749882321003322e-05	-0.00018437050228048424
0.9206422801112097	0.0012550712921959209	0.0012407943378346217	0.0013342557666413996	0.0013172937280197998	0.0013808987274680875	0.0013622352642567008	0.0014316139521112206	0.0014110017620701197	0.0015414756333026977	0.001516299050417043	0.07050349423402662	0.06878990473165544	-8.798973522584908e-05	-0.00018652206906089042	-8.676397611678821e-05	-0.00018392368468889142
0.9261896129777101	0.001254676570390133	0.0012404032786571834	0.0013338049262550842	0.00131684837455493	0.0013804126838370316	0.0013617559916940622	0.001431087855678716	0.0014104840178187574	0.0015408565811067282	0.0015156924635523175	0.0704738014672696	0.06876095558598715	-8.725053074923328e-05	-0.00018606953706434837	-8.603502015895603e-05	-0.00018347735202689508
0.931770371315315	0.0012542828943242711	0.0012400132536566984	0.0013333552142444928	0.001316404135191412	0.0013799278202127937	0.0013612778829729317	0.0014305629980525644	0.0014099674938754339	0.0015402389051935859	0.0015150872283121238	0.0704441075715696	0.06873200531230717	-8.651725625130613e-05	-0.00018561750205359218	-8.531191226263113e-05	-0.00018303150964860126
0.9373847565293029	0.0012538902627835203	0.0012396242616327846	0.0013329066293388475	0.0013159610086748337	0.0013794441352917046	0.001360800936807223	0.001430039377892955	0.0014094521889193412	0.0015396226041419234	0.0015144833432977312	0.07041441263844089	0.06870305399984586	-8.578986831481172e-05	-0.0001851659693957175	-8.459460960864862e-05	-0.00018258616284744233
0.9430329712385201	0.001253498674540968	0.0012392363013730922	0.0013324591702541426	0.001315518993737723	0.0013789616277561658	0.0013603251518971107	0.0014295169938453472	0.0014089381016151666	0.0015390076765138133	0.001513880807094136	0.07038471675904151	0.06867410173748616	-8.506832378064877e-05	-0.00018471494439775693	-8.388306963255654e-05	-0.00018214131685745372
0.9487152192826929	0.0012531081283577489	0.0012388493716534452	0.0013320128356933054	0.001315078089099703	0.001378480296274816	0.0013598505269291968	0.001428995844540649	0.0014084252306132642	0.001538394120854947	0.0015132796182702533	0.0703550200241737	0.06864514861376489	-8.435257974583055e-05	-0.00018426443230395995	-8.317725002240928e-05	-0.0001816969768507204
0.9544317057297852	0.001252718622983187	0.0012384634712379818	0.0013315676243463494	0.0013146382934676455	0.0013780001395026925	0.0013593770605766686	0.001428475928595388	0.0014079135745498272	0.00153778193569483	0.0015126797753791104	0.07032532252428651	0.06861619471687487	-8.364259356395676e-05	-0.00018381443829834643	-8.247710871950309e-05	-0.00018125314794026348
0.9601826368833979	0.0012523301571549246	0.001238078598879284	0.001331123534890518	0.0013141996055358112	0.0013775211560813844	0.001358904751499449	0.0014279572446118725	0.001407403132047043	0.0015371711195469612	0.0015120812769580222	0.0702956243494772	0.06858724013466633	-8.293832284381186e-05	-0.0001833649675034854	-8.178260391653036e-05	-0.0001808098351779308
0.9659682202902156	0.0012519427295990683	0.001237694753318521	0.0013306805659904436	0.00131376202398601	0.0013770433446391986	0.0013584335983443632	0.0014274397911783674	0.0014068939017132698	0.0015365616709090328	0.0015114841215287883	0.07026592558949245	0.06855828495464732	-8.223972544922631e-05	-0.00018291602498238246	-8.109369405792655e-05	-0.00018036704355739452
0.9717886647474951	0.0012515563390303153	0.001237311933285573	0.0013302387162982849	0.0013133255474877328	0.0013765667037913061	0.0013579635997452788	0.0014269235668692493	0.0014063858821431866	0.0015359535882631045	0.0015108883075978627	0.07023622633373117	0.06852932926398739	-8.154675949839651e-05	-0.00018246761573825765	-8.0410337838982e-05	-0.00017992477801309636
0.9776441803106027	0.001251170984152096	0.001236930137499174	0.0013297979844538851	0.0013128901746983087	0.0013760912321399065	0.0013574947543232724	0.0014264085702451817	0.0014058790719179675	0.0015353468700758015	0.0015102938336565487	0.07020652667124487	0.06850037314951904	-8.085938336277465e-05	-0.00018201974471476756	-7.973249420460682e-05	-0.0001794830434204142
0.9835349783005937	0.0012507866636567004	0.0012365493646670366	0.0013293583690849094	0.001312455904263043	0.0013756169282743758	0.0013570270606867718	0.0014258947998532692	0.0014053734696054326	0.0015347415147984893	0.0015097006981811708	0.07017682669074053	0.06847141669773725	-8.017755566620821e-05	-0.00018157241679500613	-7.906012234887294e-05	-0.00017904184459588413
0.9894612713118381	0.0012504033762254232	0.001236169613485995	0.0013289198688070038	0.0013120227348153719	0.0013751437907714326	0.0013565605174317213	0.0014253822542272347	0.0014048690737602236	0.0015341375208674701	0.001509108899633267	0.0701471264805822	0.06844245999480439	-7.950123528509268e-05	-0.00018112563680516836	-7.839318171480592e-05	-0.0001786011862990322
0.9954232732196957	0.0012500211205286784	0.001235790882642118	0.001328482482223922	0.0013115906649769878	0.0013746718181952714	0.0013560951231417141	0.0014248709318875616	0.0014043658829239417	0.0015335348867041483	0.001508518436459752	0.07011742612879238	0.06841350312654929	-7.883038134683107e-05	-0.00018067940951166372	-7.773163199285837e-05	-0.00017816107323054275
1.0014211991882311	0.0012496398952261533	0.001235413170810862	0.001328046207927692	0.001311159693358005	0.0013742010090977384	0.0013556308763881652	0.001424360831341678	0.0014038638956253321	0.0015329336107152355	0.0015079293070931166	0.0700877257230537	0.06838454617847065	-7.816495322907069e-05	-0.00018023373962228195	-7.70754331206186e-05	-0.0001777215100342011
1.0074552656779823	0.0012492596989669177	0.0012350364766571804	0.0013276110444987394	0.0013107298185570805	0.0013737313620184634	0.0013551677757304382	0.0014238519510840963	0.0014033631103804183	0.0015323336912929086	0.0015073415099515848	0.07005802535071151	0.06835558923573744	-7.750491055984188e-05	-0.0001797886317883579	-7.642454528224152e-05	-0.00017728250129672718
1.013525690453769	0.00124888053038957	0.0012346607988356652	0.0013271769905060437	0.0013103010391615686	0.0013732628754850218	0.0013547058197160126	0.0014233442895965882	0.0014028635256926765	0.001531735126815006	0.001506755043439306	0.07002832509877562	0.06832663238319288	-7.685021321561514e-05	-0.00017934409060271772	-7.577892890717197e-05	-0.00017684405154827498
1.0196326925925556	0.0012485023881223557	0.001234286135990667	0.001326744044507272	0.0013098733537476534	0.0013727955480130787	0.001354245006880616	0.0014228378453483318	0.0014023651400531802	0.0015311379156451963	0.0015061699059465208	0.0699986250539213	0.06829767570535375	-7.620082132107908e-05	-0.00017890012060084448	-7.513854466963121e-05	-0.0001764061652619331
1.0257764924913542	0.0012481252707833067	0.0012339124867564305	0.0013263122050489276	0.0013094467608804948	0.001372329378106543	0.0013537853357483863	0.0014223326167960802	0.0014018679519407654	0.0015305420561331667	0.001505586095849743	0.06996892530249249	0.06826871928641418	-7.555669524852981e-05	-0.00017845672626171094	-7.450335348777037e-05	-0.00017596884685477931
1.0319573118751795	0.0012477491769803581	0.0012335398497572124	0.0013258814706664831	0.0013090212591143604	0.001371864364257709	0.0013533268048320029	0.0014218286023843076	0.0014013719598221753	0.00152994754661479	0.001505003611511928	0.06993922593050203	0.06823976321024612	-7.491779561681622e-05	-0.00017801391200800154	-7.387331652329576e-05	-0.00017553210068899094
1.0381753738050519	0.0012473741053114827	0.0012331682236074125	0.0013254518398845242	0.0013085968469927671	0.0013714005049474077	0.0013528694126328416	0.0014213258005453715	0.0014008771621522207	0.0015293543854123055	0.001504422451282648	0.06990952702363488	0.06821080756040254	-7.428408329020197e-05	-0.0001775716822051132	-7.324839517985904e-05	-0.00017509593107034593
1.0444309026860459	0.0012470000543648154	0.0012327976069116974	0.0013250233112168878	0.001308173523048617	0.0013709377986451548	0.0013524131576411152	0.0014208242096996689	0.001400383557373929	0.0015287625708344968	0.001503842613498264	0.06987982866725057	0.0681818524201178	-7.365551937867088e-05	-0.00017713004116443054	-7.262855110301558e-05	-0.00017466034224988825
1.05072412427539	0.001246627022718773	0.0012324279982651226	0.0013245958831667925	0.001307751285804332	0.0013704762438092849	0.0013519580383360165	0.0014203238282557793	0.0013998911439186965	0.0015281721011768522	0.0015032640964820934	0.0698501309463838	0.06815289787231102	-7.303206523592842e-05	-0.00017668899314093878	-7.20137461792808e-05	-0.00017422533842487153
1.057055265690613	0.0012462550089421876	0.0012320593962532552	0.001324169554226988	0.0013073301337719876	0.0013700158388871113	0.0013515040531858582	0.0014198246546106314	0.001399399920206437	0.0015275829747217564	0.00150268689854458	0.06982043394574611	0.06812394399958786	-7.241368245862467e-05	-0.0001762485423334459	-7.140394253478399e-05	-0.00017379092373709382
1.0634245554177415	0.001245884011594426	0.0012316917994523026	0.0013237443228798819	0.001306910065453454	0.0013695565823150589	0.0013510512006482212	0.0014193266871496493	0.0013989098846457367	0.0015269951897386503	0.001502111017983469	0.06979073774973048	0.06809499088424045	-7.180033288649301e-05	-0.0001758086928877467	-7.07991025347271e-05	-0.0001733571022741187
1.0698322233195456	0.0012455140292255101	0.001231325206429226	0.0013233201875976746	0.0013064910793405197	0.0013690984725188088	0.0013505994791700887	0.0014188299242468986	0.001398421035633997	0.0015264087444842006	0.0015015364530839652	0.06976104244241046	0.06806603860825272	-7.11919786001991e-05	-0.00017536944889318118	-7.019918878256592e-05	-0.00017292387806960852
1.0762785006438331	0.0012451450603762492	0.001230959615741871	0.0013228971468425045	0.0013060731739150367	0.0013686415079134475	0.0013501488871879943	0.0014183343642652502	0.0013979333715575914	0.001525823637202485	0.0015009632021189122	0.06973134810754338	0.06803708725329943	-7.058858192171558e-05	-0.00017493081438657576	-6.960416411955217e-05	-0.00017249125510521157
1.0827636200317978	0.0012447771035783435	0.0012305950259390735	0.0013224751990665619	0.0013056563476490353	0.001368185686903592	0.0013496994231281454	0.00141784000555651	0.0013974468907919971	0.0015252398661251354	0.0015003912633489395	0.0697016548285729	0.06800813690074972	-6.99901054131008e-05	-0.00017449279335152168	-6.90139916236926e-05	-0.00017205923730934103
1.089287815526412	0.0012444101573545223	0.0012302314355607925	0.0013220543427122384	0.0013052405990048688	0.0013677310078835428	0.0013492510854065767	0.0014173468464615839	0.0013969615917019554	0.0015246574294715267	0.0014998206350226432	0.06967196268863071	0.06797918763166894	-6.939651187459761e-05	-0.00017405538971582146	-6.842863460779225e-05	-0.0001716278285558981
1.0958513225808764	0.0012440442202186544	0.0012298688431382231	0.0013216345762122525	0.0013048259264353394	0.0013672774692374211	0.0013488038724292814	0.0014168548853106175	0.0013964774726416113	0.0015240763254489374	0.0014992513153767452	0.06964227177053733	0.06795023952681993	-6.880776434500802e-05	-0.00017361860735554124	-6.784805662027327e-05	-0.00017119703266804676
1.1024543780671139	0.0012436792906758715	0.001229507247193914	0.0013212158979897806	0.001304412328383826	0.0013668250693393026	0.0013483577825923459	0.001416364120423146	0.0013959945319546579	0.0015234965522527132	0.0014986833026362529	0.06961258215680693	0.06792129266666623	-6.822382610066624e-05	-0.00017318245009484423	-6.727222144335687e-05	-0.00017076685341682607
1.1090972202843215	0.0012433153672226792	0.001229146646241883	0.0013207983064585827	0.0013039998032844105	0.0013663738065533542	0.001347912814282086	0.0014158745501082334	0.0013955127679744772	0.001522918108066429	0.0014981165950146208	0.06958289392964749	0.06789234713137407	-6.7644660653704e-05	-0.0001727469217039368	-6.670109309223071e-05	-0.00017033729452087254
1.115780088967567	0.0012429524483470844	0.0012287870387877378	0.0013203818000231406	0.0013035883495620122	0.0013659236792339785	0.0013474689658751833	0.0014153861726646261	0.0013950321790242876	0.0015223409910620623	0.0014975511907139158	0.0695532071709634	0.06786340300081234	-6.707023175167581e-05	-0.00017231202590101136	-6.613463581424395e-05	-0.00016990835964775242
1.1225032252964444	0.001242590532528706	0.0012284284233287886	0.0013199663770787802	0.0013031779656325082	0.001365474685725941	0.0013470262357388179	0.0014148989863808897	0.001394552763417283	0.0015217651994001472	0.001496987087924973	0.06952352196235662	0.06783446035455837	-6.650050337712876e-05	-0.00017187776635357865	-6.55728140881856e-05	-0.0001694800524140727
1.1292668719037753	0.0012422296182388896	0.0012280707983541622	0.0013195520360117974	0.0013027686499028622	0.0013650268243645075	0.001346584622230799	0.0014144129895355532	0.0013940745194567716	0.0015211907312299379	0.0014964242848275549	0.06949383838513111	0.06780551927189614	-6.593543974615923e-05	-0.0001714441466776906	-6.50155926233964e-05	-0.00016905237638625836
1.1360712728843656	0.0012418697039408239	0.0012277141623449137	0.0013191387751995865	0.0013023604007712441	0.0013645800934755747	0.001346144123699697	0.0014139281803972508	0.0013935974454363151	0.0015206175846895686	0.0014958627795905058	0.06946415652029371	0.06777657983182231	-6.537500530731655e-05	-0.00017101117043794023	-6.446293635843647e-05	-0.0001686253350799971
1.1429166738038161	0.0012415107880896566	0.0012273585137741443	0.001318726593010767	0.0013019532166271622	0.0013641344913758085	0.0013457047384849772	0.0014134445572248637	0.001393121539639871	0.001520045757906215	0.0014953025703719146	0.06943447644855624	0.0677476421130448	-6.481916474060379e-05	-0.00017057884114718425	-6.391481046026659e-05	-0.00016819893196001745
1.1498033217073829	0.0012411528691326083	0.0012270038511071131	0.0013183154878053103	0.0013015470958515835	0.0013636900163727754	0.0013452664649171305	0.001412962118267663	0.0013926468003419303	0.0015194752489962559	0.0014947436553192687	0.06940479825033813	0.06771870619398708	-6.42678829572696e-05	-0.00017014716226904092	-6.337118032365141e-05	-0.00016777317044203155
1.1567314651288954	0.001240795945509082	0.001226650172801345	0.0013179054579346586	0.0013011420368170539	0.0013632466667650688	0.001344829301317799	0.0014124808617654422	0.0013921732258076517	0.0015189060560654233	0.0014941860325696063	0.06937512200576834	0.06768977215279016	-6.372112509857308e-05	-0.00016971613721750156	-6.283201157047946e-05	-0.00016734805389345686
1.1637013540997225	0.0012404400156507747	0.0012262974773067418	0.0013174965017418488	0.0013007380378878182	0.0013628044408424405	0.0013443932459999022	0.0014120007859486563	0.0013917008142929955	0.001518338177208962	0.001493629700249667	0.06934544779468726	0.06766084006731461	-6.31788565344793e-05	-0.00016928576935609785	-6.229727004805619e-05	-0.0001669235856316953
1.1707132401577995	0.0012400850779817915	0.001225945763065695	0.0013170886175616387	0.0013003350974199472	0.0013623633368859333	0.0013439582972677732	0.0014115218890385652	0.001391229564044865	0.001517771610511787	0.0014930746564760535	0.06931577569665115	0.06763191001514218	-6.264104286282657e-05	-0.0001688560619988455	-6.176692182828514e-05	-0.0001664997689245773
1.177767376356704	0.0012397311309187559	0.0012255950285131947	0.0013166818037206262	0.001299933213761454	0.0013619233531680067	0.001343524453417279	0.0014110441692473648	0.001390759473301238	0.0015172063540486377	0.0014925208993553766	0.06928610579093146	0.06760298207357948	-6.210764990886852e-05	-0.00016842701841152108	-6.124093320770962e-05	-0.00016607660699380355
1.1848640172747877	0.001239378172870912	0.0012252452720769307	0.0013162760585373652	0.0012995323852524083	0.0013614844879526623	0.0013430917127359423	0.0014105676247783189	0.001390290540291293	0.0015166424058842252	0.0014919684269844016	0.06925643815651915	0.0675740563196582	-6.157864372349775e-05	-0.00016799864181027413	-6.071927070515348e-05	-0.00016565410301117023
1.1920034190243662	0.001239026202240247	0.0012248964921774137	0.001315871380322497	0.0012991326102250666	0.0013610467394955777	0.00134266007350308	0.0014100922538259051	0.0013898227632355574	0.0015160797640733968	0.0014914172374502134	0.06922677287212613	0.06754513283013981	-6.105399058309313e-05	-0.00016757093536373668	-6.02019010617072e-05	-0.00016523226010101144
1.1991858392609598	0.0012386752174215825	0.0012245486872280679	0.001315467767378854	0.0012987338870039773	0.0013606101060442215	0.0013422295339899117	0.0014096180545759346	0.001389356140346022	0.0015155184266612734	0.0014908673288303467	0.0691971100161889	0.06751621168151542	-6.053365698788227e-05	-0.0001671439021914689	-5.968879123978421e-05	-0.00016481108134136502
1.2064115371925936	0.0012383252168027001	0.0012242018556353465	0.0013150652180015955	0.0012983362139061042	0.0013601745858379925	0.0013418000924596929	0.001409145025205699	0.0013888906698262826	0.001514958391683416	0.0014903186991929464	0.06916744966686877	0.06748729295001046	-6.0017609661497384e-05	-0.0001667175453663461	-5.9179908421524985e-05	-0.00016439056976219613
1.2136807735891502	0.0012379761987644261	0.0012238559957988319	0.0013146637304783044	0.0012979395892409398	0.0013597401771083257	0.0013413717471678333	0.0014086731638840856	0.001388426349871665	0.0015143996571659556	0.001489771346596908	0.06913779190205678	0.06745837671158537	-5.950581554982348e-05	-0.00016629186791400352	-5.8675220008339024e-05	-0.0001639707283470071
1.2209938107917835	0.0012376281616807584	0.0012235111061113444	0.001314263303089122	0.0012975440113106233	0.0013593068780788325	0.0013409444963620207	0.0014082024687717236	0.001387963178669357	0.0015138422211257603	0.0014892252690920284	0.06910813679937379	0.06742946304193845	-5.89982418197077e-05	-0.00016586687281183732	-5.817469361996119e-05	-0.0001635515600331705
1.2283509127223842	0.0012372811039189542	0.0012231671849590397	0.0013138639341068517	0.0012971494784100482	0.001358874686965411	0.0013405183382823372	0.0014077329380211034	0.0013875011543985304	0.0015132860815705706	0.0014886804647191432	0.0690784844361745	0.0674005520165085	-5.8494855858320927e-05	-0.00016544256299116933	-5.767829709316108e-05	-0.0001631330677116516
1.2357523448931043	0.0012369350238396483	0.0012228242307215208	0.001313465621797083	0.0012967559888269855	0.0013584436019763776	0.001340093271161386	0.0014072645697767148	0.0013870402752304775	0.0015127312364991545	0.0014881369315102803	0.06904883488954952	0.0673716437104766	-5.799562527225577e-05	-0.00016501894133741368	-5.718599848109074e-05	-0.0001627152542281185
1.2431983744159416	0.0012365899197969423	0.0012224822417719284	0.0013130683644182932	0.0012963635408421836	0.0013580136213125738	0.0013396692932244006	0.0014067973621751623	0.001386580539328725	0.0015121776839014422	0.0014875946674887913	0.06901918823632731	0.06734273819876954	-5.750051788655508e-05	-0.00016459601069035434	-5.669776605229937e-05	-0.0001622981223829978
1.2506892700123766	0.0012362457901385164	0.0012221412164770517	0.0013126721602219715	0.0012959721327294902	0.0013575847431674991	0.001339246402689371	0.001406331313345304	0.0013861219448491684	0.0015116254217586802	0.0014870536706695012	0.06898954455307749	0.06731383555606074	-5.7009501742963375e-05	-0.00016417377384220222	-5.621356828922064e-05	-0.00016188167493069727
1.2582253020230734	0.0012359026332057303	0.0012218011531974268	0.0013122770074527272	0.00129558176275596	0.0013571569657274242	0.0013388245977671589	0.0014058664214083739	0.0013856644899401956	0.0015110744480435732	0.0014865139390588483	0.06895990391611305	0.06728493585677478	-5.652254509984356e-05	-0.00016375223354142543	-5.5733373887881243e-05	-0.00016146591458171544
1.2658067424176331	0.0012355604473337195	0.0012214620502874337	0.0013118829043483999	0.001295192429181963	0.0013567302871715081	0.0013384038766616109	0.0014054026844781044	0.0013852081727428055	0.0015105247607204218	0.0014859754706550228	0.06893026640149183	0.06725603917508757	-5.6039616430761385e-05	-0.00016333139249030681	-5.52571517564715e-05	-0.00016105084400119818
1.2734338648044117	0.0012352192308515038	0.0012211239060954018	0.0013114898491401754	0.0012948041302612997	0.0013563047056719202	0.0013379842375696811	0.0014049401006608606	0.001384752991390739	0.001509976357745274	0.0014854382634481088	0.06890063208502217	0.06722714558493059	-5.556068442370832e-05	-0.00016291125334744194	-5.4784871014679215e-05	-0.00016063646581132573
1.2811069444403917	0.0012348789820820735	0.0012207867189636976	0.001311097840052685	0.001294416864241297	0.0013558802193939473	0.0013375656786815352	0.001404478668055747	0.0013842989440105884	0.0015094292370660507	0.001484902315420213	0.06887100104226132	0.06719825515999324	-5.508571798000517e-05	-0.00016249181872712848	-5.431650099273211e-05	-0.00016022278259053557
1.2888262582411194	0.0012345396993424995	0.001220450487228831	0.0013107068753041246	0.0012940306293629284	0.001355456826496118	0.0013371481981806718	0.001404018384754745	0.001383846028721927	0.0015088833966226982	0.0014843676245456109	0.06884137334852075	0.06716936797372328	-5.461468621278942e-05	-0.0001620730911979229	-5.38520112295382e-05	-0.0001598097968721901
1.296592084790695	0.0012342013809440299	0.0012201152092215532	0.001310316953106361	0.0012936454238609188	0.0013550345251303155	0.0013367317942440385	0.0014035592488428317	0.0013833942436374336	0.0015083388343473253	0.0014838341887908862	0.06881174907886835	0.06714048409933308	-5.4147558447070754e-05	-0.0001616550732866373	-5.3391371473032745e-05	-0.00015939751114790734
1.3044047043518285	0.0012338640251921779	0.0012197808832669426	0.0013099280716650321	0.0012932612459638406	0.0013546133134418844	0.0013363164650421317	0.0014031012583980939	0.0013829435868629952	0.0015077955481643326	0.00148330200611505	0.06878212830813069	0.06711160360979844	-5.368430421782977e-05	-0.0001612377674757859	-5.2934551678401887e-05	-0.00015898592786695032
1.312264398875954	0.001233527630386829	0.0012194475076845103	0.001309540229179662	0.0012928780938942317	0.001354193189569753	0.0013359022087391192	0.0014026444114918555	0.0013824940564978417	0.001507253535990558	0.001482771074469691	0.06875251111089549	0.06708272657786332	-5.322489326899105e-05	-0.0001608211762038625	-5.248152200669487e-05	-0.00015857504943378453
1.320171452013404	0.0012331921948223338	0.0012191150807882936	0.001309153423843766	0.0012924959658686948	0.001353774151646543	0.0013354890234929509	0.0014021887061887984	0.0013820456506346587	0.001506712795735413	0.001482241391799104	0.06872289756151506	0.06705385307604261	-5.276929555320109e-05	-0.0001604053018681717	-5.2032252824935066e-05	-0.000158164878213074
1.3281261491236485	0.0012328577167875958	0.0012187836008869413	0.0013087676538449471	0.0012921148600979952	0.0013533561977986737	0.0013350769074554566	0.0014017341405470698	0.0013815983673596953	0.0015061733253010077	0.0014817129560404162	0.06869328773410803	0.0670249831766232	-5.2317481230190754e-05	-0.00015999014682283041	-5.1586714704232595e-05	-0.0001577554165263506
1.3361287772855897	0.0012325241945661757	0.001218453066283818	0.0013083829173650109	0.001291734774787176	0.0013529393261464823	0.001334665858772471	0.001401280712618413	0.0013811522047528942	0.0015056351225822976	0.001481185765123728	0.06866368170256304	0.06699611695166753	-5.186942066573441e-05	-0.00015957571337976706	-5.114487841910431e-05	-0.00015734666665423447
1.3441796253079266	0.0012321916264363757	0.0012181234752770863	0.00130799921258006	0.001291355708135645	0.001352523534804325	0.0013342558755839256	0.001400828420448273	0.0013807071608879925	0.001505098185467205	0.0014806598169722338	0.06863407954054054	0.06696725447301743	-5.142508443108096e-05	-0.00015916200380938772	-5.0706714946613385e-05	-0.00015693863083582338
1.352278983739575	0.0012318600106713375	0.0012177948261598076	0.0013076165376606017	0.0012909776583372912	0.0013521088218806914	0.0013338469560239695	0.0014003772620759189	0.0013802632338326469	0.001504562511836758	0.0014801351095023619	0.06860448132147623	0.06693839581229381	-5.098444330120522e-05	-0.00015874902034002103	-5.0272195464565184e-05	-0.0001565313112681932
1.3604271448801535	0.001231529345539134	0.0012174671172200274	0.001307234890771651	0.001290600623580576	0.0013516951854783113	0.001333439098221071	0.0013999272355345585	0.0013798204216485424	0.001504028099565222	0.0014796116406238968	0.06857488711858305	0.06690954104090213	-5.0547468254447114e-05	-0.00015833676515886186	-4.984129135175708e-05	-0.00015612471010945095
1.3686244027905345	0.001231199629302859	0.0012171403467408646	0.001306854270072827	0.0012902246020486327	0.001351282623694261	0.0013330323002981182	0.0013994783388514508	0.0013793787223915011	0.0015034949465202267	0.0014790894082401048	0.06854529700485569	0.06688069023003423	-5.0114130471332063e-05	-0.00015792524041274847	-4.941397418620208e-05	-0.00015571882947718052
1.3768710533034536	0.0012308708602207159	0.0012168145130006045	0.001306474673718455	0.0012898495919193692	0.0013508711346200684	0.0013326265603725302	0.0013990305700480165	0.0013789381341115996	0.001502963050562896	0.001478568410247867	0.06851571105307012	0.06685184345067083	-4.968440133340524e-05	-0.00015751444820766292	-4.899021574389373e-05	-0.00015531367144761
1.3851673940341884	0.0012305430365461096	0.001216489614272787	0.0013060960998576665	0.001289475591365566	0.0013504607163418207	0.0013322218765563607	0.0013985839271399567	0.0013784986548532772	0.0015024324095479782	0.0014780486445378027	0.06848612933579051	0.06682300077358391	-4.925825242235726e-05	-0.00015710439060928616	-4.856998799852852e-05	-0.00015490923805855372
1.3935137243912972	0.0012302161565277338	0.0012161656488262902	0.0013057185466344952	0.0012891025985549691	0.0013500513669402663	0.0013318182469563952	0.001398138408137357	0.001378060282655443	0.0015019030213239686	0.0014775301089943905	0.068456551925369	0.0667941622693404	-4.883565551871971e-05	-0.00015669506964333113	-4.815326311993773e-05	-0.0001545055313081911
1.4019103455874267	0.0012298902184096625	0.0012158426149254246	0.001305342012187981	0.0012887306116503932	0.0013496430844909236	0.001331415669674262	0.0013976940110448069	0.0013776230155515918	0.0015013748837332448	0.001477012801496101	0.0684269788939499	0.0667653280083046	-4.84165826012406e-05	-0.0001562864872959313	-4.774001347317147e-05	-0.0001541025531550111
1.410357560650181	0.0012295652204314313	0.001215520510830012	0.0013049664946522582	0.0012883596288098104	0.001349235867064177	0.0013310141428065272	0.0013972507338614994	0.0013771868515699034	0.0015008479946121828	0.0014764967199155101	0.06839741031347162	0.0667364980606406	-4.800100584557987e-05	-0.00015587864551375175	-4.733021161765216e-05	-0.00015370030551892233
1.4188556744330574	0.0012292411608281317	0.0012151993347954799	0.001304591992156661	0.001287989648186453	0.0013488297127253867	0.0013306136644448002	0.0013968085745813506	0.0013767517887333586	0.0015003223517912896	0.0014759818621194307	0.06836784625567065	0.06670767249631517	-4.7588897623213056e-05	-0.00015547154620404458	-4.6923830305939385e-05	-0.00015329879028130877
1.4274049936264492	0.0012289180378304908	0.0012148790850729381	0.0013042185028258122	0.0012876206679289022	0.0013484246195349856	0.0013302142326758301	0.0013963675311931018	0.0013763178250598411	0.0014997979530953216	0.0014754682259690284	0.06833828679208472	0.0666788513851018	-4.718023050097331e-05	-0.00015506519123675844	-4.6520842483355196e-05	-0.00015289800928675046
1.4360058267687137	0.0012285958496649559	0.0012145597599092655	0.0013038460247797173	0.0012872526861811785	0.0013480205855485763	0.0013298158455816024	0.0013959276016804222	0.0013758849585622387	0.0014992747963434065	0.0014749558093199383	0.06830873199405357	0.06665003479658217	-4.677497723933055e-05	-0.00015465958244231803	-4.61212212858747e-05	-0.00015249796433991492
1.4446584842573071	0.0012282745945537857	0.001214241357547199	0.0013034745561338655	0.0012868857010828456	0.001347617608817041	0.0013294185012394481	0.0013954887840220281	0.001375453187248559	0.001498752879349173	0.0014744446100223964	0.06827918193272503	0.06662122280014889	-4.637311079139228e-05	-0.00015425472161217924	-4.5724940039779116e-05	-0.0001520986572082772
1.453363278359986	0.0012279542707151299	0.00121392387622541	0.0013031040949993183	0.0012865197107690934	0.0013472156873866336	0.0013290221977221308	0.0013950510761917797	0.0013750225091220263	0.0014982321999208652	0.00147393462592135	0.06824963667905519	0.06659241546501006	-4.5974604302528865e-05	-0.00015385061050177118	-4.533197226085084e-05	-0.0001517000896231746
1.4621205232260774	0.0012276348763631097	0.0012136073141785888	0.0013027346394827999	0.0012861547133708312	0.0013468148192990778	0.001328626933097948	0.0013946144761587858	0.0013745929221811851	0.0014977127558614633	0.0014734258548565748	0.06822009630381322	0.06656361286019041	-4.5579431108819235e-05	-0.00015344725082783173	-4.4942291652888544e-05	-0.00015130226327764174
1.470930534897817	0.0012273164097079063	0.0012132916696375284	0.0013023661876867946	0.0012857907070147811	0.0013464150025916683	0.0013282327054308278	0.0013941789818875134	0.0013741644244200063	0.0014971945449688076	0.0014729182946627989	0.06819056087758342	0.06653481505453528	-4.518756473617658e-05	-0.00015304464427068343	-4.455587210704104e-05	-0.00015090517982901952
1.4797936313217521	0.0012269988689558341	0.0012129769408291983	0.001301998737709629	0.0012854276898235607	0.001346016235297362	0.0013278395127804203	0.001393744591337882	0.0013737370138279812	0.0014966775650357084	0.001472411943169808	0.06816103047076881	0.06650602211671332	-4.479897889923812e-05	-0.0001526427924731233	-4.4172687700475e-05	-0.000150508840897845
1.48871013236022	0.0012266822523094318	0.0012126631259768354	0.001301632287645574	0.001285065659915783	0.0013456185154448806	0.0013274473532021982	0.001393311302465378	0.0013733106883902343	0.0014961618138500745	0.0014719067982025748	0.06813150515359365	0.06647723411521976	-4.441364750017163e-05	-0.00015224169704064483	-4.379271269534801e-05	-0.0001501132480673517
1.4976803598028874	0.0012263665579675372	0.0012123502233000163	0.0013012668355849267	0.001284704615406138	0.0013452218410588042	0.0013270562247475496	0.0013928791132211495	0.0013728854460876153	0.0014956472891950253	0.0014714028575813652	0.06810198499610755	0.06644845111837842	-4.403154462837011e-05	-0.00015184135954415812	-4.3415921538572655e-05	-0.00014971840288718896
1.5067046373783677	0.0012260517841253611	0.0012120382310147316	0.001300902379614094	0.001284344554405475	0.0013448262101596574	0.001326666125463861	0.0013924480215521012	0.0013724612848967934	0.0014951339888489967	0.0014709001191218454	0.06807247006818747	0.06641967319434558	-4.365264455871709e-05	-0.00015144178151776932	-4.3042288859790334e-05	-0.0001493243068704242
1.5157832907659001	0.0012257379289745782	0.0012117271473334763	0.001300538917815694	0.0012839854750209027	0.0013444316207640154	0.0013262770533946264	0.0013920180254010082	0.0013720382027903708	0.001494621910585875	0.0014703985806352108	0.06804296043954118	0.06639090041111378	-4.3276921750518005e-05	-0.00015104296445878074	-4.2671789470594135e-05	-0.000148930961493543
1.5249166476071065	0.0012254249907033968	0.0012114169704653182	0.001300176448268634	0.0012836273753558658	0.0013440380708845893	0.001325889006579527	0.001391589122706606	0.0013716161977369685	0.0014941110521750982	0.0014698982399282872	0.0680134561797109	0.06636213283651288	-4.2904350846875716e-05	-0.00015064490982980017	-4.2304398364029216e-05	-0.0001485383681996133
1.5341050375178134	0.0012251129674966407	0.0012111076986159783	0.0012998149690482007	0.0012832702535102343	0.0013436455585303236	0.0013255019830545275	0.0013911613114036942	0.0013711952677013292	0.0014936014113817741	0.001469399094803645	0.06798395735807584	0.06633337053821511	-4.25349066738856e-05	-0.000150247619058963	-4.1940090713468714e-05	-0.00014814652839750808
1.5433487920999491	0.0012248018575358184	0.0012107993299879003	0.0012994544782261386	0.0012829141075803823	0.001343254081706476	0.0013251159808519576	0.0013907345894232238	0.001370775410644406	0.0014930929859667864	0.0014689011430597044	0.06795446404385574	0.06630461358373693	-4.2168564238914685e-05	-0.0001498510935389885	-4.157884187096228e-05	-0.00014775544346018465
1.5526482449535108	0.0012244916589992107	0.0012104918627803376	0.0012990949738707486	0.0012825589356592827	0.001342863638414725	0.0013247309980006171	0.001390308954692411	0.00137035662452347	0.0014925857736869175	0.0014684043824908556	0.06792497630611422	0.06627586204044293	-4.180529872979677e-05	-0.00014945533462712435	-4.122062736676424e-05	-0.00014736511472684954
1.5620037316886017	0.0012241823700619358	0.0012101852951894162	0.0012987364540469582	0.0012822047358365797	0.0013424742266532456	0.0013243470325258488	0.001389884405134818	0.0013699389072921928	0.001492079772294949	0.0014679088108875572	0.06789549421376173	0.06624711597554823	-4.144508551433279e-05	-0.00014906034364758902	-4.086542290836215e-05	-0.00014697554350323605
1.5714155899375468	0.001223873988896031	0.0012098796254082181	0.001298378916816417	0.0012818515061986803	0.0013420858444168073	0.0013239640824496384	0.0013894609386704585	0.0013695222569007513	0.0014915749795397788	0.0014674144260364516	0.0678660178355584	0.0662183754561226	-4.1087900138778166e-05	-0.00014866612189023964	-4.051320437943595e-05	-0.00014658673106193731
1.580884159367074	0.001223566513670519	0.001209574851626844	0.0012980223602375672	0.0012814992448288251	0.001341698489696853	0.0013235821457906888	0.0013890385532158835	0.0013691066712959077	0.0014910713931665224	0.0014669212257204629	0.06783654724011852	0.06618964054909272	-4.0733718326635415e-05	-0.0001482726706105164	-4.0163947838539604e-05	-0.0001461986786412961
1.5904097816905756	0.0012232599425514943	0.0012092709720325013	0.001297666782365742	0.001281147949807186	0.0013413121604816034	0.0013232012205645243	0.0013886172466842895	0.0013686921484211208	0.0014905690109166354	0.0014664292077189174	0.06780708249591316	0.06616091132124656	-4.038251597825171e-05	-0.00014787999103077487	-3.981762951843493e-05	-0.0001458113874469591
1.5999928006804371	0.0012229542737021784	0.0012089679848095573	0.001297312181253228	0.0012807976192109277	0.0013409268547561217	0.0013228213047835563	0.0013881970169855916	0.0013682786862166158	0.0014900678305280006	0.0014659383698076326	0.06777762367127256	0.06613218783923497	-4.00342691694866e-05	-0.00014748808434073002	-3.94742258250369e-05	-0.00014542485865232102
1.6096335621804478	0.0012226495052830098	0.001208665888139628	0.0012969585549493644	0.001280448251114304	0.0013405425705024213	0.0013224423964571868	0.0013877778620265374	0.001367866282619495	0.0014895678497350566	0.0014654487097590363	0.06774817083439195	0.06610347016957653	-3.968895415057405e-05	-0.00014709695169617953	-3.9133713336303444e-05	-0.00014503909339735888
1.6193324141182788	0.0012223456354516992	0.0012083646802016357	0.0012966059015006076	0.0012800998435887239	0.0013401593056995337	0.0013220644935918776	0.0013873597797107793	0.0013674549355638132	0.001489069066268885	0.0014649602253422596	0.06771872405333201	0.0660747583786604	-3.9346547345331384e-05	-0.00014670659422133525	-3.8796068801305594e-05	-0.00014465409279096342
1.6290897065180392	0.0012220426623633133	0.0012080643591718884	0.0012962542189506225	0.0012797523947028417	0.0013397770583236078	0.0013216875941912463	0.001386942767938981	0.0013670446429806787	0.0014885714778573303	0.0014644729143232491	0.0676892833960243	0.06604605253274845	-3.9007025349910296e-05	-0.0001463170130065472	-3.846126913928383e-05	-0.0001442698579091073
1.6389057915129117	0.0012217405841703373	0.0012077649232241409	0.001295903505340355	0.001279405902522623	0.0013393958263479843	0.001321311696256139	0.0013865268246089	0.0013666354027983322	0.0014880750822250954	0.0014639867744648603	0.0676598489302746	0.06601735269798108	-3.867036493218623e-05	-0.00014592820911141224	-3.812929143852395e-05	-0.00014388638979656587
1.6487810233578566	0.001221439399022747	0.0012074663705296726	0.0012955537587081105	0.001279060365111434	0.0013390156077432835	0.001320936797784722	0.0013861119476154765	0.0013662272129422455	0.0014875798770938482	0.0014635018035269697	0.0676304207237649	0.06598865894037831	-3.8336543030509374e-05	-0.00014554018356371934	-3.780011295553831e-05	-0.00014350368946697278
1.6587157584424002	0.0012211391050680738	0.0012071686992573458	0.0012952049770896302	0.0012787157805301055	0.0013386364004774835	0.0013205628967725529	0.0013856981348509228	0.001365820071335196	0.0014870858601823212	0.0014630179992665621	0.06760099884405822	0.06595997132584354	-3.800553675245566e-05	-0.00014515293735845036	-3.7473711113913954e-05	-0.00014312175790215376
1.6687103553034934	0.0012208397004514814	0.0012068719075736829	0.0012948571585181755	0.0012783721468370205	0.0013382582025160117	0.0013201899912126736	0.001385285384204819	0.0013654139758973686	0.001486593029206423	0.0014625353594378474	0.06757158335860192	0.06593128992016896	-3.7677323374327165e-05	-0.00014476647146055566	-3.7150063503479935e-05	-0.00014274059605373646
1.6787651746384535	0.0012205411833158205	0.0012065759936429224	0.0012945103010245903	0.0012780294620881776	0.0013378810118218124	0.0013198180790956774	0.001384873693564185	0.0013650089245464245	0.0014861013818793236	0.0014620538817923417	0.06754217433473073	0.06590261478903524	-3.735188033983372e-05	-0.0001443807868033442	-3.6829147879238744e-05	-0.00014236020484259537
1.6888805793179813	0.0012202435518017109	0.001206280955627097	0.0012941644026373913	0.001277687724337277	0.0013375048263554424	0.0013194471584098005	0.0013844630608135847	0.001364604915197604	0.0014856109159115752	0.0014615735640789824	0.06751277183967072	0.06587394599801917	-3.70291852589133e-05	-0.00014399588428853916	-3.65109421601173e-05	-0.0001419805851582967
1.6990569343992543	0.001219946804047595	0.0012059867916860909	0.001293819461382833	0.0012773469316357854	0.001337129644075141	0.0013190772271409945	0.0013840534838352	0.0013642019457637989	0.0014851216290111947	0.0014610944040442159	0.06748337594054288	0.06584528361259447	-3.6709215907690385e-05	-0.00014361176478999704	-3.619542442878654e-05	-0.00014160173786220698
1.7092946071391046	0.0012196509381898048	0.0012056934999777032	0.0012934754752849794	0.0012770070820330107	0.0013367554629369052	0.001318708283273001	0.0013836449605089144	0.0013638000141556377	0.0014846335188837664	0.0014606163994320943	0.06745398670436628	0.06581662769813583	-3.639195022608899e-05	-0.00014322842914854528	-3.5882572929732404e-05	-0.00014122366378432893
1.7195939670072704	0.0012193559523626383	0.0012054010786577227	0.001293132442365791	0.0012766681735761807	0.0013363822808945868	0.0013183403247874405	0.0013832374887124115	0.0013633991182815768	0.0014841465832325517	0.0014601395479843815	0.06742460419806183	0.06578797831992277	-3.607736631780489e-05	-0.00014284587817603445	-3.557236606883951e-05	-0.00014084636372557746
1.7299553856997325	0.0012190618446984065	0.0012051095258799782	0.0012927903606451791	0.0012763302043105045	0.0013360100958999465	0.001317973349663876	0.0013828310663212418	0.0013629992560479705	0.0014836608197585685	0.001459663847440635	0.06739522848845736	0.0657593355431423	-3.576544244908442e-05	-0.0001424641126547832	-3.526478241223929e-05	-0.00014046983845750205
1.7403792371521247	0.0012187686133275147	0.0012048188397964143	0.001292449228141097	0.0012759931722792555	0.0013356389059027542	0.0013176073558799017	0.001382425691208922	0.0013626004253591698	0.001483176226160708	0.0014591892955383163	0.06736585964228875	0.06573069943289572	-3.5456157047572545e-05	-0.00014208313333691214	-3.4959800685310793e-05	-0.00014009408872206475
1.7508658975532332	0.0012184762563785102	0.001204529018557144	0.0012921090428695946	0.0012756570755238312	0.0013352687088508458	0.0013172423414112085	0.0013820213612470028	0.0013622026241175845	0.0014826928001358119	0.0014587158900128709	0.06733649772620535	0.06570207005419666	-3.5149488701757825e-05	-0.00014170294094661973	-3.465739977209781e-05	-0.0001397191152338606
1.76141574535857	0.0012181847719781543	0.0012042400603105147	0.001291769802844899	0.0012753219120838287	0.0013348995026902122	0.0013168783042316627	0.00138161807430516	0.0013618058502237772	0.0014822105393787798	0.001458243628597829	0.06730714280677344	0.0656734474719803	-3.484541615955683e-05	-0.00014132353617840598	-3.435755871374763e-05	-0.0001393449186778417
1.7720291613040315	0.0012178941582514794	0.0012039519632031682	0.0012914315060794798	0.001274987679997112	0.0013345312853650663	0.0013165152423133813	0.0013812158282512708	0.0013614101015765364	0.0014817294415826587	0.0014577725090248977	0.06727779495047972	0.06564483175110293	-3.454391832748149e-05	-0.00014094491969796064	-3.406025670794899e-05	-0.00013897149971081602
1.7827065284196406	0.0012176044133218533	0.0012036647253801025	0.0012910941505841222	0.0012746543772998822	0.0013341640548179246	0.0013161531536268025	0.0013808146209514992	0.0013610153760729592	0.0014812495044387406	0.0014573025290240504	0.06724845422373579	0.06561622295634814	-3.4244974269508066e-05	-0.00014056709214183005	-3.3765473107558175e-05	-0.00013859885896061463
1.7934482320433673	0.0012173155353110393	0.0012033783449847363	0.001290757734367996	0.0012743220020267488	0.0013337978089896783	0.0013157920361407678	0.001380414450270373	0.0013606216716085333	0.0014807707256366536	0.0014568336863236284	0.06721912069288077	0.06558762115242951	-3.394856320649425e-05	-0.00014019005411952667	-3.347318742033534e-05	-0.0001382269970287564
1.8042546598350382	0.0012170275223392535	0.0012030928201589546	0.001290422255438718	0.0012739905522107845	0.0013334325458196643	0.0013154318878225765	0.0013800153140708607	0.001360228986077202	0.0014802931028644532	0.0014563659786504118	0.0671897944241864	0.06555902640399525	-3.365466451493021e-05	-0.0001398138062119747	-3.3183379307501204e-05	-0.00013785591448872703
1.8151262017903238	0.0012167403725252294	0.0012028081490431854	0.0012900877118024292	0.0012736600258836093	0.0013330682632457424	0.0013150727066380777	0.0013796172102144562	0.0013598373173714581	0.0014798166338087192	0.0014558994037297322	0.06716047548385963	0.06553043877563018	-3.3363257726092e-05	-0.0001394383489726203	-3.2896028582710124e-05	-0.00013748561188620112
1.8260632502548164	0.0012164540839862674	0.0012025243297764403	0.0012897541014638486	0.0012733304210754389	0.0013327049592043608	0.0013147144905517238	0.0013792201365612454	0.001359446663382403	0.0014793413161546364	0.001455433959285541	0.0671311639380475	0.0655018583318613	-3.307432252507708e-05	-0.00013906368292804228	-3.261111521146026e-05	-0.00013711608974031897
1.8370661999381863	0.0012161686548383028	0.001202241360496388	0.0012894214224263513	0.0012730017358151663	0.0013323426316306328	0.0013143572375266543	0.0013788240909699966	0.00135905702199984	0.0014788671475860964	0.0014549696430405153	0.0671018598528419	0.06547328513716082	-3.278783874936797e-05	-0.00013868980857539848	-3.232861930965725e-05	-0.00013674734854235426
1.848135447928429	0.0012158840831959622	0.0012019592393394004	0.0012890896726920336	0.001272673968130417	0.0013319812784584116	0.0013140009455247586	0.0013784290712982319	0.0013586683911123371	0.0014783941257857866	0.0014545064527161369	0.06707256329428038	0.0654447192559496	-3.250378638878365e-05	-0.0001383167263870888	-3.2048521143357434e-05	-0.00013637938875854516
1.8592713937061955	0.0012156003671726103	0.0012016779644406128	0.0012887588502617656	0.0012723471160476134	0.0013316208976203458	0.0013136456125067437	0.0013780350754022952	0.0013582807686073066	0.0014779222484352659	0.0014540443860327793	0.06704327432835382	0.06541616075260331	-3.2222145583883643e-05	-0.00013794443680803514	-3.177080112712338e-05	-0.0001360122108272077
1.8704744391592067	0.0012153175048804212	0.0012013975339339828	0.001288428953135273	0.0012720211775920452	0.0013312614870479667	0.001313291236432211	0.0013776421011374418	0.0013578941523710803	0.0014774515132150727	0.0014535834407098016	0.0670139930210077	0.065387609691453	-3.194289662487165e-05	-0.00013757294025557032	-3.1495439823323035e-05	-0.0001356458151604567
1.8817449885967616	0.0012150354944304245	0.0012011179459523425	0.0012880999793111899	0.0012716961507879283	0.0013309030446717462	0.001312937815259718	0.0013772501463579047	0.0013575085402889823	0.0014769819178047999	0.0014531236144656279	0.06698471943814875	0.06535906613679118	-3.166601995139434e-05	-0.0001372022371222692	-3.122241794160929e-05	-0.0001352802021458155
1.8930834487643238	0.0012147543339325613	0.0012008391986274495	0.0012877719267871226	0.001271372033658463	0.0013305455684211659	0.001312585346946843	0.001376859208916966	0.0013571239302453961	0.0014765134598831828	0.001452664905017831	0.06695545364564626	0.06533053015287543	-3.139149615103559e-05	-0.00013683232777439436	-3.0951716337587754e-05	-0.00013491537214477267
1.9044902288582053	0.0012144740214957415	0.0012005612900900478	0.0012874447935597162	0.0012710488242259027	0.0013301890562247873	0.0013122338294502581	0.0013764692866670356	0.0013567403201238443	0.0014760461371281894	0.0014522073100832237	0.06692619570933772	0.06530200180393217	-3.111930595824097e-05	-0.00013646321255134097	-3.0683316011644035e-05	-0.00013455132549228255
1.9159657405403292	0.0012141945552278984	0.0012002842184699197	0.0012871185776247161	0.001270726520511614	0.0013298335060103214	0.001311883260725794	0.0013760803774597243	0.0013563577078070591	0.001475579947217106	0.0014517508273779402	0.06689694569503325	0.06527348115416151	-3.0849430253721e-05	-0.0001360948917669691	-3.0417198108471932e-05	-0.00013418806249820836
1.9275103979530908	0.0012139159332360408	0.0012000079818959375	0.001286793276977029	0.0012704051205361367	0.0013294789157046907	0.001311533638728505	0.0013756924791459137	0.0013559760911770512	0.0014751148878266228	0.0014512954546175196	0.06686770366851857	0.06524496826773973	-3.058185006377112e-05	-0.00013572736571165755	-3.0153343916254627e-05	-0.00013382558344904316
1.9391246177343011	0.001213638153626302	0.0011997325784961128	0.001286468889610779	0.0012700846223192386	0.0013291252832340922	0.0013111849614127278	0.0013753055895758246	0.001355595468115176	0.001474650956632911	0.001450841189516985	0.06683846969556091	0.06521646320882472	-3.0316546558516178e-05	-0.0001353606346485292	-2.9891734865096498e-05	-0.0001334638886044126
1.9508088190322228	0.001213361214504003	0.0011994580063976587	0.0012861454135193783	0.0012697650238799882	0.001328772606524075	0.0013108372267321609	0.001374919706599097	0.001355215836502217	0.001474188151311721	0.0014503880297909353	0.06680924384191109	0.06518796604155999	-3.0053501051452436e-05	-0.00013499469881556037	-2.963235252651658e-05	-0.00013310297819957295
1.9625634235206988	0.0012130851139736942	0.001199184263727031	0.0012858228466955796	0.0012694463232368026	0.0013284208834995947	0.0013104904326399149	0.0013745348280648534	0.0013548371942184415	0.0014737264695384542	0.001449935973153619	0.06678002617330947	0.06515947683007758	-2.979269499901044e-05	-0.0001346295584281343	-2.9375178613059993e-05	-0.00013274285244768702
1.9743888554143678	0.001212809850139207	0.0011989113486099788	0.0012855011871315315	0.0012691285184075038	0.0013280701120850756	0.001310144577088575	0.0013741509518217655	0.00135445953914367	0.0014732659089882454	0.001449485017319011	0.06675081675549002	0.0651309956385044	-2.953410999875783e-05	-0.00013426521367576605	-2.91201949762232e-05	-0.0001323835115348837
1.9862855414839768	0.0012125354211037157	0.0011986392591716083	0.001285180432818852	0.001268811607409393	0.0013277202902044858	0.0013097996580302804	0.0013737680757181373	0.001354082869157359	0.0014728064673360576	0.0014490351600009105	0.06672161565418393	0.06510252253096456	-2.9277727788913632e-05	-0.00013390166472315723	-2.886738360634994e-05	-0.00013202495562425476
1.9982539110717792	0.0012122618249697727	0.0011983679935364145	0.0012848605817486695	0.0012684955882592888	0.0013273714157813884	0.0013094556734167657	0.001373386197601957	0.0013537071821386492	0.0014723481422567475	0.0014485863989130018	0.06669242293512463	0.06507405757158435	-2.9023530247453133e-05	-0.00013353891171219434	-2.8616726631819356e-05	-0.00013166718485652096
2.010294396107033	0.0012119890598393695	0.0011980975498283434	0.0012845416319116928	0.0012681804589735964	0.001327023486739013	0.0013091126211994364	0.001373005315320978	0.0013533324759664462	0.0014718909314251577	0.0014481387317689456	0.06666323866405188	0.06504560082449727	-2.8771499391011535e-05	-0.00013317695475961733	-2.8368206317484768e-05	-0.00013131019934686794
2.0224074311215867	0.0012117171238139803	0.0011978279261708354	0.0012842235812982618	0.00126786621756836	0.0013266765010003121	0.001308770499329425	0.001372625426722779	0.001352958748519481	0.0014714348325161935	0.0014476921562824527	0.06663406290671638	0.0650171523538466	-2.852161737422476e-05	-0.00013281579395935106	-2.812180506438916e-05	-0.00013095399918811035
2.0345934532655616	0.0012114460149946138	0.0011975591206868754	0.0012839064278984068	0.0012675528620593188	0.0013263304564880257	0.0013084293057576532	0.0013722465296548353	0.0013525859976763783	0.001470979843204903	0.001447246670167365	0.06660489572888433	0.06498871222379152	-2.8273866488834343e-05	-0.00013245542938261634	-2.7877505408779868e-05	-0.00013059858445074735
2.0468529023231294	0.0012111757314818548	0.0011972911314990355	0.0012835901697019001	0.0012672403904619585	0.0013259853511247354	0.001308089038434886	0.0013718686219645784	0.0013522142213157153	0.0014705259611665514	0.001446802271137726	0.06657573719634095	0.06496028049851028	-2.8028229162355145e-05	-0.00013209586107598703	-2.763529002085957e-05	-0.00013024395518101972
2.059186220728381	0.0012109062713759227	0.0011970239567295324	0.0012832748046983195	0.0012669288007915776	0.0013256411828329374	0.0013077496953118031	0.0013714917014994736	0.0013518434173161015	0.0014700731840767115	0.0014463589569078733	0.06654658737489715	0.06493185724220561	-2.778468795751332e-05	-0.00013173708906299986	-2.7395141704106285e-05	-0.00012989011140257523
2.0715938535812968	0.0012106376327767085	0.0011967575945002627	0.0012829603308770951	0.0012666180910633263	0.0013252979495350903	0.0013074112743390466	0.001371115766107075	0.001351473583556225	0.0014696215096113303	0.001445916725192496	0.06651744633039265	0.06490344251910848	-2.7543225571476093e-05	-0.00013137911334576424	-2.715704339472519e-05	-0.00012953705311785635
2.084076248663807	0.0012103698137838257	0.0011964920429328567	0.0012826467462275677	0.0012663082592922717	0.0013249556491536799	0.001307073773467283	0.0013707408136350927	0.0013511047179149286	0.0014691709354468117	0.001445475573706725	0.06648831412869964	0.06487503639348276	-2.7303824834651325e-05	-0.00013102193390235328	-2.692097816015676e-05	-0.0001291847803055468
2.0966338564559543	0.0012101028124966583	0.001196227300148722	0.001282334048739044	0.0012659993034934475	0.001324614279611279	0.0013067371906472663	0.0013703668419314623	0.0013507368182712701	0.0014687214592600962	0.0014450355001662046	0.06645919083572943	0.06484663892963025	-2.7066468710076896e-05	-0.00013066555068941277	-2.668692919871596e-05	-0.00012883329292312506
2.109267130152151	0.0012098366270143991	0.001195963364269085	0.0012820222364008432	0.001265691221681903	0.0013242738388305991	0.0013064015238298844	0.0013699938488443988	0.00135036988250458	0.0014682730787287282	0.0014445965022871613	0.06643007651743611	0.0648182501918939	-2.6831140292261912e-05	-0.00013030996364099545	-2.6454879838447298e-05	-0.00012848259090592062
2.1219765256775314	0.0012095712554361048	0.0011957002334150423	0.0012817113072023597	0.0012653840118727624	0.0013239343247345582	0.0013060667709662284	0.0013696218322224723	0.0013500039084945322	0.001467825791530944	0.001444158577786489	0.06640097123982197	0.06478987024466448	-2.6597822806576077e-05	-0.00012995517266911616	-2.6224813536347702e-05	-0.00012813267416772467
2.1347625017044103	0.0012093066958607287	0.0011954379057075967	0.0012814012591331042	0.0012650776720812675	0.0013235957352463257	0.0013057329300076369	0.001369250789914656	0.0013496388941211961	0.0014673795953457358	0.0014437217243818109	0.06637187506894068	0.06476149915238341	-2.6366499608042326e-05	-0.00012960117766352974	-2.599671387727709e-05	-0.00012778354259967983
2.147625519668832	0.0012090429463871802	0.0011951763792677134	0.0012810920901827707	0.0012647722003228433	0.001323258068289396	0.0013053999989057687	0.0013688807197704083	0.0013492748372651128	0.0014669344878529419	0.0014432859397915702	0.06634278807090425	0.06473313697954844	-2.6137154180948252e-05	-0.00012924797849339642	-2.5770564573701638e-05	-0.00012743519607355536
2.160566043787228	0.001208780005114347	0.0011949156522163427	0.0012807837983412655	0.0012644675946131261	0.0013229213217876201	0.001305067975612631	0.0013685116196397072	0.0013489117358073312	0.0014664904667332963	0.0014428512217350762	0.0663137103118861	0.06470478379071784	-2.5909770137638732e-05	-0.00012889557500628257	-2.554634946427825e-05	-0.00012708763443919358
2.1735845410731627	0.0012085178701411617	0.0011946557226744862	0.0012804763815987827	0.0012641638529680393	0.0013225854936652886	0.001304736858080667	0.0013681434873731406	0.0013485495876294966	0.0014660475296685328	0.0014424175679326077	0.06628464185812707	0.06467643965051537	-2.5684331217440404e-05	-0.00012854396702716153	-2.532405251289699e-05	-0.00012674085752426012
2.1866814813541975	0.0012082565395666242	0.0011943965887632197	0.0012801698379458352	0.0012638609734038216	0.0013222505818471656	0.0013044066442627826	0.0013677763208219441	0.001348188390613888	0.0014656056743414328	0.0014419849761054587	0.06625558277593942	0.06464810462363602	-2.546082128642574e-05	-0.0001281931543617998	-2.5103657808570046e-05	-0.00012639486513782439
2.199857337288837	0.0012079960114898568	0.0011941382486037472	0.0012798641653733157	0.001263558953937091	0.0013219165842585556	0.001304077332112417	0.0013674101178380756	0.00134782814264349	0.0014651648984359148	0.0014415534439760269	0.06622653313171285	0.06461977877484858	-2.5239224335969757e-05	-0.0001278431367934818	-2.4885149563710907e-05	-0.000126049657066446
2.213112584383593	0.0012077362840101401	0.0011938807003174358	0.0012795593618725406	0.0012632577925848845	0.001321583498825352	0.0013037489195835902	0.001367044876274268	0.0013474688416020462	0.0014647251996370992	0.0014411229692678764	0.06619749299191925	0.06459146216900276	-2.5019524482271238e-05	-0.00012749391408622968	-2.466851211391924e-05	-0.00012570523307747772
2.2264477010101436	0.001207477355226954	0.0011936239420258586	0.0012792554254353018	0.0012629574873647116	0.0013212513234740926	0.0013034214046309556	0.0013666805939840895	0.001347110485374119	0.0014642865756313817	0.0014406935497058104	0.06616846242311593	0.06456315487103274	-2.4801705965318832e-05	-0.0001271454859826937	-2.4453729916898426e-05	-0.00012536159291789972
2.2398631684225956	0.0012072192232400194	0.0011933679718508334	0.0012789523540539121	0.0012626580362945985	0.001320920056132012	0.001303094785209853	0.0013663172688220034	0.0013467530718451475	0.0014638490241065047	0.001440265183015941	0.06613944149195361	0.06453485694596359	-2.458575314809308e-05	-0.00012679785220581774	-2.4240787551657594e-05	-0.00012501873631459715
2.2533594707748548	0.0012069618861493383	0.0011931127879144634	0.0012786501457212548	0.0012623594373931363	0.0013205896947270953	0.001302769059276361	0.0013659548986434261	0.001346396598901502	0.001463412542751629	0.0014398378669257573	0.06611043026518024	0.0645065684589142	-2.4371650515685184e-05	-0.0001264510124575069	-2.4029669717588742e-05	-0.00012467666297433233
2.2669370951380965	0.001206705342055233	0.0011928583883391783	0.001278348798430832	0.001262061688679531	0.0013202602371881309	0.0013024442247873496	0.0013655934813047847	0.0013460410644305471	0.0014629771292574048	0.001439411599164199	0.06608142880964515	0.06447828947510396	-2.415938267448514e-05	-0.0001261049664203484	-2.3820361233710396e-05	-0.00012433537258405014
2.2805965315183476	0.0012064495890583868	0.001192604771247771	0.0012780483101768108	0.0012617647881736469	0.0013199316814447612	0.001302120279700531	0.001365233014663576	0.0013456864663206934	0.001462542781316042	0.0014389863774617207	0.0660524371923061	0.06445002005985759	-2.3948934351480933e-05	-0.00012575971375733408	-2.3612847038008422e-05	-0.00012399486481190491
2.294338272874165	0.0012061946252598789	0.001192351934763435	0.0012777486789540685	0.0012614687338960509	0.0013196040254275327	0.0013017972219745064	0.0013648734965784196	0.0013453328024614518	0.001462109496621377	0.0014385621995503597	0.0660234554802331	0.06442176027860905	-2.3740290393176045e-05	-0.00012541525411136067	-2.340711218636743e-05	-0.00012365513930634453
2.308162815134429	0.0012059404487612265	0.0011920998770098047	0.0012774499027582403	0.0012611735238680624	0.0013192772670679515	0.0013014750495688229	0.001364514924909119	0.0013449800707434957	0.0014616772728689457	0.0014381390631638083	0.06599448374061481	0.06439351019690946	-2.3533435764951094e-05	-0.0001250715871061181	-2.320314185184913e-05	-0.00012331619569658225
2.3220706572162446	0.0012056870576644199	0.001191848596110991	0.001277151979585763	0.0012608791561117944	0.0013189514042985274	0.0013011537604440161	0.0013641572975167122	0.0013446282690587079	0.0014612461077560504	0.0014377169660374754	0.0659655220407625	0.06436526988042847	-2.332835555024504e-05	-0.00012472871234631144	-2.300092132397763e-05	-0.00012297803359323511
2.336062301042938	0.0012054344500719617	0.0011915980901916199	0.0012768549074339232	0.001260585628650201	0.001318626435052829	0.0013008333525616651	0.0013638006122635344	0.0013442773953002431	0.001460815998981828	0.0014372959059085588	0.06593657044811779	0.06433703939496341	-2.312503494967394e-05	-0.000124386629417772	-2.2800436007788805e-05	-0.00012264065258793533
2.3501382515621807	0.0012051826240868987	0.001191348357376865	0.0012765586843008945	0.001260292939507116	0.0013183023572655279	0.0013005138238844363	0.0013634448670132623	0.0013439274473625725	0.001460386944247315	0.0014368758805161032	0.06590762903025553	0.06430881880644139	-2.2923459280031755e-05	-0.00012404533788584748	-2.2601671422997627e-05	-0.00012230405225285845
2.3642990167642037	0.00120493157781287	0.0011910993957924931	0.0012762633081857971	0.0012600010867073093	0.0013179791688724594	0.0013001951723761408	0.0013630900596309848	0.0013435784231415526	0.0014599589412555274	0.0014364568876010827	0.06587869785488991	0.06428060818092685	-2.2723613973749113e-05	-0.00012370483729839954	-2.2404613203325097e-05	-0.00012196823214258301
2.378545107700138	0.0012046813093541289	0.0011908512035648886	0.001275968777088724	0.001259710068276514	0.0013176568678106557	0.0012998773960017699	0.001362736187983242	0.0013432303205344622	0.0014595319877115111	0.001436038924906447	0.06584977698988194	0.06425240758462611	-2.2525484578206356e-05	-0.00012336512718491566	-2.2209247095845985e-05	-0.00012163319179350762
2.392877038500453	0.0012044318168155878	0.001190603778821095	0.0012756750890107952	0.0012594198822414807	0.0013173354520184069	0.0012995604927275532	0.0013623832499380874	0.0013428831374400652	0.0014591060813224207	0.0014356219901771993	0.06582086650324245	0.06422421708389234	-2.23290567546372e-05	-0.00012302620705628708	-2.2015558959746773e-05	-0.00012129893072301834
2.4072953263935135	0.0012041830983028458	0.0011903571196888493	0.0012753822419541946	0.0012591305266300159	0.001317014919435297	0.0012992444605210004	0.0013620312433651359	0.0013425368717586614	0.001458681219797577	0.001435206081160458	0.0657919664631394	0.06419603674523222	-2.2134316277330757e-05	-0.0001226880764046978	-2.1823534766013397e-05	-0.00012096544843132051
2.4218004917242455	0.0012039351519222336	0.0011901112242966143	0.0012750902339222203	0.001258841999471023	0.0013166952680022659	0.0012989292973509493	0.0013616801661356255	0.0013421915213921367	0.001458257400848544	0.0014347911956055193	0.06576307693790252	0.0641678666353108	-2.1941249032833565e-05	-0.00012235073470356905	-2.1633160596321033e-05	-0.0001206327444003008
2.436393057972914	0.0012036879757808387	0.0011898660907736145	0.001274799062919319	0.0012585542987945469	0.0013163764956616454	0.0012986150011876129	0.0013613300161224617	0.0013418470842440162	0.001457834622189184	0.001434377331263924	0.06573419799603002	0.06413970682095634	-2.17498410196304e-05	-0.00012201418141033482	-2.1444422642485916e-05	-0.00012030081809435988
2.4510735517740176	0.0012034415679865402	0.0011896217172498677	0.0012745087269511292	0.0012582674226318115	0.0013160586003572066	0.0012983015700026234	0.0013609807912002717	0.001341503558219516	0.0014574128815357276	0.0014339644858895185	0.06570532970619399	0.06411155736916829	-2.156007834666629e-05	-0.00012167841596305573	-2.125730720538288e-05	-0.00011996966895988503
2.46584250293529	0.0012031959266480482	0.0011893781018562225	0.0012742192240245284	0.0012579813690152667	0.0013157415800342136	0.0012979890017690834	0.0013606324892454608	0.001341160941225595	0.0014569921766068407	0.001433552657238524	0.06567647213724556	0.06408341834711952	-2.1371947233020383e-05	-0.00012134343778247292	-2.1071800694605347e-05	-0.00011963929642649918
2.4807004444568266	0.0012029510498749283	0.001189135242724382	0.0012739305521476637	0.0012576961359786192	0.0013154254326394595	0.0012976772944616004	0.001360285108136255	0.0013408192311710001	0.001456572505123681	0.0014331418430695892	0.06564762535822129	0.06405528982216513	-2.1185434006976145e-05	-0.00012100924627223009	-2.0887889627368983e-05	-0.00011930969990645024
2.4956479125503126	0.001202706935777642	0.0011888931379869482	0.0012736427093300031	0.0012574117215568823	0.0013151101561213207	0.0012973664460563445	0.0013599386457527633	0.0013404784259663264	0.0014561538648099734	0.0014327320411438654	0.06561878943834974	0.06402717186184767	-2.1000525105105416e-05	-0.00012067584081754124	-2.070556062761658e-05	-0.00011898087879361197
2.510685446658382	0.001202463582467575	0.0011886517857774453	0.0012733556935823696	0.001257128123786412	0.0013147957484297983	0.0012970564545310857	0.001359593099977022	0.0013401385235240592	0.0014557362533920667	0.0014323232492250613	0.06558996444705716	0.06399906453390053	-2.0817207071983923e-05	-0.0001203432207878552	-2.052480042592092e-05	-0.00011865283246703662
2.5258135894740787	0.0012022209880570658	0.0011884111842303516	0.001273069502916979	0.0012568453407049414	0.001314482207516558	0.0012967473178652341	0.0013592484686930414	0.0013397995217586233	0.0014553196685989946	0.001431915465079504	0.06556115045397201	0.06397096790625714	-2.0635466558852067e-05	-0.00012001138553491275	-2.0345595858027588e-05	-0.0001183255602878186
2.54103288696045	0.0012019791506594428	0.0011881713314811344	0.001272784135347485	0.0012565633703516266	0.0013141695313349847	0.0012964390340398937	0.0013589047497868647	0.0013394614185864382	0.001454904108162547	0.0014315086864762066	0.06553234752893333	0.0639428820470556	-2.0455290323073694e-05	-0.00011968033439285763	-2.016793386429988e-05	-0.00011799906159976059
2.556343888370238	0.0012017380683890533	0.0011879322256662791	0.001272499588889015	0.0012562822107670827	0.0013138577178402181	0.0012961316010378986	0.0013585619411466128	0.0013391242119259622	0.0014544895698173277	0.0014311029111869255	0.06550355574199547	0.06391480702464349	-2.0276665227678126e-05	-0.00011935006668062353	-1.9991801489295524e-05	-0.00011767333573162175
2.571747146265715	0.0012014977393612891	0.001187693864923316	0.0012722158615582054	0.0012560018599934177	0.0013135467649891968	0.001295825016843855	0.0013582200406625302	0.0013387878996977388	0.0014540760513008146	0.0014306981369862195	0.06547477516343488	0.06388674290758552	-2.0099578239951565e-05	-0.0001190205816985479	-1.9817185880496857e-05	-0.00011734838199431441
2.5872432165386163	0.0012012581616926271	0.0011874562473908582	0.0012719329513732494	0.0012557223160742806	0.0013132366707407112	0.0012955192794441932	0.0013578790462270458	0.0013384524798244553	0.0014536635503534317	0.0014302943616515203	0.06544600586375632	0.06385868976466934	-1.992401643135383e-05	-0.00011869187873192466	-1.9644074288026336e-05	-0.00011702419968331879
2.602832658430207	0.001201019333500645	0.0011872193712086205	0.0012716508563539214	0.0012554435770548845	0.0013129274330554292	0.0012952143868271953	0.0013575389557348042	0.001338117950230975	0.0014532520647185959	0.0014298915829631775	0.06541724791369846	0.06383064766491106	-1.974996697640119e-05	-0.0001183639570493944	-1.947245406362652e-05	-0.00011670078807760054
2.6185160345514573	0.0012007812529040661	0.0011869832345174605	0.0012713695745216291	0.0012551656409820595	0.001312619049895958	0.001294910336983054	0.0013571997670827327	0.0013377843088444022	0.0014528415921427962	0.0014294897987045371	0.06538850138424152	0.06380261667756221	-1.957741715187533e-05	-0.00011803681590233372	-1.9302312659986998e-05	-0.0001163781464398328
2.6342939109033563	0.0012005439180227738	0.0011867478354593963	0.0012710891038994379	0.0012548885059042746	0.0013123115192268707	0.0012946071279038983	0.0013568614781700739	0.001337451553594113	0.0014524321303756398	0.001429089006661985	0.06535976634661222	0.06377459687211544	-1.9406354336469478e-05	-0.00011771045452768636	-1.9133637630307232e-05	-0.00011605627401811702
2.6501668568973313	0.0012003073269778505	0.0011865131721776414	0.0012708094425121154	0.0012546121698716844	0.0013120048390147575	0.0012943047575838446	0.0013565240868984429	0.0013371196824118134	0.0014520236771699228	0.001428689204625017	0.06533104287229184	0.06374658831831122	-1.9236766009587958e-05	-0.00011738487214496551	-1.8966416626992055e-05	-0.00011573517004309641
2.666135445375801	0.0012000714778916002	0.0011862792428166318	0.0012705305883861646	0.001254336630936161	0.0013116990072282633	0.001294003224019037	0.0013561875911718704	0.0013367886932315813	0.001451616230281686	0.0014282903903862934	0.06530233103302152	0.06371859108614349	-1.9068639750929872e-05	-0.00011706006795836332	-1.880063740142962e-05	-0.00011541483373053718
2.6822002526328483	0.0011998363688875793	0.001186046045522052	0.0012702525395498617	0.0012540618871513295	0.0013113940218381303	0.0012937025252076832	0.0013558519888968528	0.001336458583989914	0.0014512097874702808	0.0014278925617417027	0.06527363090081012	0.06369060524586745	-1.8901963239684183e-05	-0.00011673604115691738	-1.863628780319343e-05	-0.00011509526428149508
2.6983618584350144	0.0011996019980906193	0.0011858135784408618	0.0012699752940332882	0.0012537879365726022	0.001311089880817236	0.0012934026591500966	0.0013555172779823928	0.0013361293526257714	0.0014508043464984196	0.0014274957164904123	0.06524494254793893	0.06366263086800542	-1.8736724253717862e-05	-0.00011641279091295642	-1.847335577905701e-05	-0.00011477646088009497
2.71462084604223	0.001199368363626862	0.0011855818397213279	0.0012696988498683728	0.0012535147772572196	0.0013107865821406408	0.0012931036238487419	0.0013551834563400558	0.0013358009970806284	0.0014503999051322498	0.0014270998524349389	0.06521626604697038	0.06363466802335253	-1.8572910668993026e-05	-0.00011609031638409872	-1.8311829372542887e-05	-0.00011445842269594553
2.730977802228858	0.0011991354636237766	0.0011853508275130426	0.0012694232050889185	0.0012532424072642752	0.001310484123785618	0.0012928054173082654	0.0013548505218840057	0.0013354735152985109	0.0014499964611413992	0.0014267049673811936	0.06518760147075409	0.06360671678298513	-1.841051045876896e-05	-0.00011576861671253047	-1.815169672325645e-05	-0.0001141411488841948
2.747433317304874	0.0011989032962101932	0.001185120539966958	0.0012691483577306432	0.0012529708246547594	0.0013101825037317035	0.0012925080375355406	0.001354518472531058	0.0013351469052260484	0.0014495940122990474	0.0014263110591385523	0.06515894889243364	0.06357877721826498	-1.8249511692776388e-05	-0.00011544769102411756	-1.7992946065900628e-05	-0.000113824638583504
2.763987985137163	0.001198671859516328	0.0011848909752354083	0.0012688743058312147	0.001252700027491589	0.0013098817199607327	0.001292211482539708	0.0013541873062007245	0.001334821164812518	0.0014491925563819802	0.001425918125519907	0.06513030838545278	0.06355084940084918	-1.8089902536821967e-05	-0.00011512753843073709	-1.783556572984568e-05	-0.00011350889091840677
2.780642403170963	0.0011984411516738033	0.001184662131472133	0.001268601047430278	0.0012524300138396396	0.0013095817704568747	0.0012919157503322092	0.0013538570208152547	0.0013344962920098847	0.0014487920911706463	0.0014255261643417237	0.06510168002356452	0.06352293340269455	-1.7931671252031933e-05	-0.00011480815802999977	-1.7679544138470005e-05	-0.00011319390499928139
2.797397172451417	0.0011982111708156772	0.0011844340068323043	0.0012683285805694942	0.0012521607817657804	0.0013092826532066742	0.0012916208389268267	0.0013535276142996825	0.0013341722847728472	0.0014483926144492185	0.0014251351734241003	0.06507306388083599	0.06349502929606497	-1.777480619373495e-05	-0.00011448954890275198	-1.752486980812623e-05	-0.00011287967992051895
2.8142528976452668	0.0011979819150764709	0.0011842065994725546	0.0012680569032925753	0.00125189232933891	0.0013089843661990967	0.0012913267463397278	0.001353199084581876	0.0013338491410588866	0.0014479941240056573	0.0014247451505908285	0.06504446003165676	0.06346713715353887	-1.7619295811066582e-05	-0.0001141717101150741	-1.737153134771796e-05	-0.00011256621476207762
2.831210187062679	0.0011977533825921884	0.0011839799075509974	0.0012677860136453148	0.0012516246546299859	0.0013086869074255597	0.0012910334705894956	0.0013528714295925758	0.001333526858828306	0.0014475966176317615	0.0014243560936694454	0.06501586855074482	0.06343925704801673	-1.746512864651134e-05	-0.00011385464071955731	-1.721951745809608e-05	-0.0001122535085900378
2.848269652679189	0.001197525571500344	0.001183753929227253	0.0012675159096756212	0.001251357755712059	0.0013083902748799719	0.0012907410096971708	0.0013525446472654442	0.0013332054360442745	0.0014472000931232338	0.0014239680004912935	0.06498728951315638	0.06341138905272595	-1.7312293334952045e-05	-0.00011353833975424887	-1.706881693130241e-05	-0.00011194156045624126
2.865431910157798	0.001197298479939981	0.0011835286626624675	0.0012672465894335461	0.0012510916306603002	0.0013080944665587707	0.0012904493616862833	0.0013522187355371011	0.0013328848706728675	0.0014468045482797288	0.001423580868891572	0.06495872299429023	0.06338353324123053	-1.716077860287185e-05	-0.0001132228062415419	-1.6919418649764817e-05	-0.00011163036939795812
2.882697578871184	0.0011970721060517036	0.0011833041060193455	0.0012669780509713263	0.0012508262775520415	0.0013077994804609658	0.001290158524582898	0.00135189369234718	0.0013325651606831172	0.0014464099809049246	0.001423194696709404	0.06493016906989685	0.06335568968743703	-1.7010573267868534e-05	-0.0001129080391897852	-1.6771311585575543e-05	-0.00011131993443683208
2.900067281924058	0.0011968464479776932	0.0011830802574621696	0.0012667102923434074	0.0012505616944668045	0.0013075053145881694	0.0012898684964156497	0.0013515695156383623	0.0013322463040470532	0.001446016388806571	0.0014228094817878866	0.06490162781608527	0.06332785846560171	-1.686166623810631e-05	-0.00011259403759406039	-1.6624484800373263e-05	-0.0001110102545832381
2.9175416461756507	0.001196621503861732	0.0011828571151568132	0.0012664433116064764	0.0012502978794863213	0.0013072119669446341	0.001289579275215767	0.0013512462033564215	0.0013319282987397337	0.0014456237697965473	0.0014224252219741393	0.06487309930933094	0.06330003965033819	-1.6714046511205616e-05	-0.00011228080043368394	-1.647892744398305e-05	-0.00011070132883161943
2.9351213022623317	0.0011963972718492322	0.0011826346772707815	0.0012661771068195001	0.0012500348306945853	0.0013069194355372982	0.0012892908590171317	0.0013509237534502744	0.0013316111427393105	0.0014452321216909293	0.0014220419151193802	0.06484458362648295	0.06327223331662607	-1.6567703173951676e-05	-0.00011196832667431655	-1.6334628754027802e-05	-0.00011039315616201417
2.952806884620376	0.0011961737500872502	0.0011824129419732187	0.001265911676043747	0.0012497725461778648	0.001306627718375812	0.0012890032458562947	0.001350602163872015	0.0013312948340270484	0.0014448414423100353	0.0014216595590789624	0.06481608084477299	0.06324443953981491	-1.642262540167e-05	-0.00011165661526846282	-1.6191578055539668e-05	-0.00011008573554235901
2.970599031508854	0.0011959509367245108	0.001182191907434937	0.001265647017342824	0.0012495110240247419	0.0013063368134725794	0.001288716433772523	0.0013502814325769598	0.0013309793705873825	0.0014444517294784891	0.0014212781517124414	0.06478759104182003	0.06321665839563664	-1.627880245729657e-05	-0.00011134566515386135	-1.6049764759967777e-05	-0.0001097790659258524
2.9884983850326714	0.0011957288299114309	0.0011819715718284348	0.0012653831287827034	0.0012492502623261397	0.0013060467188427932	0.0012884304208078295	0.0013499615575236924	0.0013306647504079513	0.001444062981025277	0.0014208976908836246	0.06475911429564224	0.06318888996020895	-1.6136223690836615e-05	-0.00011103547525448398	-1.5909178364602317e-05	-0.00010947314625198157
3.006505591165733	0.001195507427800141	0.0011817519333279225	0.0012651200084317588	0.001248990259175357	0.0013057574325044722	0.001288145205007015	0.0013496425366741063	0.0013303509714796449	0.001443675194783805	0.0014205181744606336	0.06473065068466154	0.06316113431004458	-1.5994878538753976e-05	-0.00011072604448064682	-1.5769808452026357e-05	-0.00010916797544707757
3.0246212997742656	0.001195286728544503	0.0011815329901093377	0.0012648576543607885	0.0012487310126680904	0.0013054689524784953	0.0012878607844176951	0.0013493243679934437	0.0013300380317966417	0.001443288368591954	0.0014201396003159538	0.06470220028771353	0.06313339152206124	-1.5854756523332736e-05	-0.00011041737172878818	-1.5631644689401147e-05	-0.00010886355242326062
3.0428461646402667	0.0011950667303001353	0.0011813147403503725	0.0012645960646430522	0.001248472520902473	0.0013051812767886394	0.0012875771570903466	0.0013490070494503428	0.0013297259293564535	0.001442902500292142	0.0014197619663264942	0.06467376318405474	0.06310566167358543	-1.571584725202496e-05	-0.00011010945588241228	-1.549467682792488e-05	-0.00010855987608035522
3.0611808434850984	0.001194847431224426	0.001181097182230485	0.0012643352373542915	0.0012482147819790933	0.0013048944034616096	0.0012872943210783267	0.0013486905790168707	0.0013294146621599594	0.0014425175877313694	0.001419385270373637	0.06464533945337056	0.06307794484236316	-1.557814041678457e-05	-0.00010980229581109002	-1.5358894702194315e-05	-0.00010825694530480767
3.079625997993227	0.0011946288294765609	0.001180880313930927	0.0012640751705727674	0.0012479577940010323	0.0013046083305270808	0.0012870122744379215	0.0013483749546685739	0.0013291042282114545	0.0014421336287612876	0.001419009510343297	0.06461692917578418	0.06305024110656707	-1.5441625793241598e-05	-0.00010949589036984841	-1.5224288229205574e-05	-0.00010795475896768769
3.0981822938360946	0.0011944109232175442	0.0011806641336347676	0.0012638158623792925	0.0012477015550738954	0.0013043230560177334	0.0012867310152283801	0.0013480601743845232	0.0013287946255186945	0.0014417506212382571	0.0014186346841259865	0.06458853243186505	0.06302255054480516	-1.5306293240528734e-05	-0.00010919023840186282	-1.5090847408374963e-05	-0.0001076533159291293
3.116850400696155	0.0011941937106102068	0.0011804486395268971	0.001263557310857245	0.0012474460633058269	0.0013040385779692779	0.0012864505415119355	0.0013477462361473382	0.0013284858520929194	0.001441368563023388	0.0014182607896168467	0.06456014930263565	0.0629948732361279	-1.5172132700351504e-05	-0.00010888533873687489	-1.4958562320553648e-05	-0.0001073526150359716
3.135630992291033	0.0011939771898192386	0.001180233829794063	0.0012632995140926134	0.0012471913168075532	0.001303754894420501	0.0012861708513538543	0.0013474331379432468	0.0013281779059489116	0.0014409874519826155	0.0014178878247157265	0.06453177986958161	0.06296720926003727	-1.503913419629438e-05	-0.00010858119019060974	-1.4827423127292128e-05	-0.00010705265512075957
3.1545247463978408	0.0011937613590111982	0.0011800197026248789	0.0012630424701740148	0.001246937313692403	0.0013034720034132933	0.0012858919428224613	0.0013471208777621154	0.0013278707851050277	0.0014406072859867432	0.0014175157873272247	0.0645034242146602	0.06293955869649531	-1.4907287833376692e-05	-0.0001082777915659694	-1.4697420070618195e-05	-0.00010675343500476941
3.1735323448776414	0.0011935462163545384	0.0011798062562098455	0.0012627861771927296	0.0012466840520763353	0.0013031899029926875	0.0012856138139891737	0.0013468094535974957	0.001327564487583237	0.0014402280629115074	0.001417144675360746	0.06447508242030758	0.06291192162593151	-1.477658379732405e-05	-0.00010797514165247768	-1.456854347192671e-05	-0.00010645495349440037
3.192654473700048	0.001193331760019621	0.0011795934887413755	0.0012625306332427265	0.001246431530077976	0.0013029085912068905	0.0012853364629285442	0.0013464988634466631	0.0013272590114091726	0.001439849780637631	0.001416774486730566	0.06444675456944872	0.06288429812925181	-1.4647012354138123e-05	-0.00010767323922739047	-1.4440783731806128e-05	-0.00010615720938406126
3.211891822967991	0.0011931179881787342	0.0011793813984138015	0.001262275836420689	0.0012461797458186326	0.0013026280661073155	0.0012850598877182813	0.0013461891053106563	0.0013269543546121578	0.0014394724370508784	0.0014164052193558732	0.06441844074550608	0.06285668828784817	-1.451856384924316e-05	-0.00010737208305447443	-1.4314131329414004e-05	-0.0001058602014565313
3.2312450869426166	0.0011929048990061124	0.0011791699834233988	0.0012620217848260448	0.0012459286974223283	0.0013023483257486197	0.0012847840864392886	0.0013458801771943187	0.0013266505152252524	0.0014390960300421126	0.001416036871160828	0.06439014103240792	0.062829092183606	-1.4391228706979453e-05	-0.00010707167188400701	-1.4188576821526355e-05	-0.00010556392848010132
3.2507149640683446	0.0011926924906779561	0.0011789592419684074	0.001261768476560997	0.0012456783830158335	0.0013020693681887374	0.001284509057175702	0.0013455720771063454	0.0013263474912852968	0.0014387205575073572	0.001415669440074626	0.06436185551459875	0.06280150989891302	-1.426499743011067e-05	-0.0001067720044544418	-1.4064110842253175e-05	-0.00010526838921109949
3.2703021569980693	0.0011924807613724435	0.0011787491722490412	0.0012615159097305434	0.0012454288007286833	0.0013017911914889088	0.0012842347980149141	0.0013452648030593108	0.0013260452808329416	0.0014383460173478428	0.0014153029240315407	0.06433358427704561	0.06277394151666817	-1.4139860599123033e-05	-0.00010647307949110396	-1.3940724102427804e-05	-0.0001049735823935305
3.2900073726185273	0.0011922697092697529	0.0011785397724675115	0.0012612640824425105	0.0012451799486932113	0.0013015137937137193	0.0012839613070476151	0.0013449583530697209	0.0013257438819126968	0.0014379724074700725	0.0014149373209709876	0.06430532740525048	0.06274638712029179	-1.4015808871559177e-05	-0.00010617489570596828	-1.381840738888529e-05	-0.00010467950675835391
3.3098313220758016	0.001192059332552077	0.0011783310408280412	0.0012610129928075774	0.001244931825044574	0.0013012371729311297	0.0012836885823678192	0.0013446527251580473	0.0013254432925729654	0.0014375997257858742	0.0014145726288375738	0.0642770849852571	0.06271884679373284	-1.3892832981525494e-05	-0.0001058774517983807	-1.3697151563962784e-05	-0.00010438616102381726
3.329774720800988	0.0011918496294036427	0.001178122975536885	0.0012607626389393063	0.00124468442792078	0.0013009613272125127	0.0012834166220729046	0.0013443479173487732	0.0013251435108660877	0.0014372279702124606	0.00141420884558116	0.06424885710366175	0.06269132062147877	-1.3770923739164775e-05	-0.00010558074645561355	-1.3576947564909736e-05	-0.00010409354389598335
3.349838288536016	0.0011916405980107224	0.0011779155748023397	0.0012605130189541614	0.001244437755462711	0.0013006862546326786	0.0012831454242636375	0.0013440439276704234	0.0013248445348483752	0.0014368571386724795	0.0014138459691569064	0.06422064384762154	0.06266380868856501	-1.3650072030101101e-05	-0.00010528477835261563	-1.3457786403485439e-05	-0.0001038016540691189
3.370022749359618	0.0011914322365616536	0.0011777088368347653	0.001260264130971542	0.001244191805814151	0.001300411953269914	0.001282874987044209	0.001343740754155614	0.0013245463625801525	0.001436487229094076	0.0014134839975253335	0.06419244530486523	0.0626363110805842	-1.3530268814537783e-05	-0.00010498954615059675	-1.3339659165022277e-05	-0.00010351049022427894
3.390328831713469	0.001191224543246855	0.0011775027598466001	0.0012600159731138076	0.0012439465771218149	0.0013001384212060153	0.001282605308522268	0.0013434383948410884	0.0013242489921257987	0.001436118239410948	0.0014131229286523785	0.06416426156370159	0.06260882788369472	-1.3411505127042256e-05	-0.00010469504849860978	-1.3222557008106539e-05	-0.00010322005102988974
3.4107572684284713	0.001191017516258843	0.0011772973420523776	0.0012597685435063039	0.0012437020675353705	0.001299865656526318	0.0012823363868089536	0.0013431368477677607	0.001323952421553785	0.0014357501675624045	0.001412762760509449	0.06413609271303101	0.06258135918463209	-1.3293772075775867e-05	-0.00010440128403330085	-1.3106471164002487e-05	-0.00010293033514247041
3.431308796751202	0.0011908111537922452	0.0011770925816687408	0.0012595218402773887	0.001243458275207468	0.001299593657319733	0.0012820682200189249	0.0013428361109807513	0.0013236566489367137	0.0014353830114934203	0.001412403491073478	0.06410793884235248	0.06255390507071608	-1.317706084211917e-05	-0.00010410825137907587	-1.2991392936114593e-05	-0.00010264134120663293
3.4519841583705158	0.0011906054540438149	0.0011768884769144553	0.0012592758615584555	0.0012432151982937599	0.001299322421678773	0.0012818008062703932	0.0013425361825294276	0.0013233616723513557	0.0014350167691546923	0.001412045118326978	0.06407980004177619	0.06252646562986253	-1.3061362679853139e-05	-0.00010381594914740666	-1.2877313699238141e-05	-0.00010235306785380538
3.47278409944432	0.0011904004152124528	0.0011766850260104328	0.001259030605483966	0.001242972834952936	0.0012990519476995949	0.001281534143685159	0.0013422370604674505	0.0013230674898786965	0.0014346514385027034	0.0014116876402581044	0.06405167640203245	0.062499040950591916	-1.2946668914839976e-05	-0.0001035243759378579	-1.2764224899337179e-05	-0.00010206551370420258
3.4937093706264992	0.00119019603549921	0.0011764822271797325	0.0012587860701914646	0.0012427311833467358	0.0012987822334820179	0.0012812682303886332	0.0013419387428527999	0.0013227740996039627	0.0014342870174997662	0.0014113310548606963	0.06402356801448078	0.06247163112203948	-1.2832970944353511e-05	-0.00010323353033775406	-1.2652118052715322e-05	-0.00010177867736560486
3.514760727094002	0.001189992313107315	0.0011762800786475896	0.0012585422538216155	0.001242490241639986	0.001298513277129571	0.0012810030645098811	0.0013416412277478316	0.0013224814996166754	0.001433923504114096	0.0014109753601343493	0.06399547497112282	0.062444236233966034	-1.2720260236367964e-05	-0.00010294341092054182	-1.2540984745450234e-05	-0.00010149255743227559
3.535938928574102	0.0011897892462421824	0.0011760785786414235	0.0012582991545182225	0.0012422500080006206	0.001298245076749517	0.0012807386441816484	0.0013413445132193077	0.0013221896880106809	0.0014335608963198605	0.0014106205540844615	0.06396739736461021	0.062416856376766194	-1.2608528329360186e-05	-0.0001026540162488987	-1.2430816633143826e-05	-0.00010120715248784773
3.557244739371806	0.0011895868331114274	0.0011758777253908527	0.001258056770428255	0.0012420104805997052	0.0012979776304528846	0.001280474967540391	0.0013410485973384383	0.0013218986628841926	0.001433199192097238	0.0014102666347222928	0.06393933528825618	0.06238949164148139	-1.249776683154985e-05	-0.00010236534487292892	-1.232160544015204e-05	-0.00010092246110357528
3.578678928397448	0.0011893850719248793	0.0011756775171277085	0.0012578150997018716	0.001241771657611463	0.0012977109363545023	0.0012802120327263101	0.0013407534781809199	0.0013216084223398282	0.0014328383894324748	0.001409913600065019	0.06391128883604599	0.06236214211980709	-1.238796742029924e-05	-0.00010207739532971938	-1.221334295905055e-05	-0.00010063848183780588
3.600242269194432	0.0011891839608945993	0.0011754779520860516	0.00125757414049245	0.0012415335372133018	0.001297444992573032	0.001279949837883384	0.0013404591538269807	0.0013213189644846527	0.0014324784863179465	0.0014095614481357927	0.06388325810264762	0.06233480790410483	-1.2279121841710788e-05	-0.00010179016614436653	-1.2106021050221905e-05	-0.00010035521323734087
3.6219355399671502	0.0011889834982348891	0.0011752790285021832	0.0012573338909566065	0.0012412961175858337	0.0012971797972309983	0.0012796883811593961	0.001340165622361414	0.001321030287430213	0.0014321194807522131	0.0014092101769637947	0.06385524318342213	0.062307489087413855	-1.2171221910071972e-05	-0.00010150365582992094	-1.1999631641265718e-05	-0.00010007265383704667
3.643759523609069	0.0011887836821623092	0.001175080744614661	0.0012570943492542256	0.0012410593969129054	0.0012969153484548223	0.0012794276607059705	0.0013398728818736236	0.001320742389292581	0.0014317613707400798	0.001408859784584296	0.06382724417443465	0.062280185763458965	-1.206425950727591e-05	-0.00010121786288702639	-1.1894166726401922e-05	-9.979080215891112e-05
3.6657150077309777	0.0011885845108956876	0.0011748830986643111	0.0012568555135484812	0.0012408233733816202	0.0012966516443748519	0.0012791676746786024	0.0013395809304576607	0.0013204552681923914	0.0014314041542926534	0.0014085102690387103	0.06379926117246668	0.062252898026663415	-1.195822658234258e-05	-0.00010093278580425302	-1.1789618366151583e-05	-9.950965671393086e-05
3.6878027846894206	0.001188385982656137	0.0011746860888942406	0.0012566173820058625	0.0012405880451823602	0.001296388683125395	0.0012789084212366858	0.001339289766212264	0.001320168922254879	0.001431047829427402	0.0014081616283746529	0.06377129427502484	0.062225625972159394	-1.1853115150815136e-05	-0.00010064842305737565	-1.168597868661872e-05	-9.922921600036272e-05
3.710023651615288	0.0011881880956670662	0.001174489713549855	0.0012563799527962008	0.0012403534105088169	0.0012961264628447529	0.0012786498985435516	0.0013389993872409038	0.0013198833496099235	0.0014306923941682153	0.0014078138606460015	0.06374334358035477	0.062198369695798145	-1.1748917294260308e-05	-0.00010036477310962355	-1.1583239878949075e-05	-9.894947850350166e-05
3.732378410442586	0.0011879908481541954	0.0011742939708788683	0.0012561432240926944	0.001240119467558012	0.001295864981675252	0.0012783921047664977	0.0013387097916518207	0.0013195985483920854	0.0014303378465454664	0.001407466963912951	0.06371540918745015	0.06217112929416159	-1.164562515984513e-05	-0.00010008183441251317	-1.148139419904562e-05	-9.867044269751268e-05
3.7548678679373717	0.001187794238345565	0.0011740988591313162	0.0012559071940719294	0.0012398862145303223	0.0012956042377632736	0.0012781350380768168	0.001338420977558063	0.0013193145167406466	0.0014299841845960652	0.001407120936242071	0.06368749119606547	0.06214390486457399	-1.1543230959771417e-05	-9.979960540537625e-05	-1.1380433966971804e-05	-9.839210704490342e-05
3.777492835726878	0.0011875982644715503	0.0011739043765595682	0.0012556718609139073	0.0012396536496295022	0.0012953442292592881	0.0012778786966498295	0.0013381329430775311	0.0013190312527996493	0.0014296314063635225	0.0014067757757063651	0.06365958970672779	0.06211669650511324	-1.1441726970779637e-05	-9.951808451541533e-05	-1.1280351566389513e-05	-9.811446999571927e-05
3.8002541303288	0.001187402924764872	0.0011737105214183385	0.0012554372228020662	0.001239421771062709	0.0012950849543178833	0.0012776230786649158	0.001337845686333013	0.0013187487547179333	0.0014292795098980059	0.0014064314803853256	0.06363170482074755	0.06208950431462075	-1.1341105533541757e-05	-9.923727015670458e-05	-1.1181139443976196e-05	-9.783752998682171e-05
3.823152573180761	0.0011872082174606148	0.0011735172919647083	0.0012552032779233134	0.0012391905770405335	0.001294826411097805	0.001277368182305553	0.0013375592054522348	0.001318467020649186	0.001428928493256411	0.0014060880483650034	0.06360383664023102	0.062062328392714874	-1.1241359052189398e-05	-9.895716073088368e-05	-1.108279010909527e-05	-9.756128544374798e-05
3.8461889906699622	0.0011870141407962316	0.0011733246864581242	0.0012549700244680402	0.0012389600657770141	0.001294568597761981	0.0012771140057593366	0.0013372734985678907	0.0013181860487519695	0.001428578354502408	0.0014057454777380539	0.06357598526809217	0.06203516883980127	-1.1142479994025872e-05	-9.867775462849004e-05	-1.0985296133372846e-05	-9.72857347806555e-05
3.8693642141629967	0.0011868206930115595	0.0011731327031604191	0.0012547374606301518	0.0012387302354896661	0.0012943115124775552	0.0012768605472180184	0.0013369885638176901	0.0013179058371897688	0.0014282290917065122	0.0014054037666038023	0.06354815080806497	0.06200802575708664	-1.1044460888745555e-05	-9.839905022668294e-05	-1.0888650149872003e-05	-9.701087639785166e-05
3.892679080035866	0.0011866278723488342	0.0011729413403358255	0.0012545055846070923	0.0012385010843995097	0.0012940551534159242	0.001276607804877542	0.0013367043993444	0.0013176263841310322	0.0014278807029461447	0.0014050629130683075	0.0635203333647156	0.061980899246587826	-1.0947294328021023e-05	-9.812104588996506e-05	-1.0792844852929723e-05	-9.673670868429185e-05
3.9161344297041563	0.0011864356770526958	0.0011727505962509804	0.001254274394599866	0.0012382726107310865	0.001293799518752765	0.0012763557769380647	0.0013364210032958805	0.0013173476877492074	0.0014275331863056898	0.0014047229152444126	0.0634925330434538	0.06195378941114631	-1.0850972965138761e-05	-9.784373997118179e-05	-1.0697872997556673e-05	-9.646323001694102e-05
3.9397311096534064	0.001186244105370206	0.0011725604691749446	0.0012540438888130646	0.0012380448127124904	0.001293544606668069	0.0012761044616039993	0.001336138373825132	0.001317069746222786	0.001427186539876561	0.0014043837712518147	0.0634647499505468	0.06192669635443887	-1.0755489514430172e-05	-9.756713081057744e-05	-1.0603727398965368e-05	-9.619043876013533e-05
3.963469971469652	0.0011860531555508555	0.0011723709573792087	0.0012538140654548896	0.0012378176885753872	0.0012932904153461742	0.0012758538570840383	0.001335856509090334	0.0013167925577353414	0.0014268407617572612	0.0014040454792171185	0.06343698419313203	0.06189962018099087	-1.0660836750744224e-05	-9.729121673598962e-05	-1.051040093208444e-05	-9.59183332663871e-05
3.987351871870168	0.0011858628258465773	0.0011721820591377077	0.0012535849227371775	0.0012375912365550404	0.0012930369429757975	0.0012756039615911905	0.001335575407254885	0.0013165161204755714	0.0014264958500534452	0.001403708037273899	0.06340923587922745	0.06187256099618873	-1.0567007508913151e-05	-9.701599606137812e-05	-1.0417886530993126e-05	-9.564691187433083e-05
4.01137767273438	0.0011856731145117637	0.001171993772726837	0.0012533564588754302	0.0012373654548903427	0.0012927841877500741	0.0012753547733428178	0.0013352950664874555	0.0013162404326373441	0.0014261518028779922	0.001403371443562772	0.06338150511774822	0.06184551890629081	-1.0473994683523474e-05	-9.674146708987807e-05	-1.0326177188647173e-05	-9.537617291177636e-05
4.035548241134971	0.0011854840198032635	0.0011718060964254512	0.0012531286720888248	0.001237140341823824	0.0012925321478665752	0.0012751062905606543	0.0013350154849620095	0.0013159654924197262	0.001425808618351049	0.001403035696231437	0.06335379201851599	0.06181849401844241	-1.0381791228253334e-05	-9.6467628111635e-05	-1.0235265956379247e-05	-9.510611469443209e-05
4.059864449369175	0.0011852955399804079	0.0011716190285148901	0.001252901560600255	0.0012369158956016927	0.0012922808215273583	0.0012748585114708505	0.001334736660857869	0.0013156912980270396	0.001425466294600116	0.0014027007934347597	0.06332609669227494	0.06179148644068808	-1.0290390155345136e-05	-9.619447740322196e-05	-1.0145145943201567e-05	-9.48367355239621e-05
4.08432717499025	0.0011851076733050132	0.00117143256727898	0.001252675122636345	0.00123669211447385	0.001292030206938987	0.0012746114343040024	0.0013344585923597426	0.0013154178476688925	0.0014251248297600981	0.0014023667333348201	0.06329841925070376	0.06176449628198288	-1.019978453535575e-05	-9.592201322955463e-05	-1.0055810315622027e-05	-9.456803369045641e-05
4.108937300839158	0.0011849204180413946	0.0011712467110040498	0.0012524493564274786	0.0012364689966939183	0.0012917803023125727	0.0012743650572951829	0.0013341812776577738	0.0013151451395602273	0.001424784221973375	0.001402033514100983	0.06327075980642914	0.06173752365220821	-1.0109967496441802e-05	-9.565023384189297e-05	-9.967252297037044e-06	-9.430000747132072e-05
4.133695715076422	0.0011847337724563767	0.0011710614579789407	0.0012522242602078222	0.0012362465405192655	0.001291531105863804	0.0012741193786839763	0.0013339047149475826	0.0013148731719213596	0.001424444469389865	0.00140170113390996	0.06324311847303958	0.0617105686621819	-1.0020932224099471e-05	-9.537913747917348e-05	-9.879465167290935e-06	-9.403265513086012e-05
4.15860331121418	0.0011845477348193052	0.001170876806495018	0.001251999832215352	0.0012360247442110288	0.001291282615812981	0.0012738743967145123	0.001333628902430311	0.0013146019429780237	0.0014241055701670923	0.0014013695909458731	0.06321549536509946	0.061683631423675424	-9.932671960664885e-06	-9.510872236770385e-05	-9.792442262363671e-06	-9.37659749217501e-05
4.183660988148428	0.0011843623034020546	0.0011706927548461802	0.0012517760706918738	0.0012358036060341386	0.0012910348303850478	0.001273630109635493	0.001333353838312661	0.0013143314509614108	0.001423767522470248	0.0014010388834003156	0.06318789059816217	0.06165671204942418	-9.845180004720844e-06	-9.4838986720025e-05	-9.706176973687392e-06	-9.349996508284386e-05
4.208869650191461	0.001184177476479045	0.0011705093013288745	0.001251552973883057	0.0012355831242573479	0.0012907877478096315	0.0012733865157002371	0.0013330795208069488	0.001314061694108219	0.0014234303244722677	0.0014007090094724272	0.06316030428878497	0.06162981065314309	-9.75844971079845e-06	-9.456992873579928e-05	-9.620662747848036e-06	-9.323462384025483e-05
4.2342302071045115	0.0011839932523272465	0.001170326444242102	0.0012513305400384503	0.0012353632971532503	0.0012905413663210701	0.0012731436131667034	0.0013328059481311385	0.0013137926706606894	0.0014230939743538884	0.001400379967368947	0.06313273655454311	0.0616029273495398	-9.672474488992e-06	-9.430154660297618e-05	-9.535893086241864e-06	-9.296994940857783e-05
4.259743574130585	0.0011838096292261905	0.0011701441818874302	0.0012511087674115084	0.0012351441229983074	0.0012902956841584462	0.0012729014002975268	0.001332533118508888	0.0013135243788666491	0.0014227584703037166	0.001400051755304284	0.06310518751404331	0.06157606225432798	-9.587247804268562e-06	-9.403383849460045e-05	-9.451861544367696e-06	-9.270593998764176e-05
4.285410672027485	0.0011836266054579875	0.0011699625125690103	0.001250887654259626	0.0012349256000728805	0.0012900506995656305	0.0012726598753600592	0.0013322610301696035	0.001313256816979567	0.001422423810518308	0.0013997243715005907	0.06307765728693954	0.061549215484243275	-9.502763176166135e-06	-9.376680257075498e-05	-9.368561731556285e-06	-9.244259376472996e-05
4.311232427101037	0.0011834441793073286	0.0011697814345935785	0.001250667198844153	0.0012347077266612455	0.001289806410791306	0.0012724190366263939	0.0013319896813484733	0.0013129899832585827	0.0014220899932022232	0.0013993978141878187	0.06305014599394679	0.06152238715705596	-9.419014178491808e-06	-9.350043697961552e-05	-9.28598731065114e-06	-9.217990891499661e-05
4.337209771238533	0.0011832623490614996	0.001169600946270472	0.0012504473994304228	0.0012344905010516236	0.001289562816089007	0.0012721788823734051	0.001331719070286517	0.0013127238759685594	0.0014217570165681026	0.0013990720816037922	0.06302265375685637	0.06149557739158658	-9.33599443856542e-06	-9.323473985392572e-05	-9.20413199727646e-06	-9.191788359896869e-05
4.363343641942354	0.001183081113010396	0.0011694210459116416	0.0012502282542877841	0.0012342739215362097	0.0012893199137171596	0.0012719394108827848	0.0013314491952306357	0.0013124584933801304	0.0014214248788367414	0.0013987471719942794	0.06299518069855013	0.06146878630771969	-9.25369763709466e-06	-9.296970931418902e-05	-9.122989559722655e-06	-9.165651596496072e-05
4.389634982363801	0.0011829004694465235	0.001169241731831656	0.0012500097616896149	0.0012340579864111893	0.0012890777019391047	0.0012717006204410687	0.0013311800544336492	0.001312193833769735	0.0014210935782371483	0.00139842308361305	0.0629677269430177	0.06144201402641889	-9.172117507606076e-06	-9.270534346722537e-05	-9.042553818328775e-06	-9.139580414740944e-05
4.416084741337141	0.0011827204166650204	0.0011690630023477211	0.0012497919199133626	0.0012338426939767745	0.0012888361790231472	0.0012714625093396834	0.0013309116461543533	0.0013119298954196769	0.0014207631130066318	0.001398099814721959	0.06294029261536875	0.06141526066974317	-9.091247836021804e-06	-9.244164040600467e-05	-8.962818645135567e-06	-9.113574626748444e-05
4.442693873413836	0.0011825409529636548	0.0011688848557796807	0.0012495747272405545	0.0012336280425372193	0.0012885953432425791	0.0012712250758749684	0.0013306439686575538	0.0013116666766181545	0.001420433481390855	0.0013977773635910008	0.06291287784185164	0.06138852636085879	-9.011082460225889e-06	-9.217859820959129e-05	-8.883777963430983e-06	-9.087634043267179e-05
4.469463338897009	0.0011823620766428504	0.0011687072904500388	0.0012493581819568412	0.0012334140304008576	0.0012883551928757288	0.0012709883183482256	0.001330377020214129	0.001311404175659325	0.001420104681643927	0.001397455728498397	0.06288548274986666	0.06136181122405848	-8.931615269641008e-06	-9.191621494275548e-05	-8.805425747309553e-06	-9.061758473605241e-05
4.49639410387609	0.0011821837860056831	0.0011685303046839609	0.001249142282352008	0.0012332006558801191	0.001288115726205986	0.0012707522350657444	0.0013301107991010627	0.001311142390843336	0.0014197767120284603	0.001397134907730652	0.06285810746798284	0.06133511538477393	-8.85284020494051e-06	-9.165448865708359e-05	-8.727756021432997e-06	-9.035947725821725e-05
4.523487140261684	0.0011820060793579009	0.0011683538968092903	0.0012489270267200113	0.0012329879172915618	0.0012878769415218458	0.0012705168243388424	0.0013298453036015023	0.0013108813204763803	0.001419449570815654	0.0013968148995826338	0.06283075212595408	0.061308438969592614	-8.774751257465546e-06	-9.139341738972906e-05	-8.650762860426542e-06	-9.010201606543533e-05
4.550743425820648	0.001181828955007928	0.0011681780651565548	0.0012487124133589986	0.0012327758129558942	0.0012876388371169402	0.001270282084483899	0.0013295805320048017	0.0013106209628707404	0.001419123256285363	0.001396495702357643	0.06280341685473625	0.06128178210627425	-8.697342468898944e-06	-9.113299916369e-05	-8.574440388535443e-06	-8.984519920943179e-05
4.578163944211368	0.0011816524112668798	0.0011680028080589828	0.001248498440571342	0.0012325643411980071	0.0012874014112900802	0.0012700480138223976	0.001329316482606573	0.0013103613163448378	0.0014187977667261774	0.0013961773143674873	0.06277610178650096	0.061255144923764854	-8.62060793080724e-06	-9.08732319872263e-05	-8.498782779229469e-06	-8.958902472819275e-05
4.605749685019276	0.0011814764464485714	0.001167828123852508	0.0012482851066636601	0.0012323535003469957	0.0012871646623452907	0.001269814610680956	0.001329053153708734	0.0013101023792232796	0.0014184731004354952	0.0013958597339325533	0.06274880705465433	0.06122852755221487	-8.544541784300669e-06	-9.061411385444251e-05	-8.423784254807387e-06	-8.933349064524365e-05
4.633501643792551	0.0011813010588695297	0.0011676540108757876	0.0012480724099468497	0.0012321432887361925	0.0012869285885918494	0.0012695818733913706	0.0013287905436195613	0.0013098441498369112	0.0014181492557196035	0.001395542959381886	0.06272153279385374	0.061201930122994186	-8.469138219543981e-06	-9.035564274434416e-05	-8.349439085987564e-06	-8.90785949695383e-05
4.6614208220780515	0.0011811262468490048	0.0011674804674702088	0.0012478603487361115	0.0012319337047031907	0.0012866931883443269	0.0012693498002906481	0.0013285286506537377	0.0013095866265228628	0.0014178262308937528	0.0013952269890532601	0.06269427914002361	0.06117535276871011	-8.39439147547194e-06	-9.009781662192018e-05	-8.275741591602659e-06	-8.882433569662451e-05
4.689508227457455	0.0011809520087089735	0.0011673074919798965	0.0012476489213509752	0.0012317247465898694	0.001286458459922619	0.0012691183897210441	0.0013282674731324004	0.001309329807624594	0.0014175040242822316	0.0013949118212932524	0.06266704623037299	0.06114879562322197	-8.320295839320951e-06	-8.984063343697724e-05	-8.202686138006343e-06	-8.85707108058964e-05
4.717764873583629	0.001180778342774163	0.0011671350827517353	0.001247438126115335	0.0012315164127424312	0.001286224401651995	0.0012688876400301094	0.0013280070093832006	0.0013090736914919568	0.0014171826342184565	0.0013945974544573299	0.0626398342034134	0.06112225882165996	-8.246845646237011e-06	-8.958409112433396e-05	-8.130267138934527e-06	-8.83177182632866e-05
4.746191780217212	0.0011806052473720462	0.0011669632381353648	0.0012472279613574668	0.0012313087015114155	0.0012859910118631257	0.0012686575495707128	0.001327747257740342	0.001308818276481228	0.001416862059045036	0.00139428388690991	0.06261264319897546	0.061095742500440864	-8.174035278866315e-06	-8.932818760337691e-05	-8.058479054891265e-06	-8.806535601874055e-05
4.774789973263409	0.00118043272083287	0.00116679195648321	0.001247018425410073	0.0012311016112517463	0.001285758288892138	0.0012684281167011022	0.0013274882165446515	0.0013085635609551831	0.0014165422971138726	0.001393971117024463	0.06258547335822708	0.06106924679728639	-8.101859166918107e-06	-8.907292077742213e-05	-7.987316392794874e-06	-8.781362200657727e-05
4.803560484809025	0.0011802607614896528	0.001166621236150479	0.0012468095166102966	0.0012308951403227448	0.0012855262310806428	0.0012681993397849255	0.0013272298841436156	0.0013083095432831293	0.0014162233467862248	0.0013936591431835696	0.06255832482369168	0.06104277185124008	-8.030311787060596e-06	-8.881828853629647e-05	-7.91677370591548e-06	-8.756251414798744e-05
4.832504353159697	0.001180089367678199	0.0011664510754951756	0.001246601233299756	0.0012306892870881639	0.0012852948367757776	0.0012679712171912772	0.0013269722588914398	0.0013080562218409633	0.0014159052064327974	0.001393347963779009	0.06253119773926603	0.061016317802684295	-7.9593876621889e-06	-8.856428875281264e-05	-7.846845593070112e-06	-8.731203034714752e-05
4.861622622877388	0.001179918537737114	0.0011662814728781172	0.0012463935738245772	0.0012304840499162196	0.0012850641043302532	0.0012677437472947417	0.0013267153391491046	0.0013078035950112282	0.0014155878744338277	0.001393037577211843	0.06250409225023787	0.06098988479335984	-7.88908136123076e-06	-8.831091928448997e-05	-7.777526698494325e-06	-8.706216849338477e-05
4.890916344818065	0.0011797482700078086	0.0011661124266629389	0.0012461865365354173	0.0012302794271796156	0.0012848340321023864	0.0012675169284754267	0.001326459123284414	0.0013075516611831596	0.0014152713491791613	0.0013927279818924897	0.06247700850330525	0.06096347296638257	-7.819387498615715e-06	-8.80581779714451e-05	-7.708811711304442e-06	-8.681292645904004e-05
4.9203865761696335	0.0011795785628345243	0.0011659439352161175	0.0012459801197875074	0.0012300754172555855	0.0012846046184561584	0.0012672907591190189	0.0013262036096720643	0.0013073004187527525	0.0014149556290683546	0.001392419176240823	0.062449946646595214	0.06093708246626164	-7.750300734146731e-06	-8.780606263930624e-05	-7.640695365355304e-06	-8.656430210185473e-05
4.950034380490085	0.0011794094145643236	0.001165775996906965	0.0012457743219406632	0.001229872018525903	0.0012843758617612315	0.0012670652376168038	0.001325948796693678	0.0013070498661227955	0.0014146407125107347	0.0013921111586862297	0.06242290682968272	0.060910713438918664	-7.68181577250407e-06	-8.75545710973813e-05	-7.573172438716386e-06	-8.631629326333323e-05
4.979860827745887	0.0011792408235471237	0.0011656086101076606	0.0012455691413593385	0.0012296692293769344	0.0012841477603930183	0.0012668403623657316	0.0013256946827378837	0.0013068000017029495	0.0014143265979255132	0.001391803927667723	0.062395889203608834	0.06088436603170667	-7.613927362704054e-06	-8.73037011367428e-05	-7.506237753272804e-06	-8.6068897767827e-05
5.009866994350591	0.0011790727881356904	0.001165441773193246	0.0012453645764126363	0.001229467048199651	0.001283920312732707	0.00126661613176844	0.0013254412662003538	0.0013065508239097818	0.0014140132837418544	0.0013914974816340044	0.06236889392090199	0.06085804039342766	-7.546630298081725e-06	-8.705345053369729e-05	-7.4398861745414435e-06	-8.582211342436641e-05
5.040053963203681	0.001178905306685663	0.001165275484541651	0.0012451606254743552	0.0012292654733896751	0.0012836935171673133	0.001266392544233312	0.0013251885454838746	0.0013063023311668395	0.0014137007683989765	0.0013911918190435653	0.06234192113559514	0.06083173667435267	-7.479919415596947e-06	-8.680381704609386e-05	-7.3741126110846156e-06	-8.557593802402397e-05
5.070422823729659	0.0011787383775555597	0.0011651097425336972	0.001244957286923014	0.0012290645033473028	0.001283467372089725	0.0012661695981745107	0.0013249365189984001	0.0013060545219046966	0.0014133890503462369	0.001390886938364769	0.06231497100324792	0.06080545502624094	-7.413789595719922e-06	-8.655479841587765e-05	-7.308912014378222e-06	-8.533036934255112e-05
5.100974671917351	0.00117857199910679	0.0011649445455531133	0.0012447545591418843	0.001228864136477537	0.0012832418758987405	0.0012659472920120258	0.0013246851851611092	0.0013058073945610143	0.0014130781280432215	0.0013905828380759361	0.062288043680965556	0.06077919560236028	-7.348235761886479e-06	-8.630639236678617e-05	-7.2442793782635795e-06	-8.508540513713081e-05
5.131710610359471	0.0011784061697036716	0.001164779891986552	0.0012445524405190287	0.0012286643711901274	0.001283017026999125	0.0012657256241717233	0.001324434542396471	0.0013055609475806033	0.001412767999959844	0.0013902795166654438	0.06226113932741815	0.0607529585575042	-7.283252880248281e-06	-8.605859660507087e-05	-7.180209738725379e-06	-8.484104314857022e-05
5.1626317482924104	0.0011782408877134387	0.0011646157802235964	0.0012443509294473266	0.0012284652058995923	0.0012827928238016454	0.0012655045930853811	0.0013241845891362994	0.0013053151794154758	0.001412458664576431	0.0013899769726318043	0.06223425810286357	0.06072674404801515	-7.21883595929812e-06	-8.581140881944171e-05	-7.116698173489228e-06	-8.459728109971865e-05
5.193739201636265	0.0011780761515062586	0.0011644522086567812	0.0012441500243245164	0.0012282666390252646	0.0012825692647231272	0.0012652841971907477	0.0013239353238198208	0.0013050700885249157	0.0014121501203838251	0.0013896752044837706	0.06220740016916586	0.060700552231802374	-7.1549800495715465e-06	-8.556482668109489e-05	-7.05373980168858e-06	-8.43541166959394e-05
5.225034093035115	0.0011779119594552377	0.0011642891756815943	0.0012439497235532176	0.0012280686689913106	0.0012823463481864894	0.001265064434931574	0.0013236867448937254	0.0013048256733755254	0.0014118423658834693	0.0013893742107404117	0.062180565689817655	0.0606743832683641	-7.0916802431646164e-06	-8.531884784218624e-05	-6.9913297835698385e-06	-8.411154762497097e-05
5.256517551897525	0.0011777483099364467	0.0011641266796965065	0.001243750025540981	0.0012278712942267811	0.0012821240726208077	0.0012648453047576739	0.0013234388508122454	0.001304581932441302	0.0014115353995875176	0.0013890739899312266	0.06215375482996067	0.060648237318806045	-7.028931673459804e-06	-8.507346993635867e-05	-6.929463320013568e-06	-8.386957155559482e-05
5.288190714437326	0.0011775852013289217	0.001163964719102971	0.0012435509287003102	0.0012276745131656322	0.0012819024364613494	0.0012646268051249628	0.001323191640037204	0.0013043388642036884	0.001411229220018921	0.0013887745405962227	0.06212696775640703	0.06062211454586454	-6.96672951489008e-06	-8.482869057960252e-05	-6.868135652371432e-06	-8.36281861389121e-05
5.320054723714605	0.0011774226320146854	0.0011638032923054452	0.001243352431448703	0.0012274783242467676	0.0012816814381496299	0.0012644089344955108	0.0013229451110380879	0.0013040964671516418	0.0014109238257115323	0.00138847586128602	0.062100204637661915	0.06059601511392693	-6.905068982373391e-06	-8.458450736759104e-05	-6.807342061959654e-06	-8.338738900670606e-05
5.352110729676963	0.0011772606003787613	0.0011636423977114054	0.0012431545322086905	0.0012272827259140761	0.0012814610761334617	0.001264191691337591	0.0013226992622921122	0.001303854739781698	0.0014106192152102091	0.0013881779505619523	0.06207346564394376	0.06056993918905139	-6.84394533119817e-06	-8.434091787762332e-05	-6.747077869875134e-06	-8.314717777210823e-05
5.384359889201005	0.0011770991048091822	0.001163482033731357	0.0012429572294078658	0.001227087716616461	0.001281241348867002	0.0012639750741257273	0.0013224540922842825	0.0013036136805980327	0.0014103153870709086	0.001387880806996155	0.06204675094720875	0.060543886938991695	-6.783353856537611e-06	-8.409791966751401e-05	-6.687338436596468e-06	-8.290755002954286e-05
5.41680336613411	0.0011769381436970126	0.001163322198778855	0.0012427605214789287	0.0012268932948078836	0.0012810222548108072	0.0012637590813407461	0.0013222095995074669	0.0013033732881125302	0.0014100123398607968	0.0013875844291716768	0.062020060721171395	0.06051785853321626	-6.72328989318946e-06	-8.38555102751215e-05	-6.6281191616474056e-06	-8.266850335364451e-05
5.44944233133642	0.0011767777154363549	0.0011631628912705124	0.0012425644068597178	0.0012266994589473948	0.001280803792431881	0.0012635437114698264	0.0013219657824624575	0.0013031335608448455	0.0014097100721583474	0.001387288815682571	0.061993395141326915	0.06049185414293127	-6.6637488152498925e-06	-8.36136872183757e-05	-6.569415483260316e-06	-8.243003529889714e-05
5.482277962723094	0.0011766178184243724	0.0011630041096260236	0.001242368883993253	0.0012265062074991796	0.0012805859602037317	0.0012633289630065551	0.001321722639658047	0.0013028944973224792	0.0014094085825534536	0.0013869939651340066	0.06196675438497661	0.060465873941103705	-6.604726035690234e-06	-8.33724479948339e-05	-6.511222878095163e-06	-8.219214340035585e-05
5.515311445306831	0.001176458451061299	0.0011628458522681745	0.0012421739513277697	0.0012263135389325888	0.0012803687566064208	0.0012631148344509732	0.001321480169611091	0.0013026560960808372	0.0014091078696475293	0.0013866998761423656	0.06194013863124887	0.06043991810248316	-6.546217006204308e-06	-8.313179008209715e-05	-6.453536860951542e-06	-8.195482517336927e-05
5.548543971240616	0.0011762996117504565	0.0011626881176228585	0.0012419796073167612	0.001226121451722181	0.0012801521801266182	0.0012629013243096326	0.0013212383708465824	0.0013024183556633033	0.0014088079320536194	0.0013864065473353495	0.06191354806112334	0.06041398680362467	-6.488217216629039e-06	-8.289171093509018e-05	-6.396352984258669e-06	-8.171807811077625e-05
5.581976739860765	0.0011761412988982776	0.001162530904119103	0.001241785850419024	0.0012259299443477692	0.0012799362292576653	0.0012626884310956569	0.0013209972418977282	0.0013021812746213182	0.0014085087683965165	0.0013861139773520975	0.0618869828574545	0.06038808022291326	-6.430722194909755e-06	-8.265220798947537e-05	-6.339666838009461e-06	-8.14818996863198e-05
5.615610957730194	0.0011759835109143063	0.0011623742101890678	0.001241592679098683	0.0012257390152944445	0.001279720902499613	0.0012624761533287794	0.0013207567813060068	0.0013019448515144301	0.0014082103773128565	0.0013858221648432706	0.06186044320499622	0.06036219854058483	-6.373727506649163e-06	-8.241327865921022e-05	-6.283474049358084e-06	-8.124628735281525e-05
5.649447838681973	0.0011758262462112313	0.0011622180342680806	0.0012414000918252498	0.0012255486630526335	0.001279506198359297	0.001262264489535415	0.0013205169876212592	0.001301709084910388	0.001407912757451248	0.0013855311084711847	0.061833929290425076	0.060336341938753146	-6.3172287547014205e-06	-8.217492033529838e-05	-6.2277702821827985e-06	-8.101123854026282e-05
5.6834886038631165	0.001175669503204892	0.0011620623747946415	0.0012412080870736523	0.0012253588861181302	0.001279292115350381	0.0012620534382487075	0.0013202778594017513	0.0013014739733852	0.0014076159074723749	0.0013852408069099072	0.06180744130236655	0.060310510601429904	-6.261221579016013e-06	-8.193713038773254e-05	-6.172551236929835e-06	-8.077675065754075e-05
5.717734481778674	0.0011755132803143037	0.001161907230210451	0.001241016663324286	0.0012251696829921439	0.0012790786519934246	0.0012618429980085922	0.0013200393952142577	0.0013012395155232181	0.00140731982604912	0.0013849512588453778	0.06178097943141796	0.06028470471455298	-6.205701656228357e-06	-8.169990616349598e-05	-6.117812650242166e-06	-8.054282109135058e-05
5.75218670833605	0.001175357575961667	0.0011617525989604193	0.0012408258190630495	0.001224981052181336	0.001278865806815935	0.0012616331673618488	0.0013198015936341306	0.0013010057099172043	0.001407024511866675	0.0013846624629755147	0.061754543870174775	0.060258924466008106	-6.15066469942388e-06	-8.146324498750634e-05	-6.0635502947374575e-06	-8.030944720685551e-05
5.786846526889619	0.0011752023885723915	0.001161598479492689	0.001240635552781392	0.0012247929921978672	0.00127865357835243	0.0012614239448621612	0.001319564453245384	0.0013007725551684118	0.0014067299636226632	0.001384374418010335	0.061728134813256806	0.06023317004565591	-6.096106457739031e-06	-8.122714416075594e-05	-6.00975997852235e-06	-8.007662634515467e-05
5.821715188285586	0.0011750477165751148	0.0011614448702586568	0.00124044586297636	0.0012246055015594432	0.0012784419651445	0.0012612153290701832	0.00131932797264077	0.0013005400498866616	0.0014064361800272616	0.0013840871226720721	0.06170175245733112	0.06020744164535354	-6.042022716090667e-06	-8.099160096056157e-05	-5.956437545022453e-06	-7.984435582411575e-05
5.856793950907131	0.0011748935584017213	0.0011612917697129902	0.0012402567481506414	0.0012244185787893588	0.0012782309657408703	0.001261007318553594	0.0013190921504218625	0.001300308192690424	0.0014061431598033226	0.0013838005756952939	0.061675397001141816	0.060181739458984584	-5.98840929492625e-06	-8.075661264111966e-05	-5.903578872742954e-06	-7.96126329395408e-05
5.892084080719833	0.0011747399124873573	0.0011611391763136454	0.0012400682068126072	0.0012242322224165392	0.0012780205786974584	0.0012607999118871582	0.001318856985199131	0.0013000769822068903	0.0014058509016864926	0.0013835147758270185	0.061649068645533336	0.060156063682481636	-5.935262049932416e-06	-8.052217643300663e-05	-5.851179874862694e-06	-7.93814549627514e-05
5.927586851317345	0.0011745867772704535	0.0011609870885218904	0.0012398802374763624	0.001224046430975591	0.0012778108025774406	0.0012605931076527927	0.0013186224755920288	0.0012998464170720593	0.0014055594044253409	0.0013832297218268413	0.06162276759347894	0.060130414513852766	-5.882576871594353e-06	-8.028828954070866e-05	-5.7992364989184475e-06	-7.915081914020017e-05
5.963303543967366	0.0011744341511927493	0.0011608355048023274	0.001239692838661796	0.001223861203006851	0.0012776016359513213	0.0012603869044396302	0.001318388620229078	0.0012996164959308218	0.0014052686667814917	0.0013829454124670588	0.06159649405010656	0.0601047921532092	-5.83034968501886e-06	-8.005494914431477e-05	-5.747744726627979e-06	-7.892072269452544e-05
5.999235447657878	0.001174282032699307	0.0011606844236229097	0.001239506008894624	0.0012236765370564286	0.0012773930773969909	0.0012601813008440799	0.0013181554177479485	0.0012993872174370355	0.0014049786875297442	0.001382661846532789	0.06157024822272597	0.06007919680278968	-5.778576449701894e-06	-7.982215239965562e-05	-5.69670057355004e-06	-7.86911628238296e-05
6.035383859143656	0.0011741304202385356	0.0011605338434549652	0.0012393197467064389	0.0012234924316762567	0.0012771851254997947	0.0012599762954698945	0.0013179228667955488	0.0012991585802536157	0.0014046894654582071	0.0013823790228221016	0.061544030320859325	0.06005362866699024	-5.727253159049789e-06	-7.958989643516712e-05	-5.646100088713135e-06	-7.84621366993754e-05
6.071750082993084	0.0011739793122622173	0.0011603837627732236	0.0012391340506347685	0.0012233088854241483	0.001276977778852607	0.001259771886928244	0.0013176909660281148	0.001298930583052623	0.001404400999368437	0.0013820969401461508	0.06151784055626352	0.06002808795238816	-5.676375840209247e-06	-7.935817835377779e-05	-5.595939354452462e-06	-7.823364146766765e-05
6.108335431635222	0.0011738287072255208	0.0011602341800558307	0.0012389489192231144	0.0012231258968638348	0.00127677103605589	0.0012595680738377703	0.001317459714111293	0.001298703224515342	0.0014041132880755623	0.001381815597329297	0.06149167914296413	0.06000257486777292	-5.625940553855707e-06	-7.912699523285327e-05	-5.546214486146228e-06	-7.800567424989802e-05
6.145141225407182	0.0011736786035870296	0.0011600850937843763	0.0012387643510210103	0.0012229434645650253	0.001276564895717768	0.0012593648548246648	0.0013172291097202323	0.0012984765033323745	0.0014038263304084245	0.001381534993209244	0.061465546297279336	0.05997708962417032	-5.575943393714561e-06	-7.889634412117097e-05	-5.4969216317334035e-06	-7.777823213875323e-05
6.182168792601758	0.0011735289998087682	0.0011599365024439214	0.0012385803445840785	0.0012227615871034608	0.0012763593564541025	0.0012591622285227399	0.0013169991515396833	0.0012982504182037344	0.001403540125209722	0.001381255126637179	0.06143944223785279	0.05995163243487512	-5.52638048643625e-06	-7.866622204105722e-05	-5.448056971668613e-06	-7.755131220127387e-05
6.2194194695153895	0.0011733798943562176	0.001159788404523013	0.0012383968984740733	0.0012225802630609585	0.0012761544168885558	0.0012589601935734912	0.0013167698382640777	0.0012980249678389252	0.001403254671336138	0.001380975996477895	0.06141336718568017	0.059926203515474896	-5.477247991277079e-06	-7.843662598724932e-05	-5.399616718540501e-06	-7.7324911477189e-05
6.256894600496366	0.001173231285698346	0.0011596407985137197	0.001238214011258944	0.0012223994910254736	0.0012759500756526704	0.0012587587486261773	0.001316541168597633	0.0012978001509570453	0.0014029699676584933	0.0013806976016099424	0.061387321364139956	0.05990080308388299	-5.428542099679412e-06	-7.820755292417547e-05	-5.351597116697027e-06	-7.709902697655702e-05
6.294595537993358	0.001173083172307638	0.001159493682911656	0.001238031681512893	0.001222219269591158	0.0012757463313859483	0.0012585578923378958	0.0013163131412544504	0.0012975759662868806	0.001402686013061892	0.0013804199409257676	0.06136130499902253	0.05987543136036438	-5.380259035313306e-06	-7.79789997904512e-05	-5.30399444223853e-06	-7.687365568365134e-05
6.332523642604218	0.001172935552660104	0.0011593470562159933	0.0012378499078164159	0.0012220395973583978	0.0012755431827359061	0.0012583576233736412	0.0013160857549585929	0.0012973524125669841	0.0014024028064458492	0.0013801430133318394	0.06133531831856083	0.05985008856756761	-5.332395053510991e-06	-7.775096349363353e-05	-5.25680500250425e-06	-7.66487945524641e-05
6.370680283125076	0.0011727884252353282	0.001159200916929513	0.0012376686887563822	0.0012218604729338969	0.0012753406283581821	0.0012581579404064049	0.0013158590084442136	0.0012971294885457992	0.0014021203467244686	0.00137986681774882	0.06130936155346219	0.059824774930553874	-5.284946441024008e-06	-7.75234409111647e-05	-5.210025135846813e-06	-7.642444050737218e-05
6.40906683659976	0.0011726417885164766	0.001159055263558609	0.0012374880229260735	0.0012216818949307101	0.0012751386669165865	0.0012579588421172299	0.0013156329004556289	0.0012969071929817314	0.0014018386328265649	0.001379591353111685	0.061283434936937116	0.059799490676826945	-5.2379095159711675e-06	-7.729642889192645e-05	-5.163651211496922e-06	-7.620059044416427e-05
6.447684688369473	0.0011724956409903391	0.0011589100946133345	0.0012373079089252577	0.0012215038619683225	0.0012749372970832001	0.0012577603271953057	0.0013154074297474392	0.0012966855246432688	0.0014015576636958384	0.0013793166183698922	0.061257538704732745	0.05977423603636374	-5.191280627304257e-06	-7.706992425235426e-05	-5.117679629147026e-06	-7.597724122729299e-05
6.486535232122802	0.0011723499811473457	0.0011587654086074172	0.001237128345360239	0.0012213263726726935	0.0012747365175384449	0.001257562394338036	0.0013151825950846196	0.0012964644823090683	0.0014012774382910138	0.0013790426124875184	0.06123167309516305	0.05974901124164621	-5.145056154752525e-06	-7.684392377935167e-05	-5.072106818784783e-06	-7.575438969154025e-05
6.525619869945995	0.0011722048074816033	0.0011586212040582968	0.0012369493308439254	0.0012211494256763283	0.001274536326971167	0.0012573650422511267	0.001314958395242632	0.0012962440647680672	0.001400997955586007	0.0013787693344434182	0.06120583834914213	0.059723816527691126	-5.09923250836819e-06	-7.661842422632126e-05	-5.026929240349587e-06	-7.553203263913066e-05
6.564940012373588	0.0011720601184909266	0.001158477479487155	0.0012367708639958945	0.0012209730196183393	0.00127433672407873	0.0012571682696486675	0.0013147348290075327	0.0012960242708195883	0.0014007192145700845	0.001378496783231382	0.061180034710214874	0.05969865213208343	-5.053806128411942e-06	-7.639342231530177e-05	-4.982143383569504e-06	-7.53101668415912e-05
6.604497078439295	0.001171915912676859	0.001158334233418941	0.0012365929434424471	0.0012207971531445023	0.0012741377075670838	0.0012569720752532102	0.0013145118951760743	0.0012958050992734386	0.0014004412142480179	0.001378224957860285	0.06115426242459333	0.05967351829500771	-5.008773485106616e-06	-7.616891473644083e-05	-4.937745767687185e-06	-7.508878903828009e-05
6.644292495727218	0.001171772188544713	0.001158191464382408	0.001236415567816682	0.001220621824907329	0.0012739392761508626	0.0012567764577958585	0.0013142895925558206	0.0012955865489500226	0.0014001639536402538	0.0013779538573542524	0.061128521741185875	0.05964841525927948	-4.96413107814106e-06	-7.594489814394256e-05	-4.893732941029655e-06	-7.486789593361132e-05
6.684327700423376	0.0011716289446036037	0.00115804917091015	0.0012362387357585643	0.001220447033566135	0.0012737414285534752	0.0012565814160163606	0.001314067919965264	0.001295368618680459	0.0013998874317830876	0.0013776834807528284	0.06110281291163349	0.0596233432703802	-4.919875436756871e-06	-7.572136916039751e-05	-4.850101481048211e-06	-7.464748420094036e-05
6.724604137367524	0.0011714861793664679	0.0011579073515386206	0.0012360624459149781	0.001220272777787093	0.0012735441635071782	0.0012563869486631784	0.0013138468762339231	0.0012951513073066728	0.0013996116477288125	0.0013774138271111216	0.06107713619034348	0.059598302576488855	-4.876003119266142e-06	-7.549832437342419e-05	-4.806847993919436e-06	-7.442755047942784e-05
6.76512326010531	0.001171343891350114	0.0011577660048081825	0.0012358866969398134	0.0012200990562433172	0.001273347479753187	0.001256193054493597	0.0013136264602024751	0.0012949346136815279	0.0013993366005459124	0.0013771448954999909	0.061051491834522645	0.05957329342851589	-4.832510712838092e-06	-7.527576033469763e-05	-4.763969114177438e-06	-7.420809137193007e-05
6.805886530940724	0.0011712020790752445	0.0011576251292631334	0.0012357114874940237	0.001219925867614922	0.001273151376041751	0.0012559997322738046	0.0013134066707228623	0.0012947185366689305	0.0013990622893192226	0.0013768766850062039	0.0610258801042137	0.05954831608013747	-4.789394833285693e-06	-7.505367356100412e-05	-4.721461504691299e-06	-7.398910344763587e-05
6.846895420988873	0.0011710607410665	0.0011574847234517465	0.0012355368162457047	0.0012197532105890994	0.0012729558511322611	0.0012558069807789881	0.0013131875066584183	0.0012945030751439525	0.001398788713150115	0.0013766091947326146	0.06100030126232999	0.059523370787830064	-4.746652124795053e-06	-7.483206053238156e-05	-4.679321856288637e-06	-7.377058323967955e-05
6.888151410229076	0.001170919875852486	0.0011573447859263028	0.0012353626818701613	0.001219581083860186	0.0012727609037933337	0.0012556147987934257	0.001312968966883983	0.0012942882279929442	0.001398515871156669	0.0013763424237983328	0.06097475557469121	0.05949845781090474	-4.704279259698171e-06	-7.461091769236927e-05	-4.637546887528363e-06	-7.355252724475236e-05
6.92965598755826	0.001170779481965819	0.0011572053152431327	0.0012351890830499868	0.00121940948612974	0.0012725665328029174	0.0012554231851105847	0.0013127510502860301	0.0012940739941136605	0.001398243762473862	0.001376076371338906	0.06094924331005908	0.05947357741154317	-4.662272938150275e-06	-7.439024144603734e-05	-4.596133344431791e-06	-7.333493192188123e-05
6.971410650844719	0.0011706395579431598	0.0011570663099626538	0.0012350160184751372	0.0012192384161066163	0.0012723727369483868	0.0012552321385332198	0.0013125337557627933	0.0012938603724153815	0.0013979723862537511	0.001375811036506498	0.06092376474017501	0.05944872985483262	-4.6206298880500235e-06	-7.417002816154095e-05	-4.555078000369889e-06	-7.311779369370552e-05
7.01341690698215	0.0011705001023252497	0.0011569277686494055	0.0012348434868430032	0.001219067872507038	0.0012721795150266411	0.001255041657873465	0.0013123170822243863	0.0012936473618190346	0.0013977017416656572	0.0013755464184700673	0.060898320139796215	0.05942391540880286	-4.579346864590217e-06	-7.395027416681743e-05	-4.514377655653878e-06	-7.290110894353496e-05
7.055676271944047	0.0011703611136569592	0.0011567896898720992	0.001234671486858499	0.0012188978540546831	0.0012719868658442163	0.001254851741952947	0.0013121010285929427	0.0012934349612573265	0.0013974318278963639	0.0013752825164155603	0.06087290978673259	0.059399134344460536	-4.538420650195343e-06	-7.373097575116838e-05	-4.4740291374103375e-06	-7.268487401621004e-05
7.098190270838397	0.0011702225904873162	0.0011566520722036465	0.0012345000172341275	0.0012187283594807512	0.0012717947882173732	0.001254662389602872	0.001311885593802735	0.001293223169674865	0.0013971626441502993	0.0013750193295460902	0.06084753396188695	0.059374386935829714	-4.497848054191983e-06	-7.351212916353878e-05	-4.434029299322725e-06	-7.246908521679751e-05
7.1409604379627405	0.0011700845313695617	0.0011565149142212163	0.001234329076690079	0.001218559387524058	0.0012716032809722215	0.0012544735996641468	0.0013116707768003222	0.001293011986028299	0.0013968941896497467	0.0013747568570821379	0.06082219294929049	0.05934967345998671	-4.457625912552068e-06	-7.329373061096267e-05	-4.394375021350358e-06	-7.225373880967445e-05
7.183988316859528	0.0011699469348611807	0.0011563782145062654	0.0012341586639542982	0.001218390936931106	0.001271412342944813	0.0012542853709874705	0.0013114565765446732	0.0012928014092864419	0.001396626463635031	0.0013744950982617363	0.06079688703614407	0.0593249941970974	-4.417751087781863e-06	-7.307577626047834e-05	-4.3550632096035075e-06	-7.20388310190001e-05
7.227275460371831	0.0011698097995239526	0.0011562419716445907	0.0012339887777625784	0.0012182230064561742	0.001271221972981258	0.0012540977024334515	0.0013112429920073105	0.0012925914384304133	0.0013963594653647283	0.0013742340523406741	0.06077161651285514	0.05930034943045875	-4.378220468564606e-06	-7.285826223588088e-05	-4.316090796022479e-06	-7.182435802699505e-05
7.270823430699384	0.0011696731239239928	0.0011561061842263692	0.0012338194168586417	0.0012180555948614004	0.001271032169937834	0.0012539105928727106	0.0013110300221724487	0.0012923820724537712	0.001396093194115866	0.0013739737185926898	0.06074638167308018	0.059275739446533235	-4.3390309695731655e-06	-7.264118461791647e-05	-4.277454738190259e-06	-7.161031597338607e-05
7.31463379945495	0.0011695369066318014	0.0011559708508462098	0.0012336505799942312	0.0012178887009168696	0.0012708429326811024	0.0012537240411859985	0.0013108176660371388	0.001292173310362657	0.0013958276491841382	0.0013737140963096801	0.06072118281376271	0.0592511645349926	-4.300179531206358e-06	-7.242453944289462e-05	-4.239152019027206e-06	-7.139670095379635e-05
7.358708147721062	0.0011694011462223108	0.0011558359701031996	0.0012334822659291996	0.0012177223234007052	0.001270654260088023	0.0012535380462643094	0.0013106059226114131	0.0012919651511759367	0.0013955628298841147	0.001373455184801905	0.06069602023517464	0.059226624988753966	-4.261663119415476e-06	-7.22083227027992e-05	-4.201179646667885e-06	-7.118350902032833e-05
7.403048066107065	0.001169265841274932	0.0011557015406009528	0.001233314473431599	0.0012175564610991554	0.0012704661510460704	0.001253352607008994	0.0013103947909184322	0.0012917575939253437	0.0013952987355494554	0.0013731969833981963	0.06067089424095811	0.05920212110402211	-4.2234787254943895e-06	-7.19925303447333e-05	-4.163534654247694e-06	-7.097073618109184e-05
7.447655154806527	0.0011691309903736034	0.0011555675609476572	0.0012331472012777722	0.0012173911128066847	0.001270278604453353	0.0012531677223318759	0.0013101842699946324	0.001291550637655623	0.0013950353655331276	0.0013729394914461664	0.060645805138166545	0.05917765318032874	-4.185623365805455e-06	-7.17771582694482e-05	-4.126214099625311e-06	-7.075837839845556e-05
7.49253102365499	0.001168996592106843	0.0011554340297561293	0.001232980448252449	0.0012172262773260689	0.001270091619218735	0.001252983391155374	0.0013099743588898787	0.0012913442814246837	0.0013947727192076284	0.0013726827083124283	0.06062075323730623	0.059153221520574804	-4.14809408151931e-06	-7.156220232984456e-05	-4.089215065091259e-06	-7.054643158729834e-05
7.537677292188054	0.001168862645067803	0.0011553009456438694	0.001232814213148845	0.0012170619534684947	0.001269905194261964	0.0012527996124126282	0.001309765056667626	0.0012911385243037556	0.001394510795965215	0.0013724266333828175	0.06059573885238167	0.05912882643107232	-4.110887938517729e-06	-7.134765833186063e-05	-4.052534657350559e-06	-7.033489161670237e-05
7.583095589699846	0.001168729147854316	0.0011551683072331064	0.0012326484947687527	0.001216898140053647	0.0012697193285137892	0.0012526163850476125	0.0013095563624050644	0.00129093336537753	0.0013942495952181232	0.0013721712660626046	0.06057076230093516	0.05910446822158485	-4.07400202709178e-06	-7.113352203286238e-05	-4.016170007149766e-06	-7.012375430778817e-05
7.628787555301809	0.001168596099068954	0.0011550361131508608	0.0012324832919226468	0.0012167348359098159	0.0012695340209160958	0.0012524337080152721	0.001309348275193288	0.001290728803744328	0.0013939891163988066	0.001371916605776729	0.0605458239040931	0.059080147205371886	-4.037433461662535e-06	-7.091978913920105e-05	-3.980118269046248e-06	-6.991301543121664e-05
7.674754837981857	0.0011684634973190885	0.001154904362029001	0.0012323186034297882	0.001216572039873999	0.0012693492704220375	0.0012522515802816494	0.001309140794137459	0.0012905248385162598	0.0013937293589601767	0.0013716626519700312	0.060520923986609874	0.05905586369923186	-4.00117938070127e-06	-7.070645530785069e-05	-3.944376621314513e-06	-6.970267070943725e-05
7.720999096663877	0.001168331341216938	0.001154773052504296	0.0012321544281183215	0.001216409750791997	0.001269165075996161	0.0012520700008240098	0.0013089339183569655	0.0012903214688193788	0.0013934703223758304	0.0013714094041074763	0.06049606287691162	0.05903161802354432	-3.965236946444975e-06	-7.04935161444098e-05	-3.908942265651305e-06	-6.949271581369043e-05
7.767522000267617	0.0011681996293796365	0.0011546421832184803	0.0012319907648253876	0.0012162479675185268	0.0012689814366145503	0.0012518889686309832	0.0013087276469855975	0.0012901186937938557	0.001393212006140306	0.0013711568616743995	0.06047124090714222	0.05900741050231559	-3.929603344667368e-06	-7.028096720163024e-05	-3.873812426981316e-06	-6.928314636361899e-05
7.814325227768903	0.001168068360429286	0.00115451175281831	0.0012318276123972256	0.001216086688917321	0.0012687983512649572	0.0012517084827026917	0.001308521979171713	0.0012899165125941406	0.0013929544097693212	0.0013709050241767422	0.06044645841321067	0.05898324146322475	-3.8942757845626674e-06	-7.006880398058302e-05	-3.8389843533149365e-06	-6.907395792790649e-05
7.861410468260233	0.0011679375329930177	0.0011543817599556235	0.0012316649696892826	0.0012159259138612387	0.0012686158189469414	0.0012515285420508877	0.0013083169140784088	0.0012897149243891303	0.0013926975328000233	0.001370653891141291	0.06042171573483438	0.058959111237665486	-3.8592514983500775e-06	-6.985702192582877e-05	-3.8044553153770283e-06	-6.886514601928129e-05
7.908779421011744	0.0011678071457030669	0.0011542522032874163	0.0012315028355663372	0.0012157656412323853	0.001268433838672025	0.0012513491456991074	0.001308112450883712	0.001289513928362356	0.0013924413747912587	0.0013704034621159445	0.060397013215589164	0.058935020160795104	-3.824527741263378e-06	-6.964561642849865e-05	-3.7702226065739614e-06	-6.86567060981802e-05
7.956433795532517	0.001167677197196817	0.0011541230814758868	0.0012313412089025933	0.0012156058699222079	0.0012682524094638165	0.0012511702926827912	0.0013079085887807373	0.001289313523712138	0.0013921859353238071	0.001370153736669937	0.06037235120295543	0.05891096857157969	-3.7901017912352064e-06	-6.943458282329673e-05	-3.736283542738611e-06	-6.844863356950115e-05
8.004375311632296	0.0011675476861168872	0.001153994393188524	0.0012311800885818193	0.0012154465988316304	0.0012680715303581816	0.001250991982049452	0.001307705326977893	0.0012891137096517867	0.0013919312140006706	0.0013699047143941223	0.06034773004836588	0.058886956812840924	-3.7559709487391957e-06	-6.922391638752856e-05	-3.7026354618736185e-06	-6.824092378127089e-05
8.052605699483543	0.0011674186111111816	0.0011538661370981567	0.0012310194734974451	0.0012152878268711542	0.0012678912004033711	0.0012508142128588044	0.0013075026646990483	0.0012889144854097679	0.0013916772104473193	0.0013696563949012126	0.06032315010725728	0.05886298523130456	-3.7221325365210944e-06	-6.901361234054604e-05	-3.669275723984858e-06	-6.803357202447846e-05
8.101126699683881	0.0011672899708329743	0.00115373831188304	0.0012308593625527044	0.001215129552960993	0.001267711418660197	0.0012506369841829325	0.0013073006011837375	0.0012887158502299025	0.0013914239243119804	0.001369408777826058	0.060298611739114404	0.058839054177647634	-3.6885838994513143e-06	-6.880366584186004e-05	-3.636201710883677e-06	-6.78265735313821e-05
8.149940063318896	0.001167161763940967	0.0011536109162269138	0.0012306997546607384	0.0012149717760311823	0.0012675321842021668	0.001250460295106429	0.0013070991356873402	0.0012885178033715423	0.0013911713552658984	0.001369161862825904	0.060274115307526056	0.05881516400654724	-3.6553224043965604e-06	-6.859407199275025e-05	-3.603410826068937e-06	-6.761992347650847e-05
8.199047552025359	0.0011670339890993673	0.0011534839488190796	0.0012305406487447322	0.001214814495021708	0.0012673534961156546	0.0012502841447265573	0.0013068982674812818	0.0012883203441097686	0.0013909195030036234	0.001368915649580666	0.06024966118023117	0.05879131507673141	-3.6223454398277843e-06	-6.838482583088057e-05	-3.570900494364454e-06	-6.741361697232273e-05
8.248450938054788	0.0011669066449779655	0.0011533574083544805	0.001230382043738043	0.0012146577088826382	0.0012671753535000608	0.0012501085321534133	0.0013066979958532361	0.001288123471735589	0.001390668367243296	0.0013686701377932117	0.06022524972917209	0.058767507751027015	-3.589650415773346e-06	-6.817592233249181e-05	-3.5386681618409382e-06	-6.720764907031107e-05
8.298152004337403	0.0011667797302522057	0.0011532312935337704	0.0012302239385843252	0.001214501416574245	0.0012669977554679735	0.0012499334565100814	0.0013064983201073218	0.0012879271855561292	0.0013904179477269318	0.0013684253271896366	0.06020088133054683	0.05874374239641135	-3.557234763602174e-06	-6.796735641032003e-05	-3.506711295611295e-06	-6.700201475945411e-05
8.348152544546481	0.0011666532436032668	0.0011531056030633982	0.001230066332237669	0.0012143456170671423	0.0012668207011453387	0.001249758916932805	0.001306299239564312	0.001287731484894843	0.0013901682442207203	0.0013681812175195536	0.06017655636485938	0.058720019384063724	-3.5250959357861072e-06	-6.775912291212549e-05	-3.4750273835912338e-06	-6.679670896461709e-05
8.398454363163072	0.001166527183718141	0.0011529803356556845	0.0012299092236627322	0.0012141903093424167	0.0012666441896716284	0.0012495849125711501	0.0013061007535618422	0.0012875363690917113	0.001389919256515317	0.0013679378085563795	0.060152275216974964	0.05869633908941615	-3.4932314057663227e-06	-6.755121662044283e-05	-3.443613934398654e-06	-6.659172654688295e-05
8.449059275541144	0.0011664015492897136	0.0011528554900289028	0.0012297526118348779	0.001214035492391763	0.0012664682202000131	0.0012494114425881757	0.0013059028614546208	0.0012873418375034507	0.0013896709844261495	0.0013676951000976313	0.06012803827617288	0.05867270189220648	-3.4616386676792482e-06	-6.734363225008311e-05	-3.4124684770483332e-06	-6.63870623001106e-05
8.49996910797308	0.0011662763390168516	0.0011527310649073693	0.001229596495740321	0.0012138811652176293	0.0012662927918975434	0.0012492385061606127	0.0013057055626146529	0.0012871478895037328	0.0013894234277937287	0.0013674530919652286	0.06010384593620101	0.05864910817653241	-3.430315236222989e-06	-6.713636444755089e-05	-3.3815885608287632e-06	-6.618271095112926e-05
8.551185697755594	0.0011661515516044824	0.0011526070590215207	0.0012294408743762637	0.0012137273268333535	0.0012661179039453237	0.0012490661024790355	0.0013055088564314515	0.001286954524483391	0.0013891765864839521	0.0013672117840057931	0.060079698595331396	0.05862555833090234	-3.3992586465098756e-06	-6.69294077909055e-05	-3.3509717551772483e-06	-6.597866715940537e-05
8.602710893256043	0.0011660271857636849	0.0011524834711080078	0.001229285746751047	0.0012135739762633097	0.0012659435555386965	0.001248894230748042	0.0013053127423122669	0.0012867617418506462	0.0013889304603884307	0.0013669711760909609	0.06005559665641505	0.058602052748293776	-3.3684664537542153e-06	-6.672275678637485e-05	-3.3206156493208183e-06	-6.577492551324005e-05
8.654546553979111	0.0011659032402117808	0.0011523602999097857	0.0012291311118843003	0.00121342111254306	0.0012657697458874323	0.0012487228901864444	0.0013051172196823153	0.0012865695410313306	0.0013886850494248082	0.0013667312681176977	0.060031540526939244	0.05857859182620487	-3.3379362331890233e-06	-6.651640586829988e-05	-3.290517852253677e-06	-6.557148053037976e-05
8.706694550633951	0.0011657797136724226	0.0011522375441762021	0.0012289769688070904	0.0012132687347194994	0.0012655964742159151	0.0012485520800274471	0.0013049222879850074	0.0012863779214691113	0.0013884403535370884	0.0013664920600086163	0.06000753061908454	0.05855517596671235	-3.3076655798890825e-06	-6.631034939877378e-05	-3.260675992541179e-06	-6.53683266576277e-05
8.759156765201672	0.001165656604875686	0.0011521152026630925	0.001228823316562076	0.0012131168418510095	0.0012654237397633343	0.001248381799518839	0.0013047279466821835	0.0012861868826257214	0.001388196372695965	0.0013662535517122972	0.05998356734978239	0.05853180557652725	-3.2776521085020605e-06	-6.610458166422806e-05	-3.2310877180283942e-06	-6.516545826668052e-05
8.811935091003267	0.0011655339125581723	0.0011519932741328803	0.0012286701542036705	0.0012129654330076214	0.001265251541783887	0.0012482120479231926	0.0013045341952543595	0.0012859964239812021	0.00138795310689917	0.0013660157432036286	0.05995965114077457	0.05850848106705232	-3.247893453097589e-06	-6.589909687484963e-05	-3.2017506957412317e-06	-6.496286965476661e-05
8.865031432767935	0.0011654116354631	0.0011518717573546704	0.0012285174807981987	0.001212814507271168	0.0012650798795469733	0.0012480428245180534	0.0013043410332009644	0.0012858065450341335	0.0013877105561718077	0.0013657786344841306	0.05993578241867084	0.05848520285443912	-3.2183872670597108e-06	-6.569388916463637e-05	-3.172662611737251e-06	-6.476055504370248e-05
8.918447706701835	0.0011652897723404072	0.0011517506511043527	0.0012283652954240608	0.0012126640637354494	0.0012649087523374	0.0012478741285961454	0.0013041484600405902	0.0012856172453018823	0.001387468720566708	0.001365542225582301	0.05991196161501075	0.05846197135964743	-3.1891312228145285e-06	-6.548895258806642e-05	-3.143821170838515e-06	-6.455850857667311e-05
8.972185840557227	0.0011651683219468566	0.0011516299541647053	0.0012282135971719023	0.0012125141015063992	0.0012647381594555896	0.0012477059594655738	0.001303956475311247	0.0012854285243208501	0.0013872276001647827	0.001365306516553961	0.05988818916632385	0.058438787008504856	-3.1601230116862222e-06	-6.528428111937656e-05	-3.1152240965361816e-06	-6.435672431839845e-05
9.02624777370205	0.0011650472830461364	0.0011515096653254991	0.0012280623851447826	0.001212364619702252	0.001264568100217792	0.0012475383164500331	0.001303765078570616	0.0012852403816467227	0.0013869871950753846	0.0013650715074826048	0.05986446551419053	0.05841565023176544	-3.1313603437443938e-06	-6.507986865184057e-05	-3.0868691307875396e-06	-6.415519625357913e-05
9.080635457189915	0.001164926654408969	0.0011513897833836041	0.0012279116584583475	0.0012122156174537138	0.0012643985739562945	0.0012473711988890167	0.001303574269396312	0.0012850528168547256	0.0013867475054366724	0.0013648371984797557	0.05984079110530527	0.05839256146517171	-3.1028409475560015e-06	-6.4875708994383e-05	-3.058754033785291e-06	-6.395391828362129e-05
9.135350853830497	0.0011648064348132264	0.0011512703071431072	0.0012277614162410128	0.001212067093904145	0.0012642295800196512	0.0012472046061380406	0.0013033840473861541	0.001284865829539894	0.0013865085314159916	0.001364603589685338	0.05981716639153934	0.058369521149516816	-3.074562570105563e-06	-6.467179587252292e-05	-3.0308765838968355e-06	-6.375288422802439e-05
9.190395938260405	0.0011646866230440314	0.0011511512354154118	0.0012276116576341322	0.0012119190482097265	0.0012640611177728903	0.0012470385375688486	0.0013031944121584252	0.001284679419317321	0.001386270273210239	0.0013643706812680287	0.059793591830005655	0.058346529730704096	-3.046522976592192e-06	-6.446812292573711e-05	-3.0032345774543695e-06	-6.355208782141131e-05
9.245772697014415	0.0011645672178938824	0.0011510325670193659	0.0012274623817921946	0.001211771479539653	0.0012638931865977547	0.001246872992569649	0.0013030053633521568	0.001284493585822443	0.001386032731046261	0.001364138473425649	0.05977006788312128	0.05832358765981354	-3.0187199501572476e-06	-6.426468370435146e-05	-2.975825828468656e-06	-6.335152271050304e-05
9.301483128597186	0.0011644482181627682	0.001150914300781375	0.001227313587883005	0.001211624387076315	0.001263725785892927	0.0012467079705453371	0.0013028169006274062	0.001284308328711308	0.0013857959051812377	0.001363906966385537	0.05974659501867486	0.058300695393163786	-2.9911512918427002e-06	-6.406147166990173e-05	-2.9486481686238214e-06	-6.315118245475704e-05
9.357529243555355	0.0011643296226582884	0.0011507964355355234	0.0012271652750878782	0.001211477770015488	0.0012635589150742671	0.0012465434709177275	0.0013026290236655418	0.0012841236476608558	0.0013855597959030836	0.0013636761604049388	0.059723173709892385	0.0582778533923767	-2.9638148204298026e-06	-6.385848019457852e-05	-2.9216994470743912e-06	-6.295106052531252e-05
9.413913064550128	0.0011642114301957701	0.0011506789701236928	0.001227017442601825	0.0012113316275665206	0.0012633925735750422	0.0012463794931257834	0.0013024417321695241	0.0012839395423691962	0.001385324403530843	0.0013634460557713911	0.05969980443550484	0.05825506212444404	-2.936708372173677e-06	-6.365570255675856e-05	-2.894977530224982e-06	-6.275115030091039e-05
9.47063662643026	0.001164093639598405	0.0011505619033956973	0.001226870089633765	0.0012111859589525402	0.0012632267608461852	0.0012462160366258684	0.0013022550258642146	0.0012837560125559084	0.0013850897284151133	0.0013632166528031373	0.05967648767981476	0.05823232206179249	-2.9098298006177e-06	-6.345313193945046e-05	-2.8684803015256027e-06	-6.255144506678301e-05
9.527701976305488	0.0011639762496973693	0.0011504452342094068	0.0012267232154067186	0.0012110407634106466	0.0012630614763565339	0.001246053100891984	0.0013020689044966648	0.001283573057962328	0.0013848557709384523	0.001362987951849522	0.05965322393276591	0.05820963368235215	-2.8831769765553378e-06	-6.325076143121056e-05	-2.8422056614404306e-06	-6.235193801462646e-05
9.585111173620431	0.0011638592593319604	0.0011503289614308804	0.0012265768191580175	0.00121089604019212	0.0012628967195930855	0.001245890685416019	0.0013018833678364269	0.0012833906783518488	0.0013846225315158071	0.0013627599532914083	0.05963001369001393	0.058186997469623046	-2.8567477878133074e-06	-6.30485840227013e-05	-2.816151527211888e-06	-6.21526222396862e-05
9.642866290228868	0.0011637426673497264	0.0011502130839345002	0.0012264309001395123	0.0012107517885626255	0.0012627324900612517	0.0012457287897080034	0.00130169841567586	0.0012832088735102245	0.0013843900105949406	0.0013625326575415968	0.05960685745299601	0.05816441391274488	-2.8305401390225915e-06	-6.284659260474834e-05	-2.790315832673293e-06	-6.195349073889744e-05
9.700969410468568	0.0011636264726066095	0.0011500976006031118	0.0012262854576177904	0.0012106080078024299	0.0012625687872851261	0.0012455674132963686	0.0013015140478304492	0.0012830276432458836	0.0013841582086568747	0.0013623060650452526	0.059583755729001646	0.0581418835065672	-2.8045519515039474e-06	-6.264477996631435e-05	-2.764696528120489e-06	-6.175453640916428e-05
9.75942263123647	0.0011635106739670818	0.0011499825103281627	0.001226140490874391	0.0012104646972066137	0.001262405610807747	0.001245406555728208	0.0013013302641391238	0.0012828469873902395	0.0013839271262163306	0.001362080176280338	0.05956070903124622	0.05811940675171954	-2.7787811631724973e-06	-6.244313879466556e-05	-2.7392915802008228e-06	-6.155575204677688e-05
9.818228062064373	0.0011633952703042896	0.0011498678120098458	0.001225995999206027	0.0012103218560852926	0.0012622429601913654	0.0012452462165695416	0.0013011470644645846	0.0012826669057980102	0.0013836967638221813	0.0013618549917580518	0.0595377178789447	0.05809698415468137	-2.7532257282532335e-06	-6.224166167098644e-05	-2.714098971645998e-06	-6.135713034363666e-05
9.877387825195074	0.001163280260500204	0.0011497535045572505	0.0012258519819248186	0.0012101794837638435	0.0012620808350177312	0.0012450863954055966	0.001300964448693639	0.0012824873983475508	0.0013834671220579152	0.0013616305120232816	0.059514782797383314	0.058074616227858214	-2.727883617182139e-06	-6.204034106921386e-05	-2.6891167011731942e-06	-6.11586638858963e-05
9.936904055658934	0.0011631656434457685	0.001149639586888511	0.0012257084383585166	0.0012100375795831351	0.0012619192348883666	0.0012449270918410784	0.0013007824167375367	0.0012823084649411804	0.0013832382015421	0.0013614067376550559	0.05949190431799812	0.05805230348964969	-2.7027528164604714e-06	-6.183916935514899e-05	-2.6643427833584338e-06	-6.0960345153432405e-05
9.996778901350961	0.0011630514180410517	0.0011495260579309592	0.0012255653678507423	0.001209896142899755	0.0012617581594248559	0.0012447683055004542	0.001300600968532314	0.001282130105505521	0.001383010002928858	0.001361183669267006	0.059469082978448926	0.058030046464530326	-2.677831328502106e-06	-6.163813878362623e-05	-2.639775248463108e-06	-6.0762166516625804e-05
10.05701452310831	0.0011629375831954047	0.0011494129166212824	0.0012254227697612258	0.001209755173086252	0.001261597608269136	0.0012446100360282402	0.0013004201040391424	0.0012819523199918386	0.0013827825269083474	0.001360961307507837	0.05944631932269599	0.058007845683118425	-2.6531171714375135e-06	-6.143724149662577e-05	-2.615412142232751e-06	-6.056412023444646e-05
10.117613094788254	0.0011628241378276232	0.0011493001619056846	0.0012252806434660509	0.0012096146695313782	0.0012614375810837935	0.0012444522830892962	0.0013002398232446876	0.0012817751083763968	0.001382555774207255	0.001360739653061807	0.05942361390108086	0.05798570168225625	-2.628608378974981e-06	-6.123646952052586e-05	-2.591251525777341e-06	-6.03661984519277e-05
10.178576803346665	0.0011627110808661138	0.0011491877927400555	0.0012251389883579105	0.001209474631640339	0.0012612780775523723	0.0012442950463691258	0.0013000601261614747	0.0012815984706608132	0.0013823297455892987	0.0013605187066492162	0.0594009672704022	0.05796361500508475	-2.604303000241018e-06	-6.103581476488151e-05	-2.5672914754429343e-06	-6.01683931996666e-05
10.239907848916916	0.001162598411249053	0.001149075808090128	0.0012249978038463497	0.0012093350588350358	0.0012611190973796744	0.0012441383255741725	0.0012998810128282468	0.0012814224068724142	0.0013821044418557236	0.001360298469026891	0.05937837999399722	0.05794158620112433	-2.5801990996745378e-06	-6.08352690207592e-05	-2.543530082645129e-06	-5.9970696390965195e-05
10.301608444889292	0.0011624861279245688	0.0011489642069316595	0.0012248570893580355	0.001209195950554332	0.0012609606402920776	0.0012439821204321365	0.0012997024833103518	0.0012812469170646107	0.0013818798638458268	0.001360078940988697	0.05935585264182379	0.057919615826350836	-2.556294756804814e-06	-6.06348239568788e-05	-2.5199654536799815e-06	-5.977309981847201e-05
10.363680817990868	0.0011623742298509099	0.0011488529882506028	0.0012247168443370161	0.001209057306254311	0.0012608027060378565	0.0012438264306922871	0.001299524537700117	0.0012810720013172708	0.0013816560124374786	0.0013598601233660442	0.05933338579054002	0.05789770444327836	-2.532588066161273e-06	-6.04344711196414e-05	-2.496595709656352e-06	-5.957559515445965e-05
10.426127208365882	0.0011622627159966234	0.001148742151043284	0.001224577068244987	0.0012089191254085385	0.0012606452943875	0.0012436712561257784	0.0012993471761172377	0.0012808976597370953	0.0013814328885476499	0.0013596420170284022	0.05931098002359074	0.05787585262103801	-2.509077137082677e-06	-6.02342019285218e-05	-2.4734189862669204e-06	-5.9378173946245116e-05
10.488949869656532	0.0011621515853407446	0.0011486316943165912	0.001224437760561575	0.001208781407508343	0.001260488405134055	0.0012435165965259851	0.0012991703987091773	0.0012807238924580162	0.0013812104931329623	0.0013594246228838382	0.059288635931287616	0.05785406093546249	-2.4857600935488527e-06	-6.0034007674902856e-05	-2.4504334336650224e-06	-5.91808276148853e-05
10.552151069084381	0.0011620408368729768	0.0011485216170881553	0.001224298920784607	0.0012086441520630846	0.0012603320380934523	0.0012433624517088268	0.001298994205651565	0.0012805506996415817	0.001380988827190231	0.0013592079418795417	0.05926635411089931	0.05783232996916684	-2.4626350741026315e-06	-5.9833879520077016e-05	-2.427637216334544e-06	-5.898354745309531e-05
10.615733087532126	0.0011619304695938888	0.0011484119183865476	0.001224160548430405	0.0012085073586004438	0.001260176193104859	0.0012432088215131125	0.001298818597148609	0.0012803780814773659	0.0013807678917570289	0.0013589919750023806	0.05924413516673354	0.05781066031163458	-2.4397002316711713e-06	-5.9633808493053664e-05	-2.4050285129771642e-06	-5.878632462333333e-05
10.679698219625935	0.0011618204825151	0.0011483025972514656	0.001224022643034065	0.0012083710266666992	0.0012600208700310161	0.0012430557058008757	0.001298643573433504	0.001280206038183367	0.0013805476879122458	0.0013587767232794417	0.05922197971022666	0.057789052559302556	-2.4169537333976893e-06	-5.943378548672884e-05	-2.3826055162937815e-06	-5.8589150154136904e-05
10.744048773818252	0.0011617108746594946	0.0011481936527339457	0.001223885204149767	0.0012082351558270342	0.0012598660687586115	0.0012429031044577383	0.0012984691347688701	0.0012800345700064361	0.0013803282167766822	0.0013585621877786104	0.05919988836003269	0.057767507315646324	-2.3943937604818666e-06	-5.923380125610889e-05	-2.3603664328544077e-06	-5.839201493790247e-05
10.808787072471103	0.0011616016450614111	0.001148085083896555	0.0012237482313510642	0.001208099745665823	0.0012597117891986265	0.0012427510173932572	0.001298295281447169	0.0012798636772226903	0.0013801094795136215	0.0013583483696091286	0.05917786174211203	0.05774602519126989	-2.3720185081399503e-06	-5.903384641736675e-05	-2.3383094830391887e-06	-5.81949097300527e-05
10.87391545193992	0.001161492792766858	0.0011479768898136047	0.0012236117242311962	0.0012079647957869413	0.0012595580312867135	0.0012425994445412925	0.0012981220137911495	0.001279693360137946	0.0013798914773294339	0.0013581352699221854	0.059155900489822326	0.057724606803991864	-2.349826185292503e-06	-5.8833911441874553e-05	-2.3164329007695217e-06	-5.7997825143846216e-05
10.93943626265785	0.0011613843168337297	0.0011478690695713686	0.0012234756824034067	0.0012078303058140794	0.0012594047949835742	0.0012424483858603807	0.0012979493321542987	0.0012795236190881634	0.0013796742114741876	0.0013579228899115105	0.059134005244011585	0.05770325277893719	-2.327815014597362e-06	-5.8633986657313786e-05	-2.2947349334941775e-06	-5.780075165073839e-05
11.00535186922059	0.001161276216332011	0.0011477616222682848	0.0012233401055012497	0.0012076962753910462	0.0012592520802753306	0.0012422978413341016	0.0012977772369212825	0.001279354454439878	0.0013794576832422544	0.0013577112308139649	0.05911217665311091	0.05768196374862746	-2.305983232206779e-06	-5.843406224281811e-05	-2.273213841953378e-06	-5.760367957519108e-05
11.071664650471687	0.0011611684903440154	0.0011476545470151974	0.0012232049931789315	0.001207562704182108	0.0012590998871739297	0.0012421478109714784	0.0012976057285084242	0.0012791858665906727	0.0013792418939729504	0.0013575002939101685	0.05909041537322853	0.057660740353073246	-2.2843290876008865e-06	-5.8234128226031245e-05	-2.2518679000695097e-06	-5.7406599093423605e-05
11.138376999588447	0.0011610611379645989	0.001147547842935567	0.0012230703451116284	0.001207429591872301	0.0012589482157175293	0.001241998294807352	0.0012974348073641617	0.001279017855969623	0.0013790268450511647	0.001357290080525108	0.05906872206824627	0.05763958323986758	-2.2628508435547368e-06	-5.803417448210779e-05	-2.2306953948603853e-06	-5.7209500231109045e-05
11.205491324168262	0.0011609541583013983	0.0011474415091657108	0.001222936160995832	0.0012072969381677773	0.0012587970659709072	0.0012418492929027905	0.0012972644739695338	0.0012788504230377771	0.0013788125379080118	0.0013570805920287785	0.059047097409916836	0.05761849306427952	-2.2415467759075852e-06	-5.783419072930007e-05	-2.209694626211997e-06	-5.701237285854477e-05
11.273010046315514	0.001160847550475067	0.0011473355448550385	0.0012228024405496942	0.0012071647427961399	0.0012586464380258714	0.0012417008053454916	0.0012970947288386645	0.0012786835682886306	0.0013785989740214917	0.001356871829836822	0.059025542077959785	0.05759747048935138	-2.2204151734501326e-06	-5.763416652659892e-05	-2.1888639067917798e-06	-5.6815206689875275e-05
11.340935602728974	0.0011607413136195163	0.0011472299491662918	0.0012226691835133744	0.0012070330055067929	0.0012584963320016807	0.0012415528322501951	0.0012969255725192605	0.0012785172922486138	0.0013783861549171584	0.0013566637954111848	0.05900405676016456	0.05757651618599473	-2.199454337832585e-06	-5.7434091271929555e-05	-2.1682015619601397e-06	-5.661799128028888e-05
11.409270444789758	0.0011606354468821584	0.00114712472127579	0.0012225363896493967	0.00120690172607129	0.0012583467480454646	0.0012414053737590993	0.001296757005593109	0.0012783515954775824	0.0013781740821688002	0.0013564564902607743	0.05898264215248777	0.05755563083308975	-2.1786625833530165e-06	-5.723395419710009e-05	-2.1477059295275935e-06	-5.6420716021132744e-05
11.478017038649782	0.0011605299494241673	0.0011470198603736883	0.0012224040587430211	0.0012067709042837052	0.00125819768633267	0.0012412584300422998	0.0012965890286766033	0.0012781864785693317	0.0013779627573991392	0.0013562499159421482	0.05896129895915856	0.057534815117584126	-2.158038236834206e-06	-5.7033744365497796e-05	-2.1273753596801753e-06	-5.6223370138080986e-05
11.547177865320764	0.0011604248204207294	0.0011469153656642292	0.001222272190602609	0.0012066405399609923	0.0012580491470674932	0.0012411120012982152	0.0012964216424212539	0.0012780219421520984	0.00137775218228053	0.0013560440740601894	0.05894002789277903	0.0575140697345932	-2.1375796375820016e-06	-5.683345067106216e-05	-2.107208214899639e-06	-5.6025942689663655e-05
11.616755420763786	0.0011603200590613071	0.0011468112363660064	0.0012221407850600018	0.001206510632943361	0.0012579011304833328	0.0012409660877540335	0.0012962548475142237	0.0012778579868890877	0.001377542358535676	0.00135583896626881	0.05891882967443111	0.057493395387504066	-2.117285137128583e-06	-5.6633061832039866e-05	-2.087202869729271e-06	-5.5828422561160496e-05
11.686752215979308	0.001160215664549912	0.0011467074717122377	0.001222009841970912	0.0012063811830946636	0.0012577536368432525	0.0012408206896661691	0.0012960886446788727	0.0012776946134790065	0.001377333287938364	0.0013556345942716645	0.05889770503378215	0.05747279278807729	-2.0971530991717446e-06	-5.6432566389874594e-05	-2.0673577107027663e-06	-5.5630798463879305e-05
11.75717077709787	0.0011601116361053731	0.0011466040709510303	0.0012218793612153091	0.0012062521903027745	0.001257606666440442	0.0012406758073207152	0.0012959230346753006	0.0012775318226565956	0.0013771249723141964	0.001355430959822863	0.058876654709191706	0.0574522626565533	-2.0771818994395896e-06	-5.6231952705793065e-05	-2.047671136228002e-06	-5.543305893132566e-05
11.82801364547121	0.0011600079729616204	0.0011465010333456692	0.0012217493426978237	0.0012061236544799955	0.0012574602195986957	0.0012405314410339175	0.0012957580183009128	0.0012773696151931872	0.00137691741354135	0.0013552280647277143	0.0588556794478223	0.05743180572175738	-2.057369925506647e-06	-5.603120895594782e-05	-2.028141556384075e-06	-5.5235192314595505e-05
11.899283377763982	0.0011599046743679732	0.0011463983581749013	0.0012216197863481604	0.001205995575563458	0.0012573142966728996	0.001240387591152653	0.0012955935963909913	0.0012772079918972647	0.0013767106135513432	0.0013550259108434733	0.05883478000574731	0.05741142272120857	-2.0377155766967275e-06	-5.583032312936331e-05	-2.0087673928501776e-06	-5.503718678045999e-05
11.970982546046038	0.0011598017395894294	0.0011462960447332254	0.0012214906921215068	0.0012058679535155335	0.0012571688980495216	0.001240244258054913	0.001295429769819272	0.0012770469536150283	0.0013765045743298115	0.0013548245000800957	0.058813957148065414	0.057391114401227336	-2.0182172640170054e-06	-5.562928302563219e-05	-1.9895470788240666e-06	-5.483903030931159e-05
12.043113737885237	0.00115969916790696	0.0011461940923311856	0.001221362059998957	0.001205740788324247	0.0012570240241471088	0.0012401014421502927	0.0012952665394985307	0.0012768865012309715	0.0013762992979172944	0.0013546238344010076	0.058793211649012043	0.0573708815170477	-1.998873409913421e-06	-5.542807624897561e-05	-1.9704790587687926e-06	-5.464071068847498e-05
12.115679556440844	0.0011595969586178242	0.0011460925002956884	0.0012212338899879526	0.001205614080003719	0.0012568796754168104	0.001239959143880509	0.0012951039063811964	0.0012767266356684829	0.001376094786410055	0.0013544239158239024	0.058772544292075304	0.05735072483292788	-1.9796824481787406e-06	-5.522669020519011e-05	-1.9515617883502506e-06	-5.444221550984785e-05
12.188682620557461	0.0011594951110358725	0.001145991267970303	0.0012211061821227154	0.0012054878285945893	0.0012567358523428896	0.001239817363719902	0.0012949418714599526	0.0012765673578904368	0.0013758910419608868	0.0013542247464215311	0.05875195587011214	0.05733064512226475	-1.960642823912659e-06	-5.5025112100426377e-05	-1.932793734385138e-06	-5.4243532169012676e-05
12.26212556485955	0.0011593936244918626	0.0011458903947155767	0.0012209789364646942	0.0012053620341644607	0.0012565925554432534	0.0012396761021759583	0.0012947804357683575	0.001276408668899803	0.0013756880667799448	0.001354026328322511	0.05873144718546455	0.05731064316770872	-1.9417529932650585e-06	-5.482332893472219e-05	-1.914173374584216e-06	-5.404464785779828e-05
12.336011039846525	0.001159292498333792	0.0011457898799093697	0.00122085215310303	0.0012052366968083607	0.0012564497852699992	0.0012395353597898508	0.001294619600381489	0.0012762505697402771	0.0013754858631356036	0.0013538286637121621	0.05871101905008254	0.05729071976127893	-1.9230114233857037e-06	-5.4621327499060346e-05	-1.8956991975037363e-06	-5.384554956253118e-05
12.41034171198835	0.001159191731927222	0.0011456897229471749	0.0012207258321550146	0.0012051118166491927	0.0012563075424099576	0.0012393951371369714	0.0012944593664165774	0.001276093061496906	0.001375284433355308	0.001353631754833338	0.058690672285641766	0.05727087570448384	-1.904416592290667e-06	-5.44190943727596e-05	-1.8773697024240116e-06	-5.364622406076047e-05
12.485120263821853	0.0011590913246556178	0.0011455899232424595	0.0012205999737665693	0.0012049873938382103	0.0012561658274852557	0.0012392554348274875	0.0012942997350336675	0.0012759361452967324	0.0013750837798264528	0.0013534356039872843	0.05867040772366754	0.057251111808437304	-1.8859669887339586e-06	-5.421661591814564e-05	-1.8591833991967593e-06	-5.3446657915956486e-05
12.560349394047481	0.0011589912759206928	0.0011454904802270093	0.0012204745781127246	0.001204863428555494	0.0012560246411538847	0.001239116253506902	0.0012941407074362821	0.0012757798223094537	0.0013748839049972702	0.0013532402135345042	0.058650226205659406	0.05723142889398361	-1.867661112016708e-06	-5.401387827577708e-05	-1.8411388081097935e-06	-5.324683747368053e-05
12.63603181762671	0.0011588915851427684	0.0011453913933512855	0.0012203496453981229	0.0012047399210104459	0.00125588398411029	0.0012389775938566317	0.0012939822848721122	0.0012756240937480921	0.0013746848113777453	0.0013530455858956503	0.05863012858321711	0.05721182779181769	-1.8494974719993063e-06	-5.381086736358509e-05	-1.82323445981937e-06	-5.304674885928118e-05
12.712170265880024	0.001158792251761118	0.0011452926620847711	0.0012202251758575047	0.001204616871442272	0.001255743857085943	0.0012388394565945766	0.0012938244686336894	0.0012754689608696606	0.0013744865015405197	0.0013528517235524085	0.058610115718167204	0.05719230934261057	-1.8314745889036477e-06	-5.360756887112794e-05	-1.8054688952252873e-06	-5.2846377973453373e-05
12.78876748658549	0.0011586932752343485	0.0011451942859163474	0.0012201011697562333	0.0012044942801205012	0.0012556042608499606	0.0012387018424757236	0.001293667260059105	0.0012753144249758666	0.0013742889781218413	0.0013526586290484226	0.058590188482693054	0.05717287439713595	-1.8135909931136368e-06	-5.340396825279092e-05	-1.7878406652557799e-06	-5.264571048527178e-05
12.865826244077915	0.0011585946550407697	0.0011450962643546685	0.0012199776273908146	0.0012043721473455	0.0012554651962097126	0.0012385647522927513	0.0012935106605327239	0.0012751604874138114	0.0013740922438225153	0.0013524663049902226	0.05857034775946619	0.05715352381639523	-1.7958452252046786e-06	-5.320005072803613e-05	-1.7703483308744578e-06	-5.244473183216303e-05
12.943349319348618	0.0011584963906787731	0.001144998596928533	0.0012198545490894191	0.001204250473448987	0.001255326664011441	0.0012384281868766333	0.0012933546714859038	0.0012750071495767005	0.0013738963014088637	0.001352274754048162	0.05855059444177852	0.057134258471752554	-1.7782358357181643e-06	-5.299580127440806e-05	-1.7529904628756088e-06	-5.224342721302233e-05
13.0213395101458	0.0011583984816672314	0.0011449012831872872	0.0012197319352124376	0.001204129258794586	0.0012551886651409024	0.0012382921470972807	0.001293199294397751	0.0012748544129045822	0.0013737011537137231	0.0013520839789573893	0.058530929433677055	0.057115079245059645	-1.7607613850608578e-06	-5.279120462306497e-05	-1.7357656417783807e-06	-5.204178158380035e-05
13.099799631075467	0.0011583009275458877	0.0011448043227012114	0.0012196097861530203	0.0012040085037783562	0.0012550512005240109	0.0012381566338641665	0.0012930445307958646	0.00127470227888508	0.0013735068036374355	0.0013518939825188172	0.05851135365010113	0.05709598702879404	-1.7434204434268324e-06	-5.258624525583677e-05	-1.718672457769535e-06	-5.1839779655116214e-05
13.178732513703073	0.0011582037278757673	0.0011447077150619303	0.0012194881023376454	0.001203888208829356	0.0012549142711274972	0.0012380216481269813	0.0012928903822571087	0.0012745507490541507	0.001373313254148873	0.0013517047676001204	0.058491868017019055	0.05707698272619145	-1.7262115905910397e-06	-5.238090739823065e-05	-1.7017095104709945e-06	-5.163740588490229e-05
13.258141006655675	0.0011581068822395955	0.0011446114598828317	0.0012193668842266938	0.001203768374410212	0.0012547778779595858	0.0012378871908762966	0.0012927368504083983	0.0012743998249968558	0.001373120508286477	0.0013515163371367496	0.058472473471569794	0.05705806725138175	-1.7091334159110433e-06	-5.217517501798774e-05	-1.684875408952853e-06	-5.143464447671109e-05
13.338027975724735	0.0011580103902422102	0.0011445155567994766	0.0012192461323150218	0.0012036490010176853	0.0012546420220706637	0.0012377532631442283	0.0012925839369274837	0.0012742495083481328	0.0013729285691592974	0.0013513286941329483	0.05845317096220403	0.05703924152952996	-1.6921845181153833e-06	-5.196903181792223e-05	-1.6681687715321483e-06	-5.123147937319272e-05
13.418396303969553	0.001157914251511008	0.001144420005470044	0.0012191258471325695	0.001203530089183272	0.001254506704553994	0.0012376198660051347	0.0012924316435437742	0.0012740998007936025	0.001372737439948084	0.0013511418416628138	0.05843396144882823	0.057020506496974495	-1.6753635051942883e-06	-5.176246123100858e-05	-1.6515882256713799e-06	-5.102789425154297e-05
13.49924889182131	0.0011578184656963768	0.0011443248055757627	0.0012190060292449568	0.001203411639473795	0.00125437192654641	0.0012374870005763042	0.0012922799720391535	0.0012739507040703708	0.0013725471239063613	0.0013509557828713483	0.05841484590295128	0.05700186310137027	-1.6586689943268174e-06	-5.1555446417078654e-05	-1.6351324078709567e-06	-5.082387251892362e-05
13.580588657187745	0.0011577230324721496	0.0011442299568213648	0.0012188866792541067	0.0012032936524920186	0.0012542376892290463	0.0012373546680186762	0.0012921289242488238	0.0012738022199678576	0.0013723576243615482	0.0013507705209755516	0.05839582530783104	0.05698331230183294	-1.6420996117195302e-06	-5.134797025618809e-05	-1.6187999635451644e-06	-5.061939730716114e-05
13.662418535558457	0.0011576279515360627	0.0011441354589355416	0.0012187677977988694	0.0012031761288772683	0.0012541039938280677	0.0012372228695375564	0.0012919785020621556	0.0012736543503286326	0.001372168944716077	0.001350586059265513	0.05837690065862513	0.05696485506908496	-1.6256539925266905e-06	-5.114001534473056e-05	-1.6025895469345616e-06	-5.0414451468722143e-05
13.744741480110864	0.0011575332226102276	0.0011440413116714134	0.0012186493855556688	0.0012030590693060668	0.0012539708416154209	0.0012370916063833602	0.0012918287074235627	0.0012735070970492709	0.001371981088448548	0.0013504024011055367	0.05835807296254279	0.056946492385603543	-1.6093307807236307e-06	-5.0931563990053164e-05	-1.5864998209776104e-06	-5.020901757091245e-05
13.827560461816718	0.0011574388454416028	0.0011439475148070021	0.0012185314432391463	0.001202942474492774	0.00125383823390959	0.0012369608798523564	0.0012916795423333785	0.0012733604620812171	0.0013717940591148876	0.0013502195499352735	0.0583393432389993	0.056928225245771805	-1.5931286289688415e-06	-5.0722598204266944e-05	-1.570529457170164e-06	-5.0003077890020675e-05
13.910878469549415	0.0011573448198024926	0.001143854068145727	0.001218413971602839	0.0012028263451902576	0.0012537061720763827	0.0012368306912874428	0.0012915310088487675	0.0012732144474316806	0.0013716078603495474	0.0013500375092708897	0.05832071251977038	0.05691005465602941	-1.5770461985181033e-06	-5.051309969963946e-05	-1.5546771355012812e-06	-4.979661440737693e-05
13.9946985101918	0.0011572511454910344	0.0011437609715168895	0.0012182969714398435	0.0012027106821905463	0.001253574657529708	0.001236701042078909	0.001291383109084629	0.00127306905516452	0.001371422495866695	0.001349856282706231	0.05830218184915205	0.05689198163502836	-1.561082159116066e-06	-5.030304988362655e-05	-1.538941544303174e-06	-4.95896088028025e-05
14.079023608744702	0.0011571578223317153	0.0011436682247761938	0.0012181804435835175	0.001202595486325531	0.001253443691732389	0.0012365719336652472	0.0012912358452145422	0.0012729242874011766	0.0013712379694614577	0.001349675873914037	0.05828375228412101	0.05687400721378847	-1.5452351887984897e-06	-5.0092429850379094e-05	-1.5233213801098267e-06	-4.9382042448337105e-05
14.163856808436103	0.001157064850175892	0.0011435758278062547	0.001218064388908182	0.001202480758467648	0.0012533132761969848	0.0012364433675339471	0.0012910892194717125	0.001272780146321596	0.001371054285011166	0.0013494962866471495	0.058265424894496355	0.0568561324358577	-1.5295039739312774e-06	-4.9881220379854874e-05	-1.5078153476804149e-06	-4.9173896406518036e-05
14.24920117083096	0.001156972228902309	0.0011434837805171256	0.001217948808329828	0.0012023664995305914	0.001253183412486609	0.0012363153452223166	0.0012909432341499283	0.0012726366341651754	0.001370871446476616	0.0013493175247397506	0.05824720076310486	0.05683835835746894	-1.513887208973684e-06	-4.966940192824287e-05	-1.4924221597200152e-06	-4.8965151419749775e-05
14.335059775941703	0.001156879958417655	0.0011433920828468446	0.0012178337028068635	0.0012022527104700409	0.0012530541022157998	0.001236187868318331	0.001290797891604562	0.001272493753231743	0.0013706894579033773	0.0013491395921086356	0.05822908098594837	0.056820686047708686	-1.4983835963985198e-06	-4.945695462282851e-05	-1.477140536855319e-06	-4.875578790700108e-05
14.421435722339384	0.0011567880386570985	0.0011433007347619738	0.0012177190733408416	0.0012021393922843884	0.0012529253470513657	0.0012360609384614715	0.0012906531942535545	0.0012723515058825248	0.001370508323423092	0.0013489624927544826	0.05821106667237288	0.05680311658867692	-1.4829918466192915e-06	-4.9243858257524975e-05	-1.4619692075435592e-06	-4.854578595850367e-05
14.50833212726552	0.0011566964695848628	0.0011432097362581684	0.0012176049209772304	0.0012020265460154973	0.0012527971487132803	0.0012359345573436026	0.0012905091445784462	0.0012722098945411595	0.0013703280472548232	0.0013487862307631697	0.05819315894524034	0.056785651075658486	-1.4677106778097915e-06	-4.903009228435229e-05	-1.446906907902508e-06	-4.833512532764761e-05
14.595752126744532	0.0011566052511947915	0.0011431190873607432	0.0012174912468061797	0.001201914172749461	0.0012526695089755708	0.0012358087267098513	0.0012903657451254092	0.001272068921694711	0.0013701486337064103	0.0013486108103070945	0.058175358941103365	0.05676829061729166	-1.4525388158615968e-06	-4.881563580927395e-05	-1.4319523816393523e-06	-4.812378542645712e-05
14.683698875697011	0.001156514383510939	0.0011430287881252586	0.00121737805196331	0.0012018022736173834	0.0012525424296672355	0.0012356834483595103	0.001290222998506305	0.0012719285898947059	0.001369970087175856	0.00134843623564653	0.05815766781038124	0.05675103633573952	-1.4374749942166684e-06	-4.8600467584564155e-05	-1.4171043799353356e-06	-4.791174531873499e-05
14.772175548053516	0.0011564238665881636	0.001142938838638114	0.001217265337630514	0.0012016908497961718	0.0012524159126731723	0.001235558724146951	0.001290080907399757	0.0012717889017581894	0.0013697924121527294	0.0013482625111309956	0.058140086717538224	0.056733889366864666	-1.422517953784952e-06	-4.838456600242402e-05	-1.4023616613225917e-06	-4.769898371351222e-05
14.861185336869132	0.0011563337005127436	0.0011428492390171592	0.001217153105036777	0.0012015799025093467	0.001252289959935128	0.0012354345559825622	0.0012899394745522527	0.0012716498599688055	0.0013696156132196075	0.0013480896412006594	0.058122616841267565	0.05671685086040917	-1.4076664428827948e-06	-4.816790909065172e-05	-1.3877229916173586e-06	-4.748547895963573e-05
14.95073145443871	0.0011562438854029844	0.0011427599894123042	0.0012170413554589967	0.0012014694330278594	0.0012521645734526513	0.0012353109458336903	0.0012897987027792395	0.0012715114672778788	0.0013694396950535152	0.0013479176303877523	0.05810525937467276	0.05669992198016936	-1.392919217028249e-06	-4.795047450228962e-05	-1.3731871437707918e-06	-4.727120903777471e-05
15.040817132412794	0.001156154421409873	0.0011426710900061619	0.0012169300902228515	0.0012013594426709376	0.0012520397552840952	0.0012351878957256206	0.0012896585949662826	0.0012713737265055407	0.0013692646624274304	0.001347746483318026	0.05808801552545633	0.056683103904181895	-1.3782750388491305e-06	-4.773223950996219e-05	-1.3587528977475338e-06	-4.705615155375931e-05
15.131445621914246	0.0011560653087177085	0.0011425825410146854	0.0012168193107036478	0.0012012499328069369	0.0012519155075475987	0.001235065407742552	0.0012895191540701996	0.001271236640541857	0.0013690905202117729	0.0013475762047122156	0.058070886516107555	0.05666639782490675	-1.3637326780648051e-06	-4.751318100118529e-05	-1.344419040470203e-06	-4.68402837327242e-05
15.222620193655578	0.0011559765475447708	0.001142494342687831	0.00121670901832721	0.001201140904854214	0.001251791832422116	0.0012349434840286087	0.0012893803831202466	0.0012711002123479832	0.0013689172733759515	0.0013474067993875457	0.05805387358409532	0.056649804949413025	-1.349290911291899e-06	-4.729327546917905e-05	-1.3301843656892895e-06	-4.662358241186437e-05
15.31434413805701	0.0011558881381439853	0.0011424064953102198	0.0012165992145707675	0.0012010323602820053	0.001251668732148444	0.0012348221267888524	0.001289242285219303	0.0012709644449573345	0.0013687449269899126	0.0013472382722592435	0.058036977982062615	0.05663332649957221	-1.334948521969706e-06	-4.707249900584576e-05	-1.3160476738825408e-06	-4.640602403302441e-05
15.406620765365147	0.0011558000808036199	0.0011423189992018309	0.0012164899009638797	0.0012009243006113422	0.001251546209030288	0.0012347013382903332	0.0012891048635451001	0.001270829341476789	0.0013685734862257403	0.0013470706283421	0.05802020097802323	0.05661696371224713	-1.3207043002049293e-06	-4.685082729377621e-05	-1.3020077720953677e-06	-4.618758463417749e-05
15.499453405772549	0.0011557123758479805	0.0011422318547186974	0.001216381079089363	0.001200816727415967	0.0012514242654353338	0.0012345811208631468	0.0012889681213514575	0.0012706949050879032	0.0013684029563592688	0.0013469038727520447	0.058003543855563305	0.05660071783948993	-1.3065570427473958e-06	-4.662823560105944e-05	-1.2880634739304356e-06	-4.596823984515108e-05
15.592845409537835	0.0011556250236381203	0.0011421450622536094	0.001216272750584232	0.0012007096423232648	0.0012513029037963367	0.0012344614769015058	0.0012888320619695354	0.0012705611390481416	0.0013682333427717176	0.0013467380107077408	0.05798700791404321	0.056584590148737464	-1.2925055528313287e-06	-4.6404698771956854e-05	-1.2742135993906722e-06	-4.5747964877995706e-05
15.686800147106629	0.0011555380245725777	0.001142058622236852	0.0012161649171406766	0.0012006030470152291	0.001251182126612245	0.001234342408864849	0.00128869668880913	0.0012704280466921526	0.0013680646509513764	0.001346573047532232	0.05797059446880328	0.056568581923015504	-1.2785486400452434e-06	-4.618019121818695e-05	-1.2604569747248773e-06	-4.552673451788114e-05
15.781321009233178	0.0011554513790881155	0.0011419725351369393	0.0012160575805070417	0.0012004969432294324	0.0012510619364493332	0.0012342239192789596	0.0012885620053599762	0.0012702956314330428	0.0013678968864953025	0.0013464089886545988	0.0579543048513736	0.05655269446113736	-1.2646851202955181e-06	-4.595468691387383e-05	-1.246792432434661e-06	-4.530452311968247e-05
15.87641140710273	0.001155365087660473	0.0011418868014613636	0.0012159507424888247	0.0012003913327600084	0.0012509423359423515	0.0012341060107370924	0.0012884280151930715	0.0012701638967636817	0.0013677300551110435	0.0013462458396116396	0.05793814040968461	0.05653692907791634	-1.2509138156346564e-06	-4.572815938480579e-05	-1.2332188110792883e-06	-4.5081304595656624e-05
15.972074772454643	0.0011552791508051535	0.0011418014217573806	0.0012158444049497107	0.0012002862174586807	0.0012508233277957169	0.0012339886859011558	0.0012882947219620456	0.001270032846258045	0.0013675641626184176	0.0013460836060496084	0.057922102508282815	0.056521287104370606	-1.2372335541866938e-06	-4.5500581701524156e-05	-1.2197349551932787e-06	-4.485705240944715e-05
16.06831455770623	0.0011551935690781955	0.0011417163966127772	0.0012157385698125965	0.0012001815992357737	0.0012507049147846968	0.0012338719475028708	0.0012881621294045208	0.0012699024835725523	0.0013673992149512853	0.0013459222937259475	0.05790619252854833	0.05650576988793758	-1.2236431700483191e-06	-4.5271926471135426e-05	-1.2063397152152835e-06	-4.463173956828492e-05
16.165134236077357	0.0011551083430769926	0.0011416317266566864	0.001215633239060667	0.0012000774800612752	0.0012505870997566438	0.0012337557983449932	0.0012880302413435323	0.0012697728124474602	0.0013672352181593901	0.001345761908511081	0.057890411868916115	0.05649037879268895	-1.2101415031483612e-06	-4.504216582759679e-05	-1.193031947322419e-06	-4.440533861238549e-05
16.262537301715792	0.001155023473441102	0.0011415474125603955	0.0012155284147384638	0.001199973861965896	0.0012504698856322298	0.001233640241302529	0.0012878990616889449	0.0012696438367082576	0.001367072178410205	0.00134560245639022	0.05787476194509944	0.05647511519955045	-1.1967273992000843e-06	-4.481127142505481e-05	-1.1798105134155218e-06	-4.417782161009187e-05
16.36052726982327	0.0011549389608530867	0.0011414634550381804	0.0012154240989529898	0.0011998707470421606	0.0012503532754067153	0.0012335252793239807	0.0012877685944389105	0.0012695155602670941	0.0013669101019908203	0.001345443943465206	0.05785924419031774	0.05645998050652161	-1.1833997095129709e-06	-4.457921442621582e-05	-1.1666742808997058e-06	-4.39491601445241e-05
16.459107676782416	0.001154854806039373	0.0011413798548481624	0.0012153202938748379	0.0011997681374455239	0.0012502372721512453	0.0012334109154326332	0.0012876388436813585	0.0012693879871242464	0.0013667489953098784	0.0013452863759563962	0.05784386005552716	0.056444976128902286	-1.1701572909779759e-06	-4.43459654962397e-05	-1.1536221226774238e-06	-4.371932530830569e-05
16.55828208028434	0.0011547710097711073	0.0011412966127931604	0.0012152170017393172	0.001199666035395485	0.0012501218790141482	0.0012332971527278269	0.0012875098135954853	0.0012692611213695798	0.0013665888648995077	0.0013451297602045573	0.057828611009654925	0.056430103499520164	-1.1569990059044633e-06	-4.411149479197074e-05	-1.140652917030506e-06	-4.3488287694321004e-05
16.658054059457015	0.0011546875728650585	0.0011412137297215884	0.0012151142248476338	0.0011995644431767535	0.0012500070992222904	0.0012331839943862928	0.0012873815084533057	0.0012691349671840734	0.0013664297174173325	0.001344974102672824	0.05781349853983553	0.056415364068962304	-1.1439237219343368e-06	-4.387577195266723e-05	-1.1277655474631679e-06	-4.32560173838914e-05
16.758427214994473	0.0011546044961845104	0.0011411312065283464	0.0012150119655680632	0.0011994633631404125	0.001249892936082422	0.001233071443663486	0.0012872539326212035	0.0012690095288413448	0.0013662715596484837	0.001344819409948664	0.057798524151652944	0.05640075930581032	-1.1309303119492325e-06	-4.363876609167483e-05	-1.1149589026464984e-06	-4.302248394003061e-05
16.859405169286727	0.0011545217806401928	0.0011410490441557443	0.0012149102263371658	0.0011993627977051168	0.0012497793929825752	0.0012329595038949573	0.001287127090561529	0.0012688848107092158	0.0013661143985076681	0.0013446656887458968	0.05778368936938466	0.056386290696877485	-1.1180176539230674e-06	-4.340044578421409e-05	-1.1022318762996322e-06	-4.27876563964813e-05
16.960991566550526	0.00115443942719122	0.0011409672435944373	0.0012148090096610166	0.0011992627493583104	0.0012496664733934741	0.0012328481784977432	0.0012870009868342165	0.0012687608172513053	0.0013659582410412618	0.001344512945906741	0.057768995736248156	0.0563719597474525	-1.1051846308613236e-06	-4.316077906038607e-05	-1.0895833671090843e-06	-4.2551503249471656e-05
17.063190072960847	0.001154357436846049	0.0011408858058843774	0.0012147083181164558	0.0011991632206574605	0.0012495541808699693	0.0012327374709717805	0.0012868756260984305	0.0012686375530286424	0.001365803094429444	0.0013443611884038907	0.05775444481465391	0.05635776798154319	-1.092430130693496e-06	-4.291973339368149e-05	-1.0770122785830338e-06	-4.231399244566947e-05
17.166004376783235	0.0011542758106634608	0.0011408047321157966	0.0012146081543523688	0.0011990642142313311	0.0012494425190525077	0.0012326273849013593	0.001286751013114248	0.001268515022701325	0.00136564896598837	0.0013442104233426493	0.057740038186460486	0.05634371694212491	-1.0797530461603352e-06	-4.267727569107205e-05	-1.0645175189880063e-06	-4.207509137374443e-05
17.26943818850684	0.0011541945497535527	0.001140724023430188	0.0012145085210909837	0.0011989657327812564	0.0012493314916686182	0.0012325179239565814	0.001286627152744361	0.0012683932310301868	0.001365495863172376	0.0013440606579630716	0.057725777453232235	0.05632980819139479	-1.0671522747054268e-06	-4.243337228287958e-05	-1.0520980012404535e-06	-4.1834766854514926e-05
17.37349524097843	0.0011541136552787607	0.0011406436810213257	0.0012144094211291993	0.0011988677790824606	0.0012492211025344358	0.0012324090918948661	0.0012865040499558198	0.001268272182878514	0.0013653437935762349	0.0013439118996421697	0.057711664236502265	0.05631604331102588	-1.0546267183572308e-06	-4.21879889106469e-05	-1.0397526427749146e-06	-4.159298512818044e-05
17.478179289537028	0.0011540331284548985	0.0011405637061362981	0.0012143108573399372	0.0011987703559853916	0.0012491113555562494	0.0012323008925624725	0.0012863817098218073	0.0012681518832137859	0.0013651927649374436	0.0013437641558961492	0.05769770017804038	0.056302423902429274	-1.0421752836605597e-06	-4.194109071820051e-05	-1.0274803654798312e-06	-4.134971184585612e-05
17.583494112149474	0.0011539529705522098	0.0011404841000765568	0.001214212832673514	0.0011986734664170785	0.0012490022547320728	0.0012321933298960518	0.0012862601375234369	0.0012680323371094405	0.00136504278513855	0.001343617434382678	0.057683886940122414	0.05628895158701528	-1.0297968815681582e-06	-4.169264224068714e-05	-1.015280095590862e-06	-4.110491205880362e-05
17.689443509546752	0.0011538731828964473	0.0011404048641989884	0.0012141153501590398	0.0011985771133825155	0.0012488938041532497	0.001232086407924225	0.0012861393383515841	0.0012679135497466799	0.001364893862209521	0.0013434717429032003	0.057670226205803476	0.05627562800646416	-1.0174904273062627e-06	-4.1442607391417585e-05	-1.003150763547768e-06	-4.0858550204969646e-05
17.79603130536116	0.0011537937668699805	0.0011403259999170185	0.0012140184129058565	0.0011984812999660834	0.0012487860080060936	0.0012319801307692057	0.0012860193177087708	0.0012677955264163126	0.0013647460043301675	0.0013433270894053048	0.05765671967919976	0.056262454822994454	-1.0052548402956704e-06	-4.119094945240209e-05	-9.910913039423708e-07	-4.061059010035395e-05
17.90326134626431	0.0011537147239129046	0.0011402475087017138	0.0012139220241049783	0.0011983860293329736	0.001248678870573542	0.0012318745026484218	0.0012859000811110488	0.0012676782725206121	0.0013645992198325838	0.0013431834819851059	0.057643369085767934	0.05624943371964133	-9.930890440589327e-07	-4.093763106208237e-05	-9.791006554188061e-07	-4.03609949272965e-05
18.011137502105942	0.001153636055524194	0.0011401693920829303	0.001213826187030583	0.0011982913047306639	0.0012485723962368605	0.001231769527876201	0.0012857816341899503	0.0012675617935752287	0.0013644535172036587	0.001343040928889698	0.05763017617259337	0.05623656640053436	-9.809919660650965e-07	-4.0682614202397493e-05	-9.671777604801021e-07	-4.010972721954498e-05
18.119663666053608	0.001153557763262865	0.0011400916516504712	0.0012137309050415203	0.0011981971294904084	0.0012484665894773638	0.0012316652108654697	0.0012856639826944586	0.0012674460952111267	0.0013643089050876188	0.0013428994385196351	0.057617142708681596	0.056223854591182496	-9.68962537703684e-07	-4.042586018890293e-05	-9.55321565526343e-07	-3.985674885512158e-05
18.228843754733095	0.0011534798487491604	0.0011400142890552638	0.0012136361815828433	0.0011981035070287515	0.001248361454878172	0.0012315615561294744	0.0012855471324930098	0.0012673311831765523	0.0013641653922886103	0.0013427590194314556	0.057604270485253246	0.05621130003876383	-9.56999694113822e-07	-4.016732965669845e-05	-9.435310206681868e-07	-3.9602021041945656e-05
18.338681708369887	0.0011534023136657676	0.0011399373060105725	0.0012135420201873821	0.0011980104408490873	0.0012482569971260056	0.0012314585682835588	0.0012854310895755454	0.0012672170633390477	0.0013640229877733433	0.0013426196803402637	0.05759156131604399	0.05619890451241292	-9.451023741122513e-07	-3.990698254829894e-05	-9.318050796054342e-07	-3.934550430398365e-05
18.44918149093129	0.0011533251597590493	0.0011398607042932224	0.001213448424477335	0.0011979179345432277	0.0012481532210130034	0.0012313562520469543	0.001285315860055589	0.0012671037416874947	0.0013638817006737692	0.0013424814301223422	0.05757901703760878	0.05618666980352396	-9.332695200987839e-07	-3.9644778101727285e-05	-9.20142699594069e-07	-3.9087158471340366e-05
18.56034709026951	0.0011532483888403043	0.0011397844857448558	0.0012133553981658952	0.0011978259917930162	0.0012480501314385815	0.0012312546122446102	0.0012852014501723687	0.0012669912243341973	0.0013637415402898126	0.0013423442778178244	0.05756663950963191	0.05617459772604713	-9.21500077938342e-07	-3.9380674837052876e-05	-9.085428413083477e-07	-3.8826942666631004e-05
18.672182518265565	0.0011531720027870497	0.0011397086522732052	0.0012132629450589047	0.0011977346163719576	0.00124794773341132	0.0012311536538090553	0.001285087866292971	0.0012668795175169994	0.0013636025160921484	0.0013422082326334016	0.057554430615238766	0.056162690116798156	-9.097929968447313e-07	-3.911463054206976e-05	-8.970044687237055e-07	-3.856481529077027e-05
18.784691810974078	0.0011530960035443364	0.0011396332058534026	0.0012131710690565475	0.001197643812146898	0.0012478460320508977	0.0012310533817823024	0.001284975114914547	0.0012667686276014516	0.0013634646377250394	0.0013420733039450964	0.05754239226131599	0.056150948835765005	-8.981472292947726e-07	-3.884660226022296e-05	-8.855265490317552e-07	-3.830073401059342e-05
18.897879028768923	0.0011530203931260743	0.001139558148529299	0.0012130797741550594	0.0011975535830797105	0.001247745032590041	0.0012309538013177735	0.001284863202666539	0.0012666585610830005	0.001363327915009204	0.0013419395013010646	0.057530526378833255	0.056139375766426886	-8.865617309276874e-07	-3.8576546276397616e-05	-8.741080525526829e-07	-3.8034655745949886e-05
19.01174825648978	0.001152945173616402	0.0011394834824148248	0.0012129890644484874	0.001197463933229037	0.001247644740376533	0.001230854917682273	0.0012847521363129695	0.0012665493245892353	0.0013631923579447594	0.0013418068344244658	0.05751883492317241	0.05612797281607134	-8.750354604349433e-07	-3.830441810312446e-05	-8.627479526077467e-07	-3.776653665490959e-05
19.126303603589555	0.001152870347171065	0.0011394092096953638	0.0012128989441304644	0.0011973748667520438	0.0012475451608752355	0.0012307567362579896	0.001284641922754752	0.00126644092488216	0.001363057976714197	0.0013416753132163724	0.0575073198744606	0.05611674191612033	-8.635673794587725e-07	-3.8030172466091416e-05	-8.514452254273358e-07	-3.7496332119746345e-05
19.241549204282624	0.0011527959160188377	0.0011393353326291647	0.0012128094174960347	0.0011972863879062233	0.0012474462996701714	0.0012306592625445413	0.0012845325690320599	0.001266333368860521	0.0013629247816854273	0.0013415449477587427	0.05749598323790689	0.05610568502246065	-8.521564524620676e-07	-3.775376328879476e-05	-8.401988500451527e-07	-3.722399673328214e-05
19.357489217694134	0.0011527218824629616	0.001139261853548772	0.0012127204889435005	0.0011971985010512227	0.0012473481624666295	0.0012305625021610516	0.0012844240823267294	0.0012662266635621662	0.0013627927834148701	0.0013414157483174365	0.057484827044147056	0.05609480411577616	-8.408016466962889e-07	-3.747514368060423e-05	-8.290078082192828e-07	-3.6949484284398704e-05
19.474127828010037	0.0011526482488826084	0.0011391887748624836	0.0012126321629763017	0.0011971112106507024	0.0012472507550933066	0.0012304664608482664	0.001284316469964703	0.001266120816166449	0.0013626619926505965	0.0013412877253452876	0.057473853349592575	0.05608410120189079	-8.295019320063088e-07	-3.7194265918000236e-05	-8.178710842830089e-07	-3.6672747741994804e-05
19.59146924462811	0.001152575017734391	0.0011391160990558511	0.0012125444442049507	0.0011970245212742459	0.001247154083504512	0.001230371144470717	0.0012842097394185363	0.0012660158339966876	0.0013625324203355481	0.0013411608894852434	0.05746306423678269	0.05607357831211208	-8.18256280773165e-07	-3.691108143097366e-05	-8.067876650771563e-07	-3.639373924085865e-05
19.709517702309874	0.0011525021915538794	0.0011390438286931874	0.001212457337348976	0.001196938437599285	0.0012470581537823802	0.0012302765590189088	0.0012841038983099253	0.0012659117245226504	0.0013624040776107885	0.0013410352515735424	0.05745246181474567	0.05606323750358098	-8.07063667839468e-07	-3.662554078906477e-05	-7.957565398434077e-07	-3.6112410066319045e-05
19.828277461333414	0.0011524297729571594	0.0011389719664191217	0.0012123708472389196	0.0011968529644130754	0.0012469629721391473	0.0012301827106115657	0.0012839989544122961	0.0012658084953631036	0.0013622769758188263	0.0013409108226429636	0.05744204821936254	0.056053080859629414	-7.959230703333264e-07	-3.6337593681934344e-05	-7.847767001054745e-07	-3.5828710637786365e-05
19.94775280764713	0.0011523577646424244	0.0011389005149601739	0.0012122849788183728	0.0011967681066147016	0.001246868544919466	0.0012300896054979033	0.0012838949156534422	0.0012657061542883945	0.0013621511265070059	0.0013407876139261274	0.05743182561373751	0.056043110490140914	-7.848334676163055e-07	-3.604718890584668e-05	-7.738471395979732e-07	-3.5542590494319626e-05
20.067948053024427	0.0011522861693915854	0.0011388294771263628	0.001212199737146036	0.0011966838692171232	0.0012467748786027532	0.0012299972500599498	0.0012837917901181999	0.0012656047092230865	0.00136202654143094	0.0013406656368588575	0.057421796188575985	0.05603332853191674	-7.737938411663328e-07	-3.575427434623912e-05	-7.629668541172391e-07	-3.5253998276085774e-05
20.188867535219305	0.001152214990071925	0.0011387588558128498	0.0012121151273978333	0.001196600257349261	0.001246681979805594	0.0012299056508149155	0.0012836895860511832	0.001265504168248647	0.0013619032325580239	0.0013405449030836115	0.057411962162564625	0.056023737149049936	-7.628031744493294e-07	-3.5458796960236016e-05	-7.521348414371923e-07	-3.4962881708983096e-05
20.31051561812294	0.0011521442296377762	0.001138688654001605	0.001212031154869056	0.001196517276258115	0.001246589855284182	0.0012298148144175938	0.0012835883118595634	0.0012654045396061726	0.0013617812120710012	0.0013404254244529588	0.05740232578276081	0.05601433853330248	-7.518604528550243e-07	-3.5160702761022344e-05	-7.413501012295404e-07	-3.466918758851523e-05
20.432896691921076	0.0011520738911322324	0.0011386188747631125	0.0012119478249765486	0.0011964349313109282	0.001246498511936804	0.0012297247476628149	0.0012834879761158978	0.0012653058316991757	0.0013616604923715984	0.0013403072130331339	0.0573928893249864	0.056005134904491265	-7.409646635729225e-07	-3.485993679969157e-05	-7.306116349302047e-07	-3.437286176122267e-05
20.55601517325261	0.0011520039776888968	0.0011385495212581059	0.0012118651432609382	0.0011963532279973899	0.001246407956806377	0.0012296354574879442	0.0012833885875610167	0.0012652080530964147	0.0013615410860842244	0.0013401902811076502	0.05738365509422794	0.055996128510876084	-7.301147954535264e-07	-3.455644314606654e-05	-7.199184456387064e-07	-3.407384910772415e-05
20.679875505368887	0.0011519344925336615	0.0011384805967393388	0.0012117831153889052	0.0011962721719318789	0.0012463181970830293	0.0012295469509754236	0.0012832901551069593	0.0012651112125347842	0.0013614230060597422	0.0013400746411809802	0.0573746254250433	0.05598732162955959	-7.193098389424168e-07	-3.425016487210164e-05	-7.092695380149505e-07	-3.377209352437016e-05
20.804482158294064	0.0011518654389865211	0.0011384121045533895	0.0012117017471554943	0.0011961917688557513	0.001246229240106728	0.0012294592353553663	0.001283192687839964	0.0012650153189222495	0.0013613062653793037	0.001339960305982303	0.05736580268197466	0.05597871656688579	-7.085487859796388e-07	-3.394104403411924e-05	-6.9866391818902e-07	-3.346753790628432e-05
20.92983962898646	0.0011517968204634162	0.0011383440481424925	0.0012116210444864653	0.0011961120246396627	0.0012461410933699503	0.0012293723180081863	0.00128309619502351	0.0012649203813408362	0.001361190877358251	0.0013398472884693139	0.057357189259968834	0.05597031565885254	-6.978306298513828e-07	-3.3629021651632174e-05	-6.881005936319393e-07	-3.316012412718505e-05
21.055952441500814	0.0011517286404781292	0.0011382764310464229	0.0012115410134407028	0.0011960329452859496	0.0012460537645204222	0.0012292862064672986	0.001283000686101428	0.001264826409049688	0.001361076855550105	0.0013397356018321205	0.05734878758480245	0.05596212127152696	-6.871543651084527e-07	-3.331403768969121e-05	-6.775785730567946e-07	-3.284979302106694e-05
21.18282514715158	0.0011516609026441926	0.0011382092569043958	0.0012114616602126487	0.0011959545369310373	0.0012459672613638823	0.0012292009084218442	0.001282906170701047	0.0012647334114881564	0.0013609642137506056	0.0013396252594971866	0.05734060011351534	0.055954135801464196	-6.765189874673866e-07	-3.299603103970594e-05	-6.67096866336335e-07	-3.2536484364242835e-05
21.31046232467717	0.0011515936106768537	0.0011381425294570188	0.0012113829911348012	0.0011958768058479064	0.0012458815918669197	0.0012291164317194843	0.0012828126586364196	0.0012646413982789722	0.0013608529660018435	0.0013395162751313687	0.05733262933484958	0.05594636167614074	-6.659234936803524e-07	-3.267493949810074e-05	-6.566544843546532e-07	-3.222013685322267e-05
21.438868580405217	0.001151526768395068	0.001138076252548273	0.0012113050126802464	0.0011957997584485995	0.0012457967641598504	0.0012290327843692407	0.0012827201599115948	0.0012645503792314593	0.0013607431265964557	0.0013394086626460154	0.05732487776969779	0.05593880135438676	-6.553668814258604e-07	-3.2350699746608313e-05	-6.46250438921317e-07	-3.190068808603397e-05
21.568048548418737	0.0011514603797235343	0.001138010430127537	0.0012112277314652467	0.0011957234012867773	0.0012457127865396567	0.0012289499745443857	0.001282628684723957	0.0012644603643448163	0.001360634710081911	0.001339302436201148	0.05731734797155615	0.05593145732683066	-6.448481492202923e-07	-3.202324733220241e-05	-6.35883742670755e-07	-3.157807454248762e-05
21.69800689072348	0.0011513944486947634	0.0011379450662516457	0.001211151154251869	0.0011956477410603194	0.0012456296674729695	0.0012288680105853897	0.0012825382434676197	0.0012643713638114528	0.0013605277312648569	0.0013391976102097108	0.057310042526985495	0.05592433211634813	-6.343662963172875e-07	-3.169251664647543e-05	-6.25553408963378e-07	-3.125223156316692e-05
21.828748297416116	0.0011513289794511893	0.0011378801650869844	0.001211075287950665	0.0011955727846139706	0.0012455474155991144	0.0012287869010029154	0.0012824488467368842	0.0012642833880203846	0.0013604222052155555	0.0013390941993418998	0.05730296405607979	0.05591742827851893	-6.239203225472806e-07	-3.135844090182416e-05	-6.152584517424634e-07	-3.0923093327223095e-05
21.960277486853503	0.00115126397624733	0.0011378157309116423	0.0012110001396234127	0.0011954985389420539	0.0012454660397332189	0.001228706654480886	0.0012823605053297754	0.0012641964475607107	0.0013603181472724144	0.0013389922185295885	0.05729611521294326	0.055910748402091856	-6.135092282420415e-07	-3.1020952111354694e-05	-6.049978854396135e-07	-3.059059283097576e-05
22.092599205822967	0.001151199443451972	0.00113775176811758	0.0012109257164858874	0.0011954250111912098	0.0012453855488693626	0.0012286272798795875	0.0012822732302516186	0.0012641105532251256	0.001360215573046571	0.001338891682970808	0.05728949868617378	0.05590429510945528	-6.03132014126255e-07	-3.067998106615066e-05	-5.947707248706718e-07	-3.0254661866513377e-05
22.225718229713628	0.0011511353855504158	0.0011376882812128642	0.00121085202591071	0.0011953522086632106	0.001245305952183804	0.0012285487862388506	0.0012821870327187081	0.0012640257160135256	0.0013601144984265957	0.0013387926081343338	0.05728311719935404	0.05589807105711769	-5.927876811891511e-07	-3.033545731262466e-05	-5.845759851238336e-07	-2.9915230999238984e-05
22.359639362688714	0.0011510718071467447	0.0011376252748239227	0.0012107790754302243	0.0011952801388178049	0.0012452272590382481	0.0012284711827812704	0.0012821019241620196	0.001263941947136657	0.0013600149395832488	0.0013386950097643388	0.057276973511551255	0.05589207893619549	-5.824752306159836e-07	-2.9987309130841133e-05	-5.744126814859196e-07	-2.9572229546581674e-05
22.494367437858962	0.0011510087129661503	0.0011375627536978547	0.00121070687273944	0.0011952088092756297	0.0012451494789831865	0.0012283944789154974	0.0012820179162310063	0.0012638592580198433	0.001359916912974347	0.0013385989038851415	0.05727107041782675	0.05588632147290542	-5.72193663610221e-07	-2.963546350781554e-05	-5.642798292524245e-07	-2.9225585551129196e-05
22.629907317457054	0.0011509461078573046	0.0011375007227047921	0.0012106354256990397	0.0011951382278211796	0.0012450726217613048	0.0012283186842395992	0.0012819350207974672	0.0012637776603067912	0.0013598204353497208	0.001338504306806048	0.0572654107497486	0.05588080142907171	-5.619419812981363e-07	-2.927984611450496e-05	-5.541764436572602e-07	-2.8875225758673295e-05
22.766263893012997	0.0011508839967947682	0.0011374391868402885	0.001210564742338428	0.001195068402405822	0.001244996697310942	0.0012282438085444646	0.0012818532499594812	0.001263697165863449	0.0013597255237562528	0.0013384112351262727	0.057259997375919615	0.05587552160263346	-5.517191846576841e-07	-2.8920381283409347e-05	-5.441015397886217e-07	-2.852107559594974e-05
22.903442085530802	0.0011508223848814463	0.001137378151227766	0.0012104948308588389	0.0011949993411508703	0.0012449217157696152	0.0012281698618172845	0.0012817726160454094	0.0012636177867819454	0.0013596321955430112	0.0013383197057399532	0.0572548332025089	0.055870484828167456	-5.41524274372783e-07	-2.855699198200945e-05	-5.340541324398013e-07	-2.8163059143743174e-05
23.041446845665973	0.0011507612773510951	0.0011373176211210017	0.0012104256996365074	0.0011949310523507184	0.0012448476874776177	0.0012280968542450917	0.0012816931316179793	0.001263539535384601	0.0013595404683664838	0.0013382297358412588	0.05724992117379286	0.05586569397741522	-5.313562507188244e-07	-2.8189599787176167e-05	-5.240332360137781e-07	-2.7801099112739758e-05
23.180283153904217	0.0011507006795708754	0.0011372576019066695	0.0012103573572258993	0.0011948635444760333	0.0012447746229816768	0.0012280247962183715	0.0012816148094784458	0.0012634624242280142	0.0013594503601959084	0.0013381413429295994	0.05724526427270798	0.05586115195981957	-5.212141134334353e-07	-2.781812485874724e-05	-5.140378643766347e-07	-2.7435116816743044e-05
23.31995602074116	0.0011506405970439569	0.001137198099106927	0.0012102898123630041	0.0011947968261770093	0.0012447025330386905	0.0012279536983347398	0.0012815376626708291	0.0012633864661072292	0.0013593618893187043	0.0013380545448149273	0.05724086552140913	0.0558568617230732	-5.110968616271402e-07	-2.7442485914602743e-05	-5.040670307951065e-07	-2.706503214860989e-05
23.460470486863187	0.0011505810354121603	0.001137139118382042	0.0012102230739686763	0.0011947309062866744	0.0012446314286195144	0.0012278835714026792	0.0012814617044862198	0.0012633116740599633	0.0013592750743459928	0.0013379693596231295	0.057236727981839555	0.05585282625366939	-5.010034936523897e-07	-2.7062600202576448e-05	-4.9411974777612e-07	-2.6690763552161823e-05
23.60183162332936	0.0011505220004586728	0.0011370806655330906	0.001210157151152062	0.0011946657938242734	0.0012445613209128457	0.0012278144264453645	0.001281386948467188	0.001263238061370939	0.0013591899342182457	0.0013378858058015431	0.05723285475630995	0.05584904857747	-4.909330069908027e-07	-2.667838347358842e-05	-4.841950269791895e-07	-2.6312227995817228e-05
23.744044531754422	0.001150463498110785	0.0011370227465046813	0.0012100920532140636	0.0011946014979986957	0.0012444922213291504	0.0012277462747045354	0.0012813134084122448	0.0012631656415762699	0.0013591064882110056	0.001337803902124543	0.057229248988085214	0.055845531760277255	-4.808843981274e-07	-2.628974995344535e-05	-4.742918790811082e-07	-2.5929340944863544e-05
23.887114344492932	0.0011504055344427134	0.0011369653673877545	0.0012100277896508957	0.0011945380282119902	0.0012444241415046934	0.001227679127644467	0.001281241098380417	0.001263094428467955	0.0013590247559407491	0.0013377236676992668	0.05722591386198419	0.055842278908417385	-4.7085666243697893e-07	-2.5896612313863754e-05	-4.6440931366492633e-07	-2.5542016332896766e-05
24.031046224824397	0.001150348115678444	0.0011369085344224137	0.0012099643701576847	0.001194475394062922	0.001244357093305618	0.001227612996955992	0.001281170032695882	0.0012630244360984323	0.001358944757370831	0.0013376451219714175	0.057222852604986836	0.05583929316933392	-4.6084879407048973e-07	-2.5498881645213967e-05	-4.5454633912280634e-07	-2.5150166535092833e-05
24.175845367139747	0.001150291248194655	0.0011368522540008274	0.0012099018046321513	0.0011944136053506135	0.0012442910888321183	0.00122754789456061	0.0012811002259527063	0.0012629556787852327	0.0013588665128175558	0.001337568284731197	0.05722006848685325	0.05583657773218967	-4.508597858162572e-07	-2.5096467424101654e-05	-4.447019624946938e-07	-2.4753702335983396e-05
24.32151699712871	0.0011502349385236839	0.0011367965326701803	0.0012098401031783563	0.0011943526720782495	0.0012442261404226865	0.0012274838326146787	0.0012810316930196664	0.0012628881711157212	0.001358790042956362	0.0013374931761193423	0.05721756482075276	0.05583413582848044	-4.4088862898895853e-07	-2.4689277485140382e-05	-4.348751893720401e-07	-2.435253290158923e-05
24.468066371968433	0.0011501791933565503	0.0011367413771356755	0.0012097792761105173	0.0011942926044568453	0.0012441622606584341	0.0012274208235136673	0.0012809644490451575	0.001262821927951917	0.0013587153688281162	0.001337419816633271	0.0572153449639018	0.0558319707326594	-4.309343133003865e-07	-2.427721798919924e-05	-4.250650237789741e-07	-2.3946565749000115e-05
24.61549878051318	0.001150124019546044	0.0011366867942636057	0.0012097193339569003	0.0011942334129090985	0.0012440994623675037	0.0012273588798965074	0.001280898509462203	0.0012627569644354162	0.0013586425118455349	0.0013373482271333559	0.057213412318215945	0.05583008576276866	-4.2099582676490693e-07	-2.3860193393843154e-05	-4.1527046805694273e-07	-2.3535706715399618e-05
24.763819543485244	0.0011500694241098571	0.0011366327910844625	0.0012096602874637726	0.0011941751080732923	0.0012440377586295458	0.0012272980146500081	0.0012808338899935408	0.001262693295992389	0.0013585714937997143	0.001337278428849296	0.05721177033096991	0.05582848428108661	-4.110721555389968e-07	-2.3438106419332305e-05	-4.0549052273113756e-07	-2.3119859926951092e-05
24.91303401366693	0.0011500154142337945	0.0011365793747961323	0.001209602147599449	0.0011941177008072989	0.0012439771627803069	0.0012272382409133692	0.0012807706066568286	0.0012626309383386959	0.0013585023368668013	0.0013372104433866374	0.05721042249547167	0.05582716969478246	-4.01162283793742e-07	-2.3010858015731772e-05	-3.9572418637171675e-07	-2.2698927764547294e-05
25.063147576093755	0.0011499619972750307	0.0011365265527671282	0.001209544925558399	0.001194061202192636	0.0012439176884162777	0.0012271795720827738	0.0012807086757699276	0.0012625699074850767	0.0013584350636147756	0.00133714429273339	0.05720937235174496	0.05582614545658336	-3.912651936237646e-07	-2.2578347331908555e-05	-3.8597045549058906e-07	-2.227281083344579e-05
25.214165648248784	0.0011499091807654353	0.0011364743325398975	0.0012094886327654363	0.0011940056235386126	0.0012438593493994442	0.001227122021816062	0.0012806481139562955	0.0012625102197424513	0.0013583696970103703	0.0013370799992667875	0.05720862348722639	0.05582541506545235	-3.813798648910974e-07	-2.2140471679893414e-05	-3.7622832441911586e-07	-2.1841407929185097e-05
25.366093680258146	0.0011498569724149583	0.001136422721834186	0.0012094332808799892	0.0011939509763865448	0.0012438021598621212	0.0012270656040374998	0.0012805889381504768	0.0012624518917273135	0.0013583062604261152	0.0013370175857601667	0.057208179537471975	0.055824982067279295	-3.715052751132944e-07	-2.1697126501490915e-05	-3.6649678518407836e-07	-2.1404616004250254e-05
25.518937155087716	0.0011498053801150794	0.0011363717285504638	0.0012093788818004433	0.0011938972725140523	0.0012437461342118769	0.001227010332942627	0.001280531165603695	0.001262394940367225	0.001358244777647519	0.0013369570753899776	0.0572080441868779	0.05582485005558271	-3.6164039931597947e-07	-2.1248205331420023e-05	-3.5677482734895044e-07	-2.096233013115789e-05
25.672701588741027	0.0011497544119423323	0.0011363213607734305	0.0012093254476685815	0.0011938445239394473	0.0012436912871365599	0.0012269562230032194	0.0012804748138895623	0.0012623393829064267	0.0013581852728803958	0.001336898491742939	0.05720822116941344	0.05582502267222271	-3.5178420991575227e-07	-2.0793599763341275e-05	-3.4706143790547844e-07	-2.0514443469038524e-05
25.827392530458226	0.0011497040761618757	0.001136271626775562	0.0012092729908740865	0.0011937927429261825	0.0012436376336094008	0.00122690328897231	0.001280419900909876	0.0012622852369115324	0.00135812777075831	0.0013368418588233062	0.05720871426936511	0.0558255036081297	-3.4193567660049246e-07	-2.0333199413025138e-05	-3.3735560117566926e-07	-2.006084722844248e-05
25.983015562916506	0.0011496543812311538	0.0011362225350207479	0.001209221524059148	0.0011937419419874081	0.0012435851888942312	0.0012268515458893365	0.0012803664449005452	0.0012622325202773519	0.0013580722963501871	0.0013367872010603059	0.057209527322095055	0.05582629660404054	-3.3209376615241787e-07	-1.986689187841173e-05	-3.276562986066593e-07	-1.960143063070574e-05
26.139576302431465	0.0011496053358036155	0.0011361740941679902	0.0012091710601231473	0.001193692133890602	0.001243533968550793	0.0012268010090853722	0.0012803144644376202	0.0012621812512328171	0.0013580188751680597	0.0013367345433156954	0.057210664214812655	0.05582740545125274	-3.222574423561442e-07	-1.939456270499962e-05	-3.179625087043614e-07	-1.913608087455998e-05
26.297080399159835	0.0011495569487324992	0.0011361263130751614	0.0012091216122274255	0.0011936433316622806	0.0012434839884401395	0.00122675169418845	0.0012802639784434302	0.0012621314483470102	0.0013579675331749541	0.0013366839108914655	0.0572121288873592	0.05582883399238954	-3.1242566587465215e-07	-1.8916095346821482e-05	-3.082732068985898e-07	-1.8664683097691093e-05
26.455533537303385	0.0011495092290746977	0.0011360792008028458	0.00120907319380015	0.0011935955485928118	0.001243435264730147	0.0012267036171289929	0.0012802150061928476	0.0012620831305353174	0.0013579182967929392	0.0013366353295376967	0.05721392533300637	0.05583058612217643	-3.025973940576007e-07	-1.8431371123894813e-05	-2.985873653539757e-07	-1.8187120334134388e-05
26.614941435314055	0.0011494621860946995	0.0011360327666182575	0.0012090258185412745	0.0011935487982413179	0.001243387813901139	0.0012266567941453593	0.0012801675673196709	0.0012620363170657055	0.001357871192911334	0.0013365888254605763	0.05721605759926866	0.05583266578823664	-2.927715808437488e-07	-1.7940269184724134e-05	-2.8890395288019496e-07	-1.7703273477914783e-05
26.77530984610034	0.0011494158292685882	0.0011359870199992134	0.0012089795004275798	0.001193503094440656	0.0012433416527515924	0.0012266112417894648	0.001280121681823117	0.0012619910275650929	0.0013578262488950527	0.0013365444253305425	0.057218529788731154	0.05583507699189342	-2.8294717661740687e-07	-1.744266646444559e-05	-2.7922193479492513e-07	-1.7213021242190596e-05
26.93664455723489	0.0011493701682881387	0.0011359419706382038	0.0012089342537178257	0.0011934584513025128	0.0012432967984039804	0.0012265669769325406	0.0012800773700744528	0.0012619472820258716	0.0013577834925931355	0.001336502156290616	0.05722134605988972	0.05583782378899445	-2.731231280601182e-07	-1.6938437642499693e-05	-2.6954027275948034e-07	-1.6716240116565473e-05
27.098951391163432	0.0011493252130649714	0.0011358976284465217	0.001208890092957986	0.001193414883222579	0.0012432532683107006	0.0012265240167709773	0.0012800346528237388	0.0012619051008125296	0.0013577429523474241	0.0013364620459648685	0.05722451062800924	0.05584091029074362	-2.6329837802055445e-07	-1.6427455100831434e-05	-2.598579246634522e-07	-1.6212804326176666e-05
27.26223620541477	0.001149280973734801	0.0011358540035584824	0.0012088470329865936	0.0011933724048858309	0.0012432110802601344	0.0012264823788322964	0.001279993551206712	0.0012618645046684124	0.0013577046570014185	0.0013364241224670687	0.05722802776599412	0.05584434066455257	-2.534718653622939e-07	-1.590958887986993e-05	-2.5017384447682464e-07	-1.5702585789034718e-05
27.426504892812353	0.0011492374606617516	0.0011358111063357135	0.0012088050889401765	0.0011933310312719056	0.0012431702523828065	0.0012264420809812184	0.0012799540867517898	0.0012618255147226068	0.0013576686359092916	0.0013363884144094854	0.05723190180527629	0.0558481191349061	-2.4364252481333393e-07	-1.538470663339786e-05	-2.404869821029561e-07	-1.5185454070948401e-05
27.59176338168682	0.0011491946844427677	0.001135768947371537	0.0012087642762588099	0.0011932907776605877	0.001243130803157678	0.0012264031414258674	0.0012799162813872205	0.0012617881524969643	0.0013576349189450975	0.001336354950911877	0.057236137136717484	0.05585224998424149	-2.3380928683555333e-07	-1.4852673584281328e-05	-2.3079628323329632e-07	-1.466127634169867e-05
27.758017636089992	0.0011491526559120927	0.0011357275374954208	0.001208724610691754	0.001193251659637384	0.001243092751418538	0.0012263655787240698	0.0012798801574483531	0.001261752439913244	0.0013576035365121363	0.0013363237616106306	0.057240738211529966	0.05585673755384529	-2.2397107746685227e-07	-1.4313352477951513e-05	-2.2110068921164447e-07	-1.4129917329713804e-05
27.925273656010095	0.0011491113861458507	0.00113568688777753	0.0012086861083032236	0.0011932136930992243	0.0012430561163605392	0.0012263294117897938	0.0012798457376850699	0.0012617183993004126	0.0013575745195525258	0.0013362948766681103	0.05724570954221258	0.05586158624476564	-2.1412681817803772e-07	-1.376660353546999e-05	-2.1139913688105957e-07	-1.3591239275495548e-05
28.09353747758831	0.0011490708864666925	0.0011356470095333433	0.0012086487854782383	0.0011931768942602449	0.0012430209175468348	0.0012262946598996926	0.0012798130452693298	0.0012616860534020605	0.001357547899556931	0.001336268326782152	0.05725105570350159	0.055866800518742765	-2.0427542571539725e-07	-1.3212284404956476e-05	-2.0169055843640912e-07	-1.304510188399055e-05
28.2628151733366	0.0011490311684485537	0.0011356079143283833	0.001208612658928612	0.0011931412796577084	0.0012429871749153668	0.001226261342699791	0.0012797821038028922	0.0012616554253839826	0.0013575237085745135	0.0013362441431957774	0.057256781333344074	0.05587238489915239	-1.9441581195064547e-07	-1.2650250112933303e-05	-1.9197388127431547e-07	-1.2491362276684237e-05
28.43311285235687	0.0011489922439214789	0.0011355696139830071	0.0012085777456990298	0.001193106866158013	0.001242954908785757	0.0012262294802122796	0.0012797529373251538	0.0012616265388418844	0.0013575019792230478	0.0013362223577070705	0.05726289113388275	0.055878343971969766	-1.8454688373954406e-07	-1.2080353015170298e-05	-1.8224802784743907e-07	-1.192987494252895e-05
28.604436660561465	0.001148954124976557	0.0011355321205773138	0.0012085440631732626	0.001193073670962831	0.0012429241398663523	0.0012261990928424571	0.0012797255703211662	0.0012615994178092548	0.0013574827446992592	0.001336203002679267	0.05726938987246436	0.05588468238675166	-1.746675427375874e-07	-1.150244274383816e-05	-1.725119154888377e-07	-1.1360491686568386e-05
28.77679278089485	0.0011489168239709384	0.0011354954464561262	0.0012085116290804845	0.001193041711615357	0.0012428948892613911	0.0012261702013857923	0.0012797000277297867	0.0012615740867653739	0.0013574660387893492	0.0013361861110510278	0.057276282382661456	0.05589140485763144	-1.6477668528247502e-07	-1.0916366157964763e-05	-1.6276445630181158e-07	-1.0783061581393083e-05
28.950187433556945	0.0011488803535329435	0.0011354596042340692	0.001208480461501711	0.0011930110060066699	0.0012428671784783065	0.0012261428270351207	0.0012796763349519928	0.0012615505706434812	0.001357451895879728	0.001336171716346917	0.057283573565318366	0.05589851616433925	-1.5487320218984801e-07	-1.0321967287924005e-05	-1.530045569508691e-07	-1.0197430911546013e-05
29.124626876227456	0.0011488447265672874	0.001135424606800761	0.0012084505788763759	0.0011929815723822333	0.0012428410294351838	0.0012261169913879949	0.0012796545178593668	0.0012615288948391126	0.001357440350967976	0.0013361598526881015	0.05729126838961049	0.05590602115323599	-1.449559786244857e-07	-9.719087283033279e-06	-1.4323111853075526e-07	-9.603443122063737e-06
29.30011740429177	0.001148809956260375	0.0011353904673260745	0.001208422000009007	0.001192953429348496	0.0012428164644683359	0.0012260927164541512	0.0012796346028027235	0.001261509085218574	0.0013574314396739928	0.001336150554803231	0.057299371894128086	0.05591392473836748	-1.3502389394634898e-07	-9.107564357346831e-06	-1.3344303642420438e-07	-9.000938765657551e-06
29.476665351068124	0.0011487760560857157	0.0011353571992655169	0.001208394744076047	0.0011929265958796327	0.0012427935063400437	0.0012260700246631354	0.00127961661662092	0.001261491168127596	0.0013574251982513882	0.0013361438580395577	0.05730788918797726	0.05592223190253881	-1.2507582149937774e-07	-8.487233730092303e-06	-1.2363920009507423e-07	-8.38975544406595e-06
29.654277088036206	0.0011487430398094414	0.0011353248163657138	0.0012083688306328063	0.0011929010913244156	0.001242772178246443	0.0012260489388720747	0.0012796005866498395	0.001261475170400161	0.0013574216635990973	0.0013361397983742728	0.05731682545190344	0.05593094769841023	-1.151106284744477e-07	-7.857927570464884e-06	-1.1381849294436405e-07	-7.769727752682254e-06
29.832959025067048	0.001148710921495914	0.0011352933326699802	0.0012083442796205336	0.001192876935413205	0.001242752503825553	0.0012260294823735927	0.0012795865407315317	0.0012614611193674798	0.0013574208732732135	0.0013361384124260557	0.057326185939431784	0.05594007724960726	-1.0512717576148523e-07	-7.219474940561854e-06	-1.0397979216536513e-07	-7.140687224849174e-06
30.0127176106544	0.0011486797155134461	0.0011352627625240057	0.001208321111373627	0.0011928541482650761	0.0012427345071654601	0.0012260116789038725	0.0012795745072235424	0.0012614490428671595	0.0013574228654990629	0.0013361397374668572	0.05733597597803615	0.05594962575186172	-9.512431773999949e-08	-6.571701732682733e-06	-9.412196854676966e-08	-6.502462270741027e-06
30.193559332147448	0.0011486494365401394	0.001135233120581655	0.0012082993466269935	0.0011928327503950942	0.001242718212812674	0.0012259955526508905	0.0012795645150084282	0.001261438969252547	0.0013574276791835276	0.0013361438114339274	0.057346200970321774	0.05595959847416261	-8.510090211428373e-08	-5.9144306095715304e-06	-8.42438863091731e-08	-5.8548781179113e-06
30.37549071598484	0.0011486200995698148	0.00113520442181086	0.0012082790065235315	0.0011928127627217088	0.0012427036457806232	0.0012259811282627883	0.0012795565935034435	0.0012614309274022466	0.001357435353927598	0.0013361506729420661	0.05735686639523606	0.05597000075993788	-7.505576976075956e-08	-5.247480943409988e-06	-7.434440293940803e-08	-5.197756750757732e-06
30.55851832793038	0.0011485917199180685	0.0011351766814996396	0.0012082601126217685	0.0011927942065743042	0.0012426908315583303	0.0012259684308564248	0.0012795507726704263	0.0012614249467298303	0.0013574459300391907	0.00133616036129613	0.05736797780929913	0.05598083802825393	-6.498775452284597e-08	-4.570668750564222e-06	-6.442236900796455e-08	-4.530916847045319e-06
30.742648773309874	0.0011485643132284372	0.0011351499152622226	0.0012082426869036381	0.0011927771037008874	0.0012426797961192467	0.0012259574860260776	0.0012795470830258718	0.0012614210571937339	0.0013574594485462126	0.0013361729165037846	0.0573795408478592	0.05599211577503785	-5.4895683049629995e-08	-3.883806628385278e-06	-5.447662799681896e-08	-3.854173715095444e-06
30.92788869724955	0.0011485378954786776	0.0011351241390452902	0.0012082267517824086	0.0011927614762759233	0.0012426705659302584	0.001225948319852323	0.0012795455556512039	0.0012614192893073471	0.0013574759512098922	0.0013361883792885108	0.057391561226370756	0.05600383957432587	-4.4778374607215565e-08	-3.1867036885679934e-06	-4.450601611988986e-08	-3.167339228227206e-06
31.114244784915854	0.0011485124829871685	0.0011350993691343358	0.001208212330110762	0.0011927473469083203	0.0012426631679608683	0.0012259409589110797	0.0012795462222032488	0.0012614196741492982	0.0013574954805383782	0.0013362067911028765	0.05740404474169869	0.056016015079531134	-3.4634640885301826e-08	-2.4791654894551485e-06	-3.450936213482067e-08	-2.4702217586436426e-06
31.30172376175672	0.0011484880924194324	0.0011350756221601456	0.0012081994451890287	0.0011927347386495712	0.0012426576296925551	0.0012259354302828346	0.0012795491149249117	0.0012614222433739452	0.00135751807980061	0.0013362281941420701	0.05741699727344488	0.056028648024739135	-2.4463285819373987e-08	-1.7609939676199726e-06	-2.4485487159532637e-08	-1.762626109041987e-06
31.4903323937443	0.0011484647407947791	0.0011350529151053998	0.0012081881207735795	0.0011927236750020468	0.0012426539791283132	0.0012259317615620421	0.0012795542666560642	0.0012614270292220689	0.00135754379304047	0.0013362526313577118	0.057430424785301894	0.05604174422602649	-1.4263105408123672e-08	-1.031987368615983e-06	-1.4433204500053504e-08	-1.044353445028845e-06
31.68007748761912	0.001148442445493071	0.001135031265311396	0.0012081783810853736	0.001192714179927445	0.0012426522448023719	0.001225929980866703	0.0012795617108446414	0.0012614340645317715	0.001357572665091216	0.0013362801464719338	0.05744433332643311	0.05605530958280602	-4.032887506583149e-09	-2.9194017403533223e-07	-4.351319448422236e-09	-3.152012237050972e-07
31.870965891135747	0.0011484212242616264	0.0011350106904849072	0.0012081702508186804	0.0011927062778554116	0.0012426524557901163	0.0012259301168481367	0.0012795714815579645	0.0012614433827495997	0.001357604741590217	0.0013363107839917583	0.057458729032877465	0.05606935007919621	6.228588366428978e-09	4.5935697084997784e-07	5.76137091897258e-09	4.250368789981973e-07
32.063004493309954	0.0011484010952222418	0.0011349912087051611	0.0012081637551499584	0.0011926999936923183	0.0012426546417181853	0.001225932198700939	0.001279583613494279	0.0012614550179418788	0.0013576400689939766	0.001336344589223758	0.05747361812898417	0.056083871785419154	1.652255121825999e-08	1.2221173316395717e-06	1.59060779192019e-08	1.176571040734098e-06
32.25620022466719	0.0011483820768783545	0.0011349728384309568	0.0012081589197469132	0.001192695352830212	0.001242658832774779	0.0012259362561731324	0.0012795981419945256	0.0012614690048062705	0.001357678694593468	0.0013363816082890155	0.05748900692887132	0.05609888085922304	2.685023879015619e-08	1.9965581607439553e-06	2.6084021462289414e-08	1.93961536759657e-06
32.45056005749291	0.001148364188122333	0.0011349555985079086	0.001208155770777721	0.0011926923811559351	0.0012426650597201563	0.0012259423195765137	0.0012796151030543387	0.0012614853786835603	0.0013577206665297782	0.0013364218881383866	0.05750490183791771	0.05611438354733432	3.7212897755021374e-08	2.7829007752389057e-06	3.6296430257209966e-08	2.7143879708646512e-06
32.64609100608406	0.0011483474482429147	0.001134939508175837	0.001208154334920437	0.001192691105060423	0.0012426733538973447	0.0012259504197972063	0.0012796345333362872	0.0012615041755696802	0.0013577660338100746	0.001336465476568078	0.05752130935428031	0.05613038618693894	4.7611783934690954e-08	3.5813706362186615e-06	4.6544542014418516e-08	3.5011110450788863e-06
32.84280012700226	0.0011483318769327732	0.0011349245870762887	0.0012081546393725802	0.0011926915514481786	0.0012426837472430548	0.001225960588306414	0.0012796564701823526	0.0012615254321279637	0.0013578148463238952	0.0013365124222355384	0.05753823607044203	0.05614689520718989	5.804816249595571e-08	4.39219742917607e-06	5.682960365401696e-08	4.3000109481439175e-06
33.040694519328454	0.0011483174942962374	0.001134910855260206	0.001208156711860906	0.001192693747746931	0.0012426962722988087	0.0012259728571713906	0.0012796809516266586	0.001261549185701649	0.0013578671548597765	0.0013365627746756794	0.05755568867479017	0.056163917130746005	6.852330817607583e-08	5.215615147241559e-06	6.715287151652302e-08	5.111318282458033e-06
33.239781324919136	0.001148304320857152	0.0011348983331957393	0.0012081605806513653	0.0011926977219174817	0.0012427109622222888	0.001225987259066619	0.0012797080164084545	0.0012615754743266273	0.0013579230111222184	0.0013366165843174272	0.057573673953228724	0.056181458575339745	7.903850548617725e-08	6.0518621746441514e-06	7.751561155802666e-08	5.935267976459047e-06
33.44006772866406	0.0011482923775668836	0.0011348870417762003	0.0012081662745592533	0.0011927035024637308	0.0012427278507989013	0.0012260038272852059	0.0012797377039853466	0.0012616043367444435	0.0013579824677489988	0.001336673902500609	0.057592198790815556	0.056199526255381105	8.959504893936779e-08	6.901181373281107e-06	8.791909958828087e-08	6.7720993714437405e-06
33.64156095874556	0.0011482816858124855	0.0011348770023281785	0.0012081738229595602	0.0011927111184429145	0.0012427469724535772	0.0012260225957505119	0.00127977005454681	0.0012616358124155605	0.0013580455783288512	0.0013367347814931979	0.057611270173441705	0.05621812698358437	1.0019424326410814e-07	7.763820169898183e-06	9.836462147366429e-08	7.622056306610947e-06
33.84426828689945	0.0011482722674250065	0.001134868236619795	0.0012081832557975154	0.0011927205994760205	0.0012427683622627912	0.0012260435990279915	0.0012798051090279516	0.0012616699415328788	0.001358112397419497	0.0013367992745089024	0.05763089518953436	0.056237267672635316	1.108374036457721e-07	8.640030647016905e-06	1.0885347337050155e-07	8.485387208351236e-06
34.04819702867729	0.001148264144687972	0.001134860766869132	0.001208194603599345	0.0011927319757584261	0.001242792055966835	0.0012260668723372897	0.001279842909123568	0.0012617067650355423	0.0013581829805660668	0.0013368674357251329	0.057651081031801346	0.05625695533688744	1.2152585595216064e-07	9.530069633861826e-06	1.1938696195838358e-07	9.36234518042478e-06
34.25335454371064	0.0011482573403460079	0.0011348546157528006	0.0012082078974832275	0.0011927452780707236	0.0012428180899823145	0.001226092451564552	0.001279883497302467	0.0012617463246230017	0.00135825738431989	0.001336939320301326	0.057671834999005835	0.05627719709409306	1.322609369351635e-07	1.043419879795393e-05	1.2996640462881875e-07	1.0253188093972687e-05
34.45974823597649	0.001148251877613633	0.0011348498064146825	0.0012082231691704613	0.001192760537789761	0.0012428465014148967	0.0012261203732749895	0.001279926916822082	0.0012617886627693678	0.0013583356662576758	0.001337014984397657	0.05769316449778059	0.05629800016717073	1.4304399452175903e-07	1.1352684743948238e-05	1.4059312977710015e-07	1.1158178684828046e-05
34.66738555406454	0.0011482477801842328	0.0011348463624748424	0.0012082404509968672	0.0011927777868999097	0.0012428773280723257	0.0012261506747256986	0.0012799732117433928	0.001261833822738063	0.0013584178850011154	0.00133709448519415	0.057715077044475066	0.05631937188600556	1.538763880143748e-07	1.2285799108696649e-05	1.5126847699659454e-07	1.2077584647024464e-05
34.87627399144595	0.001148245072239174	0.0011348443080385895	0.0012082597759243837	0.001192797058004528	0.0012429106084776644	0.0012261833938787125	0.0012800224269461206	0.0012618818485967446	0.001358504100236859	0.0013371778809101662	0.057737580267041795	0.05634131968928789	1.6475948834025408e-07	1.3233818660807195e-05	1.6199379732117006e-07	1.3011678730773246e-05
35.086421086743854	0.0011482437784571206	0.0011348436677057314	0.0012082811775529138	0.0011928183843376698	0.0012429463818828298	0.0012262185694143326	0.0012800746081442576	0.0012619327852325518	0.0013585943727369464	0.0013372652308243228	0.05776068190696223	0.05636385112638813	1.756946783212053e-07	1.419702540358947e-05	1.7277045349668035e-07	1.3960738844187581e-05
35.29783442400536	0.0011482439240235026	0.0011348444665799894	0.0012083046901323852	0.001192841799776002	0.0012429846882823729	0.0012262562407447117	0.0012801298019018855	0.001261986678367644	0.00135868876437964	0.0013373565952948107	0.05778438982120716	0.05638697385927271	1.8668335290171825e-07	1.5175706677278411e-05	1.8359982020691237e-07	1.4925048154090792e-05
35.51052163297529	0.0011482455346401815	0.0011348467302785999	0.0012083303485750543	0.0011928673388509736	0.0012430255684275466	0.0012262964480277104	0.0012801880556493348	0.0012620435745750642	0.001358787338170716	0.0013374520357801558	0.057808711984245	0.05641069566445281	1.9772691942695347e-07	1.6170155266947983e-05	1.9448328433813167e-07	1.5904895191654056e-05
35.72449038937153	0.001148248636535292	0.0011348504849420936	0.0012083581884680507	0.0011928950367612059	0.0012430690638406486	0.0012263392321810312	0.0012802494176996602	0.0012621035212949177	0.0013588901582651956	0.0013375516148604065	0.057833656490083325	0.056435024434980594	2.0882679787736363e-07	1.7180669507899093e-05	2.0542224521847424e-07	1.6900573956868392e-05
35.93974841516195	0.001148253256473259	0.0011348557572442566	0.0012083882460861538	0.0011929249293851267	0.0012431152168296397	0.001226384634896621	0.001280313937265444	0.0012621665668508745	0.001358997289989529	0.001337655396258766	0.057859231554356544	0.05645996818248179	2.199844211527545e-07	1.8207553398014165e-05	2.164181148889971e-07	1.791238402840123e-05
36.15630347884324	0.0011482594217650252	0.0011348625744022878	0.001208420558404837	0.001192957053293863	0.0012431640705030727	0.0012264326986553783	0.0012803816644759592	0.001262232760467018	0.001359108799864267	0.0013377634448636948	0.057885445516456656	0.056485535039229394	2.3120123534680487e-07	1.9251116711554994e-05	2.2747231838426973e-07	1.8940630676755887e-05
36.374163395721176	0.0011482671602784586	0.0011348709641871475	0.0012084551631135574	0.0011929914457643742	0.0012432156687853045	0.0012264834667421452	0.001280452650394669	0.001262302152285032	0.001359224755627205	0.0013378758267514766	0.05791230684170624	0.05651173326026539	2.424787000146478e-07	2.0311675113016125e-05	2.3858629398954695e-07	1.998562497548817e-05
36.59333602819267	0.0011482765004489626	0.001134880954934097	0.001208492098629309	0.0011930281447928492	0.001243270056432019	0.0012265369832609964	0.0012805269470370908	0.0012623747933817359	0.001359345226257021	0.0013379926092092613	0.05793982412357782	0.056538571225561086	2.538182884447883e-07	2.1389550274864e-05	2.4976149350444676e-07	2.1047683917418958e-05
36.813829286029524	0.001148287471290279	0.0011348925755534408	0.0012085314041104332	0.0011930671891083602	0.0012433272790460543	0.001226593293150836	0.0012806046073890168	0.0012624507357869791	0.001359470281997416	0.0013381138607586006	0.05796800608596148	0.05656605744222567	2.6522148795010345e-07	2.2485069998606777e-05	2.60999382534384e-07	2.212713053389992e-05
37.03565112666392	0.0011483001024055089	0.0011349058555414754	0.0012085731194707153	0.0011931086181867906	0.0012433873830935559	0.0012266524422013105	0.0012806856854251166	0.0012625300325019022	0.0013595999943817798	0.0013382396511794899	0.057996861585473625	0.056594200546758115	2.766898001627452e-07	2.359856833777929e-05	2.7230144078200375e-07	2.3224294015855573e-05
37.25880955547555	0.0011483144239983316	0.0011349208249916414	0.0012086172853937466	0.0011931524722650336	0.0012434504159204464	0.0012267144770690358	0.0012807702361279196	0.0012626127375175765	0.001359734436258379	0.0013383700515349247	0.05802639961382205	0.056623009307351584	2.882247413090941e-07	2.473038572239905e-05	2.8366916232083414e-07	2.4339509837101314e-05
37.483312626080554	0.0011483304668844418	0.0011349375146058906	0.0012086639433475704	0.0011931987923554696	0.0012435164257692292	0.001226779445294154	0.0012808583155071841	0.0012626989058340192	0.001359873681816091	0.0013385051341959812	0.058056629300216	0.05665249262623978	2.9982784254152517e-07	2.5880869089472958e-05	2.951040559058017e-07	2.547311988138068e-05
37.70916844062219	0.0011483482625032058	0.0011349559557062704	0.001208713135599627	0.0011932476202607353	0.0012435854617961375	0.0012268473953172241	0.0012809499806196738	0.001262788593479609	0.0013600178066106967	0.0013386449728674443	0.05808755991382657	0.056682659542096135	3.1150065021639736e-07	2.705037201281013e-05	3.066076452603282e-07	2.6625472571012443e-05
37.93638515006311	0.0011483678429295313	0.001134976180246723	0.0012087649052319762	0.0011932989985887728	0.0012436575740886154	0.001226918376496449	0.0012810452895893312	0.0012628818575308942	0.0013601668875917344	0.0013387896426139813	0.05811920086630277	0.05671351923248555	3.2324472620803846e-07	2.823925483608214e-05	3.1818146938511135e-07	2.779692299842429e-05
38.164970954479706	0.0011483892408859697	0.0011349982208251118	0.0012088192961568357	0.001193352970768185	0.0012437328136831634	0.0012269924391252532	0.00128114430162788	0.0012629787561328132	0.001360321003129943	0.0013389392198868868	0.058151561714338405	0.056745081016363684	3.3506164823617415e-07	2.9447884812072722e-05	3.2982708287731394e-07	2.8987833062571466e-05
38.39493410335793	0.001148412489755049	0.0011350221106954821	0.001208876353132422	0.0011934095810638954	0.0012438112325835425	0.0012270696344502212	0.00128124707705585	0.0012630793485193408	0.0013604802330453043	0.0013390937825514136	0.058184652162294445	0.05677735435663387	3.4695301018381614e-07	3.0676636241289135e-05	3.415460562397783e-07	3.0198571605383195e-05
38.626282895891045	0.0011484376235918353	0.0011350478837805458	0.0012089361217791	0.0011934688745931096	0.0012438928837793467	0.0012271500146893877	0.0012813536773240363	0.0012631836950345512	0.0013606446586356905	0.0013392534099146854	0.05821848206487731	0.05681034886275707	3.5892042242685954e-07	3.192589061584705e-05	3.533399762054197e-07	3.142951455342713e-05
38.859025681279114	0.0011484646771367428	0.0011350755746844124	0.0012089986485958645	0.0011935308973416066	0.0012439778212649554	0.001227233633050915	0.0012814641650354156	0.0012632918571541306	0.0013608143627061495	0.0013394181827542369	0.05825306142987631	0.05684407429341518	3.7096551216281304e-07	3.319603676477101e-05	3.6521044607246145e-07	3.268104506190528e-05
39.09317085903034	0.0011484936858285754	0.0011351052187055558	0.0012090639809771363	0.0011935956961803388	0.0012440661000588647	0.0012273205437521339	0.001281578603967504	0.0012634038975073297	0.0013609894295988176	0.0013395881833471622	0.058288400420955594	0.05687854055923725	3.830899237429984e-07	3.448747100306959e-05	3.7715908601755263e-07	3.395355366059283e-05
39.328726879264174	0.001148524685817826	0.001135136851850031	0.001209132167229898	0.001193663318882372	0.0012441577762234183	0.0012274108020389836	0.0012816970590951969	0.001263519879899379	0.001361169945223503	0.0013397634954999118	0.058324509360513845	0.05691375772558021	3.9529531904378135e-07	3.580059728647278e-05	3.891875334626621e-07	3.524743840577216e-05
39.56570224301631	0.0011485577139802305	0.0011351705108449482	0.001209203256591176	0.0011937338141401635	0.0012442529068849453	0.001227504464205845	0.0012818195966140815	0.0012636398693343744	0.0013613559970889451	0.0013399442045787468	0.05836139873259718	0.05694973601536992	4.075833778057099e-07	3.7135827366335805e-05	4.012974434124822e-07	3.6563105033610155e-05
39.80410550254544	0.0011485928079305707	0.0011352062331521943	0.001209277299245863	0.0011938072315831765	0.0012443515502543003	0.0012276015876157807	0.001281946283964241	0.001263763932038642	0.001361547674334755	0.0013401303975408621	0.05839907918588362	0.056986485812008235	4.199557979995411e-07	3.8493580950066386e-05	4.134904888165522e-07	3.79009671181707e-05
40.04394526164196	0.001148630006036757	0.0011352440569824293	0.001209354346344906	0.001193883621795861	0.0012444537656478376	0.0012277022307211932	0.0012820771898545632	0.0012638921354845983	0.0013617450677640814	0.0013403221629662051	0.05843756153672704	0.05702401766233814	4.324142961909666e-07	3.987428586407771e-05	4.257683609214073e-07	3.926144623087047e-05
40.28523017593832	0.0011486693474341593	0.0011352840213093363	0.0012094344500238453	0.0011939630363359765	0.0012445596135088012	0.0012278064530848965	0.0012822123842875517	0.0012640245484151042	0.0013619482698769849	0.0013405195910899895	0.058476856772270366	0.05706234227967798	4.449606079027363e-07	4.127837821937819e-05	4.3813276962923267e-07	4.0644972104625365e-05
40.52796895322162	0.0011487108720402296	0.0011353261658841542	0.0012095176634217381	0.001194045527753295	0.0012446691554291649	0.0012279143154016316	0.001282351938584675	0.001264161240868341	0.0013621573749045726	0.0013407227738359451	0.058516976053627205	0.057101470546918706	4.575964880192823e-07	4.2706302584571976e-05	4.505854439016202e-07	4.205198280363143e-05
40.77217035374772	0.0011487546205693954	0.0011353705312504856	0.001209604040700453	0.0011941311496086748	0.0012447824541719226	0.0012280258795200223	0.0012824959254122445	0.0012643022842032147	0.0013623724788438911	0.001340931804850305	0.05855793071913278	0.057141413519694303	4.703237111700932e-07	4.415851215974764e-05	4.631281321242943e-07	4.348292489439465e-05
41.017843190557436	0.0011488006345482431	0.0011354171587593903	0.0012096936370643593	0.0011942199564935214	0.001244899573693838	0.0012281412084649854	0.0012826444188078503	0.0012644477511252958	0.001362593679493606	0.0013411467795365578	0.058599732287667995	0.05718218242961646	4.831440721182918e-07	4.5635468954613456e-05	4.757626024969909e-07	4.493825362114623e-05
41.26499632979458	0.001148848956330987	0.0011354660905847638	0.0012097865087804074	0.001194312004049633	0.0012450205791686621	0.0012282603664606005	0.0012827974942073508	0.0012645977157133112	0.001362821076490482	0.0013413677950909748	0.05864239246205482	0.057223788687585965	4.960593861791374e-07	4.7137643971489895e-05	4.884906434476227e-07	4.641843308661464e-05
41.51363869102594	0.0011488996291152403	0.0011355173697390176	0.0012098827131986174	0.0011944073489894554	0.00124514553701084	0.001228383418953463	0.00128295522847245	0.0012647522534462066	0.0013630547713466938	0.0013415949505389485	0.05868592313253141	0.057266243887175265	5.090714896246497e-07	4.866551739185487e-05	5.013140640251941e-07	4.792393643504589e-05
41.763779247563185	0.0011489526969580847	0.0011355710400890544	0.0012099823087729786	0.0011945060491167377	0.0012452745148997003	0.0012285104326365105	0.0012831176999188554	0.00126491144123078	0.0013632948674879748	0.001341828346772141	0.058730336380301965	0.057309559808088155	5.221822401029787e-07	5.021957876727434e-05	5.142346943104968e-07	4.9455246040136513e-05
42.0154270267867	0.001149008204792451	0.0011356271463725538	0.001210085355082776	0.0011946081633476123	0.0012454075818041587	0.0012286414754733549	0.0012832849883450469	0.0012650753574299134	0.0013635414702926388	0.001342068086586484	0.058775644481166796	0.05735374841969452	5.353935170833608e-07	5.180032721552319e-05	5.272543858593319e-07	5.1012853698434446e-05
42.26859111047143	0.0011490661984438133	0.001135685734214572	0.001210191912854345	0.0011947137517320985	0.001245544808007931	0.0012287766167231188	0.0012834571750616622	0.0012652440818914099	0.0013637946871314938	0.0013423142747210392	0.0588218599092347	0.05739882188464861	5.487072222932696e-07	5.3408271620730696e-05	5.403750121279506e-07	5.259726082626481e-05
42.523280635114425	0.001149126724647208	0.0011357468501444615	0.001210302043983275	0.0011948228754760477	0.0012456862651352798	0.001228915926965794	0.0012836343429215205	0.0012654176959774547	0.001364054627408667	0.0013425670178977523	0.05886899534071818	0.057444792562585126	5.621252801533971e-07	5.504393083666237e-05	5.535984688984953e-07	5.4208978659320284e-05
42.77950479226489	0.0011491898310645719	0.0011358105416131106	0.0012104158115570506	0.0011949355969635249	0.0012458320261772907	0.0012290594781281224	0.0012838165763502855	0.0012655962825947036	0.0013643214026033631	0.0013428264248621033	0.05891706365781733	0.05749167301390174	5.756496382481983e-07	5.670783389682965e-05	5.66926674751278e-07	5.584852846060584e-05
43.03727282885567	0.0011492555663024252	0.0011358768570105262	0.001210533279878172	0.0011950519797796599	0.0012459821655187123	0.0012292073435100353	0.0012840039613778084	0.0012657799262250364	0.001364595126312593	0.0013430926064247083	0.05896607795268882	0.057539476003625994	5.892822677981691e-07	5.8400520229706654e-05	5.803615715210125e-07	5.751644173118686e-05
43.29659404753705	0.0011493239799298892	0.001135945845683749	0.0012106545144877359	0.0011951720887339557	0.0012461367589653577	0.0012293595978116372	0.0012841965856701407	0.0012659687129569703	0.0013648759142948859	0.0013433656755038699	0.059016051531507116	0.057588214505372125	6.030251641360278e-07	6.0122539876861225e-05	5.939051247586848e-07	5.921326042501729e-05
43.55747780701245	0.0011493951224970534	0.001136017557955117	0.0012107795821895012	0.0011952959898840776	0.001246295883772082	0.0012295163171607644	0.0012843945385622503	0.0012661627305177573	0.0013651638845150146	0.001343645747169112	0.05906699791861906	0.05763790170538553	6.168803471807288e-07	6.187445371652611e-05	6.075593242151067e-07	6.09395371699295e-05
43.81993352237618	0.0011494690455536936	0.0011360920451408787	0.0012109085510744462	0.0011954237505601229	0.00124645961867135	0.001229677579141123	0.0012845979110914494	0.0012663620683061824	0.001365459157189759	0.0013439329386857252	0.05911893086079403	0.0576885510066849	6.308498619639509e-07	6.365683369582986e-05	6.213261843435527e-07	6.269583549514679e-05
44.08397066545326	0.0011495458016683674	0.0011361693595701807	0.0012110414905458409	0.0011955554393894073	0.0012466280439024258	0.0012298434628210339	0.0012848067960315676	0.0012665668174260906	0.0013657618548347525	0.0013442273695603592	0.05917186433157151	0.05774017603329475	6.449357791119166e-07	6.547026306283343e-05	6.352077447772421e-07	6.448273005990601e-05
44.349598765141174	0.0011496254444478488	0.0011362495546043958	0.0012111784713448096	0.0011956911263217294	0.0012468012412411515	0.0012300140487827638	0.0012850212879278468	0.0012667770707206238	0.001366072102312394	0.0013445291615876533	0.059225812535708626	0.05779279063458005	6.591401953814219e-07	6.731533660864208e-05	6.492060708588633e-07	6.630080689223883e-05
44.6168274077539	0.0011497080285569796	0.0011363326846568628	0.001211319565576457	0.001195830882655194	0.0012469792940303997	0.001230189419152517	0.0012852414831326484	0.001266992922807246	0.0013663900268809292	0.0013448384388979981	0.05928078991373316	0.05784640888967792	6.734652342084424e-07	6.919266091554022e-05	6.633232541796395e-07	6.815066363277666e-05
44.88566623736761	0.0011497936097388738	0.0011364188052129804	0.001211464846736502	0.0011959747810625424	0.0012471622872111468	0.001230369657631037	0.0012854674798419142	0.0012672144701135167	0.0013667157582446551	0.0013451553280063894	0.05933681114660211	0.05790104511203549	6.879130462125044e-07	7.110285460473764e-05	6.775614130676531e-07	7.003290977838916e-05
45.15612495616904	0.0011498822448355252	0.001136507972850701	0.0012116143897384739	0.0011961228956180279	0.0012473503073542195	0.001230554849524871	0.001285699378132445	0.001267441810913659	0.0013670494286053205	0.001345479957862443	0.05939389116046665	0.05795671385405371	7.024858097873579e-07	7.304654859835447e-05	6.919226931772181e-07	7.194816694036654e-05
45.42821332480542	0.0011499739918088222	0.001136600245261431	0.0012117682709414798	0.001196275301824867	0.0012475434426927332	0.0012307450817783186	0.001285937280000022	0.0012676750453659519	0.0013673911727147625	0.0013458124599016025	0.05945204513155377	0.05801342991183718	7.171857316660632e-07	7.502438638343212e-05	7.064092680396546e-07	7.389706910407301e-05
45.701941162736816	0.0011500689097619656	0.0011366956812713317	0.0012119265681785403	0.001196432076643247	0.0012477417831552177	0.0012309404430060505	0.0012861812893983624	0.0012679142755509466	0.0013677411279287815	0.0013461529680975593	0.05951128849115802	0.058071208330059146	7.320150474912808e-07	7.703702428116244e-05	7.210233396227374e-07	7.588026289373495e-05
45.97731834859046	0.0011501670589613006	0.0011367943408630344	0.001212089360785515	0.001196593298518914	0.00124794542039946	0.0012311410235264387	0.0012864315122789504	0.001268159605510533	0.0013680994342623073	0.0013465016190159138	0.059571636930755324	0.05813006440694096	7.469760224089808e-07	7.908513172452669e-05	7.357671389218029e-07	7.789840784649948e-05
46.25435482051728	0.0011502685008585806	0.0011368962851977832	0.001212256729630635	0.001196759047412369	0.0012481544478470778	0.0012313469153956058	0.0012866880566317648	0.0012684111412878877	0.0013684662344458957	0.0013468585518691333	0.059633106407236056	0.05819001369934673	7.620709516951117e-07	8.116939154392822e-05	7.506429265638666e-07	7.995217669207189e-05
46.533060576550575	0.0011503732981136684	0.0011370015766380152	0.001212428757144657	0.0011969294048286695	0.0012483689607188542	0.0012315582124422149	0.001286951032526924	0.0012686689909683195	0.001368841673983584	0.001347223908572828	0.05969571314826222	0.05825107202800291	7.773021613640546e-07	8.329050025646101e-05	7.656529934078372e-07	8.20422556380429e-05
46.813445674966815	0.0011504815146176693	0.00113711027877037	0.001212605527351635	0.0011971044538478467	0.00124858905607082	0.0012317750103030066	0.0012872205521572608	0.0012689332647210258	0.0013692259012121383	0.0013475978338033706	0.05975947365775533	0.058313255482841594	7.926720088074352e-07	8.544916836453198e-05	7.807996611837627e-07	8.416934466456971e-05
47.09552023464871	0.0011505932155165344	0.0011372224564291686	0.0012127871259003582	0.0011972842791559818	0.0012488148328311456	0.0012319974064591266	0.0012874967298818775	0.0012692040748418089	0.0013696190673617532	0.0013479804750569327	0.05982440472151325	0.058376580428469514	8.081828834502827e-07	8.764612066167188e-05	7.960852831255701e-07	8.633415782413612e-05
47.37929443545016	0.001150708467235109	0.001137338175720336	0.0012129736400964296	0.0011974689670769133	0.0012490463918378204	0.0012322255002732273	0.00128777968227067	0.001269481535796742	0.0013700213266182148	0.0013483719827099311	0.05989052341296337	0.058441063509772455	8.2383720741196e-07	8.988209654428592e-05	8.115122446194188e-07	8.853742354808514e-05
47.66477851856398	0.0011508273375016684	0.0011374575040458065	0.0012131651589350413	0.0011976586056046308	0.0012492838358771719	0.0012324593930273962	0.0012880695281498862	0.001269765764266843	0.0013704328361865946	0.0013487725100809643	0.05995784709905539	0.05850672165765162	8.396374362078587e-07	9.21578503348397e-05	8.270829638997584e-07	9.077988496566936e-05
47.951982786891236	0.0011509498953729317	0.0011375805101284096	0.0012133617731344328	0.0011978532844363515	0.0012495272697232286	0.001232699187961919	0.0012883663886487152	0.0012700568791937645	0.0013708537563565082	0.0013491822134942624	0.060026393446295866	0.05857357209490077	8.555860594224723e-07	9.447415160723782e-05	8.427998927093908e-07	9.306230022373962e-05
48.24091760541319	0.0011510762112595578	0.0011377072640372326	0.0012135635751700515	0.0011980530950062838	0.0012497768001779402	0.0012329449903148786	0.0012886703872469363	0.0012703550018265178	0.0013712842505689644	0.001349601252344681	0.06009618042693007	0.0586416323422256	8.716856014310409e-07	9.683178552444272e-05	8.586655170037677e-07	9.538544281834094e-05
48.53159340156531	0.0011512063569521583	0.0011378378372135015	0.0012137706593094546	0.0011982581305201247	0.0012500325361123003	0.0012331969073626488	0.0012889816498236814	0.0012706602557692832	0.0013717244854848907	0.0013500297891643142	0.06016722632527549	0.05871092022441076	8.879386221524212e-07	9.923155318536381e-05	8.746823576956213e-07	9.77501019370497e-05
48.82402066561362	0.0011513404056478199	0.0011379723024969662	0.0012139831216479448	0.0011984684859902874	0.0012502945885083771	0.0012334550484612778	0.0012893003047073114	0.001270972767030319	0.0013721746310553483	0.0013504679896907525	0.060239549744209704	0.05878145387663701	9.043477177798388e-07	0.0001016742719773811	8.908529713675013e-07	0.00010015708280455837
49.11820995103327	0.0011514784319771464	0.0011381107341528062	0.0012142010601449685	0.0011986842582718748	0.0012505630705022762	0.0012337195250887861	0.001289626482726448	0.0012712926640719934	0.0013726348605934968	0.0013509160229370275	0.06031316961181795	0.058853251750954697	9.209155215554425e-07	0.0001041607759385832	9.071799510359212e-07	0.00010260720703988979
49.41417187488941	0.0011516205120318409	0.0011382532078990754	0.001214424574661293	0.0011989055460994327	0.0012508380974280604	0.0012339904508884146	0.0012899603172621932	0.0012716200778619847	0.001373105350848364	0.001351374061263313	0.06038810518820531	0.058926332622915294	9.376447045535315e-07	0.00010669191613035811	9.236659269224422e-07	0.0001051013130227707
49.71191711822035	0.001151766723392834	0.0011383998009346862	0.0012146537669969822	0.0011991324501244816	0.0012511197868626568	0.0012342679417128325	0.0012903019443015636	0.0012719551419256639	0.0013735862820804675	0.001351842280450412	0.060464376072477344	0.0590007155983683	9.545379765015134e-07	0.0001092685610191435	9.403135672516466e-07	0.00010764025626872065
50.01145642642306	0.0011519171451589711	0.001138550591967957	0.0012148887409301897	0.0011993650729538658	0.0012514082586717696	0.0012345521156693449	0.001290651502492177	0.0012722979923997107	0.0013740778381393453	0.0013523208597750998	0.060542002209895175	0.05907642012042758	9.715980865869847e-07	0.00011189159686608718	9.571255790556156e-07	0.00011022490981316135
50.3128006096408	0.0011520718579762677	0.0011387056612457225	0.0012151296022567845	0.0011996035191889204	0.0012517036350568195	0.0012348430931661018	0.0012910091331982156	0.001272648768086974	0.0013745802065430457	0.0013528099820873606	0.06062100389920703	0.059153465976610545	9.888278243190204e-07	0.00011456192812941968	9.741047090061628e-07	0.00011285616460576797
50.61596054315354	0.0011522309440677532	0.0011388650905830298	0.0012153764588308412	0.0011998478954654923	0.001252006040602956	0.0012351409969593675	0.001291374980557717	0.0012730076105126273	0.0013750935785596476	0.0013533098338895863	0.06070140180016662	0.059231873306154766	1.0062300203829595e-06	0.0001172804778741543	9.91253744265716e-07	0.00011553492991520087
50.9209471677702	0.0011523944872638978	0.0011390289633934206	0.0012156294206059936	0.001200098310494819	0.0012523156023281357	0.0012354459522018382	0.0012917491915412009	0.0012733746639816438	0.0013756181492908465	0.0013538206054177862	0.060783216941237284	0.05931166260752252	1.0238075475467977e-06	0.00012004818819613683	1.0085755133698582e-06	0.00011826213374480088
51.22777149022361	0.0011525625730336728	0.0011391973647198374	0.001215888599677712	0.0012003548751053166	0.0012526324497333459	0.0012357580864920815	0.0012921319160117154	0.0012737500756376458	0.0013761541177577119	0.0013543424907248875	0.06086647072749369	0.0593928547460891	1.0415633215645446e-06	0.00012286602065372798	1.0260728871185412e-06	0.00012103872325780474
51.53644458356769	0.0011527352885161986	0.0011393703812661235	0.0012161541103264707	0.0012006177022852484	0.0012529567148539358	0.0012360775299250731	0.0012925233067862755	0.001274133995523126	0.0013767016869886167	0.001354875687766144	0.06095118494872152	0.059475470962030916	1.0595003021025666e-06	0.00012573495671067136	1.0437487794829128e-06	0.00012386566521299658
51.84697758757708	0.0011529127225530576	0.00113954810142918	0.001216426069061885	0.0012008869072263533	0.001253288532312152	0.0012364044151439097	0.001292923519698797	0.0012745265766411272	0.0013772610641094737	0.0013554203984867746	0.06103738178772324	0.05955953287840918	1.0776214937179701e-06	0.0001286559981943658	1.0616061485650523e-06	0.0001267439464144593
52.15938170914916	0.0011530949657212381	0.0011397306153317563	0.0012167045946678003	0.0012011626073684144	0.0012536280393708598	0.0012367388773926913	0.0012933327136645252	0.0012749279750183858	0.0013778324604362907	0.0013559768289118524	0.061125083828837364	0.059645062509463984	1.0959299468239758e-06	0.000131630167761132	1.0796479975485988e-06	0.00012967457417048522
52.47366822270851	0.0011532821103667503	0.001139918014855906	0.001216989808248379	0.0012014449224448122	0.0012539753759885064	0.0012370810545706296	0.0012937510507460151	0.001275338349769992	0.001378416091570157	0.001356545189238534	0.0612143140666741	0.05973208226911776	1.1144287587064663e-06	0.00013465850937710577	1.0978773756962178e-06	0.00013265857676553194
52.789848470613855	0.0011534742506389135	0.0011401103936771184	0.001217281833275198	0.0012017339745290817	0.0012543306848753525	0.0012374310872873937	0.001294178696220707	0.0012757578631656086	0.0013790121774947045	0.0013571256939306944	0.06130509591507804	0.059820614979696894	1.1331210745604836e-06	0.00013774208881084382	1.1162973793615947e-06	0.00013569700394450157
53.107933863567155	0.0011536714825253409	0.0011403078472991405	0.0012175807956353916	0.0012020298880824948	0.0012546941115510048	0.0012377891189197432	0.0012946158186501336	0.0012761866806972925	0.0013796209426761399	0.0013577185618160452	0.061397453216317656	0.059910683880883234	1.152010088545808e-06	0.00014088199413839209	1.134911153031137e-06	0.00013879092740992638
53.42793588102576	0.0011538739038876292	0.0011405104730895035	0.0012178868236808575	0.0012023327900027021	0.0012550658044032843	0.001238155295669471	0.0012950625899508178	0.0012766249711489567	0.0013802426161659176	0.0013583240161858052	0.06149141025051926	0.06000231263888813	1.1710990448861227e-06	0.00014407933626350844	1.1537218904016707e-06	0.00014194144133344855
53.74986607161648	0.0011540816144977762	0.0011407183703157782	0.0012182000482785624	0.0012026428096734566	0.0012554459147484716	0.001238529766622703	0.0012955191854668977	0.001277072906667536	0.0013808774317061417	0.00135894228489701	0.06158699174534028	0.06009552535587398	1.1903912389694786e-06	0.00014733524944871013	1.1727328354622577e-06	0.00014514966287779152
54.073736053552395	0.001154294716075328	0.0011409316401825517	0.0012185206028619562	0.0012029600790154334	0.001255834596892948	0.0012389126838105657	0.0012959857840445235	0.0012775306628358724	0.001381525627837762	0.0013595736004775288	0.06168422288589866	0.06019034657961504	1.2098900185172814e-06	0.00015065089186458436	1.1919472836339085e-06	0.00014841673273657818
54.399557515052166	0.0011545133123252985	0.0011411503858691828	0.0012188486234835565	0.001203284732538208	0.0012562320081963058	0.001239304202271302	0.001296462568108104	0.0012779984187474187	0.0013821874480116933	0.0013602182002339016	0.0617831293249607	0.06028680131341533	1.2295987847478571e-06	0.00015402744615075625	1.2113685829186205e-06	0.00015174381568608397
54.727342214761876	0.0011547375089768395	0.0011413747125683003	0.001219184248868687	0.0012036169073933736	0.0012566383091359168	0.0012397044801138188	0.0012969497237384094	0.0012784763570827487	0.0013828631407028918	0.0013608763263620372	0.0618837371933974	0.06038491502628291	1.2495209935812178e-06	0.00015746611999231663	1.2310001350759534e-06	0.00015513210115164489
55.057101982179326	0.0011549674138227224	0.001141604727525112	0.001219527620470446	0.0012039567434288742	0.0012570536633730509	0.0012401136785827576	0.0012974474407526347	0.0012789646641879894	0.0013835529595275376	0.0013615482260609154	0.0619860731109175	0.060484713663376974	1.2696601569021568e-06	0.00016096814671553994	1.250845396871163e-06	0.0001585828037940773
55.38884871808102	0.0011552031367596204	0.0011418405400775143	0.0012198788825259084	0.0012043043832445591	0.001257478237820553	0.0012405319621251018	0.0012979559127864453	0.0012794635301551904	0.0013842571633633919	0.001362234151649355	0.062090164197083124	0.06058622365672814	1.290019843807515e-06	0.00016453478589348314	1.270907881289942e-06	0.0001620971641043134
55.722594394951685	0.0011554447898292043	0.0011420822616970126	0.0012202381821135875	0.00120465997224898	0.0012579122027121207	0.001240959498458351	0.0012984753373780633	0.001279973148904683	0.001384976016473421	0.0013629343606859396	0.06219603808262031	0.060689471936243675	1.3106036819293416e-06	0.00016816732397373357	1.2911911588390276e-06	0.00016567644902035217
56.058351057416104	0.0011556924872601028	0.0011423300060305038	0.0012206056692122213	0.0012050236587174976	0.001258355731673257	0.0012413964586403456	0.0012990059160544827	0.0012804937182695256	0.001385709788632825	0.0013636491160922341	0.062303722921030674	0.060794485941008336	1.3314153587925311e-06	0.00017186707492294895	1.311698858877386e-06	0.00016932195256083582
56.39613082267415	0.0011559463455107187	0.0011425838889429136	0.0012209814967608884	0.0012053955938517039	0.001258809001793913	0.001241843017140751	0.001299547854419846	0.00128102544008206	0.0013864587552595588	0.0013643786862793741	0.06241324740051398	0.06090129363088756	1.3524586231763655e-06	0.00017563538088544162	1.3324346709552015e-06	0.00017303499647303155
56.7359458809379	0.0011562064833129243	0.0011428440285607105	0.0012213658207204932	0.0012057759318401967	0.0012592721937028744	0.001242299351914258	0.001300101362246053	0.0012815685202626449	0.00138722319754845	0.0013651233452781303	0.06252464075621243	0.061009923498438194	1.3737372865350352e-06	0.0001794736128625518	1.3534023462072938e-06	0.00017681693090013106
57.07780849587155	0.0011564730217166635	0.0011431105453163265	0.0012217588001366653	0.001206164829920752	0.001259745491643951	0.001242765644475554	0.0013006666535656756	0.0012821231689106483	0.0013880034026090525	0.0013658833728725805	0.06263793278278497	0.061120404581147494	1.3952552244715036e-06	0.00018338317141272653	1.3746056987920703e-06	0.00018066913506881166
57.42173100503407	0.0011567460841354832	0.0011433835619935038	0.0012221605972041081	0.0012065624484439287	0.0012602290835540156	0.0012432420799761079	0.0013012439467672446	0.001282689600397753	0.0013887996636073477	0.0013666590547374972	0.06275315384732334	0.06123276647399784	1.4170163782226478e-06	0.00018736548736764114	1.3960486073534648e-06	0.000184593017993534
57.7677258203244	0.0011570257963930011	0.0011436632037735758	0.0012225713773324233	0.0012069689509381324	0.0012607231611429298	0.001243728847282817	0.0013018334646929671	0.00128326803346364	0.001389612279911412	0.0013674506825795663	0.06287033490261844	0.06134703934237657	1.4390247562083656e-06	0.0001914220225713581	1.4177350165392542e-06	0.00018859001920276675
58.115805428429454	0.0011573122867703516	0.0011439495982827263	0.0012229913092134715	0.0012073845041761966	0.0012612279199754404	0.0012442261390585823	0.0013024354347389718	0.0012838586913141365	0.001390441557241199	0.0013682585542825786	0.0629895075007912	0.06146325393533565	1.4612844356134275e-06	0.00019555427063874808	1.4396689385534189e-06	0.00019266160948475108
58.465982391274686	0.0011576056860546115	0.001144242875640225	0.001223420564890285	0.0012078092782434983	0.0012617435595550632	0.0012447341518448455	0.0013030500889581263	0.0012844618017218829	0.0013912878078225551	0.0013690829740567025	0.06311070380729472	0.06158144159921722	1.4837995640202845e-06	0.00019976375773705923	1.4618544547546908e-06	0.00019680929165441508
58.818269346477535	0.0011579061275882507	0.0011445431685076883	0.0012238593198276007	0.0012082434466076759	0.0012622702834100559	0.0012452530861461674	0.0013036776641655405	0.001285077597129618	0.001392151350545628	0.0013699242525920064	0.06323395661530469	0.06170163429165224	1.5065743610722347e-06	0.00020405204338705407	1.4842957172880606e-06	0.00020103460134138218
59.172679007803275	0.0011582137473195979	0.0011448506121393516	0.0012243077529840195	0.0012086871861899543	0.001262808299181483	0.0012457831465168747	0.0013043184020467928	0.001285706314756123	0.0013930325111277825	0.0013707827072163207	0.06335929936050781	0.06182386459594437	1.5296131202055443e-06	0.00020842072128951505	1.506996950787192e-06	0.00020533910780226594
59.52922416562417	0.0011585286838543976	0.0011451653444334322	0.0012247660468858931	0.0012091406774381733	0.0012633578187135031	0.0012463245416498797	0.0013049725492690204	0.0012863481967049675	0.0013939316222812339	0.0013716586620576587	0.06348676613629763	0.06194816573585816	1.5529202104299245e-06	0.00021287142017709093	1.5299624541100128e-06	0.00020972441475622383
59.887917687380885	0.0011588510785084242	0.0011454875059845474	0.0012252343877029186	0.0012096041044015102	0.0012639190581458758	0.0012468774844676843	0.0013056403575948993	0.0012870034900760708	0.0013948490238854879	0.0013725524482112715	0.06361639170939745	0.062074571590811777	1.5765000781345958e-06	0.0002174058046859606	1.5531966021196247e-06	0.00021419216124285434
60.24877251804685	0.0011591810753612273	0.001145817240137263	0.0012257129653255416	0.0012100776548069853	0.0012644922380087992	0.0012474421922156777	0.0013063220839996538	0.001287672447080227	0.0013957850631648118	0.0013734644039115557	0.06374821153591866	0.06220311671150034	1.6003572489674267e-06	0.00022202557625580766	1.5767038475231112e-06	0.0002187440225054904
60.6118016805955	0.0011595188213109936	0.001146154693040757	0.0012262019734441763	0.0012105615201377633	0.0012650775833201121	0.0012480188865577496	0.0013070179907911472	0.0012883553251566327	0.0013967400948708588	0.0013743948747089343	0.06388226177787029	0.06233383633595321	1.6244963297706687e-06	0.00022673247405721741	1.6004887227647705e-06	0.0002233817109021652
60.97701827647021	0.0011598644661306005	0.0011465000137046717	0.001226701609630335	0.0012110558957133455	0.0012656753236849716	0.0012486077936743403	0.0013077283457332005	0.0012890523870935696	0.0013977144814706773	0.0013753442136519272	0.06401857932013635	0.06246676640604652	1.648922010573069e-06	0.000231528275945303	1.6245558419870042e-06	0.00022810697684319536
61.34443548605718	0.001160218162524837	0.0011468533540561338	0.0012272120754196756	0.0012115609807716516	0.00126628569339803	0.0012492091443629463	0.0013084534221721811	0.0012897639011522782	0.0013987085933402383	0.0013763127814745422	0.06415720178792941	0.06260194358448073	1.6736390666175459e-06	0.00023641479943919963	1.6489099030068174e-06	0.0002329216097515241
61.71406656916102	0.001160580066188856	0.001147214868998004	0.001227733576397049	0.001212076978553081	0.0012669089315482242	0.001249823174141183	0.0013091934991670104	0.0012904901411941658	0.001399722808963702	0.0013773009467892	0.06429816756474632	0.06273940527224289	1.6986523604723466e-06	0.00024139390273308914	1.6735556893929335e-06	0.00023782743905725878
62.085924865483435	0.0011609503358678717	0.0011475847164683691	0.0012282663222835883	0.0012126040963865942	0.001267545282126228	0.0012504501233524777	0.0013099488616226725	0.0012912313868114341	0.0014007575151386193	0.001378309086285382	0.06444151581083313	0.06287918962656332	1.7239668442079088e-06	0.0002464674857386717	1.6984980725982032e-06	0.00024282633522113017
62.46002379510434	0.0011613291334181487	0.0011479630575013265	0.001228810527025917	0.0012131425457778814	0.0012681949941346804	0.0012510902372744731	0.001310719800427358	0.0012919879234612557	0.0014018131071872886	0.001379337584934202	0.0645872864821783	0.06302133557939085	1.7495875616201258e-06	0.0002516374911553654	1.7237420141347302e-06	0.0002479202107851519
62.83637685896657	0.0011617166238692815	0.0011483500562890574	0.0012293664088874976	0.0012136925424996552	0.0012688583217012241	0.0012517437662302048	0.0013115066125933266	0.0012927600426035726	0.0014028899891744503	0.0013803868361990951	0.06473552035005717	0.0631658828563931	1.7755196505167114e-06	0.0002569059055727574	1.7492925678155684e-06	0.0002531110214552823
63.21499763936286	0.001162112975487828	0.001148745880245251	0.0012299341905422168	0.0012142543066841441	0.0012695355241944836	0.001252410965702151	0.0013123096014016357	0.0012935480418426715	0.0014039885741315785	0.0013814572422528547	0.0648862590211376	0.0633128719965113	1.8017683451074327e-06	0.0002622747606113862	1.775154882098116e-06	0.00025840076722186134
63.59589980042612	0.0011625183598423232	0.001149150700069911	0.0012305140991702645	0.0012148280629178587	0.0012702268663430587	0.0012530920964492584	0.001313129076550859	0.0012943522250726527	0.001405109284288007	0.0013825492142012555	0.06503954495816987	0.0634623443720796	1.8283389784303373e-06	0.0002677461340926668	1.8013342024563502e-06	0.0002637914935078034
63.979097088622495	0.0011629329518696848	0.0011495646898155483	0.001231106366556343	0.001215414040338659	0.0012709326183576058	0.0012537874246269828	0.0013139653543098938	0.0012951729026268817	0.0014062525513090988	0.001383663172313459	0.06519542150128092	0.0636143422095272	1.855236984858212e-06	0.00027332215124606374	1.8278358738437004e-06	0.00026928529235462073
64.36460333324754	0.001163356929943078	0.0011499880269548385	0.0012317112291903183	0.0012160124727352358	0.001271653056056131	0.0012544972219105026	0.001314818757675036	0.0012960103914316096	0.0014074188165417584	0.0013847995462594929	0.06535393288989132	0.06376890861068878	1.8824679026998008e-06	0.00027900498595495593	1.8546653432352858e-06	0.0002748843036452231
64.75243244692527	0.0011637904759412454	0.0011504208924497372	0.0012323289283703426	0.0012166235986490275	0.0012723884609925726	0.0012552217656211415	0.0013156896165314204	0.0012968650151638445	0.001408608531267521	0.0013859587753550188	0.06551512428527471	0.0639260875747401	1.9100373768595694e-06	0.00028479686203874977	1.8818281622306511e-06	0.0002805907163616339
65.14259842611021	0.0011642337753193573	0.001150863470822119	0.0012329597103085401	0.001217247661478681	0.0012731391205887833	0.0012559613388561442	0.001316578267818996	0.0012977371044136517	0.00140982215696351	0.0013871413088136814	0.06567904179378699	0.06408592402077908	1.9379511615920126e-06	0.0002907000545762095	1.9093299897590676e-06	0.00028640676988553326
65.53511535159264	0.0011646870171814158	0.0011513159502259673	0.0012336038262393358	0.0012178849095871116	0.0012739053282700182	0.0012567162306218846	0.0013174850557031818	0.0012986269968510097	0.001411060165571558	0.0013883476060073097	0.06584573249077928	0.06424846381107291	1.966215123335108e-06	0.00029671689126900547	1.937176594846851e-06	0.0002923347553354938
65.92999738900669	0.0011651503943542426	0.0011517785225211483	0.0012342615325304789	0.0012185355964112344	0.001274687383604033	0.00125748673597062	0.0013184103317503445	0.0012995350373973767	0.0014123230397757728	0.001389578136734244	0.0660152444452259	0.0644137537750019	1.9948352436305068e-06	0.00030284975384761714	1.9653738594818237e-06	0.0002983770169475708
66.32725878934137	0.0011656241034631004	0.0011522513833488173	0.0012349330907968643	0.0012191999805744567	0.0012754855924439056	0.0012582731561409026	0.0013193544551082783	0.0013004615784021256	0.0014136112732888793	0.0013908333814961116	0.06618762674508752	0.06458184173371107	2.0238176221473725e-06	0.00030910107952319965	1.9939277815725354e-06	0.0003045359535000791
66.72691388945532	0.0011661083450089879	0.0011527347322084992	0.0012356187680172272	0.001219878326002008	0.0012763002670747132	0.001259075798701769	0.0013203177926918491	0.0013014069798240153	0.0014149253711476669	0.001392113831783355	0.0663629295234361	0.06475277652550501	2.0531684797840677e-06	0.0003154733624836925	2.0228444779818618e-06	0.00031081401978139134
67.12897711259382	0.0011666033234476393	0.0011532287725368716	0.001236318836653785	0.0012205709020391814	0.0012771317263641584	0.001259894977700809	0.0013213007193739659	0.0013023716094178535	0.0014162658500178663	0.0013934199903698331	0.06654120398536657	0.06492660803200495	2.0828941618804275e-06	0.000321969155437557	2.0521301876750934e-06	0.00031721372810508686
67.53346296890952	0.0011671092472702906	0.0011537337117883159	0.0012370335747749301	0.001221277983572595	0.0012779802959173015	0.001260731013816264	0.00132230361818208	0.0013033558429265506	0.0014176332385088394	0.001394752371616857	0.06672250243572427	0.06510338720509774	2.1130011415167703e-06	0.0003285910712065021	2.081791274951292e-06	0.0003237376498732014
67.94038605598601	0.0011676263290862302	0.0011542497615172499	0.0012377632661810445	0.0012219998511545272	0.0012788463082354985	0.00126158423451325	0.0013233268805003765	0.0013043600642787144	0.0014190280774984201	0.0013961115017869855	0.06690687830767508	0.06528316609470297	2.143496022938892e-06	0.00033534178437027995	2.1118342327889218e-06	0.00033038841718932566
68.3497610593647	0.0011681547857072107	0.0011547771374623254	0.0012385082005335534	0.0012227367911304616	0.0012797301028797151	0.0012624549742042733	0.0013243709062778833	0.001305384665792011	0.001420450920468335	0.0013974979193679892	0.06709438619214876	0.06546599787738373	2.1743855450808564e-06	0.00034222403296479964	2.142265686296647e-06	0.00033716872452468905
68.7616027530747	0.0011686948382337438	0.001155316059632506	0.001239268673487297	0.0012234890957699015	0.0012806320266383262	0.0012633435744141494	0.0013254361042426754	0.0013064300483824674	0.0014219023338505807	0.0013989121754073462	0.06728508186818424	0.06565193688583741	2.2056765851981557e-06	0.00034924062023311553	2.17309239627342e-06	0.0003440813304366741
69.17592600016614	0.001169246712143342	0.0011558667523950915	0.001240044986826325	0.0012242570634005718	0.0012815524336995654	0.0012642503839494837	0.0013265228921224008	0.0013074966217799303	0.001423382897385195	0.0014003548338576849	0.06747902233421137	0.06584103863929265	2.2373761626227374e-06	0.000356394416435063	2.2043212628754683e-06	0.0003511290593429528
69.59274575324658	0.0011698106373807433	0.0011564294445657274	0.001240837448603216	0.0012250409985460988	0.0012824916858287685	0.0012651757590728487	0.0013276316968713392	0.0013085848047498824	0.0014248932044898578	0.0014018264719335898	0.06767626584030069	0.06603335987484181	2.269491442635557e-06	0.0003636883607150143	2.235959329412087e-06	0.00035831480335440924
70.01207705502031	0.0011703868484501834	0.001157004369500462	0.0012416463732820371	0.0012258412120672872	0.001283450152550567	0.0012661200636818286	0.0013287629549042313	0.0013096950253218603	0.0014264338626417932	0.0014033276804802282	0.06787687192141402	0.0662289585797491	2.302029740478993e-06	0.0003711254630326122	2.268013786263295e-06	0.0003656415241679589
70.43393503883172	0.001170975584509763	0.0011575917651898968	0.001242472081885044	0.0012266580213070905	0.0012844282113362085	0.001267083669493073	0.0013299171123371135	0.0013108277210246884	0.0014280054937724552	0.0014048590643542442	0.0680809014316956	0.06642789402476636	2.3349985254889592e-06	0.0003787088061570909	2.3004919749269447e-06	0.0003731122550223731
70.85833492921113	0.0011715770894679632	0.001158191874355489	0.0012433149021432493	0.0012274917502394025	0.0012854262477961548	0.0012680669562315477	0.0013310946252354098	0.0013119833391287787	0.0014296087346755053	0.0014064212428174234	0.06828841657983688	0.06663022679848785	2.368405425358421e-06	0.00038644154772496386	2.3334013921926834e-06	0.0003807301027175247
71.2852920424243	0.0011721916120823626	0.001158804944548053	0.0012441751686509586	0.001228342729621768	0.00128644465587814	0.0012690703118251243	0.0013322959598695253	0.0013131623368957347	0.0014312442374285945	0.0014080148499436046	0.06849948096555662	0.06683601884278785	2.402258230554651e-06	0.0003943269223698753	2.3667496944540425e-06	0.0003884982497011358
71.71482178702524	0.0011728194060606223	0.001159431228248533	0.0012450532230244209	0.0012292112971521564	0.001287483838070882	0.0012700941326047191	0.0013335215929782338	0.0013143651818355421	0.0014329126698295368	0.0014096405350394034	0.06871415961723505	0.06704533348937802	2.436564898878951e-06	0.0004023682439226184	2.4005447021720975e-06	0.00039641995622630155
72.14693966441222	0.0011734607301637856	0.0011600709829710908	0.0012459494140647006	0.0012300977976299038	0.0012885442056136199	0.0012711388235101416	0.0013347720120401186	0.0013155923519715918	0.0014346147158474194	0.0014112989630792661	0.06893251903074574	0.06725823549752186	2.4713335601772926e-06	0.0004105689076852326	2.4347944044820265e-06	0.0004044985625814568
72.58166126938723	0.0011741158483119728	0.0011607244713685893	0.0012468640979249246	0.0012310025831209763	0.001289626178711692	0.001272204798301869	0.0013360477155533754	0.001316844336113852	0.0014363510760892866	0.0014129908151554742	0.06915462720952462	0.06747479109295665	2.5065725212101205e-06	0.00041893239278228966	2.469506963953408e-06	0.00041273749139503213
73.01900229071879	0.0011747850296925065	0.0011613919613405075	0.0012477976382820146	0.001231926013127663	0.0012907301867583424	0.0012732924797789194	0.0013373492133242676	0.0013181216341404398	0.0014381224682830053	0.001414716788943653	0.06938055370593056	0.06769506800805336	2.5422902706899887e-06	0.00042746226459267067	2.504690721514668e-06	0.00042114025001885325
73.45897851170821	0.0011754685488705632	0.001162073726143385	0.0012487504065130785	0.0012328684547628671	0.0012918566685629883	0.0012744023000030647	0.0013386770267645638	0.0013194247572879522	0.0014399296277770044	0.0014164775991844774	0.06961036966393201	0.06791913552327779	2.5784954844868153e-06	0.0004361621772647206	2.540354201543407e-06	0.000429710432993613
73.90160581075892	0.001176166685902391	0.0011627700445038334	0.0012497227818765806	0.001233830282929119	0.001293006072586148	0.0012755347005295665	0.0013400316891982796	0.001320754228450831	0.0014417733080575638	0.0014182739781821907	0.06984414786318187	0.06814706450998453	2.615197031008345e-06	0.00044503587631677943	2.576506117123699e-06	0.0004384517245976105
74.34690016194996	0.0011768797264511837	0.0011634812007342028	0.0012507151516984601	0.0012348118805024714	0.001294178857181282	0.00127669013264469	0.0013414137461780725	0.0013221105824901243	0.0014436542812843937	0.0014201066763206648	0.07008196276452368	0.06837892747460327	2.652403976776633e-06	0.0004540872013302222	2.61315537549529e-06	0.00044736790148516836
74.79487763561212	0.0011776079619056634	0.0011642074848509652	0.00125172791156335	0.0012358136385214348	0.0012953754908437702	0.0012778690576102062	0.0013428237558116502	0.0013234943665519831	0.0014455733388452708	0.0014219764625977144	0.07032389055698668	0.06861479860426664	2.6901255921832085e-06	0.00046332008873412045	2.6503110836806083e-06	0.00045646283541569965
75.24555439890803	0.001178351689501465	0.0011649491926958957	0.001252761465511064	0.0012368359563811094	0.0012965964524672838	0.0012790719469151465	0.0013442622890985686	0.001324906140396258	0.0014475312919305294	0.001423884125178441	0.07057000920632506	0.0688547538139316	2.7283713574547883e-06	0.00047273857468843605	2.687982554311916e-06	0.0004657404960787537
75.6989467164156	0.0011791112124453788	0.001165706626060118	0.0012538162262385202	0.0012378792420326854	0.001297842231607808	0.001280299282535045	0.001345729930277806	0.0013263464767355759	0.0014495289721282536	0.001425830471968401	0.07082039850515585	0.06909887079505479	2.767150968817399e-06	0.00048234679806813396	2.7261793116514516e-06	0.000475204954016345
76.15507095071504	0.00117988684004254	0.001166480092811097	0.0012548926153072724	0.001238943912188483	0.0012991133287555833	0.0012815515571989431	0.0013472272771865264	0.0013278159615852884	0.0014515672320410445	0.0014278163312074403	0.07107514012476579	0.06934722906587622	2.80647434488363e-06	0.000492149003553155	2.7649110978351325e-06	0.0004848603836508647
76.61394356297929	0.0011806788878266467	0.0011672699070226636	0.0012559910633568503	0.0012400303925327173	0.0013004102556152528	0.0012828292746644304	0.0013487549416304632	0.001329315194624717	0.0014536469459253062	0.0014298425520850842	0.07133431766863782	0.069599910023378	2.84635163327494e-06	0.0005021495448308544	2.8041878793378695e-06	0.0004947110664212662
77.07558111356816	0.001181487677693288	0.0011680763891081533	0.0012571120103240848	0.0012411391179381842	0.001301733535394514	0.001284132950001014	0.0013503135497663678	0.0013308447895701173	0.0014557690103540121	0.0014319100053784087	0.07159801672777566	0.06985699699697155	2.8867932174549485e-06	0.0005123528879081574	2.844019853648133e-06	0.0005047613940268036
77.54000026262605	0.0011823135380364545	0.0011688998659567297	0.0012582559056686113	0.00124227053268903	0.0013030837031015481	0.0012854631098820858	0.0013519037424969708	0.0013324053745598083	0.0014579343449039653	0.0014340195841133479	0.07186632493788592	0.07011857530399788	2.9278097238168675e-06	0.000522763614545535	2.884417456187763e-06	0.0005150158717897313
78.00721777068286	0.001183156803888342	0.001169740671073002	0.0012594232086047738	0.0012434250907098492	0.0013044613058515897	0.0012868202928858368	0.0013535261758789736	0.0013339975925519489	0.0014601438928686396	0.0014361722042504806	0.0721393320384974	0.07038473230708917	2.969412029030054e-06	0.0005333864258154908	2.925391367487656e-06	0.0005254791221399879
78.47725049925933	0.0011840178170625184	0.0011705991447200125	0.0012606143883401267	0.0012446032558012866	0.0013058669031829262	0.0012882050498054097	0.0013551815215445484	0.0013356221017354437	0.0014623986219977202	0.001438368805396351	0.07241712993408696	0.07065555747348298	3.011611267658698e-06	0.0005442261457922204	2.9669525206223527e-06	0.0005361558882270578
78.95011541147531	0.0011848969263005746	0.0011714756340657116	0.0012618299243207826	0.0012458055018823987	0.0013073010673827184	0.0012896179439686583	0.001356870467136917	0.0013372795759545141	0.001464699525264548	0.0014406103515414784	0.07269981275729422	0.07093114243635132	3.0544188400324825e-06	0.0005552877253721666	3.00911210889313e-06	0.0005470510376597293
79.42582957266194	0.0011857944874223095	0.0011723704933329685	0.0012630703064837824	0.0012470323132399454	0.0013087643838229357	0.0012910595515678136	0.001358593716760501	0.0013389707051474238	0.0014670476216626577	0.0014428978318261796	0.07298747693430663	0.07121158105823387	3.097846420419513e-06	0.0005665762462374602	3.051881593805995e-06	0.000558169566386324
79.90441015097758	0.001186710863479614	0.0011732840839532859	0.0012643360355168033	0.0012482841847849175	0.001310257451306858	0.0012925304619994915	0.0013603519914463062	0.0013406961957999858	0.001469443957032802	0.0014452322613355334	0.07328022125249974	0.07149696949664974	3.1419059655073828e-06	0.0005780969249675749	3.0952727133467476e-06	0.0005695166027181731
80.38587441802741	0.0011876464249140923	0.001174216774724256	0.0012656276231253778	0.0012495616223164793	0.0013117808824264655	0.0012940312782153526	0.0013621460296330732	0.0013424567714143804	0.001471889604921756	0.0014476146819247103	0.07357814693042378	0.07178740627198463	3.1866097231611403e-06	0.0005898551172986433	3.1392974905292657e-06	0.0005810974114986989
80.87023974948666	0.0011886015497185667	0.0011751689419709113	0.001266945592307931	0.0012508651427936275	0.0013133353039311668	0.0012955626170838641	0.0013639765876648725	0.0013442531729939296	0.0014743856674744027	0.0014500461630761042	0.073881357690227	0.07208299233772732	3.231970241560078e-06	0.0006018563225506646	3.1839682423041773e-06	0.00059291739843359
81.35752362572781	0.0011895766236025814	0.0011761409697110606	0.0012682904776389007	0.0012521952746148096	0.0013149213571082873	0.0012971251097635551	0.0013658444403058215	0.0013460861595444736	0.0014769332763606249	0.0014525278027896914	0.07418995983262211	0.07238383115317129	3.2780003786250875e-06	0.0006141061882135035	3.2292975887544123e-06	0.0006049821145783785
81.8477436324513	0.0011905720401619738	0.001177133249824721	0.0012696628255601842	0.0012535525579057756	0.0013165396981757289	0.001298719402088193	0.0013677503812725628	0.001347956508592999	0.0014795335937385625	0.0014550607285081353	0.07450406231448566	0.07269002875866229	3.3247133118235322e-06	0.0006266105147101353	3.2752984626641547e-06	0.0006172972609984617
82.34091746132043	0.0011915882010526888	0.0011781461822277803	0.0012710631946812538	0.0012549375448159662	0.0013181909986873124	0.0013003461549643566	0.0013696952237853075	0.0013498650167242568	0.0014821878132559932	0.0014576460980782642	0.07482377682921065	0.07300169385350513	3.3721225483427514e-06	0.0006393752603418568	3.3219841194356056e-06	0.0006298686936053732
82.83706291059936	0.001192625516168911	0.0011791801750499918	0.0012724921560881993	0.0012563507998237112	0.0013198759459512397	0.001302006044781846	0.0013716798011381476	0.0013518125001360719	0.0014848971610915624	0.0014602851007505867	0.07514921788991567	0.07331893787663286	3.4202419356423822e-06	0.0006524065464205697	3.3693681473750264e-06	0.000642702428176184
83.33619788579601	0.0011936844038256695	0.0011802356448174418	0.0012739502936620424	0.0012577929000505714	0.0013215952434622207	0.0013036997638374492	0.0013737049672894782	0.0013537997952141547	0.0014876628970377779	0.001462978958218654	0.07548050291563221	0.07364187509015598	3.4690856724084885e-06	0.0006657106626009601	3.41746447837148e-06	0.0006558046455665822
83.83834040030794	0.0011947652909460212	0.0011813130166396057	0.0012754382044066256	0.0012592644355851198	0.0013233496113477534	0.0013054280207725523	0.001375771597473342	0.0013558277591271886	0.0014904863156277252	0.0014657289257001163	0.07581775232059265	0.07397062266590743	3.518668319934864e-06	0.0006792940724181795	3.466287398996024e-06	0.0006691816971268194
84.34350857607244	0.0011958686132529782	0.0011824127244011507	0.001276956498786447	0.0012607660098165356	0.0013251397868291493	0.0013071915410251657	0.001377880588832606	0.001357897270443085	0.001493368747307621	0.0014685362930614968	0.07616108960674604	0.07430530077510619	3.569004813942572e-06	0.0006931634190428526	3.5158515620155057e-06	0.0006828401103264881
84.85172064422062	0.0011969948154662794	0.0011835352109585895	0.0012785058010747624	0.0012622982397783133	0.0013269665246978426	0.0013089910672968864	0.0013800328610748638	0.0013600092297672518	0.0014963115596573786	0.0014714023859887246	0.07651064145964015	0.07464603268127351	3.6201104768470403e-06	0.0007073255312597948	3.566171998340903e-06	0.0006967865945977092
85.36299494573534	0.0011981443515041812	0.0011846809283419604	0.0012800867497123492	0.0012638617565024922	0.0013288305978076125	0.0013108273600354126	0.001382229357152053	0.001362164560403847	0.0014993161586615378	0.0014743285672056705	0.07686653784780767	0.07499294483653367	3.6720010305202073e-06	0.0007217874296845395	3.6172641294672427e-06	0.0007110280474118547
85.87734993211305	0.0011993176846903995	0.0011858503379616634	0.001281699997677309	0.0012654572053847593	0.0013307327975833297	0.0013127011979332133	0.0013844710439648014	0.0013643642090409784	0.001502383990033007	0.0014773162377429909	0.07722891212580715	0.07534616698144522	3.7246926095344836e-06	0.0007365563332251135	3.6691437803701866e-06	0.0007255715605926083
86.39480416602983	0.0012005152879663564	0.0011870439108206078	0.0012833462128663028	0.0012670852465608265	0.0013326739345468962	0.0013146133784429856	0.0013867589130925572	0.0013666091464608785	0.0015055165405922083	0.0014803668382597456	0.07759790114107264	0.07570583224851031	3.7782017749494676e-06	0.0007516396658037716	3.7218271929345247e-06	0.0007404244268833793
86.91537632201124	0.0012017376441089	0.0011882621277318401	0.0012850260784876542	0.0012687465552945042	0.001334654838861066	0.0013165647183105943	0.0013890939815506445	0.001368900368276152	0.0015087153397043862	0.001483481850420392	0.07797364534473732	0.07607207726952024	3.832545528632738e-06	0.0007670450633470716	3.7753310398963656e-06	0.0007555941467761174
87.43908518710603	0.0012029852459536446	0.0011895054795417986	0.0012867402934667337	0.0012704418223778767	0.0013366763608918572	0.0013185560541261567	0.0013914772925753987	0.0013712388956931968	0.0015119819607779575	0.001486662798329878	0.0783562889065999	0.07644504228689851	3.887741328160261e-06	0.0007827803810598333	3.829672439343906e-06	0.0007710884356137981
87.9659496615646	0.0012042585966241233	0.001190774467359384	0.0012884895728641071	0.0012721717545440545	0.001338739371790332	0.0013205882428940499	0.0013939099164386442	0.0013736257763040357	0.0015153180228269973	0.001489911250029769	0.07874597983441362	0.07682487126922025	3.943807102312676e-06	0.0007988537009950281	3.884868969812128e-06	0.0007869152309852856
88.4959887595208	0.0012055582097669024	0.0011920696027910046	0.0012902746483068903	0.0012739370748929412	0.0013408447640945059	0.0013226621626225765	0.0013963929512927865	0.0013760620849077646	0.0015187251921010793	0.0014932288190584433	0.07914287009768774	0.07721171203108265	4.000761267205404e-06	0.0008152733399338086	3.940938685967734e-06	0.0008030827004170682
89.0292216096782	0.0012068846097928675	0.0011933914081817922	0.0012920962684338346	0.001275738523330528	0.0013429934523522438	0.0013247787129341093	0.0013989275240479146	0.001378548924362971	0.0015222051837859335	0.001496617166078629	0.07954711575619804	0.07760571635751856	4.058622743062339e-06	0.0008320478575887247	3.997900134935931e-06	0.0008195992493824078
89.56566745600044	0.001208238332124838	0.0011947404168631594	0.0012939551993546323	0.0012775768570221912	0.001345186373765976	0.0013269388156965482	0.0014015147912823241	0.0013810874264724741	0.0015257597637785246	0.0015000780005756933	0.07995887709341619	0.07800704013315586	4.1174109716951394e-06	0.0008491860651494432	4.0557723733015884e-06	0.0008364735296422787
90.1053456584057	0.0012096199234517394	0.0011961171734069169	0.0012958522251240074	0.0012794528508605588	0.001347424488860186	0.001329143415676988	0.001404155940188	0.001383678752901877	0.0015293907505404497	0.0015036130826303583	0.08037831875507091	0.07841584347632771	4.177145934686818e-06	0.0008666970341832392	4.1145749847945265e-06	0.000853714447930809
90.6482756934654	0.0012110299419894985	0.0011975222338861222	0.0012977881482311212	0.0012813672979484555	0.0013497087821725661	0.0013313934812184951	0.0014068521895526207	0.001386324096133421	0.0015331000170336825	0.00150722422476965	0.08080560989307926	0.07883229087835766	4.237848172346844e-06	0.0008845901059113537	4.1743280987216035e-06	0.0008713311750068731
91.19447715510712	0.0012124689577489144	0.0011989561661429084	0.0012997637901049244	0.0012833210100975537	0.0013520402629699127	0.0013336900049410075	0.0014096047907798056	0.0013890246804568042	0.0015368894927430652	0.0015109132939002275	0.08124092431508124	0.0792565513482468	4.299538803449266e-06	0.0009028749008760939	4.235052409151891e-06	0.0008893331550833827
91.74396975532183	0.0012139375528106677	0.0012004195500634589	0.0013017799916360117	0.0012853148183432697	0.0013544199659897228	0.001336034004467313	0.0014124150289493063	0.0013917817629986032	0.0015407611657900556	0.001514682213328352	0.08168444063983481	0.07968879856301463	4.362239545796336e-06	0.0009215613290188829	4.2967691949074086e-06	0.0009077301156584783
92.29677332487483	0.0012154363216077518	0.0012019129778604067	0.0013038376137156805	0.0012873495734765982	0.0013568489522086747	0.0013384265231752457	0.0014152842239190748	0.0013945966347921445	0.0015447170851426864	0.0015185329648711645	0.08213634245874012	0.08012921102393909	4.4259727376753065e-06	0.0009406596001933498	4.359500340414936e-06	0.0009265320777667174
92.85290781402206	0.001216965871215511	0.0012034370543628494	0.0013059375377928138	0.001289426146593494	0.001359328309639085	0.0013408686309771597	0.0014182137314711109	0.0013974706218896648	0.0015487593629268457	0.0015224675910640922	0.0825968185037708	0.08057797221897361	4.490761360202104e-06	0.0009601802351273947	4.423268357409572e-06	0.0009457493666666927
93.41239329322968	0.0012185268216495528	0.0012049923973142399	0.0013080806664493155	0.0012915454296625075	0.0013618591541545877	0.001343361425127889	0.0014212049445031846	0.0014004050865187648	0.0015528901768444095	0.0015264881974695844	0.08306606282210886	0.08103527079162169	4.5566290606459826e-06	0.0009801340768642586	4.488096407593038e-06	0.0009653926229941101
93.97524995389855	0.0012201198061717793	0.0012065796376784016	0.0013102679239948172	0.001293708336111392	0.0013644426303462897	0.0013459060310624191	0.0014242592942686092	0.001403401428285251	0.0015571117727040506	0.0015305969550926785	0.08354427495779833	0.08150130071656683	4.623600176752304e-06	0.0010005323027022506	4.554008326254112e-06	0.0009854728143981473
94.54149810909283	0.0012217454716047938	0.001208199419953921	0.0013125002570814276	0.001295915801433425	0.0013670799124107524	0.0013485036032645664	0.0014273782516663607	0.0014064610854245647	0.0015614264670709304	0.0015347961029092267	0.08403166014074008	0.08197626148237408	4.691699762135633e-06	0.0010213864366628855	4.6210286469199145e-06	0.0010060012476896252
95.11115819427312	0.001223404478654966	0.001209852402497202	0.0013147786353393312	0.0012981687838142417	0.0013697722050712044	0.0013511553261680372	0.0014305633285839837	0.0014095855361041434	0.0015658366500418907	0.0015390879505130177	0.08452842948337802	0.08246035828159495	4.760953612769616e-06	0.0010427083625066391	4.689182627071664e-06	0.0010269895815219199
95.68425076803395	0.0012250975022444083	0.0012115392578544355	0.0013171040520340513	0.0013004682647799804	0.0013725207445334398	0.0013538624150912758	0.001433816079295826	0.0014127762997791502	0.0015703447881531365	0.0015434748808883605	0.08503480018544175	0.08295380220862258	4.831388294663846e-06	0.001064510337334179	4.7584962749999335e-06	0.001048449839637533
96.26079651284576	0.0012268252318522004	0.0012132606731028118	0.001319477524746292	0.0013028152498676321	0.0013753267994780019	0.0013566261172076456	0.0014371381019193461	0.001416034938604207	0.0015749534274279364	0.001547959353315224	0.08555099574712825	0.08345681046566893	4.903031172761316e-06	0.0010868050057959433	4.828996377841902e-06	0.0010703944247055786
96.84081623580131	0.001228588371865105	0.0012150173502012303	0.0013219000960752367	0.001305210769318452	0.0013781916720902283	0.0013594477125524792	0.001440531039932312	0.0014193630589038246	0.0015796651965722496	0.0015525439064143422	0.08607724619112962	0.08396960657724885	4.975910441133453e-06	0.001109605414946535	4.9007105308667386e-06	0.0010928361327825487
97.42433086936633	0.0012303876419381507	0.0012168100063508686	0.0013243728343663034	0.0013076558787954201	0.0013811166991299392	0.001362328515068715	0.0014439965837539637	0.001422762312704486	0.0015844828103268186	0.0015572311613403311	0.08661378829393607	0.08449242061358447	5.0500551545384215e-06	0.0011329250297743565	4.973667168080677e-06	0.0011157881684291104
98.01136147213543	0.001232223777365357	0.0012186393743658973	0.001326896834464335	0.0013101516601257013	0.001384103253042523	0.0013652698736928287	0.001447536472393307	0.001426234399331407	0.0015894090729847447	0.001562023825131267	0.08716086582686873	0.08502548942336301	5.125495261418386e-06	0.0011567777494472797	5.047895594209248e-06	0.0011392641605171283
98.60192922959182	0.0012340975294609887	0.0012205062030547068	0.0013294732184933173	0.001312699222069169	0.0013871527431133905	0.0013682731734829495	0.0014511524951679542	0.0014297810670732486	0.0015944468820842277	0.001566924694223816	0.08771872980731328	0.08556905687630126	5.2022616384014234e-06	0.0011811779243061094	5.123426018144913e-06	0.001163278178764382
99.1960554548718	0.0012360096659516401	0.0012224112576119757	0.001332103136663681	0.0013152997011140533	0.0013902666166677308	0.0013713398367910694	0.0014548464934970634	0.00143340411491819	0.0015995992322867312	0.0015719366581435639	0.08828763876067203	0.08612337411600371	5.280386126394181e-06	0.0012061403736506882	5.200289587912153e-06	0.0011878447510333956
99.79376158953411	0.001237960971379573	0.0012243553200219648	0.0013347877681084185	0.0013179542623008708	0.001393446360317776	0.0013744713244814237	0.0014586203627722236	0.0014371053943650193	0.001604869219451644	0.0015770627033808806	0.08886785899355683	0.08668869982362364	5.359901568367841e-06	0.001231680404363722	5.278518427266014e-06	0.0012129788814396747
100.39506920433367	0.0012399522475176506	0.001226339189473405	0.001337528321749175	0.0013206641000758153	0.0013966935012597339	0.0013776691371971896	0.0014624760543102615	0.0014408868113130783	0.001610260044919126	0.0015823059174633303	0.08945966487879489	0.08726530049286804	5.440841848892899e-06	0.0012578138304095154	5.3581456739850396e-06	0.0012386960693103743
101.00000000000001	0.0012419843137962835	0.0012283636827863833	0.0013403260371936331	0.0013234304391748725	0.0014000096086227965	0.0013809348166777928	0.0014664155773922735	0.0014447503280351497	0.0016157750200137585	0.001587669493236411	0.09006333915284763	0.08785345071691694	5.481796243171642e-06	0.0012710309013274565	5.398434835849221e-06	0.0012517023965847047
