# Supplementary material for: White matter micro- and macrostructure brain charts for the human lifespan
Source: Nature. 2026 May 13;655(8124):979–89. doi: 10.1038/s41586-026-10454-2 (PMC13391363; doi:10.1038/s41586-026-10454-2)
Supplement: Supplementary file 12 — Centiles trajectories of brain charts. SDT.T9.1–5 contain the brain charts for the global metrics; SDT.T9.6–509 contain the brain charts for the tract-specific metrics (unnormalized); and SDT.T9.510–1157 contain the brain charts for the tract-specific macrostructural metrics (normalized). Included in each table are the male and female centile trajectories for the 2.5th, 25th, 50th, 75th and 97.5th percentiles; the interquartile range normalized by the 50th centile; and the derivatives of the 50th centiles with respect to both age and log(age). Charts are sampled in logarithmically spaced intervals. Age is reported in years, while centile trajectory values are reported in metric-specific units: diffusivities in mm2 s−1, volume in mm3, surface area in mm2, average length in mm, and FA is dimensionless (unitless). [file 41586_2026_10454_MOESM12_ESM.zip › plotted_curves/SDT.T9.189-ILF_right_avg_length_curve_metrics.csv]

ages	male_0.025th_percentile	female_0.025th_percentile	male_0.25th_percentile	female_0.25th_percentile	male_0.5th_percentile	female_0.5th_percentile	male_0.75th_percentile	female_0.75th_percentile	male_0.975th_percentile	female_0.975th_percentile	male_normalized_quantile_range	fwmale_normalized_quantile_range	male_median_centile_d_age	male_median_centile_d_log_age	female_median_centile_d_age	female_median_centile_d_log_age
0.25	58.533044360638726	57.32253746955432	66.25831664384287	64.63909079401479	69.70651807599035	67.9150920883828	72.79524900700649	70.85650698448978	77.8625689517807	75.69699808129263	0.09377792125604952	0.09154690068569472	24.563648832847868	14.182530480056109	23.932374177770757	13.818045867128998
0.25150637576242696	58.56411526473901	57.35296580434558	66.29348833083678	64.67340295264522	69.74352016122891	67.95114323678153	72.83389067380587	70.8941195151293	77.90390048835809	75.73718007485434	0.0937779212728204	0.09154690070198628	24.51136908253102	14.194800330378712	23.881437993441068	13.830000387892142
0.2530218281966045	58.59523993006465	57.38344678854167	66.32872087456836	64.70777448079222	69.7805862703098	67.98725676363902	72.87259920138476	70.93179712585797	77.94530353994452	75.77743159439706	0.09377792128984566	0.09154690071852523	24.406630435383704	14.219310067843253	23.779391082254733	13.853880236287296
0.25454641199404576	58.62641822532916	57.413980293571186	66.36401412642427	64.7422052334743	69.81771624688568	68.02343251662604	72.91137442646821	70.96953965774931	77.98677793189955	75.8177524701376	0.09377792130712959	0.09154690073531575	24.3021646630732	14.243759744214913	23.677610033148085	13.877701567133045
0.2560801821758082	58.65765001865565	57.44456619028458	66.39936793712283	64.77669506505794	69.85490993390627	68.0596703427284	72.95021618504704	71.00734695116212	78.02832348879745	75.85814253152924	0.09377792132467624	0.0915469007523613	24.197972412581294	14.268149091018131	23.57609547647371	13.901464118847798
0.25762319409447826	58.688935177581214	57.475204348958435	66.43478215671907	64.81124382926255	69.8921671736233	68.0959700882519	72.98912431238327	71.04521884574591	78.06994003443289	75.89860160726747	0.09377792134248991	0.09154690076966622	24.094054318491544	14.292477841740038	23.474848030513385	13.92516763178719
0.2591755034361701	58.72027356906127	57.505894639299626	66.47025663460953	64.84585137916514	69.92948780759589	68.13233159882755	73.02809864301554	71.08315518044597	78.11162739182687	75.93912952529551	0.09377792136057496	0.09154690078723454	23.99041100274553	14.316745731732226	23.373868301219773	13.948811848087644
0.2607371662225343	58.75166505947326	57.53663693044908	66.50579121953653	64.88051756720449	69.96687167669481	68.16875471941565	73.06713901076368	71.12115579350805	78.15338538323154	75.9797261128092	0.09377792137893542	0.091546900805071	23.887043074675603	14.340952498143452	23.273156882256444	13.972396511655461
0.2623082388127803	58.783109514620904	57.56743109098578	66.54138575959294	64.91524224518581	70.0043186211076	68.20523929431086	73.10624524873404	71.15922052248328	78.19521383013584	76.02039119626237	0.09377792139757607	0.09154690082317908	23.78395113121951	14.365097880041503	23.172714355234348	13.995921368265044
0.2638887779057103	58.814606799738286	57.59827698893092	66.57704010222685	64.95002526428526	70.04182848034351	68.24178516714697	73.14541718932459	71.19734920423338	78.23711255327115	76.06112460137226	0.0937779214165017	0.09154690084156401	23.68113575683674	14.389181618340444	23.072541289588116	14.019386165491596
0.26547884054176485	58.846156779493946	57.629174491751805	66.61275409424611	64.98486647505442	70.0794010932382	68.2783921809015	73.18465466422987	71.23554167493532	78.27908137261633	76.10192615312467	0.09377792143571645	0.09154690086023012	23.578597523563076	14.41320345578606	22.97263824264155	14.042790652685653
0.2670784841050822	58.87775931799475	57.660123466365725	66.6485275818229	65.0197657274247	70.11703629795855	68.31506017790035	73.223957504446	71.27379777008628	78.3211201074033	76.14279567577915	0.09377792145522477	0.09154690087918173	23.476336990999698	14.437163136943127	22.87300575962945	14.066134580989456
0.26868776632556873	58.90941427878998	57.691123779143894	66.68436041049809	65.05472287071176	70.15473393200736	68.35178899982249	73.26332554027566	71.31211732450842	78.3632285761222	76.18373299287417	0.09377792147503232	0.09154690089842293	23.374354706538725	14.461060408293633	22.773644373879506	14.089417703391518
0.2703067452809827	58.941121524875705	57.72217529591575	66.72025242518643	65.08973775362027	70.19249383222865	68.3885784877049	73.30275860133348	71.35050017235427	78.40540659652726	76.22473792723267	0.09377792149514302	0.09154690091795929	23.272651205257716	14.484895018116731	22.674554606688616	14.112639774630225
0.2719354793990299	58.972880918698216	57.753277881972316	66.7562034701803	65.12481022424784	70.23031583481176	68.42542848194684	73.3422565165504	71.38894614711084	78.4476539856415	76.26581030096676	0.09377792151556204	0.0915469009377956	23.171227009792347	14.508666716408698	22.575736967297416	14.13580055114835
0.27357402745947257	59.00469232215818	57.784431402070304	66.79221338915447	65.15994013008952	70.26819977529621	68.46233882231438	73.3818191141789	71.4274550816046	78.48997055976209	76.30694993548286	0.09377792153629495	0.09154690095793616	23.07008263073294	14.53237525509212	22.477191953155852	14.158899791233125
0.2752224485962505	59.03655559661489	57.81563572043622	66.82828202517089	65.19512731804258	70.30614548857686	68.49930934794551	73.421446221798	71.46602680800679	78.53235613446604	76.34815665148734	0.09377792155734598	0.09154690097838614	22.96921856648987	14.55602038788129	22.378920049864973	14.181937254925288
0.27688080229961526	59.06847060288983	57.846890700769926	66.86440922068277	65.23037163441035	70.3441528089081	68.53633989735422	73.4611376663181	71.50466115783756	78.57481052461509	76.38943026899113	0.09377792157872057	0.09154690099915047	22.868635303249903	14.579601870233091	22.280921731129638	14.204912703977243
0.2785491484182772	59.10043720127083	57.87819620624859	66.90059481753916	65.26567292490681	70.38222156990881	68.57343030843533	73.5008932739858	71.54335796197108	78.61733354436099	76.4307706073149	0.09377792160042482	0.09154690102023443	22.768333315198106	14.60311945943613	22.1831974589295	14.227825901894903
0.28022754716156506	59.13245525151585	57.90955209953056	66.93683865698941	65.30103103466087	70.42035160456687	68.61058041846881	73.54071287038875	71.58211705064012	78.65992500715076	76.47217748509422	0.09377792162246268	0.09154690104164302	22.668313064456015	14.626572914557983	22.085747683515365	14.250676613955875
0.2819160591015993	59.16452461285705	57.94095824275919	66.97314057968762	65.33644580822074	70.45854274524402	68.64779006412469	73.58059628046074	71.62093825344095	78.70258472573197	76.51365072028464	0.09377792164484018	0.09154690106338154	22.5685750011653	14.6499619964452	21.98857284348196	14.273464607153073
0.28361474517547763	59.196645144004485	57.97241449756656	67.00950042569691	65.37191708955815	70.49679482368022	68.68505908146712	73.62054332848628	71.6598213993379	78.7453125121577	76.55519013016661	0.09377792166756328	0.09154690108545566	22.469119563469576	14.67328646767237	21.89167336567698	14.296189650151064
0.2853236666874746	59.22881670314999	58.00392072507724	67.04591803449384	65.4074447220725	70.53510767099831	68.722387305959	73.66055383810537	71.6987663166679	78.78810817779168	76.5967955313503	0.09377792169063708	0.09154690110787048	22.369947177605354	14.696546092574863	21.795049665401166	14.31885151334427
0.2870428853112538	59.26103914797098	58.035476785912024	67.08239324497261	65.44302854859515	70.5734811177086	68.75977457246644	73.70062763231829	71.73777283314526	78.83097153331349	76.63846673978077	0.09377792171406725	0.09154690113063166	22.271058258018456	14.719740637263385	21.698702146441065	14.341449968858797
0.28877246309209376	59.293312335634525	58.06708254019188	67.1189258954497	65.47866841139383	70.61191499371348	68.79722071526331	73.7407645334906	71.7768407758664	78.87390238872364	76.68020357074299	0.09377792173786018	0.09154690115374485	22.172453207349463	14.742869869607603	21.602631201119948	14.363984790536051
0.2905124624491269	59.32563612280087	58.09873784754151	67.15551582366803	65.51436415217671	70.65040912831199	68.83472556803558	73.78096436335765	71.81596997131444	78.91690055334865	76.72200583886668	0.09377792176202117	0.09154690117721596	22.074132416397333	14.765933559125187	21.506837210163212	14.386455753810878
0.29226294617759224	59.35801036562715	58.13044256709285	67.19216286680086	65.55011561209626	70.6889633502039	68.87228896388537	73.82122694302905	71.85516024536328	78.95996583584581	76.76387335813078	0.09377792178655663	0.09154690120105052	21.976096264315856	14.78893147711642	21.41132054298214	14.408862635853438
0.294023977451102	59.39043491977157	58.16219655748922	67.2288668614568	65.58592263175404	70.72757748749488	68.90991073533593	73.86155209299392	71.89441142328295	79.00309804420867	76.80580594186911	0.09377792181147203	0.09154690122525448	21.87834511863548	14.811863396596891	21.316081557673897	14.431205215518276
0.29579561982392083	59.42290964039666	58.193999676888545	67.26562764368329	65.62178505120423	70.7662513677003	68.94759071433545	73.90193963312501	71.93372332974349	79.04629698577148	76.84780340277446	0.0937779218367743	0.09154690124983429	21.78087933524148	14.834729092262933	21.221120600977883	14.453483273298843
0.29757793723326015	59.455434382173415	58.22585178296737	67.30244504897145	65.6577027099582	70.80498481775021	68.98532873226179	73.94238938268377	71.97309578881989	79.08956246721463	76.88986555290403	0.09377792186246954	0.09154690127479558	21.683699258439447	14.857528340489807	21.126438008330297	14.475696591307496
0.29937099400158496	59.488008999284474	58.257752732924025	67.33931891225959	65.6936754469881	70.84377766399311	69.02312461992621	73.98290116032433	72.01252862399608	79.13289429456906	76.93199220368345	0.09377792188856407	0.09154690130014483	21.586805221057148	14.880260919340799	21.032034104027844	14.497844953320964
0.3011748548389356	59.52063334542838	58.28970238348268	67.37624906793798	65.7297031007314	70.88262973220097	69.0609782075783	74.02347478409874	72.05202165816989	79.17629227322158	76.97418316591235	0.09377792191506436	0.0915469013258883	21.49019754451365	14.902926608585403	20.93790920122774	14.51992814476398
0.30298958484526295	59.55330727382281	58.32170059089662	67.41323534985266	65.76578550909461	70.92154084757314	69.0988893249097	74.06411007146112	72.09157471365712	79.21975620791949	77.01643824976848	0.09377792194197718	0.09154690135203236	21.393876538779296	14.92552518960656	20.844063601914968	14.54194595262743
0.30481524951277783	59.58603063720835	58.35374721095193	67.45027759130959	65.80192250945743	70.96051083474087	69.13685780105854	74.10480683927223	72.1311876121961	79.26328590277545	77.05875726481268	0.0937779219693091	0.09154690137858373	21.29784250256853	14.94805644551343	20.750497597142385	14.563898165610226
0.3066519147283146	59.61880328785234	58.38584209897121	67.48737562507901	65.83811393867686	70.99953951777177	69.17488346461384	74.14556490380431	72.17086017495222	79.30688116127264	77.10114001999382	0.09377792199706736	0.09154690140554934	21.20209572319436	14.970520160955857	20.65721146684882	14.58578457389558
0.3084996467757088	59.651625077551756	58.41798510981642	67.5245292833988	65.87435963309056	71.03862672017337	69.21296614361893	74.18638408074467	72.21059222252154	79.35054178626858	77.14358632365243	0.09377792202525856	0.09154690143293541	21.106636476815765	14.992916122284441	20.564205480081	14.607604969316526
0.31035851233818973	59.684495857637756	58.450176097893355	67.5617383979795	65.91065942852178	71.07777226489847	69.25110566557665	74.2272641852013	72.25038357493627	79.39426758000114	77.18609598352674	0.09377792205389024	0.0915469014607493	21.011465028448583	15.015244117479597	20.471479895044467	14.629359145304988
0.3122285785007863	59.71741547897831	58.4824149171542	67.59900280000738	65.94701316028232	71.1169759743483	69.28930185745243	74.2682050317062	72.29023405166794	79.43805834409214	77.22866880675599	0.09377792208296906	0.09154690148899755	20.916581631940062	15.037503936091525	20.379034959059936	14.651046896817206
0.3141099127527488	59.75038379198244	58.51470142110166	67.63632232014919	65.98342066317709	71.15623767037756	69.3275545456792	74.30920643422058	72.33014347163251	79.48191387955289	77.27130459988588	0.09377792211250265	0.09154690151768782	20.821986530088907	15.059695369302062	20.286870908697892	14.672668020404672
0.31600258298998396	59.783400646603134	58.54703546279187	67.67369678855546	66.01988177150743	71.19555717429783	69.36586355616082	74.35026820613857	72.37011165319392	79.52583398678811	77.31400316887242	0.09377792214249854	0.09154690154682697	20.727679954688938	15.08181820984828	20.194987969793146	14.69422231414137
0.3179066575175057	59.816465892341235	58.57941689483815	67.71112603486496	66.05639631907543	71.23493430688234	69.40422871427654	74.39139016029199	72.41013841416883	79.56981846560112	77.35676431908695	0.09377792217296421	0.09154690157642256	20.633662126627314	15.103872252091605	20.103386357550335	14.715709577654707
0.3198222050518999	59.849579378248634	58.611845569414164	67.74860988820824	66.09296413918739	71.27436888836962	69.4426498448847	74.43257210895435	72.45022357183043	79.61386711519803	77.39958785532022	0.09377792220390721	0.09154690160648209	20.539933255902724	15.125857291948705	20.01206627656211	14.737129612110948
0.32174929472380437	59.88274095293197	58.64432133825752	67.78614817721183	66.12958506465792	71.31386073846804	69.48112677232704	74.47381386384546	72.49036694291298	79.65797973419275	77.44247358178721	0.09377792223533599	0.09154690163701319	20.4464935416363	15.147773126862376	19.92102792086007	14.758482220173391
0.32368799608040405	59.915950464555564	58.6768440526727	67.82374073000166	66.16625892781319	71.35340967635918	69.5196593204322	74.51511523613509	72.53056834361529	79.7021561206108	77.4854213021309	0.09377792226725803	0.09154690166802347	20.35334317226807	15.16961955586521	19.830271474020265	14.77976720602237
0.3256383790879404	59.94920776084545	58.70941356353487	67.86138737420745	66.20298556049535	71.39301552070272	69.55824731252014	74.55647603644786	72.57082758960561	79.7463960718947	77.5284308194275	0.0937779222996814	0.09154690169952118	20.260482325466	15.191396379501384	19.739797109152278	14.800984375338885
0.32760051413423674	59.98251268909197	58.74202972129266	67.89908793696581	66.23976479406554	71.43267808963954	69.59689057140552	74.59789607486672	72.61114449602493	79.79069938490754	77.57150193618989	0.09377792233261509	0.09154690173151406	20.16791116828972	15.213103399824831	19.649604989015643	14.822133535255489
0.3295744720312385	60.015865096153796	58.77469237597178	67.93684224492472	66.27659645940804	71.47239720079642	69.63558891940197	74.63937516093767	72.65151887749153	79.83506585593814	77.61463445437259	0.09377792236606651	0.09154690176401015	20.075629857215972	15.234740420442904	19.559695266067138	14.843214494429049
0.33156032401756863	60.04926482846073	58.8074013771781	67.97465012424666	66.3134803869337	71.51217267128946	69.67434217832569	74.68091310367345	72.69195054810473	79.87949528070487	77.65782817537568	0.09377792240004472	0.09154690179701817	19.983638538182277	15.256307246418146	19.47006808250444	14.864227062946156
0.33355814176109866	60.08271173201728	58.84015657410091	68.01251140061275	66.35041640658365	71.55200431772829	69.71315016949933	74.72250971155788	72.73243932144891	79.92398745436044	77.70108290004919	0.09377792243455858	0.09154690183054591	19.89193734672881	15.277803684364699	19.380723570364353	14.885171052363148
0.33556799736153503	60.11620565240584	58.8729578155161	68.0504258992263	66.38740434783287	71.59189195621988	69.75201271375585	74.76416479254985	72.77298501059758	79.96854217149605	77.74439842869728	0.09377792246961653	0.09154690186460246	19.800526407940197	15.299229542317335	19.291661851537356	14.906046275671542
0.3375899633530214	60.14974643478976	58.905804949789264	68.08839344481628	66.4244440396937	71.63183540237223	69.79092963144204	74.80587815408715	72.81358742811707	80.01315922614562	77.78777456108234	0.09377792250522754	0.09154690189919688	19.70940583655465	15.320584629771474	19.20288303779307	14.926852547252565
0.3396241127067558	60.18333392391666	58.938697824878794	68.12641386164108	66.4615353107193	71.67183447129824	69.82990074242234	74.84764960309063	72.85424638607036	80.05783841178996	77.83121109642909	0.09377792254140137	0.0915469019343375	19.61857573706584	15.341868757710472	19.11438723096944	14.947589682948092
0.3416705188336247	60.216967964121686	58.97163628833916	68.16448697349219	66.4986779890074	71.71188897761961	69.86892586608259	74.88947894596804	72.89496169602118	80.10257952136132	77.87470783342883	0.09377792257814649	0.09154690197003319	19.528036203832016	15.363081738571054	19.026174522969086	14.968257500022446
0.343729255586852	60.25064839933059	59.00462018732392	68.20261260369772	66.53587190220367	71.75199873547058	69.90800482133372	74.9313659886182	72.9357331690378	80.14738234724743	77.91826457024361	0.09377792261547306	0.09154690200629358	19.437787320977804	15.384223386197846	18.93824499576658	14.9888558170951
0.34580039726466444	60.28437507306278	59.03764936858867	68.24079057512581	66.573116877505	71.79216355850146	69.94713742661514	74.9733105364345	72.97656061569654	80.19224668129544	77.96188110450986	0.09377792265339012	0.09154690204312789	19.347829162517883	15.40529351580517	18.85059872148122	15.009384454129759
0.3478840186129729	60.31814782843433	59.07072367849401	68.27902071018806	66.61041274166293	71.83238325988229	69.98632349989833	75.01531239430881	73.01744384608553	80.23717231481614	78.0055572333425	0.09377792269190795	0.09154690208054589	19.258161792611645	15.42629194411711	18.763235762613476	15.029843232567146
0.34998019482807	60.351966508161546	59.10384296300909	68.31730283084357	66.64775932098759	71.87265765230707	70.02556285869102	75.05737136663585	73.058382669809	80.28215903858849	78.04929275333961	0.09377792273103627	0.09154690211855658	19.168785265337647	15.447218489185616	18.676156171859475	15.050231975139468
0.352089001559344	60.38583095456323	59.137007067713725	68.35563675860149	66.68515644135012	71.91298654799643	70.06485532003967	75.099487257316	73.09937689599006	80.32720664286279	78.09308746058515	0.09377792277078498	0.09154690215717003	19.079699624911882	15.468072970439607	18.589359992289246	15.07055050589588
0.3542105149120084	60.41974100956443	59.17021583780214	68.39402231452527	66.72260392818683	71.95336975870211	70.10420070053391	75.14165986976006	73.14042633327517	80.37231491736561	78.13694115065391	0.09377792281116512	0.09154690219639672	18.990904905775096	15.488855208701352	18.502847257466783	15.090798650280703
0.35634481144984936	60.453696514698855	59.2034691180853	68.43245931923539	66.76010160650192	71.99380709570985	70.14359881630939	75.18388900689203	73.1815307898371	80.41748365130292	78.18085361861469	0.09377792285218599	0.09154690223624659	18.902401132563682	15.509565026130076	18.416617991402745	15.1109762350261
0.35849196819798806	60.48769731111223	59.23676675299426	68.47094759291316	66.79764930087121	72.0342983698434	70.18304948305162	75.2261744711536	73.22269007337901	80.46271263336473	78.22482465903457	0.09377792289385939	0.09154690227672953	18.814188320291578	15.530202246247427	18.330672208705437	15.13108308817391
0.36065206264566085	60.521743239564984	59.27010858658268	68.5094869553038	66.83524683544495	72.07484339146765	70.222552515999	75.2685160645072	73.26390399113765	80.5080016517285	78.26885406598238	0.09377792293619527	0.09154690231785644	18.726266474306613	15.550766693908372	18.24500991459354	15.151119039086552
0.3628251727490157	60.55583414043535	59.30349446252995	68.54807722571987	66.8728940339514	72.11544197049241	70.2621077299466	75.31091358844006	73.3051723498872	80.55335049406341	78.31294163303275	0.0937779229792054	0.09154690235963822	18.63863559041056	15.571258195248447	18.159631104990694	15.171083918383374
0.3650113769339257	60.58996985372191	59.33692422414374	68.58671822304424	66.91059071969967	72.1560939163754	70.30171493924905	75.35336684396727	73.34649495594232	80.59875894753364	78.35708715326949	0.09377792302290036	0.09154690240208521	18.55129565495554	15.591676577765611	18.07453576658554	15.190977557977021
0.36721075409881926	60.62415021904702	59.370397714363136	68.62540976573389	66.94833671558322	72.19679903812629	70.34137395782435	75.39587563163602	73.38787161516213	80.64422679880289	78.40129041928964	0.09377792306729169	0.09154690244520888	18.464246644878585	15.612021670247486	17.98972387689537	15.210799791055251
0.3694233836175272	60.658375075658974	59.40391477576103	68.66415167182242	66.98613184408269	72.2375571443094	70.38108459915662	75.43843975152845	73.42930213295317	80.68975383403748	78.44555122320689	0.09377792311239137	0.09154690248902025	18.377488527681635	15.6322933026986	17.905195404284314	15.23055045199726
0.37164934534214805	60.692644262435245	59.43747525054707	68.7029437589237	67.02397592726908	72.2783680430474	70.42084667629975	75.48105900326546	73.47078631427303	80.73533983891032	78.48986935665516	0.0937779231582106	0.0915469025335311	18.29102126165344	15.652491306416778	17.820950308099782	15.250229376444622
0.3738887196059291	60.72695761788491	59.471078980570184	68.74178584423457	67.06186878680664	72.31923154202433	70.4606600018802	75.5237331860099	73.5123239636334	80.78098459860453	78.53424461079219	0.09377792320476168	0.091546902578753	18.204844795856843	15.672615513991332	17.736988538712467	15.269836401274006
0.3761415872261661	60.7613149801518	59.50472580732158	68.78067774453848	67.09981024395631	72.36014744848926	70.50052438810069	75.56646209847044	73.55391488510386	80.8266878978173	78.5786767763033	0.09377792325205707	0.09154690262469732	18.118959070223355	15.692665759232113	17.653310037598203	15.289371364573526
0.3784080295071193	60.795716187016794	59.53841557193703	68.81961927620804	67.13780011957823	72.4011155692591	70.54043964674283	75.60924553890432	73.5955588823147	80.87244952076307	78.62316564340459	0.09377792330010853	0.09154690267137652	18.033364015602274	15.712641877193164	17.569914737392537	15.308834105640926
0.3806881282429484	60.830161075900904	59.57214811519991	68.85861025520855	67.17583823413518	72.44213571072224	70.58040558917078	75.65208330512138	73.63725575846065	80.9182692511777	78.66771100184675	0.09377792334892915	0.09154690271880289	17.948059553784333	15.73254370408722	17.48680256188709	15.32822446488899
0.38298196572066395	60.864649483867304	59.60592327754309	68.89765049710023	67.21392440769476	72.48320767884093	70.62042202633346	75.69497519448646	73.67900531630322	80.96414687232111	78.7123126409178	0.09377792339853198	0.09154690276698871	17.863045597683595	15.752371077398493	17.40397342622964	15.347542283981966
0.3852896247230969	60.89918124762486	59.63974089905254	68.93673981704231	67.2520584599334	72.52433127915555	70.66048876876881	75.73792100392374	73.7208073581752	81.0100821669819	78.75697034944766	0.09377792344892928	0.09154690281594709	17.778322051339273	15.772123835793536	17.32142723693687	15.366787405735522
0.38761118853188686	60.93375620352978	59.67360081946881	68.97587802979483	67.29024021013804	72.56550631678653	70.70060562660558	75.78092052991899	73.76266168598238	81.05607491747972	78.80168391581014	0.09377792350013485	0.09154690286569037	17.69388880992119	15.791801819046668	17.239163891863427	15.38595967404035
0.3899467409304866	60.96837418758882	59.70750287819027	69.01506494972226	67.3284694772098	72.60673259643819	70.74077240956713	75.82397356852331	73.80456810120769	81.10212490566934	78.84645312792733	0.09377792355216208	0.09154690291623191	17.60974575991895	15.811404868167301	17.15718328042749	15.405058933993132
0.39229636620718694	61.0030350354615	59.741446914275194	69.05430039079606	67.36674607966634	72.64800992240136	70.78098892697393	75.8670799153561	73.84652640491372	81.14823191294377	78.89127777327222	0.09377792360502486	0.09154690296758478	17.525892779131027	15.830932825270793	17.07548528355619	15.424085031761933
0.3946601491581577	61.03773858246268	59.77543276644436	69.09358416659758	67.40506983564477	72.68933809855652	70.82125498774664	75.91023936560815	73.88853639774591	81.19439572023758	78.9361576388722	0.09377792365873718	0.09154690301976291	17.442329736803003	15.850385533654844	16.99406977385479	15.443037814673517
0.3970381750905084	61.0724846635652	59.80946027308358	69.13291609032105	67.44344056290448	72.73071692837681	70.8615704004091	75.95345171404493	73.93059787993572	81.24061610803044	78.98109251131241	0.09377792371331303	0.09154690307278007	17.359056493614844	15.869762837710368	16.91293661560121	15.461917131126029
0.39943052982536675	61.10727311340208	59.843529272245895	69.17229597477602	67.48185807882967	72.77214621493076	70.90193497309089	75.99671675500934	73.97271065130329	81.28689285635006	79.02608217673856	0.09377792376876676	0.09154690312665034	17.276072901795487	15.889064582930587	16.832085664800616	15.480722830572631
0.4018372997009759	61.14210376626905	59.877639601654	69.21172363239032	67.5203222004321	72.81362576088529	70.9423485135303	76.04003428242495	74.01487451126054	81.3332257447756	79.0711264208603	0.09377792382511371	0.09154690318138793	17.1933788051756	15.90829061590739	16.751516769307273	15.499454763548783
0.40425857157581063	61.17697645612691	59.911791098702615	69.25119887521262	67.55883274435368	72.85515536850846	70.98281082907705	76.0834040897987	74.05708925881397	81.37961455244067	79.11622502895413	0.09377792388236803	0.09154690323700707	17.110974039302164	15.927440784344071	16.671229768900957	15.518112781684977
0.4066944328317112	61.211891016604	59.94598360046088	69.29072151491538	67.5973895268692	72.8967348396725	71.0233217266952	76.12682597022429	74.09935469256773	81.4260590580368	79.1613777858668	0.09377792394054539	0.091546903293523	17.028858431474873	15.946514937006214	16.59122449530878	15.536696737617604
0.4091449713770379	61.246847280998345	59.98021694367444	69.3302913627971	67.63599236388873	72.93836397585635	71.06388101296555	76.17029971638459	74.14167061072614	81.47255903981616	79.20658447601787	0.09377792399966134	0.09154690335095052	16.94703180075885	15.965512923676215	16.51150077224338	15.555206484994414
0.411610275649843	61.281845082280064	60.014490964767816	69.36990822978517	67.67464107096026	72.98004257814839	71.10448849408847	76.21382512055472	74.18403681109662	81.51911427559479	79.2518448834029	0.0937779240597312	0.09154690340930499	16.865493958144725	15.984434595200582	16.432058415570282	15.573641878505441
0.41409043462106226	61.31688425309358	60.04880549984661	69.40957192643832	67.71333546327219	73.02177044724927	71.14514397588655	76.25740197460485	74.22645309109245	81.56572454275562	79.29715879159639	0.09377792412077139	0.09154690346860182	16.784244706623213	16.00327980349175	16.352897233329713	15.592002773855711
0.41658553779772634	61.35196462576002	60.08316038469972	69.44928226294935	67.75207535565583	73.06354738347466	71.18584726380725	76.30103007000312	74.26891924773555	81.61238961825154	79.34252598375481	0.09377792418279819	0.09154690352885712	16.703283841156008	16.0220484014244	16.274017025751164	15.610289027701583
0.41909567522619073	61.3870860322791	60.117555454801376	69.48903904914731	67.79086056258767	73.10537318675752	71.22659816292517	76.34470919781802	74.31143507765884	81.65910927860804	79.38794624261901	0.09377792424582772	0.09154690359008695	16.62261114881767	16.040740242888205	16.195417585384348	15.628500497690766
0.4216209374953856	61.42224830433163	60.151990545313495	69.52884209450025	67.82969089819208	73.14724765665112	71.267396477945	76.38843914872155	74.3540003771093	81.70588329992644	79.4334193505176	0.09377792430987755	0.09154690365230733	16.542226408915667	16.05935518280421	16.117098697210167	15.646637042478687
0.42416141574008476	61.45745127328159	60.18646549108765	69.56869120811761	67.86856617624352	73.1891705923314	71.30824201320378	76.43221971299162	74.39661494195036	81.75271145788668	79.47894508936945	0.09377792437496425	0.0915469037155351	16.462129392924908	16.077893077015688	16.03906013858068	15.664698521610262
0.4267172016441951	61.492694770178105	60.22098012666711	69.60858619875249	67.90748621016883	73.23114179259942	71.34913457267334	76.47605068051475	74.43927856766445	81.79959352774998	79.52452324068632	0.09377792444110528	0.09154690377978726	16.38231986469691	16.096353782379083	15.96130167940646	15.682684795618115
0.42928838744406506	61.52797862575777	60.25553428628911	69.64852687480426	67.94645081304976	73.27316105588419	71.39007395996295	76.51993184078884	74.48199104935573	81.84652928436194	79.57015358557601	0.09377792450831865	0.09154690384508118	16.302797580356128	16.114737156598494	15.883823082091112	15.70059572586797
0.43187506593181346	61.56330267044618	60.29012780388631	69.68851304432023	67.98545979762469	73.31522818024429	71.43105997832106	76.56386298292504	74.52475218175192	81.89351850215449	79.61583590474413	0.09377792457662244	0.091546903911434	16.223562288592802	16.13304305841484	15.806624101771376	15.718431174724174
0.4344773304586784	61.598666734360904	60.324760513089636	69.72854451499914	68.02451297629179	73.35734296337164	71.47209243063877	76.60784389565153	74.56756175920795	81.94056095514996	79.66156997849798	0.09377792464603463	0.09154690397886371	16.144613730610217	16.151271347487636	15.729704486308037	15.736191005453293
0.4370952749383861	61.63407064731249	60.359432247229435	69.76862109419218	68.06361016111029	73.39950520259251	71.51317111945106	76.65187436731472	74.61041957570718	81.98765641696237	79.707355586748	0.09377792471657444	0.09154690404738897	16.065951640128333	16.16942188430403	15.653063976267731	15.75387508213862
0.4397289938505404	61.66951423880715	60.39414283933798	69.80874258890613	68.1027511638034	73.44171469487085	71.5542958469398	76.69595418588261	74.65332542486463	82.03480466080096	79.75319250901111	0.0937779247882605	0.09154690411702768	15.987575743596608	16.18749453030796	15.576702305119397	15.771483269772943
0.4423785822440318	61.704997338048194	60.428892122150955	69.84890880580491	68.14193579575988	73.48397123680998	71.59546641493553	76.74008313894659	74.69627909992874	82.08200545947219	79.79908052441267	0.09377792486111194	0.09154690418779876	15.909485760146708	16.205489147787375	15.500619199217908	15.789015434189423
0.4450441357404687	61.74051977393836	60.46367992810958	69.8891195512122	68.18116386803649	73.52627462465523	71.63668262492	76.78426101372425	74.73928039378407	82.12925858538271	79.84501941168924	0.09377792493514865	0.09154690425972112	15.831681401770766	16.22340559994518	15.42481437796414	15.806471442105249
0.44772575053762753	61.77608137508145	60.49850608936246	69.92937463111343	68.2204351913601	73.56862465429612	71.67794427802833	76.82848759706161	74.78232909895355	82.17656381054174	79.89100894919112	0.09377792501039091	0.09154690433281434	15.754162373303188	16.241243750797366	15.349287553775866	15.823851161037965
0.4504235234129248	61.81168196978428	60.53337043776723	69.96967385115782	68.25974957612947	73.61102112126844	71.71925117505096	76.87276267543533	74.82542500760054	82.22392090656346	79.93704891488449	0.09377792508685895	0.09154690440709852	15.676928372511611	16.259003465202113	15.274038432171437	15.841154459303652
0.4531375517269096	61.8473213860584	60.56827280489245	70.01001701666044	68.29910683241748	73.65346382075653	71.76060311643587	76.91708603495493	74.86856791153112	82.27132964466942	79.98313908635382	0.09377792516457303	0.09154690448259323	15.599979090186025	16.276684608857977	15.199066711913474	15.858381206066042
0.4558679334267773	61.88299945162201	60.60321302201941	70.05040393260434	68.33850676997311	73.69595254759538	71.80199990229082	76.9614574613653	74.91175760219637	82.31878979569106	80.02927924080439	0.09377792524355477	0.09154690455931923	15.52331421018971	16.294287048254773	15.12437208497795	15.875531271245563
0.45861476704990445	61.918715993901614	60.63819092014368	70.09083440364242	68.37794919822315	73.7384870962727	71.84344133238504	77.00587674004852	74.95499387069427	82.36630113007186	80.07546915506424	0.0937779253238251	0.09154690463729731	15.44693340953927	16.311810650682673	15.049954236676058	15.892604525539355
0.4613781517274047	61.95447084003382	60.673206329976956	70.13130823409945	68.41743392627441	73.78106726093102	71.88492720615156	77.05034365602631	74.99827650777198	82.41386341786985	80.12170860558669	0.09377792540540643	0.09154690471654825	15.37083635847921	16.329255284232204	14.975812845736073	15.9096008404249
0.4641581871877068	61.990263816867	60.70825908194867	70.17182522797403	68.45696076291539	73.82369283536971	71.92645732268902	77.09485799396198	75.04160530382788	82.46147642875971	80.1679973684524	0.09377792548832042	0.0915469047970945	15.295022720521956	16.346620817741496	14.901947584306981	15.926520088114557
0.4669549737601532	62.026094750962955	60.743349006207595	70.21238518894036	68.4965295166182	73.86636361304691	71.96803148076361	77.1394195381625	75.08498004891345	82.50913993203505	80.21433521937155	0.0937779255725894	0.09154690487895707	15.219492152598832	16.36390712085813	14.828358118149481	15.943362141606485
0.46976861237862133	62.061963468598776	60.77847593262372	70.25298792035046	68.53613999554061	73.90907938708183	72.00964947881133	77.18402807258096	75.12840053273568	82.55685369661089	80.26072193368624	0.09377792565823696	0.09154690496215832	15.144244304994572	16.381114063900895	14.75504410652502	15.960126874551861
0.4725992045851658	62.09786979576794	60.81363969078924	70.29363322523533	68.57579200752718	73.95183995025593	72.05131111493905	77.22868338081771	75.17186654465831	82.6046174910251	80.30715728637186	0.09377792574528618	0.09154690504672172	15.069278821491025	16.39824151792527	14.682005202377695	15.976814161318543
0.4754468525336833	62.13381355818242	60.84884011002071	70.33432090630735	68.61548536011178	73.99464509501557	72.09301618692723	77.27338524612317	75.2153778737044	82.65243108344112	80.35364105203998	0.0937779258337607	0.09154690513266933	14.994595339541775	16.415289354798006	14.609241052485231	15.993423877078385
0.47831165899359906	62.16979458127414	60.884077019360426	70.37505076596202	68.65521986051894	74.03749461347364	72.13476449223141	77.31813345139958	75.2589343085581	82.70029424165014	80.40017300494	0.09377792592368502	0.0915469052200253	14.920193490133897	16.432257447002485	14.536751297302544	16.00995589757622
0.4811937273535759	62.2058126901962	60.9193502475776	70.41582260627919	68.6949953156654	74.0803882974111	72.17655582798366	77.36292777920245	75.30253563756611	82.74820673307245	80.44675291896097	0.09377792601508327	0.09154690530881354	14.846072897984413	16.449145667718767	14.464535571190936	16.026410099248096
0.4840931616252451	62.2418677098247	60.95465962317019	70.45663622902528	68.73481153216207	74.12332593827911	72.21838999099478	77.40776801174296	75.34618164873991	82.79616832476006	80.49338056763374	0.09377792610798034	0.09154690539905756	14.772233181549382	16.46595389077993	14.39259350242719	16.04278635919036
0.4870100664469608	62.27795946475983	60.99000497436595	70.49749143565438	68.7746683163152	74.1663073272003	72.26026677775552	77.45265393088928	75.38987212975714	82.84417878339808	80.54005572413256	0.0937779262024026	0.0915469054907828	14.69867395320216	16.482681990761193	14.320924713338172	16.05908455518511
0.4899445470875755	62.314087779327956	61.02538612912452	70.53838802731075	68.81456547412874	74.20933225497133	72.30218598443896	77.49758531816904	75.43360686796402	82.8922378753075	80.58677816127765	0.09377792629837466	0.09154690558401428	14.625394819157009	16.49932984280167	14.249528820253545	16.07530456558561
0.49289670945023945	62.350252477582046	61.060802915137735	70.57932580482915	68.85450281130477	74.25240051206335	72.3441474069011	77.54256195477006	75.47738565037591	82.94034536644578	80.6335476515358	0.09377792639592354	0.09154690567877732	14.552395379638256	16.51589732272987	14.178405433685839	16.091446269419976
0.4958666600762229	62.38645338330426	61.09625515983228	70.62030456873792	68.8944801332464	74.29551188862507	72.3861508406838	77.58758362154347	75.52120826368052	82.98850102241025	80.68036396702378	0.09377792649507632	0.09154690577509808	14.479675228931228	16.532384307005486	14.107554158330458	16.107509546307483
0.4988545061487607	62.42269032000609	61.13174269036971	70.66132411925906	68.93449724505784	74.33866617448302	72.42819608101489	77.63265009900385	75.56507449423795	83.03670460843841	80.72722687950832	0.09377792659585973	0.09154690587300343	14.40723395535133	16.54879067260663	14.036974593087507	16.123494276389465
0.5018603554969207	62.458963110930526	61.16726533364867	70.70238425631067	68.97455395154688	74.38186315914399	72.47028292281082	77.67776116733198	75.60898412808334	83.08495588941062	80.77413616040921	0.09377792669830172	0.09154690597251959	14.335071141507797	16.565116297226268	13.966666331303713	16.139400340518478
0.5048843165994948	62.49527157905299	61.20282291630581	70.74348477950807	69.01465005722598	74.42510263179629	72.51241116067773	77.72291660637602	75.6529369509282	83.13325462985159	80.82109158080031	0.09377792680243026	0.09154690607367429	14.263186364187277	16.58136105907215	13.89662896063055	16.155227620021833
0.5079264985889148	62.53161554708267	61.238415264717	70.78462548816525	69.05478536631352	74.46838438131122	72.55458058891281	77.76811619565314	75.69693274816171	83.18160059393193	80.86809291141128	0.09377792690827443	0.0915469061764956	14.19157919448844	16.59752483691227	13.826862063189765	16.17097599677436
0.5109870112551897	62.567994837463665	61.27404220499851	70.8258061812962	69.0949596827353	74.51170819624451	72.59679100150584	77.8133597143509	75.74097130485232	83.22999354546984	80.9151399226291	0.09377792701586293	0.09154690628101145	14.12024919792566	16.6136075100967	13.757365215673417	16.186645353245694
0.5140659650498691	62.60440927237635	61.3097035630084	70.86702665761649	69.13517281012597	74.55507386483791	72.63904219214075	77.8586469413291	75.78505240574945	83.27843324793284	80.96223238449998	0.09377792712522594	0.09154690638725105	14.04919593442537	16.629608958504832	13.688137989307506	16.202235572394784
0.5171634710900281	62.64085867373833	61.345399164347306	70.90828671554424	69.17542455182996	74.59848117502034	72.68133395419656	77.90397765512074	75.82917583528437	83.32691946443904	81.00937006673028	0.0937779272363932	0.09154690649524368	13.978418958435213	16.645529062519927	13.619179949988393	16.217746537669882
0.5202796411622786	62.6773428632057	61.381128834359856	70.94958615320165	69.21571471090311	74.6419299144094	72.7236660807491	77.94935163393384	75.87334137757206	83.37545195775888	81.05655273868847	0.09377792734939601	0.09154690660501928	13.90791781903863	16.66136770312187	13.550490658397393	16.233178133123147
0.5234145877268029	62.71386166217437	61.416892398135836	70.9909247684165	69.25604309011396	74.68541987031298	72.76603836457232	77.99476865565292	75.91754881641256	83.42403049031687	81.10378016940663	0.09377792746426536	0.0915469067166077	13.83769205988574	16.67712476169436	13.482069669900739	16.24853024317781
0.5265684239214125	62.75041489178056	61.45268968051071	71.03230235872267	69.29640949194432	74.72895082972974	72.808450598139	78.04022849783964	75.96179793529177	83.47265482419222	81.15105212758121	0.09377792758103286	0.09154690683004071	13.767741219369782	16.692800120148604	13.413916534766031	16.263802752786432
0.5297412635656308	62.78700237290256	61.48852050606735	71.07371872136213	69.33681371859126	74.77252257935136	72.85090257362276	78.08573093773506	76.0060885173834	83.52132472112122	81.1983683815752	0.0937779276997313	0.09154690694534923	13.698064830692601	16.708393660894217	13.346030798185893	16.278995547374507
0.5329332211648017	62.82362392616119	61.52438469913652	71.11517365328545	69.37725557196761	74.81613490556295	72.89339408289855	78.13127575226015	76.05042034554965	83.57003994249779	81.2457286994188	0.09377792782039342	0.09154690706256507	13.628662421861009	16.723905266762813	13.278412000294338	16.294108512794992
0.5361444119142209	62.8602793719212	61.560282083798164	71.15666695115348	69.41773485370346	74.8597875944448	72.93592491754436	78.17686271801756	76.0947932023429	83.61880024937547	81.29313284881133	0.09377792794305274	0.0915469071817214	13.559533515845033	16.739334821113516	13.211059676330478	16.309141535393792
0.5393749517032939	62.896968530292085	61.5962124838823	71.19819841133817	69.45825136514718	74.90348043177335	72.97849486884209	78.22249161129261	76.13920687000662	83.66760540246838	81.34058059712204	0.09377792806774309	0.09154690730285053	13.490677630496066	16.75468220761104	13.143973356529386	16.324094501829677
0.5426249571197181	62.93369122112869	61.63217572296955	71.23976782992331	69.49880490736594	74.9472132030219	73.02110372777834	78.26816220805415	76.18366113047627	83.71645516215217	81.38807171139116	0.09377792819449961	0.09154690742598717	13.422094278781515	16.769947310427597	13.077152566376753	16.33896729925982
0.5458945454536906	62.97044726403283	61.66817162439273	71.28137500270633	69.53939528114755	74.9909856933625	73.06375128504618	78.3138742839564	76.22815576538098	83.76534928846594	81.43560595833176	0.09377792832335739	0.09154690755116487	13.35378296876479	16.785130014170136	13.010596826576148	16.353759815241574
0.5491838347021408	63.007236478353505	61.70420001123708	71.32301972519858	69.58002228700079	75.03479768766633	73.10643733104548	78.35962761433935	76.27269055604411	83.81428754111288	81.4831831043303	0.09377792845435225	0.0915469076784187	13.28574320363623	16.80023020376575	12.944305653085394	16.3684719376688
0.5524929435729888	63.04405868318814	61.740260706341466	71.3647017926267	69.62068572515665	75.07864897050497	73.14916165588437	78.40542197423028	76.31726528348459	83.8632696794615	81.53080291544791	0.09377792858752104	0.09154690780778407	13.21797448187317	16.81524776459446	12.878278557282101	16.383103554871923
0.55582199148943	63.080913697383316	61.77635353229914	71.40642099993352	69.66138539556924	75.12253932615153	73.19192404938	78.45125713834464	76.36187972841788	83.912295462547	81.57846515742163	0.09377792872290051	0.09154690793929735	13.15047629719993	16.830182582358248	12.812515045889086	16.397654555483314
0.5591710985942444	63.11780133953542	61.81247831145831	71.44817714177869	69.70212109791647	75.16646853858119	73.23472430105942	78.49713288108693	76.4065336712567	83.96136464907192	81.62616959566517	0.09377792886052877	0.09154690807299502	13.083248138713316	16.84503454312835	12.747014621139897	16.41212482850642
0.5625403857541326	63.15472142799165	61.84863486592313	71.48997001253989	69.74289263160108	75.21043639147256	73.27756220016056	78.54304897655184	76.4512268921122	84.01047699740748	81.67391599527001	0.09377792900044449	0.09154690820891452	13.016289490964482	16.859803533361628	12.681776780820655	16.426514263301215
0.565929974564078	63.19167378085065	61.88482301755437	71.53179940631357	69.7836997957515	75.25444266820837	73.32043753563318	78.58900519852514	76.49595917079495	84.05963226559454	81.72170412100657	0.09377792914268608	0.09154690834709406	12.949599833957109	16.874489439804165	12.616801018317346	16.440822749551444
0.569339987351735	63.22865821596318	61.921042587970064	71.57366511691562	69.82454238922251	75.29848715187627	73.36335009613957	78.63500132048449	76.54073028681553	84.10883021134441	81.76953373732486	0.09377792928729403	0.09154690848757228	12.883178643236533	16.88909214951491	12.552086822641286	16.45505017720643
0.5727705471818436	63.26567455093279	61.95729339854611	71.61556693788226	69.86542021059597	75.3425696252697	73.40629967005526	78.68103711560032	76.58554001938542	84.15807059203976	81.81740460835535	0.093777929434309	0.09154690863038825	12.817025390000708	16.90361154992752	12.487633678581915	16.469196436582934
0.5762217778606706	63.30272260311675	61.99357527041729	71.65750466247097	69.90633305818186	75.38668987088889	73.4492860454702	78.72711235673682	76.63038814741819	84.20735316473589	81.86531649791029	0.09377792958377172	0.09154690877558257	12.751139541074735	16.918047528688476	12.42344106667224	16.48326141823054
0.5796938039404782	63.33980218962616	62.029888024477245	71.6994780836607	69.94728073001842	75.43084767094103	73.49230901018883	78.77322681645234	76.67527444952952	84.25667768616086	81.91326916948374	0.09377792973572445	0.0915469089231956	12.685520559027282	16.93239997375713	12.359508463287057	16.497245012978965
0.5831867507240184	63.37691312732707	62.06623148137967	71.74148699415309	69.98826302387339	75.47504280734174	73.53536835173145	78.81938026700057	76.7201987040387	84.306043912717	81.96126238625314	0.09377792989020979	0.09154690907326907	12.620167902248795	16.94666877338932	12.295835340741178	16.51114711196169
0.5867007442690553	63.41405523284075	62.10260546153854	71.7835311863728	70.02927973724428	75.51927506171513	73.57846385733441	78.86557248033095	76.76516068896878	84.3554516004812	82.00929591107955	0.09377793004727122	0.09154690922584481	12.555081024955143	16.960853816050076	12.232421167269422	16.524967606503196
0.5902359113929144	63.45122832254428	62.13900978512869	71.82561045246824	70.07033066735909	75.56354421539483	73.62159531395096	78.91180322808955	76.81016018204751	84.40490050520587	82.0573695065085	0.09377793020695313	0.09154690938096605	12.490259377289476	16.974954990473634	12.169265407148487	16.538706388202627
0.5937923796770596	63.48843221257114	62.17544427208646	71.8677245843121	70.11141561117685	75.60785004942437	73.66476250825183	78.9580722816195	76.85519696070787	84.45439038231953	82.10548293477069	0.09377793036929999	0.09154690953867652	12.425702405416814	16.988972185676175	12.106367520782442	16.552363348933795
0.597370277471697	63.525666718811905	62.21190874211019	71.90987337350226	70.15253436538849	75.65219234455824	73.70796522662603	79.00437941196213	76.90027080208897	84.50392098692787	82.15363595778298	0.09377793053435794	0.09154690969902053	12.361409551474935	17.002905290806666	12.043726964639063	16.565938380681473
0.6009697339004076	63.562931656914074	62.24840301466028	71.95205661136154	70.19368672641663	75.6965708812616	73.75120325518071	79.05072438985665	76.94538148303589	84.55349207381343	82.20182833714806	0.09377793070217348	0.09154690986204324	12.297380253723531	17.01675419525236	11.981343191417182	16.57943137568691
0.6045908788648067	63.600226842283284	62.28492690896025	71.9942740889391	70.2348724904169	75.74098543971175	73.79447637974259	79.09710698574169	76.99052878010114	84.6031033974374	82.25005983415615	0.09377793087279414	0.09154691002779095	12.233613946606056	17.030518788636982	11.919215650093975	16.59284222640781
0.6082338430492322	63.637552090083126	62.32148024399656	72.03652559701023	70.27609145327774	75.78543579979787	73.83778438585765	79.143526969755	77.03571246954439	84.65275471193907	82.29833020978461	0.09377793104626748	0.09154691019631053	12.170110060760635	17.044198960720678	11.857343785948615	16.60617082544377
0.611898757925461	63.67490721523597	62.358062838519494	72.07881092607725	70.31734341062139	75.82992174112208	73.88112705879219	79.18998411173463	77.08093232733353	84.7024457711373	82.34663922469925	0.09377793122264341	0.09154691036764903	12.106868023103743	17.057794601441856	11.79572704061502	16.619417065552625
0.6155857557574533	63.71229203242282	62.39467451104293	72.12112986636947	70.3586281578036	75.87444304299923	73.92450418353263	79.23647818121864	77.12618812914448	84.7521763285301	82.39498663925387	0.09377793140197145	0.09154691054185553	12.043887256895687	17.071305600915366	11.734364852174622	16.63258083967048
0.6192949696061266	63.749706356084324	62.431315079845334	72.16348220784411	70.39994548991476	75.91899948445808	73.9679155447866	79.2830089474463	77.17147965036233	84.80194613729591	82.44337221349173	0.09377793158430232	0.09154691071897919	11.981167181796991	17.084731849401578	11.673256655212754	16.645662040889874
0.6230265333341571	63.78715000042036	62.467984362969474	72.20586774018611	70.44129520177965	75.96359084424085	74.01136092698269	79.32957617935782	77.21680666608108	84.85175495029333	82.49179570714506	0.0937779317696879	0.09154691089907048	11.918707213902962	17.098073237275457	11.61240188082229	16.658660562401565
0.6267805816108112	63.824622779390914	62.50468217822312	72.24828625280888	70.48267708795817	76.00821690080429	74.05484011427117	79.37617964559513	77.26216895110437	84.90160252006203	82.54025687963602	0.09377793195818049	0.09154691108217954	11.85650676584919	17.111329655062946	11.551799956736431	16.671576297534557
0.6305572499168048	63.86212450671594	62.54140834317902	72.29073753485432	70.52409094274525	76.05287743231939	74.09835289052407	79.42281911450196	77.30756627994563	84.9514885988227	82.58875549007674	0.09377793214983345	0.09154691126835936	11.794565246786078	17.124500993348192	11.491450307290506	16.68440913969971
0.634356674549194	63.899654995875636	62.57816267517512	72.333221375193	70.56553656017127	76.09757221667192	74.14189903933543	79.46949435412414	77.35299842682826	85.00141293847749	82.63729129726957	0.09377793234470197	0.09154691145766256	11.732882062569843	17.137587142913617	11.431352353611146	16.697158982480687
0.6381789926262927	63.93721406011112	62.61494499131524	72.37573756242506	70.60701373400268	76.14230103146303	74.18547834402202	79.51620513221027	77.39846516568643	85.05137529061068	82.68586405970788	0.09377793254284077	0.09154691165014264	11.671456615680654	17.15058799453982	11.371505513528973	16.70982571946115
0.642024342092622	63.97480151242372	62.65175510846835	72.4182858848793	70.64852225774123	76.18706365400858	74.22909058762261	79.5629512162111	77.44396627016425	85.10137540648793	82.7344735355753	0.0937779327443064	0.09154691184585428	11.610288305319045	17.16350343907652	11.31190920168956	16.722409244292066
0.6458928617238878	64.01241716557591	62.68859284326957	72.46086613061429	70.69006192462511	76.23185986134014	74.27273555289904	79.60973237328052	77.48950151361707	85.15141303705758	82.7831194827469	0.09377793294915623	0.09154691204485414	11.549376527567802	17.176333367537154	11.252562829700764	16.7349094508063
0.6497846911319898	64.05006083209128	62.72545801212001	72.50347808741832	70.7316325276288	76.27668943020494	74.31641302233612	79.65654837027554	77.5350706691111	85.20148793295034	82.83180165878905	0.09377793315744865	0.09154691224719748	11.488720675277364	17.18907767088058	11.193465806009044	16.747326232756677
0.6536999707700591	64.0877323242541	62.762350431186476	72.54612154280893	70.77323385946265	76.32155213706552	74.36012277814126	79.70339897375587	77.58067350942328	85.25159984447907	82.880519820959	0.09377793336924296	0.09154691245294351	11.42832013824409	17.201736240171158	11.134617536094083	16.75965948400153
0.6576388419375281	64.12543145411026	62.79926991640232	72.58879628403402	70.81486571257396	76.3664477581007	74.40386460224543	79.750283949985	77.62630980704212	85.30174852163977	82.92927372620602	0.0937779335845999	0.09154691266214947	11.368174303219348	17.214308966471435	11.076017422470613	16.771909098408287
0.661601446785229	64.16315803346644	62.8362162834666	72.63150209807077	70.85652787914591	76.4113760692046	74.44763827630226	79.7972030649291	77.67197933416683	85.35193371411053	82.97806313117033	0.09377793380358017	0.09154691287487592	11.30828255398228	17.226795740891248	11.017664864752078	16.784074969886206
0.6655879283205246	64.20091187389103	62.87318934784507	72.67423877162685	70.8982201510988	76.45633684598783	74.49144358168914	79.84415608425842	77.7176818627085	85.40215517125296	83.02688779218441	0.09377793402624705	0.09154691309118364	11.248644271379817	17.239196454533158	10.959559259694288	16.796156992337274
0.6695984304124688	64.23869278671319	62.910188924769166	72.71700609113921	70.9399423200888	76.50132986377632	74.53528029950606	79.89114277334579	77.76341716428878	85.45241264211062	83.07574746527158	0.09377793425266404	0.09154691331113432	11.189258833339409	17.25151099843788	10.901700001220888	16.80815505960345
0.6736330977969988	64.27650058302352	62.9472148292368	72.75980384277501	70.98169417750893	76.54635489761212	74.5791482105765	79.93816289726777	77.80918501024092	85.50270587541021	83.12464190614708	0.0937779344828958	0.09154691353479082	11.130125615043653	17.26373926373344	10.844086480568876	16.82006906560855
0.6776920760821589	64.31433507367377	62.984266876011816	72.80263181243112	71.02347551448844	76.59141172225304	74.62304709544695	79.98521622080406	77.85498517160921	85.55303461956098	83.17357087021757	0.09377793471700825	0.09154691376221749	11.071243988862989	17.275881141455102	10.786718086226756	16.831898904187256
0.6817755117533548	64.35219606927674	63.02134487962421	72.8454897857341	71.06528612189298	76.6365001121726	74.66697673438692	80.03230250843755	77.90081741914899	85.60339862265475	83.22253411258107	0.09377793495506888	0.09154691399347893	11.012613324464837	17.28793652262175	10.72959420407824	16.843644469165156
0.6858835521786408	64.39008338020624	63.05844865436984	72.88837754804018	71.1071257903244	76.68161984155991	74.71093690738886	80.0794215243541	77.9466815233266	85.6537976324658	83.27153138802687	0.0937779351971451	0.09154691422864185	10.9542329888518	17.29990529818315	10.672714217384055	16.855305654287804
0.6900163456140378	64.42799681659685	63.09557801431035	72.93129488443496	71.14899431012057	76.72677068431946	74.75492739416785	80.1265730324425	77.99257725431907	85.70423139645051	83.32056245103527	0.09377793544330701	0.0915469144677735	10.896102346441694	17.3117873590636	10.616077506898364	16.8668823532862
0.6941740412088835	64.46593618834407	63.13273277327325	72.97424157973356	71.19089147135551	76.77195241407127	74.79894797416188	80.17375679629438	78.03850438201435	85.75469966174771	83.36962705577783	0.09377793569362516	0.09154691471094271	10.83822075907483	17.323582596098277	10.559683450865123	16.878374459807674
0.6983567890112157	64.50390130510371	63.16991274485132	73.01721741847994	71.2328170638387	76.81716480415014	74.84299842653103	80.22097257920369	78.08446267601049	85.80520217517773	83.41872495611642	0.09377793594817174	0.09154691495821952	10.780587586079491	17.335290900016844	10.50353142507447	16.88978186739223
0.702564739973187	64.54189197629213	63.20711774240281	73.06022218494724	71.27477087711537	76.86240762760595	74.88707853015777	80.26822014416678	78.13045190561597	85.85573868324273	83.46785590560366	0.09377793620701924	0.09154691520967463	10.723202184331967	17.346912161450746	10.447620802930032	16.90110446946892
0.7067980459565127	64.57990801108548	63.24434757905079	73.10325566313679	71.31675270046568	76.90768065720282	74.93118806364616	80.31549925388167	78.17647183984882	85.90630893212585	83.51701965748192	0.09377793647024266	0.09154691546538034	10.66606390834022	17.35844627098959	10.391950955532593	16.912342159452237
0.7110568597379514	64.61794921842024	63.28160206768364	73.14631763677893	71.35876232290535	76.95298366541972	74.97532680532247	80.36280967074866	78.22252224743735	85.9569126676918	83.56621596468415	0.0937779367379175	0.091546915725411	10.609172110245709	17.369893119081098	10.336521251667364	16.92349483059661
0.7153413350148182	64.65601540699213	63.31888102095389	73.18940788933155	71.40079953318433	76.99831642444914	75.01949453323378	80.41015115686892	78.26860289681858	86.00754963548545	83.61544457983217	0.0937779370101212	0.09154691598984051	10.552526139881593	17.381252596031118	10.281331057882198	16.934562376032773
0.7196516264105322	64.69410638525656	63.3561842512788	73.23252620398073	71.44286411978743	77.04367870619767	75.06369102514869	80.45752347404508	78.31471355613907	86.05821958073237	83.66470525523754	0.09377793728693208	0.09154691625874557	10.496125344830944	17.392524592018162	10.226379738522155	16.945544688751397
0.7239878894801961	64.73222196142753	63.39351157083923	73.27567236363952	71.48495587093308	77.0890702822847	75.10791605855593	80.5049263837799	78.36085399325349	86.10892224833755	83.71399774290003	0.09377793756842977	0.09154691653220405	10.439969070461302	17.403708997026115	10.171666655782246	16.956441661584904
0.7283502807162107	64.770361943478	63.43086279157993	73.31884615094827	71.52707457457369	77.13449092404282	75.15216941066488	80.55235964727676	78.40702397572498	86.15965738288575	83.76332179450822	0.09377793785469579	0.09154691681029445	10.384056660024726	17.414805700969737	10.117191169792932	16.967253187267488
0.7327389575539218	64.80852613913912	63.46823772520894	73.36204734827388	71.56922001839486	77.17994040251699	75.19645085840459	80.59982302543862	78.4532232708244	86.2104247286405	83.81267716143824	0.09377793814581269	0.09154691709309738	10.328387454655967	17.42581459354915	10.062952638618299	16.977979158329617
0.7371540783773028	64.84671435590003	63.505636183197254	73.40527573770943	71.61139198981519	77.22541848846424	75.24076017842366	80.64731627886788	78.49945164552999	86.26122402954394	83.86206359475389	0.09377793844186477	0.09154691738069448	10.27296079342159	17.436735564271657	10.008950418319728	16.988619467130775
0.74159580252467	64.88492640100729	63.54305797677831	73.44853110107368	71.65359027598552	77.27092495235298	75.28509714708945	80.69483916786557	78.54570886652662	86.31205502921593	83.9114808452056	0.09377793874293755	0.09154691767316867	10.21777601341455	17.44756850250087	9.955183863015918	16.999174005868554
0.746064290294433	64.92316208146478	63.5805029169479	73.49181321991084	71.69581466378895	77.31645956436297	75.32946154048805	80.74239145243126	78.59199470020584	86.36291747095396	83.96092866323045	0.09377793904911798	0.09154691797060487	10.162832449761481	17.458313297411223	9.901652324919269	17.009642666558648
0.7505597029508803	64.96142120403287	63.61797081446336	73.53512187548976	71.73806493983992	77.36202209438427	75.3738531344234	80.78997289226221	78.63830891266481	86.41381109773228	84.01040679895111	0.09377793936049508	0.09154691827308932	10.108129435624505	17.468969837840632	9.848355154344972	17.020025340920256
0.7550822027299987	64.99970357522794	63.6554614798431	73.57845684880327	71.78034089048359	77.40761231201668	75.41827170441655	80.83758324675249	78.68465126970564	86.46473565220083	84.05991500217515	0.09377793967715908	0.09154691858070955	10.053666302381316	17.479538012557896	9.795291699840163	17.030321920565257
0.7596319528453285	65.03800900132242	63.69297472336664	73.62181792056835	71.82264230179604	77.45322998656981	75.46271702570589	80.88522227499324	78.7310215368356	86.51569087668575	84.10945302239529	0.09377793999920143	0.09154691889355464	9.999442379574248	17.490017710080792	9.742461308176644	17.040532296872698
0.7642091174938536	65.07633728834361	63.73051035507342	73.66520487122466	71.8649689595828	77.49887488706175	75.50718887324565	80.93288973577116	78.77741947926555	86.56667651318755	84.15902060878757	0.09377794032671587	0.09154691921171532	9.945456994926644	17.50040881858513	9.689863324364524	17.050656360899666
0.7688138618619275	65.11468824207347	63.76806818476264	73.70861748093441	71.9073206493787	77.5445467822186	75.55168702170579	80.9805853875682	78.82384486190979	86.61769230338089	84.20861751021138	0.09377794065979754	0.09154691953528435	9.891709474510208	17.510711226112107	9.637497091792284	17.060694003579556
0.7734463521312342	65.1530616680482	63.80564802199291	73.75205552958188	71.94969715644754	77.59024544047429	75.59621124547144	81.02830898856115	78.87029744938559	86.66873798861411	84.25824347520881	0.09377794099854302	0.09154691986435529	9.838199142675876	17.52092482039734	9.585361952168569	17.070645115505613
0.7781067554847866	65.19145737155722	63.84324967608101	73.79551879677221	71.99209826578065	77.63597062996912	75.64076131864167	81.07606029662024	78.9167770060118	86.71981330990776	84.30789825200326	0.0937779413430504	0.09154692019902445	9.78492532213022	17.531049488865392	9.533457245610407	17.080509587016422
0.7827952401129585	65.22987515764295	63.88087295610198	73.8390070618312	72.034523762097	77.68172211854959	75.68533701502938	81.12383906930907	78.96328329580872	86.77091800795446	84.35758158849931	0.09377794169342098	0.09154692053938841	9.731887334042767	17.541085118760748	9.481782310741437	17.09028730825412
0.7875119752195561	65.26831483110011	63.918517670888285	73.88252010380457	72.07697342984224	77.72749967376764	75.72993810816043	81.17164506388357	79.00981608249735	86.8220518231179	84.4072932322818	0.09377794204975597	0.09154692088554671	9.679084498007796	17.551031596976827	9.430336484630061	17.099978169006135
0.792257131027923	65.30677619647493	63.95618362902896	73.9260577014569	72.1194470531878	77.77330306287956	75.77456437127262	81.21947803729101	79.05637512949815	86.87321449543167	84.45703293061467	0.09377794241215906	0.09154692123760008	9.626516132125289	17.560888810106917	9.379119102902223	17.10958205879797
0.7970308787870847	65.34525905806464	63.993870638869325	73.96961963327131	72.1619444160305	77.8191320528456	75.81921557731533	81.26733774616964	79.10296019993072	86.92440576459894	84.5068004304405	0.09377794278073656	0.09154692159565073	9.574181553031849	17.570656644435076	9.328129499765964	17.11909886682588
0.8018333907779276	65.3837632199165	64.03157850850982	74.01320567744816	72.20446530199133	77.86498641032864	75.86389149894826	81.31522394684714	79.14957105661257	86.97562536999084	84.55659547837924	0.09377794315559511	0.09154692195980378	9.522080075964368	17.58033498593977	9.277367008049623	17.128528482002366
0.8066648403194178	65.4222884858276	64.0693070458059	74.05681561190484	72.24700949441524	77.91086590169395	75.90859190854107	81.36313639534058	79.19620746205864	87.02687305064624	84.60641782072769	0.09377794353684474	0.091546922330165	9.470211014828237	17.58992372033208	9.226830959284598	17.137870792974354
0.8115254017748545	65.46083465934372	64.10705605836705	74.10044921427472	72.28957677637007	77.9567702930081	75.95331657817245	81.41107484735505	79.24286917848036	87.07814854527064	84.65626720345855	0.09377794392459612	0.0915469227068425	9.41857368213914	17.599422732881067	9.176520683668969	17.147125687964945
0.8164152505581643	65.49940154375854	64.1448253535557	74.14410626190588	72.3321669306454	78.00269935003766	75.99806527962879	81.45903905828251	79.28955596778431	87.12945159223446	84.70614337221892	0.09377794431896294	0.0915469230899465	9.367167389156748	17.608831908544744	9.126435510152987	17.15629305488619
0.8213345631402307	65.53798894211319	64.18261473848708	74.18778653186094	72.37477973975228	78.04865283824894	76.04283778440394	81.50702878320145	79.33626759157194	87.18078192957309	84.75604607232998	0.09377794472006062	0.09154692347958937	9.31599144593747	17.618151132002822	9.07657476652912	17.165372781382757
0.8262835170552626	65.57659665719525	64.22042402002813	74.23148980091578	72.41741498592212	78.09463052280672	76.087633863698	81.5550437768755	79.38300381113822	87.23213929498522	84.80597504878565	0.09377794512800651	0.0915469238758841	9.265045161288981	17.62738028746935	9.026937779363834	17.174364754648195
0.8312622909072027	65.61522449153792	64.25825300479661	74.27521584555859	72.46007245110552	78.14063216857322	76.1324532884162	81.60308379375235	79.42976438747068	87.28352342583176	84.85593004625152	0.0937779455429194	0.09154692427894777	9.214327842884813	17.636519258838234	8.977523874130384	17.183268861561373
0.8362710643761712	65.6538722474193	64.29610149916061	74.31896444198917	72.5027519169719	78.18665754010732	76.17729582916839	81.65114858796314	79.47654908124863	87.33493405913508	84.905910809064	0.09377794596492102	0.09154692468889734	9.163838797289827	17.645567929615936	8.928332375212449	17.19208498862463
0.8413100182249524	65.6925397268614	64.33396930923729	74.36273536611768	72.54545316490805	78.23270640166339	76.22216125626755	81.69923791332101	79.52335765284187	87.38637093157753	84.95591708122893	0.09377794639413559	0.09154692510585348	9.113577329982036	17.65452618290874	8.879362605925962	17.200813021932845
0.8463793343055166	65.7312267316294	64.37185624089236	74.40652839356389	72.58817597601747	78.27877851719037	76.26704933972918	81.74735152332019	79.57018986230982	87.43783377950051	85.00594860642067	0.09377794683068827	0.09154692552993872	9.063542745419	17.663393901446398	8.830613888615517	17.209452847244393
0.8514791955655843	65.76993306323072	64.40976209973915	74.45034329965614	72.63092013111937	78.32487365033073	76.31195984927017	81.79548917113499	79.61704546940045	87.48932233890332	85.0560051279811	0.09377794727470759	0.09154692596127707	9.013734347049649	17.672170967520287	8.782085544634356	17.21800434989018
0.8566097860552276	65.80865852291406	64.44768669113762	74.49417985943022	72.67368541074757	78.3709915644192	76.35689255430765	81.84365060961845	79.66392423354911	87.54083634544182	85.10608638891806	0.09377794772632335	0.0915469263999952	8.964151437375222	17.680857263010694	8.733776894402581	17.226467414768194
0.861771290933513	65.84740291166845	64.48562982019347	74.53803784762835	72.7164715951495	78.41713202248187	76.40184722395793	81.89183559130137	79.71082591387737	87.59237553442718	85.15619213190439	0.09377794818566845	0.09154692684622155	8.91479331798655	17.689452669395905	8.685687257454447	17.234841926401714
0.8669638964751838	65.88616603022245	64.52359129175724	74.58191703869815	72.75927846428519	78.46329478723506	76.44682362703557	81.94004386839111	79.75775026919206	87.6439396408249	85.20632209927678	0.09377794865287806	0.09154692730008794	8.86565928959044	17.69795706768855	8.637815952480196	17.24312776887018
0.8721877900773816	65.92494767904299	64.56157091042338	74.62581720679154	72.80210579782619	78.50947962108397	76.49182153205203	81.9882751927703	79.8046970579839	87.69552839925313	85.25647603303435	0.09377794912808915	0.09154692776172745	8.816748652059687	17.70637033847015	8.590162297340612	17.251324825825577
0.877443160266411	65.96374765833451	64.59956848052926	74.66973812576362	72.84495337515452	78.55568628612183	76.53684070721476	82.0365293159958	79.85166603842652	87.74714154398181	85.30665367483759	0.093777949611442	0.09154692823127605	8.768060704476738	17.7146923618875	8.542725609129775	17.259432980497877
0.8827301967045416	66.00256576803793	64.63758380615415	74.71367956917153	72.88782097536152	78.60191454412839	76.58188092042589	82.08480598929724	79.89865696837505	87.79877880893099	85.35685476600689	0.0937779501030784	0.09154692870887168	8.719594745147333	17.72292301759444	8.495505204191431	17.267452115631386
0.8880490901968541	66.04140180782957	64.6756166911183	74.7576413102733	72.93070837724672	78.64816415656897	76.62694193928107	82.13310496357593	79.94566960536504	87.85043992766963	85.4070790475213	0.09377795060314331	0.09154692919465526	8.671350071687812	17.73106218484645	8.448500398186297	17.275382113581145
0.8934000326981257	66.08025557712035	64.71366693898197	74.80162312202688	72.97361535931694	78.69443488459326	76.67202353106855	82.18142598940376	79.99270370661137	87.90212463341452	85.45732626001747	0.09377795111178432	0.0915469296887697	8.623325980973277	17.739109742309665	8.401710506063864	17.283222856140128
0.8987832173197573	66.1191268750541	64.75173435304396	74.8456247770883	73.01654169978438	78.74072648903345	76.71712546276714	82.22976881702108	80.03975902900619	87.95383265902794	85.50759614378741	0.09377795162915088	0.09154693019136075	8.5755217692531	17.747065568215476	8.355134842163352	17.290974224670208
0.904198838336744	66.15801550050729	64.78981873634119	74.8896460478113	73.05948717656648	78.78703873040386	76.7622475010461	82.27813319633648	80.08683532911878	88.00556373701745	85.55788843877828	0.09377795215539653	0.09154693070257666	8.5279367321873	17.754929540342346	8.308772720240995	17.298636100087606
0.9096470911946843	66.1969212520873	64.8279198916471	74.9336867062454	73.10245156728378	78.83337136889892	76.80738941226285	82.32651887692445	80.13393236319325	88.05731759953352	85.60820288459006	0.09377795269067551	0.09154693122256864	8.480570164852907	17.76270153596124	8.262623453486412	17.306208362811958
0.915128172516836	66.23584392813184	64.86603762147112	74.97774652413533	73.14543464925956	78.87972416439256	76.85255096246264	82.37492560802498	80.18104988714803	88.1090939783688	85.65853922047494	0.09377795323514641	0.09154693175149005	8.433421361765795	17.770381431788337	8.216686354558988	17.313690892753584
0.9206422801112097	66.27478332670721	64.90417172805681	75.02182527291893	73.18843619951771	78.9260968764359	76.89773191737629	82.42335313854112	80.22818765657365	88.16089260495585	85.70889718533492	0.09377795378897012	0.09154693228949703	8.386489616934341	17.77796910401412	8.170960735598783	17.321083569266193
0.9261896129777101	66.31373924560768	64.94232201338133	75.06592272372657	73.23145599478212	78.97248926425685	76.94293204241951	82.47180121703836	80.27534542673199	88.21271321036625	85.75927651772106	0.09377795435231023	0.09154693283674825	8.339774223913082	17.78546442834704	8.125445908317488	17.328386271246927
0.931770371315315	66.35271148235387	64.980488279154	75.11003864737927	73.27449381147495	79.01890108675799	76.98815110269123	82.52026959174266	80.32252295255454	88.26455552530855	85.80967695583165	0.09377795492533368	0.0915469333934064	8.293274475822727	17.79286727995168	8.080141184011154	17.33559887708907
0.9373847565293029	66.39169983419211	65.01867032681544	75.154172814388	73.31754942571588	79.06533210251581	77.03338886297263	82.56875801053954	80.36971998864138	88.31641928012739	85.86009823751098	0.09377795550820948	0.09154693395963577	8.246989665372894	17.800177533437818	8.035045873558374	17.342721264620195
0.9430329712385201	66.43070409809258	65.05686795753587	75.19832499495156	73.36062261332005	79.11178206977864	77.07864508772509	82.61726622097191	80.4169362892591	88.36830420480109	85.91054010024735	0.09377795610111087	0.09154693453560436	8.200919084900306	17.807395062851356	7.990159287483948	17.34975331111491
0.9487152192826929	66.46972407074863	65.09508097221446	75.24249495895587	73.40371314979737	79.15825074646571	77.12391954108945	82.66579397023916	80.4641716083399	88.42021002894069	85.9610022811719	0.0937779567042129	0.09154693512148218	8.155062026447013	17.814519741759796	7.945480736024365	17.356694893402164
0.9544317057297852	66.50875954857543	65.13330917147795	75.2866824759724	73.446820810351	79.20473789016566	77.16921198688439	82.71434100519556	80.51142569948007	88.47213648178825	86.01148451705713	0.09377795731769488	0.09154693571744345	8.109417781703996	17.82155144306489	7.901009529078692	17.36354588764698
0.9601826368833979	66.54781032770832	65.17155235567905	75.3308873152563	73.48994536987556	79.25124325813451	77.21452218860458	82.76290707234813	80.55869831593795	88.52408329221461	86.06198654431455	0.09377795794173847	0.09154693632366484	8.06398564211213	17.82849003911724	7.856744976294976	17.370306169488686
0.9659682202902156	66.58687620400207	65.20981032489576	75.37510924574565	73.53308660295625	79.29776660729482	77.25984990941977	82.81149191785578	80.60598921063294	88.57605018871841	86.11250809899397	0.09377795857652861	0.0915469369403259	8.018764898905829	17.835335401747216	7.812686387118447	17.37697561404275
0.9717886647474951	66.62595697302929	65.24808287892975	75.41934803605957	73.57624428386723	79.34430769423385	77.30519491217301	82.86009528752741	80.65329813614385	88.62803689942413	86.16304891678126	0.09377795922225406	0.09154693756760994	7.9737548430803145	17.842087402137622	7.768833070767869	17.383554095802538
0.9776441803106027	66.66505243007911	65.28636981730511	75.46360345449682	73.61941818657007	79.39086627520193	77.35055695937912	82.90871692682023	80.7006248447071	88.68004315208022	86.2136087329968	0.09377795987910673	0.0915469382057034	7.928954765498929	17.848745910921934	7.725184336336497	17.390041488746647
0.9835349783005937	66.70416237015623	65.32467093926742	75.50787526903466	73.66260808471273	79.43744210611138	77.3959358132236	82.95735658083854	80.7479690882156	88.73206867405781	86.26418728259426	0.0937779605472816	0.09154693885479563	7.88436395685676	17.85531079809698	7.681739492744782	17.396437666200654
0.9894612713118381	66.7432865879789	65.36298604378173	75.55216324732662	73.70581375162736	79.4840349425341	77.44133123556028	83.00601399433128	80.79533061821645	88.78411319234827	86.3147843001579	0.09377796122697722	0.09154693951507975	7.839981707747029	17.86178193303931	7.63849784881495	17.402742500888053
0.9954232732196957	66.78242487797824	65.40131492953195	75.59646715670175	73.74903496032957	79.53064453970084	77.48674298791056	83.05468891169131	80.84270918591004	88.83617643356214	86.36539951990183	0.09377796191839614	0.09154694018675198	7.795807308711119	17.868159184552496	7.5954587133210225	17.40895586500301
1.0014211991882311	66.82157703429645	65.43965739491905	75.64078676416256	73.79227148351639	79.57727065249895	77.53217083146134	83.10338107695301	80.8901045421479	88.88825812392676	86.41603267566764	0.09377796262174407	0.09154694087001261	7.751840050204919	17.874442420748892	7.552621394963353	17.415077630055748
1.0074552656779823	66.8607428507855	65.47801323805984	75.68512183638359	73.83552309356494	79.62391303547099	77.57761452706359	83.15209023379077	80.93751643743117	88.94035798928466	86.46668350092285	0.09377796333722997	0.09154694156506497	7.7080792227188795	17.88063150920425	7.509985202454118	17.421107667005344
1.013525690453769	66.89992212100603	65.5163822567858	75.72947213971008	73.87878956253113	79.67057144281326	77.62307383523084	83.20081612551763	80.98494462190918	88.99247575509206	86.51735172875928	0.0937779640650677	0.09154694227211572	7.664524116742541	17.88672631681402	7.467549444526412	17.4270458461815
1.0196326925925556	66.93911463822555	65.5547642486414	75.77383744015616	73.9220706621477	79.71724562837385	77.66854851613749	83.2495584950831	81.0323888453775	89.0446111464165	86.56803709189096	0.0937779648054736	0.09154694299137643	7.621174022793639	17.892726709782437	7.425313429926973	17.432892037228157
1.0257764924913542	66.97832019541704	65.59315901088272	75.81821750340299	73.9653661638228	79.76393534565088	77.71403832961686	83.29831708507133	81.07984885727602	89.096763887935	86.61873932265227	0.09377796555866891	0.09154694372306083	7.578028231469034	17.898632553684365	7.383276467484393	17.438646109170804
1.0319573118751795	67.01753858525773	65.63156634047617	75.8626120947976	74.00867583863845	79.81064034779105	77.75954303515994	83.34709163769969	81.12732440668766	89.14893370393244	86.66945815299636	0.09377796632487793	0.09154694446738743	7.535086033488369	17.904443713468936	7.341437866150045	17.4443079304383
1.0381753738050519	67.05676960012742	65.66998603409698	75.9070209793509	74.05199945734886	79.85736038758773	77.80506239191345	83.3958818948167	81.17481524233627	89.20112031829944	86.720193314493	0.09377796710432956	0.09154694522457844	7.492346719704983	17.910160053410436	7.299796934998994	17.449877368797388
1.0444309026860459	67.09601303210727	65.70841788812791	75.95144392173637	74.09533679037904	79.90409521747947	77.85059615867846	83.4446875979005	81.22232111258526	89.25332345453063	86.77094453832707	0.09377796789725663	0.09154694599486043	7.449809581122281	17.91578143710285	7.258352983258192	17.455354291339972
1.05072412427539	67.13526867297792	65.74686169865744	75.99588068628792	74.13868760782275	79.9508445895478	77.89614409390815	83.4935084880566	81.26984176543523	89.3055428357223	86.82171155529615	0.09377796870389625	0.09154694677846288	7.407473908923748	17.92130772740893	7.217105320324663	17.46073856446128
1.057055265690613	67.17453631421822	65.78531726147857	76.04033103699847	74.18205167944107	79.99760825551576	77.94170595570644	83.54234430601628	81.31737694852252	89.3577781845707	86.8724940958089	0.09377796952448952	0.09154694757562003	7.365338994545709	17.92673878660753	7.176053255846455	17.466030053978102
1.0634245554177415	67.21381574700385	65.8237843720874	76.08479473751842	74.22542877466098	80.04438596674623	77.98728150182636	83.5911947921348	81.36492640911766	89.41002922337022	86.92329188988329	0.09377797035928102	0.09154694838657092	7.323404129644587	17.932074476215348	7.1351960996844355	17.471228624970536
1.0698322233195456	67.25310676220539	65.86226282568127	76.12927155115338	74.26881866257312	80.09117747423966	78.03287048966783	83.64005968638924	81.41248989412281	89.46229567401075	86.97410466714408	0.0937779712085218	0.09154694921155782	7.281668606138737	17.937314657030583	7.094533161955042	17.47633414181837
1.0762785006438331	67.29240915038704	65.90075241715755	76.1737612408629	74.3122211119305	80.13798252863255	78.07847267627618	83.68893872837671	81.46006715007044	89.51457725797621	87.02493215682132	0.09377797207246524	0.09154695005082739	7.2401317162803025	17.94245918921297	7.0540637531003085	17.48134646827384
1.0827636200317978	67.33172270180508	65.93925294111202	76.21826356925858	74.35563589114669	80.18480088019567	78.12408781834041	83.73783165731257	81.50765792312143	89.56687369634241	87.07577408774824	0.09377797295137011	0.09154695090463161	7.198792752641566	17.947507932200097	7.013787183867862	17.486265467388876
1.089287815526412	67.37104720640619	65.97776419183738	76.26277829860227	74.39906276829413	80.2316322788321	78.16971567219126	83.7867382120284	81.555261959063	89.6191847097748	87.12663018835924	0.09377797384550045	0.09154695177322589	7.157651008119501	17.95246074465649	6.973702765330927	17.491091001453242
1.0958513225808764	67.41038245382569	66.01628596332138	76.3073051908041	74.44250151110204	80.27847647407503	78.21535599379914	83.83565813096968	81.60287900330667	89.67151001852629	87.17750018668752	0.0937779747551234	0.09154695265687088	7.116705776006711	17.957317484531814	6.933809808950173	17.495822932094597
1.1024543780671139	67.44972823338635	66.05481804924577	76.35184400742104	74.48595188695528	80.32533321508647	78.26100853877281	83.88459115219446	81.65050880088683	89.7238493424355	87.22838381036364	0.09377797568051227	0.09154695355583126	7.075956350015986	17.962078009106335	6.89410762658099	17.50046112024029
1.1090972202843215	67.48908433409632	66.09336024298415	76.3963945096547	74.5294136628919	80.37220225065482	78.30667306235698	83.93353701337082	81.69815109645819	89.77620240092426	87.27928078661286	0.09377797662194479	0.09154695447037701	7.035402024261202	17.96674217484724	6.854595530482584	17.505005426057323
1.115780088967567	67.52845054464774	66.13191233760077	76.44095645834972	74.57288660560178	80.41908332919311	78.35234931943074	83.98249545177507	81.74580563429424	89.82856891299564	87.33019084225334	0.09377797757970312	0.09154695540078256	6.995042093341908	17.97130983754323	6.815272833382551	17.509455709043323
1.1225032252964444	67.5678266534152	66.17047412584888	76.48552961399196	74.61637048142484	80.46597619873731	78.39803706450569	84.03146620428987	81.79347215828528	89.88094859723194	87.38111370369423	0.0937779785540752	0.09154695634732725	6.954875852337864	17.97578085224268	6.776138848476876	17.51381182797013
1.1292668719037753	67.60721244845386	66.20904540016899	76.53011373670658	74.65986505634905	80.51288060694407	78.44373605172399	84.08044900740211	81.84115041193631	89.93334117179234	87.43204909693326	0.09377797954535397	0.0915469573102955	6.914902596782667	17.98015507312084	6.737192889404469	17.518073640767398
1.1360712728843656	67.64660771749753	66.24762595268687	76.57470858625565	74.7033700960082	80.55979630108841	78.48944603485589	84.12944359720018	81.88884013836457	89.9857463544102	87.48299674755418	0.09377798055383683	0.09154695828997723	6.8751216227892655	17.984432353685406	6.6984342703635775	17.522241004699026
1.1429166738038161	67.68601224795773	66.28621557521275	76.61931392203725	74.74688536568102	80.60672302806266	78.53516676729882	84.17844970937318	81.93654108029847	90.03816386239198	87.53395638072574	0.0937779815798277	0.09154695928666619	6.8355322270199395	17.988612546705554	6.659862306101786	17.52631377634316
1.1498033217073829	67.72542582692122	66.32481405923888	76.66392950308264	74.79041063028843	80.65366053437356	78.58089800207459	84.22746707920767	81.9842529800748	90.09059341261394	87.58492772119847	0.09377798262363486	0.09154696030066292	6.796133706699038	17.992695504117364	6.621476311896004	17.530291811419374
1.1567314651288954	67.76484824114878	66.36342119593827	76.70855508805496	74.83394565439217	80.70060856614083	78.62663949182783	84.27649544158628	82.03197557963703	90.14303472152058	87.63591049330304	0.09377798368557233	0.09154696133227218	6.756925359642082	17.99668107706566	6.583275603614311	17.5341749649142
1.1637013540997225	67.80427927707305	66.40203677616266	76.75319043524665	74.87749020219239	80.74756686909448	78.67239098882362	84.32553453098495	82.07970862053287	90.19548750512165	87.68690442094766	0.09377798476596029	0.09154696238180485	6.717906484313971	18.00056911597676	6.545259497748702	17.53796309110112
1.1707132401577995	67.84371872079743	66.44066059044135	76.7978353025784	74.92104403752658	80.79453518857379	78.71815224494624	84.37458408147172	82.12745184391292	90.24795147899103	87.73790922761653	0.09377798586512377	0.09154696344957708	6.679076379822618	18.00435947047299	6.507427311415086	17.541656043460534
1.177767376356704	67.88316635809359	66.47929242897888	76.84248944759621	74.96460692386671	80.8415132695241	78.7639230116962	84.42364382670355	82.17520499052767	90.3004263582631	87.78892463636676	0.09377798698339451	0.09154696453591084	6.640434345901667	18.00805198928174	6.469778362351462	17.545253674621563
1.1848640172747877	67.92262197440009	66.51793208165356	76.88715262746987	75.00817862431782	80.88850085649531	78.80970304018882	84.47271349992464	82.2229678007259	90.35291185763117	87.83995036982664	0.09377798812110938	0.09154696564113318	6.6019796830305495	18.011646520461	6.432311969013426	17.54875583654757
1.1920034190243662	67.96208535482073	66.5565793380159	76.93182459899123	75.05175890161611	80.93549769363999	78.85549208115216	84.52179283396448	82.27074001445266	90.40540769134526	87.8909861501934	0.09377798927861149	0.09154696676557811	6.563711692368088	18.015142911188377	6.395027450512316	17.55216238033063
1.1991858392609598	68.00155628412227	66.59523398728646	76.97650511857142	75.09534751812657	80.98250352471058	78.90128988492454	84.570881561235	82.31852137124655	90.45791357320913	87.94203169923045	0.0937779904562504	0.09154696790958403	6.525629675817072	18.018541007853855	6.3579241266998	17.555473156327935
1.2064115371925936	68.0410345467333	66.63389581835459	77.0211939422398	75.13894423584159	81.02951809305812	78.94709620145316	84.61997941372914	82.36631161023844	90.51042921657871	87.99308673826589	0.09377799165438122	0.0915469690734973	6.487732936044267	18.02184065604888	6.321001318162416	17.558688014094514
1.2136807735891502	68.08051992674177	66.67256461977613	77.06589082564106	75.18254881637843	81.07654114162933	78.99291078029135	84.66908612301798	82.41411047014846	90.56295433435902	88.04415098818936	0.0937779928733664	0.09154697025766895	6.450020776468591	18.025041700466318	6.284258346222487	17.561806802326828
1.2209938107917835	68.12001220789355	66.71124017977195	77.1105955240336	75.22616102097744	81.1235724129649	79.03873337059683	84.71820142024869	82.46191768928419	90.61548863900208	88.09522416945015	0.09377799411357368	0.09154697146245666	6.4124925013320535	18.02814398506962	6.2476945330008675	17.56482936899738
1.2283509127223842	68.1595111735905	66.74992228622612	77.15530779228746	75.26978061050019	81.17061164919733	79.08456372112958	84.76732503614251	82.50973300553862	90.66803184250469	88.14630600205496	0.09377799537537823	0.09154697268822487	6.375147415668835	18.031147352890912	6.211309201393306	17.56775556116372
1.2357523448931043	68.19901660688842	66.78861072668379	77.20002738488189	75.31340734542697	81.21765859204827	79.13040158024936	84.81645670099189	82.55755615638739	90.72058365640535	88.19739620556491	0.09377799665916124	0.09154697393534443	6.337984825378044	18.034051646207445	6.17510167513592	17.57058522517218
1.2431983744159416	68.23852829049572	66.82730528834999	77.244754055904	75.35704098585555	81.26471298282719	79.17624669591433	84.86559614465921	82.60538687888739	90.77314379178289	88.24849449909432	0.09377799796531174	0.09154697520419176	6.301004037196435	18.03685670640698	6.139071278784286	17.573318206490512
1.2506892700123766	68.27804600677074	66.86600575808696	77.2894875590456	75.40068129149809	81.31177456242816	79.2220988156779	84.91474309657313	82.65322490967354	90.8257119592527	88.29960060130685	0.09377799929422459	0.09154697649515173	6.2642043587466105	18.039562374035086	6.103217337753449	17.57595434975883
1.2582253020230734	68.31756953772071	66.90471192241317	77.33422764760219	75.44432802168014	81.35884307132856	79.2679576866876	84.96389728572761	82.70106998495754	90.87828786896556	88.35071423041455	0.09377800064630185	0.0915469778086148	6.227585098551572	18.042168488804236	6.067539178340667	17.578493498818716
1.2658067424176331	68.35709866499916	66.94342356750074	77.37897407446992	75.48798093533767	81.40591824958614	79.313823055682	85.01305844067863	82.74892184052474	90.93087123060417	88.40183510417434	0.09377800202195401	0.09154697914497895	6.1911455660501815	18.044674889566522	6.032036127726315	17.580935496655
1.2734338648044117	68.3966331699046	66.98214047917416	77.42372659214422	75.53163979101573	81.45299983683736	79.35969466898928	85.0622262895425	82.79678021173258	90.98346175338139	88.45296293988635	0.09377800342159699	0.09154698050464885	6.154885071600802	18.047081414255445	5.996707513999354	17.583280185386684
1.2811069444403917	68.43617283337791	67.02086244290776	77.46848495271674	75.57530434686552	81.50008757229435	79.40557227252425	85.11140055999269	82.84464483350752	91.0360591460368	88.5040974543907	0.09377800484565532	0.09154698188803705	6.118802926528588	18.04938789998596	5.961552666179159	17.585527406306937
1.2888262582411194	68.47571743600115	67.05958924382453	77.5132489078742	75.61897436064318	81.54718119474362	79.45145561178695	85.16058097925854	82.89251544034362	91.08866311683542	88.555238364066	0.0937780062945606	0.09154698329556314	6.082898443132763	18.051594182998087	5.926570914241893	17.587676999877658
1.296592084790695	68.51526675799498	67.09832066669357	77.55801820889529	75.66264958970687	81.59428044254281	79.49734443185972	85.20976727412189	82.94039176629934	91.14127337356389	88.60638538482591	0.09377800776875307	0.09154698472765346	6.047170934694805	18.05370009863691	5.891761589115049	17.589728805660343
1.3044047043518285	68.55482057921719	67.13705649592868	77.60279260664922	75.70632979101522	81.64138505361926	79.54323847740542	85.25895917091536	82.98827354499599	91.19388962352897	88.65753823211745	0.09377800926867956	0.09154698618474322	6.011619715522102	18.055705481403493	5.857124022728385	17.59168266242159
1.312264398875954	68.59437867916046	67.17579651558619	77.64757185159304	75.75001472112488	81.68849476546704	79.58913749266507	85.30815639551962	83.03616050961487	91.24651157355439	88.70869662091808	0.09377801079479564	0.09154698766727407	5.976244100923395	18.05761016485485	5.822657547992094	17.593538408016684
1.320171452013404	68.63394083695046	67.21454050936303	77.69235569376964	75.7937041361884	81.735609315145	79.6350412214555	85.35735867336103	83.08405239289519	91.29913892997834	88.75986026573325	0.09377801234756471	0.09154698917569727	5.941043407266989	18.05941398169125	5.788361498835911	17.595295879425976
1.3281261491236485	68.67350683134383	67.25328826059487	77.73714388280543	75.83739779195209	81.78272843927424	79.68094940716706	85.40656572940928	83.1319489271315	91.35177139865108	88.811028880594	0.09377801392745896	0.09154699071047082	5.9060169519743795	18.061116763703467	5.754235210230945	17.596954912780348
1.3361287772855897	68.71307644072631	67.29203955225405	77.78193616790816	75.88109544375388	81.8298518740359	79.72686179276153	85.45577728817483	83.17984984417147	91.40440868493214	88.86220217905424	0.09377801553495828	0.09154699227206073	5.871164053542998	18.0627183417746	5.720278018187855	17.5985153433121
1.3441796253079266	68.75264944311046	67.33079416694774	77.82673229786458	75.92479684652098	81.87697935516863	79.77277812076952	85.50499307370644	83.22775487541338	91.4570504936877	88.91337987418838	0.09377801717055112	0.09154699386094238	5.836484031568034	18.064218545903714	5.6864892597850485	17.59997700538952
1.352278983739575	68.79222561613396	67.36955188691589	77.87153202103833	75.96850175476786	81.92411061796649	79.81869813328849	85.55421280958899	83.27566375180386	91.50969652928815	88.96456167858872	0.09377801883473598	0.09154699547759904	5.8019762067633565	18.06561720519312	5.652868273195963	17.60133973250595
1.3604271448801535	68.83180473705748	67.40831249402932	77.91633508536768	76.01220992259401	81.9712453972764	79.8646215719803	85.6034362189407	83.32357620383544	91.56234649560538	89.01574730436293	0.09377802052801842	0.09154699712252257	5.767639900955146	18.06691414778834	5.619414397675428	17.60260335723433
1.3686244027905345	68.87138658276251	67.44707576978765	77.961141238363	76.05592110368158	82.01838342749572	79.91054817806874	85.6526630244107	83.37149196154401	91.61500009600995	89.06693646313131	0.09377802225091414	0.09154699879621357	5.733474437117366	18.0681092009454	5.586126973600585	17.603767711281762
1.3768710533034536	68.91097092974952	67.48584149531737	78.00595022710478	76.09963505129332	82.06552444256995	79.95647769233749	85.70189294817669	83.41941075450656	91.6676570333687	89.11812886602448	0.09377802400394811	0.09154700049918181	5.699479139378127	18.06920219096901	5.55300534246453	17.604832625409472
1.3851673940341884	68.95055755413561	67.5246094513696	78.05076179824101	76.14335151827001	82.11266817599014	80.00240985512731	85.7511257119421	83.46733231183845	91.72031701004174	89.16932422368022	0.09377802578765404	0.09154700223194649	5.66565333303879	18.070192943261645	5.520048846910868	17.60579792950739
1.3935137243912972	68.9901462316528	67.56337941831848	78.09557569798515	76.1870702570287	82.15981436079072	80.04834440633424	85.80036103693388	83.51525636219132	91.77297972788003	89.22052224624167	0.09377802760257567	0.09154700399503514	5.6319963445985195	18.071081282289015	5.487256830746446	17.6066634525705
1.4019103455874267	69.02973673764564	67.60215117615867	78.14039167211362	76.23079101955994	82.2069627295468	80.09428108540669	85.84959864389981	83.5631826337503	91.8256448882226	89.27172264335387	0.09377802944926643	0.09154700578898547	5.598507501754284	18.07186703160005	5.4546286389513625	17.607429022689757
1.410357560650181	69.0693288470695	67.6409245045039	78.1852094659638	76.27451355742612	82.25411301437215	80.14021963134374	85.89883825310622	83.61111085423201	91.87831219189395	89.32292512416203	0.09377803132828913	0.09154700761434481	5.565186133427233	18.07255001381054	5.422163617688966	17.608094467026604
1.4188556744330574	69.10892233448806	67.67969918258424	78.23002882443109	76.31823762175844	82.30126494691622	80.18615978269192	85.94807958433495	83.65904075088137	91.93098133920111	89.37412939730788	0.09377803324021755	0.0915470094716699	5.532031569744504	18.073130050494	5.389861114300402	17.608659611751136
1.4274049936264492	69.1485169740713	67.71847498924441	78.27484949196696	76.36196296325505	82.34841825836179	80.23210127754322	85.997322356881	83.7069720504695	91.9836520299308	89.42533517092762	0.09377803518563499	0.0915470113615272	5.4990431421101675	18.07360696238902	5.357720477376461	17.609124282218545
1.4360058267687137	69.1881125395937	67.75725170294182	78.31967121257671	76.4056893321788	82.39557267942294	80.27804385353295	86.04656628955026	83.75490447929141	92.03632396334721	89.4765421526493	0.09377803716513551	0.09154701328449454	5.466220183185214	18.073980569271953	5.325741056730294	17.60948830284724
1.4446584842573071	69.22770880443181	67.79602910174424	78.36449372981677	76.44941647835475	82.44272794034202	80.32398724783687	86.09581110065646	83.80283776316311	92.08899683818878	89.52775004958986	0.09377803917932336	0.09154701524115874	5.433562026898471	18.074250689944165	5.293922203408329	17.609751497091565
1.453363278359986	69.26730554156227	67.83480696332798	78.4093167867926	76.49314415116805	82.48988377088763	80.36993119716908	86.14505650801902	83.85077162741942	92.14167035266571	89.57895856835269	0.09377804122881458	0.09154701723211787	5.401068008466609	18.074417142224775	5.2622632697066365	17.6099136874509
1.4621205232260774	69.30690252355944	67.87358506497536	78.45414012615596	76.53687209956118	82.5370399003515	80.41587543777916	86.19430222895987	83.89870579691086	92.19434420445678	89.6301674150245	0.09377804331423502	0.0915470192579799	5.368737464392325	18.07447974295428	5.230763609186397	17.609974695487836
1.470930534897817	69.3464995225935	67.91236318357304	78.49896349010275	76.580600072032	82.5841960575465	80.46181970545014	86.24354798030124	83.94663999600174	92.24701809070694	89.68137629517307	0.09377804543622235	0.09154702131936487	5.336569732528005	18.074438308094614	5.199422576713005	17.609934341902772
1.4797936313217521	69.38609631042827	67.95114109560978	78.54378662037068	76.62432781663139	82.63135197080408	80.50776373549598	86.29279347836317	83.99457394856734	92.29969170802453	89.73258491384442	0.09377804759542625	0.09154702341690298	5.3045641520348	18.074292652585427	5.168239528436061	17.609792446388383
1.48871013236022	69.42569265841892	67.98991857717428	78.58860925823667	76.66805508096073	82.67850736797143	80.5537072627589	86.34203843896039	84.04250737799131	92.35236475247817	89.7837929755599	0.09377804979250617	0.09154702555123614	5.27272006340354	18.074042590364115	5.1372138217930114	17.60954882767146
1.4976803598028874	69.46528833750986	68.02869540395297	78.63343114451438	76.7117816121695	82.72566197640916	80.59965002160699	86.39128257740003	84.09044000716305	92.40503691959411	89.8350001843136	0.09377805202813562	0.09154702772301734	5.2410368084956644	18.073687934440386	5.106344815558259	17.60920330357476
1.5067046373783677	69.50488311823257	68.06747135122806	78.678252019552	76.75550715695312	82.77281552298875	80.64559174593184	86.44052560847892	84.13837155847531	92.45770790435354	89.88620624356959	0.0937780543029985	0.0915470299329117	5.209513730535036	18.073228496839874	5.075631869838617	17.608755690960606
1.5157832907659001	69.54447677070344	68.10624619387535	78.72307162322967	76.7992314615504	82.81996773408993	80.69153216914594	86.48976724648085	84.18630175382152	92.51037740118952	89.93741085625915	0.09377805661779187	0.09154703218159632	5.1781501741124885	18.07266408857322	5.045074346066031	17.608205805698162
1.5249166476071065	69.58406906462146	68.14501970636191	78.76788969495693	76.84295427174115	82.86711833559806	80.7374710241801	86.53900720517386	84.23423031459298	92.56304510398417	89.98861372477786	0.09377805897322494	0.09154703446975955	5.1469454852122	18.071994519670625	5.014671607033961	17.60755346271253
1.5341050375178134	69.62365976926606	68.18379166274407	78.8127059736704	76.8866753328438	82.91426705290164	80.78340804348109	86.5882451978076	84.28215696167655	92.61571070606593	90.03981455098308	0.09377806137001944	0.09154703679810328	5.11589901122079	18.07121959919641	4.984423016904657	17.60679847598294
1.5433487920999491	69.66324865349499	68.22256183666528	78.8575201978313	76.93039438971303	82.96141361088968	80.82934295900904	86.63748093711072	84.33008141545186	92.66837390020656	90.09101303619094	0.09377806380891036	0.09154703916734086	5.085010100938234	18.07033913520536	4.954327941208248	17.605940658491818
1.5526482449535108	69.70283548574193	68.26133000135383	78.90233210542289	76.97411118673729	83.00855773394913	80.87527550223491	86.68671413528804	84.37800339578874	92.72103437861841	90.14220888117366	0.0937780662906455	0.09154704157819962	5.0542781045933225	18.06935293477909	4.924385746877306	17.60497982229208
1.5620037316886017	69.74242003401454	68.30009592962082	78.94714143394813	77.01782546783654	83.05569914596238	80.9212054041381	86.73594450401806	84.42592262204462	92.77369183295151	90.19340178615681	0.0937780688159865	0.09154704403141833	5.0237023738263815	18.0682608039333	4.8945958022140985	17.60391577838891
1.5714155899375468	69.78200206589165	68.33885939385763	78.99194792042678	77.06153697645935	83.10283757030415	80.96713239520342	86.78517175444964	84.47383881306153	92.82634595429028	90.2445914508161	0.09377807138570769	0.09154704652775	4.993282261752029	18.06706254776509	4.864957476956988	17.602748336894365
1.580884159367074	69.8215813485219	68.3776201660343	79.03675130139369	77.10524545558124	83.14997272983982	81.01305620541942	86.83439559720043	84.52175168716433	92.87899643315151	90.29577757427539	0.09377807400059932	0.09154704906796188	4.963017122918245	18.065757970296545	4.8354701422458675	17.60147730688186
1.5904097816905756	69.86115764862039	68.41637801769653	79.08155131289516	77.14895064770124	83.19710434692152	81.05897656427464	86.88361574235249	84.56966096215668	92.93164295948023	90.34695985510258	0.09377807666146286	0.09154705165283304	4.932906313347303	18.06434687457113	4.806133170650355	17.600102496451655
1.5999928006804371	69.90073073246762	68.4551327199644	79.12634769048769	77.19265229484049	83.24423214338692	81.10489320075634	86.93283189945141	84.61756635531988	92.98428522264821	90.3981379913083	0.0937780793691168	0.09154705428315828	4.902949190554864	18.062829062670062	4.77694593619708	17.598623712783592
1.6096335621804478	69.94030036590617	68.49388404352936	79.17114016923439	77.23635013853894	83.2913558405554	81.1508058433469	86.98204377750204	84.66546758340905	93.03692291144974	90.44931168034182	0.09377808212439308	0.09154705695974537	4.873145113505416	18.061204335541333	4.747907814328755	17.597040761949756
1.6193324141182788	69.979866314339	68.53263175865239	79.21592848370301	77.28004391985323	83.33847515922596	81.19671422002166	87.03125108496643	84.71336436265094	93.08955571409943	90.50048061908872	0.09377808492813808	0.09154705968341738	4.843493442682302	18.059472493170688	4.719018181965112	17.595353449081813
1.6290897065180392	70.01942834272691	68.57137563516156	79.2607123679631	77.32373337935408	83.38558981967438	81.24261805824625	87.08045352976086	84.76125640874102	93.14218331822892	90.5516445038679	0.09377808778121444	0.09154706245501179	4.813993540084084	18.05763333458708	4.690276417499263	17.593561578378285
1.6389057915129117	70.05898621558669	68.61011544245021	79.30549155558396	77.36741825712421	83.43269954165093	81.28851708497425	87.12965081925347	84.80914343684125	93.19480541088444	90.6028030304291	0.09377809068449919	0.09154706527538073	4.784644769213628	18.055686657728074	4.661681900790427	17.591664952977226
1.6487810233578566	70.09853969698807	68.6488509494741	79.35026577963131	77.41109829275514	83.47980404437703	81.33441102664406	87.1788426602608	84.85702516157671	93.24742167852312	90.65395589394933	0.09377809363888648	0.09154706814539282	4.755446495078104	18.053632259443475	4.633234013171204	17.589663374961674
1.6587157584424002	70.13808855055198	68.68758192474945	79.39503477266528	77.45477322534514	83.52690304654297	81.38029960917659	87.22802875904536	84.90490129703313	93.30003180701041	90.70510278903033	0.09377809664528522	0.09154707106593042	4.726398084257198	18.051469935693603	4.604932137495325	17.587556645536097
1.6687103553034934	70.17763253944824	68.72630813635095	79.43979826673791	77.49844279349686	83.57399626630544	81.4261825579729	87.27720882131311	84.95277155675464	93.35263548161737	90.75624340969603	0.09377809970462082	0.0915470740378935	4.697498904861277	18.0491994813583	4.576775658115821	17.585344564873594
1.6787651746384535	70.21717142639308	68.76502935190912	79.48455599339023	77.54210673531455	83.62108342128445	81.47205959791118	87.32638255221025	85.00063565374042	93.40523238701729	90.80737744938916	0.09377810281783555	0.09154707706219685	4.668748326529567	18.046820690200548	4.548763960871838	17.583026932032226
1.6888805793179813	70.25670497364658	68.80374533860791	79.52930768364965	77.58576478840133	83.66816422856056	81.51793045334404	87.37554965632035	85.04849330044203	93.4578222072826	90.85850460096832	0.09377810598588875	0.09154708013977263	4.640145720477449	18.044333355017443	4.520896433137295	17.580603545140548
1.6990569343992543	70.29623294301078	68.84245586318289	79.57405306802772	77.62941668985722	83.71523840467256	81.56379484809626	87.42470983766191	85.09634420876105	93.51040462588237	90.9096245567055	0.0937781092097565	0.0915470832715689	4.61169045949373	18.04173726756744	4.493172463823157	17.578074201324853
1.7092946071391046	70.33575509582705	68.88116069191861	79.61879187651721	77.6730621762761	83.76230566561442	81.60965250546188	87.47386279968522	85.14418809004594	93.56297932567878	90.96073700828265	0.0937781124904329	0.09154708645855121	4.583381917937913	18.039032218555803	4.465591443368339	17.575438696678248
1.7195939670072704	70.37527119297401	68.9198595906465	79.66352383858977	77.71670098374358	83.80936572683287	81.6555031482017	87.52300824526979	85.19202465508963	93.61554598892461	91.0118416467893	0.09377811582892924	0.0915470897017022	4.555219471753844	18.036217997632775	4.438152763751532	17.572696826255196
1.7299553856997325	70.41478099486476	68.95855232474229	79.70824868319299	77.76033284783402	83.85641830322425	81.70134649854035	87.57214587672117	85.23985361412633	93.66810429725969	91.06293816271906	0.09377811922627527	0.09154709300202216	4.527202498475617	18.033294393399046	4.41085581850939	17.569848384111538
1.7403792371521247	70.45428426144494	68.9972386591241	79.75296613874815	77.8039575036084	83.90346310913219	81.747182278164	87.62127539576848	85.28767467682927	93.72065393170843	91.11402624596718	0.09377812268351923	0.09154709636052971	4.49933037723622	18.03026119340575	4.383700002728801	17.56689316325719
1.7508658975532332	70.49378075218998	69.03591835824966	79.79767593314712	77.84757468561129	83.9504998583445	81.79301020821723	87.67039650356112	85.33548755230727	93.77319457267613	91.16510558582706	0.09377812620172829	0.09154709977826095	4.47160248878663	18.027118184178107	4.356684713076447	17.563830955716185
1.76141574535857	70.53327022610324	69.07459118611457	79.84237779375043	77.89118412786894	83.99752826409092	81.838830009301	87.7195089006666	85.38329194910287	93.82572589994683	91.21617587098807	0.09377812978198852	0.0915471032562715	4.444018215485357	18.02386515116814	4.329809347785613	17.560661552466627
1.7720291613040315	70.57275244171306	69.11325690624936	79.88707144738385	77.93478556388598	84.04454803903974	81.88464140146921	87.76861228706684	85.43108757518856	93.87824759267934	91.26723678953171	0.09377813342540582	0.09154710679563498	4.41657694129708	18.020501878705545	4.303073306650276	17.5573847433825
1.7827065284196406	70.61222715707062	69.15191528171744	79.93175662033612	77.9783787266432	84.09155889529534	81.9304441042264	87.81770636215572	85.4788741379645	93.9307593294046	91.31828802892913	0.09377813713310523	0.09154711039744483	4.389278051848123	18.017028150194164	4.2764759910901375	17.554000317442842
1.7934482320433673	70.65169412974785	69.19056607511301	79.97643303835663	78.02196334859522	84.13856054439577	81.97623783652533	87.86679082473658	85.526651344256	93.98326078802306	91.3693292760384	0.09377814090623286	0.09154711406281425	4.362120934381892	18.013443747884594	4.25001680409423	17.550508062513472
1.8042546598350382	70.69115311683444	69.2292090485582	80.02110042665208	78.06553916166735	84.18555269730926	82.02202231676365	87.91586537301852	85.57441890031004	94.03575164580074	91.42036021710094	0.09377814474595436	0.09154711779287629	4.33510497777479	18.009748452954227	4.223695150249114	17.546907765405194
1.8151262017903238	70.73060387493591	69.26784396370115	80.0657585098843	78.10910589725339	84.23253506443203	82.06779726278171	87.96492970461418	85.62217651179289	94.08823157936686	91.47138053773888	0.09377814865345745	0.09154712158878338	4.308229572570326	18.005942045558186	4.197510435759341	17.54319921192655
1.8260632502548164	70.77004616017096	69.30647058171337	80.11040701216741	78.15266328621284	84.27950735558515	82.11356239185953	88.0139835165365	85.66992388378725	94.14070026471045	91.52238992295213	0.09377815262995032	0.09154712545171032	4.281494110958647	18.002024304769293	4.1714620684356305	17.539382186845614
1.8370661999381863	70.80947972816921	69.34508866328761	80.15504565706523	78.19621105886849	84.32646928001205	82.15931742071433	88.06302650519605	85.71766072078938	94.19315737717736	91.57338805711522	0.09377815667666348	0.09154712938285146	4.2548979867956405	17.997995008594444	4.14554945771215	17.53545647387
1.848135447928429	70.84890433406862	69.38369796863532	80.19967416758853	78.23974894500351	84.37342054637546	82.20506206549757	88.11205836639789	85.76538672670627	94.2456025914672	91.62437462397433	0.0937781607948484	0.09154713338342402	4.228440595594748	17.993853933934588	4.1197720146374195	17.53142185565048
1.8592713937061955	70.88831973251314	69.42229825748423	80.24429226619229	78.28327667385909	84.42036086275465	82.25079604179233	88.16107879533881	85.81310160485272	94.2980355816301	91.67534930664435	0.09377816498578036	0.0915471374546656	4.202121334549702	17.98960085664112	4.094129151901598	17.527278113821012
1.8704744391592067	70.92772567765032	69.46088928907622	80.28889967477315	78.3267939741317	84.46728993664277	82.29651906461064	88.21008748660438	85.86080505794871	94.35045602106385	91.72631178760582	0.09377816925075678	0.09154714159783706	4.175939602541803	17.985235551521328	4.068620283833297	17.523025028986012
1.8817449885967616	70.96712192312887	69.49947082216481	80.33349611466676	78.3703005739706	84.51420747494406	82.34223084839076	88.25908413416619	85.90849678811651	94.40286358251078	91.77726174870212	0.09377817359109862	0.09154714581422145	4.149894800124457	17.980757792256554	4.043244826390492	17.518662380640308
1.8930834487643238	71.00650822209607	69.53804261501263	80.3780813066448	78.41379620097494	84.5611131839707	82.38793110699415	88.30806843137854	85.95617649687766	94.45525793805432	91.82819887113602	0.0937781780081502	0.09154715010512532	4.123986329537729	17.976167351431286	4.0180021971773385	17.514189947236446
1.9044902288582053	71.04588432719547	69.57660442538916	80.42265497091249	78.45728058219136	84.60800676944032	82.43361955370304	88.35704007097588	86.00384388515019	94.50763875911629	91.87912283546703	0.09377818250328084	0.09154715447187746	4.0982135947301686	17.971464000611377	3.9928918154628263	17.509607506219254
1.9159657405403292	71.08524999056442	69.61515601056837	80.46721682710593	78.50075344411124	84.6548879364731	82.47929590121758	88.40599874506972	86.05149865324596	94.56000571645365	91.9300333216083	0.09377818707788299	0.09154715891583225	4.072576001344714	17.966647510233088	3.967913102162129	17.504914833931252
1.9275103979530908	71.12460496383152	69.6536971273262	80.51176659428916	78.54421451266809	84.70175638958884	82.524959861653	88.4549441451457	86.09914050086752	94.61235848015525	91.98093000882349	0.09377819173337575	0.09154716343836707	4.0470729567314265	17.96171764968676	3.943065479861616	17.50011170571088
1.9391246177343011	71.16394899811438	69.6922275319384	80.55630399095183	78.58766351323507	84.74861183270438	82.57061114653715	88.50387596206087	86.14676912710564	94.66469671963918	92.03181257572403	0.09377819647120265	0.09154716804088454	4.0217038699447585	17.9566741872095	3.9183483727993007	17.495197895759702
1.9508088190322228	71.20328184401666	69.73074698017751	80.60082873500583	78.63110017062172	84.7954539691302	82.616249466807	88.55279388604009	86.19438423043572	94.71702010364875	92.08268070026536	0.09377820129283314	0.09154717272481269	3.996468151757199	17.95151688999249	3.893761206893487	17.49017317725702
1.9625634235206988	71.2426032516263	69.76925522731129	80.64534054378332	78.67452420907223	84.84228250156835	82.66187453280693	88.60169760667404	86.24198550871584	94.76932830025038	92.13353405974492	0.09377820619976414	0.09154717749160442	3.97136521467246	17.946245524175538	3.869303409748227	17.485037322383505
1.9743888554143678	71.28191297051245	69.80775202809963	80.6898391340335	78.71793535226202	84.889097132109	82.70748605428513	88.65058681291545	86.28957265918326	94.82162097682989	92.1843723307983	0.09377821119351756	0.09154718234273976	3.946394472893644	17.940859854701557	3.844974410620125	17.479790102117477
1.9862855414839768	71.32121074972311	69.84623713679227	80.73432422191986	78.76133332329525	84.93589756222772	82.75308374039092	88.69946119307644	86.33714537845152	94.87389780008922	92.23519518939635	0.09377821627564455	0.09154718727972432	3.9215553423705387	17.93535964550574	3.82077364046836	17.474431286471372
1.9982539110717792	71.3604963377829	69.88471030712661	80.77879552301779	78.8047178447024	84.98268349278288	82.79866729967245	88.74832043482576	86.38470336250803	94.92615843604386	92.2860023108425	0.09377822144772321	0.0915471923040919	3.8968472407882473	17.929744659419157	3.796700531947863	17.46896064440989
2.010294396107033	71.39976948269036	69.92317129232507	80.8232527523116	78.84808863843746	85.02945462401252	82.84423644007349	88.79716422518554	86.43224630671082	94.97840255001934	92.3367933697694	0.09377822671135992	0.09154719741740232	3.8722695875621866	17.924014658179658	3.772754519395221	17.463377943793603
2.0224074311215867	71.43902993191556	69.96161984509274	80.86769562419191	78.89144542587525	85.07621065553172	82.88979086893087	88.84599225052861	86.47977390578588	95.03062980664825	92.38756804013595	0.09377823206819032	0.09154720262124488	3.8478218038326304	17.9181694023373	3.7489350388236744	17.457682951329843
2.0345934532655616	71.47827743239705	70.00005571761447	80.91212385245231	78.93478792780823	85.12295128632913	82.93533029297109	88.89480419657475	86.52728585382359	95.08283986986648	92.43832599522375	0.09377823751987877	0.09154720791723708	3.823503312501998	17.91220865143623	3.7252415279731395	17.451875432772795
2.0468529023231294	71.51751173054043	70.03847866155336	80.95653715028769	78.97811586444496	85.16967621476512	82.98085441830867	88.94359974838906	86.574781844277	95.13503240291122	92.48906690763516	0.09377824306812062	0.09154721330702437	3.799313538225306	17.906132163932853	3.7016734262842874	17.44595515279252
2.059186220728381	71.55673257221478	70.07688842804731	81.00093523029044	79.02142895540621	85.21638513856793	83.02636295044215	88.99237859037767	86.6222615699579	95.18720706831668	92.53979044928903	0.09377824871464066	0.09154721879228378	3.775251907391066	17.899939697101217	3.678230174885357	17.439921874918582
2.0715938535812968	71.5959397027508	70.11528476770728	81.04531780444833	79.06472691972307	85.26307775483144	83.07185559425216	89.04114040628563	86.66972472303445	95.23936352791178	92.59049629141848	0.09377825446119578	0.09154722437472045	3.751317848152212	17.893631007156728	3.6549112166289888	17.433775361649168
2.084076248663807	71.63513286693781	70.15366743061426	81.08968458414137	79.10800947583373	85.30975376001182	83.11733205399796	89.0898848791933	86.71717099502797	95.29150144281617	92.64118410456719	0.09377826030957274	0.0915472300560716	3.7275107904197284	17.88720584922703	3.631715996076764	17.42751537440745
2.0966338564559543	71.67431180902183	70.19203616631741	81.1340352801394	79.15127634158128	85.35641284992518	83.16279203331528	89.13861169151404	86.76460007681048	95.34362047343808	92.69185355858703	0.09377826626159184	0.09154723583810509	3.703830165866293	17.88066397732291	3.6086439595096635	17.42114167355612
2.109267130152151	71.71347627270237	70.230390723831	81.17836960259898	79.19452723421058	85.40305471974415	83.20823523521298	89.18732052499065	86.8120116586013	95.39572027947023	92.74250432263435	0.09377827231910599	0.09154724172262066	3.6802754079112674	17.87400514426554	3.5856945549094235	17.414654018284637
2.1219765256775314	71.75262600113018	70.26873085163209	81.22268726106049	79.23776187036552	85.44967906399506	83.25366136207025	89.23601106069233	86.85940542996413	95.44780051988683	92.79313606516693	0.09377827848400111	0.0915472477114499	3.6568459517693555	17.867229101917474	3.5628672320040096	17.408052166838388
2.1347625017044103	71.79176073690512	70.30705629765853	81.26698796444619	79.28097996608696	85.49628557655576	83.29907011563445	89.28468297901256	86.90678107980494	95.49986085294131	92.84374845394176	0.09377828475819693	0.09154725380645867	3.6335412344078577	17.860335600942562	3.540161442232602	17.40133587631135
2.147625519668832	71.83088022207275	70.34536680930562	81.31127142105626	79.32418123680907	85.54287395065155	83.3444611970173	89.33333595966481	86.95413829636784	95.55190093616174	92.89434115601061	0.09377829114364757	0.09154726000954501	3.610360694555766	17.85332439083868	3.517576638749688	17.39450490265881
2.160566043787228	71.86998419812245	70.38366213342421	81.35553733856683	79.36736539735725	85.58944387885317	83.38983430669273	89.3819696816805	87.00147676723299	95.60392042634862	92.94491383771796	0.09377829764234258	0.09154726632264142	3.587303772747873	17.8461952201651	3.4951122764682623	17.387559000908368
2.1735845410731627	71.90907240598492	70.42194201631837	81.39978542402714	79.41053216194553	85.63599505307388	83.43518914449422	89.43058382340595	87.04879617931377	95.65591897957181	92.99546616469785	0.09377830425630754	0.0915472727477155	3.5643699112611102	17.838947836171428	3.4727678120020755	17.380497924836163
2.1866814813541975	71.94814458602873	70.46020620374195	81.44401538385601	79.45368124417293	85.68252716456564	83.48052540961093	89.47917806249848	87.09609621885292	95.70789625116619	93.04599780186987	0.093778310987604	0.0915472792867705	3.5415585541727523	17.831581985119556	3.450542703713836	17.37332142723608
2.199857337288837	71.98720047805914	70.49845444089736	81.48822692384029	79.49681235702207	85.72903990391765	83.52584280058637	89.52775207592484	87.14337657142094	95.75985189573028	93.09650841343758	0.093778317838331	0.09154728594184502	3.5188691473354083	17.824097412121773	3.4284364116997494	17.36602925979423
2.213112584383593	72.02623982131405	70.53668647243175	81.53241974913058	79.53992521285504	85.77553296105187	83.57114101531401	89.57630553995654	87.19063692191172	95.81178556712105	93.14699766288369	0.09377832481062455	0.09154729271501419	3.496301138380204	17.816493861148047	3.406448397787244	17.358621173070787
2.2264477010101436	72.06526235446276	70.57490204243574	81.57659356423989	79.58301952341196	85.82200602522157	83.61641975103583	89.62483813016848	87.23787695454106	95.8636969184526	93.19746521296865	0.09377833190665995	0.0915472996083915	3.47385397673861	17.808771075135155	3.3845781255590737	17.351096916629103
2.2398631684225956	72.10426781560241	70.61310089443985	81.6207480730397	79.62609499980726	85.86845878500732	83.6616787043385	89.67334952143473	87.28509635284256	95.9155856020917	93.24791072572626	0.09377833912865119	0.09154730662412724	3.451527113605607	17.800928795768414	3.362825060313753	17.343456238817453
2.2533594707748548	72.14325594225583	70.65128277141258	81.66488297875769	79.66915135252738	85.91489092831458	83.70691757115088	89.72183938792598	87.3322947996652	95.96745126965504	93.2983338624612	0.09377834647885236	0.09154731376441087	3.4293200019883443	17.79296676375816	3.34118866911831	17.335698887014587
2.2669370951380965	72.18222647136909	70.68944741575783	81.708997983975	79.71218829142808	85.96130214237085	83.75213604674147	89.77030740310673	87.37947197717064	96.01929357200632	93.34873428374596	0.09377835395955761	0.09154732103147202	3.4072320966706684	17.784884718596004	3.3196684207700855	17.32782460745875
2.2805965315183476	72.22117913930846	70.7275945693121	81.75309279062297	79.75520552573147	86.00769211372237	83.79733382571501	89.81875323973175	87.42662756682971	96.07111215925252	93.39911164941738	0.093778361573103	0.09154732842757937	3.3852628542285856	17.776682398693083	3.2982637858112867	17.319833145271332
2.294338272874165	72.26011368185826	70.76572397334222	81.79716709998083	79.79820276402344	86.0540605282316	83.84251060201007	89.86717656984356	87.4737612494199	96.12290668074115	93.44946561857395	0.0937783693218663	0.09154733595504277	3.3634117330338995	17.76835954132912	3.2769742365326238	17.311724244513243
2.308162815134429	72.29902983421785	70.80383536854262	81.84122061267242	79.84117971425073	86.10040707107393	83.88766606889587	89.915577064769	87.52087270502211	96.17467678505677	93.49979584957234	0.09377837720826782	0.09154734361621353	3.3416781932533013	17.759915882666974	3.2557992469787678	17.303497648154007
2.3220706572162446	72.3379273309995	70.84192849503297	81.88525302866378	79.88413608371847	86.14673142673514	83.9327999189698	89.96395439511656	87.56796161301816	96.22642212001806	93.55010200002467	0.09377838523477162	0.09154735141348533	3.3200616968579197	17.751351157799945	3.234738292946986	17.295153098117225
2.336062301042938	72.37680590622551	70.88000309235565	81.92926404726019	79.92707157908728	86.19303327900832	83.97791184415448	90.01230823077333	87.61502765208755	96.2781423326747	93.60038372679533	0.09377839340388668	0.09154735934929546	3.298561707593308	17.742665100573504	3.2137908519675875	17.286690335116873
2.3501382515621807	72.41566529332529	70.9180588994727	81.97325336710294	79.9699859063701	86.23931231099048	84.0230015356943	90.0606382409014	87.66207050020415	96.32983706930344	93.65064068599732	0.09377840171816614	0.09154736742612478	3.277177691016277	17.73385744380721	3.1929564033307543	17.278109098841014
2.3642990167642037	72.45450522513345	70.95609565476406	82.01722068616722	80.01287877093029	86.28556820508054	84.0680686841536	90.10894409393576	87.70908983463406	96.381505975406	93.70087253299013	0.09377841018021013	0.0915473756464976	3.255909114496262	17.72492791923287	3.1722344280979087	17.269409127949984
2.378545107700138	72.49332543388674	70.99411309602452	82.06116570175887	80.05574987747825	86.33180064297572	84.11311297941315	90.15722545758067	87.75608533193223	96.43314869570526	93.75107892237604	0.09377841879266449	0.0915473840129856	3.23475544717121	17.715876257338095	3.151624409049873	17.260590159872663
2.392877038500453	72.53212565122122	71.03211096046101	82.10508811051132	80.09859893006858	86.37800930566857	84.15813411066712	90.20548199880649	87.80305666793917	96.48476487414186	93.80125950799675	0.09377842755822324	0.09154739252820543	3.213716160000331	17.70670218755913	3.1311258307423486	17.25165193103021
2.4072953263935135	72.57090560817028	71.07008898469057	82.14898760838337	80.14142563209788	86.42419387344462	84.20313176642097	90.25371338384736	87.85000351777884	96.53635415387176	93.85141394293109	0.09377843647962925	0.09154740119482159	3.19279072574318	17.697405438237183	3.1107381794881803	17.242594176766943
2.4218004917242455	72.60966503516138	71.10804690473734	82.19286389065586	80.18422968630145	86.47035402587883	84.24810563448791	90.3019192781975	87.89692555585496	96.58791617726233	93.90154187949126	0.09377844555967434	0.09154741001554621	3.171978618954199	17.687985736534756	3.0904609433487167	17.233416631297587
2.436393057972914	72.6484036620139	71.14598445603029	82.23671665192914	80.22701079475098	86.51648944183312	84.29305540198654	90.35009934660862	87.9438224558486	96.63945058588972	93.9516429692202	0.09377845480120034	0.09154741899313998	3.1512793159813555	17.67844280846839	3.070293612126534	17.22411902767817
2.4510735517740176	72.68712121793584	71.18390137340003	82.28054558611963	80.26976865885096	86.56259979945273	84.33798075533713	90.39825325308621	87.9906938907144	96.69095702053485	94.00171686288763	0.09377846420710094	0.09154742813041362	3.1306922949943328	17.668776379006886	3.0502356774031796	17.214701097975194
2.46584250293529	72.72581743152224	71.22179739107739	82.32435038645818	80.3125029793373	86.60868477616457	84.38288138026024	90.44638066088784	88.03753953267906	96.74243512118174	94.0517632104885	0.09377847378032131	0.09154743743022847	3.110217035957703	17.658986171987635	3.0302866325132527	17.20516257316558
2.4807004444568266	72.76449203075143	71.25967224268956	82.36813074548584	80.35521345627306	86.65474404867278	84.42775696177236	90.49448123251861	88.08435905323691	96.79388452701252	94.10178166123828	0.09377848352386	0.09154744689549776	3.089853020622286	17.649071910014754	3.010445972524394	17.19550318298934
2.4956479125503126	72.80314474298302	71.29752566125832	82.41188635505195	80.39789978904668	86.70077729295689	84.47260718418386	90.54255462972912	88.1311521231478	96.84530487640554	94.15177186357073	0.09377849344076952	0.09154745652918655	3.069599732561528	17.639033314677363	2.9907131942854903	17.185722656224243
2.510685446658382	72.84177529495506	71.33535737919715	82.45561690631088	80.44056167636879	86.74678418426825	84.51743173109597	90.59060051351206	88.17791841243393	96.89669580693163	94.20173346513477	0.09377850353415727	0.09154746633431339	3.049456657135579	17.628870106367685	2.971087796385291	17.175820720494812
2.5258135894740787	72.88038341278138	71.37316712830867	82.49932208971931	80.48319881626952	86.79276439712746	84.56223028539783	90.63861854409924	88.22465759037686	96.94805695535108	94.25166611279109	0.09377851380718684	0.09154747631395119	3.029423281526306	17.618582004441123	2.951569279181058	17.165797102361466
2.54103288696045	72.91896882194912	71.41095463978218	82.54300159503356	80.52581090609588	86.83871760532142	84.60700252926387	90.68660838095879	88.27136932551487	96.99938795761058	94.30156945260947	0.09377852426307817	0.09154748647122855	3.0094990947009137	17.60816872705618	2.9321571447794668	17.155651527271402
2.556343888370238	72.95753124731573	71.44871964419085	82.58665511130636	80.56839764250871	86.88464348190007	84.65174814415062	90.73456968279177	88.31805328563959	97.0506884488398	94.35144312986529	0.09377853490511014	0.09154749680933051	2.9896835874269527	17.59762999122904	2.9128508970370603	17.145383719556776
2.571747146265715	72.99607041310655	71.48646187148921	82.63028232688426	80.61095872148006	86.93054169917376	84.69646681079404	90.78250210752935	88.36470913779328	97.10195806334826	94.40128678903663	0.09377854573661976	0.09154750733149894	2.9699762522832316	17.58696551288449	2.893650041569799	17.134993402441978
2.5872432165386163	73.03458604291198	71.52418105101054	82.67388292940461	80.65349383829029	86.97641192871014	84.7411582092065	90.83040531232972	88.41133654826577	97.15319643462232	94.45110007380116	0.09377855676100509	0.09154751804103434	2.9503765836439015	17.576175006841368	2.874554085751697	17.124480298116396
2.602832658430207	73.07307785968506	71.56187691146435	82.71745660579305	80.69600268752562	87.02225384133142	84.78582201867434	90.87827895357525	88.45793518259183	97.20440319532199	94.50088262703323	0.09377856798172468	0.09154752894129652	2.9308840776852776	17.565258186754363	2.855562538708	17.113844127636185
2.6185160345514573	73.11154558573847	71.59954918093358	82.76100304226021	80.7384849630749	87.06806710711116	84.83045791775442	90.92612268686916	88.50450470554786	97.25557797727761	94.55063409080047	0.09377857940229932	0.0915475400357068	2.911498232379472	17.554214765146753	2.8366749113133665	17.103084610937003
2.6342939109033563	73.14998894274206	71.63719758687212	82.80452192429912	80.78094035812711	87.11385139537154	84.87506558427164	90.97393616703278	88.55104478114906	97.30672041148675	94.60035410636092	0.09377859102631413	0.09154755132774638	2.8922185475016704	17.54304445346861	2.8178907162009637	17.09220146689404
2.6501668568973313	73.18840765172013	71.67482185610216	82.84801293668235	80.82336856516858	87.15960637468037	84.91964469531604	91.02171904810236	88.5975550726467	97.35783012811116	94.65004231416002	0.09377860285741771	0.09154756282096085	2.873044524620582	17.531746961965837	2.7992094677515524	17.081194413271078
2.666135445375801	73.22680143304858	71.71242171481148	82.89147576345897	80.86576927597999	87.20533171284802	84.96419492723976	91.06947098332606	88.64403524252477	97.40890675647346	94.69969835382722	0.0937786148993252	0.09154757451895829	2.853975667107534	17.520321999836597	2.7806306820980353	17.07006316674415
2.6822002526328483	73.26517000645259	71.74999688855108	82.93491008795206	80.9081421816339	87.25102707692484	85.00871595565451	91.11719162516121	88.69048495249763	97.45994992505419	94.74932186417348	0.09377862715581839	0.09154758642541365	2.835011480130106	17.50876927511854	2.7621538771286396	17.058807442886973
2.6983618584350144	73.3035130910035	71.78754710223215	82.97831559275542	80.95048697249173	87.29669213319777	85.05320745542826	91.16488062527088	88.73690386350641	97.51095926148841	94.79891248318755	0.09377863963074747	0.09154759854406569	2.8161514706371236	17.497088494670606	2.74377857246418	17.047426956136405
2.71462084604223	73.34183040511617	71.82507208012365	83.02169195973083	80.99280333820086	87.34232654718751	85.09766910068265	91.21253763452093	88.7832916357165	97.5619343925625	94.84846984803319	0.09377865232803154	0.09154761087872314	2.7973951473950365	17.4852793643513	2.7255042894989856	17.035921419943406
2.730977802228858	73.38012166654683	71.86257154585003	83.06503887000571	81.03509096769254	87.3879299836462	85.14210056479048	91.26016230297763	88.8296479285148	97.61287494421174	94.89799359504663	0.09377866525166076	0.09154762343326082	2.7787420209460834	17.473341588785843	2.7073305513549712	17.024290546552947
2.747433317304874	73.41838659238944	71.90004522238767	83.10835600396922	81.07734954917795	87.43350210655332	85.18650152037188	91.3077542799035	88.87597240050604	97.66378054151585	94.94748335973227	0.0937786784056969	0.09154763621162554	2.7601916036223884	17.461274871471687	2.6892568828980075	17.012534047125882
2.763987985137163	73.45662489907379	71.93749283206321	83.15164304127048	81.11957877014655	87.47904257911384	85.23087163929247	91.35531321375548	88.92226470951073	97.71465080869721	94.99693877676101	0.09377869179427532	0.09154764921783397	2.7417434095632416	17.449078914891288	2.6712828107565656	17.00065163182262
2.780642403170963	73.49483630236237	71.97491409655036	83.194899660815	81.16177831736256	87.52455106375476	85.27521059266	91.40283875218115	88.96852451256166	97.76548536911689	95.04635947996623	0.09377870542160585	0.09154766245597587	2.723396954682812	17.43675342030474	2.6534078632857927	16.988643009613952
2.797397172451417	73.53302051734777	72.01230873686737	83.23812554076218	81.20394787686254	87.57002722212225	85.31951805082154	91.45033054201608	89.0147514659012	97.81628384527177	95.09574510234127	0.09377871929197364	0.09154767593021403	2.705151756684245	17.42429808785164	2.6356315705875204	16.976507888390188
2.8142528976452668	73.57117725844988	72.04967647337428	83.28132035852218	81.24608713395237	87.6154707150787	85.36379368336061	91.4977882292806	89.06094522497831	97.86704585879139	95.14509527603605	0.093778733409742	0.09154768964478716	2.6870073350646635	17.411712616605655	2.6179534645075364	16.96424597499572
2.831210187062679	73.60930623941334	72.08701702577059	83.3244837907534	81.28819577320476	87.66088120270001	85.40803715909459	91.54521145917715	89.10710544444576	97.91777103043493	95.19440963235436	0.09377874777935206	0.09154770360400928	2.668963211098344	17.39899670448358	2.600373078626035	16.951856975145347
2.848269652679189	73.64740717330456	72.1243301130921	83.36761551335924	81.33027347845604	87.7062583442723	85.45224814607141	91.59259987608685	89.15323177815696	97.96845898008789	95.24368780175051	0.09377876240532552	0.09154771781227364	2.6510189078421718	17.386150048267154	2.5828899482589804	16.939340593447923
2.865431910157798	73.68547977250914	72.16161545370865	83.41071520148546	81.37231993280376	87.75160179828923	85.4964263115671	91.63995312356683	89.19932387916326	98.01910932675906	95.29292941382647	0.09377877729226591	0.09154773227405126	2.6331739501374614	17.3731723436249	2.565503610461292	16.926696533446375
2.882697578871184	73.72352374872911	72.19887276532127	83.45378252951735	81.41433481860372	87.79691122244903	85.54057132208274	91.6872708443471	89.24538139971094	98.0697216885775	95.34213409732885	0.0937787924448588	0.09154774699389448	2.615427864612684	17.36006328516305	2.5482136040268415	16.91392449763225
2.900067281924058	73.7615388129804	72.2361017649597	83.49681717107696	81.45631781746738	87.84218627365178	85.58468284334191	91.73455268032782	89.29140399123862	98.12029568278963	95.3913014801461	0.0937788078678749	0.0915477619764385	2.597780179657093	17.34682256627275	2.5310194694693564	16.90102418731476
2.9175416461756507	73.79952467558945	72.2733021689792	83.53981879901963	81.49826861025858	87.8874266079958	85.62876054028716	91.78179827257571	89.33739130437358	98.17083092575527	95.44043118930473	0.09377882356617151	0.09154777722640053	2.580230425442096	17.333449879242835	2.5139207490356057	16.887995302739
2.9351213022623317	73.83748104619116	72.31047369305851	83.58278708543192	81.5401868770913	87.93263188077557	85.67280407707791	91.82900726132166	89.38334298892964	98.22132703294558	95.48952285096713	0.0937788395446923	0.09154779274858364	2.562778133925349	17.3199449153326	2.496916986711767	16.874837543131434
2.952806884620376	73.8754076337259	72.34761605219688	83.62572170162845	81.58207229732676	87.97780174647842	85.71681311708734	91.87617928595768	89.42925869390407	98.27178361893955	95.53857609042839	0.09377885580847074	0.09154780854787758	2.5454228388198317	17.30630736459716	2.4800077281988706	16.861550606565288
2.970599031508854	73.91330414643654	72.3847289607112	83.66862231814878	81.6239245495703	88.0229358587815	85.76078732289938	91.92331398503352	89.47513806747442	98.32220029742064	95.58759053211288	0.09377887236263116	0.09154782462926067	2.5281640756120396	17.292536915963865	2.463192520922348	16.84813419001148
2.9884983850326714	73.95117029186595	72.42181213223363	83.71148860475489	81.66574331166895	88.06803387054902	85.80472635630603	91.97041099625415	89.5209807569958	98.37257668117412	95.63656579957163	0.09377888921239032	0.09154784099780007	2.5110013815665297	17.278633257337788	2.446470914040219	16.83458798944048
3.006505591165733	73.98900577685424	72.45886527970883	83.75432023042833	81.70752826070867	88.11309543382957	85.84862987830475	92.0174699564767	89.56678640899828	98.42291238208401	95.68550151547944	0.09377890636305881	0.09154785765865514	2.493934295701365	17.26459607541983	2.4298424584212626	16.820911699633143
3.0246212997742656	74.02681030753568	72.49588811539097	83.79711686336697	81.74927907301115	88.15812019985259	85.89249754909501	92.06449050170716	89.61255466918335	98.47320701112938	95.73439730163136	0.09377892382004321	0.09154787461707767	2.476962358799028	17.250425055801315	2.4133067066509284	16.807105014329863
3.0428461646402667	74.06458358933635	72.53288035084148	83.83987817098262	81.79099542413151	88.20310781902613	85.93632902807614	92.11147226709792	89.65828518242172	98.52346017838221	95.7832527789404	0.09377894158884793	0.09154789187841501	2.460085113410514	17.23611988301127	2.3968632130377046	16.79316762621238
3.0611808434850984	74.10232532697096	72.56984169692593	83.8826038198978	81.83267698885516	88.24805794093345	85.98012397384403	92.15841488694436	89.70397759274992	98.57367149300357	95.83206756743388	0.09377895967507592	0.09154790944811025	2.4433021038394145	17.221680240429123	2.38051153359811	16.779099226838298
3.079625997993227	74.14003522444044	72.60677186381167	83.9252934759432	81.87432344119533	88.29297021433052	86.02388204418858	92.20531799468233	89.74963154336788	98.62384056324105	95.88084128625114	0.09377897808443218	0.09154792733170516	2.4266128761455548	17.20710581032472	2.364251226061242	16.764899506692018
3.0981822938360946	74.1777129850288	72.64367056096485	83.96794680415454	81.91593445438997	88.3378442871427	86.06760289609066	92.25218122288473	89.79524667663561	98.67396699642536	95.92957355363993	0.09377899682272343	0.09154794553484115	2.4100169781422665	17.192396273851045	2.348081849865139	16.7505681551811
3.116850400696155	74.21535831130062	72.68053749714781	84.01056346876983	81.95750970089917	88.38267980646218	86.11128618571948	92.29900420325897	89.84082263407066	98.72405039896759	95.97826398695392	0.0937790158958625	0.09154796406326177	2.3935139593986605	17.177551311080606	2.3320029661549597	16.736104860647174
3.135630992291033	74.25297090509814	72.71737238041636	84.05314313322664	81.9990488524024	88.42747641854496	86.15493156842966	92.34578656664388	89.88635905634519	98.77409037635604	96.02691220264958	0.09377903530986792	0.09154798292281378	2.3771033712287135	17.16257060094722	2.316014137777074	16.721509310329566
3.1545247463978408	74.29055046753838	72.75417491811707	84.09568546015899	82.04055157979555	88.47223376880793	86.19853869875844	92.3925279430067	89.93185558328295	98.82408653315316	96.07551781628322	0.09377905507086758	0.09154800211944972	2.360784766693996	17.14745382129695	2.300114929283154	16.706781190408947
3.1735323448776414	74.32809669901054	72.79094481688453	84.1381901113948	82.0820175531884	88.51695150182609	86.24210723042297	92.43922796144032	89.97731185385678	98.8740384729927	96.12408044250819	0.09377907518509908	0.09154802165922982	2.344557700600035	17.13220064886991	2.2843049069228982	16.691920185989147
3.192654473700048	74.36560929917306	72.82768178263859	84.18065674795277	82.12344644190166	88.56162926132956	86.28563681631734	92.48588625016025	90.02272750618539	98.92394579857657	96.17259969507178	0.09377909565891378	0.09154804154832298	2.3284217294863083	17.11681075926026	2.2685836386326628	16.676925981042586
3.211891822967991	74.40308796695065	72.86438552058152	84.22308503003953	82.16483791446414	88.60626669020057	86.3291271085097	92.53250243650147	90.0681021775306	98.9738081116716	96.22107518681226	0.09377911649877614	0.09154806179301	2.31237641163807	17.101283826988947	2.252950694054107	16.6617982585376
3.2312450869426166	74.44053240053186	72.90105573519556	84.26547461704708	82.2061916386102	88.65086343047096	86.37257775823983	92.5790761469161	90.11343550429476	99.0236250131072	96.26950652965628	0.09377913771126878	0.09154808239968511	2.2964213070708865	17.0856195254637	2.2374056445105452	16.64653670030748
3.2507149640683446	74.47794229736573	72.93769213023972	84.30782516754947	82.24750728127667	88.69541912331877	86.41598841591575	92.6256070069697	90.1587271220174	99.07339610277151	96.31789333461546	0.09377915930309212	0.09154810337485732	2.280555977539734	17.069817527033592	2.2219480630228645	16.631140987199615
3.2703021569980693	74.51531735415975	72.97429440874772	84.35013633930066	82.28878450860061	88.73993340906614	86.45935873111182	92.67209464133938	90.20397666537325	99.12312097960942	96.36623521178429	0.09377918128106807	0.09154812472515372	2.264779986522626	17.053877502898104	2.2065775242908785	16.61561079891544
3.2900073726185273	74.55265726687605	73.0108622730244	84.39240778923077	82.33002298591578	88.78440592717548	86.50268835256485	92.71853867380977	90.2491837681684	99.17279924161855	96.4145317703362	0.09377920365214164	0.09154814645732119	2.249092899223342	17.037799123150762	2.1912936046942377	16.5999458140941
3.3098313220758016	74.58996173072944	73.04739542464365	84.4346391734441	82.37122237775058	88.82883631624748	86.54597692817228	92.76493872727107	90.29434806333829	99.22243048584724	96.46278261852164	0.09377922642338274	0.09154816857822753	2.2334942825705184	17.02158205680098	2.1760958822937937	16.584145710308803
3.329774720800988	74.62723044018382	73.08389356444513	84.47683014721544	82.41238234782469	88.87322421401743	86.58922410498853	92.81129442371537	90.33946918294428	99.27201430839062	96.51098736366438	0.09377924960198963	0.09154819109486517	2.21798370521401	17.005225971766777	2.160983936825687	16.56821016406684
3.349838288536016	74.66446308895004	73.12035639253195	84.51898036498808	82.45350255904683	88.91756925735321	86.63242952922307	92.85760538423452	90.38454675817147	99.32155030438874	96.55914561215944	0.09377927319528989	0.09154821401435269	2.2025607375203435	16.988730534882052	2.1459573497045312	16.55213885084595
3.370022749359618	74.7016593699824	73.15678360826746	84.56108948037021	82.49458267351147	88.96187108225165	86.67559284623692	92.90387122901656	90.42958041932525	99.37103806802256	96.60725696946945	0.09377929721074373	0.09154823734393733	2.187224951576354	16.9720954118784	2.1310157040129525	16.535931445036113
3.390328831713469	74.73881897547649	73.1931749102731	84.6031571461329	82.53562235249682	89.00612932383649	86.71871370054056	92.95009157734368	90.47456979582932	99.42047719251218	96.65532104012273	0.09377932165594594	0.09154826109099704	2.1719759211705423	16.95532026739602	2.1161585844961337	16.51958761993228
3.4107572684284713	74.77594159686555	73.22952999642472	84.6451830142062	82.57662125646101	89.0503436163546	86.7617917357903	92.99626604758828	90.51951451622186	99.46986727011269	96.70333742770931	0.09377934653862872	0.09154828526304293	2.156813221797165	16.938404764910956	2.1013855775631782	16.503107047770754
3.431308796751202	74.81302692481812	73.26584856385054	84.68716673567717	82.6175790450402	89.09451359317377	86.80482659478628	93.04239425721092	90.56441420815355	99.51920789211208	96.75130573487897	0.09377937186666349	0.09154830986772176	2.1417364306671516	16.921348566935194	2.0866962712916575	16.486489399776474
3.4519841583705158	74.85007464923508	73.30213030892808	84.72910796078672	82.65849537704547	89.13863888677982	86.84781791946932	93.08847582275723	90.6092684983845	99.5684986488281	96.79922556333815	0.09377939764806408	0.09154833491281814	2.1267451266862736	16.9041513348202	2.0720902554103304	16.46973434607571
3.47278409944432	74.8870844592467	73.33837492728136	84.77100633892681	82.69936991046009	89.18271912877353	86.89076535091827	93.13451035985506	90.65407701278154	99.6177391296054	96.84709651384708	0.09377942389098878	0.09154836040625787	2.1118388904587846	16.886812728844234	2.0575671213068745	16.452841555772466
3.4937093706264992	74.92405604320983	73.37458211377819	84.81286151863763	82.74020230243688	89.22675394986805	86.93366852934737	93.18049748321165	90.69883937631552	99.66692892281269	96.89491818621715	0.09377945060374343	0.0915483863561093	2.097017304279234	16.869332408168702	2.043126462012424	16.435810696835688
3.514760727094002	74.96098908870468	73.410751562527	84.85467314760446	82.78099220929496	89.27074297988565	86.9765270941029	93.22643680661052	90.74355521305803	99.71606761583942	96.94269017930756	0.09377947779478409	0.09154841277058687	2.082279952139288	16.85171003090727	2.0287678722122564	16.41864143625571
3.535938928574102	74.99788328253263	73.4468829668747	84.89644087265549	82.82173928651788	89.31468584775557	87.01934068366147	93.27232794290924	90.78822414617963	99.76515479509378	96.9904120910235	0.0937795054727188	0.09154843965805311	2.067626419723183	16.833945254147693	2.01449094824261	16.401333440007875
3.557244739371806	75.03473831071268	73.48297601940331	84.9381643397585	82.86244318875013	89.35858218151068	87.06210893562643	93.31817050403622	90.83284579794632	99.81419004599923	97.0380835183126	0.09377953364631199	0.09154846702702191	2.0530562943849873	16.81603773376264	2.000295288064308	16.383886372881534
3.578678928397448	75.07155385847865	73.5190304119272	84.9798431940179	82.90310356979451	89.40243160828466	87.10483148672526	93.36396410098759	90.87741978971687	99.8631729529915	97.08570405716226	0.0937795623244855	0.09154849488616071	2.0385691651681555	16.797987124617066	1.9861804912848129	16.366299898683792
3.600242269194432	75.10832961027651	73.55504583549042	85.02147707967232	82.94372008260956	89.44623375430942	87.14750797280709	93.40970834382505	90.92194574194033	99.9121030995163	97.13327330259712	0.09377959151632348	0.09154852324429341	2.0241646227968886	16.779793080531817	1.9721461591493608	16.348573680221307
3.6219355399671502	75.14506524976134	73.59102198036385	85.06306564009165	82.9842923793068	89.4899882449123	87.19013802883991	93.4554028416727	90.96642327415333	99.96098006802622	97.18079084867632	0.09377962123107292	0.09154855211040361	2.0098422596649925	16.761455254214525	1.9581918945311827	16.330707379220257
3.643759523609069	75.18176045979432	73.62695853604227	85.10460851777403	83.02482011114787	89.53369470451307	87.23272128890774	93.50104720271423	91.01085200497717	100.00980343997792	97.22825628849058	0.09377965147814875	0.09154858149363698	1.9956016698349686	16.742973297295975	1.9443173019267306	16.312700656326342
3.6657150077309777	75.21841492243986	73.6628551912415	85.14610535434316	83.06530292854178	89.57735275662124	87.27525738620783	93.54664103419022	91.05523155211509	100.05857279582928	97.27566921415955	0.09377968226713548	0.09154861140330432	1.9814424490386955	16.724346860348305	1.9305219874620434	16.294553171192092
3.6878027846894206	75.25502831896274	73.69871163389573	85.18755579054559	83.1057404810423	89.6209620238333	87.31774595304826	93.59218394239538	91.09956153234984	100.10728771503679	97.32302921682918	0.09377971360779092	0.0915486418488849	1.9673641946694715	16.70557559286317	1.9168055588802417	16.276264582396834
3.710023651615288	75.29160032982497	73.7345275511543	85.22895946624759	83.14613241734497	89.66452212782981	87.3601866208448	93.63767553267564	91.1438415615406	100.15594777605254	97.37033588666884	0.09377974551004921	0.0915486728400293	1.9533665057797407	16.686659143266297	1.9031676255397088	16.257834547493985
3.732378410442586	75.328130634683	73.77030262937927	85.27031602043266	83.18647838528466	89.70803268937277	87.40257902011862	93.68311540942562	91.18807125462064	100.20455255632173	97.41758881286881	0.09377977798402422	0.09154870438656217	1.939448983077682	16.66759715893204	1.889607798415227	16.239262723011052
3.7548678679373717	75.36461891238469	73.80603655414215	85.3116250911984	83.22677803183251	89.75149332830269	87.44492278049323	93.72850317608554	91.23225022559433	100.25310163227954	97.46478758363749	0.09377981104001223	0.09154873649848586	1.9256112289260727	16.648389286157908	1.8761256900900207	16.220548764427804
3.777492835726878	75.40106484096641	73.84172901022143	85.35288631575409	83.26703100309365	89.79490366353605	87.48721753069213	93.77383843513893	91.27637808753487	100.30159457934893	97.51193178619887	0.09377984468849561	0.09154876918598297	1.9118528473325114	16.629035170197312	1.862720914751435	16.201692326190823
3.8002541303288	75.43746809764998	73.87737968159917	85.39409933041743	83.3072369443038	89.8382633130622	87.52946289853575	93.81912078810937	91.32045445258109	100.35003097193734	97.55902100678962	0.09377987894014608	0.09154880245942128	1.8981734439457796	16.609534455204994	1.8493930881884353	16.18269306170987
3.823152573180761	75.47382835883967	73.91298825145861	85.43526377061201	83.34739549982716	89.88157189394086	87.57165851093907	93.86434983555814	91.36447893193528	100.3984103834343	97.6060548306567	0.0937799138058283	0.09154883632935493	1.8845726260619813	16.58988678431342	1.836141827792062	16.16355062339062
3.8461889906699622	75.51014530011932	73.94855440218102	85.47637927086448	83.3875063131534	89.9248290222993	87.6138039939088	93.90952517708145	91.40845113586028	100.44673238620877	97.65303284205469	0.09377994929660347	0.09154887080652864	1.871050002605898	16.570091799567308	1.822966752539969	16.144264662565547
3.8693642141629967	75.54641859624915	73.98407781534269	85.51744546480144	83.42756902689469	89.96803431332937	87.65589897254053	93.95464641130735	91.4523706736767	100.494996551606	97.69995462424278	0.09377998542373268	0.09154890590188225	1.8576051841412209	16.550149141989095	1.8098674830084747	16.124834829592146
3.892679080035866	75.58264792116307	74.01955817171239	85.55846198514718	83.46758328278364	90.01118738128525	87.69794307101658	93.99971313589366	91.49623715376086	100.54320244994562	97.746819759483	0.09378002219868006	0.09154894162655251	1.8442377828580447	16.53005845154621	1.796843641357782	16.105260773791088
3.9161344297041563	75.61883294796529	74.05499515124797	85.59942846372029	83.50754872166978	90.05428783948012	87.73993591260269	94.04472494752463	91.5400501835414	100.5913496505182	97.79362782903671	0.09378005963311714	0.09154897799187764	1.8309474125730958	16.509819367158343	1.7838948513322066	16.085542143453495
3.9397311096534064	75.65497334892774	74.09038843309396	85.64034453143145	83.54746498351757	90.09733530028409	87.78187711964601	94.08968144190897	91.58380936949744	100.63943772158333	97.84037841316277	0.09378009773892693	0.09154901500940107	1.8177336887158617	16.489431526657427	1.7710207382472163	16.065678585822752
3.963469971469652	75.6910687954863	74.1257376955779	85.68120981827977	83.58733170740281	90.14032937512046	87.82376631357154	94.13458221377607	91.62751431715503	100.68746623036597	97.88707109111414	0.09378013652820653	0.09154905269087464	1.8045962283399604	16.46889456685676	1.7582209290037554	16.045669747170905
3.987351871870168	75.72711895823882	74.16104261620838	85.72202395335114	83.62714853151105	90.18326967446431	87.86560311488074	94.17942685687477	91.67116463108573	100.73543474305517	97.93370544113645	0.0937801760132719	0.09154909104826207	1.7915346501108615	16.44820812355465	1.7454950520696002	16.025515272762277
4.01137767273438	75.76312350694094	74.19630287167101	85.7627865648142	83.66691509313362	90.22615580783857	87.90738714314756	94.22421496396927	91.71475991490281	100.78334282480012	97.98028104046425	0.09378021620666194	0.09154913009374462	1.7785485742990659	16.42737183146528	1.7328427374784496	16.00521480680254
4.035548241134971	75.79908211050405	74.23151813782644	85.80349727991866	83.70663102866604	90.2689873838122	87.94911801701696	94.26894612683769	91.75829977125979	100.83119003970867	98.02679746531958	0.09378025712114199	0.09154916983972324	1.7656376227848796	16.406385324291477	1.7202636168319714	15.984767992536945
4.059864449369175	75.83499443699134	74.26668808970659	85.84415572499157	83.74629597360439	90.31176400999686	87.99079535420134	94.31361993626842	91.8017838018468	100.87897595084387	98.07325429090847	0.09378029876970788	0.0915492102988222	1.7528014190436352	16.385248234688333	1.707757323284568	15.964174472155719
4.08432717499025	75.87086015361545	74.30181240151231	85.88476152543522	83.78590956254335	90.35448529304465	88.03241877147862	94.35823598205835	91.84521160738898	100.92670012022212	98.11965109141934	0.09378034116559124	0.09154925148389463	1.7400395881486475	16.36396019427775	1.695323491550198	15.943433886881394
4.108937300839158	75.90667892673484	74.33689074660981	85.9253143057239	83.8254714291728	90.39715083864508	88.0739878846891	94.4027938530095	91.88858278764322	100.97436210881004	98.16598744001979	0.0937803843222617	0.09154929340802705	1.7273517567650742	16.342520833641174	1.6829617578923717	15.922545876903314
4.133695715076422	75.942450421851	74.37192279752817	85.96581368940129	83.86498120627564	90.43976025152259	88.11550230873323	94.4472931369269	91.93189694139595	101.02196147652228	98.21226290885458	0.09378042825343322	0.09154933608454029	1.7147375531496891	16.320929782363237	1.670671760123696	15.901510081450397
4.15860331121418	75.97817430360533	74.40690822595606	86.00625929907771	83.90443852572484	90.48231313543393	88.1569616575688	94.49173342061592	91.97515366646063	101.069497782219	98.2584770690431	0.09378047297306763	0.0915493795269981	1.7021966071381485	16.299186668969924	1.6584531375979168	15.880326138718374
4.183660988148428	76.0138502357758	74.44184670273872	86.04665075642718	83.94384301848075	90.52480909316517	88.19836554420837	94.53611428987944	92.0183525596751	101.11697058370314	98.30462949067669	0.09378051849537924	0.09154942374920876	1.6897285501452188	16.277291120954033	1.6463055312078723	15.858993685909809
4.208869650191461	76.04947788127404	74.47673789787503	86.0869876821847	83.98319431458833	90.5672477265293	88.23971358071667	94.58043532951541	92.06149321689898	101.16437943771811	98.35071974281652	0.09378056483483906	0.09154946876522986	1.677333015164777	16.255242764826107	1.634228583381173	15.837512359248649
4.2342302071045115	76.08505690214217	74.51158148051444	86.12726969614354	84.02249204317465	90.60962863636355	88.28100537820808	94.62469612331442	92.1045752330115	101.21172389994528	98.39674739349105	0.09378061200618014	0.09154951458937384	1.6650096367636706	16.233041226078058	1.6222219380802017	15.815881793983863
4.259743574130585	76.12058695954963	74.546377118954	86.16749641715248	84.06173583244608	90.65195142252675	88.32224054684406	94.66889625405702	92.14759820190875	101.25900352500169	98.44271200969378	0.09378066002440148	0.09154956123621118	1.6527580510662574	16.21068612912495	1.6102852407868795	15.794101624331233
4.285410672027485	76.15606771378984	74.58112448063504	86.20766746311266	84.10092530968537	90.6942156838963	88.36341869583035	94.71303530351092	92.19056171650112	101.30621786643714	98.48861315738046	0.09378070890477397	0.09154960872057666	1.640577895765773	16.188177097399603	1.5984181385081229	15.772171483531565
4.311232427101037	76.1914988242773	74.61582323214041	86.24778245097524	84.14006010124928	90.73642101836613	88.40453943341463	94.75711285242888	92.23346536871105	101.3533664767322	98.5344504014672	0.09378075866284442	0.09154965705757276	1.6284688101166012	16.16551375337076	1.5866202797733422	15.750091003879788
4.337209771238533	76.22687994954438	74.65047303919134	86.28784099673855	84.17913983256581	90.77856702284369	88.44560236688402	94.80112848054601	92.27630874947059	101.40044890729588	98.58022330582803	0.0937808093144405	0.09154970626257543	1.6164304349235863	16.142695718459436	1.5748913146244377	15.727859816695855
4.363343641942354	76.262210747238	74.68507356664426	86.32784271544512	84.21816412813142	90.82065329324749	88.48660710256239	94.8450817665772	92.31909144871877	101.4474647084629	98.62593143329252	0.09378086087567634	0.09154975635123837	1.6044624125381688	16.119722613049817	1.563230894607159	15.70547755224834
4.389634982363801	76.29749087411629	74.71962447848765	86.36778722117889	84.25713261150823	90.86267942450417	88.52755324580762	94.88897228821448	92.36181305539914	101.49441342949139	98.67157434564325	0.09378091336295731	0.09154980733949884	1.59256438685793	16.096594056543836	1.55163867277588	15.682943839863583
4.416084741337141	76.33271998604572	74.75412543783901	86.40767412706262	84.29604490532151	90.90464501054625	88.56844040100943	94.93279962212486	92.40447315745752	101.54129461856067	98.71715160361381	0.09378096679298625	0.09154985924358215	1.5807360033261375	16.073309667375725	1.5401143036899612	15.660258307932963
4.442693873413836	76.36789773799757	74.78857610694186	86.44750304525505	84.33490063125697	90.94654964430937	88.60926817158663	94.97656334394763	92.4470713418395	101.58810782276896	98.76266276688658	0.0937810211827674	0.09154991208000715	1.568976908920149	16.049869062953803	1.5286574434041995	15.637420583861967
4.469463338897009	76.40302378404492	74.82297614716245	86.48727358694815	84.37369941005807	90.98839291772973	88.65003615998474	95.02026302829198	92.4896071944881	101.63485258813094	98.80810739409021	0.09378107654961249	0.09154996586559128	1.5572867521452736	16.02627185966776	1.517267749461098	15.614430294037447
4.49639410387609	76.43809777735909	74.8573252189865	86.52698536236404	84.41244086152308	91.03017442174126	88.6907439676731	95.06389824873425	92.53208030034106	101.68152845957529	98.85348504279749	0.09378113291114691	0.091550020617456	1.5456651830406827	16.00251767296868	1.5059448808985962	15.591287063958589
4.523487140261684	76.4731193702068	74.89162298201649	86.56663798075293	84.45112460450295	91.07189374627362	88.73139119514308	95.10746857781616	92.57449024332915	101.72813498094305	98.8987952695234	0.09378119028531455	0.09155007635303314	1.534111853168497	15.978606117310846	1.4946884982387019	15.567990518156876
4.550743425820648	76.50808821394648	74.92586909496798	86.6062310503896	84.48975025689808	91.11355048024897	88.77197744190481	95.1509735870417	92.61683660637313	101.77467169498468	98.94403762972256	0.09378124869038425	0.0915501330900697	1.5226264156012803	15.95453680608989	1.4834982634736207	15.544540280108777
4.578163944211368	76.54300395902501	74.9600632156666	86.64576417857089	84.52831743565575	91.15514421157964	88.81250230648499	95.19441284687484	92.65911897138149	101.82113814335794	98.98921167778698	0.09378130814495493	0.09155019084663304	1.5112085249331813	15.93030935177012	1.4723738400800812	15.52093597242856
4.605749685019276	76.57786625497467	74.994205001045	86.68523697161314	84.56682575676766	91.1966745271657	88.85296538642454	95.23778592673744	92.7013369192485	101.86753386662608	99.03431696704438	0.09378136866796247	0.09155024964111873	1.4998578372692464	15.905923365873605	1.4613148930050102	15.497177216766431
4.633501643792551	76.61267475040961	75.02829410713953	86.72464903484921	84.60527483526711	91.23814101289231	88.89336627827596	95.28109239500655	92.74349002985154	101.91385840425527	99.07935304975562	0.0937814302786845	0.09155030949225369	1.488574010214279	15.881378458856489	1.4503210886584839	15.473263633783063
4.6614208220780515	76.64742909302247	75.06233018908688	86.76399997262567	84.64366428522624	91.27954325362704	88.9337045776008	95.32433181901209	92.78557788204881	101.96011129461246	99.12431947711273	0.09378149299674841	0.09155037041910465	1.4773567028789785	15.856674240279972	1.4393920949164567	15.449194843247824
4.689508227457455	76.68212892958117	75.09631290112112	86.80328938830026	84.68199371975355	91.32088083321761	88.97397987896744	95.36750376503464	92.82760005367722	102.00629207496347	99.16921579923692	0.09378155684213664	0.09155043244108277	1.4662055758683437	15.831810318686621	1.4285275811105294	15.424970463922364
4.717764873583629	76.71677390592544	75.13024189657017	86.84251688423893	84.72026275099098	91.36215333448908	89.01419177594826	95.41060779830282	92.86955612154979	102.05240028147057	99.21404156517626	0.09378162183519208	0.09155049557795072	1.4551202912746248	15.80678630161492	1.417727218023174	15.400590113644284
4.746191780217212	76.7513636669632	75.1641168278526	86.88168206181298	84.7584709901113	91.40336033924127	89.0543398611174	95.45364348299097	92.91144566145356	102.09843544919028	99.2587963229036	0.09378168799662692	0.0915505598498291	1.4441005126875552	15.78160179574843	1.4069906778947825	15.376053409370797
4.774789973263409	76.78589785666787	75.1979373464747	86.92078452139687	84.79661804731587	91.44450142824691	89.09442372604862	95.49661038221738	92.95326824814761	102.14439711207207	99.30347961931523	0.09378175534752788	0.09155062527720202	1.4331459051759339	15.75625640675571	1.39631763440525	15.351359967087774
4.803560484809025	76.8203761180741	75.23170310302656	86.95982386236471	84.83470353183125	91.48557618124822	89.13444296131223	95.53950805804112	92.99502345536017	102.19028480295519	99.34809100022784	0.0937818239093627	0.09155069188092428	1.4222561352780758	15.730749739253952	1.3857077626703358	15.326509401787916
4.832504353159697	76.85479809327465	75.26541374717917	86.9987996830879	84.8727270519069	91.52658417695483	89.17439715647306	95.5823360714602	93.03671085578677	102.2360980535673	99.39263001037709	0.09378189370398823	0.09155075968222842	1.4114308710154546	15.705081397016329	1.3751607392484857	15.301501327623555
4.861622622877388	76.88916342341716	75.29906892768103	87.03771158093238	84.91068821481262	91.56752499304147	89.21428590008807	95.6250939824094	93.07833002108805	102.28183639452237	99.43709619341571	0.09378196475365692	0.09155082870273093	1.400669781877923	15.679250982844678	1.3646762421265066	15.276335357782955
4.890916344818065	76.92347174870032	75.33266829235473	87.07655915225575	84.94858662683566	91.60839820614518	89.2541087797037	95.6677813497576	93.11988052188745	102.32749935531851	99.48148909191129	0.09378203708102323	0.09155089896443999	1.389972538813936	15.653258098522201	1.3542539507166111	15.251011104497593
4.9203865761696335	76.95772270837048	75.36621148809343	87.11534199240447	84.986421893278	91.64920339186283	89.29386538185355	95.71039773130576	93.16136192776882	102.37308646433597	99.52580824734434	0.09378211070915228	0.09155097048976157	1.3793388142385083	15.627102344973537	1.3438935458586911	15.225528179154935
4.950034380490085	76.99191594071837	75.399698160858	87.15405969571144	85.02419361845412	91.68994012474901	89.33355529205629	95.75294268378491	93.20277380727475	102.41859724883565	99.57005320010684	0.0937821856615266	0.09155104330150719	1.368768282018209	15.600783322115603	1.3335947098055385	15.199886192174745
4.979860827745887	77.02605108307507	75.43312795567289	87.19271185549267	85.06190140568766	91.73060797831305	89.37317809481267	95.79541576285328	93.24411572790378	102.46403123495641	99.6142234894996	0.09378226196205369	0.09155111742290181	1.3582606174727516	15.574300628952187	1.3233571262264832	15.174084753074567
5.009866994350591	77.06012777180908	75.46650051662348	87.23129806404525	85.09954485730954	91.77120652501715	89.41273337360388	95.83781652309484	93.28538725610886	102.509387947714	99.65831865373133	0.09378233963507311	0.09155119287758984	1.347815497366355	15.547653863555752	1.3131804801989801	15.148123470469727
5.040053963203681	77.09414564232205	75.4998154868519	87.2698179126438	85.13712357465444	91.81173533627333	89.45222071088841	95.88014451801642	93.32658795729465	102.5546669109984	99.70233822991584	0.09378241870536587	0.09155126968964519	1.337432599901831	15.52084262300923	1.303064458200879	15.122001952022401
5.070422823729659	77.12810432904574	75.53307250855408	87.3082709915383	85.17463715805883	91.85219398244143	89.49163968810022	95.92239930004598	93.36771739581566	102.59986764757252	99.74628175407089	0.09378249919816149	0.09155134788357523	1.3271116047267242	15.493866503551544	1.2930087481192913	15.095719804579858
5.100974671917351	77.16200346543823	75.56627122297621	87.34665688995122	85.21208520685803	91.89258203282662	89.53098988564635	95.9645804205304	93.40877513497438	102.6449896790702	99.79014876111637	0.09378258113914582	0.09155142748433344	1.3168521929114831	15.466725100399344	1.2830130392271712	15.069276633992558
5.131710610359471	77.19584268397996	75.59941127041083	87.38497519607436	85.24946731938336	91.9328990556766	89.5702708829041	96.0066874297328	93.44976073701847	102.69003252599411	99.83393878487202	0.0937826645544697	0.09155150851732284	1.3066540469606025	15.439418007910717	1.2730770221944567	15.042672045277868
5.1626317482924104	77.22962161617073	75.63249229019398	87.42322549706687	85.28678309295995	91.97314461817992	89.6094822582195	96.04871987683138	93.49067376313971	102.73499570771467	99.87765135805645	0.09378274947075753	0.09155159100840862	1.2965168508007991	15.41194481950879	1.2632003890764736	15.015905642554571
5.193739201636265	77.26333989252528	75.66551392070107	87.46140737905158	85.32403212390352	92.01331828646275	89.64862358890413	96.09067730991623	93.53151377347083	102.77987874246747	99.92128601228472	0.09378283591511571	0.091551674983922	1.2864402897719174	15.384305127648986	1.2533828333052952	14.988977028977388
5.225034093035115	77.29699714257009	75.69847579934358	87.49952042711297	85.36121400751813	92.05341962558708	89.68769445123331	96.13255927598797	93.57228032708426	102.82468114735217	99.96484227806704	0.09378292391514124	0.09155176047067198	1.2764240506364786	15.356498523979099	1.243624049700884	14.961885806951614
5.256517551897525	77.33059299483962	75.73137756256568	87.53756422529423	85.39832833809352	92.09344819954832	89.72669442044396	96.17436532095559	93.61297298199	102.8694024383307	100.00831968480736	0.09378301349893113	0.09155184749595316	1.2664678215571712	15.328524599113734	1.233923734446762	14.934631577867549
5.288190714437326	77.36412707687205	75.76421884584002	87.57553835659405	85.43537470890195	92.1334035712723	89.76562307073151	96.21609498963373	93.653591295133	102.91404213022501	100.0517177608009	0.09378310469509077	0.09155193608755374	1.2565712921034446	15.3003829428053	1.2242815850950137	14.907213942271483
5.320054723714605	77.3975990152062	75.79699928366476	87.61344240296452	85.47235271219618	92.17328530261373	89.80447997524847	96.25774782574149	93.69413482239199	102.95859973671634	100.09503603323348	0.09378319753274371	0.09155202627376559	1.2467341532490082	15.27207314394036	1.2146973005687869	14.879632499883883
5.352110729676963	77.4310084353772	75.82971850955953	87.65127594530799	85.50926193920638	92.21309295435333	89.84326470610166	96.29932337189983	93.73460311857687	103.00307477034292	100.1382740281794	0.09378329204154057	0.09155211808339227	1.2369560973575062	15.243594790466886	1.2051705811447846	14.851886849508446
5.384359889201005	77.46435496191296	75.86237615606193	87.68903856347444	85.54610198013769	92.25282608619567	89.88197683435016	96.3408211696298	93.77499573742719	103.0474667424988	100.18143127060002	0.09378338825166876	0.0915522115457597	1.227236818184565	15.21494746944154	1.1957011284544024	14.823976589079393
5.41680336613411	77.49763821833015	75.89497185472369	87.72672983625857	85.5828724241674	92.29248425676671	89.92061593000278	96.38224075935037	93.81531223160978	103.09177516343188	100.22450728434224	0.09378348619386297	0.09155230669072353	1.2175760108702889	15.186130767000577	1.1862886454796353	14.795901315650553
5.44944233133642	77.53085782713029	75.92750523610704	87.76434934139719	85.6195728594423	92.33206702361157	89.95918156201607	96.4235816803765	93.8555521527171	103.13599954224279	100.26750159213705	0.0937835858994138	0.09155240354868141	1.2079733719365322	15.157144268432603	1.1769328365487581	14.767660625453573
5.482277962723094	77.564013409796	75.95997592978098	87.80189665556647	85.65620287307617	92.37157394319222	89.997673298292	96.46484347091729	93.89571505126533	103.18013938688317	100.31041371559803	0.09378368740017859	0.09155250215058094	1.1984285992800778	15.127987558091263	1.1676334073299586	14.73925411381424
5.515311445306831	77.59710458678681	75.99238356431735	87.83937135437886	85.69276205114684	92.41100457088491	90.03609070567549	96.50602566807369	93.9358004766922	103.22419420415402	100.35324317521975	0.09378379072859205	0.09155260252792989	1.1889413921726373	15.098660219493468	1.1583900648290637	14.710681375243439
5.548543971240616	77.63013097753561	76.02472776728733	87.87677301238092	85.72924997869389	92.45035846097846	90.07443334995268	96.54712780783714	93.97580797735552	103.26816349970493	100.39598949037683	0.09378389591767577	0.09155270471280695	1.1795114512503915	15.069161835275736	1.1492025173834008	14.68194200338985
5.581976739860765	77.66309220044414	76.05700816525729	87.91410120304995	85.7656662397156	92.48963516667129	90.11270079584818	96.58814942508704	94.01573710053093	103.31204677803186	100.43865217932205	0.09378400300104964	0.09155280873787147	1.1701384785105802	15.039491987143265	1.1400704746563406	14.653035591032676
5.615610957730194	77.69598787287934	76.08922438378515	87.95135549879163	85.80201041716661	92.5288342400696	90.15089260702328	96.6290900535893	94.05558739241044	103.35584354247636	100.48123075918537	0.09378411201294239	0.09155291463637522	1.1608221773092282	15.009650255979068	1.130993647635023	14.623961730118026
5.649447838681973	77.72881761116909	76.12137604741635	87.98853547093695	85.83828209295494	92.56795523218483	90.18900834607336	96.66994922599416	94.09535839810012	103.39955329522397	100.52372474597232	0.09378422298820292	0.09155302244217071	1.1515622523536422	14.979636221753026	1.1219717486210357	14.594720011733443
5.6834886038631165	77.76158103059811	76.15346277967997	88.02564068973957	85.87448084793948	92.60699769293149	90.22704757452595	96.71072647383443	94.13504966161868	103.44317553730272	100.5661336545629	0.09378433596231106	0.0915531321897252	1.142358409700364	14.94944946360556	1.113004491234733	14.565310026155203
5.717734481778674	77.79427774540406	76.18548420308493	88.06267072437318	85.9106062619274	92.64596117112497	90.26500985283859	96.75142132752377	94.17466072589559	103.4867097685824	100.60845699871037	0.09378445097138918	0.09155324391412906	1.1332103567503964	14.919089559811255	1.104091590402959	14.535731362822844
5.75218670833605	77.82690736877312	76.21743993911582	88.09962514292846	85.94665791367126	92.68484521447924	90.30289474039645	96.79203331635473	94.21419113276922	103.5301554877728	100.65069429103988	0.09378456805221426	0.09155335765110889	1.1241178022416989	14.888556087775214	1.095232762357	14.505983610335534
5.786846526889619	77.85946951283601	76.24932960822902	88.13650351241053	85.98263538086657	92.72364936960462	90.34070179551041	96.83256196849703	94.25364042298521	103.57351219242281	100.69284504304748	0.09378468724222934	0.09155347343703812	1.1150804562444137	14.85784862402943	1.0864277246259917	14.476066356441152
5.821715188285586	77.89196378866352	76.28115282984855	88.17330539873586	86.01853824014879	92.76237318200539	90.37843057541455	96.87300681099555	94.29300813619453	103.61677937891895	100.73490876509864	0.09378480857955568	0.09155359130894922	1.106098030159501	14.826966744272795	1.077676196035327	14.445979188094498
5.856793950907131	77.9243898062625	76.31290922236218	88.21003036672985	86.05436606709098	92.80101619607788	90.41608063626443	96.91336736976892	94.33229381095208	103.65995654248452	100.77688496642749	0.09378493210300538	0.09155371130454594	1.09717023671692	14.795910023414763	1.068977896704837	14.415721691468207
5.892084080719833	77.95674717457163	76.34459840311727	88.24667798012399	86.0901184362011	92.83957795510825	90.45365153313479	96.95364316960776	94.37149698471485	103.70304317717863	100.81877315513573	0.09378505785209346	0.09155383346221396	1.0882967899581217	14.76467803540072	1.060332548033557	14.38529345182178
5.927586851317345	77.98903550145656	76.37621998841637	88.28324780155256	86.12579492091884	92.87805800126972	90.49114282001713	96.99383373417233	94.41061719383997	103.74603877589432	100.86057283819106	0.09378518586705036	0.09155395782103533	1.0794774052417324	14.73327035337934	1.0517398727042746	14.354694053654384
5.963303543967366	78.02125439370614	76.40777359351344	88.31973939255047	86.16139509361349	92.91645587562114	90.5285540498181	97.03393858599165	94.44965397358352	103.78894283035851	100.90228352142678	0.09378531618883619	0.0915540844208003	1.0707117992405983	14.7016865497244	1.0431995946778443	14.32392308067574
5.999235447657878	78.05340345702776	76.43925883260941	88.35615231355015	86.19691852558104	92.95477111810435	90.56588477435697	97.07395724646139	94.48860685809858	103.83175483113037	100.94390470954053	0.09378544885915287	0.09155421330201882	1.0619996899315538	14.66992619591474	1.0347114391875039	14.292980115762475
6.035383859143656	78.08548229604297	76.47067531884808	88.3924861238788	86.23236478704142	92.99300326754224	90.60313454436388	97.11388923584227	94.52747538043381	103.8744742676007	100.98543590609336	0.09378558392045758	0.09155434450593636	1.0533407965895094	14.637988862614293	1.0262751327318256	14.261864741001773
6.071750082993084	78.11749051428282	76.50202266431168	88.42874038175549	86.26773344713584	93.03115186163632	90.64030290947744	97.15373407325838	94.56625907253164	103.9171006279907	101.02687661350879	0.09378572141597716	0.0915544780745442	1.0447348397899532	14.605874119682994	1.0178904030747162	14.230576537691377
6.108335431635222	78.14942771418373	76.5333004800168	88.46491464428864	86.30302407392428	93.06921643696505	90.677389418243	97.19349127669585	94.6049574652271	103.95963339935153	101.06822633307223	0.09378586138972168	0.09155461405059588	1.0361815413968998	14.573581536129495	1.0095569792370043	14.199115086310485
6.145141225407182	78.18129349708241	76.56450837590971	88.50100846747272	86.33823623438231	93.10719652898104	90.71439361811012	97.23316036300068	94.64357008824564	104.00207206756284	101.10948456492952	0.09378600388649816	0.09155475247761855	1.0276806245576608	14.541110680100246	1.0012745914907555	14.167479966534302
6.182168792601758	78.21308746321155	76.59564596086217	88.53702140618573	86.37336949439876	93.14509167200934	90.75131505543088	97.27274084787761	94.68209647020207	104.04441611733235	101.15065080808665	0.09378614895192615	0.0915548933999286	1.0192318137087568	14.50846111903229	0.9930429713620015	14.135670757299522
6.2194194695153895	78.2448092116953	76.62671284266703	88.57295301418644	86.40842341877298	93.18290139924544	90.78815327545779	97.3122322458886	94.72053613859903	104.0866650321952	101.19172456040901	0.09378629663245197	0.09155503686264549	1.0108348345625018	14.475632419504109	0.9848618516209626	14.103687036757037
6.256894600496366	78.27645834054432	76.65770862803376	88.60880284411147	86.44339757121209	93.22062524275285	90.82490782234171	97.35163407045106	94.75888861982538	104.12881829451301	101.23270531862042	0.09378644697536262	0.0915551829117056	1.0024894141010918	14.442624147275637	0.9767309662756816	14.07152838226466
6.294595537993358	78.3080344466512	76.68863292258378	88.64457044747232	86.47829151432808	93.25826273346117	90.86157823912978	97.39094583383645	94.79715343915483	104.17087538547318	101.27359257830258	0.09378660002880289	0.09155533159387945	0.9941952805738765	14.409435867288266	0.9686500505686126	14.039194370368932
6.332523642604218	78.33953712578544	76.71948533084601	88.68025537465256	86.51310480963521	93.29581340116378	90.89816406776332	97.43016704716872	94.83533012074416	104.2128357850882	101.31438583389425	0.09378675584179016	0.0915554829567828	0.9859521634953126	14.376067143704859	0.9606188409743481	14.00668457687425
6.370680283125076	78.37096597258889	76.75026545625224	88.71585717490515	86.54783701754727	93.33327677451608	90.93466484907603	97.46929722042296	94.87341818763231	104.25469897219523	101.35508457869092	0.09378691446422958	0.09155563704889642	0.9777597936413258	14.342517539917026	0.9526370751966624	13.973998576850136
6.40906683659976	78.40232058057089	76.78097290113261	88.75137539634945	86.58248769737493	93.37065238103327	90.97108012279192	97.50833586242396	94.91141716173877	104.29646442445541	101.39568830484416	0.0937870759469316	0.09155579391957891	0.9696179030368057	14.308786618483282	0.9447044921573706	13.94113594456212
6.447684688369473	78.43360054210302	76.8116072667107	88.7868095859683	86.61705640732276	93.40793974708818	91.00740942752324	97.54728248084464	94.94932656386199	104.33813161835336	101.43619650336092	0.0937872403416267	0.0915559536190831	0.9615262249592433	14.274873941223632	0.9368208319979203	13.908096253548138
6.486535232122802	78.46480544841458	76.84216815309911	88.82215928960541	86.65154270448683	93.44513839790956	91.04365230076873	97.58613658220496	94.98714591367853	104.37970002919684	101.47660866410347	0.09378740770098325	0.09155611619857347	0.9534844939289542	14.240779069121345	0.9289858360707512	13.874879076560319
6.525619869945995	78.49593488958713	76.87265515929427	88.85742405196206	86.68594614485148	93.4822478575795	91.07980827891124	97.62489767187013	95.02487472974114	104.42116913111597	101.51692427578837	0.0937875780786246	0.0915562817101413	0.9454924457047582	14.206501562377525	0.9211992469356574	13.841483985594095
6.564940012373588	78.52698845454964	76.90306788317193	88.89260341659451	86.72026628328696	93.51926764903187	91.11587689721624	97.66356525404963	95.06251252947789	104.46253839706317	101.5571428259866	0.09378775152914616	0.09155645020682225	0.9375498172819334	14.172040980440215	0.913460808356831	13.807910551899113
6.604497078439295	78.55796573107317	76.93340592148202	88.92769692591092	86.75450267354626	93.55619729404997	91.15185768982933	97.7021388317955	95.1000588291905	104.50380729881249	101.59726380112272	0.09378792810813201	0.09155662174261357	0.9296563468888053	14.13739688201531	0.9057702652992248	13.7741583460338
6.644292495727218	78.58886630576625	76.96366886984423	88.96270412116893	86.78865486826302	93.59303631326502	91.18775018977516	97.74061790700179	95.13751314405378	104.54497530695997	101.6372866864754	0.09378810787217472	0.09155679637249033	0.9218117739769696	14.10256882500471	0.8981273639228675	13.740226937785337
6.684327700423376	78.61968976406874	76.99385632274227	88.99762454247188	86.82272241894785	93.62978422615343	91.22355392895453	97.77900198040233	95.17487498811354	104.58604189092249	101.67721096617612	0.09378829087889277	0.09155697415242564	0.9140158392171998	14.067556366506324	0.8905318515710405	13.706115896144183
6.724604137367524	78.65043569024729	77.02396787351952	89.03245772876666	86.85670487598618	93.6664405510354	91.25926843814304	97.8172905515701	95.21214387428596	104.62700651893812	101.71703612320961	0.09378847718694835	0.09155715513940617	0.9062682845019481	14.032359062945034	0.8829834767793727	13.671824789460516
6.76512326010531	78.6811036673897	77.05400311437356	89.06720321784049	86.89060178863525	93.70300480507277	91.29489324698918	97.85548311891603	95.24931931435624	104.66786865806606	101.75676163941361	0.09378866685606833	0.09155733939145226	0.898568852931021	13.996976469927176	0.8754819892621981	13.637353185309621
6.805886530940724	78.71169327739938	77.08396163635108	89.10186054631785	86.92441270502123	93.73947650426685	91.33042788401215	97.89357917968738	95.2864008189774	104.70862777418604	101.7963869954786	0.0937888599470613	0.09155752696763594	0.8909172888108969	13.961408142291475	0.8680271399075536	13.602700650535553
6.846895420988873	78.74220410099005	77.11384302934283	89.1364292496577	86.95813717213645	93.77585516345668	91.36587187660025	97.93157822996695	95.32338789766916	104.74928333199865	101.83591167094767	0.09378905652183925	0.0915577179281003	0.883313337654954	13.925653634174523	0.8606186807794529	13.567866751280235
6.888151410229076	78.77263571768025	77.14364688207822	89.17090886215055	86.99177473583663	93.8121402963171	91.40122475100884	97.96947976467183	95.36028005881691	104.78983479502524	101.87533514421679	0.09378925664343567	0.0915579123340786	0.875756746172101	13.889712498956214	0.8532563651060627	13.532851052972546
6.92965598755826	78.8029877057876	77.17337278212007	89.20529891691537	87.02532494083799	93.84833141535663	91.43648603235859	98.00728327755226	95.39707680967064	104.83028162560795	101.9146568925346	0.09378946037602758	0.0915581102479152	0.8682472622645037	13.853584289259743	0.8459399472810674	13.497653120328323
6.971410650844719	78.83325964242326	77.20302031585928	89.23959894589665	87.05878733071445	93.88442803191572	91.47165524463355	98.0449882611906	95.43377765634374	104.8706232849098	101.95387639200257	0.09378966778495564	0.0915583117330833	0.8607846350230375	13.817268556980707	0.8386691828534367	13.462272517339443
7.01341690698215	78.8634511034861	77.23258906850933	89.27380847986144	87.0921614478947	93.92042965616471	91.50673191067936	98.08259420700024	95.47038210381216	104.9108592329148	101.99299311757508	0.09378987893674537	0.09155851685420834	0.8533686147200115	13.78076485323254	0.8314438285249253	13.426708807259274
7.055676271944047	78.89356166365687	77.26207862410064	89.30792704839614	87.12544683365915	93.95633579710177	91.54171555220114	98.12010060522431	95.50688965591307	104.95098892842795	102.0320065430594	0.09379009389912794	0.09155872567708703	0.8459989528118967	13.7440727284702	0.8242636421507541	13.390961552711815
7.098190270838397	78.92359089639257	77.29148856547543	89.34195417990388	87.1586430281376	93.9921459625515	91.57660568976225	98.15750694493528	95.54329981534451	104.99101182907611	102.07091614111648	0.09379031274106354	0.09155893826870966	0.8386754019261389	13.707191732362844	0.8171283827280149	13.355030315578915
7.1409604379627405	78.95353837392021	77.32081847428158	89.37588940160097	87.19174957030562	94.02785965916229	91.61140184278175	98.1948127140332	95.5796120836636	105.03092739130739	102.10972138326045	0.09379053553276215	0.09155915469728056	0.8313977158627495	13.670121413902962	0.8100378103949879	13.3189146570694
7.183988316859528	78.98340366723126	77.35006793096751	89.40973223951454	87.22476599798243	94.06347639240535	91.64610352953339	98.23201739924572	95.61582596128662	105.0707350703926	102.14842173985983	0.09379076234570774	0.09155937503224158	0.8241656495879397	13.632861321366363	0.802991686427049	13.282614137715427
7.227275460371831	79.013186346075	77.37923651477593	89.44348221847874	87.25769184782733	94.098995666572	91.6807102671431	98.26912048612616	95.65194094748722	105.1104343204246	102.18701668013708	0.09379099325268002	0.09155959934429361	0.8169789592227517	13.595411002217588	0.7959897732250738	13.24612831727427
7.270823430699384	79.04288597895277	77.40832380373813	89.47713886213204	87.29052665533692	94.13441698477212	91.71522157158748	98.30612145905316	95.68795654039589	105.15002459431932	102.22550567216946	0.09379122832777903	0.09155982770542	0.8098374020523806	13.557770003320911	0.7890318343236231	13.20945675493931
7.31463379945495	79.07250213311174	77.43732937466842	89.51070169291425	87.32326995484259	94.16973984893256	91.74963695769225	98.3430198012299	95.72387223699945	105.18950534381636	102.26388818288966	0.09379146764644868	0.09156006018890918	0.8027407365104864	13.519937870783906	0.7821176343763909	13.172599009143596
7.358708147721062	79.10203437453839	77.46625280315767	89.54417023206318	87.35592127950689	94.20496375979486	91.78395593913004	98.37981499468292	95.75968753313964	105.22887601947927	102.30216367808588	0.0937917112855007	0.09156029686937905	0.7956887221762372	13.481914149990189	0.7752469391546128	13.135554637679888
7.403048066107065	79.13148226795239	77.49509366356769	89.5775439996116	87.38848016132113	94.24008821691365	91.81817802841904	98.41650652026156	95.7954019235129	105.26813607069633	102.34033162240289	0.09379195932314072	0.09156053782280137	0.7886811197745374	13.443698385664902	0.7684195155443376	13.098323197667924
7.447655154806527	79.16084537679997	77.52385152902488	89.61082251438422	87.4209461311021	94.27511271865485	91.85230273692102	98.45309385763717	95.8310149016692	105.30728494568133	102.3783914793424	0.09379221183899222	0.0915607831265246	0.7817176911678416	13.405290121831058	0.7616351315401744	13.060904245572601
7.49253102365499	79.19012326324753	77.5525259714142	89.64400529399441	87.45331871848923	94.31003676219382	91.88632957483976	98.48957648530235	95.86652596001177	105.3463220914743	102.4163427112641	0.09379246891412384	0.09156103285930184	0.7747981993486519	13.366688901740417	0.7548935562393808	13.023297337116674
7.537677292188054	79.21931548817467	77.5811165613725	89.67709185484081	87.48559745194116	94.34485984351318	91.92025805121882	98.52595388056984	95.9019345897956	105.38524695394187	102.45418477938567	0.0937927306310737	0.09156128710131319	0.7679224084427005	13.327894268059026	0.748194559841977	12.985502027477196
7.583095589699846	79.2484216111682	77.60962286828301	89.71008171210491	87.51778185873363	94.37958145740188	91.9540876739409	98.56222551957282	95.93724028112807	105.42405897777925	102.49191714378497	0.09379299707387785	0.091561545934194	0.7610900836984911	13.28890576269987	0.7415379136440379	12.94751787111818
7.628787555301809	79.27744119051445	77.6380444602679	89.7429743797468	87.54987146495519	94.41420109745235	91.98781794972476	98.59839087726299	95.97244252296687	105.46275760650973	102.52953926339934	0.09379326832809626	0.09156180944106072	0.7543009914837739	13.24972292691018	0.7349233900289391	12.909344421819696
7.674754837981857	79.30637378319324	77.66638090418272	89.7757693705029	87.58186579550537	94.44871825605969	92.02144838412474	98.63444942741117	96.0075408031207	105.50134228248707	102.567050596028	0.09379354448084222	0.09156207770653729	0.7475548992831591	13.210345301260531	0.7283507624713366	12.870981232776103
7.720999096663877	79.33521894487018	77.69463176560893	89.80846619588193	87.61376437409061	94.48313242441908	92.05497848152815	98.6704006426056	96.04253460824765	105.53981244689547	102.60445059833187	0.09379382562080792	0.09156235081678248	0.7408515756911811	13.17077242564119	0.7218198055259109	12.832427856501454
7.767522000267617	79.36397622989031	77.72279660884809	89.8410643661625	87.64556672322193	94.51744309252477	92.08840774515438	98.70624399425247	96.07742342385555	105.57816753975162	102.64173872583576	0.09379411183829525	0.09156262885951891	0.7341907904074105	13.131003839247569	0.7153302948247529	12.793683844840416
7.814325227768903	79.39264519127015	77.7508749969142	89.8735633903887	87.67727236421102	94.55164974916744	92.1217356770523	98.74197895257421	96.11220673430051	105.6164069999048	102.67891443292832	0.09379440322524471	0.0915629119240602	0.7275723142355446	13.091039080620249	0.7088820070759994	12.75474874905558
7.861410468260233	79.42122538069137	77.77886649152782	89.90596277636809	87.7088808171681	94.5857518819335	92.15496177809975	98.77760498661031	96.14688402278765	105.65453026503958	102.71597717286454	0.09379469987526494	0.09156320010134071	0.7209959190773816	13.05087768768135	0.7024747200578076	12.715622119780164
7.908779421011744	79.44971634849269	77.80677065310832	89.9382620306674	87.74039160099785	94.6197489772025	92.18808554800084	98.81312156421576	96.18145477136954	105.69253677167595	102.75292639776599	0.09379500188366227	0.09156349348394448	0.7144613779244082	13.010519197610847	0.6961082126090332	12.676303506952536
7.956433795532517	79.47811764366278	77.83458704076723	89.9704606586096	87.77180423339678	94.65364052014584	92.22110648528495	98.8485281520612	96.21591846094648	105.7304259551712	102.78976155862269	0.09379530934747327	0.09156379216613575	0.7079684648567763	12.96996314693024	0.6897822646311624	12.636792459888966
8.004375311632296	79.50642881383256	77.86231521230086	90.00255816427024	87.80311823084962	94.68742599472468	92.2540240873046	98.88382421563216	96.25027457126559	105.76819724972123	102.82648210529418	0.09379562236549467	0.09156409624388856	0.7015169550398923	12.929209071553487	0.6834966570821734	12.597088527338201
8.052605699483543	79.53464940526786	77.8899547241836	90.03455405047465	87.8343331086267	94.72110488368881	92.28683785023449	98.91900921922932	96.28452258092126	105.80585008836256	102.86308748651156	0.09379594103831651	0.09156440581491976	0.6951066247215749	12.88825650675426	0.6772511719749446	12.557191257419618
8.101126699683881	79.56277896286129	77.91750513155998	90.06644781879396	87.86544838078022	94.75467666857448	92.3195472690693	98.95408262596759	96.31866196735412	105.84338390297346	102.89957714987851	0.09379626546835364	0.09156472097871797	0.6887372512176171	12.847104987067723	0.6710455923630434	12.517100197557738
8.149940063318896	79.59081703012446	77.94496598823744	90.09823896954165	87.89646356014094	94.78814082970266	92.35215183762216	98.9890438977758	96.35269220685085	105.88079812427553	102.93595054187288	0.09379659575987948	0.09156504183657828	0.6824086129191755	12.805754046443326	0.6648797023483439	12.476814894642303
8.199047552025359	79.61876314918027	77.9723368466791	90.12992700177057	87.9273781583154	94.82149684617775	92.38465104852341	99.02389249539706	96.38661277454445	105.91809218183609	102.97220710784894	0.09379693201906052	0.0915653684916337	0.6761204892845853	12.764203218215698	0.6587532870723862	12.436334894962783
8.248450938054788	79.64661686075463	77.99961725799584	90.16151141326912	87.95819168568228	94.85474419588571	92.41704439321876	99.05862787838808	96.42042314441362	105.95526550406962	103.00834629203871	0.09379727435398919	0.09156570104888863	0.669872660830265	12.72245203499915	0.6526661327071679	12.395659744117438
8.298152004337403	79.67437770416814	78.02680677193845	90.19299170055757	87.9889036513889	94.88788235549214	92.4493313619675	99.09324950511882	96.45412278928254	105.99231751823942	103.04436753755364	0.09379762287472	0.0915660396152538	0.6636649091299205	12.680500028793176	0.6466180264560535	12.354788987140637
8.348152544546481	79.70204521732792	78.05390493689006	90.22436735888483	88.01951356334818	94.92091080044094	92.4815114438413	99.1277568327728	96.48771118082092	106.02924765046015	103.08027028638696	0.09379797769330518	0.09156638429957958	0.6574970168143182	12.638346731018828	0.6406087565518419	12.313722168513777
8.398454363163072	79.72961893671936	78.08091129985816	90.2556378822249	88.05002092823526	94.95382900495267	92.51358412672258	99.16214931734689	96.52118778954404	106.06605532569968	103.11605397941553	0.09379833892383037	0.09156673521269282	0.6513687675569599	12.595991672362288	0.634638112243465	12.272458832023403
8.449059275541144	79.75709839739702	78.10782540646612	90.28680276327266	88.08042525148362	94.98663644202239	92.54554889730251	99.19642641365066	96.55455208481213	106.1027399677808	103.15171805640142	0.09379870668245233	0.09156709246743161	0.645279946081132	12.553434382996784	0.6287058838036046	12.230998520975845
8.49996910797308	79.78448313297685	78.13464680094587	90.31786149344146	88.11072603728267	95.01933258341909	92.57740524108047	99.23058757530762	96.58780353483137	106.13930099938462	103.18726195599521	0.09379908108743591	0.09156745617868169	0.6392303381447846	12.510674392353394	0.6228118625120942	12.189340777968027
8.551185697755594	79.81177267562607	78.16137502612831	90.34881356285773	88.14092278857275	95.05191689968244	92.60915264236093	99.26463225475344	96.62094160665242	106.17573784205105	103.22268511573651	0.09379946225919296	0.09156782646341559	0.6332197305416685	12.467711229273846	0.6169558406586475	12.147485145040264
8.602710893256043	79.83896655605571	78.18800962343623	90.37965846035901	88.17101500704322	95.08438886012291	92.64079058425364	99.29855990323779	96.65396576617204	106.21204991618318	103.25798697205798	0.09379985032032152	0.09156820344072795	0.6272479111045186	12.424544422101462	0.6111376115458143	12.105431163789035
8.654546553979111	79.86606430351065	78.214550132875	90.41039567348929	88.20100219312809	95.1167479328191	92.67231854867109	99.33236997082341	96.68687547813228	106.24823664104856	103.29316696028675	0.09380024539564476	0.091568587231876	0.6213146686794744	12.38117349834647	0.6053569694630596	12.063178374974086
8.706694550633951	79.89306544576029	78.24099609302372	90.44102468849502	88.23088384600219	95.148993584616	92.70373601632679	99.36606190638604	96.71967020612034	106.28429743478166	103.32822451464666	0.09380064761225228	0.09156897796031789	0.6154197931424505	12.337597985006141	0.5996137097037035	12.020726318925881
8.759156765201672	79.91996950908988	78.26734704102712	90.47154499032216	88.26065946357849	95.1811252811241	92.73504246673464	99.39963515761536	96.75234941256977	106.32023171438729	103.3631590682617	0.09380105709954015	0.0915693757517539	0.6095630753884507	12.293817408517498	0.5939076285546889	11.978074535432825
8.811935091003267	79.94677601829065	78.2936025125861	90.50195606261167	88.29032854250381	95.21314248671737	92.76623737820678	99.43308917101474	96.78491255875977	106.35603889574286	103.3979700531579	0.09380147398925526	0.09156978073416565	0.6037443073226996	12.24983129461907	0.5882385232860088	11.93522256360302
8.865031432767935	79.97348449665014	78.31976204194879	90.53225738769586	88.31989057815534	95.2450446645316	92.7973202278522	99.46642339190136	96.81735910481576	106.39171839360107	103.43265690026631	0.09380189841553507	0.09157019303785882	0.5979632818598475	12.205639168463676	0.5826061921530936	11.8921699420207
8.918447706701835	80.00009446594262	78.3458251619014	90.56244844659457	88.349345064637	95.27683127646301	92.82829049157537	99.49963726440681	96.84968850970971	106.42726962159324	103.46721903942576	0.09380233051495349	0.09157061279550494	0.5922197929213553	12.161240554603864	0.5770104343911271	11.848916208702576
8.972185840557227	80.02660544641915	78.37179140375886	90.59252871901107	88.37869149477572	95.30850178316653	92.85914764407465	99.53273023147722	96.88190023126037	106.46269199223197	103.50165589938577	0.09380277042656411	0.09157104014218509	0.5865136354289007	12.116634977013746	0.5714510502101575	11.805460901112383
9.02624777370205	80.05301695679752	78.39766029735549	90.62249768332833	88.40792936011782	95.34005564405447	92.88989115884104	99.5657017348738	96.91399372613382	106.49798491691458	103.53596690780968	0.09380321829194542	0.09157147521543219	0.5808446052986938	12.07182195900532	0.565927840790664	11.761803556113591
9.080635457189915	80.07932851425186	78.42343137103494	90.65235481660454	88.4370581509248	95.37149231729444	92.92052050815623	99.59855121517285	96.94596844984346	106.53314780592572	103.5701514912773	0.09380367425524726	0.09157191815527747	0.5752124994374981	12.026801023261214	0.560440608277645	11.717943709965766
9.135350853830497	80.10553963440235	78.44910415164075	90.68209959456934	88.46607735616982	95.40281125980808	92.95103516309142	99.63127811176639	96.97782385675069	106.56818006844104	103.60420907528822	0.0938041384632365	0.09157236910429456	0.5696171157459275	11.981571691991121	0.5549891557839146	11.673880898473726
9.190395938260405	80.13164983130514	78.47467816450671	90.71173149162006	88.49498646353412	95.43401192726989	92.9814345935062	99.66388186286319	97.0095594000658	106.60308111253094	103.63813908426562	0.09380461106534592	0.09157282820764667	0.5640582531037808	11.93613348672443	0.5495732873773704	11.629614656842023
9.245772697014415	80.1576586174409	78.50015293344615	90.74124998081682	88.52378495940245	95.4650937741049	93.01171826804638	99.6963619054884	97.04117453184773	106.63785034516324	103.67194094155866	0.09380509221372259	0.0915732956131333	0.5585357113694727	11.890485928350245	0.5441928080797425	11.585144519653113
9.301483128597186	80.18356550370453	78.52552798074215	90.77065453387895	88.55247232885968	95.49605625348764	93.0418856541431	99.72871767548472	97.07266870300523	106.6724871722073	103.7056140694467	0.09380558206327608	0.09157377147123798	0.553049291377647	11.844628537241078	0.5388475238639785	11.540470021016517
9.357529243555355	80.20936999939386	78.55080282713699	90.79994462118042	88.58104805568647	95.52689881734038	93.07193621801112	99.76094860751269	97.10404136329716	106.70699099843748	103.73915788914233	0.0938060807717296	0.09157425593517776	0.5475987949350838	11.798560833147349	0.5335372416494693	11.495590694448765
9.413913064550128	80.23507161219861	78.57597699182179	90.82911971174578	88.60951162235553	95.55762091633176	93.10186942464749	99.79305413505178	97.1352919613334	106.74136122753711	103.77257182079545	0.09380658849967217	0.09157474916095272	0.5421840248123999	11.752282335215568	0.5282617692967051	11.450506072924327
9.47063662643026	80.26066984818893	78.60104999242553	90.85817927324558	88.6378625100273	95.58822199987497	93.13168473783004	99.82503369040053	97.16641994457525	106.77559726210211	103.80585528349657	0.09380710541060881	0.09157525130739586	0.5368047847443904	11.705792562013812	0.5230209156040928	11.405215688861063
9.527701976305488	80.28616421180384	78.62602134500436	90.8871227719923	88.666100198546	95.61870151612652	93.161381620116	99.85688670467785	97.19742475933649	106.80969850364525	103.83900769528091	0.09380763167101533	0.09157576253622608	0.5314608794234346	11.659091031502612	0.5178144903040902	11.359719074138411
9.585111173620431	80.31155420583949	78.65089056403052	90.91594967293555	88.69422416643533	95.64905891198437	93.19095953284051	99.8886126078233	97.22830585078391	106.84366435259992	103.87202847313225	0.09380816745039108	0.09157628301210019	0.5261521144944936	11.612177261064062	0.512642304058204	11.3140157600792
9.642866290228868	80.33683933143732	78.67565716238104	90.94465943965794	88.72223389089437	95.67929363308667	93.22041793611528	99.9202108285984	97.25906266293826	106.87749420832459	103.904917032987	0.09380871292131532	0.09157681290266526	0.5208782965554519	11.565050767509092	0.5075041684544885	11.268105277471477
9.700969410468568	80.36201908807189	78.70032065132649	90.97325153437036	88.75012884779329	95.70940512381017	93.2497562888271	99.95168079458723	97.28969463867516	106.91118746910712	103.93767278973831	0.09380926825950207	0.09157735237861475	0.5156392331475672	11.51771106704473	0.5023998960023164	11.22198715655395
9.75942263123647	80.38709297353863	78.72488054051931	91.00172541790748	88.77790851166914	95.7393928272686	93.27897404863651	99.98302193219753	97.32020121972607	106.94474353216904	103.97029515724049	0.09380983364385811	0.09157790161374313	0.5104347327519463	11.470157675255905	0.4973293001271486	11.175660927008721
9.818228062064373	80.41206048394106	78.74933633798184	91.03008054972285	88.80557235572114	95.76925618531101	93.30807067197615	100.01423366666137	97.35058184667895	106.97816179366995	104.0027835483129	0.09381040925654067	0.0915784607850025	0.5052646047898861	11.422390107196406	0.4922921951695116	11.129126118001295
9.877387825195074	80.43692111367862	78.77368755009488	91.05831638788469	88.83311985180679	95.7989946385207	93.33704561404977	100.04531542203672	97.38083595897979	107.01144164871263	104.03513737474515	0.09381099528301699	0.09157903007256037	0.5001286596157115	11.374407877337944	0.48728839637942656	11.082382258151483
9.936904055658934	80.46167435543323	78.79793368158498	91.08643238907068	88.860550470437	95.82860762621323	93.36589832883037	100.07626662120805	97.41096299493323	107.04458249134738	104.06735604730098	0.093811591912124	0.09157960965985747	0.4950267085101814	11.326210499490116	0.4823177199098154	11.03542887549338
9.996778901350961	80.48631970015641	78.82207423551235	91.11442800856328	88.88786368077167	95.85809458643499	93.39462826905896	100.10708668588755	97.4409623917038	107.07758371457687	104.09943897572327	0.0938121993361303	0.0915801997336684	0.4899585636808297	11.277797486964118	0.4773799828177516	10.988265497595421
10.05701452310831	80.51085663705607	78.8461087132585	91.14230270024512	88.91505895061535	95.88745495596199	93.4232348862434	100.13777503661667	97.47083358531731	107.11044471036166	104.13138556873912	0.09381281775079836	0.09158080048416094	0.4849240382567359	11.22916835244905	0.47247500305809353	10.940891651454876
10.117613094788254	80.53528465358266	78.8700366145131	91.17005591659363	88.94213574641228	95.91668817029787	93.45171763065665	100.16833109276683	97.50057601066182	107.14316486962466	104.16319523406419	0.0938134473554485	0.0915814121049602	0.4799229462811354	11.180322608033748	0.4676025994756401	10.89330686350877
10.178576803346665	80.55960323541564	78.89385743726135	91.19768710867633	88.96909353324187	95.9457936636727	93.48007595133545	100.19875427254105	97.53018910148886	107.17574358225674	104.19486737840819	0.09381408835302313	0.09158203479320857	0.47495510271073726	11.131259765232244	0.4627625918060403	10.845510659655702
10.239907848916916	80.58381186644928	78.91757067777051	91.22519572614559	88.99593177481387	95.97477086904122	93.50830929607895	100.22904399297505	97.55967229041487	107.20818023712192	104.22640140747978	0.09381474095015375	0.0915826687496327	0.47002032341265476	11.081979334987409	0.4579548006732921	10.797502565321338
10.301608444889292	80.60791002877872	78.94117583057695	91.25258121723381	89.02264993346384	96.00361921808161	93.53641711144753	100.25919966993895	97.58902500892275	107.24047422206323	104.25779672599222	0.09381540535722643	0.09158331417860674	0.46511842515599255	11.032480827649124	0.45317904757939687	10.749282105334714
10.363680817990868	80.6318972026852	78.96467238847205	91.27984302874779	89.04924747014778	96.03233814119362	93.56439884276094	100.28922071813835	97.61824668736278	107.27262492390776	104.28905273766831	0.09381608178845265	0.09158397128822028	0.4602492256115056	10.982763752956089	0.44843515490458685	10.700848803971894
10.426127208365882	80.6557728666215	78.98805984248874	91.30698060606375	89.07572384443768	96.06092706749727	93.59225393409727	100.31910655111602	97.64733675495455	107.30463172847277	104.32016884524624	0.09381677046193714	0.09158464029034448	0.4554125433462559	10.932827620104945	0.4437229459036871	10.652202185039641
10.488949869656532	80.67953649719706	79.01133768188727	91.33399339312197	89.10207851451626	96.08938542483128	93.61998182829142	100.3488565812534	97.67629463978827	107.3364940205716	104.35114445048525	0.09381747159974885	0.09158532140070255	0.45060819781792816	10.882671937637497	0.43904224469918063	10.603341771722626
10.552151069084381	80.7031875691625	79.03450539414087	91.36088083242116	89.12831093717182	96.11771263975128	93.64758196693353	100.37847021977207	97.7051197688262	107.36821118401936	104.38197895417109	0.09381818542799485	0.09158601483893948	0.4458360093750571	10.832296213564405	0.4343928762820042	10.554267086736218
10.615733087532126	80.72672555539467	79.05756246492152	91.38764236501339	89.1544205677935	96.14590813752876	93.67505379036803	100.4079468767357	97.73381156790471	107.39978260163949	104.41267175612252	0.09381891217689178	0.09158672082869278	0.441095799248842	10.781699955288786	0.4297746665034765	10.5049776522319
10.679698219625935	80.75014992688031	79.08050837808472	91.41427743049799	89.18040686036555	96.17397134214902	93.70239673769166	100.43728596105139	97.76236946173542	107.43120765526967	104.44322225519673	0.09381965208084311	0.09158743959766596	0.4363873895517827	10.730882669613493	0.42518744207347936	10.45547298983729
10.744048773818252	80.77346015270079	79.10334261565502	91.4407854670166	89.20626926746263	96.20190167631009	93.72961024675267	100.46648688047186	97.79079287390756	107.46248572576874	104.47362984929622	0.09382040537851305	0.09158817137770345	0.43171060327097166	10.679843862722919	0.420631030554091	10.405752620579733
10.808787072471103	80.79665570001498	79.12606465781005	91.46716591124641	89.23200724024368	96.22969856142048	93.75669375414857	100.49554904159648	97.8190812268888	107.49361619302232	104.50389393537417	0.09382117231290633	0.09158891640486373	0.4270652642655932	10.628583040215744	0.41610526035810835	10.355816064973624
10.87391545193992	80.81973603404367	79.14867398286572	91.49341819839559	89.25762022844735	96.25736141759846	93.78364669522566	100.52447184987417	97.8472339420282	107.52459843595072	104.53401390944194	0.09382195313144606	0.0915896749194988	0.42245119726806024	10.577099707177695	0.41160996074927425	10.305662843085884
10.93943626265785	80.8427006180523	79.1711700672601	91.51954176219667	89.28310768038611	96.28488966367013	93.81046850407716	100.55325470960474	97.87525043955753	107.55543183251514	104.56398916657521	0.09382274808605452	0.09159044716633084	0.41786822786900757	10.525393367963261	0.4071449618272709	10.255292474295857
11.00535186922059	80.86554891333367	79.19355238553717	91.54553603490046	89.30846904294035	96.31228271716746	93.8371586135415	100.58189702394067	97.90313013859303	107.5861157597244	104.59381910092046	0.0938235574332358	0.09159123339453289	0.41331618251990676	10.473463526344858	0.40271009453124407	10.204704477451742
11.071664650471687	80.8882803791909	79.2158204103307	91.57140044727038	89.3337037615531	96.33953999432723	93.86371645520126	100.61039819488954	97.93087245713765	107.61664959364255	104.62350310570206	0.09382438143415889	0.09159203385780879	0.40879488853352086	10.421309685552842	0.39830519063923475	10.1538983709288
11.138376999588447	80.91089447291981	79.23797361234779	91.59713442857618	89.35881128022434	96.36666091008934	93.89014145938178	100.63875762331612	97.95847681208338	107.64703270939621	104.65304057322967	0.09382522035474311	0.09159284881447718	0.40430417407230834	10.368931348206388	0.39393008275908414	10.102873672556598
11.205491324168262	80.93339064979084	79.2600114603518	91.62273740658783	89.38379104150505	96.39364487809516	93.91643305514964	100.66697470894447	97.98594261921309	107.67726448118191	104.6824308949051	0.09382607446574395	0.09159367852755528	0.39984386814705886	10.31632801628075	0.38958460432411357	10.051629899564432
11.273010046315514	80.95576836303066	79.28193342114521	91.64820880756892	89.40864248649123	96.42049131068593	93.94259067031112	100.69504885036001	98.01326929320274	107.70734428227352	104.71167346122964	0.09382694404284228	0.09159452326484378	0.3954138006114363	10.263499191059964	0.3852685895893728	10.00016656855587
11.340935602728974	80.97802706380352	79.30373895955186	91.67354805627009	89.43336505481761	96.44719961890077	93.96861373141049	100.72297944501169	98.04045624762328	107.73727148502992	104.7407676618112	0.09382782936673444	0.09159538329901544	0.39101380216391135	10.210444373333303	0.3809818736331181	9.94848319571247
11.409270444789758	81.00016620119295	79.32542753839995	91.69875457592339	89.45795818465245	96.47376921247603	93.9945016637294	100.75076588921503	98.06750289494393	107.76704546090379	104.76971288537305	0.09382873072322163	0.09159625890770295	0.3866437043387805	10.15716306323884	0.3767242923490812	9.896579296608252
11.478017038649782	81.02218522218166	79.34699861850304	91.72382778823449	89.4824213126903	96.50019949984254	94.0202538912844	100.77840757815366	98.09440864653338	107.7966655804486	104.79850851976035	0.09382964840330665	0.09159715037358987	0.3823033395009361	10.103654760208883	0.37249568244010334	9.8444543861915
11.547177865320764	81.04408357163264	79.36845165864237	91.74876711337684	89.50675387414645	96.52648988812473	94.04586983682618	100.80590390588237	98.12117291266313	107.82613121332759	104.82715395194896	0.09383058270328543	0.09159805798450349	0.3779925408468898	10.049918963126402	0.36829588141972636	9.792107978904824
11.616755420763786	81.06586069226884	79.38978611554774	91.77357196998426	89.5309553027501	96.55263978313857	94.07134892183768	100.83325426532923	98.14779510250929	107.85544172832184	104.85564856805317	0.09383153392484567	0.09159898203350714	0.3737111423982924	9.995955170212255	0.3641247276055992	9.739539588612388
11.686752215979308	81.08751602465333	79.41100144387875	91.79824177514455	89.55502503073829	96.57864858939024	94.09669056653293	100.86045804829864	98.17427462415576	107.88459649333923	104.88399175333427	0.09383250237516404	0.09159992281899705	0.36945897899704505	9.941762879017915	0.35998206011538514	9.686748728581733
11.75717077709787	81.10904900716812	79.43209709620513	91.82277594439176	89.57896248884883	96.60451571007394	94.12189418985507	100.88751464547344	98.2006108845962	107.91359487542276	104.9121828922086	0.09383348836700815	0.0916008806447996	0.36523588630359427	9.887341586472758	0.3558677188642605	9.633734911505599
11.82801364547121	81.13045907599394	79.45307252298754	91.84717389169981	89.60276710631413	96.63024054707085	94.1469592094754	100.91442344641823	98.22680328973732	107.94243624076	104.94022136825674	0.09383449221883645	0.09160185582026979	0.3610417007931801	9.83269078887679	0.35178154456150423	9.580497649520112
11.899283377763982	81.15174566508824	79.47392717255698	91.87143502947451	89.62643831085401	96.65582250094685	94.1718850417914	100.9411838395816	98.25285124440117	107.97111995469179	104.9681065642318	0.09383551425490418	0.09160284866039314	0.3568762597500381	9.7778099818388	0.34772337870526826	9.52703645415022
11.970982546046038	81.17290820616405	79.4946604910949	91.89555876854682	89.64997552866913	96.68126097095126	94.1966711019255	100.96779521229952	98.27875415232826	107.99964538172195	104.99583786206887	0.09383655480536744	0.09160385948588735	0.35273940126467096	9.722698660312744	0.3436930635795079	9.473350836324244
12.043113737885237	81.1939461286674	79.51527192261209	91.91954451816468	89.6733781844336	96.70655535501457	94.22131680372323	100.99425695079769	98.30451141618012	108.02801188552631	105.02341464289363	0.09383761420639258	0.09160488862330834	0.3486309642296419	9.667356318557722	0.33969044225023026	9.419440306355682
12.115679556440844	81.21485885975524	79.53576090892773	91.94339168598589	89.69664570128815	96.73170504974719	94.24582155975183	101.02056844019496	98.33012243754244	108.05621882896286	105.05083628703204	0.09383869280026508	0.09160593640515588	0.34455078833707375	9.611782450185274	0.33571535856219725	9.36530437397596
12.188682620557461	81.23564582427237	79.5561268896479	91.96709967807007	89.71977750083278	96.75670945043731	94.27018478129864	101.04672906450615	98.3555866169281	108.08426557408119	105.07810217401992	0.09383979093550132	0.09160700316998309	0.34049871407341925	9.555976548122999	0.3317676571358561	9.310942548319872
12.26212556485955	81.25630644472837	79.57636930214386	91.99066789887107	89.7427730031195	96.78156795104941	94.29440587836956	101.07273820664541	98.3809033537801	108.11215148213306	105.10521168261245	0.09384090896696272	0.09160808926250551	0.33647458271775577	9.499938104607281	0.32784718336256446	9.256354337892844
12.336011039846525	81.27684014127387	79.59648758152967	92.01409575122865	89.76563162664479	96.80627994422221	94.31848425968734	101.09859524842922	98.40607204647493	108.13987591358226	105.13216419079421	0.09384204725597213	0.0916091950337157	0.3324782363350778	9.443666611172375	0.3239537834010662	9.201539250589121
12.41034171198835	81.2972463316763	79.61648116063961	92.03738263636055	89.78835278834197	96.83084482126698	94.34241933269	101.1242995705797	98.43109209232551	108.16743822811522	105.15895907578918	0.09384320617043078	0.09161032084099634	0.3285095177747053	9.387161558635853	0.3200873041740806	9.146496793629922
12.485120263821853	81.31752443129571	79.63634947000516	92.06052795385408	89.8109359035735	96.85526197216556	94.3662105035291	101.14985055272798	98.45596288758466	108.19483778465168	105.18559571407101	0.09384438608493993	0.09161146704823822	0.32456827066494043	9.330422437087691	0.31624759336398256	9.091226473628922
12.560349394047481	81.33767385305943	79.65609193783149	92.08353110165771	89.83338038612308	96.87953078556853	94.38985717706812	101.17524757341751	98.48068382744827	108.22207394135539	105.21207348137348	0.09384558738092201	0.09161263402595805	0.3206543394127266	9.273448735941201	0.3124344994120065	9.03572779659953
12.63603181762671	81.35769400743725	79.675707989974	92.10639147607283	89.85568564818797	96.90365064879353	94.41335875688098	101.20049001010788	98.50525430605914	108.2491460556457	105.23839175270153	0.09384681044674635	0.09161382215142069	0.3167675691944396	9.216239943823894	0.3086478715100611	8.98000026781665
12.712170265880024	81.37758430241479	79.6951970499133	92.12910847174427	89.87785110037018	96.92762094782273	94.43671464524974	101.22557723917764	98.52967371650966	108.27605348420786	105.2645499023413	0.09384805567785574	0.09161503180876146	0.31290780595861634	9.158795548675698	0.3048875596017524	8.924043391976738
12.78876748658549	81.39734414346832	79.71455853873164	92.1516814816527	89.89987615166925	96.95144106730189	94.45992424316384	101.25050863592914	98.55394145084666	108.30279558300592	105.29054730387249	0.09384932347689601	0.09161626338911363	0.30907489641811026	9.101115037687123	0.3011534143769268	8.86785667311051
12.865826244077915	81.41697293353685	79.73379187508662	92.17410989710432	89.9217602094728	96.97511039053735	94.48298695031735	101.2752835745909	98.5780569000737	108.3293717072931	105.31638333017837	0.09385061425384734	0.09161751729073417	0.30526868804474816	9.043197897197388	0.2974452872643951	8.811439614488336
12.943349319348618	81.43647007299568	79.7528964751863	92.19639310772253	89.94350267954864	96.99862829949461	94.50590216510778	101.29990142832231	98.6020194541556	108.35578121162457	105.34205735345805	0.09385192842615918	0.09161879391913508	0.3014890290716039	8.985043612869049	0.2937630304357981	8.754791718769411
13.0213395101458	81.4558349596284	79.77187175276308	92.21853050143832	89.96510296603593	97.02199417479618	94.52866928463412	101.32436156921713	98.625828502022	108.3820234498692	105.367568745238	0.0938532664188866	0.09162009368721641	0.29773576848435823	8.92665166954248	0.2901064967958291	8.697912487896247
13.099799631075467	81.47506698859873	79.79071711904699	92.2405214644809	89.98656047143622	97.04520739571949	94.551287704695	101.34866336830744	98.64948343157127	108.40809777522216	105.392916876384	0.09385462866482865	0.09162141701540133	0.2940087560191387	8.868021551264974	0.28647553998166586	8.640801423109224
13.178732513703073	81.49416555242175	79.80943198273899	92.26236538136797	90.00787459660464	97.06826734019481	94.5737568197869	101.37280619556773	98.67298362967442	108.43400354021743	105.41810111711334	0.09385601560467163	0.09162276433177341	0.2903078421607006	8.809152741308935	0.2828700143596734	8.583458024964784
13.258141006655675	81.51313004093488	79.8280157499834	92.28406163489613	90.02904474074072	97.09117338480328	94.59607602310236	101.39678941991912	98.69632848217923	108.45974009674086	105.44312083700724	0.09385742768713214	0.09162413607221695	0.286632878135606	8.750044722091843	0.27928977501971985	8.525881793255394
13.338027975724735	81.53195984126783	79.84646782433985	92.30560960613056	90.050070301379	97.11392490477448	94.61824470652778	101.42061240923317	98.7195173739142	108.4853067960429	105.46797540502332	0.09385886536910512	0.09162553268056023	0.2829837159102908	8.690696975208994	0.27573467777256155	8.468072227035009
13.418396303969553	81.55065433781262	79.86478760675506	92.3270086743952	90.07095067437957	97.13652127398448	94.6402622606418	101.44427453033651	98.74254968869282	108.51070298875226	105.49266418950857	0.09386032911581256	0.09162695460872065	0.27936020818867746	8.631108981448051	0.27220457914859253	8.41002882466637
13.49924889182131	81.56921291219258	79.88297449553379	92.34825821726233	90.09168525391866	97.15896186495362	94.66212807471328	101.46777514901503	98.76542480931786	108.53592802488937	105.51718655821263	0.09386181940095652	0.0916284023168521	0.27576220840580845	8.571280220694462	0.26869933639113697	8.351751083715499
13.580588657187745	81.58763494323098	79.90102788630931	92.3693576105419	90.11227343247853	97.18124604884407	94.68384153669915	101.4911136300182	98.78814211758568	108.56098125388019	105.54154187830069	0.09386333670687491	0.09162987627349709	0.2721895707262547	8.511210171975108	0.2652188074538344	8.293238500958978
13.662418535558457	81.60591980691915	79.9189471720134	92.39030622827103	90.1327146008376	97.20337319545769	94.70540203324244	101.51428933706376	98.81070099429056	108.58586202457025	105.5657295163674	0.0938648815246989	0.09163137695574013	0.26864215004127345	8.450898313483776	0.261762850999844	8.234490572449431
13.744741480110864	81.62406687638406	79.93673174284615	92.41110344270321	90.15300814806064	97.22534267323388	94.72680894967057	101.53730163284237	98.83310081922963	108.6105696852393	105.58974883845083	0.09386645435451475	0.09163290484936344	0.26511980196278273	8.39034412244655	0.258331326394341	8.175506793420936
13.827560461816718	81.64207552185493	79.95438098624426	92.43174862429682	90.17315346148774	97.2471538492467	94.74806166999261	101.56014987902182	98.85534097120674	108.63510358361533	105.61359921004598	0.09386805570552662	0.09163446044900686	0.2616223828204056	8.329547075183655	0.254924093702698	8.11628665824901
13.910878469549415	81.65994511062983	79.9718942868499	92.45224114170429	90.19314992672446	97.268806089203	94.7691595768977	101.58283343625237	98.87742082803781	108.65946306689003	105.63727999611962	0.09386968609622516	0.09163604425833019	0.2581497496605607	8.268506647142203	0.2515410136885521	8.05682966056338
13.9946985101918	81.67767500704122	79.9892710264783	92.47258036176044	90.2129969276308	97.29029875743971	94.79010205175268	101.60535166417135	98.8993397665553	108.68364748173354	105.66079056112478	0.09387134605455758	0.09163765679017845	0.2547017602386177	8.20722231273976	0.2481819478076659	7.997135293084284
14.079023608744702	81.69526457242094	80.00651058408481	92.49276564947054	90.23269384631014	97.31163121692121	94.81088847459974	101.62770392140777	98.92109716261288	108.70765617430983	105.68413026901528	0.09387303611809956	0.09163929856675061	0.25127827302083006	8.145693545520771	0.244846758209178	7.937203047782532
14.163856808436103	81.71271316506511	80.02361233573204	92.51279636799921	90.25224006309895	97.3328028292374	94.83151822415476	101.64988956558828	98.9426923910911	108.731488490293	105.70729848326167	0.09387475683423363	0.09164097011976954	0.24787914717637705	8.083919818011054	0.2415353077257123	7.877032415686699
14.24920117083096	81.73002014019725	80.04057565455506	92.53267187865728	90.27163495655431	97.35381295460031	94.85199067780418	101.67190795334119	98.96412482590142	108.75514377488236	105.73029456686551	0.09387650876032838	0.09164267199065963	0.24450424257349823	8.021900601688685	0.23824745987303686	7.816622886904952
14.335059775941703	81.7471848499319	80.0573999107274	92.55239154089014	90.29087790344326	97.37466095184202	94.87230521160326	101.69375844030225	98.985393839992	108.77862137281915	105.75311788237583	0.09387829246392031	0.09164440473072184	0.24115341977972093	7.9596353670604	0.23498307884926817	7.7559739507232734
14.421435722339384	81.76420664323688	80.0740844714255	92.57195471226497	90.30996827873085	97.39534617841169	94.89246120027354	101.71544038111995	99.00649880535269	108.8019206284031	105.7757677919048	0.09388010852290284	0.09164616890131598	0.2378265400576538	7.89712358365432	0.23174202952918677	7.69508509553998
14.50833212726552	81.78108486589547	80.09062870079323	92.59136074845824	90.32890545556846	97.41586799037337	94.91245801720078	101.73695312946106	99.02743909302073	108.82504088550945	105.79824365714435	0.0938819575257142	0.09164796507404598	0.23452346535759716	7.8343647198380495	0.22852417745889397	7.633955808720202
14.595752126744532	81.79781886046669	80.10703195990459	92.61060900324195	90.34768880528091	97.4362257424022	94.93229503443153	101.75829603801539	99.04821407308512	108.84798148760532	105.82054483938175	0.09388384007153265	0.09164979383094622	0.23124405831742934	7.771358242927818	0.22532938885422027	7.5725855766977475
14.683698875697011	81.8144079662466	80.12329360672734	92.62969882847128	90.36631769735502	97.45641878778271	94.95197162267188	101.77946845850235	99.06882311469334	108.87074177776807	105.84267069951753	0.09388575677047249	0.09165165576467518	0.2279881822611287	7.70810361922122	0.22215753060049792	7.510973885026033
14.772175548053516	81.83085151922741	80.1394129960846	92.6486295740705	90.38479149942647	97.47644647840517	94.97148715128392	101.80046974167588	99.08926558605619	108.8933210987025	105.86462059808194	0.09388770824378456	0.09165355147870863	0.22475570118899668	7.644600313778938	0.21900847024312498	7.4491202181561675
14.861185336869132	81.84714885205648	80.15538947961636	92.66740058801935	90.40310957726706	97.49630816476281	94.99084098828362	101.82129923733059	99.10954085445348	108.91571879275898	105.88639389525241	0.0938896951240627	0.09165548158753849	0.22154647978106823	7.580847790617554	0.21588207598961162	7.387024059615214
14.95073145443871	81.86329929399481	80.17122240574045	92.68601121633922	90.42127129477186	97.51600319594912	95.01003250033818	101.84195629430758	99.12964828624033	108.93793420195206	105.90798995087167	0.09389171805544937	0.09165744671687669	0.21836038338960861	7.51684551256767	0.21277821670298636	7.32468489186067
15.040817132412794	81.8793021708741	80.18691111961226	92.70446080307869	90.43927601394562	97.53553091965443	95.029061052763	101.86244026050042	99.14958724685242	108.959966667979	105.92940812446524	0.09389377769385067	0.09165944750385965	0.21519727803661226	7.452592941222974	0.20969676189929487	7.262102196276828
15.131445621914246	81.89515680505346	80.20245496308408	92.72274869029899	90.45712309488937	97.55489068216285	95.04792600951916	101.88275048286106	99.16935710081223	108.9818155322387	105.95064777526017	0.09389587470714993	0.09166148459725808	0.21205703041005108	7.388089537005726	0.20663758174589475	7.1992754532293475
15.222620193655578	81.91086251537544	80.21785327466378	92.74087421805933	90.47481189578667	97.57408182834918	95.06662673321064	101.9028863074062	99.18895721173529	109.00348013585126	105.97170826220362	0.09389800977542934	0.09166355865769252	0.20893950786262394	7.323334759112186	0.20360054705565744	7.136204141959752
15.31434413805701	81.9264186171209	80.23310538947239	92.75883672440175	90.49234177288943	97.5931037016756	95.08516258508119	101.92284707922353	99.20838694233598	109.02495981967768	105.99258894398172	0.0939001835911941	0.09166567035784916	0.2058445784050491	7.258328065439855	0.2005855292850356	7.072887740581791
15.406620765365147	81.94182442196325	80.24821063920123	92.77663554533572	90.50971208050359	97.61195564418826	95.10353292501158	101.94263214247806	99.22764565443408	109.04625392433968	106.01328917903906	0.09390239685960104	0.09166782038270355	0.2027721107048137	7.193068912609306	0.19759240053059557	7.009325726077805
15.499453405772549	81.95707923792182	80.263168352068	92.79427001482257	90.52692217097461	97.630636996514	95.12173711151651	101.96224084041854	99.24673270896103	109.06736179024034	106.03380832559834	0.09390465029868979	0.09167000942974474	0.19972197408480952	7.1275567559823685	0.19462103352776694	6.945517574313271
15.592845409537835	81.97218236931464	80.27797785277251	92.81173946475974	90.54397139467278	97.64914709785704	95.13977450174178	101.98167251538447	99.26564746596667	109.08828275758505	106.05414574168053	0.09390694463962168	0.09167223820920672	0.19669403851435163	7.0617910494838725	0.19167130164294122	6.88146275987674
15.686800147106629	81.98713311670953	80.29263846245061	92.82904322496395	90.56085909997749	97.66748528599483	95.15764445146054	102.00092650881206	99.28438928462519	109.10901616640187	106.07430078512466	0.09390928062692036	0.0916745074443024	0.1936881746094059	6.995771245685319	0.18874307887296027	6.817160756152589
15.781321009233178	82.00193077687531	80.30714949862858	92.8461806231553	90.57758463326239	97.68565089727512	95.17534631507071	102.02000216124164	99.30295752324255	109.12956135656381	106.09427281360925	0.09391165901871702	0.0916768178714631	0.19070425363156573	6.92949679582307	0.18583623984432052	6.752611035350128
15.87641140710273	82.01657464273156	80.32151027517578	92.86315098494008	90.59414733887944	97.7036432666119	95.19287944559142	102.03889881232446	99.32135153926286	109.14991766781033	106.11406118467293	0.09391408058700301	0.09167917024058043	0.18774214747975293	6.862967149627366	0.18295065980555592	6.687813068347168
15.972074772454643	82.03106400329746	80.33572010225659	92.87995363379365	90.61054655914285	97.72146172748164	95.21024319465967	102.05761580082954	99.33957068927545	109.17008443976952	106.13366525573606	0.09391654611788221	0.09168156531525602	0.18480172869038825	6.796181755391444	0.18008621462632846	6.622766324733675
16.06831455770623	82.0453981436398	80.34977828628172	92.89658789104293	90.62678163431282	97.73910561191953	95.2274369125269	102.07615246465096	99.35761432902173	109.19006101198093	106.1530843841225	0.09391905641183361	0.09168400387305177	0.18188287043267337	6.729140059916972	0.1772427807941881	6.557470272786304
16.165134236077357	82.05957634482009	80.36368412985837	92.91305307584865	90.64285190257891	97.75657425051544	95.24445994805558	102.09450814081505	99.37548181340257	109.20984672391836	106.17231792708172	0.09392161228397372	0.0916864867057492	0.17898544650608983	6.661841508477664	0.17442023541127583	6.491924379424745
16.262537301715792	82.07359788384053	80.3774369317396	92.92934850518718	90.65875670004309	97.77386697241006	95.26131164871558	102.11268216548795	99.39317249648543	109.22944091501358	106.19136524181162	0.09392421456432871	0.09168901461961045	0.17610933133590834	6.594285544771992	0.17161845619006044	6.426128110160789
16.36052726982327	82.08746203358903	80.39103598677262	92.94547349383176	90.67449536070237	97.79098310529042	95.27799136058036	102.13067387398272	99.41068573151163	109.24884292467966	106.21022568548108	0.0939268640981077	0.09169158843564494	0.17325439997000558	6.526471610839508	0.16883732145032582	6.360080929036485
16.459107676782416	82.10116806278323	80.40448058584622	92.96142735433382	90.69006721643113	97.80792197538587	95.29449842832325	102.14848260076705	99.42802087090372	109.26805209233545	106.22889861525347	0.09392956174598237	0.09169420898988134	0.17042052807835262	6.4583991472027265	0.16607671011882985	6.2937822987441905
16.55828208028434	82.11471523591374	80.41777001583749	92.97720939700393	90.70547159696362	97.82468290746402	95.31083219521402	102.16610767947142	99.44517726627356	109.28706775743042	106.2473833883108	0.0939323083843738	0.09169687713364442	0.16760759194733055	6.390067592670675	0.16333650172401804	6.227231680477416
16.658054059457015	82.12810281318578	80.43090355955702	92.99281892989192	90.72070782987521	97.84126522482597	95.32699200311448	102.18354844289642	99.46215426842967	109.30588925946948	106.26567936187729	0.09393510490574143	0.09169959373383842	0.16481546847467143	6.321476384280686	0.16061657638988436	6.160428533810773
16.758427214994473	82.14133005046018	80.44388049569335	93.00825525876694	90.7357752405638	97.85766824930182	95.3429771924745	102.2008042230208	99.47895122738485	109.32451593803833	106.2837858932442	0.09393795221887932	0.09170235967323205	0.1620440351700836	6.252624957367516	0.15791681483796083	6.093372316820023
16.859405169286727	82.15439619919316	80.45670009875654	93.02351768709714	90.75067315223102	97.87389130124622	95.35878710232818	102.21787435100974	99.49556749236463	109.34294713282962	106.30170233979484	0.093940851249219	0.09170517585075394	0.15929317015013567	6.183512745497865	0.15523709838220157	6.026062486023875
16.960991566550526	82.16730050637497	80.46936163902053	93.03860551602901	90.7654008858628	97.88993369953363	95.37442107028946	102.23475815722293	99.51200241181502	109.3611821836693	106.31942805903003	0.0939438029391344	0.09170804318178882	0.15656275213524395	6.114139180357597	0.15257730892489008	5.958498496253014
17.063190072960847	82.18004221446733	80.48186438246427	93.05351804436603	90.77995776020947	97.90579476155328	95.38987843254776	102.25145497122278	99.52825533341068	109.37922043054324	106.3369624085937	0.09394680824825602	0.09171096259848285	0.1538526604460344	6.0445036917953985	0.14993732895459289	5.8906798007083125
17.166004376783235	82.19262056133998	80.49420759071221	93.06825456854736	90.79434309176592	97.92147380320458	95.40515852386385	102.26796412178328	99.54432560406352	109.3970612136248	106.35430474629963	0.09394986815379049	0.09171393505005229	0.15116277500084152	5.974605707750015	0.14731704154246472	5.822605850873515
17.26943818850684	82.20503478020562	80.50639052097317	93.08281438262561	90.80855619475088	97.93697013889174	95.42026067756497	102.28428493689809	99.56021256993083	109.41470387330222	106.37145443015771	0.09395298365084383	0.09171696150309953	0.14849297631241143	5.90444465417022	0.14471633034008846	5.754276096460671
17.37349524097843	82.21728409955405	80.51841242597848	93.09719677824471	90.82259638108611	97.9522830815188	95.43518422554055	102.30041674378964	99.57591557642402	109.43214775020722	106.38841081840152	0.09395615575275298	0.09172004294193345	0.14584314548375232	5.834019955000258	0.14213507957487082	5.68568998542105
17.478179289537028	82.22936774308465	80.53027255391856	93.11140104461667	90.83646296037496	97.96741194248413	95.44992849823723	102.31635886891758	99.59143396821723	109.44939218524317	106.4051732695157	0.093959385491423	0.09172318036889843	0.14321316420603125	5.763331032158021	0.13957317404810965	5.6168469638541865
17.583494112149474	82.2412849296383	80.54197014837884	93.12542646849882	90.8501552398809	97.98235603167532	95.46449282465422	102.33211063798822	99.60676708925631	109.46643651961492	106.42174114226431	0.09396267391767053	0.09172637480470604	0.14060291475595932	5.692377305462287	0.1370304991323792	5.547746476026077
17.689443509546752	82.2530348731271	80.55350444827398	93.13927233416972	90.86367252450516	97.99711465746338	95.47887653233829	102.34767137596332	99.62191428276765	109.4832800948579	106.43811379571936	0.09396602210157311	0.09172962728877634	0.13801227999061894	5.62115819255996	0.13450694076658465	5.478387964238209
17.79603130536116	82.2646167824636	80.56487468778116	93.15293792340503	90.8770141167642	98.01168712669718	95.4930789473786	102.3630404070694	99.6368748912673	109.49992225286863	106.45429058928983	0.09396943113282714	0.09173293887958321	0.13544114334553115	5.549673108882416	0.1320023854539727	5.408770868813008
17.90326134626431	82.27602986148811	80.57608009627195	93.16642251545291	90.89017931676669	98.0260727446975	95.5070993944016	102.37821705480711	99.65164825657011	109.51636233593518	106.4702708827513	0.09397290212110933	0.09173631065500663	0.13288938883118817	5.477921467623673	0.12951672025940297	5.338894628090202
18.011137502105942	82.28727330889511	80.58711989824313	93.17972538700879	90.90316742219001	98.04027081525125	95.52093719656568	102.39320064196077	99.66623371979934	109.53259968676856	106.48605403627602	0.09397643619644847	0.09173974371269455	0.13035690103151865	5.405902679707651	0.127049832806847	5.268758678357699
18.119663666053608	82.29834631815804	80.59799331324601	93.19284581218996	90.91597772825654	98.0542806406054	95.53459167555584	102.40799049060809	99.68063062139596	109.54863364853448	106.5016394104637	0.0939800345096003	0.09174323917042515	0.12784356509774852	5.3336161536608415	0.12460161127398806	5.198362453767913
18.228843754733095	82.30924807745262	80.60869955581441	93.2057830625091	90.92860952770887	98.06810152146055	95.54806215157787	102.42258592212983	99.6948383011283	109.56446356488534	106.51702636637232	0.0939836982324348	0.09174679816648341	0.1253492667472642	5.261061295575928	0.12217194439142531	5.127705386305024
18.338681708369887	82.31997776957897	80.6192378353915	93.21853640684793	90.94106211078532	98.08173275696474	95.56134794335293	102.43698625721979	99.70885609810196	109.58008877999339	106.53221426555	0.09398742855832404	0.09175042186003937	0.12287389226111145	5.1882375091190625	0.11976072143943384	5.056786905774061
18.44918149093129	82.33053457188205	80.62960735625512	93.23110511142993	90.95333476519443	98.09517364470688	95.5744483681115	102.45119081589503	99.72268335076969	109.59550863858395	106.5472024700671	0.09399122670254444	0.0917541114315357	0.12041732847791309	5.115144195387984	0.11736783224279179	4.985606439659023
18.56034709026951	82.34091765617066	80.63980731744154	93.24348843979249	90.96542677608886	98.1084234807099	95.58736274158737	102.46519891750583	99.73631939694123	109.61072248596925	106.56199034254882	0.09399509390268124	0.09175786808308288	0.1179794627944375	5.041780752897466	0.11499316717089414	4.914163413162896
18.672182518265565	82.35112618863513	80.64983691266825	93.25568565275908	90.97733742603954	98.12148155942424	95.60009037801174	102.47900988074635	99.74976357379398	109.62572966808322	106.57657724620881	0.09399903141904194	0.0917616930388606	0.11556018316031214	4.968146577524749	0.1126366171328641	4.842457249098516
18.784691810974078	82.36115932976303	80.6596953302548	93.26769600840998	90.98906599500829	98.13434717372051	95.61263059010668	102.49262302366496	99.76301521788298	109.64052953151626	106.59096254488266	0.09400304053508116	0.0917655875455283	0.11315937807444243	4.894241062385845	0.11029807357385835	4.770487367801252
18.897879028768923	82.37101623425366	80.66938175304232	93.27951876205319	91.00061176032058	98.14701961488242	95.62498268907868	102.5060376636749	99.7760736651515	109.65512142355111	106.60514560306235	0.09400712255782714	0.0917695528726424	0.1107769365841591	4.82006359785737	0.10797742847455538	4.698253187165392
19.01174825648978	82.38069605093094	80.67889535831178	93.2911531661945	91.01197399663779	98.1594981725996	95.63714598461237	102.51925311756537	99.78893825094187	109.66950469219918	106.61912578593153	0.09401127881832236	0.09177359031308038	0.1084127482798749	4.745613571431022	0.10567457434626704	4.625754122502258
19.126303603589555	82.39019792265427	80.6882353177003	93.30259847050681	91.02315197592833	98.17178213495971	95.64911978486342	102.53226870151212	99.80160831000607	109.68367868623724	106.6329024594007	0.09401551067206877	0.0917777011834765	0.10606670329320877	4.670890367706306	0.103389404227471	4.552989586489275
19.241549204282624	82.39952098622815	80.69740079711612	93.31385392179912	91.03414496743878	98.18387078844117	95.66090339645173	102.54508373108894	99.8140831765169	109.69764275524525	106.6464749901437	0.09401981949948314	0.0917818868246627	0.10373869229340471	4.595893368255929	0.10112181168233292	4.479958989097213
19.357489217694134	82.4086643723098	80.70639095665186	93.32491876398466	91.04495223766419	98.19576341790479	95.67249612445428	102.55769752127861	99.82636218407882	109.71139624964407	106.65984274563422	0.09402420670636055	0.09178614860211703	0.10142860648534224	4.520621951654903	0.09887169079809155	4.406661737626564
19.474127828010037	82.41762720531548	80.71520495049647	93.33579223804887	91.05557305031805	98.20745930658632	95.68389727239827	102.57010938648494	99.83844466573977	109.72493852073491	106.67300509418364	0.09402867372434687	0.09179048790642542	0.09913633760447738	4.445075493258628	0.096638936179545	4.3330972364638
19.59146924462811	82.42640860332399	80.7238419268446	93.3464735820156	91.0660066663008	98.21895773608723	95.69510614225274	102.58231864054339	99.85032995400172	109.73826892073785	106.68596140497824	0.09403322201142018	0.09179490615374679	0.09686177791525097	4.369253365257464	0.09442344294842542	4.2592648871468555
19.709517702309874	82.43500767797991	80.73230102780582	93.35696203091454	91.07625234366941	98.23025798636742	95.70612203442215	102.59432459673407	99.86201738083341	109.75138680283311	106.69871104811904	0.0940378530523813	0.0917994047862901	0.09460482020909922	4.293154936600331	0.09222510674044315	4.1851640882887295
19.828277461333414	82.44342353439352	80.74058138931021	93.3672568167459	91.08630933760435	98.24135933573545	95.71694424773752	102.6061265677926	99.87350627768106	109.76429152120075	106.71125339465999	0.09404256835935344	0.09180398527279998	0.09236535779751875	4.2167795727618795	0.09004382369994346	4.11079423539195
19.94775280764713	82.45165527103974	80.74868214101386	93.37735716844591	91.09617690037743	98.25226106084034	95.72757207944905	102.61772386592288	99.884795975481	109.77698243106282	106.72358781664873	0.09404736947229232	0.09180864910905145	0.09014328451348774	4.140126635844354	0.0878794904800202	4.036154720924969
20.067948053024427	82.4597019796548	80.75660240620147	93.38726231185103	91.10585428131823	98.26296243666212	95.73800482521764	102.62911580280912	99.89588580467138	109.78945888872529	106.73571368716686	0.09405225795950496	0.09181339781835346	0.08793849470521309	4.063195484388416	0.08573200423694516	3.961244934111164
20.188867535219305	82.46756274513099	80.76434130168758	93.39697146966135	91.11534072678008	98.27346273650262	95.74824177910651	102.64030168962826	99.9067750952046	109.80172025162085	106.7476303803713	0.0940572354181794	0.09181823295206369	0.08575088323510727	3.9859854733076645	0.08360126262931544	3.8860642609361093
20.31051561812294	82.47523664540945	80.77189793771583	93.40648386140364	91.12463548010541	98.2837612319759	95.75828223357266	102.6512808370627	99.91746317655972	109.81376587835275	106.75933727153654	0.09406230347492368	0.09182315609011169	0.08358034547620719	3.9084959538522526	0.08148716381452914	3.810612084082095
20.432896691921076	82.48272275137097	80.77927141785639	93.41579870339343	91.13373778159048	98.29385719299859	95.76812547945809	102.66205255531308	99.92794937775516	109.82559512873904	106.77083373709733	0.09406746378631535	0.09182816884153171	0.0814267773077404	3.83072627342699	0.07938960644412418	3.7348877827353135
20.55601517325261	82.49002012672452	80.78646083890104	93.42491520869619	91.14264686844886	98.3037498877795	95.77777080598047	102.67261615411101	99.93823302736115	109.83720736385744	106.78211915469177	0.09407271803946143	0.09183327284500842	0.07929007511449981	3.7526757755731524	0.07730848966349413	3.658890732614964
20.679875505368887	82.49712782789386	80.79346529075688	93.43383258708823	91.15136197477513	98.3134385828099	95.7872175007243	102.68297094273272	99.94831345351321	109.8486019460916	106.79319290320609	0.09407806795257086	0.09183846976942996	0.07717013578167098	3.674343799819326	0.07524371310717015	3.5826203058277315
20.804482158294064	82.50404490390176	80.80028385633737	93.442550045016	91.15988233150675	98.3229225428523	95.79646484963087	102.69311623001165	99.95818998392465	109.85977823917707	106.80405436281904	0.09408351527553459	0.09184376131445321	0.07506685669312674	3.5957296816486632	0.07319517689637678	3.506075870791392
20.92983962898646	82.51077039625243	80.80691561145191	93.45106678555572	91.16820716638631	98.33220103093046	95.80551213698914	102.70305132435276	99.96786194590057	109.87073560824953	106.81470291504802	0.0940890617905198	0.09184914921108005	0.07298013572750506	3.5168327523206244	0.0711627816364171	3.4292567921365844
21.055952441500814	82.51730333881083	80.81335962469248	93.45938200837071	91.17633570392178	98.34127330831748	95.81435864542506	102.71277553374529	99.97732866635049	109.8814734198919	106.82513794279495	0.09409470931257452	0.09185463522224326	0.070909871257129	3.4376523388964415	0.06914642841417162	3.3521624306886224
21.18282514715158	82.52364275768137	80.81961495731952	93.46749490966994	91.18426716534762	98.35013863452572	95.82300365589238	102.72228816577797	99.98658947180331	109.89199104218484	106.83535883039461	0.09410045969024332	0.09186022114340618	0.0688559621428908	3.3581877639917366	0.06714601879394877	3.274792143241939
21.31046232467717	82.52978767108172	80.82568066314347	93.47540468216299	91.19200076858282	98.35879626729368	95.83144644766081	102.73158852765143	99.9956436884197	109.90228784475481	106.84536496366115	0.09410631480619601	0.0918659088031722	0.0668183077299318	3.27843834567102	0.06516145481373314	3.1971452824909647
21.438868580405217	82.53573708921681	80.83155578840633	93.48311051501689	91.19953572819041	98.36724546257541	95.83968629830646	102.74067592619377	100.00449064200723	109.91236319882607	106.85515572993816	0.09411227657786755	0.0918717000639056	0.0647968078498593	3.198403397527727	0.06319263898654981	3.1192211970737844
21.568048548418737	82.54149001414866	80.83723937165941	93.49061159381019	91.20687125533476	98.37548547452775	95.84772248370027	102.74954966787436	100.01312965803416	109.92221647727162	106.86473051814782	0.09411834695811064	0.0918775968223656	0.06279136281290221	3.1180822283604357	0.06123947429313148	3.0410192312956497
21.69800689072348	82.54704543966457	80.84273044363934	93.49790710048701	91.21400655773837	98.3835155554981	95.85555427799693	102.75820905881874	100.02156006164402	109.93184705466567	106.87408871884145	0.09412452793586129	0.09188360101035244	0.060801873405694096	3.037474142121937	0.05930186417975847	2.962538725052582
21.828748297416116	82.55240235114216	80.8480280271413	93.50499621330954	91.22094083963768	98.3913349560113	95.86318095362297	102.766653404823	100.02978117766996	109.9412543073367	106.88322972425063	0.09413082153681679	0.0918897145953654	0.05882824088990901	2.95657843783556	0.057379712557178664	2.8837790137913544
21.960277486853503	82.55755972541247	80.85313113689047	93.51187810681031	91.2276733017384	98.39894292475708	95.87060178126548	102.77488201136941	100.03779233064998	109.95043761342197	106.89215292833983	0.09413722982412788	0.0918959395812742	0.056870366999930866	2.875394409540604	0.05547292379839064	2.804739428447647
22.092599205822967	82.56251653062023	80.8580387794105	93.51855195174329	91.23420314116969	98.40633870857661	95.8778160298598	102.7828941836415	100.04559284484196	109.95939635292262	106.90085772685943	0.09414375489910161	0.0919022780090036	0.05492815393648698	2.793921345986746	0.05358140273136769	2.725419295133179
22.225718229713628	82.56727172608062	80.86274995288923	93.52501691503309	91.24052955143681	98.4135215524483	95.88482296657668	102.79068922653899	100.05318204423831	109.96812990775898	106.90934351739925	0.0941503989019219	0.09190873195722955	0.05300150436517015	2.7121585305976623	0.051705054639569425	2.6458179351539
22.359639362688714	82.57182426213464	80.86726364704238	93.5312721597246	91.24665172237398	98.42049069947426	95.89162185681008	102.79826644469401	100.060559252582	109.97663766182825	106.91760969944384	0.09415716401238097	0.09191530354309116	0.05109032141530179	2.6301052414128208	0.04984378525921329	2.565934664922679
22.494367437858962	82.57617308000063	80.87157884297434	93.53731684493052	91.25256884009539	98.42724539086572	95.89821196416376	102.80562514248668	100.06772379338203	109.98491900106204	106.92565567442819	0.09416405245062645	0.09192199492291656	0.049194508674474946	2.547760750847374	0.04799750077478393	2.4857687957446615
22.629907317457054	82.5803171116232	80.87569451303607	93.54315012577824	91.25828008694539	98.43378486592826	95.90459255043811	102.81276462406107	100.07467498992905	109.99297331348515	106.93348084579435	0.09417106647792232	0.09192880829295995	0.04731397018599637	2.4651243255830195	0.046166107816532076	2.4053196337226836
22.766263893012997	82.58425527951943	80.8796096206805	93.54877115335557	91.26378464144791	98.44010836204664	95.91076287561616	102.8196841933415	100.08141216531158	110.0007999892755	106.94108461904918	0.094178208397425	0.09193574589015609	0.04544861044894333	2.382195226553449	0.04434951345979243	2.3245864797427203
22.903442085530802	82.58798649662229	80.8833231203155	93.55417907465595	91.26908167825516	98.4462151146701	95.91672219785029	102.82638315404965	100.08793464243273	110.0083984208257	106.94846640182355	0.09418548055497557	0.09194280999288794	0.04359833441037608	2.2989727085951017	0.042547625218332996	2.2435686291137245
23.041446845665973	82.59150966611963	80.88683395715253	93.55937303252072	91.27417036809362	98.45210435729504	95.92246977344652	102.83286080971989	100.09424174402561	110.01576800280331	106.9556256039308	0.09419288533990613	0.09195000292177194	0.04176304746374626	2.2154560203416622	0.040760351042990806	2.162265371571266
23.180283153904217	82.59482368129218	80.89014106705433	93.56435216558276	91.27904987771142	98.45777532145016	95.92800485685108	102.83911646371747	100.10033279267108	110.0229081322153	106.96256163742865	0.09420042518586239	0.09195732704045351	0.03994265544878317	2.1316444042495277	0.0389875993208193	2.080675991197495
23.31995602074116	82.59792742534646	80.89324337637797	93.56911560820681	91.28371936982242	98.46322723667899	95.9333267006343	102.8451494192548	100.10620711081391	110.02981820847126	106.96927391667998	0.09420810257164233	0.09196478475642353	0.03813706464580946	2.047537096284941	0.03722927886940397	1.998799766159209
23.460470486863187	82.60081977124588	80.896139801816	93.57366249043012	91.28817800305087	98.4684593305235	95.93843455547591	102.85095897940946	100.11186402078062	110.0364976334489	106.97576185841628	0.0942159200220525	0.09197237852184768	0.03634618177318316	1.9631333257857477	0.035485298935213905	1.9166359686096257
23.60183162332936	82.60349958153722	80.89882925023358	93.57799193790052	91.29242493187336	98.47347082850592	95.94332767014838	102.85654444714105	100.11730284479599	110.04294581155955	106.98202488180073	0.09422388010877938	0.09198011083441278	0.034569913983943934	1.8784323153122386	0.033755569190248025	1.8341838645355892
23.744044531754422	82.605965708175	80.90131061850319	93.5821030718146	91.29645930656102	98.47826095411158	95.94800529150136	102.86190512530965	100.12252290500153	110.04916214981634	106.98806240849368	0.09423198545127848	0.0919879842381912	0.03280816886422144	1.793433280508907	0.03203999972993188	1.7514427136375161
23.887114344492932	82.60821699234134	80.90358279333542	93.58599500885332	91.30028027311938	98.48282892876998	95.95246666444443	102.86704031669333	100.12752352347258	110.0551460579018	106.99387386271815	0.09424023871768297	0.09199600132452	0.03106085442800577	1.7081354298861697	0.03033850106862701	1.668411769078375
24.031046224824397	82.61025226426297	80.90564465110704	93.58966686111734	91.30388697322782	98.48717397183638	95.95671103193028	102.87194932400669	100.13230402223671	110.06089694823783	106.99945867132709	0.09424864262572645	0.09200416473289891	0.029327879117147404	1.6225379647075897	0.028650984139289903	1.585090277454583
24.175845367139747	82.6120703430243	80.90749505768522	93.59311773606042	91.30727854417725	98.49129530057257	95.96073763493726	102.87663144991924	100.13686372329198	110.06641423605652	107.00481626387165	0.09425719994368735	0.0920124771519062	0.027609151795843445	1.5366400787825114	0.02697736028858344	1.5014774785813643
24.32151699712871	82.61367003637712	80.90913286824878	93.59634673642185	91.310454118807	98.49519213012712	95.96454571245141	102.88108599707436	100.14120194862559	110.07169733947208	107.00994607267063	0.09426591349135055	0.09202094132013174	0.02590458174762489	1.4504409582114022	0.025317541272954713	1.4175726052053506
24.468066371968433	82.61505014054578	80.91055692710493	93.59935296015661	91.31341282543941	98.49886367351488	95.96813450144758	102.88531226810761	100.14531802023201	110.07674567955343	107.01484753288041	0.09427478614098858	0.09202956002712939	0.024214078673196582	1.3639397812839889	0.02367143925818027	1.3333748829791148
24.61549878051318	82.61620944002966	80.91176606750383	93.60213550036543	91.3161537878145	98.50230914159674	95.97150323687124	102.88930956566657	100.1492112601327	110.08155868039938	107.01952008256738	0.0942838208183612	0.0920383361143877	0.02253755268873192	1.2771357183410146	0.02203896681612605	1.248883530308376
24.763819543485244	82.61714670740102	80.91275911144832	93.60469344522258	91.31867612502228	98.50552774305842	95.97465115161891	102.89307719243028	100.15288099039509	110.08613576921407	107.02396316278066	0.09429302050373763	0.09204727247631986	0.02087491431973376	1.190027931417717	0.020420036920086204	1.1640977580063918
24.91303401366693	82.61786070309863	80.91353486950024	93.60702587790183	91.32097895143366	98.50851868438835	95.97757747651815	102.89661445112833	100.15632653315188	110.09047637638355	107.02817621762603	0.09430238823293474	0.09205637206127523	0.019226074500295454	1.1026155741528783	0.01881456294296413	1.079016769228474
25.063147576093755	82.61835017521805	80.91409214058314	93.60913187650189	91.32306137663055	98.51128116985592	95.98028144030752	102.89992064456149	100.15954721062107	110.09457993555448	107.03215869434176	0.09431192709838135	0.0920656378725681	0.01759094456906496	1.0148977915450814	0.017222458654316597	0.9936397592427966
25.214165648248784	82.61861385929699	80.91442971178056	93.61101051396928	91.32492250533376	98.51381440148819	95.9827622696155	102.90299507562123	100.16254234512553	110.09844588371325	107.03591004337478	0.09432164025019814	0.09207507296952866	0.015969436266459525	0.9268737197635346	0.015643638217284206	0.9079659152739623
25.366093680258146	82.61865047809711	80.91454635813095	93.6126608580205	91.32656143733024	98.51611757904712	95.98501918893962	102.9058370473109	100.1653112591138	110.10207366126753	107.03942971845943	0.09433153089730477	0.09208468046857522	0.014361461732448788	0.8385424859479826	0.014078016186033437	0.8219944162701722
25.518937155087716	82.61845874138075	80.91444084241792	93.61408197106181	91.32797726739794	98.51818990000517	95.9870514206241	102.90844586276579	100.16785327518014	110.105462712128	107.04271717669623	0.09434160230854478	0.09209446354430707	0.01276693350058622	0.749903207855823	0.012525507501038646	0.7357244326049113
25.672701588741027	82.61803734568356	80.91411191495628	93.6152729101075	91.32916908522938	98.52003055952078	95.98885818483754	102.91082082527413	100.17016771608517	110.10861248379211	107.04577187863248	0.0943518578138354	0.09210442543062068	0.011185764498634398	0.6609549938038981	0.010986027488797845	0.6491551260805863
25.827392530458226	82.6173849740829	80.91355831337466	93.61623272669726	91.33013597535432	98.52163875041363	95.99043869955037	102.9129612382988	100.17225390477749	110.11152242742965	107.04859328834497	0.09436230080533971	0.09211456942184582	0.009617868044017541	0.571696942402923	0.00945949185779682	0.5622856495538144
25.983015562916506	82.61650029596102	80.91277876239269	93.61696046681061	91.33087701705973	98.52301366313874	95.99179218051094	102.91486640549842	100.17411116441444	110.11419199796893	107.051180873523	0.0943729347386631	0.09212489887390742	0.008063157838932966	0.4821281421900494	0.007945816693677443	0.475115146709868
26.139576302431465	82.6153819667635	80.91177197359406	93.61745517078013	91.3313912843086	98.52415448575977	95.99291784122137	102.91653563074887	100.17573881838368	110.1166206541848	107.05353410555307	0.09438376313407269	0.09213541720550905	0.006521547969214225	0.3922476714615186	0.006444918458498705	0.38764275187349995
26.297080399159835	82.61402862775341	80.91053664519538	93.61771587320298	91.33167784565704	98.52506040392232	95.99381489291295	102.91796821816565	100.17713619032509	110.1188078587884	107.05565245960558	0.09439478957774305	0.09214612789934125	0.004992952901659464	0.30205459810895263	0.004956713987382955	0.29986758982704487
26.455533537303385	82.61243890576011	80.90907146181011	93.61774160285054	91.33173576416989	98.52573060082635	95.99448254452092	102.91916347212621	100.17830260415295	110.12075307851825	107.0575354147227	0.09440601772302573	0.09215703450331261	0.0034772874794271047	0.21154797925191815	0.0034811204852758237	0.2117887755157426
26.614941435314055	82.61061141292295	80.90737509420761	93.61753138257579	91.33156409733395	98.5261642571975	95.99492000265839	102.92012069729225	100.17923738407826	110.1224557842328	107.05918245390735	0.09441745129174546	0.09216814063180939	0.001974466918170492	0.12072686090687057	0.0020180555223419105	0.12340541372032021
26.77530984610034	82.60854474642956	80.90544619906717	93.6170842292188	91.33116189696949	98.52636055125787	95.99512647158934	102.92083919863231	100.17993985463093	110.12391545100441	107.06059306421399	0.09442909407552175	0.09217944996697638	0.0004844068055263051	0.02959027788892854	0.0005674370333395018	0.03471659894785262
26.93664455723489	82.60623748824969	80.90328341872784	93.61639915351083	91.33052820914062	98.52631865869677	95.99510115320204	102.92131828144541	100.18040934068337	110.12513155821568	107.06176673684143	0.09444094993711867	0.09219096626002717	-0.0009929769033192315	-0.06186274651918211	-0.0008708166856195021	-0.05427858483380987
27.098951391163432	82.6036882048628	80.90088538093232	93.61547515997576	91.32966207406297	98.52603775263981	95.99484324698066	102.92155725138427	100.18064516747329	110.12610358965667	107.0627029672266	0.09445302281182189	0.09220269333257869	-0.0024577678902346634	-0.15363320098549593	-0.002296786982753929	-0.14358106460349518
27.26223620541477	82.6008954469802	80.89825069856596	93.61431124682933	91.32856252600943	98.52551700361747	95.99435194997649	102.92155541447846	100.18064666062719	110.12683103362379	107.06340125513991	0.09446531670884209	0.0922146350780164	-0.003910049475678079	-0.24572208628887893	-0.003710554851068082	-0.23319177845405648
27.426504892812353	82.59785774926205	80.89537796939037	93.61290640587693	91.32722859321439	98.5247555795333	95.99362645677874	102.92131207715894	100.18041314618404	110.12731338302112	107.0638611047827	0.0944778357127502	0.0922267954628822	-0.005349904622619306	-0.3381304156537226	-0.005112200932614996	-0.3231116758688586
27.59176338168682	82.59457363002801	80.89226577577186	93.61125962240848	91.32565929777547	98.52375264563081	95.99266595948434	102.92082654628186	100.17994395061956	110.12755013546249	107.06408202488599	0.09449058398493942	0.09223917852829733	-0.00677741593852943	-0.4308592150155164	-0.006501805520201742	-0.4133417179727985
27.758017636089992	82.59104159096258	80.88891268440413	93.6093698750919	91.32385365555383	98.52250736446022	95.99146964766733	102.92009812915364	100.17923840087062	110.12754079337658	107.06406352881159	0.09450356576511956	0.09225178839140709	-0.008192665680269329	-0.5239095234173874	-0.007879448562334801	-0.5038828779252071
27.925273656010095	82.58726011681345	80.88531724602505	93.60723613586318	91.32181067607115	98.52101889584334	95.99003670834675	102.91912613355498	100.17829582435947	110.1272848641122	107.06380513465363	0.09451678537283865	0.0922646292468623	-0.00959573575852346	-0.617282393417554	-0.009245209667142262	-0.5947361412763712
28.09353747758831	82.5832276750844	80.88147799512761	93.60485736981475	91.3195293624052	98.51928639683818	95.98836632595406	102.9179098677662	100.1771155490187	110.12678186004639	107.06330636534287	0.09453024720904123	0.09227770536832762	-0.010986707737231427	-0.7109788911693613	-0.010599168102260137	-0.6859025060439308
28.2628151733366	82.57894271572209	80.8773934496658	93.60223253508208	91.31700871108373	98.51730902170335	95.98645768230064	102.91644864059313	100.17569690331705	110.12603129869493	107.0625667487531	0.09454395575765401	0.09229102111002069	-0.012365662839783909	-0.8050000969305984	-0.011941402799948264	-0.7773829831785406
28.43311285235687	82.5744036707954	80.87306211075305	93.59936058272638	91.31424771197464	98.51508592186009	95.98430995654282	102.91474176139204	100.17403921628419	110.12503270282322	107.06158581780814	0.09455791558720669	0.09230458090828426	-0.013732681951580616	-0.8993471054309339	-0.013271992360841978	-0.869178596927668
28.604436660561465	82.56960895416921	80.86848246235566	93.59624045661617	91.31124534817513	98.51261624585477	95.98192232514754	102.91278854009626	100.17214181753717	110.1237856005606	107.06036311059206	0.09457213135248663	0.09231838928319164	-0.01508784562378196	-0.9940210261847824	-0.014591015056055312	-0.9612903850684233
28.77679278089485	82.56455696117041	80.86365297097876	93.59287109330513	91.30800059589738	98.50989913931919	95.9792939618559	102.91058828724177	100.17000403730603	110.12228952551533	107.05889817046004	0.09458660779622666	0.09233245084018418	-0.016431234076549117	-1.089022983880568	-0.015898548831216885	-1.0537193993550318
28.950187433556945	82.55924606824802	80.85857208534689	93.58925142190846	91.30451242435274	98.50693374493113	95.97642403764695	102.90814031399452	100.1676252064607	110.12054401689284	107.05719054615227	0.09460134975082997	0.09234677027174286	-0.01776292720182937	-1.1843541187263327	-0.017194671309368914	-1.1464667057807674
29.124626876227456	82.55367463262512	80.8532382360768	93.58538036397532	91.30077979563234	98.50371920237276	95.97331172069941	102.90544393217657	100.16500465653728	110.11854861961473	107.0552397919088	0.09461636214012868	0.09236135235909666	-0.019083004567903572	-1.280015586893569	-0.0184794597940936	-1.239533384978131
29.30011740429177	82.54784099194462	80.84764983534444	93.58125683335976	91.29680166458637	98.50025464828903	95.96995617635359	102.90249845429389	100.16214171976566	110.11630288444117	107.05304546758757	0.09463164998118148	0.09237620197396375	-0.020391545421034607	-1.376008560833725	-0.019752991272582676	-1.33292053254263
29.476665351068124	82.54174346390683	80.84180527654422	93.57687973608789	91.29257697869956	98.49653921624426	95.9663565670714	102.89930319356365	100.15903572909652	110.11380636809439	107.05060713878328	0.09464721838610844	0.09239132408033167	-0.021688628691947542	-1.4723342298457283	-0.02101534242035541	-1.4266292595530103
29.654277088036206	82.53538034589934	80.83570293394132	93.57224797022229	91.2881046779644	98.49257203667764	95.9625120523956	102.89585746394161	100.15568601822898	110.11105863338437	107.0479243769489	0.09466307256396247	0.09240672373627394	-0.022974332996511748	-1.568993800341559	-0.022266589603475495	-1.5206606928149995
29.832959025067048	82.5287499146201	80.82934116231702	93.56736042572417	91.28338369475189	98.4883522368585	95.95842178890841	102.89216058015097	100.1520919216389	110.10805924933777	107.04499675951963	0.09467921782264382	0.09242240609580471	-0.024248736640345214	-1.665988496333739	-0.023506808881677443	-1.615015975319693
30.0127176106544	82.52185042569126	80.82271829660607	93.56221598431141	91.27841295367891	98.48387894083915	95.95408493018853	102.88821185771005	100.14825277460697	110.10480779132764	107.04182387003826	0.09469565957085134	0.09243837641077317	-0.02551191762296412	-1.7633195599155442	-0.02473607601268668	-1.709696266651008
30.193559332147448	82.51468011326597	80.81583265152676	93.55681351931449	91.27319137147306	98.47915126940767	95.94950062676747	102.88401061296167	100.14416791324756	110.10130384120662	107.03840529828337	0.09471240332007877	0.09245464003279782	-0.026763953640681848	-1.8609882516757352	-0.025954466455175407	-1.804702743429516
30.37549071598484	82.50723718962593	80.80868252120284	93.5511518955284	91.26771785683427	98.47416834003863	95.94466802608434	102.87955616310157	100.13983667453748	110.09754698744158	107.03474064039932	0.09472945468664928	0.09247120241524166	-0.028004922089962747	-1.958995851171494	-0.02716205537183214	-1.900036599694431
30.55851832793038	82.49951984477131	80.80126617877792	93.54522996906226	91.26199131029378	98.46892926684346	95.93958627244021	102.87484782620858	100.13525839634566	110.09353682525148	107.03082949902911	0.09474681939379831	0.09248806911522856	-0.02923490007140117	-2.0573436573758954	-0.02835891763345444	-1.9956990473619953
30.742648773309874	82.49152624600113	80.79358187602097	93.53904658718456	91.25601062406933	98.46343316051868	95.93425450695038	102.86988492127365	100.13043241746254	110.08927295674688	107.02667148344885	0.09476450327379528	0.09250524579570547	-0.030453964394837385	-2.1560329893327435	-0.029545127823269013	-2.0916913168111932
30.92788869724955	82.48325453748478	80.7856278429237	93.53260058816535	91.24977468191749	98.45767912829298	95.92867186749586	102.86466676822991	100.12535807762987	110.08475499107193	107.02226620970475	0.09478251227011585	0.09252273822754503	-0.031662191581290244	-2.2550651864767133	-0.03072076023892123	-2.188014657171152
31.114244784915854	82.47470283982516	80.77740228728975	93.52589080111552	91.24328235898304	98.45166627387374	95.92283748867402	102.8591926879834	100.12003471757141	110.07998254454961	107.01761330075317	0.09480085243965712	0.09254055229169476	-0.032859657867334136	-2.3544416092663596	-0.03188588889705102	-2.2846703369286843
31.30172376175672	82.46586924961113	80.76890339431402	93.5189160458213	91.23653252164405	98.44539369739083	95.91675050174692	102.85346200244308	100.11446167902311	110.07495524082852	107.01271238660206	0.09481952995500267	0.09255869398137466	-0.03404643920868011	-2.45416363962795	-0.033040587536305566	-2.381659644332103
31.4903323937443	82.45675183896194	80.7601293261545	93.51167513257664	91.22952402735504	98.4388604953407	95.9104100345899	102.84747403455275	100.10863830476478	110.06967271103349	107.00756310445638	0.09483855110673478	0.09257716940431707	-0.03522261128409809	-2.5542326815666456	-0.03418492962111941	-2.478983887951472
31.68007748761912	82.44734865506005	80.75107822149299	93.50416686201007	91.22225572448468	98.43206576052717	95.90381521163688	102.84122810832135	100.10256393865062	110.06413459391732	107.00216509886417	0.09485792230579794	0.09259598478506001	-0.03638824950064645	-2.654650161806785	-0.0353189883469156	-2.5766443972679554
31.870965891135747	82.43765771967541	80.74174819508801	93.4963900249091	91.21472645215154	98.42500858200212	95.89696515382602	102.83472354885532	100.0962379256415	110.05834053601656	106.99651802186703	0.09487765008591338	0.09261514646728754	-0.037543428995348904	-2.755417530228442	-0.03644283664152681	-2.6746425231103785
32.063004493309954	82.42767702867829	80.73213733731667	93.48834340203977	91.20693504005494	98.41768804500389	95.88985897854266	102.82795968239004	100.08965961183635	110.05229019180913	106.9906215331519	0.09489774110604492	0.09263466091621954	-0.03868822464150412	-2.8565362605659175	-0.03755654717087964	-2.7729796382554923
32.25620022466719	82.41740455154203	80.72224371370761	93.48002576396266	91.19888030830289	98.4101032308944	95.8824957995618	102.82093583632243	100.08282834450509	110.04598322387538	106.98447530020654	0.09491820215292016	0.09265453472105803	-0.03982271105098789	-2.958007850986178	-0.03866019234189366	-2.8716571379954985
32.45056005749291	82.40683823083499	80.71206536446294	93.4714358708443	91.19056106723532	98.40225321709464	95.87487472698818	102.81365133924328	100.07574347212075	110.03941930306146	106.97807899847696	0.09493904014360545	0.09267477459748172	-0.040946962578829016	-3.0598338247000356	-0.039753844306375186	-2.9706764407055744
32.64609100608406	82.39597598170127	80.70160030397048	93.46257247226504	91.18197611724422	98.39413707701847	95.86699486719577	102.80610552097063	100.06840434439312	110.03259810864625	106.97143231152843	0.09496026212813778	0.09269538739019866	-0.04206105332775678	-3.1620157306497276	-0.0408375749651384	-3.070038988462329
32.84280012700226	82.38481569132962	80.69084652030436	93.45343430702127	91.17312424858854	98.38575388000446	95.85885532276458	102.79829771258238	100.06081031230141	110.02551932851043	106.96453493120853	0.09498187529221472	0.09271638007555288	-0.04316505715291896	-3.2645551442074066	-0.041911455972979184	-3.16974624771683
33.040694519328454	82.37335521841129	80.67980197471536	93.44402010292438	91.16400424120572	98.37710269124621	95.85045519241665	102.79022724645027	100.05296072812834	110.0181826593091	106.95738655781378	0.09500388695994329	0.09273775976419031	-0.04425904766438293	-3.3674536677681317	-0.04297555874069303	-3.2697997097893676
33.239781324919136	82.36159239258568	80.66846460110997	93.43432857659465	91.15461486451896	98.36818257172108	95.84179357095029	102.78189345627379	100.04485494549421	110.01058780664776	106.94998690025905	0.09502630459664893	0.09275953370377957	-0.04534309823296212	-3.4707129315138445	-0.044029954440816255	-3.3702008916698105
33.44006772866406	82.34952501387345	80.65683230551724	93.42435843324996	91.14495487723907	98.3589925781164	95.83286954917193	102.77329567711415	100.036492319391	110.00273448526055	106.94233567624963	0.09504913581174887	0.09278170928179995	-0.0464172819942803	-3.5743345941446023	-0.04507471401132079	-3.4709513366287865
33.64156095874556	82.3371508520973	80.64490296554463	93.41410836649048	91.13502302716317	98.34953176275442	95.82368221382717	102.76443324542902	100.02787220621744	109.99462241919262	106.93443261245724	0.09507238836168574	0.09280429402838211	-0.04748167185303487	-3.67832034361345	-0.04610990815953642	-3.5720526148870704
33.84426828689945	82.3244676462897	80.63267442982095	93.40357705807757	91.12481805096735	98.33979917351479	95.81423064752902	102.75530549910724	100.0189939638137	109.98625134198497	106.92627744469804	0.09509607015293055	0.09282729561922047	-0.04853634048748745	-3.7826718978867575	-0.04713560736689715	-3.6735063243722834
34.04819702867729	82.3114731040876	80.62014451742756	93.3927631777082	91.11433867399566	98.32979385375546	95.8045139286851	102.74591177750415	100.00985695149713	109.97762099686342	106.91786991811512	0.0951201892450497	0.09285072187854433	-0.04958136035381244	-3.8873910057191097	-0.04815188189255082	-3.7753140914101095
34.25335454371064	82.29816490111314	80.60731101731618	93.38166538278375	91.10358361004343	98.3195148422311	95.79453113142233	102.73625142147696	100.00046053009784	109.96873113693024	106.90920978736315	0.09514475385384169	0.09287458078215985	-0.05061680369169608	-3.9924794475155068	-0.04915880177892973	-3.8774775715282885
34.45974823597649	82.28454068034077	80.59417168771404	93.37028231817342	91.09255156113582	98.30896117300954	95.7842813255098	102.7263237734206	99.99080406199475	109.95958152535975	106.90029681679714	0.0951697723545456	0.09289888046055736	-0.05164274252857126	-4.0979390361681	-0.05015643685538862	-3.9799984502242296
34.66738555406454	82.27059805144977	80.58072425551507	93.35861261597215	91.08124121730114	98.29813187538579	95.77376357627953	102.71612817730356	99.98088691115194	109.95017193559684	106.89113078066397	0.09519525328511931	0.09292362920208966	-0.05265924868311345	-4.2037716177910625	-0.0511448567421553	-4.082878443641675
34.87627399144595	82.25633459016278	80.5669664156583	93.3466548952534	91.06965125633933	98.28702597379474	95.76297694454578	102.70566397870512	99.97070844315594	109.94050215156048	106.88171146329854	0.09522120534959538	0.0929488354562225	-0.05366639377177762	-4.309979072731949	-0.05212413085610024	-4.186119299567508
35.086421086743854	82.24174783756813	80.55289583049075	93.33440776181497	91.05778034358384	98.27564248771976	95.75192048652073	102.69493052485106	99.96026802525206	109.93057196784886	106.87203865932177	0.09524763742150809	0.09297450783685793	-0.05466424921397106	-4.416563316510292	-0.05309432841536932	-4.28972279820664
35.29783442400536	82.2268352994277	80.53851012911689	93.3218698079198	91.04562713165906	98.26398043160057	95.7405932537295	102.6839271646514	99.94956502638232	109.92038118994998	106.8621121738437	0.09527455854740509	0.09300065512573383	-0.05565288623535025	-4.523526300636149	-0.05405551844305023	-4.393690752996918
35.51052163297529	82.21159444546856	80.52380690673263	93.30903961203023	91.03319026023135	98.25203881473765	95.72899429292178	102.67265324873733	99.93859881722298	109.90992963445525	106.85193182266953	0.09530197795043184	0.09302728627589998	-0.05663237587447156	-4.630870013636013	-0.055007769773283144	-4.4980250115877425
35.72449038937153	82.19602270865828	80.50878372394432	93.295915738536	91.02046835575443	98.2398166411946	95.71712264598173	102.66110812949918	99.92736877022281	109.89921712927729	106.84149743250968	0.09532990503400543	0.09305441041527483	-0.05760278898739557	-4.7385964820605295	-0.055951151055325	-4.602727456716821
35.93974841516195	82.18011748446358	80.49343810607171	93.28249673747567	91.00746003120835	98.22731290969736	95.70497734983495	102.6492911611239	99.91587425964116	109.8882435138713	106.83080884119349	0.09535834938556591	0.09308203685028266	-0.05856419625254716	-4.846707771444926	-0.05688573075832437	-4.707800007119658
36.15630347884324	82.16387613009216	80.47776754243533	93.26878114425179	90.994163885833	98.21452661353166	95.69255743635365	102.63720169963386	99.9041146615873	109.8770086394615	106.81986589788742	0.09538732078042032	0.09311017506957549	-0.05951666817688306	-4.955205987411318	-0.0578115771772616	-4.813244618562749
36.374163395721176	82.14729596371613	80.46176948562665	93.25476747933844	90.98057850485407	98.20145674043636	95.67986193225828	102.6248391029247	99.89208935405874	109.86551236927008	106.80866846331622	0.09541682918567079	0.0931388347478392	-0.060460275101604566	-5.064093276789208	-0.05872875843823522	-4.919063284898584
36.59333602819267	82.13037426367816	80.44544135076166	93.24045424798246	90.96670245920328	98.18810227249502	95.66688985901719	102.61220273080444	99.87979771698107	109.85375457875195	106.79721640998916	0.09544688476423738	0.09316802574969132	-0.06139508720642084	-5.173371828626841	-0.05963734250246944	-5.025258038967877
36.813829286029524	82.11310826767868	80.428780514717	93.22583993989717	90.9525343052316	98.1744621860241	95.65364023274348	102.5992919450324	99.86723913224746	109.84173515583288	106.78550962242996	0.095477497878971	0.09319775813366535	-0.06232117451602903	-5.283043875377189	-0.06053739717245321	-5.131830953720055
37.03565112666392	82.09549517194417	80.41178431534811	93.21092302894873	90.93807258441565	98.16053545145829	95.64011206408891	102.58610610935874	99.85441298375875	109.82945400115267	106.77354799741119	0.09550867909686746	0.09322804215628915	-0.06323860690702077	-5.393111694196705	-0.06142899009813618	-5.238784143406519
37.25880955547555	82.07753213037519	80.39445005068848	93.1957019728343	90.92331582305616	98.14632103323189	95.62630435813446	102.57264458956314	99.8413186574632	109.81691102831157	106.76133144419236	0.09554043919337385	0.09325888827626158	-0.06414745411186118	-5.503577607989428	-0.0623121887812772	-5.346119764566538
37.483312626080554	82.05921625367567	80.37677497813105	93.18017521275371	90.9082625319706	98.13181788965868	95.61221611427908	102.55890675349582	99.82795554139794	109.80410616412343	106.74885988476383	0.09557278915680271	0.09329030715872336	-0.0650477857251417	-5.614443986698461	-0.06318706058095813	-5.4538400172205
37.70916844062219	82.04054460846005	80.35875631358921	93.16434117307143	90.89291120617675	98.11702497280668	95.5978463261241	102.54489197111654	99.81432302572908	109.79103934887125	106.73613325409362	0.09560574019284568	0.09332230967963105	-0.06593967121173705	-5.725713248735701	-0.06405367272117246	-5.561947146183229
37.93638515006311	82.02151421634008	80.34039123063805	93.14819826097141	90.87726032456919	98.10194122837045	95.58319398135507	102.5305996145353	99.80042050279299	109.77771053656906	106.7231515003799	0.09563930372919636	0.09335490693023286	-0.06682317991101172	-5.837387862171454	-0.0649120922950317	-5.670443442191754
38.164970954479706	82.0021220529892	80.32167685963536	93.13174486610271	90.86130834958789	98.08656559553964	95.56825806162031	102.51602905805265	99.78624736713783	109.7641196952278	106.70991458530791	0.09567349142028359	0.09338811022165269	-0.06769838104449377	-5.949470346200542	-0.06576238627181397	-5.779331243236811
38.39493410335793	81.9823650471849	80.30261028682114	93.11497936021661	90.84505372687808	98.07089700686372	95.55303754240578	102.50117967820015	99.77180301556481	109.75026680712668	106.69642248431136	0.09570831515211513	0.09342193108958055	-0.06856534372101919	-6.061963272437424	-0.06660462150188096	-5.888612935796118
38.626282895891045	81.96224007982808	80.28318855339596	93.09790009679512	90.8284948849425	98.0549343881137	95.53753139290718	102.48605085378176	99.75708684717074	109.73615186908965	106.68267518683963	0.09574378704723999	0.09345638129907874	-0.06942413694449101	-6.174869266469614	-0.06743886472389704	-5.99829095624591
38.859025681279114	81.94174398293801	80.26340865457642	93.08050541066919	90.81163023478402	98.03867665813874	95.52173857589753	102.47064196591433	99.74209826338948	109.72177489276662	106.66867269662882	0.09577991946982903	0.09349147284949895	-0.07027482962126896	-6.288191009440197	-0.0682651825719347	-6.108367792341596
39.09317085903034	81.92087353862347	80.24326753862779	93.06279361762809	90.79445816953964	98.02212272871978	95.50565804759145	102.45495239806887	99.72683666803451	109.70713590492004	106.65441503197869	0.09581672503087862	0.093527217979523	-0.07111749056545591	-6.401931239375699	-0.06908364158019253	-6.218845984476502
39.328726879264174	81.89962547802891	80.22276210587378	93.04476301401914	90.77697706410599	98.00527150441897	95.48928875750627	102.43898153611228	99.71130146734184	109.69223494771774	106.63990222603499	0.09585421659353868	0.09356362917231943	-0.07195218850745277	-6.516092752994155	-0.06989430819115228	-6.329728127311682
39.56570224301631	81.87799648025397	80.20188920768071	93.02641187633631	90.75918527475388	97.988121882424	95.4726296483177	102.42272876834814	99.6954920700121	109.67707207902977	106.62513432707603	0.09589240727857272	0.09360071916083106	-0.0727789921008366	-6.630678407287633	-0.07069724876220107	-6.441016871267493
39.80410550254544	81.85598317124763	80.1806456454182	93.00773846079963	90.74108113873466	97.97067275238935	95.4556796557132	102.40619348555902	99.67940788725413	109.66164737273243	106.6101113988063	0.09593131046995053	0.09363850093318671	-0.07359796992923862	-6.745691121133859	-0.07149252957194108	-6.552714924058819
40.04394526164196	81.83358212267403	80.15902816939314	92.98874100292299	90.72266297387544	97.95292299627201	95.43843770823973	102.38937508104767	99.6630483328278	109.64596091901703	106.59483352065419	0.09597093982057545	0.09367698773824838	-0.07440919051526862	-6.861133877249813	-0.07228021682826125	-6.664825052415836
40.28523017593832	81.81078985075061	80.1370334777576	92.96941771707108	90.70392907816439	97.93487148816274	95.42090272714795	102.37227295067886	99.64641282308722	109.63001282470474	106.57930078807624	0.09601130925815624	0.09371619309129238	-0.07521272232708043	-6.977009723781521	-0.07306037667484588	-6.777350083644706
40.52796895322162	81.78760281505772	80.11465821538998	92.94976679600558	90.68487772932566	97.91651709411333	95.40307362623203	102.35488649292168	99.62950077702465	109.61380321356813	106.56351331286729	0.09605243299122138	0.09375613077983233	-0.07600863378669942	-7.093321776326775	-0.07383307519936011	-6.890292907493858
40.77217035374772	81.76401741731753	80.09189897274723	92.92978641041829	90.66550718438248	97.89785867195744	95.38494931166397	102.33721510889065	99.61231161631336	109.59733222665761	106.54747122347561	0.09609432551528413	0.09379681486958491	-0.0767969932792596	-7.210073219855985	-0.07459837844112371	-7.003656477878394
41.017843190557436	81.74003000014329	80.06875228468937	92.90947470845376	90.64581567921005	97.8788950711277	95.36652868182448	102.31925820238826	99.59484476535195	109.58060002263531	106.53117466532541	0.096137001619159	0.09383825971058403	-0.07757786915919951	-7.327267310545722	-0.07535635239756289	-7.117443814622675
41.26499632979458	81.71563684575669	80.04521462927381	92.88882981521866	90.62580142807629	97.85962513246716	95.34781062712813	102.3010151799469	99.57709965130802	109.56360677811496	106.51462380114481	0.09618047639143815	0.09388047994344749	-0.0783513297611762	-7.444907378052449	-0.07610706303472625	-7.231658005617646
41.51363869102594	81.69083417467223	80.02128242651895	92.86784983227783	90.60546262317007	97.84004768803435	95.3287940298431	102.28248545087011	99.55907570416144	109.54635268800764	106.49781881129971	0.09622476522712976	0.09392349050580044	-0.07911744340793803	-7.562996827535244	-0.07685057629385028	-7.346302208617999
41.763779247563185	81.66561814434927	79.996952037137	92.8465328371385	90.58479743411817	97.82016156090424	95.30947776390688	102.2636684272751	99.540772356749	109.52883796587562	106.48075989413535	0.09626988383446256	0.09396730663886192	-0.07987627841910694	-7.6815391418022045	-0.07758695809991423	-7.461379653243057
42.0154270267867	81.63998484780862	79.97221976123402	92.8248768827196	90.56380400748874	97.79996556496216	95.28986069473554	102.24456352413405	99.52218904480777	109.51106284429156	106.46344726632329	0.09631584824186439	0.09401194389419393	-0.08062790312050083	-7.800537883620564	-0.07831627437082034	-7.576893643192307
42.26859111047143	81.61393031221446	79.9470818369768	92.80287999680804	90.54248046628197	97.7794585046926	95.26994167902792	102.22517015931605	99.50332520701937	109.49302757520587	106.4458811632161	0.09636267480511577	0.0940574181406262	-0.08137238585374007	-7.919996698041359	-0.07903859102586352	-7.692847558333597
42.523280635114425	81.58745049741931	79.92153443922548	92.78054018149996	90.52082490940724	97.75863917496113	95.249719564564	102.2054877536285	99.4841802850537	109.47473243032066	106.4280618392082	0.09641038021468851	0.09410374557135304	-0.08210979498670667	-8.039919314858707	-0.0797539739955937	-7.809244857009617
42.77950479226489	81.56054129447136	79.89557367813057	92.75785541262698	90.49883541114602	97.73750636079022	95.22919318999709	102.18551573085828	99.46475372361259	109.45617770147071	106.40998956810414	0.09645898150327109	0.09415094271121426	-0.08284019892300876	-8.16030955107999	-0.08046248923071175	-7.926089078340738
43.03727282885567	81.5331985240833	79.86919559769376	92.73482363916763	90.47651002060077	97.71605883712836	95.2083613846401	102.16525351781289	99.44504497047363	109.43736370101236	106.39166464349408	0.09650849605348649	0.09419902642416182	-0.08356366611135968	-8.281171313381492	-0.081164202710994	-8.043383844484197
43.29659404753705	81.50541793506153	79.84239617429161	92.71144278264302	90.45384676112934	97.69429536861307	95.18722296824596	102.14470054436185	99.42505347653432	109.4182907622206	106.37308737913702	0.09655894160581176	0.09424801392092014	-0.08428026505723096	-8.40250860093147	-0.08185918045603557	-8.161132863264356
43.55747780701245	81.4771952026931	79.81517131515955	92.68771073649513	90.43084362976299	97.67221470932527	95.16577675078024	102.12385624347652	99.4047786958546	109.3989592396922	106.35425810935047	0.09661033626670157	0.09429792276684211	-0.08499006433447676	-8.524325508140464	-0.08254748853607907	-8.279339930744754
43.81993352237618	81.44852592709131	79.78751685683686	92.66362536544938	90.40749859660973	97.64981560253788	95.14402153218808	102.10272005127074	99.38422008570079	109.3793695097585	106.33517718940904	0.09666269851692419	0.09434877088997291	-0.08569313259445721	-8.64662622736796	-0.08322919308068322	-8.398008933712845
44.08397066545326	81.41940563149733	79.75942856357042	92.6391845048594	90.38380960424104	97.62709678045621	95.12195610215389	102.08129140704082	99.36337710658846	109.35952197090565	106.3158449959504	0.09671604722011584	0.09440057658932115	-0.08638953857851561	-8.76941505193463	-0.08390436029009152	-8.517143852466688
44.349598765141174	81.38982976053653	79.73090212567594	92.61438596003399	90.35977456706182	97.60405696395073	95.09957923985367	102.05956975330498	99.34224922232538	109.33941704420343	106.29626192738944	0.09677040163155823	0.09445335854334933	-0.08707935113028498	-8.892696379207337	-0.08457305644722624	-8.63674876373625
44.6168274077539	81.35979367842818	79.70193315785527	92.58922750554501	90.33539137066273	97.58069486228133	95.07688971369956	102.0375545358421	99.32083590005362	109.31905517374183	106.2764284043402	0.09682578140719136	0.09450713581868658	-0.0877626392073978	-9.016474713716889	-0.08523534792826126	-8.756827843513747
44.88566623736761	81.32929266714761	79.67251719746912	92.563706884517	90.31065787115523	97.55700917281395	95.05388628107724	102.01524520373049	99.29913661029197	109.2984368270775	106.2563448700469	0.09688220661286251	0.09456192787907201	-0.08843947189276946	-9.140754670268507	-0.08589130121296762	-8.87738536998586
45.15612495616904	81.2983219245391	79.6426497027634	92.53782180789698	90.28557189448817	97.53299858072852	95.03056768807546	101.99264120938605	99.27715082697804	109.27756249568874	106.2360117908239	0.09693969773382162	0.09461775459453711	-0.08910991840960492	-9.265540977547062	-0.08654098289946432	-8.998425726855203
45.42821332480542	81.26687656237641	79.6123260510464	92.51156995370262	90.26013123574413	97.50866175871676	95.00693266920575	101.96974200859877	99.25487802750847	109.25643269543835	106.21542965650254	0.09699827568447418	0.094674636250832	-0.08977404813327894	-9.390838481434912	-0.08718445971442179	-9.119953406436252
45.701941162736816	81.23495160437282	79.58154153681849	92.48494896625165	90.23433365841832	97.48399736667291	94.98297994711609	101.94654706057038	99.23231769278107	109.2350479670482	106.19459898089005	0.09705796181839164	0.09473259355910474	-0.09043193060415433	-9.516652148569847	-0.08782179852556737	-9.241973012922244
45.97731834859046	81.20254198413484	79.55029136984889	92.45795645536731	90.20817689367506	97.45900405137287	94.95870823229336	101.92305582794948	99.20946930723406	109.21340887658107	106.17352030223495	0.09711877793859768	0.09479164766584156	-0.0910836355437823	-9.642987070230447	-0.08845306635680572	-9.364489266074088
46.25435482051728	81.16964254306097	79.51857067320084	92.43058999556293	90.1816586395844	97.43368044614469	94.93411622275798	101.89926777686692	99.18633235888612	109.19151601593353	106.15219418370334	0.09718074630812797	0.09485182016307732	-0.09172923286706691	-9.769848466010444	-0.0890783303992464	-9.48750700454184
46.533060576550575	81.13624802818256	79.48637448120226	92.40284712520267	90.15477656033717	97.4080251705285	94.90920260374882	101.8751823769701	99.16290633937547	109.16937000333863	106.13062121386493	0.09724388966088346	0.09491313309888125	-0.09236879269812448	-9.89724168790417	-0.08969765802621055	-9.611031189695495
46.813445674966815	81.10235308994436	79.45369773735982	92.37472534563837	90.12752828543695	97.38203682992577	94.88396604739798	101.85079910145586	99.13919074399774	109.14697148387829	106.10880200718812	0.09730823121277611	0.09497560898813126	-0.09300238538608596	-10.025172224472044	-0.09031111680809545	-9.735066909510351
47.09552023464871	81.06795227992382	79.42053529221529	92.3462221203217	90.09991140886937	97.35571401523745	94.85840521239535	101.82611742710283	99.11518507174347	109.1243211300065	106.08673720454574	0.09737379467318583	0.09503927082358378	-0.09363008151964891	-10.153645704969676	-0.09091877452556218	-9.859619382368692
47.37929443545016	81.03304004848695	79.38688190114253	92.31733487389118	90.0719234882479	97.3290553024916	94.83251874364362	101.80113683430265	99.09088882533497	109.10141964208366	106.06442747373158	0.09744060425672997	0.09510414208724774	-0.09425195194367575	-10.28266790386624	-0.0915206991853097	-9.984693961265293
47.66477851856398	80.99761074237776	79.35273222208177	92.28806099123197	90.04356204393413	97.30205925245816	94.80630527190091	101.77585680708962	99.0663015112616	109.07826774892087	106.04187350998664	0.09750868469536486	0.0951702467620755	-0.09486806777672996	-10.41224474545379	-0.09211695903661621	-10.11029613811479
47.951982786891236	80.96165860224019	79.31808081321051	92.25839781650902	90.01482455813291	97.27472441025232	94.77976341341312	101.7502768331693	99.04142263981417	109.05486620833618	106.01907603653672	0.09757806125082043	0.09523760934397757	-0.09547850042744699	-10.542382308532979	-0.09270762258586274	-10.236431548048131
48.24091760541319	80.92517776006983	79.28292213054864	92.22834265217166	89.98570847396138	97.24704930492496	94.75289176953443	101.72439640394565	99.01625172511872	109.03121580772205	105.99603580514129	0.09764875972738711	0.09530625485417532	-0.09608332161218414	-10.673086831291585	-0.09329275861364295	-10.363105973963684
48.53159340156531	80.88816223659325	79.24725052549516	92.1978927579294	89.95621119449045	97.21903244904054	94.72568892633562	101.69821501454707	98.99078828516865	109.00731736462488	105.97275359665365	0.09772080648506226	0.09537620885189894	-0.09668260337429047	-10.804364716514101	-0.09387243619278252	-10.490325351420324
48.82402066561362	80.85060593857168	79.21106024229402	92.16704534969651	89.92633008175756	97.19067233824032	94.69815345419931	101.67173216384964	98.96503184185524	108.98317172733555	105.94923022159212	0.09779422845306782	0.0954474974474475	-0.09727641810283671	-10.936222536805872	-0.09444672470505111	-10.61809577339227
49.11820995103327	80.81250265602834	79.17434541542823	92.13579759850666	89.89606245575125	97.16196745079303	94.67028390740323	101.6449473545003	98.93898192099748	108.95877977549354	105.92546652072426	0.09786905314375696	0.09552014731561474	-0.09786483855083361	-11.068667039944557	-0.09501569385895436	-10.746423495300405
49.41417187488941	80.77384605939511	79.13710006693782	92.10414662939456	89.86540559336493	97.13291624713015	94.64207882368933	101.6178600929371	98.91263805237023	108.93414242070311	105.90146336566265	0.09794530866691258	0.09559418570950429	-0.09844793785723027	-11.201705154737283	-0.09557941370971434	-10.875314940425596
49.71191711822035	80.73462969657616	79.09931810366022	92.07208952024382	89.83435672731918	97.10351716936606	94.6135367238188	101.5904698894075	98.88599976973008	108.9092606071619	105.87722165947316	0.09802302374446341	0.09566964047473522	-0.099025789567321	-11.335343996841402	-0.09613795467845421	-11.004776705322001
50.01145642642306	80.69484698992655	79.06099331439027	92.0396233006007	89.80291304505202	97.07376864080285	94.58465611111285	101.56277625798495	98.8590666108402	108.88413531230333	105.85274233729601	0.09810222772562066	0.09574654006406186	-0.09959846765329416	-11.46959087475625	-0.09669138757138285	-11.13481556539773
50.3128006096408	80.65449123314224	79.0221193669572	92.00674495045209	89.77107168757593	97.0436690654193	94.55543547097875	101.5347787165834	98.83183811749318	108.8587675474525	105.82802636698055	0.0981829506024577	0.09582491355241243	-0.10016604653759487	-11.604453296273277	-0.09723978360145225	-11.265438480866578
50.61596054315354	80.61355558805823	78.98268980521506	91.97345139896572	89.73882974829935	97.01321682734199	94.5258732704195	101.50647678696859	98.80431383553145	108.83315835849547	105.80307474973257	0.0982652230259424	0.09590479065237058	-0.10072860111532123	-11.739938974933466	-0.09778321440907689	-11.396652602757968
50.9209471677702	80.57203308135271	78.94269804594492	91.93973952319291	89.70618427181357	96.98241029030056	94.49596795752838	101.47786999476803	98.77649331486646	108.80730882656341	105.77788852077643	0.0983490763224416	0.09598620173010532	-0.101286206778326	-11.876055836903106	-0.0983217520848143	-11.528465279294323
51.22777149022361	80.52991660115222	78.90213737566397	91.9056061467303	89.6731322526409	96.95124779706308	94.46571796096549	101.44895786947684	98.74837610949436	108.78122006873042	105.75246875003005	0.09843454251071156	0.09606917782177313	-0.10183893943974454	-12.012812027998734	-0.09885546919210242	-11.660884062443074
51.53644458356769	80.48719889353656	78.86100094734027	91.87104803834166	89.63967063394573	96.91972766885442	94.43512168941812	101.41973994446222	98.71996177751036	108.7548932387271	105.72681654279565	0.09852165431939282	0.09615375065040153	-0.10238687555943216	-12.150215921017661	-0.09938443879096326	-11.79391671470512
51.84697758757708	80.4438725589378	78.81928177700802	91.83606191053559	89.60579630620447	96.88784820475355	94.40417753104182	101.39021575696337	98.69124988111955	108.72832952766831	105.70093304046387	0.09861044520502656	0.09623995264327805	-0.10293009216991322	-12.288276123315882	-0.09990873446199089	-11.92757121611794
52.15938170914916	80.39993004843195	78.77697274028169	91.80064441810057	89.57150610583548	96.85560768107234	94.37288385288416	101.36038484808975	98.66223998664618	108.70153016479797	105.67481942123494	0.0987009493706099	0.09632781694985659	-0.10346866690363754	-12.427001484655193	-0.10042843033178883	-12.06185577157521
52.47366822270851	80.35536365991685	78.73406656876365	91.76479215659268	89.53679681378497	96.8230043507119	94.3412390002877	101.33024676281448	98.63293166453866	108.67449641824848	105.64847690085345	0.09879320178471074	0.09641737746020006	-0.10400267802191365	-12.566401105559635	-0.10094360110008438	-12.196778818590246
52.789848470613855	80.31016553417457	78.69055584634239	91.7285016607763	89.5016651540688	96.79003644249771	94.30924129627324	101.29980104996481	98.603324489372	108.64722959581698	105.62190673335999	0.09888723820116292	0.09650866882398365	-0.10453220444327371	-12.706484345646459	-0.10145432206593341	-12.33234903502671
53.107933863567155	80.26432765081324	78.64643300537813	91.69176940301597	89.46610779226879	96.75670216049254	94.27688904090243	101.26904726220873	98.57341803984733	108.61973104575881	105.59511021185935	0.09898309517935733	0.09660172647007151	-0.10505732577325944	-12.847260832495522	-0.10196066915523261	-12.46857534729861
53.42793588102576	80.21784182408383	78.60169032277035	91.65459179161648	89.43012133398078	96.72299968328542	94.24418051061825	101.23798495603727	98.54321189878726	108.59200215759773	105.56808866930493	0.09908081010515721	0.09669658662669081	-0.10557812233685127	-12.98874047091158	-0.10246271895121595	-12.605466938988684
53.74986607161648	80.17069969856766	78.55631991590384	91.61696516911007	89.39370232321306	96.68892716325601	94.21111395756249	101.20661369174229	98.51270565312763	108.56404436295354	105.54084347930028	0.09918042121245607	0.0967932863422274	-0.10609467520995963	-13.130933452372119	-0.1029605487236438	-12.743033259652293
54.073736053552395	80.1228927447304	78.51031373846916	91.57888581048911	89.35684724073407	96.65448272581442	94.17768760887061	101.1749330333903	98.48189889390552	108.53585913638858	105.51337605691879	0.09928196760540196	0.09689186350665892	-0.10660706625307625	-13.273850264962675	-0.10345423645995311	-12.881284034006967
54.399557515052166	80.07441225433644	78.46366357615189	91.54034992138078	89.31955250236591	96.61966446861365	94.143899665941	101.14294254879019	98.45079121624245	108.50744799627145	105.48568785954028	0.09938548928131245	0.09699235687365523	-0.10711537814563599	-13.417501703628659	-0.10394386089734553	-13.0202292714348
54.727342214761876	80.02524933572086	78.41636104218759	91.50135363616407	89.28181445722402	96.58447046073599	94.10974830368035	101.11064180945762	98.41938221932425	108.47881250566157	105.45778038770781	0.09949102715430808	0.09709480608336607	-0.10761969442273767	-13.561898880954686	-0.10442950155680819	-13.159879276023275
55.057101982179326	79.97539490891054	78.36839757277518	91.46189301602332	89.2436293858975	96.54889874184921	94.07523166972054	101.07803039057163	98.38767150637433	108.4499542732107	105.42965518600116	0.09959862307968695	0.09719925168592454	-0.10812009951234813	-13.707053238293156	-0.10491123877810082	-13.300244656893483
55.38884871808102	79.92483970059233	78.31976442234613	91.4219640469398	89.20499349857174	96.51294732133486	94.04034788361001	101.04510787092742	98.35565868462345	108.42087495408667	105.40131384393155	0.09970831987907135	0.09730573516568787	-0.10861667877301784	-13.85297655719478	-0.1053891537540892	-13.441336338797555
55.722594394951685	79.87357423892024	78.27045265868236	91.38156263761611	89.16590293308818	96.47661417738476	94.00509503597554	101.0118738328819	98.32334336527363	108.39157625091624	105.37275799685541	0.09982016136635159	0.09741429896625199	-0.109109518534666	-13.999680971577618	-0.10586332856908598	-13.583165573367296
56.058351057416104	79.82158884815672	78.2204531578781	91.34068461733223	89.12635375294056	96.43989725606596	93.96947118765476	100.97832786229324	98.29072516345626	108.36205991474945	105.34398932690894	0.09993419237446165	0.09752498651625559	-0.1095987061405026	-14.14717898023082	-0.1063338462380159	-13.725743950850301
56.39613082267415	79.76887364314126	78.16975659913875	91.29932573372939	89.08634194520337	96.40279447035181	93.93347436879682	100.94446954845274	98.25780369818368	108.33232774604444	105.31500956396249	0.10005045878301454	0.09763784225601813	-0.11008432998954731	-14.295483459784009	-0.10680079074563764	-13.869083412031614
56.7359458809379	79.71541852358115	78.11835345941306	91.25748165052113	89.04586341839266	96.36530369911937	93.89710257793247	100.91029848401078	98.22457859229571	108.30238159567598	105.28582048659818	0.10016900754682999	0.09775291166503175	-0.11056647958116628	-14.44460767822602	-0.10726424708772697	-14.013196260799305
57.07780849587155	79.66121316815604	78.06623400784947	91.21514794512605	89.00491400025372	96.32742278610985	93.86035378100947	100.87581426489378	98.19104947239815	108.27222336596498	105.25642392310796	0.1002898867253902	0.09787024129034379	-0.11104524556247952	-14.594565309133031	-0.1077243013156135	-14.158095177419455
57.42173100503407	79.60624702843026	78.01338830007175	91.1723201062208	88.96348943547413	96.28914953885186	93.82322591039316	100.8410164902134	98.15721596879426	108.24185501173163	105.22682175251457	0.10041314551325821	0.09798987877586617	-0.11152071977568312	-14.745370446235029	-0.10818104058003541	-14.303793231989403
57.7677258203244	79.55050932256597	77.95980617226726	91.12899353121024	88.92158538331991	96.25048172754585	93.7857168638318	100.80590476216776	98.12307771540969	108.21127854137266	105.19701590561628	0.10053883427149735	0.09811187289264423	-0.11199299530846929	-14.897037618724426	-0.10863455317746684	-14.450303898658603
58.115805428429454	79.49398902882865	77.9054772350792	91.08516352361056	88.87919741518981	96.21141708390734	93.74782450338286	100.77047868593255	98.08863434970787	108.18049601796217	105.1670083660543	0.10066700456012705	0.09823627357012159	-0.11246216654626551	-15.049581807226787	-0.10908492859931584	-14.597641070486134
58.465982391274686	79.43667487887747	77.85039086729698	91.04082529034248	88.83632101208646	96.17195329996814	93.70954665430088	100.73473786954315	98.05388551259806	108.14950956037772	105.13680117140517	0.10079770917166016	0.09836313192844319	-0.11292832922586626	-15.203018460331805	-0.10953225758154872	-14.74581907476022
58.818269346477535	79.37855535083266	77.794536209336	90.99597393893103	88.79295156199966	96.13208802683339	93.67088110388386	100.6986819237664	98.01883084833365	108.11832134445201	105.1063964142977	0.1009310021657602	0.09849250031183342	-0.11339158049105436	-15.357363511746371	-0.10997663215616171	-14.89485268892895
59.172679007803275	79.31961866211115	77.73790215649969	90.95060447460833	88.74908435719972	96.09181887339305	93.63182560027786	100.66231046196218	97.98347000440202	108.08693360415114	105.0757962435564	0.10106693890506567	0.09862443232309355	-0.11385201895237174	-15.512633398557227	-0.11041814570674546	-15.044757157509594
59.52922416562417	79.25985276202024	77.68047735201303	90.9047117973137	88.70471459143451	96.05114340498395	93.59237785123531	100.62562309993201	97.94780263140231	108.05534863277805	105.04500286536886	0.10120557609222501	0.09875898285926286	-0.11430974474646405	-15.668845079759194	-0.11085689302376522	-15.195548209369008
59.887917687380885	79.19924532410288	77.62225017982277	90.85829069859048	88.65983735703061	96.01005914200428	93.55253552282933	100.5886194557581	97.91182838291515	108.02356878420618	105.01401854448316	0.10134697180819276	0.09889620814848787	-0.11476485959926208	-15.826016055827495	-0.11129297036316643	-15.34724207581894
60.24877251804685	79.13778373822117	77.56320875715059	90.81133585837105	88.61444764188981	95.96856355847375	93.51229623811768	100.55129914962725	97.87554691535874	107.99159647413849	104.9828456054299	0.10149118555183576	0.09903616578815118	-0.1152174668922612	-15.984164389199577	-0.1117264755080214	-15.499855509675399
60.6118016805955	79.07545510237141	77.50334092679331	90.76384184164931	88.5685403263807	95.92665408054108	93.47165757575762	100.5136618036433	97.83895788783458	107.95943418139782	104.95148643377453	0.1016382782809034	0.09917891478430586	-0.11566767173007975	-16.14330872544815	-0.11215750783098599	-15.653405804860085
60.97701827647021	79.01224621421724	77.44263424915778	90.71580309503294	88.52211018011842	95.88432808493373	93.43061706856753	100.47570704162402	97.80206096195973	107.92708444924514	104.91994347739745	0.10178831245441716	0.09932451559247298	-0.1161155810112291	-16.303468315436476	-0.112586168360167	-15.807910816984077
61.34443548605718	78.94814356233225	77.38107599402151	90.6672139431731	88.47515185862953	95.84158289734984	93.38917220203446	100.43743448888426	97.76485580168644	107.89454988672962	104.88821924780488	0.10194135207653514	0.09947303015985544	-0.1165613035022659	-16.46466303844136	-0.11301255984825787	-15.963388984859193
61.71406656916102	78.88313331713813	77.31865313200683	90.61806858506387	88.42765989989597	95.79841579078715	93.34732041276344	100.3988437720022	97.72734207310678	107.86183317006872	104.85631632146912	0.10209746274195629	0.09962452196902334	-0.1170049499145307	-16.626913426302053	-0.11343678684333725	-16.119859352827916
62.085924865483435	78.81720132152887	77.2553523257584	90.56836109020848	88.37962872077425	95.75482398380906	93.30505908686847	100.35993451856997	97.68951944424353	107.8289370440614	104.82423734120127	0.10225671168292388	0.09977905608313936	-0.11744663298367186	-16.790240688522317	-0.11385895576292171	-16.27734159411557
62.46002379510434	78.75033308116589	77.19115992081129	90.5180853946446	88.33105261328357	95.71080463874252	93.26238555830007	100.3207063569258	97.65138758482423	107.79586432353324	104.79198501755508	0.10241916781789566	0.0999366991927774	-0.11788646755375964	-16.954666738663946	-0.11427917497221074	-16.435856035321194
62.83637685896657	78.6825137544331	77.12606193613759	90.467235296824	88.28192574075803	95.66635485980642	93.2192971071085	100.28115891586798	97.61294616603914	107.7626178948156	104.7595621302643	0.10258490180195243	0.10009751966440827	-0.11832457066299185	-17.120214221646165	-0.11469755486325539	-16.59542368170878
63.21499763936286	78.61372814203699	77.06004405435877	90.4158044533403	88.23224213385699	95.62147169116693	93.17579095763917	100.24129182434936	97.57419486028164	107.72920071725956	104.7269715297138	0.10275398607901465	0.10026158759062014	-0.11876106163488487	-17.286906542507495	-0.11511420793999605	-16.756066243964597
63.59589980042612	78.54396067623742	76.9930916116094	90.36378637449724	88.18199568642697	95.57615211491593	93.13186427665639	100.20110471115031	97.53513334086949	107.69561582478437	104.6942161384446	0.10292649493594569	0.10042897484214643	-0.11919606217190903	-17.454767896251724	-0.11552924890511918	-16.91780616588221
63.979097088622495	78.47319540969534	76.9251895870395	90.31117441971247	88.13118015121005	95.5303930489705	93.0875141713943	100.1605972045308	97.49576128174724	107.66186632746333	104.66129895269577	0.10310250455862094	0.10059975512177674	-0.11962969645340138	-17.62382329909451	-0.11594279475082203	-17.08066665330989
64.36460333324754	78.40141600392012	76.85632259193919	90.25796179274799	88.07978913539046	95.48419134488839	93.04273768752957	100.11976893185862	97.45607835716697	107.62795541314597	104.62822304398148	0.10328209309004702	0.10077400402023223	-0.12006209123823908	-17.794098621168814	-0.11635496485399699	-17.24467170454227
64.75243244692527	78.32860571730166	76.78647485847134	90.20414153676057	88.02781609597379	95.43754378559682	92.99753180707364	100.0786195192132	97.41608424134776	107.59388634911888	104.5949915607062	0.10346534069061888	0.10095179907408977	-0.12049337597110821	-17.965620620627305	-0.1167658810752954	-17.409846141992602
65.14259842611021	78.25474739270942	76.71563022799532	90.1497065291644	87.97525433499058	95.39044708303003	92.95189344618035	100.03714859096398	97.37577860811146	107.55966248380541	104.56160772981812	0.10365232960060791	0.10113321982584286	-0.12092368289390265	-18.138416979360045	-0.1171756678623268	-17.576215645294724
65.53511535159264	78.17982344464066	76.64377213896535	90.09464947629705	87.92209699451682	95.34289787567167	92.90581945286532	99.99535576932084	97.33516113049386	107.52528724850549	104.52807485850144	0.1038431442049772	0.10131834788619078	-0.12135314716178414	-18.31251634029468	-0.11758445235707882	-17.743806785918423
65.92999738900669	78.10381584589962	76.57088361438568	90.03896290788079	87.86833705150373	95.29489272599774	92.85930660463292	99.95324067385617	97.29423148033018	107.49076415917652	104.49439633590958	0.10403787110062652	0.10150726699865513	-0.12178190696380398	-18.487948346370104	-0.11799236450842443	-17.912647063392797
66.32725878934137	78.026706113788	76.4969472488043	89.98263917126994	87.81396731240781	95.24642811781558	92.81235160600677	99.91080292099628	97.25298932781277	107.45609681825664	104.46057563493947	0.1042365991661718	0.10170006310662287	-0.12221010364957863	-18.66474368144918	-0.11839953718919105	-18.082764943195798
66.72691388945532	77.94847529578604	76.42194519482535	89.92567042547428	87.7589804076124	95.19750045349345	92.76495108595901	99.86804212348048	97.21143434101987	107.42128891653068	104.42661631404809	0.10443941963437701	0.101896824422928	-0.12263788186052693	-18.842934112853982	-0.11880610631826016	-18.2541898962736
67.12897711259382	77.86910395470431	76.3458591491212	89.86804863494982	87.7033687856321	95.14810605107735	92.71710159523431	99.82495788978683	97.16956618541411	107.38634423504155	104.39252201911327	0.1046464261673475	0.10209764150207845	-0.12306538966846858	-19.022552536309377	-0.11921221098924661	-18.42695244076458
67.53346296890952	77.78857215328115	76.26867033792072	89.80976556314349	87.64712470708801	95.0982411412863	92.66879960356184	99.78154982352007	97.12738452330689	107.35126664704468	104.35829648533726	0.10485771493461822	0.10230260731525102	-0.12349277871891218	-19.203633022560098	-0.11961799360308589	-18.601084185185755
67.94038605598601	77.70685943820666	76.19035950195556	89.75081276578528	87.59024023844763	95.04790186438582	92.62004149675359	99.73781752276417	97.08488901329086	107.31606012001201	104.32394353919867	0.10507338469426007	0.10251181732817538	-0.12392020438022655	-19.38621086629064	-0.12002360000701628	-18.776617873907526
68.3497610593647	77.6239448235449	76.11090688083667	89.69118158391134	87.53270724551359	94.99708426692794	92.57082357367925	99.69376057939235	97.04207930963392	107.28072871768111	104.28946710044876	0.10529353687714472	0.1027253695820433	-0.12434782590297289	-19.570322637729987	-0.1204291796418886	-18.95358743498582
68.7616027530747	77.53980677353125	76.03029219684069	89.63086313660902	87.47451738665366	94.94578429835543	92.52114204311488	99.6493785783356	96.99895506163553	107.24527660215412	104.254871184157	0.10551827567451154	0.10294336477757135	-0.1247758065813116	-19.75600623604987	-0.12083488569234646	-19.132028029722278
69.17592600016614	77.45442318471838	75.94849463807913	89.56984831347027	87.41566210575876	94.89399780746317	92.47099302045913	99.60467109680675	96.95551591294293	107.20970803604708	104.22015990280615	0.1057477081289884	0.10316590636237126	-0.12520431392579212	-19.943300945862575	-0.12124087524694005	-19.311976105105714
69.59274575324658	77.36777136744139	75.86549284102367	89.50812776673877	87.35613262491542	94.8417205387076	92.42037252430846	99.55963770347586	96.91176150082322	107.17402738468962	104.1853374684367	0.1059819442292254	0.1033931006217755	-0.12563351984282178	-20.132247496232594	-0.12164730946487623	-19.493469448560063
70.01207705502031	77.2798280265751	75.78126487236116	89.44569190313831	87.29591993678139	94.7889481283601	92.36927647288739	99.51427795759639	96.86769145539083	107.13823911837783	104.15040819484398	0.1062210970083087	0.10362505677327659	-0.12606360082136803	-20.322888122485892	-0.12205435374919205	-19.67654724532622
70.43393503883172	77.19056924155129	75.6957882101477	89.38253087536576	87.23501479664844	94.73567610049403	92.31770068032459	99.4685914080776	96.82330539878602	107.10234781468027	104.11537649982749	0.1064652826461355	0.10386188706475334	-0.12649473812956558	-20.51526663108598	-0.12246217792898051	-19.861250138583273
70.85833492921113	77.09997044560583	75.60903972423331	89.31863457323468	87.17340771417979	94.68189986279947	92.26564085276927	99.42257759250145	96.77860294430347	107.06635816079985	104.08024690749546	0.10671462057592931	0.1041037068766579	-0.1269271180199496	-20.709428467689577	-0.12287095644994395	-20.047620292658394
71.2852920424243	77.00800640422051	75.52099565592324	89.25399261445067	87.1110889448042	94.62761470221521	92.21309258433742	99.37623603607909	96.7335836954656	107.03027495599082	104.04502405062368	0.10696923359510051	0.10435063482835412	-0.12736093194456544	-20.905420788545598	-0.12328086857421283	-20.235701459270786
71.71482178702524	76.91465119272665	75.43163159684482	89.18859433500359	87.04804848075315	94.57281578037092	92.16005135288262	99.32956625054554	96.68824724503989	106.99410311403456	104.00971267307244	0.10722924798065245	0.10460279288879983	-0.12779637677944322	-21.10329253533564	-0.12369209858812269	-20.425539046922495
72.14693966441222	76.8198781730327	75.34092246698349	89.12242877915615	86.98427604172183	94.51749812882868	92.10651251558018	99.28256773298706	96.64259317399501	106.95784766577373	103.97431763226098	0.10749479360935366	0.10486030649178515	-0.12823365506007178	-21.303094513728865	-0.12410483602151601	-20.617180193898093
72.58166126938723	76.72365996943867	75.24884249185241	89.0554846890109	86.91976106513721	94.46165664411512	92.05247130431704	99.23523996459882	96.59662105039375	106.9215137617072	103.93884390170224	0.10776600408290755	0.10512330465594703	-0.12867297522871013	-21.50487947599686	-0.1245192758762812	-20.810673844800476
73.01900229071879	76.62596844349655	75.15536517875702	88.98775049363385	86.85449269601322	94.405286082532	91.99792282087651	99.1875824093673	96.55033042821717	106.88510667464627	103.90329657359811	0.10804301685836146	0.10539192010978454	-0.12911455189323817	-21.708702207783062	-0.1249356188670987	-21.006070831092075
73.45897851170821	76.52677466787566	75.06046329211429	88.91921429771429	86.78845977637334	94.34838105473554	91.94286203190792	99.1395945126741	96.50372084611742	106.84863180243387	103.867680861497	0.10832597338401093	0.10566628942192904	-0.12955860609713454	-21.914619618877623	-0.12535407167166568	-21.203423955346807
73.90160581075892	76.42604889919016	74.96410882778665	88.84986386973824	86.7216508342205	94.29093602007327	91.88728376367179	99.09127569981722	96.45679182609524	106.81209467072965	103.8320021030166	0.10861501924107228	0.10594655313691613	-0.13000536560399212	-22.12269083899446	-0.12577484719494691	-21.402788080104074
74.34690016194996	76.32376054974067	74.86627298638376	88.77968662965	86.65405407202955	94.23294528066376	91.83118269654577	99.04262537444222	96.40954287209578	106.77550093585927	103.79626576263043	0.10891030429140305	0.10623285591674281	-0.13045506519563332	-22.33297731832863	-0.12619816484550483	-21.604220221161086
74.79487763561212	76.21987815812486	74.76692614548935	88.70866963597845	86.58565735474144	94.17440297520854	91.77455335928305	98.99364291688143	96.36197346852009	106.73885638773251	103.76047743452257	0.10921198283158216	0.1065253466884867	-0.13090794698462105	-22.54554293320689	-0.12662425082550044	-21.8077796455691
75.24555439890803	76.1143693586652	74.66603783076246	88.63679957239985	86.51644819723185	94.11530307252079	91.71739012300692	98.94432768239292	96.31408307864535	106.70216695282939	103.72464284550968	0.10952021375366108	0.10682417879829972	-0.1313642607420178	-22.760454097217007	-0.12705333843496192	-22.013527974821045
75.6989467164156	76.00720084960264	74.56357668586493	88.56406273371005	86.44641375123007	94.05563936475721	91.65968719493087	98.89467899929502	96.26587114295013	106.66543869725706	103.68876785803369	0.10983516071292453	0.10712951017209142	-0.13182426424116045	-22.97777987801237	-0.1274856683904062	-22.22152929312506
76.15507095071504	75.89833836000126	74.4595104411612	88.49044501117588	86.37554079165912	93.99540546033728	91.60143861178798	98.84469616698955	96.21733707733783	106.62867782987853	103.6528584732255	0.11015699230302056	0.10744150348324544	-0.13228822361929815	-23.19759212039571	-0.12792148916068413	-22.43185026166975
76.61394356297929	75.78774661530638	74.35380588113554	88.41593187723399	86.30381570236791	93.93459477653292	91.54263823295496	98.7943784538669	96.16848027125216	106.59189070551419	103.61692083404152	0.11048588223883722	0.10776032632772664	-0.13275641375660996	-23.419965575656533	-0.12836105731840064	-22.644560238597478
77.07558111356816	75.67538930149713	74.24642881046971	88.34050836950513	86.2312244612257	93.87320053171281	91.48327973325546	98.7437250950869	96.11930008567938	106.55508382821897	103.58096122847505	0.11082200954752036	0.10808615140695745	-0.13322911867454934	-23.64497803784252	-0.12880463790970964	-22.859731405435014
77.54000026262605	75.56122902776987	74.13734401871916	88.26415907408672	86.15775262454392	93.81121573722105	91.4233565954243	98.69273529022604	96.06979585102837	106.51826385463431	103.54498609284266	0.11116555876806125	0.10841915671887015	-0.13370663195490806	-23.872710487248696	-0.12925250484263984	-23.077438900229026
78.00721777068286	75.44522728768833	74.02651524352659	88.18686810808902	86.08338531079345	93.74863318887265	91.36286210221634	98.64140820078558	96.01996686488347	106.48143759741909	103.50900201514911	0.11151672015989933	0.1087595257575559	-0.13418925717883212	-24.103247241455392	-0.12970494129518784	-23.29776095768466
78.47725049925933	75.32734441873122	73.91390513230478	88.10861910137379	86.00810718357862	93.6854454580443	91.3017893281392	98.58974294755023	95.96981238962069	106.44461202875893	103.4730157385304	0.11187568992101625	0.10910744772196784	-0.13467730839013825	-24.336676114620786	-0.13016224014455702	-23.520779056962056
78.95011541147531	75.20753956016623	73.79947520232062	88.02939517745466	85.9319024338302	93.62164488233834	91.24013113079101	98.53773860778855	95.91933164987918	106.4077942839557	103.4370341647775	0.11224267041601921	0.10946311773414912	-0.13517111058078513	-24.5730885851699	-0.13062470441752794	-23.746578077207232
79.42582957266194	75.08577060917636	73.68318579910816	87.94917893351602	85.8547547611772	93.55722355579887	91.1778801417817	98.48539421228716	95.86852382988071	106.37099166510019	103.40106435794272	0.11261787041475411	0.10982673706750024	-0.1356710002029331	-24.81257997277862	-0.13109264776608143	-23.975246461835923
79.90441015097758	74.9619941751593	73.56499605313317	87.86795241950188	85.77664735445171	93.49217331865194	91.11502875721331	98.43270874220543	95.81738807058444	106.3342116448258	103.36511354802771	0.11300150534200773	0.11019851338561791	-0.1361773257071377	-25.055249624943826	-0.13156639496618538	-24.206876391574042
80.38587441802741	74.83616553212028	73.44486383463268	87.78569711622814	85.69756287128418	93.42648574654831	91.05156912769854	98.37968112574347	95.76592346667113	106.29746187014908	103.3291891347584	0.11339379753890336	0.11057866099228027	-0.13669044810833952	-25.301201113656134	-0.13204628244339744	-24.441563966971444
80.87023974948666	74.70823856907194	73.32274570654417	87.70239391246399	85.61748341673773	93.36015213927746	90.98749314788866	98.32631023460851	95.71412906334238	106.26075016639426	103.29329869144435	0.11379497653662184	0.11096740109317922	-0.13721074158253543	-25.55054244312123	-0.1325326588260367	-24.679409401080193
81.35752362572781	74.5781657383538	73.19859687543978	87.6180230809288	85.53639052093204	93.29316350892626	90.92279244548651	98.27259488026999	95.66200385292638	106.22408454120624	103.25744996892722	0.11420527934312971	0.11136496207004666	-0.13773859409441513	-25.803386268824397	-0.13302588552781458	-24.920517222766648
81.8477436324513	74.44589800177796	73.07237114037369	87.53256425314476	85.45426511560088	93.22551056745	90.8574583697138	98.21853380998834	95.60954677127592	106.18747318865073	103.22165089961679	0.11462495074362865	0.11177157976785511	-0.13827440805954438	-26.05985012907331	-0.13352633736219843	-25.164996491523198
82.34091746132043	74.31138477450504	72.94402083954925	87.44599639308409	85.37108750952616	93.15718371362297	90.79148197920307	98.16412570260418	95.55675669394705	106.15092449340406	103.18590960161785	0.11505424361548956	0.11218749779581794	-0.13881860104095267	-26.320056689266494	-0.1340344031886218	-25.412961024067044
82.83706291059936	74.17457386655056	72.81349679470684	87.3582977695452	85.28683736278752	93.08817301933476	90.72485402928251	98.10936916407353	95.5036324321445	106.11444703503368	103.1502343829485	0.11549341925848396	0.1126129678429616	-0.13937160648427493	-26.584134000178892	-0.13455048659477598	-25.664529634061182
83.33619788579601	74.0354114218154	72.680748253129	87.2694459271869	85.20149365976103	93.01846821519321	90.6575649586174	98.0542627227317	95.450172728418	106.07804959236874	103.11463374584991	0.11594274774117674	0.1130482500090886	-0.13993387449222894	-26.852215770730254	-0.13507500661522442	-25.91982638515401
83.83834040030794	73.89384185453443	72.54572282715733	87.17941765614901	85.11503468080048	92.9480586753973	90.58960487517408	97.99880482427132	95.39637625209633	106.0417411479647	103.0791163911912	0.1164025082643939	0.11349361315200347	-0.14050587264156889	-27.12444165641864	-0.13560839848938144	-26.178980858629075
84.34350857607244	73.74980778302697	72.40836643110703	87.08818896017851	85.02743797252549	92.87693340183522	90.5209635414652	97.94299382641334	95.34224159443953	106.00553089265892	103.04369122296731	0.11687298954274412	0.11394933525192874	-0.1410880868464801	-27.400957564615965	-0.13615111446279116	-26.4421284366872
84.85172064422062	73.60324996063278	72.26862321546326	86.99573502317871	84.93868031663945	92.80508100736407	90.45163035903545	97.88682799325349	95.28776726349248	105.96942823021969	103.00836735289174	0.11735449020523536	0.11441570379410235	-0.1416810222674485	-27.681915976994787	-0.1367036246305986	-26.709410601633863
85.36299494573534	73.45410720371277	72.12643549823973	86.90203017409478	84.84873769719687	92.73248969822562	90.38159435214553	97.83030548926466	95.23295167862291	105.93344278209061	102.97315410508699	0.11784731921609337	0.11489301617060418	-0.14228520427188585	-27.96747629103629	-0.13726641782874083	-26.980975252732605
85.87734993211305	73.30231631658484	71.98174369337018	86.80704785003877	84.75758526622897	92.659147255544	90.31084415060455	97.77342437293021	95.17779316471965	105.89758439222707	102.93806102086928	0.11835179631696098	0.11538158010253655	-0.14290117944948122	-28.257805181609	-0.13784000257669504	-27.256977041812206
86.39480416602983	73.14781201326572	71.83448623600391	86.71076055755685	84.66519730763703	92.58504101585471	90.23936797170303	97.71618258998738	95.12228994603257	105.86186313202803	102.90309786363119	0.11886825249173794	0.11588171408375375	-0.1435295166834294	-28.553076983604115	-0.13842490807127206	-27.53757772827157
86.91537632201124	72.99052683588165	71.6845995045681	86.61313983193133	84.57154719925342	92.5101578506058	90.16715360119265	97.65857796625427	95.06644013962945	105.82628930536109	102.86827462382067	0.11939703045540319	0.11639374784741144	-0.14417080828336282	-28.853474097388244	-0.13902168523819114	-27.822946555323142
87.43908518710603	72.83039106960807	71.53201773945565	86.51415619440576	84.47660737296542	92.43448414457114	90.09418837325603	97.60060820001429	95.01024174844582	105.79087345368163	102.83360152401728	0.11993848516825054	0.11691802285670243	-0.14482567118209033	-29.15918741830683	-0.13963090784298515	-28.113260648668074
87.9659496615646	72.6673326539923	71.3766729581921	86.41377910721286	84.38034927278974	92.35800577311062	90.02045914940649	97.54227085392917	94.95369265390043	105.75562636124478	102.79908902410493	0.12049298437706511	0.11745489282122151	-0.14549474820263697	-29.470416792126343	-0.1402531736668493	-28.40870543908386
88.4959887595208	72.50127709050959	71.2184948669293	86.31197692627734	84.28274331077823	92.28070807820669	89.94595229625234	97.48356334644905	94.89679060804828	105.72055906040879	102.76474782654013	0.12106090918487464	0.11800472424051804	-0.14617870939635225	-29.787371497666754	-0.1408891057489967	-28.70947511038321
89.0292216096782	72.33214734620023	71.0574107681112	86.20871685146041	84.18375882062998	92.20257584320642	89.87065366205952	97.42448294268951	94.83953322524245	105.6856828370312	102.73058888171722	0.12164265465101416	0.11856789697648538	-0.14687825346139505	-30.110270759061677	-0.14153935370296722	-29.01577307482512
89.56566745600044	72.1598637532257	70.89334546414591	86.10396487419763	84.0833640088713	92.12359326618497	89.79454855203512	97.36502674473596	94.78191797326826	105.65100923595122	102.69662339342517	0.1222386304233731	0.11914480485635773	-0.1475941092418651	-30.439344288995926	-0.14220459510870853	-29.3278124773351
90.1053456584057	71.98434390418711	70.72622115692303	85.9976857223825	83.98152590346535	92.04374393185302	89.71762170225897	97.30519168134374	94.72394216392102	105.61655006656338	102.66286282440055	0.12284926140480606	0.11973585630820607	-0.14832703731660501	-30.774832865448843	-0.14288553698756346	-29.645816730837396
90.6482756934654	71.80550254303438	70.55595734299888	85.88984280232586	83.87821029969246	91.9630107819109	89.63985725217378	97.2449744969876	94.66560294298345	105.5823174084724	102.62931890196798	0.12347498845585086	0.12034147503095675	-0.14907783168219169	-31.1169889441735	-0.14358291736458284	-29.97002008475829
91.19447715510712	71.6232514514022	70.38247070427917	85.78039813762324	83.773381703144	91.88137608376003	89.56123871555045	97.18437174022296	94.60689727956944	105.5483236172337	102.59600362377253	0.1241162691360188	0.12096210070109746	-0.1498473215343239	-31.46607730888354	-0.14429750692281118	-30.300668228581344
91.74396975532183	71.4374993301982	70.20567499401594	85.66931230474104	83.66700326965264	91.79882139746442	89.4817489498287	97.12337975130966	94.5478219547866	105.5145813301711	102.56292926359649	0.12477357848610666	0.12159818971838268	-0.1506363731595428	-31.82237576272746	-0.14503011075959193	-30.63801893370328
92.29677332487483	71.24815167626997	70.0254809179361	85.55654436512506	83.55903674197495	91.71532754085408	89.4013701237332	97.06199464904924	94.48837354967417	105.48110347226978	102.53010837725911	0.12544740985413957	0.12225021599303014	-0.15144589193758407	-32.186175862712844	-0.1457815702462284	-30.9823427353258
92.85290781402206	71.05511065397701	69.84179601031602	85.44205179362255	83.44944238303063	91.63087455265413	89.32008368305628	97.00021231678481	94.42854843236759	105.44790326214142	102.49755380859679	0.12613827576774417	0.12291867177705816	-0.15227682446686686	-32.55778370082771	-0.1465527650019709	-31.33392365763575
93.41239329322968	70.85827496149038	69.65452450481159	85.32579040299191	83.33817890548667	91.54544165351246	89.23787031448984	96.93802838750463	94.36834274443612	105.41499421805386	102.46527869551723	0.1268467088559529	0.12360406854261789	-0.15313016082032505	-32.93752073515134	-0.14734461498882467	-31.69305998540949
93.97524995389855	70.65753969164548	69.4635671998535	85.20771426426184	83.22520339746268	91.45900720479219	89.15470990738201	96.87543822798979	94.30775238633764	105.38239016402129	102.43329647612389	0.12757326282365983	0.12430693791038096	-0.15400693693830192	-33.32572467382852	-0.14815808273446862	-32.06006508486098
94.54149810909283	70.45279618717491	69.2688213184169	85.08777562268624	83.11047124411984	91.37154866498659	89.0705815132858	96.81243692194148	94.24677300193119	105.35010523594876	102.4016208949057	0.12831851348217452	0.12502783263125164	-0.154908237171	-33.72275041644389	-0.14899417569415618	-32.435268277822615
95.11115819427312	70.24393189014872	69.07018036197206	84.96592480902062	82.9939360448754	91.2830425435996	88.98546330315442	96.7490192520155	94.18539996198014	105.31815388782104	102.37026600898304	0.12908305983958532	0.12576732762493825	-0.15583519697828763	-34.12897105632146	-0.14985394875854752	-32.81901577247481
95.68425076803395	70.03083018545932	68.86753395842922	84.84211014583387	82.87554952597426	91.19346435233075	88.89933252203325	96.6851796806926	94.12362834657925	105.28655089793149	102.33924619440594	0.1298675252549065	0.12652602107914826	-0.1567890057974921	-34.54477894802767	-0.15073850691833002	-33.21167165480438
96.26079651284576	69.81337023818922	68.66076770388901	84.71627784854374	82.75526144812461	91.10278855338538	88.81216544108185	96.62091232990132	94.06145292642921	105.25531137513845	102.30857615249461	0.13067255866028263	0.12730453561348132	-0.15777091009385913	-34.970586845480284	-0.15164900809888593	-33.613618945677445
96.84081623580131	69.59142682471163	68.44976299801768	84.58837192084691	82.63301950888791	91.01098850472104	88.72393730675006	96.55621095930753	93.99886814287805	105.22445076513979	102.27827091621191	0.13149883585584626	0.12810351951237667	-0.1587822166025603	-35.40682911487238	-0.15258666617302197	-34.02526072753244
97.42433086936633	69.36487015738564	68.23439687287362	84.45833404419315	82.5087692394937	90.91803640202868	88.63462228692113	96.49106894317896	93.93586808664499	105.19398485675508	102.24834585656068	0.1323470608821609	0.12892364803180822	-0.15982429577751134	-35.85396302834852	-0.1535527541662418	-34.447021346113615
98.01136147213543	69.13356570271961	68.01454181501906	84.32610346092669	82.38245389572376	90.82390321722863	88.54419341381697	96.42547924572327	93.87244647513236	105.16392978820078	102.21881668899105	0.13321796747556447	0.1297656247847828	-0.16089858546197888	-36.31247014431574	-0.15454860766902812	-34.87934769293861
98.60192922959182	68.89737399289561	67.79006558076559	84.19161685069494	82.25401434248928	90.72855863324934	88.45262252344949	96.35943439479338	93.80859662822667	105.13430205334569	102.18969947980696	0.13411232061212636	0.130630183211065	-0.16200659479530088	-36.78285778059217	-0.15557562846841222	-35.32271057400794
99.1960554548718	68.65615043056856	67.5608310044161	84.05480819969702	82.12338893169762	90.63197097483656	88.35988019138395	96.29292645384434	93.74431144248146	105.1051185079297	102.16101065255654	0.13503091814636986	0.13151808813698468	-0.16314990837283005	-37.26566058715616	-0.1566352884158988	-35.777606171341176
99.79376158953411	68.40974508687947	67.32669579938637	83.91560866231639	81.99051337297819	90.53410713512541	88.2659356645641	96.22594699201815	93.6795833635675	105.07639637573016	102.13276699439207	0.1359745925513811	0.1324301374316264	-0.1643301906774326	-37.76144222619041	-0.1577291335485569	-36.244557604306465
100.39506920433367	68.15800249265142	67.08751235211116	83.77394641464923	81.85532059680685	90.43493249768332	88.17075678892841	96.15848705222196	93.61440435686464	105.04815325465451	102.10498566238	0.13694421276745003	0.13336716376618848	-0.16554919080269315	-38.270797167275305	-0.15885878848152402	-36.72411659822319
101.00000000000001	67.90076142277478	66.84312750867016	83.62974649941044	81.71774060953776	90.33441085371457	88.07430993252855	96.09053711705677	93.54876587606293	105.02040712273946	102.07768418974302	0.1379406861669252	0.13433003648383526	-0.16617048543217225	-38.52894425544625	-0.15943452885982787	-36.96711879283184
