# Supplementary material for: White matter micro- and macrostructure brain charts for the human lifespan
Source: Nature. 2026 May 13;655(8124):979–89. doi: 10.1038/s41586-026-10454-2 (PMC13391363; doi:10.1038/s41586-026-10454-2)
Supplement: Supplementary file 12 — Centiles trajectories of brain charts. SDT.T9.1–5 contain the brain charts for the global metrics; SDT.T9.6–509 contain the brain charts for the tract-specific metrics (unnormalized); and SDT.T9.510–1157 contain the brain charts for the tract-specific macrostructural metrics (normalized). Included in each table are the male and female centile trajectories for the 2.5th, 25th, 50th, 75th and 97.5th percentiles; the interquartile range normalized by the 50th centile; and the derivatives of the 50th centiles with respect to both age and log(age). Charts are sampled in logarithmically spaced intervals. Age is reported in years, while centile trajectory values are reported in metric-specific units: diffusivities in mm2 s−1, volume in mm3, surface area in mm2, average length in mm, and FA is dimensionless (unitless). [file 41586_2026_10454_MOESM12_ESM.zip › plotted_curves/SDT.T9.19-AF_right_volume_curve_metrics.csv]

ages	male_0.025th_percentile	female_0.025th_percentile	male_0.25th_percentile	female_0.25th_percentile	male_0.5th_percentile	female_0.5th_percentile	male_0.75th_percentile	female_0.75th_percentile	male_0.975th_percentile	female_0.975th_percentile	male_normalized_quantile_range	fwmale_normalized_quantile_range	male_median_centile_d_age	male_median_centile_d_log_age	female_median_centile_d_age	female_median_centile_d_log_age
0.25	10877.237305050028	10712.554972840406	15037.340495672475	14807.761329702604	17168.261842893513	16905.4175094345	19226.98638113963	18932.01810366258	22921.70593568188	22569.14642140034	0.24403436549410407	0.24396065768019803	13990.032734914968	8077.548536461081	13775.846773840747	7953.882099849551
0.25150637576242696	10890.589119452237	10725.704639663465	15055.798967438723	14825.937990991597	17189.33608912095	16926.169111121522	19250.587776970857	18955.257421793554	22949.842712772766	22596.85042578613	0.2440343703668111	0.2439606625511465	13969.317154114135	8089.81512429798	13755.448346478865	7965.9608875061385
0.2530218281966045	10903.98148481976	10738.894243507499	15074.31350094845	14844.169858114537	17210.47434216711	16946.98373968955	19274.260855500037	18978.5673229118	22978.064948135536	22624.638574007113	0.24403437529094493	0.2439606674735029	13927.779966694303	8114.360506848432	13714.547089212574	7990.130482829176
0.25454641199404576	10917.4144414868	10752.123824096123	15092.88415198378	14862.45698600198	17231.676665727235	16967.861457858755	19298.00568806727	19001.94787726305	23006.37272682954	22652.51094981445	0.24403438026708238	0.2439606724478436	13886.280677651986	8138.930185182951	13673.683150118217	8014.3240019795485
0.2560801821758082	10930.888029397307	10765.393420768514	15111.510975787598	14880.799429053372	17252.943122881017	16988.80232774304	19321.822345323373	19025.399154414215	23034.76613309256	22680.467636150188	0.24403438529580615	0.24396067747475247	13844.819673486985	8163.523922673892	13632.856909755617	8038.5412119384855
0.25762319409447826	10944.402288102658	10778.703072477261	15130.194027060357	14899.197241134067	17274.27377608898	17009.806410846682	19345.710897225847	19048.921223249552	23063.245250335913	22708.508715142743	0.24403439037770727	0.24396068255481856	13803.397338422015	8188.141481157392	13592.068746475503	8062.781878195703
0.2591755034361701	10957.95725675889	10792.052817785585	15148.933359956276	14917.650475571483	17295.66868718808	17030.87376805992	19369.67141303394	19072.514151965792	23091.810161138696	22736.634268101025	0.24403439551338144	0.2439606876886395	13762.01405415684	8212.782620791811	13551.319036129862	8087.045764578506
0.2607371662225343	10971.552974123912	10805.442694864603	15167.729028079455	14936.159185151346	17317.12791738735	17052.00445965468	19393.70396130378	19096.178008067294	23120.460947241845	22764.844375508717	0.24403440070343388	0.24396069287681812	13720.670200140215	8237.447100205347	13510.608152361587	8111.332633411977
0.2623082388127803	10985.189478555218	10818.872741491085	15186.581084480753	14954.723422114577	17338.651527264276	17073.198545281015	19417.8086098843	19119.91285836211	23149.197689543387	22793.139117019546	0.24403440594847456	0.2439606981199653	13679.36615341995	8262.134676397778	13469.936466443352	8135.6422454165295
0.2638887779057103	10998.866808006787	10832.342995044404	15205.489581653494	14973.343238153071	17360.23957675992	17094.45608396231	19441.9854259118	19143.718768956576	23178.020468091916	22821.518571450873	0.2440344112491216	0.2439607034186991	13638.102288586088	8286.845104712062	13429.304347230121	8159.97435967857
0.26547884054176485	11012.585000026704	10845.853492504171	15224.454571530156	14992.018684406448	17381.892125175145	17115.77713409152	19466.234475805697	19167.59580525114	23206.929362081526	22849.982816778705	0.24403441660599995	0.2439607087736438	13596.87897792831	8311.578138905577	13388.712161314674	8184.328733729199
0.2670784841050822	11026.344091754292	10859.404270447429	15243.476105478452	15010.749811458185	17403.609231166134	17137.161753426833	19490.555825263546	19191.544031935475	23235.924449845857	22878.53193013183	0.24403442201974312	0.24396071418543255	13555.696591305546	8336.333531079348	13348.160272895359	8208.705123463646
0.26868776632556873	11040.144119917479	10872.99536504606	15262.554234297668	15029.536669332003	17425.390952740214	17158.609999087483	19514.9495392563	19215.56351298379	23265.00580885253	22907.165987786335	0.24403442749098986	0.24396071965470428	13514.555496204644	8361.111031694803	13307.649043825455	8233.103283160366
0.2703067452809827	11053.985120830019	10886.626812064029	15281.689008214831	15048.37930748811	17447.23734725148	17180.121927549477	19539.415682023482	19239.65431165008	23294.17351569727	22935.885065159822	0.24403443302038785	0.2439607251821059	13473.456057647243	8385.910389516968	13267.178833543323	8257.522965434473
0.2719354793990299	11067.867130388646	10900.29864685461	15300.880476880782	15067.277774819313	17469.14847139632	17201.6975946412	19563.954317068117	19263.816490463163	23323.427646097978	22964.68923680557	0.2440344386085915	0.24396073076829272	13432.398638312705	8410.731351676863	13226.749999174848	8281.963921287097
0.27357402745947257	11081.790184070513	10914.010904357843	15320.128689366642	15086.23211964756	17491.124381209363	17223.33705553939	19588.565507152256	19288.05011122222	23352.768274889324	22993.57857640721	0.24403444425626386	0.24396073641392654	13391.38359842822	8435.573663598858	13186.362895439379	8306.425900045782
0.2752224485962505	11095.7543169301	10927.76361909751	15339.433694159528	15105.242389719739	17513.165132058624	17245.040364764423	19613.249314291472	19312.35523499145	23382.19547601622	23022.55315677234	0.244034449964075	0.24396074211967683	13350.411295815371	8460.437069021165	13146.017874656245	8330.908649355173
0.27688080229961526	11109.759563596728	10941.556825178593	15358.79553915914	15124.308632204165	17535.27077864157	17266.80757617626	19638.005799750495	19336.731922095612	23411.709322528615	23051.613049827214	0.24403445573270233	0.24396074788622216	13309.482085939497	8485.321310017724	13105.715286863036	8355.411915249657
0.2785491484182772	11123.805958271534	10955.390556284503	15378.21427167357	15143.430893686762	17557.44137498036	17288.638742970088	19662.83502403789	19361.180232115083	23441.309886575145	23080.758326610863	0.24403446156283187	0.24396075371424736	13268.596321766265	8510.226126899477	13065.45547964517	8379.93544202717
0.28022754716156506	11137.893534724648	10969.26484567408	15397.689938415399	15162.609220166923	17579.6769744174	17310.533917671615	19687.737046901053	19385.700223880616	23470.997239397184	23109.989057268845	0.24403446745515803	0.24396075960444594	13227.754353832453	8535.151258250233	13025.238798140548	8404.478972255718
0.2819160591015993	11152.02232629231	10983.179726178858	15417.22258549774	15181.843657053732	17601.9776296108	17332.493152132756	19712.71192732114	19410.29195546852	23500.77145132277	23139.305311047487	0.2440344734103822	0.2439607655575205	13186.956530326046	8560.096440966707	12985.065585215576	8429.042246868368
0.28361474517547763	11166.192365874163	10997.135230200394	15436.812258430478	15201.134249162273	17624.343392530085	17354.516497527406	19737.759723508272	19434.955484195896	23530.63259176093	23168.70715628822	0.2440344794292144	0.24396077157418009	13146.203196940012	8585.061410160735	12944.936181274243	8453.625005030539
0.2853236666874746	11180.403685930054	11011.131389707107	15456.459002115855	15220.481040709261	17646.774314451188	17376.60400434646	19762.88049289592	19459.6908666151	23560.580729194946	23198.194660420995	0.24403448551237372	0.24396077765514323	13105.49469695799	8610.04589920165	12904.85092434194	8478.226984192617
0.2870428853112538	11194.656318477446	11025.168236231728	15476.162860844912	15239.884075309541	17669.27044595236	17398.755722393827	19788.074292136313	19484.498158509243	23590.61593117694	23227.767889958897	0.24403449166058605	0.2439607838011362	13064.831371261738	8635.04963971069	12864.810150084086	8502.847920088097
0.28877246309209376	11208.950295088236	11039.245800868168	15495.923878293075	15259.34339597174	17691.83183690914	17420.97170078147	19813.341177094833	19509.37741488666	23620.73826432114	23257.426910491566	0.24403449787458723	0.24396079001289425	13024.213558246382	8660.072361500934	12824.814191712998	8527.487546664197
0.2905124624491269	11223.28564688595	11053.364114268752	15515.742097516291	15278.859045094467	17714.458536489947	17443.251987925036	19838.681202845062	19534.32868997603	23650.947794297994	23287.171786679366	0.2440345041551208	0.24396079629116077	12983.64159388747	8685.113792601973	12784.86338006612	8552.145596118644
0.29226294617759224	11237.662404542625	11067.523206641175	15535.61756094673	15298.4310644621	17737.150593151186	17465.596631539098	19864.0944236633	19559.352037221008	23681.244585827648	23317.00258224702	0.24403451050293937	0.24396080263668773	12943.115811732598	8710.173659254331	12744.95804356318	8576.821798868012
0.294023977451102	11252.080598276021	11081.72310774566	15555.550310388926	15318.05949524086	17759.908054632804	17488.00567863263	19889.580893023624	19584.447509275207	23711.628702674057	23346.919359977594	0.2440345169188043	0.24396080905023657	12902.63654290419	8735.251685895026	12705.098508275114	8601.515883580316
0.29579561982392083	11266.540257846435	11095.963846891998	15575.540387015379	15337.744377974734	17782.73096795332	17510.4791755044	19915.140663592272	19609.615157997	23742.10020763827	23376.92218170633	0.24403452340348564	0.24396081553257734	12862.204116078094	8760.347595133353	12665.285097858869	8626.227577123325
0.29757793723326015	11281.041412553817	11110.245452936539	15595.587831362576	15357.48575258132	17805.61937940527	17533.017167738173	19940.77378722257	19634.855034444172	23772.659162552416	23407.01110831425	0.2440345299577626	0.2439608220844883	12821.818857453763	8785.461107724346	12625.518133495003	8650.956604508683
0.29937099400158496	11295.584091234525	11124.56795427907	15615.69268332651	15377.28365834751	17828.573334550074	17555.619700197836	19966.480314949193	19660.167188868465	23803.305628272843	23437.186199721684	0.24403453658242366	0.2439608287067583	12781.481090809219	8810.59194258973	12585.797934016213	8675.70268896548
0.3011748548389356	11310.16832225851	11138.93137886003	15635.854982158786	15397.13813392565	17851.592878213596	17578.286817022978	19992.260296983193	19685.551670710607	23834.039664674194	23467.44751488233	0.24403454327826637	0.24396083540018346	12741.191137552261	8835.739816840272	12546.124815906398	8700.465551940259
0.30298958484526295	11324.794133526128	11153.335754157384	15656.074766462229	15417.049217329213	17874.678054481163	17601.01856162399	20018.11378270639	19711.00852859486	23864.861330642743	23497.79511177673	0.24403455004609736	0.24396084216557157	12700.949316535145	8860.90444564633	12506.499093139544	8725.244912960567
0.30481524951277783	11339.461552464882	11167.781107183398	15676.352074186389	15437.016945928377	17897.82890669239	17623.814976676964	20044.04082066562	19736.537810323272	23895.77068406952	23528.229047405483	0.24403455688673267	0.24396084900373746	12660.75594423525	8886.085542341229	12466.921077342704	8750.040489748586
0.3066519147283146	11354.170606026619	11182.26746448188	15696.686942623655	15457.041356446181	17921.045477436794	17646.676104119375	20070.041458567794	19762.139562870867	23926.767781844417	23558.749377783468	0.24403456380099814	0.2439608559155069	12620.611334706657	8911.282818380278	12427.391077764332	8774.851998178288
0.3084996467757088	11368.921320684107	11196.794852124814	15717.079408404554	15477.1224849539	17944.32780854836	17669.60198514474	20096.11574327386	19787.813832379677	23957.852679849017	23589.35615793272	0.24403457078972937	0.2439608629017156	12580.51579949446	8936.49598327186	12387.909401180223	8799.679152203724
0.31035851233818973	11383.713722428014	11211.363295709387	15737.529507493533	15497.26036686693	17967.675941100828	17692.592660197966	20122.263720793446	19813.56066415349	23989.0254329502	23620.049441876236	0.24403457785377183	0.24396086996320773	12540.469647769816	8961.724744650535	12348.476352031343	8824.521663940512
0.3122285785007863	11398.547836763715	11225.972820354844	15758.037275184623	15517.455036940457	17991.08991540263	17715.648168970387	20148.485436279287	19839.38010265234	24020.286094993477	23650.829282631326	0.24403458499398026	0.2439608771008387	12500.473186222836	8986.96880820021	12309.09223230835	8849.379243575037
0.3141099127527488	11413.423688708035	11240.623450699259	15778.602746096863	15537.706529264984	18014.569770991766	17738.768550394663	20174.780934021404	19865.27219148677	24051.63471879611	23681.69573220284	0.2440345922112197	0.2439608843154731	12460.526719151065	9012.227877700701	12269.75734164752	8874.25159941893
0.31600258298998396	11428.341302786184	11255.315210896557	15799.225954170137	15558.014877262243	18038.115546630997	17761.953842640112	20201.150257441783	19891.236973412608	24083.071356140703	23712.648841576927	0.2440345995063658	0.24396089160798543	12420.630548374727	9037.501654946711	12230.471977253444	8899.138437836897
0.3179066575175057	11443.300703028266	11270.048124613037	15819.906932660308	15578.380113680369	18061.727280302293	17785.20408310721	20227.593449088126	19917.274490324828	24114.596057767823	23743.68866071371	0.24403460688030323	0.24396089897926101	12380.784973281436	9062.789839779492	12191.236433930695	8924.039463266265
0.3198222050518999	11458.301912966295	11284.822215024464	15840.645714135117	15598.802270589904	18085.405009202197	17808.519308423034	20254.11055062867	19943.384783252426	24146.208873369764	23774.815238541156	0.24403461433392828	0.24396090643019552	12340.99029088486	9088.092130107805	12152.051004139706	8948.95437823655
0.32174929472380437	11473.344955630764	11299.637504812648	15861.442330469443	15619.281379379081	18109.148769736366	17831.899554435862	20280.701602846086	19969.567892352403	24177.909851583314	23806.028622947964	0.2440346218681475	0.2439609139616954	12301.246795669198	9113.408221783582	12112.915977860801	8973.882883260492
0.32368799608040405	11488.429853547286	11314.494016162203	15882.296812840676	15639.817470749313	18132.958597514316	17855.34485621005	20307.366645631577	19995.82385690397	24209.699039982705	23837.328860776634	0.24403462948387772	0.24396092157467625	12261.554779778235	9138.737808726262	12073.831642767414	8998.824676942546
0.3256383790879404	11503.55662873354	11329.391770757471	15903.20919172448	15660.410574710986	18156.834527344567	17878.85524802121	20334.105717979462	20022.152715303233	24241.576485073198	23868.715997817108	0.24403463718204632	0.2439609292700658	12221.91453290917	9164.080582833849	12034.79828411527	9023.779455896933
0.32760051413423674	11518.725302695635	11344.330789778971	15924.179496889788	15681.060720578558	18180.776593228973	17902.430763350625	20360.918857980803	20048.554505056887	24273.542232283417	23900.190078799285	0.24403464496359192	0.2439609370488026	12182.326342279091	9189.436233938672	11995.816184725612	9048.746914702468
0.3295744720312385	11533.935896424884	11359.31109390023	15945.207757394348	15701.767936966151	18204.7848283576	17926.071434880232	20387.806102817693	20075.029262776592	24305.596325958606	23931.751147386323	0.24403465282946427	0.24396094491183531	12142.790492753498	9214.804449895862	11956.885625105351	9073.726745995693
0.33156032401756863	11549.188430394513	11374.332703284532	15966.294001580183	15722.532251783088	18228.85926510354	17949.7772944875	20414.767488757454	20101.577024173286	24337.738809353687	23963.399246167835	0.24403466078062364	0.2439609528601245	12103.307266758755	9240.184916495346	11918.006883355789	9098.718640377745
0.33355814176109866	11564.482924556101	11389.3956375814	15987.438257068648	15743.353692229035	18252.999935017317	17973.548373239923	20441.803051146344	20128.197824050974	24369.96972462577	23995.134416652512	0.24403466881804214	0.2439609608946419	12063.876944277436	9265.577317452058	11879.180235172622	9123.722286404576
0.33556799736153503	11579.819398336256	11404.499915923343	16008.640550755888	15764.23228478951	18277.206868821653	17997.38470138986	20468.912824403742	20154.891696300972	24402.289112827206	24026.956699261264	0.2440346769427035	0.24396096901636996	12024.499802921899	9290.981334440876	11840.405953917652	9148.737370624207
0.3375899633530214	11595.197870633177	11419.645556922473	16029.900908808071	15785.168055231208	18301.48009640606	18021.286308369225	20496.096842016035	20181.65867389597	24434.697013898338	24058.86613332012	0.24403468515560173	0.24396097722630367	11985.176117871888	9316.396647036076	11801.684310561977	9173.763577520382
0.3396241127067558	11610.618359813163	11434.832578667034	16051.219356656535	15806.161028597213	18325.81964682128	18045.253222784013	20523.355136530467	20208.49878888388	24467.19346666013	24090.862757052924	0.2440346934577439	0.24396098552544873	11945.906161890365	9341.822932711337	11763.015573687851	9198.80058950046
0.3416705188336247	11626.080883707125	11450.060998717994	16072.59591899303	15827.2112292023	18350.22554827389	18069.28547240895	20550.687739549023	20235.412072381867	24499.778508806914	24122.946607574228	0.24403470185014822	0.24396099391482345	11906.690205368213	9367.259866852779	11724.400009543635	9223.84808691917
0.343729255586852	11641.58545960715	11465.330834105667	16094.03061976495	15848.31868062827	18374.697828120807	18093.383084182125	20578.094681722334	20262.39855457035	24532.452176899096	24155.117720882114	0.24403471033384458	0.24396100239545723	11867.52851627674	9392.707122713327	11685.837882003747	9248.90574803669
0.34580039726466444	11657.132104262897	11480.642101326135	16115.523482170338	15869.483405719002	18399.236512863645	18117.54608419943	20605.575992743336	20289.45826468674	24565.214506355635	24187.376131850742	0.24403471890987552	0.24396101096839262	11828.421360181645	9418.1643714034	11647.329452565871	9273.97324899491
0.3478840186129729	11672.720833878082	11495.994816337816	16137.074528653067	15890.705426575716	18423.84162814318	18141.77449770908	20633.131701341077	20316.591231019316	24598.06553144662	24219.721874223087	0.24403472757929578	0.2439610196346832	11789.369000306353	9443.631281923037	11608.874980433844	9299.050263870973
0.34998019482807	11688.351664107013	11511.388994558056	16158.683780898049	15911.984764552302	18448.513198733875	18166.0683491063	20660.7618352746	20343.79748090133	24631.005285286035	24252.15498060386	0.24403473634317202	0.243961028395396	11750.371697449125	9469.107521090657	11570.4747223882	9324.136464563664
0.352089001559344	11704.02461005082	11526.824650859313	16180.351259826004	15933.321440250002	18473.251248537974	18190.42766192727	20688.46642132629	20371.077040704156	24664.033799823774	24284.67548245139	0.24403474520258434	0.24396103725160992	11711.429710020311	9494.592753544915	11532.128932895139	9349.23152085673
0.3542105149120084	11719.739686254008	11542.301799565976	16202.076985588745	15954.715473513059	18498.05580058003	18214.85245884417	20716.2454852958	20398.429935831773	24697.15110583845	24317.283410071006	0.24403475415862394	0.24396104620441664	11672.543294072151	9520.086641756352	11493.837864108384	9374.335100403987
0.35634481144984936	11735.496906700731	11557.82045445047	16223.860977563998	15976.16688342333	18522.92687700106	18239.342761658994	20744.099051993482	20425.85619071386	24730.357232929542	24349.97879260687	0.24403476321239626	0.2439610552549209	11633.712703299709	9545.588846011553	11455.60176580865	9399.446868672967
0.35849196819798806	11751.296284811275	11573.380628729925	16245.703254350565	15997.675688295685	18547.86449905301	18263.898591298333	20772.027145234184	20453.355828799926	24763.65220951001	24382.76165803493	0.24403477236501905	0.24396106440423998	11594.938189001754	9571.099024367519	11417.420885460451	9424.566488960758
0.36065206264566085	11767.137833438175	11588.982335062321	16267.60383376297	16019.24190567268	18572.868687092632	18288.51996780729	20800.029787830426	20480.9288725525	24797.036062798164	24415.632033154834	0.2440347816176239	0.24396107365350445	11556.220000106841	9596.616832654923	11379.295468182769	9449.693622369785
0.3628251727490157	11783.02156486274	11604.625585543046	16289.562732826647	16040.865552319821	18597.939460576006	18313.206910344077	20828.10700158622	20508.575343441113	24830.5088188103	24448.589943582727	0.2440347909713546	0.24396108300385877	11517.558383231983	9622.141924499068	11341.225756811444	9474.82792782737
0.3650113769339257	11798.94749079123	11620.310391701145	16311.579967772674	16062.54664422039	18623.07683805252	18337.959437174093	20856.25880729038	20536.29526193563	24864.070502352723	24481.635413743355	0.2440348004273692	0.2439610924564598	11478.953582589515	9647.673951242119	11303.211991821881	9499.96906201262
0.36721075409881926	11814.915622351085	11636.036764495628	16333.65555403257	16084.285196570328	18648.280837158953	18362.777565664113	20884.48522470986	20564.088647499764	24897.72113701382	24514.768466862297	0.2440348099868387	0.24396110201247856	11440.405840101652	9673.212562014349	11265.254411434289	9525.11667942768
0.3694233836175272	11830.925970087384	11651.804714311935	16355.789506233381	16106.081223773377	18673.551474613854	18387.661312276723	20912.786272583482	20591.95551858486	24931.460745156593	24547.98912495857	0.2440348196509488	0.24396111167309997	11401.915395315737	9698.757403637283	11227.353251527064	9550.270432303194
0.37164934534214805	11846.978543958756	11667.614250957951	16377.981838192083	16127.934739435575	18698.88876621114	18412.610692564056	20941.161968614768	20619.89589262285	24965.28934791008	24581.29740883624	0.24403482942089816	0.2439611214395228	11363.482485416811	9724.308120627888	11189.508745655883	9575.429970597848
0.3738887196059291	11863.073353333799	11683.465383660458	16400.23256291061	16149.845756360362	18724.292726814452	18437.625721162185	20969.612329465628	20647.909786020013	24999.206965161862	24614.693338076984	0.24403483929790087	0.24396113131295966	11325.107345321681	9749.86435525585	11151.721125137992	9600.594942055643
0.3761415872261661	11879.210406987228	11699.358121061348	16422.54169257053	16171.81428654334	18749.76337035107	18462.706411785177	20998.1373707495	20675.997214150273	25033.21361554993	24648.176931032114	0.24403484928318317	0.24396114129463747	11286.790207595099	9775.425747450907	11113.990618979093	9625.764992122538
0.3784080295071193	11895.389713095989	11715.2924712138	16444.909238527704	16193.84034116701	18775.3007098058	18487.852777219046	21026.737107024594	20704.158191348495	25067.309316454528	24681.74820481455	0.24403485937798763	0.24396115138579821	11248.531302484218	9800.991934821475	11076.317453900818	9650.939763952512
0.3806881282429484	11911.611279235436	11731.268441578497	16467.335211306992	16215.92393059556	18800.90475721497	18513.06482931585	21055.41155178708	20732.392730903794	25101.494083990146	24715.407175290922	0.2440348695835707	0.24396116158769698	11210.330857924651	9826.562552632764	11038.701854350977	9676.11889839638
0.38298196572066395	11927.875112375395	11747.286039019777	16489.81962059684	16238.065064369526	18826.575523660205	18538.342578987566	21084.1607174642	20760.70084505277	25135.767932997245	24749.15385707342	0.24403487990120373	0.2439611719016057	11172.189099543262	9852.137233797926	11001.144042499829	9701.302033986896
0.3852896247230969	11944.18121887631	11763.3452698018	16512.36247524394	16260.263751200546	18852.31301926238	18563.686036200117	21112.984615407422	20789.082544972734	25170.130877034124	24782.988263511797	0.24403489033217252	0.24396118232880934	11134.106250674464	9877.715608865954	10963.644238263369	9726.488806928974
0.38761118853188686	11960.529604485257	11779.446139584681	16534.963783247742	16282.519998965967	18878.11725317534	18589.09520996722	21141.883255885477	20817.53784077489	25204.58292836863	24816.910406685212	0.2440349008777791	0.2439611928706088	11096.08253239002	9903.297306036577	10926.202659329865	9751.678851115983
0.3899467409304866	11976.920274332146	11795.588653420678	16557.623551755205	16304.83381470364	18903.9882335799	18614.570108344444	21170.856648077603	20846.066741497663	25239.124097970096	24850.920297394263	0.24403491153934012	0.24396120352832126	11058.118163453415	9928.88195109507	10888.819521109574	9776.871798060834
0.39229636620718694	11993.353232925532	11811.77281575012	16580.341787055033	16327.205204606262	18929.925967677278	18640.110738422758	21199.90480006619	20874.669255099434	25273.754395500568	24885.017945152398	0.24403492231818708	0.24396121430327716	11020.213360318914	9954.469167398289	10851.495036748238	9802.067276886664
0.3946601491581577	12009.828484148735	11827.99863039756	16603.11849457229	16349.634174016088	18955.930461682954	18665.717106322496	21229.02771882995	20903.345388451857	25308.473829306695	24919.203358177852	0.24403493321566885	0.24396122519682487	10982.368337225635	9980.058575928677	10814.229417202994	9827.264914380852
0.3970381750905084	12026.346031255873	11844.266100567884	16625.953678862956	16372.12072741956	18982.001720820448	18691.389217187218	21258.225410236897	20932.095147332937	25343.28240641134	24953.476543385495	0.2440349442331482	0.24396123621032736	10944.583306122571	10005.649795219302	10777.022871183697	9852.464334920049
0.39943052982536675	12042.905876867691	11860.575228842205	16648.847343608155	16394.66486844164	19008.13974931475	18717.127075177257	21287.49787903703	20960.918536419824	25378.180132504873	24987.837506378197	0.2440349553720058	0.24396124734516397	10906.858476722147	10031.24244137248	10739.875605172012	9877.665160467383
0.4018372997009759	12059.508022967691	11876.92601717397	16671.799491608817	16417.266599840426	19034.344550386213	18742.930683463583	21316.845128855475	20989.815559281928	25413.167011937	25022.286251438632	0.2440349666336374	0.24396125860272996	10869.194056444801	10056.836127996445	10702.787823433522	9902.867010564078
0.40425857157581063	12076.152470897736	11893.318466884835	16694.81012477962	16439.92592350148	19060.61612624364	18768.80004422131	21346.26716218476	21018.786218373687	25448.243047707558	25056.82278152066	0.2440349780194552	0.24396126998443804	10831.590250511188	10082.430466266349	10665.75972804008	9928.069502333645
0.4066944328317112	12092.83922135438	11909.752578660762	16717.8792441439	16462.642840432432	19086.954478078507	18794.735158623553	21375.76398037834	21047.83051502765	25483.408241458797	25091.447098241097	0.24403498953088876	0.2439612814917163	10794.047261926346	10108.025064887945	10628.791518882383	9953.272250465583
0.4091449713770379	12109.568274384355	11926.228352547865	16741.00684982746	16485.417350757256	19113.359606057846	18820.736026834893	21405.335583642645	21076.948449447176	25518.662593465895	25126.15920187101	0.24403500116938415	0.2439612931260098	10756.565291408915	10133.619530017488	10591.88339362666	9978.474867163226
0.411610275649843	12126.339629380629	11942.745787948323	16764.192941053105	16508.24945371061	19139.831509318064	18846.802648004934	21434.981971030134	21106.14002069925	25554.00610262872	25160.959091327142	0.24403501293640414	0.2439613048887823	10719.144537514076	10159.213465347886	10555.035547766834	10003.67696217075
0.41409043462106226	12143.153285078195	11959.304883616305	16787.43751613484	16531.13914763225	19166.370185958272	18872.935020261895	21464.70314043186	21135.405226707262	25589.438766462907	25195.846764163354	0.24403502483342893	0.24396131678151245	10681.785196552984	10184.806472016498	10518.248174616136	10028.878142736387
0.41658553779772634	12160.009239549801	11975.905637653781	16810.740572471983	16554.086429961215	19192.975633033624	18899.13314070602	21494.49908856998	21164.74406424367	25624.96058109102	25230.82221656182	0.24403503686195674	0.24396132880569854	10644.487462653778	10210.398148642853	10481.521465328056	10054.078013623599
0.41909567522619073	12176.907490201878	11992.54804750647	16834.102106543527	16577.091297230265	19219.64784654883	18925.39700540319	21524.369810990527	21194.156528922817	25660.571541233858	25265.88544332453	0.24403504902350262	0.24396134096285443	10607.25152774388	10235.988091292325	10444.855608896352	10079.276177084539
0.4216209374953856	12193.848033770151	12009.232109959576	16857.52211390211	16600.15374505997	19246.386821451317	18951.726609378205	21554.315302055733	21223.642615193447	25696.27164020135	25301.036437864328	0.24403506131960057	0.24396135325451324	10570.077581586782	10261.575893479865	10408.250792178325	10104.472232859116
0.42416141574008476	12210.830866315577	12025.957821133703	16881.000589168387	16623.27376815311	19273.192551624772	18978.121946608397	21584.335554936795	21253.202316331517	25732.060869883946	25336.275192196375	0.24403507375180078	0.24396136568222582	10532.965811735485	10287.161146115977	10371.707199851051	10129.665778116323
0.4267172016441951	12227.85598321977	12042.725176480439	16904.53752602473	16646.451360288538	19300.065029882	19004.583010016606	21614.430561605895	21282.835624432373	25767.939220743065	25371.60169692882	0.24403508632167342	0.24396137824756114	10495.916403593961	10312.743437541183	10335.225014484022	10154.856407501735
0.42928838744406506	12244.923379181047	12059.534170778405	16928.132917209787	16669.686514315774	19327.004247958655	19031.109791465027	21644.600312829203	21312.542530403844	25803.90668180281	25407.01594125456	0.24403509903080692	0.24396139095210692	10458.92954040924	10338.322353492957	10298.804416518193	10180.043713095598
0.43187506593181346	12262.03304820977	12076.384798128676	16951.78675451202	16692.97922214866	19354.010196505926	19057.702281747985	21674.844798158647	21342.323023958135	25839.96324064012	25442.51791294162	0.2440351118808082	0.24396140379746944	10422.005403256975	10363.897477073595	10262.445584258065	10205.227284383029
0.4344773304586784	12279.18498362426	12093.277051950776	16975.499028764094	16716.329474759845	19381.082865084103	19084.360470585616	21705.164005924722	21372.177093604783	25876.10888337624	25478.107598324717	0.24403512487330278	0.24396141678527364	10385.144171106629	10389.468388789333	10226.14869392896	10230.406708289403
0.4370952749383861	12296.379178046282	12110.210924978213	16999.269729836637	16739.737262174614	19408.22224215547	19111.08434661683	21735.55792322856	21402.104726642803	25912.34359466724	25513.784982295892	0.2440351380099362	0.24396142991716488	10348.346020754427	10415.034666466992	10189.913919622544	10255.581569106318
0.4397289938505404	12313.615623396667	12127.186409254182	17023.098846632216	16763.202573464983	19435.428315077417	19137.873897392605	21766.026535934194	21432.1059091531	25948.66735769482	25549.550048295547	0.2440351512923725	0.24396144319480648	10311.611126892734	10440.595885293558	10153.741433359217	10280.751448529772
0.4423785822440318	12330.894310890963	12144.203496127262	17046.986367079306	16786.725396743746	19462.70107009557	19164.729109369146	21796.569828660886	21462.180625990895	25985.08015415716	25585.402778303353	0.24403516472229608	0.24396145661988192	10274.939662100747	10466.151617794763	10117.631405073684	10305.915925622918
0.4450441357404687	12348.215231034945	12161.262176247008	17070.932278126125	16810.30571915839	19490.04049233676	19191.649967900994	21827.187784775244	21492.328860777972	26021.581964259523	25621.34315282903	0.24403517830141086	0.24396147019409498	10238.331796845887	10491.70143380249	10081.584002621938	10331.074576807674
0.44772575053762753	12365.578373620168	12178.36243955957	17094.93656573449	16833.943526885083	19517.44656580201	19218.63645723413	21857.880386383367	21522.550595894958	26058.172766704927	25657.371150903153	0.24403519203144078	0.24396148391916878	10201.787699481472	10517.244900438003	10045.599391783588	10356.2269758326
0.4504235234129248	12382.983727719438	12195.504275303236	17118.99921487356	16857.638805122482	19544.919273359395	19245.688560498926	21888.647614322887	21552.845812473453	26094.852538684605	25693.486750067783	0.24403520591413103	0.24396149779684748	10165.307536306791	10542.781582148746	10009.677736310288	10381.37269381294
0.4531375517269096	12400.431281682475	12212.687672004164	17143.120209513865	16881.391538085863	19572.458596737233	19272.806259703444	21919.489448155295	21583.21449038852	26131.621255868933	25729.6899263675	0.24403521995124616	0.2439615118288957	10128.89147153031	10568.311040646862	9973.819197896402	10406.511299169622
0.4558679334267773	12417.921023131183	12229.91261747169	17167.29953262077	16905.20170900068	19600.06451651662	19299.98953572609	21950.405866157627	21613.656608250443	26168.478892397467	25765.980654339626	0.24403523414457226	0.2439615260170981	10092.539667256642	10593.832834870555	9938.023936163168	10431.6423575948
0.45861476704990445	12435.452938955179	12247.17909879397	17191.537166148326	16929.06930009651	19627.737012124428	19327.238368308717	21981.39684531461	21644.172143397045	26205.425420869637	25802.358907005007	0.24403524849591668	0.24396154036326204	10056.252283565234	10619.346521050204	9902.292108739726	10456.765432111919
0.4613781517274047	12453.027015307285	12264.487102333514	17215.833091033022	16952.994292600924	19655.476061826164	19354.55273604959	22012.46236131068	21674.761071885794	26242.46081233517	25838.82465585868	0.2440352630071078	0.2439615548692146	10020.029478480108	10644.851652644109	9866.623871233314	10481.880083017051
0.4641581871877068	12470.643237598855	12281.836613722598	17240.18728718738	16976.976666733124	19683.28164271866	19381.932616396203	22043.60238852178	21705.423368485743	26279.585036284403	25875.37787086022	0.24403527767999528	0.24396156953680537	9983.871407983825	10670.347780339886	9831.019377238117	10506.98586787749
0.4669549737601532	12488.301590495255	12299.227617858796	17264.599733493662	17001.01640169781	19711.153730722915	19409.377985638213	22074.81690000737	21736.159006669663	26316.79806063869	25912.018520424386	0.24403529251645129	0.24396158436790596	9947.778226009104	10695.834452010691	9795.47877832735	10532.082341487054
0.46976861237862133	12506.002057911046	12316.66009890025	17289.070407797288	17025.113475678667	19739.092300576573	19436.88881890003	22106.10586750199	21766.96795860572	26354.09985174038	25948.746571411226	0.24403530751837038	0.2439615993644092	9911.750084485859	10721.311212752014	9760.00222410541	10557.169055904727
0.4725992045851658	12523.744623005594	12334.134040261335	17313.59928690074	17049.267865832346	19767.097325826955	19464.465090133974	22137.469261407456	21797.85019514982	26391.490374343542	25985.5619891169	0.24403532268766784	0.24396161452823095	9875.787133336067	10746.777604850009	9724.589862199966	10582.245560424402
0.4754468525336833	12541.529268178143	12351.649424607824	17338.186346556788	17073.479548281837	19795.168778823358	19492.106772112675	22168.907050784284	21828.805685837124	26428.969591603713	26022.464737263657	0.24403533802628377	0.24396162986131	9839.889520441648	10772.233167717233	9689.241838235874	10607.311401520856
0.47831165899359906	12559.355975063223	12369.206233852361	17362.831561462128	17097.748498110188	19823.30663070977	19519.81383642196	22200.419203343477	21859.83439887403	26466.537465068133	26059.454777990217	0.2440353535361795	0.243961645365607	9804.057391740382	10797.677437983453	9653.958295898512	10632.366122896317
0.4811937273535759	12577.22472452601	12386.804449149815	17387.534905251014	17122.074689354136	19851.510851417625	19547.586253453515	22232.00568543847	21890.93630113006	26504.193954666134	26096.532071842095	0.24403536921934116	0.24396166104310693	9768.290891167708	10823.109949398786	9618.739376929589	10657.409265448805
0.4840931616252451	12595.135496657398	12404.444050892609	17412.29635048845	17146.458094997633	19879.78140965803	19575.42399239758	22263.66646205637	21922.11135812957	26541.939018698726	26133.696577761802	0.24403538507777658	0.24396167689581763	9732.590160659514	10848.530232816935	9583.58522110572	10682.440367231611
0.4870100664469608	12613.088270769347	12422.125018705958	17437.115868663765	17170.898686965284	19908.118272914428	19603.32702123541	22295.4014968098	21953.359534043393	26579.772613828864	26170.948253078815	0.24403540111351837	0.24396169292577136	9696.955340221524	10873.937816248275	9548.495966270566	10707.458963460289
0.4899445470875755	12631.08302539009	12439.847331443221	17461.993430184008	17195.39643611597	19936.521407435088	19631.295306732012	22327.21075192847	21984.68079168067	26617.694695071412	26208.287053499906	0.2440354173286237	0.24396170913502302	9661.38656790508	10899.332224804908	9513.471748372074	10732.46458652895
0.49289670945023945	12649.11973825932	12457.610967181185	17486.929004367317	17219.951312236302	19964.9907782255	19659.32881442868	22359.094188250656	22016.07509248052	26655.705215782986	26245.712933099152	0.24403543372517297	0.2439617255256534	9625.883979813196	10924.71298068855	9478.5127014108	10757.456765932962
0.4958666600762229	12667.198386323356	12475.415903215171	17511.922559436243	17244.563284033895	19993.52634904079	19687.427508635337	22391.051765214732	22047.54239650345	26693.804127651878	26283.22584430775	0.24403545030527193	0.24396174209976712	9590.447710090317	10950.07960315235	9443.618957503233	10782.435028316919
0.4988545061487607	12685.318945730189	12493.262116054471	17536.974062510926	17269.232319131068	20022.128082377923	19715.59135242332	22423.08344085042	22079.08266242328	26731.991380687643	26320.825737904408	0.2440354670710505	0.24396175885949342	9555.07789100334	10975.431608569808	9408.790646890178	10807.398897451814
0.5018603554969207	12703.481391824873	12511.149581417376	17562.08347960273	17293.958384057998	20050.795939468462	19743.820307617592	22455.1891717707	22110.69584751846	26770.266923211402	26358.512563004948	0.24403548402466482	0.24396177580698802	9519.774652873632	11000.76851032395	9374.0278978711	10832.347894146107
0.5048843165994948	12721.685699144251	12529.078274226322	17587.25077560696	17318.741444246018	20079.529880270224	19772.11433478908	22487.368913162478	22142.381907663435	26808.63070184482	26396.28626705208	0.24403550116829592	0.2439617929444304	9484.538124126848	11026.08981885435	9339.33083692938	10857.281536360271
0.5079264985889148	12739.93184141244	12547.048168603293	17612.475914296687	17343.58146402128	20108.32986346025	19800.47339324748	22519.622618778707	22174.140797320644	26847.082661500634	26434.14679580583	0.2440355185041507	0.24396181027402708	9449.368431320414	11051.395041652024	9304.699588676449	10882.19933911506
0.5109870112551897	12758.219791535546	12565.059237864658	17637.758858315396	17368.478406597642	20137.195846426453	19828.8974410331	22551.95024092902	22205.972469531374	26885.622745371547	26472.09409333266	0.24403553603446224	0.24396182779801073	9414.265699089505	11076.683683177922	9270.134275839664	10907.100814458448
0.5140659650498691	12776.549521596939	12583.111454516504	17663.099569170496	17393.43223407021	20166.12778526017	19857.386434909517	22584.351730471444	22237.876875907536	26924.250894920322	26510.128101995673	0.24403555376149064	0.24396184551863967	9379.230050239712	11101.95524494769	9235.63501934614	10931.985471541062
0.5171634710900281	12794.9210028522	12601.204790249647	17688.498007226364	17418.442907408506	20195.125634748223	19885.940330355792	22616.827036803465	22269.85396662295	26962.967049869185	26548.24876244423	0.24403557168752135	0.24396186343819962	9344.261605690699	11127.209225432482	9201.201938265003	10956.852816512343
0.5202796411622786	12813.33420572405	12619.33921593468	17713.95413169735	17443.510386449594	20224.189348364984	19914.5590815586	22649.376107853175	22301.90369040456	27001.77114818923	26586.45601360349	0.24403558981486836	0.24396188155900297	9309.360484506935	11152.445120079909	9166.83514983533	10981.702352541499
0.5234145877268029	12831.789099797412	12637.514701617058	17739.467900640928	17468.634629891327	20253.31887826453	19943.24264140455	22681.998890070492	22334.025994523818	27040.66312608998	26624.74979266413	0.24403560814587247	0.24396189988338998	9274.526803945657	11177.662421340588	9132.534769519698	11006.533579851035
0.5265684239214125	12850.285653814395	12655.7312165122	17765.03927095085	17493.815595285596	20282.51417527285	19971.99096147249	22714.695328418416	22366.22082478807	27079.64291800899	26663.130035072107	0.24403562668290274	0.24396191841372847	9239.760679405183	11202.86061858153	9098.300910951104	11031.345995626878
0.5297412635656308	12868.82383566908	12673.98872900033	17790.668198349904	17519.0532390312	20311.77518887955	20000.80399202535	22747.46536636377	22398.488125531432	27118.710456600795	26701.596674517798	0.24403564542835485	0.24396193715241363	9205.062224459369	11228.039198105223	9064.133685963694	11056.139094035607
0.5329332211648017	12887.403612402586	12692.287206621622	17816.354637383127	17544.347516367172	20341.10186723015	20029.68168200255	22780.308945868564	22430.82783960631	27157.86567272662	26740.14964292585	0.2440356643846541	0.24396195610187016	9170.431550915353	11253.197643189225	9030.033204651903	11080.912366265431
0.5361444119142209	12906.02495019794	12710.626616071158	17842.098541410734	17569.69838136582	20370.49415711802	20058.623979012053	22813.22600738098	22463.239908374482	27197.10849544366	26778.788870444605	0.24403568355425465	0.24396197526455077	9135.868768755812	11278.335433998145	8995.999575315509	11105.66530043725
0.5393749517032939	12924.68781437489	12729.006923193807	17867.899862600956	17595.10578692566	20399.952003976177	20087.6308293223	22846.21648982618	22495.724271698095	27236.438851994113	26817.514285435365	0.244035702939639	0.24396199464293764	9101.373986164108	11303.452047582716	8962.032904482447	11130.397381613497
0.5426249571197181	12943.392169384766	12747.428092979173	17893.758551922976	17620.569684764476	20429.475351869252	20116.70217785432	22879.280330597336	22528.280867930793	27275.85666779452	26856.32581446182	0.24403572254332	0.24396201423954178	9066.947309561074	11328.546957897488	8928.133296944667	11155.10809180094
0.5458945454536906	12962.13797880534	12765.890089556518	17919.67455913983	17646.090025412297	20459.064143485375	20145.83796817368	22912.417465546532	22560.90963390877	27315.36186642489	26895.223382279386	0.24403574236783968	0.24396203405690478	9032.58884362923	11353.619635817595	8894.300855779555	11179.796909973025
0.5491838347021408	12980.925205335752	12784.392876189788	17945.647832801398	17671.66675820455	20488.71832012821	20175.0381424827	22945.62782897583	22593.610504942015	27354.954369618106	26934.206911824782	0.24403576241576952	0.24396205409759797	8998.298691270873	11378.669549049344	8860.535682315007	11204.463311986532
0.5524929435729888	12999.753810791053	12802.936415272221	17971.678320236915	17697.299831274628	20518.437821708387	20204.302641611972	22978.911353627736	22626.38341480483	27394.634097248527	26973.276324204762	0.24403578268971327	0.24396207436422276	8964.076953629497	11403.696162133478	8826.83787614666	11229.106770580169
0.55582199148943	13018.623756097171	12821.520668321391	17997.765967548006	17722.98919154706	20548.222586735552	20233.631405012584	23012.26797067625	22659.22829572713	27434.40096732136	27012.431538685687	0.24403580319230356	0.24396209485941256	8929.923730127048	11428.698936472647	8793.20753517421	11253.726755403448
0.5591710985942444	13037.535001285542	12840.145595973921	18023.910719601277	17748.73478473023	20578.072552309954	20263.024370747768	23045.697609717485	22692.145078385096	27474.25489596144	27051.67247268247	0.24403582392620615	0.24396211558583045	8895.839118483942	11453.67733032303	8759.644755621906	11278.322733005509
0.5625403857541326	13056.487505488003	12858.811157980479	18050.112520021317	17774.536555309453	20607.98765411442	20292.481475485074	23079.200198760667	22725.133691892413	27514.195797402586	27090.999041748102	0.24403584489411728	0.24396213654617227	8861.82321470324	11478.63079875568	8726.149632023182	11302.894166802522
0.565929974564078	13075.481226931355	12877.517313200366	18076.371311183157	17800.39444653955	20637.967826405773	20322.00265448785	23112.775664218545	22758.19406379075	27554.223583976087	27130.411159562296	0.24403586609876543	0.24396215774316582	8827.876113072969	11503.558793630451	8692.722257220652	11327.440517042298
0.569339987351735	13094.516122932138	12896.264019596423	18102.68703420509	17826.308400437814	20668.013002006654	20351.58784160723	23146.423930898214	22791.326120040772	27594.33816609986	27169.908737920818	0.2440358875429113	0.24396217917957083	8793.997906192206	11528.460763603915	8659.362722400576	11351.961240827572
0.5727705471818436	13113.592149891225	12915.05123422969	18129.05962894122	17852.27835777665	20698.123112297	20381.236969273737	23180.144921991614	22824.529785012768	27634.539452267072	27209.491686724294	0.24403590922934865	0.24396220085817977	8760.188684999477	11553.336154140998	8626.071117097046	11376.455792102031
0.5762217778606706	13132.70926328861	12933.87891325425	18155.489033974285	17878.304258076467	20728.298087205876	20410.94996848919	23213.938559066362	22857.804981477573	27674.827349035248	27249.15991396744	0.2440359311609043	0.24396222278181828	8726.448538751341	11578.184407463297	8592.84752922086	11400.923621648457
0.5796938039404782	13151.867417677888	12952.747011911884	18181.97518660802	17904.386039598314	20758.537855202758	20440.72676881831	23247.80476205601	22891.15163059719	27715.20176101464	27288.913325727826	0.24403595334043873	0.2439622449533463	8692.777555049397	11603.004962554667	8559.692045020405	11425.36417702632
0.5831867507240184	13171.066566681018	12971.655484526736	18208.51802285997	17930.52363933653	20788.842343289336	20470.567298380287	23281.743449250866	22924.569651915346	27755.66259085735	27328.751826154723	0.24403597577084604	0.2439622673756562	8659.175819848198	11627.797255149111	8526.604749124963	11449.776902597398
0.5867007442690553	13190.306662982755	12990.604284500001	18235.117477453816	17956.71699301143	20819.211476990757	20500.471483840538	23315.754537288194	22958.058963348263	27796.20973924561	27368.67531745801	0.24403599845505494	0.2439622900516768	8625.64341747528	11652.560717731249	8493.58572458569	11474.161239552777
0.5902359113929144	13209.587658325449	13009.593364304734	18261.77348381218	17982.966035062123	20849.645180347423	20530.4392504024	23349.837941143043	22991.619481175374	27836.84310488087	27408.683699897192	0.24403602139602837	0.2439623129843693	8592.180430630688	11677.294779510237	8460.635052830912	11498.516625834163
0.5937923796770596	13228.90950350336	13028.622675480248	18288.485974048806	18009.270698638855	20880.143375906107	20560.470521798474	23383.9935741183	23025.251120029636	27877.56258447195	27448.776871769816	0.24403604459676612	0.2439623361767317	8558.786940399092	11701.998866409529	8427.752813705709	11522.84249615483
0.597370277471697	13248.272148357444	13047.692168626982	18315.254878961394	18035.63091559585	20910.705984711698	20590.565220282446	23418.22134783545	23058.953792888373	27918.368072724057	27488.95472940061	0.2440360680603014	0.2439623596317972	8525.463026271202	11726.672401068732	8394.93908547936	11547.138281990774
0.6009697339004076	13267.675541769651	13066.801793400904	18342.080128023714	18062.046616483683	20941.332926298302	20620.723266620367	23452.521172224624	23092.727411063523	27959.259462326892	27529.217167129817	0.24403609178970528	0.24396238335263506	8492.208766125143	11751.314802797511	8362.193944843952	11571.403411547188
0.6045908788648067	13287.11963165759	13085.95149850822	18368.961649378267	18088.51773054194	20972.024118680787	20650.944580082316	23486.892955515148	23126.57188419229	28000.23664394344	27569.56407730212	0.2440361157880843	0.2439624073423507	8459.024236278143	11775.925487615168	8329.517466949299	11595.637309789192
0.6082338430492322	13306.604364968929	13105.141231699921	18395.899369828563	18115.04418569171	21002.779478346052	20681.22907843381	23521.336604225726	23160.48712022757	28041.299506198262	27609.99535025519	0.2440361400585817	0.24396243160408693	8425.909511471167	11800.503868205938	8296.90972537687	11619.8393983664
0.611898757925461	13326.1296876759	13124.370939766233	18422.893214831565	18141.625908527967	21033.598920244363	20711.57667792712	23555.852023154803	23194.473025428208	28082.447935665987	27650.510874308096	0.2440361646043788	0.2439624561410235	8392.86466490198	11825.049353937618	8264.370792220812	11644.009095719084
0.6155857557574533	13345.695544769824	13143.64056853149	18449.943108490123	18168.262824312464	21064.48235778072	20741.987293293194	23590.43911537089	23228.529504349935	28123.68181685983	27691.110535750555	0.2440361894286944	0.24396248095637782	8359.889768199064	11849.561350805685	8231.90073800832	11668.145816926844
0.6192949696061266	13365.30188025535	13162.950062848096	18477.048973545057	18194.95485696547	21095.429702805875	20772.46083773219	23625.097782202487	23262.656459834856	28165.00103221958	27731.794218830328	0.2440362145347859	0.2439625060534064	8326.984891443048	11874.039261428174	8199.499631742947	11692.248973748647
0.6230265333341571	13384.948637145008	13182.299366591556	18504.210731367635	18221.701929058854	21126.4408656077	20802.99722290563	23659.827923228433	23296.853793002574	28206.405462100105	27772.561805742756	0.24403623992594822	0.2439625314354032	8294.15010323422	11898.482485124841	8167.167540981434	11716.31797470944
0.6267805816108112	13404.635757453714	13201.688422654684	18531.428301952026	18248.50396180818	21157.51575490262	20833.596358927367	23694.629436268366	23331.12140324015	28247.894984759987	27813.4131766187	0.24403626560551764	0.24396255710570244	8261.385470620357	11922.890417775605	8134.904531733599	11740.352224921342
0.6305572499168048	13424.363182192825	13221.117172942066	18558.70160390707	18275.360875065027	21188.654277826212	20864.258154354822	23729.502217372115	23365.45918819228	28289.469476348895	27854.348209512915	0.24403629157686785	0.2439625830676773	8228.691059160512	11947.262451908551	8102.710668571759	11764.3511262401
0.634356674549194	13444.130851364971	13240.585558364772	18586.03055444922	18302.27258730973	21219.85633992512	20894.98251618072	23764.446160810756	23399.867043752023	28331.128810896935	27895.366780393	0.24403631784341337	0.24396260932474112	8196.06693291897	11971.59797663847	8070.586014568806	11788.314077116083
0.6381789926262927	13463.938703957861	13260.093518834334	18613.415069393934	18329.239015643074	21251.121845147347	20925.769349823622	23799.46115906566	23434.34486405025	28372.872860301602	27936.46876312679	0.24403634440861063	0.24396263588034844	8163.513154447544	11995.896377638448	8038.530631319154	11812.240472625941
0.642024342092622	13483.786677939055	13279.640993257557	18640.85506314854	18356.26007577917	21282.45069583398	20956.618559119775	23834.547102819284	23468.892541446494	28414.701494316832	27977.654029471516	0.24403637127595476	0.24396266273799402	8131.029784896411	12020.157037260942	8006.54457903374	11836.12970457878
0.6458928617238878	13503.67471025016	13299.227919530867	18668.350448704212	18383.33568203763	21313.842792710147	20987.530046314205	23869.703880945042	23503.50996651901	28456.6145805409	28018.92244906192	0.2440363984489845	0.24396268990121484	8098.616883890703	12044.379334340338	7974.627916435711	11859.981161331758
0.6497846911319898	13523.60273680095	13318.854234534474	18695.901137627865	18410.465747335566	21345.29803487572	21018.503712051624	23904.931380496906	23538.197028054557	28498.61198440409	28060.273889398148	0.24403642593127983	0.2439627173735895	8066.274509627372	12068.562644303776	7942.780700817704	11883.794227854814
0.6536999707700591	13543.570692463938	13338.519874126945	18723.507040054683	18437.6501831801	21376.816319796802	21049.539455367838	23940.229486699878	23572.95361303883	28540.693569157305	28101.70821583428	0.24403645372646318	0.2439627451587392	8034.002718875185	12092.706339153927	7911.002988084219	11907.568285771646
0.6576388419375281	13563.578511068397	13358.224773139555	18751.1680646799	18464.888899660582	21408.397543296393	21080.63717368089	23975.59808293953	23607.779606646556	28582.859195859637	28143.225291566596	0.2440364818382007	0.24396277326032903	8001.801566950977	12116.809787397739	7879.29483271623	11931.302713274956
0.661601446785229	13583.626125394727	13377.96886537048	18778.884118751037	18492.18180544061	21440.041599545475	21111.796762782	24011.037050752064	23642.67489223128	28625.10872336651	28184.824977621414	0.2440365102702015	0.24396280168206608	7969.671107769012	12140.872354103252	7847.656287788879	11954.996885135304
0.6655879283205246	13603.7134671687	13397.752083579264	18806.655108059942	18519.52880775038	21471.748381053992	21143.01811682678	24046.54626981418	23677.63935131565	28667.44200831765	28226.50713284347	0.24403653902621894	0.24396283042770334	7937.611393849831	12164.89340088563	7816.087405022699	11978.650172745343
0.6695984304124688	13623.840467055703	13417.57435948113	18834.480936934913	18546.92981237889	21503.517778661844	21174.30112832639	24082.125617933034	23712.67286358143	28709.85890512509	28268.27161388409	0.24403656811005178	0.2439628595010369	7905.622476297896	12188.87228584895	7784.588234742172	12002.261944037862
0.6736330977969988	13644.007054654834	13437.435623741138	18862.36150823255	18574.384723665866	21535.34968152957	21205.645688138327	24117.774971035804	23747.775306859232	28752.359265960768	28310.118275188932	0.2440365975255427	0.24396288890590934	7873.704404828604	12212.808363594115	7753.158825896215	12025.831563492306
0.6776920760821589	13664.213158493167	13457.335805968574	18890.29672332983	18601.893444494064	21567.24397712939	21237.051685457613	24153.494203159637	23782.946557118674	28794.942940744557	28352.046968986248	0.2440366272765808	0.24396291864620798	7841.857227799017	12236.700985257048	7721.7992261061445	12049.358392180875
0.6817755117533548	13684.458706019976	13477.274834711232	18918.286482116193	18629.455876281365	21599.20055123609	21268.519007807838	24189.283186441513	23818.18648845832	28837.609777132173	28394.05754527495	0.24403665736710192	0.24396294872586716	7810.08099220274	12260.54949846305	7690.509481645189	12072.84178771777
0.6858835521786408	13704.74362360084	13497.252637449634	18946.3306829854	18657.071918972837	21631.2192879178	21300.04754103206	24225.14179110788	23853.494973095512	28880.35962050287	28436.149851812494	0.2440366878010884	0.24396297914886675	7778.375743675511	12284.353247311898	7659.2896374505945	12096.281104244292
0.6900163456140378	13725.067836511816	13517.269140591256	18974.42922282753	18684.741471032798	21663.30006952684	21331.637169283793	24261.0698854644	23888.871881356325	28923.192313947213	28478.323734102883	0.24403671858256906	0.24396300991923608	7746.7415265063755	12308.111572374124	7628.13973713154	12119.67569242511
0.6941740412088835	13745.431268933538	13537.324269464752	19002.581997020832	18712.46442943684	21695.442776690452	21363.28777501789	24297.067335885644	23924.317081665304	28966.1076982548	28520.5790353845	0.24403674971562223	0.24396304104105057	7715.178383640479	12331.823810673319	7597.059822978452	12143.024899434764
0.6983567890112157	13765.833843945316	13557.417948314125	19030.788899423624	18740.240689663817	21727.647288301545	21394.99923898141	24333.13400680467	23959.830440535305	29009.105611901854	28562.91559661798	0.24403678120437364	0.24396307251843521	7683.686356728431	12355.489295729436	7566.049936002586	12166.328068997245
0.702564739973187	13786.275483519416	13577.550100293092	19059.049822366393	18768.07014568808	21759.913481509695	21426.77144020479	24369.269760703006	23995.41182255758	29052.185891039324	28605.3332564744	0.24403681305299896	0.24396310435556398	7652.265486115124	12379.107357526198	7535.110115931369	12189.584541356657
0.7067980459565127	13806.756108514996	13597.720647459128	19087.364656643484	18795.952689971313	21792.241231711676	21458.604255992486	24405.474458100016	24031.06109039132	29095.348369480194	28647.83185132287	0.24403684526572306	0.2439631365566593	7620.915810802486	12402.677322424017	7504.240401168354	12212.793653182685
0.7110568597379514	13827.27563867212	13617.929510767535	19115.733291504825	18823.888213454316	21824.630412542017	21490.49756191369	24441.747957542357	24066.778104753277	29138.592878686944	28690.41121521813	0.24403687784682104	0.2439631691259963	7589.637368543539	12426.198513284791	7473.440828890074	12235.954737705644
0.7153413350148182	13847.833992606144	13638.176610065962	19144.15561464821	18851.876605549503	21857.080895864212	21522.451231793675	24478.090115594154	24102.562724408082	29181.91924775985	28733.07117988906	0.24403691080061968	0.24396320206789884	7558.430195798632	12449.670249382034	7442.711434999481	12259.067124622408
0.7196516264105322	13868.43108780137	13658.461864088109	19172.631512210577	18879.91775413222	21889.592551760757	21554.46513770399	24514.500786825833	24138.414806157263	29225.32730342371	28775.811574725583	0.2440369441314962	0.24396323538674383	7527.29432774568	12473.091846386436	7412.05225413572	12282.130140080117
0.7239878894801961	13889.066840605406	13678.785190448218	19201.16086876024	18908.011545533176	21922.165248524336	21586.53914995377	24550.97982380427	24174.334204829516	29268.816870016053	28818.632226767102	0.24403697784388106	0.2439632690869587	7496.229798336979	12496.462616437115	7381.463319729548	12305.143106749747
0.7283502807162107	13909.741166223086	13699.14650563503	19229.7435672885	18936.157864530116	21954.79885264821	21618.67313708027	24587.527077082046	24210.320773270163	29312.387769474437	28861.532960689932	0.24403701194225627	0.2439633031730251	7465.236640244722	12519.781868036836	7350.944663954433	12328.105343719013
0.7327389575539218	13930.45397871044	13719.545725005904	19258.379489201387	18964.356594339726	21987.49322881683	21650.866965839636	24624.142395186944	24246.374362330782	29356.039821323888	28904.513598794965	0.24403704643115853	0.2439633376494776	7434.3148849261925	12543.04890611954	7320.496317784302	12351.016166564077
0.7371540783773028	13951.205190968854	13739.98276278101	19287.068514311573	18992.60761660967	22020.24823989662	21683.120501197813	24660.825624611633	24282.494820859043	29399.7728426646	28947.57396099557	0.2440370813151781	0.2439633725209041	7403.464562588371	12566.263031981885	7290.118310965598	12373.8748872797
0.74159580252467	13971.994714738816	13760.457532037226	19315.810520829815	19020.91081141014	22053.063746926215	21715.43360632095	24697.576609802734	24318.681995688006	29443.586648158995	28990.713864804857	0.24403711659895952	0.24396340779194878	7372.685702246148	12589.423543352634	7259.8106720699	12396.680814346299
0.746064290294433	13992.822460594283	13780.969944702549	19344.60538535718	19049.266057226232	22085.939609107587	21747.806142566656	24734.395193150936	24354.935731626294	29487.481050019895	29033.933125323965	0.24403715228720302	0.24396344346730928	7341.978331708349	12612.529734342359	7229.573428481352	12419.433252689429
0.7505597029508803	14013.688337936303	13801.519911549845	19373.452982876268	19077.673230949298	22118.87568379607	21780.23796947419	24771.281214979797	24391.255871447163	29531.45585799719	29077.23155522908	0.24403718838466512	0.2439634795517408	7311.342477556318	12635.580895390362	7199.406606362201	12442.131503586192
0.7550822027299987	14034.59225498717	13822.107342190982	19402.353186743174	19106.13220786889	22151.871826491155	21812.72894475525	24808.234513535477	24427.642255878167	29575.510879365655	29120.608964759096	0.24403722489615867	0.2439635160500541	7280.77816521097	12658.576313347556	7169.310230755247	12464.774864826817
0.7596319528453285	14055.534118784313	13842.732145071066	19431.305868679094	19134.64286166484	22184.927890826977	21845.27892428497	24845.254924976052	24464.094723591108	29619.645918912214	29164.065161703675	0.24403726182655378	0.24396355296711822	7250.2854189137	12681.515271432698	7139.2843255396	12487.362630615942
0.7642091174938536	14076.513835174343	13863.394227462282	19460.310898762087	19163.205064398786	22218.043728562883	21877.887762092218	24882.342283361028	24500.61311119118	29663.860778923423	29207.59995139034	0.24403729918077943	0.24396359030785936	7219.864261746407	12704.39704922866	7109.328913426492	12509.89409153955
0.7688138618619275	14097.53130880689	13884.093495458019	19489.368145418688	19191.81868650608	22251.219189573876	21910.555310350428	24919.49642064059	24537.197253206705	29708.155259172767	29251.213136672224	0.24403733696382196	0.24396362807726263	7189.51471562637	12727.220922662877	7079.444016004913	12532.36853462411
0.7734463521312342	14118.58644312861	13904.829853966876	19518.47747541556	19220.483596787544	22284.454121841107	21943.281419368177	24956.71716664503	24573.8469820786	29752.52915690792	29294.904517915547	0.24403737518072857	0.24396366628037344	7159.236801311374	12749.98616398871	7049.629653715529	12554.785243263468
0.7781067554847866	14139.67914037695	13925.60320670659	19547.638753851003	19249.19966240113	22317.748371442223	21976.06593757967	24994.004349073883	24610.562128149748	29796.98226683799	29338.67389298697	0.24403741383660577	0.2439637049222965	7129.0305384551175	12772.692041866481	7019.8858459098265	12577.143497313373
0.7827952401129585	14160.809301574407	13946.4134561983	19576.85184414699	19277.96674885404	22351.101782542242	22008.908711535783	25031.35779348577	24647.34251965495	29841.514381121317	29382.52105724165	0.24403745293662116	0.2439637440081978	7098.8959455695	12795.337821261957	6990.21261081798	12599.442572994158
0.7875119752195561	14181.976826521997	13967.260503760195	19606.11660804025	19306.78471999397	22384.51419738343	22041.809585894054	25068.77732328707	24684.187982709755	29886.125289351996	29426.445803509916	0.24403749248600454	0.24396378354330414	7068.833040037192	12817.92276345659	6960.609965552576	12621.681742896326
0.792257131027923	14203.181613793495	13988.14424950178	19635.43290557429	19335.653438001238	22417.98545627618	22074.76840340974	25106.262759721696	24721.098341300465	29930.81477854777	29470.447922085365	0.24403753249004734	0.2439638235329062	7038.841838167049	12840.446126128547	6931.0779261766	12643.86027606111
0.7970308787870847	14224.423560729214	14009.06459231779	19664.800595090874	19364.5727633804	22451.515397589326	22107.785004926263	25143.813921860277	24758.07341727341	29975.582633137103	29514.527200712157	0.24403757295410441	0.24396386398235628	7008.922355144285	12862.907163223252	6901.616507641505	12665.977437860332
0.8018333907779276	14245.702563429797	14030.021429882061	19694.219533221483	19393.542554951855	22485.10385774039	22140.8592293656	25181.43062658924	24795.113030324243	30020.428634946198	29558.68342457224	0.24403761388359393	0.24396390489707107	6979.074605074711	12885.305125032552	6872.225723834243	12688.03249005787
0.8066648403194178	14267.018516750246	14051.01465864162	19723.689574879092	19422.56266984369	22518.750671186226	22173.990913719063	25219.11268860039	24832.21699798761	30065.352563186585	29602.916376272995	0.2440376552840005	0.2439639462825324	6949.2986009968445	12907.639258185402	6842.905587604269	12710.024690832943
0.8115254017748545	14288.371314293703	14072.044173810687	19753.21057324963	19451.632963483447	22552.455670413274	22207.17989303784	25256.85992037993	24869.385135626573	30110.3541944421	29647.225835834783	0.24403769716087179	0.24396398814428671	6919.594354885165	12929.908805631101	6813.6561107351445	12731.953294712119
0.8164152505581643	14309.760848405418	14093.109869364478	19782.78237978369	19480.75328958962	22586.218685928117	22240.42600042336	25294.67213219797	24906.617256421832	30155.43330265634	29691.611580678	0.24403773951982285	0.24396403048794701	6889.961877644062	12952.113006609492	6784.477303955704	12753.817552570254
0.8213345631402307	14331.187010166423	14114.211638033252	19812.404844187815	19509.923500163426	22620.039546247575	22273.7290670179	25332.54913209743	24943.913171361233	30200.589659119487	29736.073385610638	0.24403778236653645	0.24396407331919354	6860.401179122273	12974.251096657477	6755.369176978245	12775.616711669602
0.8262835170552626	14352.649689387508	14135.34937129623	19842.077814416247	19539.143445480513	22653.91807788927	22307.088921995113	25370.490725883443	24981.27268922916	30245.823032455708	29780.61102281568	0.24403782570676155	0.2439641166437737	6830.912268163636	12996.322307686321	6726.3317385055125	12797.350015672855
0.8312622909072027	14374.148774603189	14156.522959375676	19871.801136662605	19568.412974082752	22687.854105362137	22340.505392550727	25408.49671711284	25018.695616596127	30291.133188610613	29825.22426183867	0.2440378695463169	0.2439641604675036	6801.495152559597	13018.32586786244	6697.364996209275	12819.016704563983
0.8362710643761712	14395.684153065253	14177.732291230552	19901.574655351043	19597.731932769595	22721.847451156398	22373.978303892643	25446.566907082848	25056.18175780775	30336.51989083782	29869.91286957463	0.24403791389109072	0.24396420479626948	6772.149839083664	13040.2610016549	6668.468956758734	12840.616014686413
0.8413100182249524	14417.255710736892	14198.977254550737	19931.39821312816	19627.100166590062	22755.897935734294	22407.507479231845	25484.701094820753	25093.730914974527	30381.98289968667	29914.676610255876	0.2440379587470407	0.24396424963602723	6742.876333516557	13062.126929879189	6639.64362584427	12862.147178773768
0.8463793343055166	14438.863332286404	14220.257735750787	19961.27165085435	19656.51751883421	22790.005377520254	22441.092739772655	25522.899077072932	25131.342887960975	30427.52197298915	29959.515245439106	0.2440380041201963	0.2439642949928038	6713.674640622456	13083.922869605944	6610.889008169062	12883.609425913543
0.8514791955655843	14460.506901080991	14241.573619963994	19991.19480759532	19685.983831024965	22824.169592891223	22474.73390470344	25561.16064829401	25169.017474375218	30473.13686584701	30004.42853399301	0.24403805001665888	0.24396434087269797	6684.544764174614	13105.64803421218	6582.205107438844	12905.001981501468
0.8566097860552276	14482.18629918066	14262.924791036054	20021.16752061364	19715.4989429094	22858.39039616704	22508.43079118667	25599.485600636097	25206.75446955791	30518.827330618948	30049.416232085066	0.24403809644260194	0.24396438728188236	6655.486706989352	13127.301633410156	6553.591926419176	12926.324067337438
0.861771290933513	14503.901407332114	14284.311131519384	20051.189625360406	19745.06269245094	22892.66759960094	22542.18321435006	25637.8737239382	25244.553666572257	30564.593116908003	30094.478093169713	0.24403814340427407	0.24396443422660194	6626.500470884144	13148.882873161696	6525.049466909841	12947.574901560321
0.8669638964751838	14525.652104962355	14305.732522666609	20081.260955466445	19774.67491582045	22927.001013369503	22575.99098727636	25676.324805714958	25282.414856192685	30610.433971548176	30139.61386797483	0.24403819090799722	0.24396448171317706	6597.586056712549	13170.390955717303	6496.577729756478	12968.75369864516
0.8721877900773816	14547.438270172699	14327.188844424854	20111.381342734046	19804.335447388337	22961.39044556331	22609.85392099442	25714.838631146187	25320.33782689479	30656.34963859196	30184.823304489793	0.2440382389601699	0.24396452974800326	6568.743464414496	13191.825079703704	6468.1767148934305	12989.859669470228
0.877443160266411	14569.259779732682	14348.679975429464	20141.550617128658	19834.044119715963	22995.835702177388	22643.771824469375	25753.414983066214	25358.32236484439	30702.3398592977	30230.10614795245	0.24403828756726548	0.2439645783375526	6539.972692952026	13213.184439971112	6439.846421289258	13010.892021201551
0.8827301967045416	14591.116509073561	14370.205792997898	20171.768606769918	19863.800763547242	23030.33658710107	22677.744504593073	25792.05364195255	25396.368253886827	30748.40437211604	30275.4621408364	0.24403833673583672	0.24396462748837466	6511.273740333039	13234.468227627687	6411.586846997961	13031.849957355298
0.8880490901968541	14613.008332282334	14391.76617312365	20202.035137923453	19893.60520780031	23064.89290210859	22711.771766174614	25830.75438591535	25434.475275536348	30794.542912677458	30320.891022838357	0.2440383864725129	0.24396467720709658	6482.646603689995	13255.675630173646	6383.397989187855	13052.732677860186
0.8934000326981257	14634.935122095696	14413.360990470377	20232.350034992567	19923.45727955945	23099.504446849693	22745.853411931104	25869.5169906869	25472.64320896584	30840.75521377973	30366.392530865924	0.24403843678400342	0.24396472750042528	6454.091279218439	13276.805831369944	6355.279844115023	13073.539378972724
0.8987832173197573	14656.896749893578	14434.990118365517	20262.713120509412	19953.356804066323	23134.171018839468	22779.989242477706	25908.341229610327	25510.871830995642	30887.04100537447	30411.96639902431	0.2440384876770972	0.24396477837514755	6425.607762185391	13297.858011220582	6327.232407117495	13094.269253254868
0.904198838336744	14678.893085693104	14456.653428794321	20293.124215126627	19983.30360471181	23168.892413448957	22814.17905631834	25947.22687362899	25549.160916083176	30933.40001455457	30457.612358603976	0.24403853915866522	0.2439648298381314	6397.196046977304	13318.831346069463	6299.255672669038	13114.921489659697
0.9096470911946843	14700.9239981424	14478.350792393807	20323.583137608905	20013.297503027654	23203.668423895422	22848.422649836142	25986.173691275693	25587.51023631228	30979.83196554132	30503.33013806796	0.24403859123565924	0.24396488189632645	6368.856127092149	13339.725008561276	6271.3496343668085	13135.49527349975
0.915128172516836	14722.98935451446	14500.082078446636	20354.089704824502	20043.33831867812	23238.49884123277	22882.719817284004	26025.181448661933	25625.919561382627	31026.336579671643	30549.119463039253	0.24403864391511562	0.24396493455676607	6340.587995146401	13360.538167636842	6243.514284940204	13155.989786436781
0.9206422801112097	14745.089020700922	14521.847154875053	20384.643731736753	20073.425869451617	23273.383454341823	22917.070350774993	26064.249909467027	25664.388658599022	31072.913575385155	30594.98005628815	0.24403869720415328	0.24396498782656717	6312.391642875271	13381.269988518208	6215.749616250861	13176.404206474312
0.9261896129777101	14767.22286120584	14543.645888234745	20415.245031395516	20103.559971252325	23308.322049920633	22951.47404027284	26103.37883492729	25702.917292860766	31119.562668211274	30640.911637719513	0.2440387511099772	0.24396504171293207	6284.267061156919	13401.919632744044	6188.055619316408	13196.737707990222
0.931770371315315	14789.390739139651	14565.478143708848	20445.893414928843	20133.740438091936	23343.314412474945	22985.930673582516	26142.567983825393	25741.50522665112	31166.28357075659	30686.913924360273	0.24403880563987856	0.2439650962231487	6256.2142400057055	13422.48625813704	6160.432284305338	13216.989461700432
0.9373847565293029	14811.592516212808	14587.343785101742	20476.588691534318	20163.96708208115	23378.360324308345	23020.440036340584	26181.817112479315	25780.152220026503	31213.07599269172	30732.986630346615	0.2440388608012349	0.2439651513645923	6228.2331685971	13442.969018847682	6132.879600557499	13237.158634702675
0.9430329712385201	14833.828052729847	14609.24267483317	20507.330668470855	20194.239713421608	23413.45956551295	23055.001912005944	26221.125974731953	25818.85803060621	31259.939640738943	30779.129466911694	0.24403891660151242	0.24396520714472678	6200.323835281888	13463.367065358907	6105.397556601558	13257.24439048674
0.9487152192826929	14856.097207583098	14631.17467393205	20538.1191510501	20224.5581403974	23448.61191395958	23089.61608185025	26260.49432194014	25857.622413561603	31306.874218659144	30825.342142372825	0.2440389730482663	0.24396526357110426	6172.486227542162	13483.679544381797	6077.986140116118	13277.245888838544
0.9544317057297852	14878.39983824639	14653.139642030297	20568.953942627788	20254.922169366604	23483.81714528792	23124.282324948203	26299.92190296366	25896.44512160536	31353.87942723872	30871.62436211866	0.2440390301491426	0.24396532065136828	6144.720332070719	13503.905599017628	6050.6453379872255	13297.162285951898
0.9601826368833979	14900.735800769246	14675.137437357009	20599.834844595785	20285.331604753294	23519.0750328975	23159.000418168485	26339.408464155124	25935.325904981262	31400.95496427761	30917.97582859707	0.24403908791187842	0.24396537839325255	6117.026134755928	13524.044368700124	6023.3751363256015	13316.992734454572
0.9659682202902156	14923.10494977046	14697.167916732333	20630.76165637326	20315.78624903915	23554.385347937587	23193.77013616421	26378.95374934872	25974.26451145357	31448.10052457585	30964.396241302533	0.24403914634430354	0.24396543680458416	6089.403620643308	13544.09498909954	5996.175520413322	13336.736383263022
0.9717886647474951	14945.507138431958	14719.230935561247	20661.7341753983	20346.285902754884	23589.74785929766	23228.591251363145	26418.557499849536	26013.260686296086	31495.315799920896	31010.88529676304	0.2440392054543408	0.24396549589328373	6061.852774000494	13564.056592259556	5969.046474744566	13356.39237768203
0.9776441803106027	14967.942218492784	14741.326347827659	20692.752197119633	20376.830364472236	23625.162333597993	23263.463533958595	26458.219454423062	26052.31417228195	31542.600479075165	31057.442688528085	0.24403926525000846	0.2439655556673659	6034.373578321189	13583.928306583315	5941.98798307986	13375.959859484807
0.9835349783005937	14990.410040242961	14763.454006088525	20723.815514988233	20407.419430795817	23660.628535180098	23298.38675190014	26497.939349284465	26091.4247096733	31589.954247763253	31104.06810715627	0.24403932573942	0.24396561613494186	6006.966016310267	13603.709256788716	5915.000028381124	13395.437966777012
0.9894612713118381	15012.910452517319	14785.61376146747	20754.923920448822	20438.052896354417	23696.146226097044	23333.36067088372	26537.716918087837	26130.592036210204	31637.376788659138	31150.761240202188	0.24403938693078744	0.24396567730421964	5979.630069885869	13623.398563901894	5888.082592837047	13414.825834025629
0.9954232732196957	15035.44330268931	14807.805463648989	20786.077202931472	20468.730553793062	23731.71516610388	23368.385054342598	26577.55189191541	26169.81588710053	31684.867781373436	31197.521772204378	0.24403944883241846	0.24396573918350517	5952.365720210364	13642.995345314965	5861.235657909885	13434.122592160478
1.0014211991882311	15058.00843666504	14830.028960872409	20817.275149843314	20499.452193764708	23767.335112648234	23403.459663437912	26617.443999267125	26209.09599500941	31732.426902440886	31244.349384672805	0.24403951145272246	0.24396580178120428	5925.172947716201	13662.498714828864	5834.459204330109	13453.327368550003
1.0074552656779823	15080.605698877243	14852.28409992603	20848.51754656037	20530.21760492224	23803.005820860995	23438.58425704955	26657.392966050178	26248.43209004904	31780.05382530801	31291.24375607672	0.24403957480020855	0.2439658651058222	5898.051732046995	13681.907782511786	5807.7532120426185	13472.4392868625
1.013525690453769	15103.234932278796	14874.570726140593	20879.804176418642	20561.026573909505	23838.72704354613	23473.758591765964	26697.39851556765	26287.823899767307	31827.748220319554	31338.204561831124	0.24403963888348676	0.24396592916596777	5871.002052112017	13701.221654803492	5781.117660287535	13491.457467236556
1.0196326925925556	15125.895978337092	14896.888683384013	20911.134820706364	20591.87888535411	23874.498531171965	23508.98242187595	26737.460368508768	26327.271149138578	31875.509754706934	31385.23147428587	0.24403970371127195	0.24396599397035076	5844.023886122042	13720.439434597269	5754.552527612541	13510.381026305258
1.0257764924913542	15148.588677027772	14919.237814054906	20942.509258655475	20622.774321858535	23910.32003186137	23544.255499358573	26777.578242937936	26366.77356055247	31923.338092575166	31432.324162712262	0.2440397692923817	0.24396605952778674	5817.117211532081	13739.560221090913	5728.057791820727	13529.209077068605
1.0319573118751795	15171.312866828643	14941.61795907689	20973.92726743325	20653.712663992363	23946.19129138231	23579.577573874267	26817.751854284175	26406.33085380389	31971.232894890338	31479.48229329126	0.24403983563573992	0.24396612584719593	5790.282005087938	13758.583109880798	5701.633429999696	13547.940728936344
1.0381753738050519	15194.06838471369	14964.02895789227	21005.38862213412	20684.69369028361	23982.112053138488	23614.94839275501	26857.98091533067	26445.942746082073	32019.193819467193	31526.70552910039	0.24403990275037657	0.2439661929376054	5763.518242824823	13777.507192956284	5675.279418553226	13566.575087797828
1.0444309026860459	15216.85506614699	14986.470648456583	21036.893095771324	20715.71717721125	24018.082058159882	23650.36770099581	26898.265136204216	26485.608951961047	32067.220520956544	31573.9935301025	0.24403997064543106	0.24396626080815034	5736.825900081778	13796.331558717415	5648.995733213844	13585.111256054603
1.05072412427539	15239.672745076803	15008.942867232343	21068.440459268808	20746.782899196663	24054.1010450935	23685.835241244968	26938.604224364833	26525.32918338878	32115.31265083299	31621.345953132753	0.24404003933015025	0.24396632946807528	5710.204951502848	13815.055291971192	5622.782348999986	13603.548332487233
1.057055265690613	15262.521253929412	15031.445449183186	21100.030481452835	20777.89062859562	24090.16875019384	23721.350753794955	26978.99788459519	26565.10314967698	32163.469857382282	31668.762451886614	0.24404010881389315	0.24396639892673563	5683.655371032655	13833.677473907359	5596.639240260003	13621.885412367992
1.0634245554177415	15285.40042360319	15053.97822776796	21131.662929043825	20809.040135690193	24126.2849073136	23756.913976573225	27019.445818990163	26604.930557490803	32211.69178568897	31716.24267690755	0.2440401791061303	0.24396646919359802	5657.17713195039	13852.197182177566	5570.5663806807715	13640.121587465517
1.0698322233195456	15308.310083462668	15076.541034934899	21163.33756664824	20840.231188680795	24162.449247894474	23792.52464513312	27059.947726946564	26644.811110838742	32259.97807762417	31763.78627557504	0.24404025021644518	0.24396654027824255	5630.770206855144	13870.613490851596	5544.5637432807125	13658.255946022458
1.0762785006438331	15331.250061332443	15099.13370111562	21195.054156750277	20871.463553677942	24198.66150095766	23828.182492644544	27100.503305152564	26684.74451106221	32308.32837183299	31811.392892092157	0.24404032215453653	0.24396661219036547	5604.434567690594	13888.925470457412	5518.63130043447	13676.287572802976
1.0827636200317978	15354.220183491432	15121.75605521948	21226.81245970398	20902.736994694547	24234.921393094897	23863.887249885167	27141.112247577672	26724.730456825648	32356.742303722644	31859.06216747389	0.24404039493021906	0.2439666849397772	5578.170185737312	13907.13218796812	5492.76902386127	13694.215549062006
1.089287815526412	15377.220274666683	15144.40792462744	21258.61223372476	20934.051273637546	24271.228648458866	23899.6386452309	27181.774245461984	26764.768644105952	32405.21950544964	31906.79373953454	0.24404046855342534	0.24396675853640606	5551.977031617193	13925.232706801035	5466.9768846363295	13712.038952565752
1.0958513225808764	15400.250158027637	15167.089135186488	21290.453234881614	20965.406150300234	24307.58298875422	23935.436404647204	27222.48898730621	26804.858766182748	32453.759605908002	31954.58724287611	0.2440405430342055	0.24396683299030011	5525.855075322324	13943.226086876355	5441.254853201332	13729.756857603788
1.1024543780671139	15423.309655180155	15189.79951120359	21322.335217088872	20996.801382354028	24343.984133228358	23971.28025167967	27263.256158861328	26845.000513627863	32502.362230716895	32002.44230887594	0.24404061838273164	0.24396690831162646	5499.804286197061	13961.111384577118	5415.602899376769	13747.368335017003
1.1090972202843215	15446.398586160583	15212.538875440136	21354.25793209814	21028.23672534084	24380.431798662117	24007.169907445408	27304.075443118232	26885.193574295718	32551.027002208364	32050.35856567513	0.24404069460929692	0.24396698451067497	5473.824632961536	13978.887652788311	5390.020992368227	13764.872452215292
1.115780088967567	15469.516769429996	15235.307049105979	21386.22112949041	21059.71193266498	24416.925699360894	24043.105090623772	27344.946520297774	26925.437633312973	32599.75353941554	32098.335638166365	0.24404077172431798	0.2439670615978584	5447.916083720047	13996.553940923885	5364.509100757539	13782.268273136579
1.1225032252964444	15492.664021868271	15258.103851853739	21418.22455666797	21091.22675558533	24453.46554714538	24079.085517447522	27385.869067840435	26965.732373068633	32648.541458060303	32146.37314798208	0.24404084973833526	0.24396713958371394	5422.078605951043	14014.10929489322	5339.067192525836	13799.554858306423
1.1292668719037753	15515.840158768258	15280.929101773065	21450.26795884643	21122.780943207512	24490.051051342543	24115.110901693864	27426.842760396274	27006.07747320408	32697.390370541383	32194.47071348269	0.24404092866201713	0.24396721847890493	5396.312166535296	14031.552757165395	5313.695235060761	13816.731264852919
1.1360712728843656	15539.04499383005	15303.782615384944	21482.3510790469	21154.374242476115	24526.68191877669	24151.180954675656	27467.867269814917	27046.472610603232	32746.299885922483	32242.627949744823	0.2440410085061581	0.24396729829422317	5370.616731730988	14048.883366690949	5288.393195135985	13833.796546443366
1.1429166738038161	15562.278339154918	15326.664207635768	21514.473658087696	21186.006398166606	24563.357853760073	24187.29538523217	27508.94226513508	27086.917459382228	32795.269609919815	32290.84446854917	0.2440410892816827	0.24396737904058882	5344.992267218418	14066.10015903879	5263.161038958002	13850.74975341186
1.1498033217073829	15585.540005239976	15349.573691892045	21546.635434577067	21217.6771528781	24600.07855808459	24223.453899720906	27550.067412575318	27127.411690880286	32844.299144891076	32339.11987836952	0.24404117099964615	0.24396746072905307	5319.438738093944	14083.202166352421	5237.998732157052	13867.589932717383
1.1567314651288954	15608.829800972033	15372.510879934382	21578.83614490479	21249.386247025122	24636.84373101226	24259.656202008206	27591.242375523365	27167.954973649263	32893.388089822874	32387.453784360452	0.24404125367123639	0.24396754337080026	5293.956108854152	14100.188417317346	5212.906239774078	13884.316127916798
1.1637013540997225	15632.147533622101	15395.475581952036	21611.07552323467	21281.133418830213	24673.65306926666	24295.90199346086	27632.4668145266	27208.5469734442	32942.536040319355	32435.845788346065	0.24404133730777527	0.24396762697714727	5268.544343434507	14117.057937253267	5187.883526296122	13900.927379257977
1.1707132401577995	15655.493008839583	15418.467606537228	21643.35330149663	21312.918404316148	24710.50626702396	24332.19097293724	27673.74038728202	27249.187353213525	32991.74258859028	32484.29548880833	0.24404142192072004	0.2439677115595475	5243.203405197477	14133.809748088941	5162.930555647239	13917.422723636031
1.177767376356704	15678.866030646654	15441.486760679587	21675.66920937902	21344.740937298324	24747.40301590417	24368.52283677868	27715.062748626468	27289.875773089374	33041.00732343947	32532.802480875656	0.24404150752166484	0.24396779712959196	5217.933256940683	14150.442868370563	5138.047291193856	13933.801194629632
1.1848640172747877	15702.266401432533	15464.532849760513	21708.022974320804	21376.600749377132	24784.34300496227	24404.897278800778	27756.43355052677	27330.611890377866	33090.32983025308	32581.366356311308	0.24404159412234433	0.24396788369900918	5192.733860902023	14166.956313284114	5113.233695752686	13950.061822499149
1.1920034190243662	15725.69392194787	15487.605677547639	21740.41432150392	21408.497569930365	24821.325920679497	24441.313990284787	27797.85244206994	27371.39535954955	33139.70969098796	32629.98670350204	0.24404168173463134	0.24396797127966963	5167.605178773636	14183.349094685167	5088.489731601672	13966.20363423042
1.1991858392609598	15749.148391299175	15510.705046189372	21772.84297384566	21440.43112610578	24858.35144695475	24477.77265996914	27839.319069453657	27412.225832229913	33189.14648416034	32678.663107446897	0.24404177037054334	0.24396805988358503	5142.547171710059	14199.620221124962	5063.8153604904655	13982.22565355245
1.2064115371925936	15772.629606943234	15533.830756209365	21805.308651991087	21472.40114281357	24895.419265095887	24514.272974040927	27880.8330759765	27453.10295718985	33238.63978483429	32727.39514974585	0.24404186004223996	0.2439681495229113	5117.559800318675	14215.768697816879	5039.2105436294805	13998.126900913194
1.2136807735891502	15796.13736468147	15556.98260650098	21837.811074305333	21504.407342718816	24932.529053811035	24550.814616127285	27922.394102028305	27494.026380336112	33288.18916461023	32776.18240858849	0.2440419507620275	0.24396824020995014	5092.643024681369	14231.793526706286	5014.675241711782	14013.906393532641
1.2209938107917835	15819.671458654548	15580.160394321963	21870.34995686623	21536.449446234226	24969.68048920021	24587.39726728719	27964.001785080767	27534.995744702093	33337.794191613764	32825.02445874305	0.24404204254236012	0.24396833195715095	5067.796804347541	14247.69370644819	4990.209414906567	14029.563145400025
1.2283509127223842	15843.231681336703	15603.363915288874	21902.925013456614	21568.527171512545	25006.873244746548	24624.020606002785	28005.655759677647	27576.010690438186	33387.454430484155	32873.92087154503	0.24404213539583952	0.24396842477711178	5043.021098352037	14263.468232448213	4965.813022875227	14045.09616730269
1.2357523448931043	15866.817823530446	15626.592963371855	21935.535955557094	21600.64023443946	25044.10699130812	24660.684308171363	28047.355657425716	27617.070854802816	33437.169442363425	32922.87121488652	0.2440422293352208	0.2439685186825818	5018.315865223296	14279.116096900776	4941.486024781829	14060.504466863349
1.2431983744159416	15890.429674361005	15649.847330889175	21968.182492338507	21632.788348626123	25081.38139710934	24697.388047096858	28089.101106985076	27658.175872152977	33486.93878488504	32971.87505320496	0.24404232437341	0.24396861368646344	4993.681062962394	14294.636288730428	4917.228379269363	14075.78704848513
1.2506892700123766	15914.067021270874	15673.126808501842	22000.86433065446	21664.971225401863	25118.69612773251	24734.131493481553	28130.89173405978	27699.325373934942	33536.76201216263	33020.93194747214	0.24404242052346856	0.24396870980181276	4969.116649087984	14310.027793714777	4893.040044510504	14090.942913482897
1.2582253020230734	15937.729650014633	15696.431185208534	22033.581175034316	21697.188573807274	25156.050846109847	24770.91431541826	28172.727161388935	27740.518988675598	33586.638674779584	33070.04145518391	0.24404251779861472	0.2439688070418438	4944.622580618365	14325.289594435133	4868.920978173381	14105.971059991978
1.2658067424176331	15961.417344653331	15719.76024833994	22066.33272767554	21729.440100586504	25193.445212514787	24807.73617838156	28214.607008737	27781.7563419726	33636.56831977738	33119.20313034854	0.24404261621222478	0.24396890541992794	4920.198814070784	14340.420670291409	4844.871137446258	14120.870483053848
1.2734338648044117	15985.129887549356	15743.113783553981	22099.118688436713	21761.72551018076	25230.87888455408	24844.596745220406	28256.530892884948	27823.03705648618	33686.550490645255	33168.41652347695	0.244042715777836	0.24396900494959706	4895.845305486349	14355.419997564517	4820.890479048481	14135.640174635686
1.2811069444403917	16008.867059361022	15766.491574830183	22131.93875483018	21794.044504720696	25268.351517159408	24881.495676149487	28298.498427620936	27864.360751929504	33736.58472730904	33217.68118157131	0.24404281650914691	0.24396910564454516	4871.562010425143	14370.286549413577	4796.9789592123125	14150.279123595916
1.2888262582411194	16032.628639037424	15789.893404464781	22164.792622015073	21826.396784019693	25305.862762579483	24918.43262874163	28340.50922373152	27905.727045060186	33786.670566120774	33266.99664811495	0.24404291842002152	0.24396920751863105	4847.348883979255	14385.01929591503	4773.136533720652	14164.786315789446
1.296592084790695	16056.41440381317	15813.31905306547	22197.679982790127	21858.782045566797	25343.412270371882	24955.407257919753	28382.562888992485	27947.13554967132	33836.80753984788	33316.362463061785	0.24404302152448876	0.24396931058587892	4823.2058807625435	14399.617204045877	4749.363157882588	14179.160734007135
1.3044047043518285	16080.224129203138	15836.768299546271	22230.60052758657	21891.199984519684	25380.999687395	24992.41921594889	28424.659028159946	27988.585876582598	33886.995177662524	33365.77816282573	0.24404312583674712	0.24396941486048188	4799.132954928558	14414.079237729311	4725.658786552725	14193.401358036324
1.312264398875954	16104.057588997392	15860.240921122504	22263.553944461215	21923.650293697887	25418.6246578002	25029.4681524285	28466.79724296153	28030.07763363172	33937.23300513123	33415.24328027053	0.24404323137116424	0.24396952035680208	4775.130060180323	14428.40435788408	4702.023374142358	14207.507164700888
1.320171452013404	16127.91455525608	15883.736693305766	22296.539919089566	21956.132663575936	25456.28682302397	25066.553714284724	28508.977132087686	28071.61042566578	33987.52054420454	33464.75734469956	0.2440433381422806	0.24396962708937556	4751.197149762185	14442.59152240213	4678.456874613417	14221.477127850987
1.3281261491236485	16151.794798304294	15907.255389898877	22329.558134758772	21988.64678227655	25493.985821779966	25103.675545762588	28551.19829118279	28113.183854532563	34037.85731320654	33514.31988184553	0.24404344616481116	0.24396973507291092	4727.334176477976	14456.639686205424	4654.95924149151	14235.310218409635
1.3361287772855897	16175.698086727125	15930.796782991003	22362.608272361016	22021.19233556398	25531.721290051486	25140.83328841852	28593.460312836753	28154.797519072206	34088.24282682483	33563.93041386057	0.24404355545364687	0.24396984432229452	4703.541092672618	14470.547801205888	4631.53042785055	14249.005404331721
1.3441796253079266	16199.624187364403	15954.360642952473	22395.690010386294	22053.769006837007	25569.492861083287	25178.02658111236	28635.762786575913	28196.45101510832	34138.67659609979	33613.588459305705	0.24404366602385755	0.24396995485259076	4679.817850271473	14484.314816438593	4608.170386352809	14262.561650746502
1.352278983739575	16223.572865306183	15977.94673843037	22428.80302491636	22086.376477122933	25607.300165374734	25215.255060000596	28678.10529885541	28238.1439354404	34189.15812841551	33663.29353314193	0.24404377789069429	0.24397006667904478	4656.16440077289	14497.939678028226	4584.879069238668	14275.977919912897
1.3604271448801535	16247.543883887394	16001.55483634317	22461.946989617434	22119.01442507038	25645.142830671495	25252.518358528156	28720.487433049908	28279.87586983472	34239.68692748885	33713.04514671934	0.2440438910695901	0.24397017981708435	4632.580695219804	14511.421329134144	4561.656428300776	14289.253171168268
1.3686244027905345	16271.537004683092	16025.184701876187	22495.12157573382	22151.682526943085	25683.020481958363	25289.81610742138	28762.9087694456	28321.646405016498	34290.26249335993	33762.842807767935	0.24404400557616387	0.24397029428232248	4609.066684269579	14524.758710161783	4538.502414952032	14302.386361145414
1.3768710533034536	16295.551987503852	16048.836098476933	22528.32645208163	22184.380456613606	25720.932741452063	25327.147934680906	28805.368885232234	28363.455124661974	34340.88432238269	33812.686020388166	0.2440441214262215	0.2439704100905595	4585.6223181393	14537.950758612715	4515.416980171343	14315.376443608664
1.3851673940341884	16319.588590390527	16072.508787850018	22561.561285041684	22217.107885556445	25758.87922859329	25364.513465573862	28847.867354494192	28405.301609389695	34391.55190721434	33862.574285040646	0.24404423863575866	0.2439705272577853	4562.247546629282	14550.996409166604	4492.40007452853	14328.222369551659
1.3935137243912972	16343.646569609826	16096.202529952772	22594.82573855359	22249.864482842135	25796.859560039942	25401.912322627173	28890.403748202996	28447.185436753083	34442.26473680652	33912.50709853739	0.24404435722096313	0.24397064580018185	4538.942319161724	14563.894593809731	4469.451648219023	14340.923087308183
1.4019103455874267	16367.72567964959	16119.917082990585	22628.119474109295	22282.649915130925	25834.873349659836	25439.3441256204	28932.977634209165	28489.10618123244	34493.0222963956	33962.48395403228	0.24404447719821645	0.24397076573412468	4515.706584726693	14576.644241685048	4446.571651014499	14353.477542422712
1.410357560650181	16391.82567321384	16143.652203412064	22661.442150746443	22315.46384666625	25872.92020852318	25476.808491578333	28975.58857723385	28531.06341422673	34543.8240674928	34012.5043410114	0.2440445985840969	0.2439708870761862	4492.540291917976	14589.244279217906	4423.760032296414	14365.884677751921
1.4188556744330574	16415.94630121844	16167.407645904706	22694.793425042462	22348.305939268874	25910.99974489587	25514.305034764388	29018.236138861386	28573.056704046183	34594.66952787541	34062.56774528428	0.2440447213953819	0.24397100984313727	4469.443388967309	14601.693630229682	4401.016741087893	14378.143433598801
1.4274049936264492	16440.087312786556	16191.183163390484	22728.172951108514	22381.175852330944	25949.111564232662	25551.833366673865	29060.91987753165	28615.08561590485	34645.55815157773	34112.67364897504	0.24404484564904994	0.24397113405195106	4446.415823682677	14613.991215770133	4378.3417259966955	14390.252747526392
1.4360058267687137	16464.248455243705	16214.978507020944	22761.58038058274	22414.07324280938	25987.255269169495	25589.39309602642	29103.63934853155	28657.149711912178	34696.489408880996	34162.82153051247	0.244044971362283	0.2439712597198031	4423.457543489058	14626.135954251513	4355.734935254091	14402.211554516107
1.4446584842573071	16488.42947411374	16238.793426173246	22795.015362624887	22446.997765220545	26025.430459517414	25626.983828760094	29146.39410398827	28699.24855106639	34747.46276630539	34213.0108646222	0.24404509855247006	0.24397138686407585	4400.568495462649	14638.126761578023	4333.196316740476	14414.018787047826
1.453363278359986	16512.630113114243	16262.627668445564	22828.477543910114	22479.949071634026	26063.63673225559	25664.60516802425	29189.183692861476	28741.381689246613	34798.47768660085	34263.24112231739	0.2440452272372082	0.2439715155023604	4377.748626274988	14649.962550984696	4310.725817949278	14425.673375013284
1.4621205232260774	16536.85011415199	16286.480979652844	22861.966568622855	22512.926811666945	26101.873681524332	25702.256714173123	29232.007660935556	28783.548679205694	34849.53362873785	34313.511770890225	0.2440453574343057	0.24397164565245782	4354.997882230207	14661.642233170569	4288.323386012809	14437.17424581293
1.470930534897817	16561.08921731884	16310.353103822497	22895.482078451292	22545.930632478143	26140.140898618865	25739.93806475927	29274.865550812705	28825.749070562964	34900.63004789931	34363.82227390335	0.2440454891617846	0.2439717773323847	4332.316209278069	14673.164716364816	4265.988967696205	14448.520324344747
1.4797936313217521	16585.347160887315	16334.243783190124	22929.02371258144	22578.96017876246	26178.437971982654	25777.648814527067	29317.756901905475	28867.982409796943	34951.76639547168	34414.17209118133	0.24404562243788372	0.24397191056037226	4309.703552993946	14684.528906268068	4243.722509407904	14459.710533066653
1.48871013236022	16609.623681306395	16358.152758195412	22962.591107691445	22612.015092745198	26216.7644872009	25815.388555406476	29360.681250429596	28910.24824023846	35002.94211903656	34464.56067880241	0.24404575728106023	0.24397204535487158	4287.159858597675	14695.733706149273	4221.523957217578	14470.743792074732
1.4976803598028874	16633.91851319733	16382.079767478117	22996.183897946044	22645.09501417673	26255.120026994333	25853.156876506957	29403.638129397008	28952.546102063843	35054.156662362446	34514.98748909056	0.24404589370999286	0.24397218173455484	4264.685070954962	14706.77801685594	4199.3932568314485	14481.619019036181
1.5067046373783677	16658.231389349527	16406.02454787373	23029.80171499093	22678.199580326713	26293.504171212815	25890.95336411088	29446.627068608814	28994.875532287635	35105.40946539635	34565.45197060684	0.24404603174358494	0.24397231971831806	4242.279134574812	14717.660736833699	4177.330353605561	14492.335129249841
1.5157832907659001	16682.562040716377	16429.986834409658	23063.444187947272	22711.328425978925	26331.91649682917	25928.77760166775	29489.647594648388	29037.236064756165	35156.69996425575	34615.9535681418	0.24404617140096674	0.2439724593252848	4219.941993639106	14728.38076224178	4155.335192572093	14502.891035763547
1.5249166476071065	16706.91019641154	16453.96636030128	23097.110943406668	22744.481183426007	26370.356577933457	25966.62916978824	29532.699230875005	29079.627230140904	35208.02759122101	34666.49172270769	0.2440463127014974	0.2439726005748077	4197.673591961153	14738.936986839399	4133.407718409551	14513.285649286583
1.5341050375178134	16731.275583704406	16477.962856947834	23130.801605425077	22777.657482463957	26408.823985726143	26004.507646237973	29575.781497416305	29122.048555931568	35259.391774726544	34717.065871530234	0.24404645566476993	0.24397274348647174	4175.473873026902	14749.328302145936	4111.547875473974	14523.517878329381
1.5433487920999491	16755.65792801687	16501.976053928902	23164.515795518542	22810.856950387435	26447.318288513252	26042.412605932233	29618.893911162853	29164.49956643026	35310.791939354334	34767.67544804184	0.24404660031061118	0.24397288808009746	4153.342779992381	14759.553597446531	4089.7556077865884	14533.586629162543
1.5526482449535108	16780.05695291884	16526.005679000213	23198.253132657155	22844.079211984135	26485.839051699586	26080.343620929605	29662.03598576064	29206.97978274438	35362.22750582515	34818.31988187316	0.24404674665908718	0.24397303437574286	4131.280255672755	14769.611759788357	4068.030859032413	14543.490805856884
1.5620037316886017	16804.472380124993	16550.05145809021	23232.013233260714	22877.323889530217	26524.38583778379	26118.30026042682	29705.207231605604	29249.488722780934	35413.697890992036	34868.99859884638	0.24404689473050395	0.24397318239370702	4109.286242567236	14779.5016740961	4046.3735725996085	14553.229310434312
1.5714155899375468	16828.90392949063	16574.11311529634	23265.795711193256	22910.59060278538	26562.958206352207	26156.282090753226	29748.4071558368	29292.025901240388	35465.20250783235	34919.711020967996	0.24404704454541168	0.24397333215453323	4087.360682832077	14789.222223075107	4024.7836915268563	14562.80104270298
1.580884159367074	16853.35131900813	16598.190372881123	23299.600177758268	22943.878968987578	26601.555714073485	26194.288675364784	29791.63526233045	29334.590829609984	35516.740765440634	34970.45656642097	0.24404719612460807	0.24397348367901078	4065.5035183210857	14798.77228741534	4003.2611585569102	14572.204900478013
1.5904097816905756	16877.814264803495	16622.282951269153	23333.426241694116	22977.188602849066	26640.177914693417	26232.31957483967	29834.891051694147	29377.183016158895	35568.312069021915	35021.234649559025	0.24404734948913914	0.24397363698817875	4043.7146905639675	14808.150745708495	3981.8059161209967	14581.43977954518
1.5999928006804371	16902.292481132492	16646.390569042993	23367.273509168932	23010.519116550942	26678.824359029168	26270.374346872068	29878.174021260565	29419.801965931347	35619.91581988418	35072.04468089846	0.24404750466030517	0.24397379210332942	4021.99414077471	14817.356474525295	3960.417906327639	14590.504573656246
1.6096335621804478	16926.785680377445	16670.512942940204	23401.14158377633	23043.870119739197	26717.494594964493	26308.45254626777	29921.483665082047	29462.447180741703	35671.55141543216	35122.8860671125	0.24404766165966102	0.24397394904601005	4000.341809861129	14826.388348466717	3939.097070985008	14599.398174629547
1.6193324141182788	16951.29357304359	16694.64978784956	23435.030066530584	23077.241219519696	26756.188167444252	26346.553724938498	29964.819473924632	29505.11815916822	35723.218249160105	35173.75821102384	0.2440478205090218	0.24397410783802734	3978.7576384183485	14835.245240169577	3917.8433516037185	14608.119472377934
1.6290897065180392	16975.81586775583	16718.800816808176	23468.938555862336	23110.632020454355	26794.90461846965	26384.677431897635	30008.180935262655	29547.814396548278	35774.915710645655	35224.66051159914	0.2440479812304627	0.24397426850144927	3957.24156674766	14843.92602040898	3896.6566894026473	14616.66735498514
1.6389057915129117	17000.352271255444	16742.965740997923	23502.866647614224	23144.042124556454	26833.643487093253	26422.823213254924	30051.567533273395	29590.535384972558	35826.64318554339	35275.592363942065	0.24404814384632628	0.24397443105861003	3935.7935348437168	14852.429558075033	3875.537025288446	14625.040708629414
1.6487810233578566	17024.90248839676	16767.14426974234	23536.813935036527	23177.471131286522	26872.404309414156	26460.99061221186	30094.97874883156	29633.280613279883	35878.400055578444	35326.55315928736	0.2440483083792217	0.2439745955321105	3914.413482402917	14860.754720224999	3854.4842998820823	14633.238417724147
1.6587157584424002	17049.46622214404	16791.336110503533	23570.78000878303	23210.918637548246	26911.186618573283	26499.179169057083	30138.414059504223	29676.04956705219	35930.18569854049	35377.542284994866	0.24404847485203093	0.24397476194482406	3893.101348834811	14868.90037218295	3833.4984535225667	14641.259364967234
1.6687103553034934	17074.043173568447	16815.540968879177	23604.764456907043	23244.384237684546	26949.989944748977	26537.388421162013	30181.872939545843	29718.841728609656	35981.99948827801	35428.55912454381	0.24404864328790982	0.24397493031989947	3871.8570732460357	14876.86537747737	3812.579426248092	14649.102431287989
1.6787651746384535	17098.63304184477	16839.758548599286	23638.76686485708	23277.86752347332	26988.813815152094	26575.61790297601	30225.35485989292	29761.656577005342	36033.840794691896	35479.603057526554	0.24404881371029313	0.2439751006807616	3850.680594467325	14884.648597999476	3791.727157825604	14656.766495998017
1.6888805793179813	17123.235524248877	16863.9885515237	23672.786815473548	23311.36808412417	27027.65775402234	26613.867146022767	30268.859288159918	29804.49358802128	36085.70898373077	35530.67345964399	0.24404898614289733	0.24397527305111902	3829.571851042332	14892.248893979006	3770.941587739624	14664.250436780043
1.6990569343992543	17147.850316154338	16888.23067763881	23706.82388898431	23344.88550627406	27066.52128262328	26652.135678895407	30312.385688633723	29847.35223416297	36137.60341738448	35581.76970269912	0.244049160609723	0.24397544745496372	3808.5307812276296	14899.66512402799	3750.222655192483	14671.553129721433
1.7092946071391046	17172.47711103005	16912.484625055138	23740.877663001585	23378.419373984238	27105.403919238866	26690.42302725307	30355.933522269894	29890.231984655657	36189.52345367968	35632.89115459271	0.2440493371350602	0.24397562391657615	3787.5573230076116	14906.89614521619	3729.5702991180588	14678.673449393362
1.7195939670072704	17197.1156004371	16936.75009000432	23774.94771251789	23411.96926873624	27144.30517916889	26728.728713816414	30399.50224668754	29933.13230543939	36241.46844667389	35684.03717931744	0.24404951574348918	0.24397580246052927	3766.651414081687	14913.940813078545	3708.984458166873	14685.610268839635
1.7299553856997325	17221.76547402639	16961.026766836687	23809.033609902883	23445.534769428785	27183.224574725493	26767.052258364147	30443.09131616559	29976.05265916516	36293.43774645109	35735.2071369535	0.24404969645988742	0.24397598311169008	3745.8129918822087	14920.79798169341	3688.465070736129	14692.362459715456
1.7403792371521247	17246.42641953578	16985.314348018637	23843.134924899743	23479.11545237433	27222.161615229084	26805.393177729235	30486.70018163821	30018.99250519076	36345.43069911642	35786.400383663684	0.24404987930943042	0.24397616589522603	3725.041993574705	14927.466503747739	3668.0120749499183	14698.928892252035
1.7508658975532332	17271.098122787895	17009.612524130152	23877.251224622272	23512.710891295912	27261.115807005135	26843.750985795283	30530.328290691312	30061.951299576765	36397.44664679211	35837.61627168877	0.24405006431759613	0.24397635083660507	3704.338356054621	14933.9452305343	3647.625408661086	14705.308435302228
1.76141574535857	17295.780267687293	17033.92098386227	23911.382073551278	23546.32065732385	27300.086653380127	26882.125193492946	30573.975087558098	30104.92849508264	36449.48492761223	35888.854149342915	0.24405025151016868	0.24397653796160282	3683.7020159431268	14940.23301198706	3627.3050094756763	14711.499956463464
1.7720291613040315	17320.47253621833	17058.23941401504	23945.527033531824	23579.94431899312	27339.07365467852	26920.515308796992	30617.64001311574	30147.92354116345	36501.54487571893	35940.1133610099	0.24405044091324288	0.24397672729630368	3663.1329096069094	14946.328696801327	3607.0508147287183	14717.502322033048
1.7827065284196406	17345.174608442754	17082.5674994948	23979.685663770135	23613.581442239887	27378.07630821929	26958.920836722416	30661.32250488154	30190.935883965645	36553.6258212579	35991.39324713818	0.2440506325532259	0.24397691886710599	3642.6309731565416	14952.231132451445	3586.8627615033183	14723.314397109672
1.7934482320433673	17369.88616249763	17106.904923312504	24013.85752083098	23647.231590399373	27417.09410831305	26997.341279322103	30705.021997009826	30233.96496632449	36605.727090374814	36042.69314423796	0.24405082645684315	0.24397711270072545	3622.196142437402	14957.9391652029	3566.74078663392	14728.935045653023
1.8042546598350382	17394.606874592962	17131.251366581182	24048.042158634616	23680.894324202607	27456.126546258616	27035.776135683205	30748.737920288182	30277.010227760093	36657.84800521092	36094.012384876536	0.24405102265114137	0.2439773088241988	3601.828353038756	14963.451640195213	3546.6848266962916	14734.363130480982
1.8151262017903238	17419.336419009862	17155.60650851423	24082.23912845451	23714.5692017743	27495.173110340555	27074.224901924823	30792.469702134724	30320.071104474864	36709.98788389998	36145.35029767541	0.2440512211634918	0.24397750726488765	3581.5275403084233	14968.767401526682	3526.6948180214968	14739.59751336649
1.8260632502548164	17444.07446809847	17179.970026423187	24116.447978914694	23748.255778630002	27534.23328582621	27112.687071194858	30836.216766594916	30363.147029350075	36762.146040564505	36196.706207306306	0.24405142202159508	0.2439777080504826	3561.293639331823	14973.885292221792	3506.7706966931	14744.637055066414
1.8370661999381863	17468.820692276033	17204.341595716156	24150.668255987366	23781.95360767418	27573.306554963077	27151.162133667855	30879.97853433866	30406.23743194354	36814.32178531245	36248.0794344885	0.24405162525348445	0.24397791120900672	3541.126584946178	14978.804154332727	3486.9123985504266	14749.480615375564
1.848135447928429	17493.57476002508	17228.72088989572	24184.89950299063	23815.662239197576	27612.392396976345	27189.649576542153	30923.754422657657	30449.34173848649	36866.51442423419	36299.469295985225	0.24405183088753138	0.2439781167688206	3521.0263117495924	14983.52282900922	3467.119859186001	14754.12705316022
1.8592713937061955	17518.336337891793	17253.107580557455	24219.141260586493	23849.381220875403	27651.490288066656	27228.14888403789	30967.543845462933	30492.45937188141	36918.723259399696	36350.875104601204	0.2440520389524465	0.24397832475862566	3500.9927541001234	14988.040156550705	3447.3930139651056	14758.575226489455
1.8704744391592067	17543.105090484358	17277.50133738829	24253.39306677883	23883.110097765348	27690.599701407904	27266.659537394815	31011.346213282515	30535.58975169967	36970.94758885583	36402.29616917996	0.2440522494772868	0.24397853520746796	3481.0258461053018	14992.354976400733	3427.7317980048247	14762.823992571793
1.8817449885967616	17567.880680471248	17301.901828164846	24287.65445691129	23916.848412305495	27729.720107144967	27305.181014870013	31055.160933258932	30578.732294179084	37023.18670662357	36453.73179460102	0.24405246249145865	0.24397874814474302	3461.125521633541	14996.466127241962	3408.1361461849883	14766.872207866982
1.8930834487643238	17592.66276857992	17326.308718752094	24321.92496366573	23950.59570431277	27768.850972392	27343.712791736263	31098.987409147398	30621.886412222113	37075.439902695914	36505.18128177791	0.2440526780247218	0.24397896360019988	3441.2917143234517	15000.372447078116	3388.6059931586497	14770.718728167005
1.9044902288582053	17617.451013595375	17350.721673101958	24356.20411706055	23984.351510981276	27807.99176123062	27382.254340280193	31142.825041313856	30665.051515393912	37127.70646303572	36556.64392765589	0.2440528961071933	0.24397918160394513	3421.5243575689383	15004.072773224674	3369.1412733464967	14774.362408614717
1.9159657405403292	17642.245072358794	17375.140353252096	24390.49144444901	24018.11536688083	27847.141934708106	27420.805129800734	31186.673226733084	30708.22700992068	37179.98566957353	36608.11902521024	0.24405311676935337	0.24397940218644731	3401.823384535266	15007.565942415968	3349.741920932429	14777.802103736438
1.9275103979530908	17667.044599766457	17399.564419324568	24424.786470518062	24051.886803955415	27886.30095083619	27459.36462660746	31230.53135898737	30751.412298687883	37232.27680020614	36659.605863444114	0.24405334004204787	0.2439796253785417	3382.188728157431	15010.850790854543	3330.4078698733356	14781.03666753415
1.9391246177343011	17691.849248768525	17423.993529524876	24459.088717286904	24085.665351522155	27925.468264589468	27497.93229401951	31274.398828264875	30794.606781239123	37284.57912879478	36711.10372738745	0.2440535659564942	0.24397985121143406	3362.62032114272	15013.926154267043	3311.139053913066	14784.064953586087
1.9508088190322228	17716.65867036816	17448.427340141	24493.39770410607	24119.450536270208	27964.643327904512	27536.50759236444	31318.27502135867	30837.809853774936	37336.89192516414	36762.61189809564	0.24405379454428427	0.243980079716705	3343.1180959600024	15016.790867906064	3291.9354065530933	14786.88581497129
1.9625634235206988	17741.472513620294	17472.865505542184	24527.712947656008	24153.241882259415	28003.825589678305	27575.089978976786	31362.159321665145	30881.020909151317	37389.21445510051	36814.129652647796	0.24405402583739091	0.24398031092631617	3323.681984864874	15019.443766715936	3272.7968610865064	14789.498104472645
1.9743888554143678	17766.29042563127	17497.30767817863	24562.03396194685	24187.038910920102	28043.014495768162	27613.678908197944	31406.05110918394	30924.239336879604	37441.54598035193	36865.65626414691	0.244054259868171	0.24398054487261248	3304.311919886386	15021.883685319684	3253.7233505838085	14791.900674566627
1.9862855414839768	17791.112051557604	17521.753508580256	24596.360258317018	24220.84114105171	28082.20948899017	27652.273831374696	31449.949760516338	30967.464523124974	37493.88575862638	36917.191001718114	0.24405449666937062	0.24398078158832784	3285.007832818432	15024.109458044171	3234.7148078777827	14794.092377393506
1.9982539110717792	17815.937034605664	17546.20264535623	24630.69134543307	24254.64808882242	28121.410009119172	27690.87419685893	31493.854648865326	31010.695850706208	37546.233043591965	36968.73313050851	0.24405473627412985	0.2439810211065907	3265.7696552521084	15026.119919097051	3215.7711656109896	14796.072065032087
2.010294396107033	17840.76501603103	17570.6547351947	24665.02672928909	24288.45926776903	28160.61549288817	27729.479450007595	31537.765144034995	31053.9326990957	37598.58708487638	37020.28191168735	0.2440549787159866	0.24398126346092724	3246.5973185468465	15027.913902508095	3196.892356198048	14797.838589386083
2.0224074311215867	17865.595635137986	17595.109422861933	24699.36591320631	24322.27418879612	28199.82537398801	27768.089033181837	31581.680612430344	31097.174444418644	37650.94712806681	37071.83660244525	0.24405522402888336	0.24398150868526708	3227.490753850201	15029.490242271684	3178.07831183332	14799.39080226887
2.0345934532655616	17890.428529279292	17619.566351202255	24733.70839783309	24356.09236017624	28239.039083067484	27806.70238574738	31625.60041705742	31140.420459453493	37703.31241471021	37123.39645599482	0.24405547224717022	0.24398175681394826	3208.449892088305	15030.847772349603	3159.3289645041805	14800.727555509657
2.0468529023231294	17915.263333855746	17644.0251611376	24768.053681144615	24389.913287549614	28278.256047733088	27845.318944074246	31669.52391752319	31183.67011363179	37755.68218231334	37174.960721570606	0.2440557234056104	0.24398200788172164	3189.4746639744844	15031.985326769762	3140.6442459838	14801.847700985149
2.059186220728381	17940.099682316224	17668.485491667572	24802.401258443275	24423.736473924455	28317.47569254959	27883.938141537277	31713.45047003626	31226.9227730388	37808.05566434377	37226.52864443006	0.24405597753938577	0.24398226192375558	3170.5650000101887	15032.90173969604	3122.0240878376644	14802.750090707093
2.0715938535812968	17964.937206157487	17692.946979869193	24836.750622358697	24457.561419677033	28356.69743904016	27922.559408516307	31757.379427407126	31270.17780041387	37860.43209023027	37278.09946585401	0.24405623468410093	0.24398251897564252	3151.720830490114	15033.595845492557	3103.4684214279987	14803.43357689213
2.084076248663807	17989.77553492443	17717.4092608972	24871.101262848428	24491.38762255235	28395.92070568732	27961.182172397064	31801.310139049325	31313.434555151467	37912.81068536442	37329.672423148135	0.24405649487578931	0.24398277907340266	3132.9420854898635	15034.066478743218	3084.977177899331	14803.897011954337
2.0966338564559543	18014.614296209933	17741.871967983843	24905.452667198027	24525.214577664156	28435.14490793311	27999.805857571308	31845.24195097974	31356.692393301466	37965.19067110106	37381.24674964344	0.2440567581509171	0.24398304225348905	3114.228694870835	15034.312474316917	3066.5502881919965	14804.139248632826
2.109267130152151	18039.453115655342	17766.334732439558	24939.804320022093	24559.04177749622	28474.369458180434	28038.42988543838	31889.17420582021	31399.950667571014	38017.571264760394	37432.82167469858	0.24405702454638994	0.2439833085527941	3095.580588298617	15034.332667525858	3048.187683044933	14804.159140050411
2.1219765256775314	18064.291616950795	17790.797183652878	24974.15570326498	24592.868711902564	28513.593765793998	28077.05367440566	31933.106242798676	31443.208727325076	38069.95167962951	37484.39642370071	0.24405729409955756	0.2439835780086538	3076.9976952355355	15034.125894147903	3029.889292994747	14803.955539782532
2.1347625017044103	18089.129421835813	17815.258949091425	25008.506296202027	24626.694868109094	28552.817237101823	28115.676639890466	31977.037397750966	31486.465918588736	38122.33112496464	37535.97021806842	0.24405756684821833	0.24398385065885314	3058.479944919003	15033.690990377218	3011.655048373388	14803.527301901951
2.147625519668832	18113.966150099426	17839.719654301934	25042.85557544002	24660.51973071403	28592.0392753959	28154.298194320738	32020.967003121674	31529.721584048017	38174.70880599246	37587.54227525278	0.2440578428306259	0.24398412654163182	3040.027266388759	15033.02679303009	2993.484879301861	14802.873281002045
2.160566043787228	18138.80141958145	17864.178922911276	25077.203014919316	24694.342781689622	28631.259280934777	28192.917747137104	32064.894387967135	31572.97506305234	38227.08392391364	37639.11180874051	0.2440581220854942	0.24398440569569005	3021.6395884971134	15032.132139644586	2975.3787157172337	14801.99233240448
2.1735845410731627	18163.634846172954	17888.636376627193	25111.5480859148	24728.163500383525	28670.476650944747	28231.534704794583	32108.818877956888	31616.225691616502	38279.4556759049	37690.678028056456	0.24405840465200335	0.24398468816019314	3003.316839875886	15031.005868392996	2957.336487350287	14800.883312094025
2.1866814813541975	18188.466043817185	17913.09163523914	25145.8902570376	24761.981363520266	28709.69077962196	28270.148470764372	32152.73979537612	31659.47280242283	38331.82325512203	37742.24013876632	0.2440586905698043	0.24398497397477834	2985.0589489636477	15029.646818279289	2939.3581237329636	14799.54507684242
2.199857337288837	18213.294624510723	17937.544316619318	25180.228994236913	24795.795845203087	28748.90105813466	28308.758445536125	32196.65645912829	31702.7157248238	38384.18585070318	37793.797342479986	0.24405897987902536	0.24398526317955962	2966.865843990119	15028.05382911861	2921.4435541944113	14797.976484232582
2.213112584383593	18238.120198304332	17961.994036723652	25214.56376080167	24829.606416915587	28788.10687462515	28347.364026619925	32240.56818473751	31745.953784844365	38436.54264777188	37845.34883685444	0.24405927262027802	0.24398555581513331	2948.7374529917724	15026.225741688162	2903.5927078723907	14796.176392788067
2.2264477010101436	18262.942373304584	17986.440409593284	25248.894017363033	24863.412547524185	28827.307614212903	28385.96460854924	32284.474284352014	31789.186305185412	38488.89282744134	37896.89381559805	0.2440595688346624	0.2439858519225848	2930.6737038139254	15024.161397805437	2885.80551371444	14794.143662041984
2.2398631684225956	18287.76075567498	18010.8830473557	25283.21922189637	24897.213703280002	28866.50265899683	28424.559582883223	32328.374066746943	31832.41260522643	38541.235566817966	37948.4314684739	0.24405986856377315	0.24398615154349423	2912.674524087226	15021.859640273266	2868.0819004664663	14791.877152558416
2.2533594707748548	18312.574949637372	18035.321560226304	25317.53882972359	24931.009347821426	28905.691388058178	28463.148338209765	32372.266837327636	31875.63200102901	38593.57003900542	37999.960981304226	0.24406017184970596	0.24398645471994115	2894.7398412590846	15019.319313105196	2850.421796681243	14789.375726023689
2.2669370951380965	18337.38455747382	18059.755556509852	25351.852293516058	24964.79894217647	28944.873177463942	28501.73026014834	32416.15189813358	31918.843805340213	38645.89541310957	38051.48153597449	0.24406047873506256	0.24398676149451257	2876.8695825787727	15016.53926153481	2832.8251307193423	14786.63824532926
2.2805965315183476	18362.189179528035	18084.184642602286	25386.159063297004	24998.581944765643	28984.04740026982	28540.304731353426	32460.02854784184	31962.047327596465	38698.21085424267	38102.992310438276	0.24406078926295796	0.24398707191030763	2859.063675089972	15013.518332025968	2815.291830746457	14783.663574635983
2.294338272874165	18386.988414207295	18108.608422992384	25420.45858644449	25032.357811404643	29023.213426523682	28578.871131517702	32503.896081771083	32005.241873927287	38750.51552352843	38154.49247872189	0.24406110347702556	0.24398738601094436	2841.3220456501003	15010.25537246	2797.821824736544	14780.450579443015
2.308162815134429	18411.781857984435	18133.026500263786	25454.750307694645	25066.12599530753	29062.37062326948	28617.428837375846	32547.753791886058	32048.426747159654	38802.808578107506	38205.98121092974	0.24406142142142495	0.2439877038405657	2823.6446209236747	15006.74923215527	2780.415040481719	14776.998126717284
2.3220706572162446	18436.56910539987	18157.438475097097	25489.033669144785	25099.88594709	29101.518354550866	28655.977222708392	32591.600966801798	32091.601246822476	38855.08917114264	38257.45767324985	0.24406174314084614	0.24398802544384707	2806.031327378587	15002.998761946335	2763.0714055727003	14773.305084864609
2.336062301042938	18461.34974906384	18181.84394627178	25523.308110256905	25133.63711477244	29140.655981415453	28694.51565834539	32635.436891788486	32134.76466915072	38907.35645182473	38308.921027959026	0.2440620686805185	0.2439883508659992	2788.482091292157	14999.002814258449	2745.790847411845	14769.370323870331
2.3501382515621807	18486.12337965862	18206.242510668715	25557.5730678612	25167.378943783777	29179.782861918888	28733.043512170963	32679.26084877615	32177.916307090767	38959.60956537862	38360.370433429285	0.24406239808621455	0.24398868015277994	2770.9968387435656	14994.760243172757	2728.5732932148967	14765.192715382203
2.3642990167642037	18510.889585941026	18230.633763272403	25591.827976159853	25201.11087696502	29218.89835112938	28771.560149127446	32723.072116359876	32221.055450305073	39011.84765306942	38411.80504413379	0.24406273140425852	0.24398901335049594	2753.575495625846	14990.26990453247	2711.418670006562	14760.771132743917
2.378545107700138	18535.647954744953	18255.01729717357	25626.072266731044	25234.832354573202	29258.001801132403	28810.064931220106	32766.86996980521	32264.181385177642	39064.06985220924	38463.22401065341	0.2440630686815321	0.24398935050601248	2736.217987638549	14985.530656009912	2694.3269046291243	14756.104451150633
2.392877038500453	18560.398070984058	18279.392703571895	25660.305368532987	25268.54281428557	29297.092561035523	28848.55721752205	32810.65368105367	32307.29339481963	39116.275296163905	38514.62647968366	0.24406340996548195	0.24398969166675896	2718.9242402925156	14980.541357187554	2677.297923729988	14751.191547623836
2.4072953263935135	18585.139517654618	18303.75957177855	25694.52670790836	25302.241691203522	29336.16997697353	28887.03636417887	32854.422518728665	32350.390759074668	39168.46311436018	38566.01159404124	0.2440637553041256	0.2439900368807353	2701.6941789072007	14975.300869632512	2660.331653769128	14746.031301142648
2.4218004917242455	18609.8718758384	18328.117489219323	25728.73570858867	25335.92841785732	29375.23339211367	28925.501724414215	32898.175748141424	32393.47275452524	39220.63243229316	38617.378492671865	0.2440641047460588	0.24399038619651958	2684.527728607063	14969.808056943119	2643.428021023632	14740.622592742555
2.436393057972914	18634.59472470567	18352.46604143746	25762.931791698862	25369.602424210476	29414.28214666101	28963.95264853493	32941.91263129721	32436.538654498592	39272.782371533736	38668.72631065745	0.24406445834046214	0.2439907396632752	2667.42481433216	14964.061784903519	2626.586951576639	14734.964305539615
2.4510735517740176	18659.30764151861	18376.8048120969	25797.114375762452	25403.26313766462	29453.31557786449	29002.388483936793	32985.63242690221	32479.587729073275	39324.91204973711	38720.05417922412	0.24406481613710937	0.24399109733075722	2650.385360834538	14958.060921520926	2609.808371335035	14729.05532488972
2.46584250293529	18684.010201634388	18401.133382985627	25831.282876706224	25436.90998306457	29492.33302002246	29040.808575110463	33029.33439036984	32522.61924508593	39377.020580650504	38771.36122575058	0.24406517818637244	0.24399145924931984	2633.4092926706653	14951.80433708895	2593.092206013971	14722.894538401626
2.4807004444568266	18708.70197850877	18425.4513340189	25865.436707865683	25470.542382703246	29531.333804489055	29079.212263647263	33073.017773828076	32565.632466137937	39429.1070741221	38822.64657377617	0.24406554453923004	0.2439918254699238	2616.496534215985	14945.290904331952	2576.438381141983	14716.48083603289
2.4956479125503126	18733.382543699714	18449.75824324296	25899.57527999044	25504.159756327233	29570.31725968053	29117.598888245684	33116.68182612668	32608.626652602794	39481.17063610984	38873.909343009895	0.24406591524727567	0.24399219604414296	2599.647009648499	14938.519498392008	2559.8468220592476	14709.81311015971
2.510685446658382	18758.051466870893	18474.053686838448	25933.69800124956	25537.761521141958	29609.28271108155	29155.96778471749	33160.32579284436	32651.601061633148	39533.21036869023	38925.14864933903	0.24406629036272373	0.24399257102417327	2582.860642960528	14931.488997003064	2543.3174539214233	14702.890255695209
2.5258135894740787	18782.708315795837	18498.33723912452	25967.80427723774	25571.347091817788	29648.22948125239	29194.31828599485	33203.94891629701	32694.554947168886	39585.225370068365	38976.36360483896	0.24406666993841702	0.24399295046283906	2566.137357963249	14924.198280570097	2526.8502017071005	14695.711170190014
2.54103288696045	18807.35265636174	18522.608472562573	26001.89351098106	25604.915880495708	29687.156889835693	29232.649722136975	33247.550435545396	32737.487559944693	39637.2147345873	39027.55331778245	0.24406705402783482	0.24399333441359955	2549.4770782719133	14916.646232187748	2510.4449902005726	14688.274753841572
2.556343888370238	18831.98405257366	18546.866957760358	26035.965102943188	25638.467296793428	29726.064253563753	29270.961420337273	33291.1295864035	32780.39814749831	39689.17755273822	39078.71689264963	0.24406744268510133	0.2439937229305599	2532.8797273142263	14908.831737776287	2494.101744001382	14680.579909621738
2.571747146265715	18856.60206655871	18571.112263476163	26070.01845103175	25672.000747811628	29764.95088626594	29309.252704930677	33334.685601446945	32823.285954178755	39741.112911170734	39129.85343013814	0.24406783596499193	0.24399411606847524	2516.3452283308143	14900.753686144948	2477.820387525833	14672.625543360598
2.5872432165386163	18881.20625857051	18595.343956623172	26104.0529506049	25705.515638140474	29803.816098876403	29347.522897401257	33378.21771002182	32866.15022115511	39793.01989270358	39180.96202717367	0.24406823392294227	0.24399451388276172	2499.8735043747583	14892.410969112068	2461.6008450073423	14664.4105638545
2.602832658430207	18905.796186993775	18619.561602273992	26138.067994478144	25739.01136986634	29842.65919944204	29385.771316390063	33421.725138253685	32908.99018642536	39844.89757633568	39232.04177692091	0.24406863661505476	0.24399491642950102	2483.4644783127587	14883.802481572144	2445.4430404875893	14655.93388288375
2.6185160345514573	18930.37140834892	18643.764763665058	26172.06297293125	25772.487342578414	29881.479493130577	29423.99727770285	33465.20710905687	32951.8050848253	39896.74503725733	39283.09176879422	0.24406904409810884	0.24399532376545194	2467.118072815705	14874.927121538669	2429.346897825366	14647.194415359758
2.6342939109033563	18954.93147729681	18667.953002201644	26206.037273715254	25805.94295337603	29920.276282238756	29462.200094318687	33508.66284214374	32994.59414803823	39948.56134686158	39334.11108846955	0.2440694564295673	0.24399573594805696	2450.8342103740433	14865.783790326677	2413.312340700417	14638.191079434939
2.6501668568973313	18979.475946643983	18692.12587746262	26239.99028206021	25839.377596875864	29959.04886620139	29500.37907639828	33552.09155403498	33037.35660460452	40000.34557275672	39385.09881789601	0.24406987366758473	0.24399615303544994	2434.6128132890444	14856.371392585337	2397.3392926009838	14628.922796513885
2.666135445375801	19004.004367347447	18716.282947205462	26273.921380682365	25872.79066521926	29997.796541599706	29538.53353129261	33595.49245806918	33080.09167993136	40052.09677877792	39436.05403530775	0.24407029587101717	0.24399657508646502	2418.4538036719896	14846.688836386427	2381.427676827647	14619.388491369784
2.6822002526328483	19028.516288520237	18740.42376737147	26307.829949792267	25906.18154807997	30036.51860217087	29576.662763551874	33638.86476441356	33122.79859630302	40103.8140250003	39486.97581523643	0.24407072309942907	0.24399700216064557	2402.357103444985	14836.7350333184	2365.577416500775	14609.587092272937
2.6983618584350144	19053.011257436465	18764.54789209106	26341.71536710235	25939.54963267202	30075.21433881678	29614.766074934778	33682.20768007409	33165.476572891326	40155.49636775116	39537.86322852397	0.24407115541310317	0.24399743431825233	2386.322634335491	14826.50889855437	2349.788434549584	14599.517531027086
2.71462084604223	19077.488819537102	18788.654873689182	26375.57700783543	25972.894303757665	30113.88303961399	29652.842764417688	33725.52040890667	33208.12482576616	40207.142859623666	39588.715342335294	0.2440715928730476	0.2439978716202718	2370.350317895878	14816.009351051413	2334.060653722612	14589.178743110038
2.730977802228858	19101.948518435715	18812.744262691092	26409.414244733125	26006.214943655927	30152.523989823556	29690.892128204665	33768.802151628384	33250.742567906775	40258.75254949048	39639.53122017207	0.24407203554100626	0.2439983141284245	2354.4400754821254	14805.235313518904	2318.393996581435	14578.569667739794
2.747433317304874	19126.389895924076	18836.815607827863	26443.226448064226	26039.510932250727	30191.136471900747	29728.913459736938	33812.052105828545	33293.329009212684	40310.324482517106	39690.309921885935	0.24407248347946667	0.24399876190517675	2338.5918282530038	14794.185712516308	2302.7883854921674	14567.689247909933
2.763987985137163	19150.812491978235	18860.868456042354	26477.012985633562	26072.78164699968	30229.719765505415	29766.90604970312	33855.269465980455	33335.88335651516	40361.857700176326	39741.05050369246	0.24407293675166936	0.24399921501374566	2322.805497188936	14782.859478652477	2287.2437426450197	14556.536430605687
2.780642403170963	19175.215844764807	18884.902352495414	26510.773222791286	26106.02646294319	30268.273147512777	29804.869186049822	33898.45342345368	33378.40481358933	40413.35124026292	39791.752018185885	0.2440733954216168	0.24399967351811022	2307.081003075582	14771.25554658752	2271.759990036371	14545.110166789033
2.797397172451417	19199.599490646982	18908.91684057177	26544.506522441727	26139.244752713155	30306.795892023758	29842.802153991808	33941.60316652578	33420.89258116577	40464.804136908046	39842.41351435309	0.24407385955408267	0.24400013748302155	2291.4182665018598	14759.372855115682	2256.3370494769188	14533.409411534667
2.8142528976452668	19223.96296419111	18932.911461886655	26578.21224505303	26172.435886542702	30345.287270376222	29880.704236023288	33984.7178803951	33463.34585694324	40516.215420594686	39893.03403758911	0.24407432921462163	0.24400060697400947	2275.8172078792704	14747.210347378626	2240.974842593423	14521.43312415015
2.831210187062679	19248.3057981734	18956.885756292133	26611.889748667047	26205.599232275435	30383.746551156444	29918.57471192872	34027.79674719375	33505.763835601065	40567.58411817346	39943.612629712174	0.24407480446957738	0.24400108205739524	2260.277747422806	14734.76697085984	2225.6732908157865	14509.180268190801
2.848269652679189	19272.627523586463	18980.83926188371	26645.5383889089	26238.73415537518	30422.173000210256	29956.412858794152	34070.83894600035	33548.14570881188	40618.909252877944	39994.14832897914	0.2440752853860944	0.2440015628002974	2244.7998051469913	14722.041677439585	2210.4323153914884	14496.64981163945
2.865431910157798	19296.9276696462	19004.77151500725	26679.157518997094	26271.840018936116	30460.56588065486	29994.21795101899	34113.84365285334	33590.49066525513	40670.18984434105	40044.64017010185	0.24407577203212527	0.24400204927064542	2229.383300881367	14709.03342360165	2195.251837377087	14483.840726957656
2.882697578871184	19321.20576379899	19028.6820502658	26712.746489754078	26304.916183692778	30498.924452891064	30031.989260327628	34156.81004076493	33632.79789063018	40721.42490861171	40095.087184263044	0.24407626447644173	0.24400254153718554	2214.0281542657176	14695.741170506924	2180.131777639617	14470.751991190948
2.900067281924058	19345.461331728824	19052.570400526754	26746.304649616664	26337.962008030536	30537.247974615417	30069.726055781703	34199.7372797349	33675.06656767026	40772.613458171734	40145.48839913329	0.244076762788645	0.24400303966949424	2198.734284741571	14682.163884035312	2165.0720568551915	14457.38258605916
2.9175416461756507	19369.69389736463	19076.43609692905	26779.831344646762	26370.976847996135	30575.535700832705	30107.427603792254	34242.62453676471	33717.29587615627	40823.75450195289	40195.84283888767	0.24407726703917432	0.24400354373798483	2183.501611558604	14668.300534924492	2150.072595509235	14443.731498060748
2.9351213022623317	19393.902982887837	19100.278668890594	26813.325918542454	26403.960057308588	30613.78688386881	30145.093168132473	34285.47097587219	33759.48499293124	40874.84704535467	40246.14952422337	0.24407777729931865	0.2440040538139208	2168.3300537723117	14654.150098872371	2135.133313897415	14429.797718583606
2.952806884620376	19418.088108740023	19124.09764411583	26846.787712649162	26436.910987370196	30652.000773383723	30182.722009950474	34328.2757581062	33801.63309191483	40925.890090262146	40296.40747237717	0.24407829364122607	0.24400456996942402	2153.2195302417967	14639.71155661624	2120.2541321207536	14415.580243966542
2.970599031508854	19442.248793630733	19147.892548603413	26880.216065971123	26469.828987277808	30690.176616384837	30220.313387782382	34371.03804156183	33843.739344118185	40976.88263506427	40346.615697143505	0.24407881613791407	0.2440050922774857	2138.169959635008	14624.983894066885	2105.434970092261	14401.078075649217
2.9884983850326714	19466.384554545562	19171.662906654172	26913.610315183134	26502.71340383442	30728.313657240662	30257.86655756584	34413.75698139581	33885.80291765923	41027.8236746727	40396.77320889299	0.2440793448632799	0.24400562081197708	2123.181260420475	14609.966102372855	2090.675747527508	14386.290220216848
3.006505591165733	19490.49490675416	19195.408240878976	26946.969794642275	26535.56358156067	30766.41113769439	30295.38077265335	34456.43172984209	33927.82297777782	41078.712200540445	40446.879014590755	0.2440798798921129	0.24400615564765898	2108.2533508675406	14594.657178008929	2075.976383951376	14371.215689543635
3.0246212997742656	19514.579363818626	19219.12807220715	26980.29383640017	26568.37886270712	30804.468296878174	30332.855283826524	34499.06143622786	33969.79868685194	41129.54720068152	40496.932117816046	0.24408042130010285	0.24400669686019483	2093.3861490555573	14579.05612296611	2061.336798694916	14355.853500882164
3.0428461646402667	19538.637437602076	19242.821919894603	27013.581770215485	26601.158587266124	30842.48437132762	30370.289339309915	34541.6452469901	34011.729204413336	41180.32765969081	40546.9315187812	0.24408096916385227	0.24400724452615957	2078.579572861432	14563.161944757216	2046.7569108890602	14340.20267692022
3.0611808434850984	19562.66863827708	19266.489301532427	27046.8329235662	26633.902092984372	30880.458594996097	30407.682184785546	34584.18230569174	34053.61368716404	41231.05255876375	40596.876214351636	0.24408152356088728	0.24400779872305145	2063.833539960673	14546.973656540737	2032.2366394739365	14324.262245955877
3.079625997993227	19586.672474334624	19290.12973305562	27080.046621662703	26666.608715375558	30918.39019926989	30445.033063407645	34626.671753038914	34095.45128899302	41281.72087571711	40646.76519806601	0.2440820845696688	0.24400835952930205	2049.147967835539	14530.490277282894	2017.7759031944443	14308.031241971068
3.0981822938360946	19610.648452593046	19313.742728751866	27113.222187460826	26699.27778773322	30956.27841298335	30482.34121581757	34669.11272689806	34137.241160993166	41332.33158500983	40696.59746015676	0.24408265226960316	0.24400892702429033	2034.5227737666573	14513.710831807926	2003.374620595714	14291.508704712614
3.116850400696155	19634.59607820716	19337.327801270512	27146.35894167509	26731.908641143815	30994.12246243431	30519.60588015895	34711.50436231347	34178.98245147843	41382.883657764105	40746.37198757089	0.24408322674105498	0.24400950128835106	2019.9578748267377	14496.634350865148	1989.0327100243885	14274.693679797463
3.135630992291033	19658.514854677418	19360.884461631766	27179.456202792113	26764.50060450007	31031.921571399595	30556.826292093217	34753.845791524815	34220.674306001405	41433.37606178677	40796.08776399127	0.24408380806535673	0.24401008240278768	2005.453187897103	14479.259871358052	1974.750089631998	14257.5852188617
3.1545247463978408	19682.404283859763	19384.41221923605	27212.513287084857	26797.053004514622	31069.674961151628	30594.00168481544	34796.136143986005	34262.31586737133	41483.80776159198	40845.743769858345	0.24408439632482248	0.24401067044988448	1991.0086296558147	14461.586436366662	1960.5266773672774	14240.182379603386
3.1735323448776414	19706.263865974834	19407.910581873355	27245.529508626114	26829.56516573366	31107.381850474037	30631.131289070145	34838.374546382875	34303.90627567199	41534.17771842272	40895.33898239181	0.2440849916027586	0.24401126551291738	1976.6241165625397	14443.613095156848	1946.3623909777962	14222.484225909226
3.192654473700048	19730.093099617858	19431.37905573304	27278.50417930286	26862.0364105511	31145.04145567833	30668.214333167773	34880.56012265209	34345.44466828036	41584.48489027359	40944.872375613304	0.24408559398347596	0.24401186767616695	1962.2995648938231	14425.338903545402	1932.2571480177576	14204.48982802406
3.211891822967991	19753.891481769042	19454.817145413686	27311.43660883134	26894.466059222974	31182.6529906214	30705.250043001404	34922.69199400093	34386.93017988558	41634.72823191488	40994.34292036918	0.24408620355230132	0.24401247702492987	1948.0348907132866	14406.76292379573	1918.210865833098	14186.198262548074
3.2312450869426166	19777.65850780309	19478.22435393289	27344.32610477097	26926.85342988165	31220.215666721662	30742.237642063206	34964.76927892571	34428.361942507596	41684.906694914636	41043.749584353165	0.24408682039559212	0.24401309364553134	1933.8300098679028	14387.884224704467	1904.2234615634661	14167.608612573706
3.2507149640683446	19801.393671499907	19501.60018273755	27377.171972539825	26959.19783855079	31257.728692977027	30779.17635146185	35006.79109323199	34469.73908551688	41735.01922766338	41093.091332130214	0.24408744460074544	0.24401371762533783	1919.684838011628	14368.701881888323	1890.2948521540966	14148.719967868179
3.2703021569980693	19825.09646505501	19524.944131714266	27409.9735154298	26991.49859916041	31295.19127598249	30816.065389939926	35048.75655005461	34511.06073565416	41785.06477539811	41142.36712516036	0.24408807625621382	0.24401434905276873	1905.5992905907333	14349.21497780364	1876.4249543413753	14129.531424905173
3.2900073726185273	19848.76637909026	19548.255699199683	27442.730034622185	27023.75502356198	31332.602619948222	30852.903973891516	35090.66475987813	34552.32601705037	41835.04228022721	41191.575921822805	0.24408871545151523	0.24401498801731122	1891.573282837402	14329.422601795755	1862.6136846585432	14110.042086999863
3.3098313220758016	19872.402902664482	19571.53438199133	27475.44082920314	27055.966421544086	31369.961926717453	30889.69131738033	35132.51483055716	34593.534051247145	41884.95068115486	41240.7166774408	0.2440893622772481	0.2440156346095303	1877.6067297699628	14309.323850228451	1848.8609594277805	14090.251064374112
3.329774720800988	19896.005523284588	19594.779675358222	27508.105196179757	27088.132100847874	31407.268395785195	30926.42663215761	35174.30586733752	34634.683957217145	41934.78891410681	41289.78834430615	0.24409001682510392	0.24401628892108376	1863.6995462058112	14288.917826699093	1835.166694766027	14070.157474315725
3.349838288536016	19919.573726916853	19617.991073052115	27540.7224304965	27120.251367183373	31444.521224317265	30963.109127681095	35216.03697287777	34675.77485138552	41984.5559119563	41338.78987170518	0.2440906791878789	0.244016951044735	1849.851646749652	14268.20364206843	1821.5308065873105	14049.760441317223
3.370022749359618	19943.10699799818	19641.168067318587	27573.291825051492	27152.32352424554	31481.719607169158	30999.738011133624	35257.70724727069	34716.805847650976	42034.250604550034	41387.72020594426	0.24409134945948988	0.2440176210743663	1836.0629457886098	14247.180414525792	1807.953210589476	14029.059097070247
3.390328831713469	19966.604819447533	19664.31014890831	27605.812670713192	27184.34787373066	31518.862736905427	31036.312487442134	35299.315788065105	34757.77605740734	42083.87191873466	41436.57829037581	0.24409202773498526	0.24401829910499284	1822.3333574994467	14225.847269790247	1794.4338222624501	14008.052580678836
3.4107572684284713	19990.066672677865	19687.416807088764	27638.284256337578	27216.323715353312	31555.94980381959	31072.831759297325	35340.86169028852	34798.684589565775	42133.41877838406	41485.363065425205	0.24409271411056077	0.2440189852327746	1808.662795849028	14204.203341213055	1780.9725568917347	13986.74003876932
3.431308796751202	20013.492037607877	19710.487529655857	27670.70586878531	27248.250346863202	31592.97999595404	31109.29502717326	35382.34404646966	34839.53055057701	42182.890104426624	41534.07346861766	0.24409340868357288	0.2440196795550332	1795.0511745804688	14182.247769804671	1767.5693295401288	13965.120625504293
3.4519841583705158	20036.880392673997	19733.52180294569	27703.076792939035	27280.12706406225	31629.95249912009	31145.701489347048	35423.76194666115	34880.313044453644	42232.28481487269	41582.70843460515	0.24409411155255123	0.24402038217026292	1781.498407223029	14159.9797044117	1754.2240550606512	13943.193502763286
3.47278409944432	20060.23121484275	19756.51911184676	27735.396311721353	27311.953160822275	31666.866496918847	31182.05034191947	35465.11447846317	34921.031172793475	42281.601824843114	41631.26689519467	0.24409482281721523	0.24402109317814696	1768.0044070923468	14137.398301870562	1740.9366480967728	13920.957840299234
3.4937093706264992	20083.543979623184	19779.478939812187	27767.663706112802	27343.727929102697	31703.721170762015	31218.340778835427	35506.400727047	34961.68403480269	42330.84004659776	41679.74777937623	0.24409554257848642	0.24402181267957102	1754.569087285432	14114.50272706151	1727.7070230757818	13898.412815777585
3.514760727094002	20106.81816107943	19802.400768872092	27799.87825517008	27375.450658968486	31740.515699893054	31254.571991904766	35547.61977517905	35002.27072731942	42379.99838956451	41728.150013351325	0.24409627093850525	0.24402254077663743	1741.1923606779892	14091.292153030634	1714.53509420692	13875.557614906691
3.535938928574102	20130.05323184348	19825.284079646182	27832.03923604456	27407.12063860839	31777.24926140864	31290.743170823436	35588.770703245056	35042.79034483771	42429.075760368556	41776.47252056194	0.24409700800064318	0.24402327757268102	1727.874139918713	14067.765761055052	1701.4207754768431	13852.39143150486
3.557244739371806	20153.248663127993	19848.128351356358	27864.145924000826	27438.737154353206	31813.92103028015	31326.85350319464	35629.85258927448	35083.24197953149	42478.07106286189	41824.71422171951	0.24409775386951948	0.24402402317228308	1714.61433744221	14043.922740872018	1688.3639806600986	13828.913467716426
3.578678928397448	20176.403924739778	19870.933061839994	27896.19759243625	27470.299490695015	31850.530179376332	31362.90217455113	35670.864508966166	35123.624721279804	42526.98319815429	41872.874034835375	0.2440985086510153	0.2440247776812869	1701.4128654663218	14019.762290790677	1675.3646233181935	13805.122934117913
3.600242269194432	20199.51848509295	19893.69768756288	27928.19351289997	27501.806930305895	31887.075879485354	31398.888368376913	35711.8055357133	35163.93765769137	42575.81106464348	41920.95087525051	0.24409927245228966	0.24402554120681283	1688.269635969773	13995.283617624082	1662.4226167806191	13781.01904970035
3.6219355399671502	20222.59181122221	19916.42170363241	27960.132955112193	27533.25875405707	31923.557299337117	31434.81126612945	35752.67474062871	35204.17987412973	42624.55355804575	41968.94365566594	0.24410004538179483	0.24402631385727344	1675.1845607141731	13970.48593699839	1649.537874157424	13756.60104207974
3.643759523609069	20245.62336879696	19939.104583811244	27992.0151869846	27564.65424103863	31959.973605626965	31470.670047262476	35793.471192571655	35244.35045373911	42673.20957142829	42016.85128617395	0.2441008275492914	0.24402709574238995	1662.1575512369163	13945.368473422714	1636.710308337817	13731.868147618137
3.6657150077309777	20268.612622134788	19961.74580053083	28023.839474639877	27595.992668579165	31996.323963038274	31506.46388924879	35834.193958173426	35284.44847747021	42721.77799524019	42064.672674289184	0.24410161906586414	0.24402788697320732	1649.1885188446613	13919.930460356176	1623.939831991098	13706.819611555897
3.6878027846894206	20291.559034215843	19984.34482490547	28055.60508243254	27627.273312266083	32032.60753426662	31542.1919676038	35874.84210186474	35324.4730241068	42770.257717345434	42112.40672498101	0.24410242004393923	0.24402868766211053	1636.2773746178718	13894.171140380204	1611.22635755816	13681.454688063823
3.710023651615288	20314.462066696822	20006.90112674608	28087.31127296914	27658.495445965542	32068.823480043164	31577.8534559086	35915.414685902186	35364.42317029198	42818.64762305499	42160.05234070495	0.24410323059729883	0.24402949792284137	1623.424029402784	13868.08976524882	1598.5697972463677	13655.77264032606
3.732378410442586	20337.321179925526	20029.414174574464	28118.95730712937	27689.65834184309	32104.970959159164	31613.447525833897	35955.91077039597	35404.29799055513	42866.94659516024	42207.60842143552	0.24410405084109904	0.24403031787051346	1610.628393823048	13841.685596127063	1585.9700630507432	13629.772740842775
3.7548678679373717	20360.13583295555	20051.883435638014	28150.54244408732	27720.761270384966	32141.049128490544	31648.9733471647	35996.32941333773	35444.096557339966	42915.15351396666	42255.073864699916	0.24410488089188495	0.24403114762163056	1597.8903782612178	13814.957903543487	1573.4270667284727	13603.45427133888
3.777492835726878	20382.905483560768	20074.30837592372	28182.06594133243	27751.803500418348	32177.057143022193	31684.43008782379	36036.66967062808	35483.81794103101	42963.267257327054	42302.447565610164	0.24410572086760807	0.24403198729410155	1585.2098928689957	13787.905967628583	1560.9407198029803	13576.816522935405
3.8002541303288	20405.629588250697	20096.68846017341	28213.527054691713	27782.784299133396	32212.99415587377	31719.81691389724	36076.93059610581	35523.4612099826	43011.28670067682	42349.72841689807	0.24410657088764517	0.24403283700725958	1572.5868475709576	13760.529078259133	1548.5109335789457	13549.85879639443
3.823152573180761	20428.307602285495	20119.023151898524	28244.92503835145	27813.70293210465	32248.85931832477	31755.132989659225	36117.111241576225	35563.02543054683	43059.21071706829	42396.91530894904	0.24410743107281196	0.24403369688187673	1560.0211520474404	13732.826535041444	1536.137619119836	13522.580402052961
3.8461889906699622	20450.938979691207	20141.311913395148	28276.259144879325	27844.558663312746	32284.651779840195	31790.377477597187	36157.21065684026	35602.50966710221	43107.0381772058	42444.00712983661	0.24410830154538357	0.24403456704018459	1547.5127157440875	13704.797647538595	1523.8206872578012	13494.98066004645
3.8693642141629967	20473.523173275542	20163.554205759472	28307.52862524709	27875.350755166808	32320.370688096853	31825.54953843775	36197.22788972421	35641.912982082846	43154.76794948167	42491.002765357836	0.24410918242911067	0.2440354476058886	1535.061447870452	13676.44173536729	1511.5600485918112	13467.05890041031
3.892679080035866	20496.05963464339	20185.749488903162	28338.73272885318	27906.07846852667	32356.015189009526	31860.64833117251	36237.161986109364	35681.23443600772	43202.39890001199	42537.901099068564	0.24411007384923802	0.24403633870418837	1522.6672573951073	13647.758128306828	1499.3556134848623	13438.81446318701
3.9161344297041563	20518.547814212925	20207.897221569165	28369.87070354592	27936.741062725698	32391.584426757825	31895.673013084455	36277.01198996244	35720.47308751056	43249.929892673405	42584.70101231959	0.24411097593252162	0.24403724046179454	1510.3300530507695	13618.746166451834	1487.2072920667706	13410.246698584408
3.9397311096534064	20540.98716123164	20229.996861347558	28400.941795646697	27967.33779559376	32427.077543813153	31930.622739774568	36316.77694336604	35759.62799336999	43297.3597891399	42631.40138429299	0.24411188880724866	0.24403815300694773	1498.0497433223063	13589.405200264417	1475.1149942236952	13381.35496701207
3.963469971469652	20563.377123792594	20252.04786469145	28431.945249973513	27997.86792348022	32462.493680965847	31965.496665188457	36356.45588654946	35798.698208539645	43344.68744892	42678.00109203864	0.24411281260325451	0.24403907646943598	1485.8262364508118	13559.734590717591	1463.0786296011647	13352.138639224693
3.987351871870168	20585.717148850883	20274.04968693332	28462.880309864784	28028.330701277493	32497.831977352875	32000.293941643733	36396.04785791995	35837.682786179146	43391.91172939461	42724.499010511514	0.24411374745194198	0.24404001098061529	1473.6594404389616	13529.733709493652	1451.0981076108292	13322.597096534446
4.01137767273438	20608.00668224051	20296.00178230155	28493.746217203745	28058.725382445067	32533.09157048603	32035.013719857696	36435.55189409469	35876.58077768548	43439.031485855565	42770.89401260964	0.24411469348630063	0.24404095667342635	1461.54926304135	13499.40193901863	1439.173337419401	13292.729730821215
4.035548241134971	20630.245168691014	20317.90360393683	28524.542212442462	28089.051219033114	32568.271596279792	32069.655148974794	36474.967029932326	35915.391232724076	43486.04557154378	42817.18496921167	0.24411565084092535	0.24404191368241623	1449.4956117653055	13468.738672599196	1427.304227949935	13262.535944687203
4.059864449369175	20652.43205184469	20339.75460390913	28555.26753462679	28119.307461707092	32603.37118908024	32104.217376595123	36514.29229856564	35954.113199261	43532.9528376887	42863.37074921572	0.24411661965203604	0.24404288214375547	1437.4983938733349	13437.743314597756	1415.490687885671	13232.01515161898
4.08432717499025	20674.566774273793	20361.55423323464	28585.921421421215	28149.49335977223	32638.38948169382	32138.699548802706	36553.5267314342	35992.745723595086	43579.75213354775	42909.450219578204	0.24411760005749805	0.24404386219525948	1425.5575163726462	13406.415280448273	1403.7326256568776	13201.166776002385
4.108937300839158	20696.648777497863	20383.301941892798	28616.503109133904	28179.60816119811	32673.325605416365	32173.1008101941	36592.669358317136	36031.28785039016	43626.44230644591	42955.422245352835	0.24411859219684073	0.24404485397640727	1413.6728860259755	13374.753996897489	1392.029949452728	13169.990253356285
4.133695715076422	20718.677502001614	20404.99717884393	28647.011832742595	28209.651112644227	32708.17869006309	32207.420303907882	36631.71920736714	36069.73862270856	43673.02220181687	43001.28568973098	0.24411959621127846	0.2440458576283624	1401.8444093432045	13342.758902064525	1380.382567218272	13138.485030438751
4.15860331121418	20740.65238725247	20426.639392046647	28677.446825919913	28239.621459485083	32742.947863997957	32241.657171653802	36670.675305143675	36108.09708204405	43719.490663243	43047.039414081526	0.24412061224373152	0.24404687329399333	1390.0719925767044	13310.42944553122	1368.790386638604	13106.6505652396
4.183660988148428	20762.572871718712	20448.22802847541	28707.80732105969	28269.518445835645	32777.6322541641	32275.810553742234	36709.53667664744	36146.36226835517	43765.84653249715	43092.68227799117	0.24412164043884546	0.24404790111789287	1378.3555417316966	13277.765088563785	1357.2533151559765	13074.486327257007
4.208869650191461	20784.43839288774	20469.76253413883	28738.09254930327	28299.341314577738	32812.23098611437	32309.87958911478	36748.30234535489	36184.53322009991	43812.08864958425	43138.2131393062	0.24412268094301223	0.2440489412464013	1366.694962552283	13244.76530412957	1345.7712599603692	13041.991797560826
4.2342302071045115	20806.248387284282	20491.242354097427	28768.301740565897	28329.089307385762	32846.74318404187	32343.863415374042	36786.97133325286	36222.60897426935	43858.21585278321	43183.630854173294	0.24412373390439276	0.24404999382762524	1355.0901605302934	13211.429577107541	1334.344127990189	13009.166468913667
4.259743574130585	20828.00229048926	20512.666932482305	28798.434123564002	28358.76166475367	32881.167970811555	32377.76116881487	36825.54266087434	36260.58856642308	43904.22697869001	43228.93427708216	0.24412479947293714	0.24405105901146043	1343.5410408951575	13177.757404329255	1322.9718259258661	12976.009845857508
4.285410672027485	20849.699537158176	20534.03571251317	28828.488925841742	28388.35762602102	32915.504467991006	32411.571984454597	36864.01534733323	36298.471030723376	43950.120862259886	43274.12226090693	0.24412587780040598	0.24405213694961306	1332.0475086198421	13143.74829476513	1311.6542601946276	12942.521444882266
4.311232427101037	20871.33956104052	20555.34813651751	28858.46537379911	28417.876429400723	32949.75179588299	32445.29499606509	36902.38841036128	36336.25539997154	43995.89633685176	43319.19365694999	0.24412696904039327	0.24405322779562158	1320.6094684184063	13109.4017696511	1300.391336969682	12908.700794555247
4.337209771238533	20892.92179499856	20576.603645949104	28888.362692719085	28447.31731200577	32983.909073556904	32478.92933620378	36940.66086634364	36373.94070564298	44041.552234271316	43364.147314984366	0.24412807334834846	0.24405433170487917	1309.2268247366883	13074.717362519354	1289.182962160441	12874.547435562126
4.363343641942354	20914.445671026864	20597.801681407185	28918.180106795862	28476.679509876984	33017.975418881506	32512.47413624583	36978.8317303559	36411.5259779236	44087.08738481572	43408.98208329776	0.24412919088159818	0.24405544883465588	1297.899481766508	13039.694619472139	1278.0290414243937	12840.060920951888
4.389634982363801	20935.91062027194	20618.941682655848	28947.91683916324	28505.96225801102	33051.949948557754	32545.928526416497	37016.90001620131	36449.01024574649	44132.500617318525	43453.69680873676	0.24413032179936983	0.24405657934412134	1286.6273434278555	13004.333099162206	1266.9294801536016	12805.240816143341
4.416084741337141	20957.316073051687	20640.023088643182	28977.57211192277	28535.16479038807	33085.83177815147	32579.29163582331	37054.86473644771	36486.392536828294	44177.79075919438	43498.290336750855	0.24413146626281435	0.2440577233943684	1275.4103133804165	12968.632373016328	1255.884183482267	12770.086699129082
4.442693873413836	20978.66145887568	20661.045337521267	29007.145146173098	28564.286340000785	33119.620022127325	32612.562592489485	37092.72490246599	36523.671877707086	44222.956636485425	43542.76151143818	0.24413262443502948	0.24405888114843538	1264.2482950133272	12932.592025284655	1244.8930562788155	12734.598160526715
4.469463338897009	20999.94620646487	20682.007866665514	29036.635162038405	28593.326138882203	33153.31379388176	32645.74052338641	37130.4795244674	36560.84729377908	44267.99707390643	43587.10917558983	0.24413379648108258	0.24406005277133133	1253.141191448667	12896.211653213017	1233.9560031488072	12698.774803761393
4.49639410387609	21021.169743772352	20702.91011269524	29066.041378698512	28622.28341813551	33186.91220577789	32678.82455446798	37168.127611543045	36597.91780933753	44312.91089489242	43631.332170736896	0.2441349825680362	0.24406123843005728	1242.0889055418083	12859.490867177024	1223.0729284344707	12662.616245170124
4.523487140261684	21042.33149800346	20723.751511493305	29095.36301441787	28651.157407962466	33220.414369179096	32711.81381070364	37205.66817170189	36634.88244761014	44357.69692164466	43675.429337195645	0.24413618286497094	0.24406243829363328	1231.0913398744306	12822.42929074727	1212.2437362087658	12626.122114092112
4.550743425820648	21063.43089563678	20744.531498226945	29124.59928657602	28679.947337693502	33253.8193944843	32744.70741611319	37243.10021191071	36671.740230798445	44402.353975178936	43719.3995141151	0.24413739754301053	0.24406365253312048	1220.148396758479	12785.026560873725	1201.4683302802732	12589.292053045705
4.578163944211368	21084.46736244476	20765.249507367986	29153.74941169737	28708.652435816966	33287.12639116249	32777.50449380073	37280.422738133144	36708.490180116234	44446.88087537269	43763.24153952343	0.24413862677534556	0.24406488132164827	1209.259978233138	12747.282327975146	1190.746614187141	12552.12571780663
4.605749685019276	21105.44032351509	20785.904972713946	29182.812605482082	28737.27193000962	33320.33446778848	32810.2041659899	37317.63475537024	36745.13131582946	44491.27644101403	43806.95425037621	0.24413987073726037	0.24406612483443643	1198.425986062619	12709.196256079711	1180.0784911972005	12514.622777538374
4.633501643792551	21126.349203271675	20806.49732740861	29211.788082836487	28765.805047166446	33353.44273207817	32842.80555405851	37354.735267700315	36781.66265729541	44535.53948984984	43850.53648260377	0.2441411296061569	0.24406738324882282	1187.6463217333658	12670.768022900447	1169.4638643077342	12476.782914926298
4.6614208220780515	21147.193425496203	20827.026003963525	29240.67505790427	28794.25101343167	33386.45029092467	32875.307778574475	37391.723278319834	36818.08322300341	44579.66883863535	43893.987071160256	0.24414240356158004	0.24406865674428868	1176.9208864592947	12631.997320048511	1158.9026362433797	12438.605826288462
4.689508227457455	21167.97241334991	20847.490434278967	29269.472744097897	28822.60905422918	33419.35625043473	32907.709959330976	37428.59778958472	36854.39203061462	44623.66330318377	43937.304850071865	0.2441436927852458	0.24406994550248332	1166.2495811745757	12592.883853087202	1148.394709452754	12400.091221679933
4.717764873583629	21188.68558939523	20867.890049665755	29298.180354130007	28850.878394293988	33452.15971596509	32940.011215383	37465.35780305146	36890.58809700341	44667.521698416225	43980.48865248674	0.2441449974610655	0.24407124970725197	1155.632306535379	12553.427341687493	1137.9399861163693	12361.238825099543
4.746191780217212	21209.33237561801	20888.224280866845	29326.797100045525	28879.05825770352	33484.85979215974	32972.21066508357	37502.002319519255	36926.67043829836	44711.242838412494	44023.53731072449	0.24414631777517254	0.24407256954466147	1145.0689629149856	12513.627519707195	1127.5383681316162	12322.048374476843
4.774789973263409	21229.912193449476	20908.49255807905	29355.322193253454	28907.147867909076	33517.45558298671	33004.30742612019	37538.53033907178	36962.638069923494	44754.825536461576	44066.44965632613	0.24414765391595186	0.24407390520302696	1134.5594504094915	12473.484135394916	1117.189757124288	12282.51962191984
4.803560484809025	21250.424463789055	20928.694310975505	29383.75484455989	28935.14644776822	33549.94619177635	33036.3006155524	37574.940861120376	36998.490006640845	44798.268605113866	44109.22452010539	0.24414900607406284	0.2440752568729402	1124.1036688309396	12432.996951451525	1106.8940544390352	12242.652333755977
4.832504353159697	21270.868607026492	20948.82896872741	29412.09426420007	28963.053219576395	33582.33072125846	33068.18934984838	37611.23288444621	37034.22526259189	44841.570856232065	44151.860732198846	0.24415037444247067	0.24407662474729672	1113.7015177010326	12392.165745094419	1096.6511611397145	12202.446290655993
4.861622622877388	21291.24404306489	20968.895960026915	29440.339661871665	28990.867405099914	33614.60827360092	33099.97274492322	37647.40540724396	37069.84285134085	44884.731101044	44194.35712211821	0.2441517592164737	0.24407800902132362	1103.3528962670825	12350.990308364853	1086.4609780128812	12161.901287821122
4.890916344818065	21311.550191343813	20988.894713109486	29468.49024676827	29018.588225608404	33646.77795044842	33131.64991617649	37683.45742716563	37105.34178591721	44927.748150195584	44236.71251880178	0.24415316059372866	0.24407940989260724	1093.0577034852467	12309.470448089764	1076.323405560921	12121.017135027796
4.9203865761696335	21331.786470862142	21008.824655776836	29496.54522761245	29046.214901907962	33678.83885296084	33163.21997853068	37719.38794136411	37140.7210788593	44970.62081380341	44278.925750667	0.24415457877428454	0.24408082756112304	1082.8158380244859	12267.605986053124	1066.2383440068224	12079.793656824157
4.950034380490085	21351.952300201738	21028.685215419966	29524.50381269004	29073.74665437452	33710.79008185296	33194.68204646984	37755.195946538006	37175.97974225802	45013.34790150897	44320.995645663366	0.2441560139606065	0.24408226222926427	1072.6271982656326	12225.396759118885	1056.2056932856794	12038.230692562647
4.979860827745887	21372.04709755068	21048.47581904216	29552.365209883756	29101.182702987142	33742.630737433414	33226.03523407823	37790.88043897584	37211.116787800536	45055.928222532086	44362.92103132528	0.2441574663576078	0.24408371410186955	1062.4916822982486	12182.842619338073	1046.2253530488815	11996.328096581623
5.009866994350591	21392.070280727246	21068.19589328257	29580.128626707952	29128.52226736215	33774.35991964499	33257.27865507981	37826.44041460168	37246.131226815116	45098.36058572601	44404.70073482609	0.24415893617268025	0.2440851833862558	1052.409187923302	12139.94343410898	1036.2972226603888	11954.08573829662
5.040053963203681	21412.02126720361	21087.844864439554	29607.79327034292	29155.764566786966	33805.976728104404	33288.411422877485	37861.87486902012	37281.022070315455	45140.6437996318	44446.33358303181	0.24416042361572154	0.24408667029224473	1042.379612650955	12096.699086291716	1026.4212012003409	11911.503502371721
5.070422823729659	21431.89947413023	21107.422158494704	29635.35834767022	29182.908820254834	33837.48026214321	33319.43265059339	37897.18279756264	37315.78832904635	45182.7766725344	44487.81840255626	0.2441619288991682	0.24408817503219632	1032.4028536989354	12053.109474311583	1016.5971874601673	11868.581288802437
5.100974671917351	21451.704318359843	21126.92720113649	29662.823065307413	29209.95424649912	33868.86962084811	33350.34145110859	37932.36319533325	37350.429013528636	45224.75801251776	44529.154019815345	0.24416345223802483	0.24408969782103745	1022.4788079849677	12009.174512219615	1006.82507993537	11825.319012955762
5.131710610359471	21471.43521647199	21146.359417784377	29690.186629643653	29236.90006402825	33900.14390310219	33381.13693710361	37967.4150572552	37384.9431341051	45266.5866275213	44570.33926108263	0.24416499384989643	0.2440912388762944	1012.607372140279	11964.894129981287	997.1047768403077	11781.71660587471
5.1626317482924104	21491.091584797956	21165.718233613443	29717.448246875745	29263.745491161313	33931.3022076267	33411.81822109971	38002.337378118275	37419.3297009872	45308.26132539711	44611.37295254569	0.24416655395501868	0.24409279841812367	1002.7884424950462	11920.268273429945	987.4361760921311	11737.774014235474
5.193739201636265	21510.672839445127	21185.00307357832	29744.607123043497	29290.489746062813	33962.34363302208	33442.384415499175	38037.12915262524	37453.58772430066	45349.78091396609	44652.25392036141	0.24416813277629057	0.2440943766693438	993.0219150807243	11875.296904439107	977.8191753140418	11693.49120049458
5.225034093035115	21530.178396322415	21204.21336243825	29771.662464066554	29317.13204677898	33993.26727781066	33472.83463262735	38071.78937544026	37487.716214133194	45391.144201076415	44692.980990713484	0.2441697305393081	0.24409597385546808	983.3076856355183	11829.980001111515	968.2536718404153	11648.868143100291
5.256517551897525	21549.607671165253	21223.348524781726	29798.613475780614	29343.67161127339	34024.07224047859	33503.16798477406	38106.31704123631	37521.71418058121	45432.349994660966	44733.55298986901	0.2441713474723929	0.24409759020473648	973.6456495948369	11784.317557803355	958.7395627083024	11603.904836503789
5.288190714437326	21568.960079561086	21242.40798505155	29825.459363974373	29370.10765746338	34054.75761951877	33533.38358423572	38140.71114474386	37555.58063379778	45473.39710279609	44773.96874423633	0.24417298380663055	0.2440992259481517	964.0357020976953	11738.309585330077	949.2767446611542	11558.601291356608
5.320054723714605	21588.235036974922	21261.391167570047	29852.1993344266	29396.439403256565	34085.322513473795	33563.48054335771	38174.970680799444	37589.31458404033	45514.284333760355	44814.227080422905	0.24417463977590015	0.24410088131950766	954.4777379760053	11691.956110970117	939.8651141413138	11512.95753452275
5.352110729676963	21607.43195877489	21280.2974965642	29878.83259294319	29422.666066587288	34115.76602097888	33593.457974576646	38209.094644394405	37622.91504171877	45555.01049609351	44854.32682529328	0.2441763156169107	0.24410255655542779	944.9716517626075	11645.257178693078	930.5045672974084	11466.973609322682
5.384359889201005	21626.550260258507	21299.126396191565	29905.358345395227	29448.786865454153	34146.08724080606	33623.31499046393	38243.08203072482	37656.381017444626	45595.5743986568	44894.26680602865	0.24417801156923338	0.24410425189539667	935.5173376905732	11598.212849277072	921.1949999809731	11420.6495756004
5.41680336613411	21645.58935667852	21317.87729056564	29931.775797756505	29474.801017956892	34176.28527190769	33653.050703768444	38276.93183524086	37689.71152207956	45635.97485069266	44934.04585018544	0.24417972787533834	0.24410596758179695	926.1146896851715	11550.823200347833	911.9363077399903	11373.985509785824
5.44944233133642	21664.548663269343	21336.54960378197	29958.084156141853	29500.70774233416	34206.35921346086	33682.66422746041	38310.643053697044	37722.90556678494	45676.21066188557	44973.662785755245	0.24418146478062763	0.2441077038599423	916.7636013611918	11503.088326478377	902.7283858215087	11326.981505048461
5.482277962723094	21683.427595273144	21355.14275994397	29984.282626845026	29526.506257001038	34236.3081649114	33712.15467477487	38344.21468220215	37755.96216307117	45716.28064242227	45013.11644122452	0.24418322253347322	0.24410946097811495	907.4639660381363	11455.00833948981	893.5711291761836	11279.637671481818
5.515311445306831	21702.225567967278	21373.656183189527	30010.37041637843	29552.195780587615	34266.13122601989	33741.52115925651	38377.64571727131	37788.88032284836	45756.18360305483	45052.40564563582	0.24418500138525165	0.24411123918760033	898.2156767264241	11406.583368421532	884.4644324516412	11231.954136149026
5.548543971240616	21720.9419966902	21392.089297717048	30036.346731510846	29577.775531976797	34295.82749690546	33770.76279480337	38410.93515587563	37821.65905847598	45795.91835516068	45091.52922864791	0.24418680159038095	0.24411303874272428	889.0186261205818	11357.813559575006	875.4081899856101	11183.93104311917
5.581976739860765	21739.57629686906	21410.441527812163	30062.210779307392	29603.244730343038	34325.39607809212	33799.8786957119	38444.08199549466	37854.29738281382	45835.483710806024	45130.48602059726	0.24418862340635655	0.24411485990088985	879.8727066111751	11308.699076782912	866.402295815933	11135.5685537206
5.615610957730194	21758.12788404641	21428.712297874437	30087.961767168355	29628.602595191172	34354.83607055385	33828.867976721944	38477.08523416753	37886.794309272955	45874.878482807726	45169.27485255982	0.24419046709379122	0.24411670292261464	870.7778102810262	11259.240101491101	857.4466436818475	11086.866846685298
5.649447838681973	21776.59617390808	21446.901032444635	30113.598902869635	29653.848346395927	34384.14657576146	33857.72975306258	38509.94387054596	37919.1488518677	45914.10148479741	45207.89455641381	0.24419233291644915	0.24411856807156834	861.7338289036998	11209.436832870357	848.5411270101322	11037.826118089259
5.6834886038631165	21794.980582310196	21465.00715623117	30139.12139460201	29678.981204240394	34413.32669572818	33886.46314049676	38542.656903946045	37951.36002526622	45953.15153128407	45246.343964900894	0.2441942211412879	0.2441204556146121	852.740653936693	11159.289487845264	839.6856389187742	10988.446581530385
5.717734481778674	21813.28052530711	21483.030094137903	30164.528451011698	29704.00038945636	34442.37553305674	33915.067255368114	38575.223334401446	37983.42684484348	45992.027437718454	45284.62191169032	0.24419613203849486	0.24412236582183527	843.7981765266741	11108.798301291652	830.8800722236629	10938.72846833244
5.75218670833605	21831.495419179057	21500.96927129123	30189.81928124056	29728.905123263707	34471.29219098596	33943.54121464664	38607.64216271634	38015.34832673311	46030.72802055713	45322.72723144155	0.24419806588152776	0.24412429896659701	834.9062875107629	11057.963526180945	822.1243194325361	10888.672027589753
5.786846526889619	21849.62468046049	21518.824113068007	30214.993094967238	29753.694627410925	34500.07577343854	33971.88413597574	38639.91239051947	38047.123487880635	46069.252097327815	45360.65875986877	0.24420002294715373	0.24412625532556456	826.0648774089641	11006.785433596931	813.4182727415464	10838.277526240796
5.821715188285586	21867.667725967793	21536.594045122874	30240.049102447483	29778.36812421487	34528.72538506784	34000.0951377183	38672.03302031718	38078.75134609574	46107.5984866936	45398.415333803976	0.24420200351548926	0.24412823517875304	817.2738364269608	10955.264312901534	804.7618240371812	10787.545249229297
5.856793950907131	21885.623972828078	21554.278493416565	30264.98651455597	29802.924836601913	34557.240131306426	34028.17333900453	38704.00305554846	38110.23092010645	46145.7660085195	45435.9957912627	0.24420400787004218	0.2441302388095676	808.5330544569297	10903.400471859612	796.1548648978933	10736.475499617867
5.892084080719833	21903.492838507333	21571.87688424369	30289.80454282727	29827.36398814828	34585.61911841357	34056.1178597787	38735.82150063879	38141.56122961214	46183.753483937675	45473.39897150801	0.24420603629775173	0.24413226650484363	799.8424210722442	10851.194236694835	787.59728658729	10685.068598641083
5.927586851317345	21921.27374083933	21589.38864426114	30314.502399497887	29851.684803121447	34613.86145352408	34083.927820847224	38767.487361055435	38172.741295338004	46221.55973541424	45510.62371511645	0.24420808908902994	0.24413431855488893	791.2018255358562	10798.64595232252	779.0889800636214	10633.324885942042
5.963303543967366	21938.966098054443	21606.81320051656	30339.07929754816	29875.88650652144	34641.966244696974	34111.60234392662	38798.99964336265	38203.77013908941	46259.183586816165	45547.66886404388	0.2442101665378057	0.24413639525352576	782.6111567871994	10745.755982294679	770.6298359673237	10581.24471951928
5.999235447657878	21956.569328808466	21624.149980476635	30363.5344507442	29899.968324122106	34669.93260096408	34139.14055169133	38830.357355276756	38234.6467838061	46296.62386347791	45584.53326169101	0.2442122689415646	0.24413849689813222	774.0703034488251	10692.524708995596	762.2197446264909	10528.828475916758
6.035383859143656	21974.08285221194	21641.398412056067	30387.867073680598	29923.92948251319	34697.759632379675	34166.54156782267	38861.559505722464	38265.37025361774	46333.879392269504	45621.215752970566	0.24421439660139563	0.24414062378968843	765.579153827799	10638.952533794567	753.8585960558848	10476.076550338417
6.071750082993084	21991.50608785944	21658.557923646247	30412.076381823004	29947.76920914208	34725.44645006994	34193.804517057244	38892.605104888826	38295.93957389871	46370.94900166439	45657.71518437374	0.24421654982203234	0.244142776232818	757.1375959092984	10585.039877063595	745.5462799574598	10422.989356751554
6.108335431635222	22008.838455858975	21675.62794414452	30436.161591550994	29971.486732356472	34752.99216628264	34220.92852523645	38923.493164285705	38326.3537713243	46407.831521807704	45694.03040403815	0.24421872891189847	0.2441449545358325	748.7455173586495	10530.787178321742	737.2826857176842	10369.567327975295
6.145141225407182	22026.079376861668	21692.6079029831	30460.121920201258	29995.081281446386	34780.39589443736	34247.91271935533	38954.2226968006	38356.61187392608	46444.52578458508	45730.16026181477	0.24422093418315158	0.24414715901077802	740.402805521444	10476.194896366447	729.0677024049801	10315.81091575604
6.182168792601758	22043.22827209152	21709.497230158577	30483.956586110955	30018.552086687196	34807.65674917584	34274.75622761249	38984.792716755794	38386.71291114844	46481.03062369184	45766.10360933655	0.24422316595173038	0.24414938997347765	732.1093474221998	10421.263509338722	720.9012187744374	10261.720590946265
6.2194194695153895	22060.28456337535	21726.295356261304	30507.664808661368	30041.89837938245	34834.77384641263	34301.45817945986	39015.20223996577	38416.6559139051	46517.3448747025	45801.85930008668	0.2442254245373989	0.24415164774358084	723.8650297646527	10365.99351486843	712.7831232636818	10207.296843552962
6.256894600496366	22077.247673172908	21743.001712505124	30531.245808321757	30065.119391907123	34861.74630338607	34328.01770565291	39045.45028379502	38446.43991463599	46553.46737514075	45837.426189467515	0.24422771026379397	0.24415393264460722	715.6697389296023	10310.385430143215	704.7133039925247	10152.54018284753
6.294595537993358	22094.11702460705	21759.615730757017	30554.698806693385	30088.214357750934	34888.57323870939	34354.43393830092	39075.535867216	38476.06394736428	46589.39696454967	45872.80313486965	0.24423002345847208	0.24415624500399458	707.523360972933	10254.439791986719	696.6916487644776	10097.451137485914
6.332523642604218	22110.89204149407	21776.13684356716	30578.023026553685	30111.18251156207	34915.253772422075	34380.70601091789	39105.45801086737	38505.5270477541	46625.132484562186	45907.98899574176	0.2442323644529574	0.24415858515314753	699.4257816308527	10198.157157055102	688.7180450631422	10042.030255584978
6.370680283125076	22127.572148374427	21792.564484198843	30601.217691901173	30134.023089190876	34941.78702604196	34406.83305847316	39135.21573711311	38534.82825316797	46660.67277897272	45942.98263366017	0.24423473358278977	0.24416095342748442	691.3768863201258	10141.538101931103	680.7923800574499	9986.27810487803
6.40906683659976	22144.1567705434	21808.89808665899	30624.282028000074	30156.73532773435	34968.172122617136	34432.81421744315	39164.80807010133	38563.96660272549	46696.01669380843	45977.78291239993	0.2442371311875725	0.2441633501664864	683.3765601236955	10084.583223042078	672.9145405927557	9930.1952727139
6.447684688369473	22160.64533408149	21825.137085727965	30647.21526142476	30179.318465579643	34994.40818677758	34458.64862586197	39194.23403582294	38592.9411373607	46731.16307740017	46012.388698004295	0.24423955761102478	0.24416577571374778	675.4246878047707	10027.293136964552	665.0844131957856	9873.782366227359
6.486535232122802	22177.03726588601	21841.280916990672	30670.016620105816	30201.77174244947	35020.494344788676	34484.33542337407	39223.49266217222	38621.750899881816	46766.110780455965	46046.79885885708	0.244242013201028	0.24416823041702412	667.5211538054282	9969.668480490334	657.301884077664	9817.040012471378
6.525619869945995	22193.331993701693	21857.329016866755	30692.68533337476	30224.094399446123	35046.42972460317	34509.87375128549	39252.58297900592	38650.39493502945	46800.85865613257	46081.01226575315	0.2442444983096801	0.24417071462828654	659.6658422368346	9911.709910619073	649.5668391241343	9759.968858398497
6.564940012373588	22209.528946152168	21873.28082264155	30715.22063201003	30246.285679096807	35072.21345591464	34535.26275261649	39281.504018203785	38678.872289536164	46835.40556010878	46115.02779197061	0.2442470132933432	0.2441732287037683	651.8586368890828	9853.418104780838	641.8791639039409	9702.56957106758
6.604497078439295	22225.627552771268	21889.13577249697	30737.62174828271	30268.34482539861	35097.84467021067	34560.5015721538	39310.25481372895	38707.18201218592	46869.7503506586	46148.84431334282	0.24424955851269897	0.2441757730040202	644.09942122543	9794.793760859407	634.2387436650461	9644.842837695964
6.644292495727218	22241.62724403461	21904.89330554254	30759.88791600263	30290.27108386396	35123.32250082636	34585.58935650356	39338.8344016887	38735.32315387402	46903.891888724895	46182.46070833099	0.2442521343327992	0.24417834789396273	636.3880783814238	9735.837597276084	626.645463332301	9586.789365721866
6.684327700423376	22257.527451391063	21920.552861846456	30782.018370564478	30312.063701565978	35148.64608299803	34610.52525414391	39367.24182039529	38763.29476766685	46937.82903799307	46215.8758580966	0.24425474112311898	0.2441809537429371	628.7244911666494	9676.550353125669	619.099207509018	9528.409882923588
6.724604137367524	22273.327607294672	21936.113882466983	30804.012348994413	30333.721927184404	35173.814553917335	34635.3084154785	39395.4761104275	38791.09590886256	46971.56066496567	46249.08864657496	0.24425737925761173	0.2441835909247616	621.1085420688032	9616.932788314298	611.5998604824999	9469.705137590878
6.76512326010531	22289.02714523666	21951.575809484024	30825.86908999689	30355.245011051724	35198.82705278578	34659.937992890074	39423.53631469239	38818.72563505188	47005.08563903722	46282.09796054885	0.24426004911476296	0.2441862598177845	613.5401132435654	9556.985683522187	604.1473062125151	9410.675898462534
6.805886530940724	22304.62549977711	21966.938086030255	30847.587834001013	30376.632205198806	35223.68272086861	34684.41314079351	39451.421478486496	38846.1830061784	47038.40283256845	46314.9026897216	0.24426275107764525	0.24418896080494054	606.0190865192562	9496.709840357304	596.7414283367107	9351.322954882868
6.846895420988873	22320.122106577466	21982.200156323182	30869.167823208125	30397.88276340172	35248.380701550086	34708.73301569035	39479.13064955865	38873.46708460033	47071.51112096237	46347.50172679205	0.24426548553397487	0.2441916942738058	598.5453434024821	9436.10608153604	589.3821101757349	9291.647116981447
6.888151410229076	22335.516402432662	21997.361465696784	30890.608301638887	30418.995941228175	35272.92014038838	34732.89677622271	39506.66287817215	38900.5769351518	47104.4093827397	46379.893967528704	0.2442682528761679	0.24419446061665406	591.1187650684733	9375.175250826403	582.0692347240401	9231.649215622805
6.92965598755826	22350.80782530349	22012.421460633373	30911.908515180596	30439.970996084085	35297.300185170505	34756.90358322756	39534.01721716729	38927.51162520443	47137.096499614614	46412.07831084448	0.2442710535013981	0.2441972602305152	583.7392323663807	9313.918213219382	574.8026846555294	9171.330102569424
6.971410650844719	22365.99581434925	22027.37958879577	30933.067711635143	30460.807187260725	35321.51998596815	34780.75259979151	39561.19272202459	38954.27022472956	47169.57135657152	46444.053658872144	0.24427388781165316	0.24420009351723312	576.4066258190433	9252.335855017416	567.5823423215188	9110.690650556237
7.01341690698215	22381.07980996028	22042.235299059317	30954.08514076657	30481.503775981702	35345.57869519305	34804.442991305434	39588.18845092778	38980.85180636022	47201.83284194131	46475.81891703945	0.24427675621379594	0.2442029608835215	569.1208256205427	9190.429083877243	560.4080897506792	9049.731753363274
7.055676271944047	22396.05925379072	22056.98804154419	30974.960054349267	30502.060025450297	35369.475467653014	34827.97392551967	39615.003464827336	39007.25544545384	47233.87984747855	46507.3729941452	0.2442796591196208	0.24420586274102757	561.8817116364371	9128.198828901164	553.2798086481052	8988.454325878993
7.098190270838397	22410.933588791333	22071.63726764767	30995.691706215952	30522.475200896763	35393.20946060781	34851.344572598966	39641.63682750405	39033.48022015468	47265.71126843845	46538.714802434915	0.24428259694591772	0.24420879950638943	554.6891634086496	9065.64604080189	546.1973803989822	8926.8593042586
7.1409604379627405	22425.702259242757	22086.182430076915	31016.27935230659	30542.748569626452	35416.779833826055	34874.5541051785	39668.087605633555	39059.525211457396	47297.32600365524	46569.84325767802	0.24428557011452942	0.24421177160129753	547.5430601483677	9002.771691863425	539.1606860661996	8864.947645950131
7.183988316859528	22440.364710788064	22100.622982881163	31036.722250716135	30562.879401067064	35440.18574964088	34897.601698418955	39694.35486884954	39085.38950326962	47328.72295561879	46600.757279243684	0.24428857905241474	0.24421477945255665	540.4432807409321	8939.57677610591	532.169606387848	8802.720329742879
7.227275460371831	22454.920390466614	22114.958381484714	31057.01966174424	30582.866966817073	35463.42637300767	34920.48653006282	39720.437689809434	39111.07218247589	47359.90103055434	46631.45579017843	0.24429162419171072	0.244217823492148	533.389703744615	8876.062309341505	525.224021779839	8740.178355881944
7.270823430699384	22469.368746746655	22129.18808271945	31077.170847943216	30602.710540693522	35486.500871560056	34943.207780490055	39746.3351442579	39136.57233900091	47390.859138499574	46661.93771728288	0.2442947059697963	0.24422090415729153	526.3822073882329	8812.229329218157	518.3238123377669	8677.322746178135
7.31463379945495	22483.709229559314	22143.311544858057	31097.17507416786	30622.409398780786	35509.408415667844	34965.76463277491	39772.04631109272	39161.889065874086	47421.59619338447	46692.20199119006	0.24429782482935547	0.2442240218905117	519.4206695791217	8748.07889541518	511.4688578375499	8614.154544090852
7.358708147721062	22497.941290331797	22157.328227646845	31117.031607624398	30641.962819478875	35532.14817849404	34988.15627274211	39797.570272429584	39187.02145929337	47452.11111311002	46722.247546442864	0.24430098121844243	0.24422717713970005	512.5049678917276	8683.612089538947	504.6590377280372	8550.67481467966
7.403048066107065	22512.064382020922	22171.237592338694	31136.739717919776	30661.37008355185	35554.71933605227	35010.38188902336	39822.906113667304	39211.96861868944	47482.402819627416	46752.07332157203	0.24430417559054693	0.24423037035818276	505.63497957668733	8618.830015338957	497.89423113898374	8486.884644805454
7.447655154806527	22526.077959147042	22185.039101726514	31156.29867711153	30680.630474177095	35577.12106726488	35032.44067311461	39848.05292355385	39236.72964679082	47512.470239018105	46781.678259175074	0.24430740840466017	0.2442336020047854	498.81058155954815	8553.733798762783	491.1743168812827	8422.785143204965
7.49253102365499	22539.98147782767	22198.73222017639	31175.70775975734	30699.74327699405	35599.35255402067	35054.33181943293	39873.00979425201	39261.30364968848	47542.312301573584	46811.06130599484	0.24431068012534332	0.24423687254390036	492.03165043721674	8488.324587951414	484.4991734381183	8358.377440403216
7.537677292188054	22553.774395811317	22212.31641366067	31194.966242964838	30718.707780152992	35621.41298123294	35076.05452537332	39897.775821405296	39285.68973690043	47571.92794187545	46840.22141299781	0.2443139912227938	0.24424018244555562	485.29806248203386	8422.60355339013	477.86867897957563	8293.662689040415
7.583095589699846	22567.456172511582	22225.791149792145	31214.07340644189	30737.52327436533	35643.301536898085	35097.607991367324	39922.35010420462	39309.88702143831	47601.316098876254	46869.157535455066	0.24431734217291534	0.24424353218548284	478.60969364311313	8356.571887987666	471.28271135449177	8228.642063776962
7.628787555301809	22581.026269041195	22239.15589785675	31233.028532546683	30756.18905295187	35665.01741215398	35118.991420939274	39946.73174545464	39333.89461987141	47630.47571598019	46897.86863301998	0.24432073345738758	0.24424692224518688	471.96641953958897	8290.230807024986	464.7411480823648	8163.316761237569
7.674754837981857	22594.48414824587	22252.410128847547	31251.83090633776	30774.704411892886	35686.55980133832	35140.20402076469	39970.91985164007	39357.71165239297	47659.405741123635	46926.35366980875	0.24432416556373496	0.24425035311201673	465.36811546847457	8223.581548345275	458.2438663728535	8097.6880003856495
7.720999096663877	22607.829274738888	22265.553315498557	31270.479815624974	30793.068649878038	35707.927902048024	35161.245000728435	39994.913532993276	39381.33724288638	47688.10512685719	46954.61161448086	0.24432763898540058	0.24425382527923625	458.8146564051858	8156.625372433104	451.7907431133208	8031.7570223798975
7.767522000267617	22621.061114935197	22278.584932318226	31288.974551019877	30811.281068355755	35729.12091519797	35182.113573982366	40018.711903561045	39404.77051899068	47716.57283042688	46982.64144031863	0.2443311542218166	0.24425733924609694	452.30591699754586	8089.363562353887	445.3816548718605	7965.525090681389
7.814325227768903	22634.17913708571	22291.50445562354	31307.314405986355	30829.340971583646	35750.1380450801	35202.808957004054	40042.314081271805	39428.010612167425	47744.807813855805	47010.44212530844	0.24433471177847807	0.24426089551791186	445.8417715706746	8021.797423899174	439.0164778989856	7898.9934911206365
7.861410468260233	22647.182811311835	22304.311363573677	31325.498676891613	30847.247666678206	35770.97849942288	35223.33036965481	40065.71918800327	39451.05665776662	47772.80904402633	47038.01265222085	0.2443383121670174	0.244264494606128	439.4220941271633	7953.928285652772	432.69508812378626	7832.163531909697
7.908779421011744	22660.071609639912	22317.00513620409	31343.52666305718	30865.000463665172	35791.641489450776	35243.67703523843	40088.9263496501	39473.90779509352	47800.575492762386	47065.35200869194	0.2443419559052786	0.24426813702840144	433.04675834754016	7885.757499027066	426.4173611633014	7765.036543834023
7.956433795532517	22672.8450060358	22329.585255460715	31361.397666809997	30882.59867553016	35812.1262299439	35263.84818056022	40111.93469619177	39496.56316747591	47828.106136911905	47092.45918730485	0.2443456435173936	0.2442718233086752	426.71563759149285	7817.28643835336	420.18317231495166	7697.613880172372
8.004375311632296	22685.50247643956	22342.051205233733	31379.110993533774	30900.041618268577	35832.43193929793	35283.84303598537	40134.743361760724	39519.02192233037	47855.399958429705	47119.33318567052	0.2443493755338589	0.24427555397725384	420.42860489641316	7748.516500894912	413.99239655857673	7629.896916789934
8.052605699483543	22698.04349880005	22354.40247139204	31396.6659517202	30917.328610936715	35852.557839583904	35303.66083549843	40157.351484710445	39541.28321123007	47882.45594446034	47145.97300651008	0.2443531524916137	0.2442793295708818	414.1855329788523	7679.449106908403	407.8449085614411	7561.887052245438
8.101126699683881	22710.4675531097	22366.638541817298	31414.06185302049	30934.45897570212	35872.50315660836	35323.30081676223	40179.7582076839	39563.34618997179	47909.27308742117	47172.37765773634	0.24435697493411787	0.24428315063282355	407.98629423539387	7610.085699719377	401.7405826734612	7493.5857077762485
8.149940063318896	22722.774121439277	22378.758906438252	31431.298012296924	30951.432037894505	35892.26711997358	35342.76222117732	40201.962677682124	39585.210018643505	47935.850385085956	47198.54615253601	0.24436084341143333	0.24428701771294084	401.8307607450406	7540.4277457837015	395.6792929317453	7424.99432739988
8.199047552025359	22734.962687972857	22390.76305726509	31448.373747674665	30968.24712605671	35911.84896313804	35362.044293941384	40223.96404613301	39606.87386169217	47962.18684066845	47224.47750945215	0.244364758480303	0.2442909313677751	395.7188042678172	7470.476734729484	389.66091306036105	7356.114377956837
8.248450938054788	22747.032739042614	22402.650488423846	31465.28838059347	30984.903571995692	35931.24792347686	35381.14628410891	40245.76146896014	39628.33688799155	47988.28146290617	47250.170752466634	0.24436872070423304	0.24429489216062994	389.6502962456434	7400.234179364517	383.685316467192	7286.947349074297
8.298152004337403	22758.983763163782	22414.420696190522	31482.041235859546	31001.400710833295	35950.463242342346	35400.06744465043	40267.35410665177	39649.59827090968	48014.13326614435	47275.624911082414	0.24437273065357643	0.24429890066165053	383.6251078018686	7329.701615748927	377.7523762516794	7217.49475336168
8.348152544546481	22770.815251069584	22426.07317902613	31498.631641697488	31017.73788105816	35969.49416512473	35418.80703251321	40288.741124329936	39670.65718837803	48039.741270420025	47300.83902040748	0.24437678890561532	0.24430295744791158	377.64310974651016	7258.880603282712	371.8619652018533	7147.75812636409
8.398454363163072	22782.526695746434	22437.607437610535	31515.058929802573	31033.914424576185	35988.339941313236	35437.364308680204	40309.921691820084	39691.51282295859	48065.10450154684	47325.812121236675	0.24438089604464763	0.24430706310349862	371.7041725742747	7187.772724729031	366.01395579223754	7077.739026570693
8.449059275541144	22794.117592468883	22449.022974877513	31531.322435392798	31049.929686762564	36006.99982455693	35455.738538230864	40330.89498372033	39712.1643619132	48090.2219911993	47350.54326013605	0.24438505266207122	0.24431121821959537	365.8081664656638	7116.37958623562	360.2082201933372	7007.43903559912
8.49996910797308	22805.587438834784	22460.31929604908	31547.421497261177	31065.78301651293	36025.47307272588	35473.92899040099	40351.66017947113	39732.610997271695	48115.092776997684	47375.03148952579	0.24438925935647063	0.24431542339457096	359.95496128394734	7044.702817310579	354.4446302601136	6936.859758015722
8.551185697755594	22816.93573480012	22471.495908669916	31563.355457827696	31081.473766294628	36043.7589479719	35491.93493864263	40372.21646342459	39752.85192590017	48139.71590259243	47399.27586776344	0.24439351673370766	0.24431967923406694	354.14442658401094	6972.744071017951	348.7230575446156	6866.002821594477
8.602710893256043	22828.161982714737	22482.55232264249	31579.12366319247	31097.001292199027	36061.856716790724	35509.75566068528	40392.56302491522	39772.886349570734	48164.09041775024	47423.27545922881	0.2443978254070077	0.24432398635108704	348.37643161183223	6900.505023978651	343.04337329400005	6794.86987728253
8.654546553979111	22839.265687357078	22493.48805026126	31594.72546318764	31112.364953992565	36079.765650082714	35527.39043859559	40412.69905832916	39792.71347502955	48188.21537843861	47447.02933440689	0.2444021859970509	0.24432834536608664	342.6508452955168	6827.987376215868	337.40544844511896	6723.462599136867
8.706694550633951	22850.246355969382	22504.30260624757	31610.160211429884	31127.564115168763	36097.48502321431	35544.83855883825	40432.62376317428	39812.33251406627	48212.089846911054	47470.53656997243	0.24440659913206317	0.2443327569070653	336.9675362582784	6755.192851416767	331.809153631737	6651.7826844519
8.759156765201672	22861.103498293163	22514.995507784137	31625.427265373408	31142.598142999832	36115.014116080034	35562.09931233637	40452.33634415084	39831.74268358282	48235.7128917933	47493.796248873776	0.24441106544791005	0.2443372216096578	331.32637281599455	6682.123196900822	326.25435918424046	6579.831853782758
8.811935091003267	22871.836626604258	22525.566274549994	31640.525986362292	31157.466408588785	36132.35221316381	35579.171994532466	40471.83601122139	39850.943205662974	48259.08358816856	47516.807460417745	0.24441558558818818	0.24434174011722745	325.72722297511064	6608.780183586292	320.74093513167463	6507.611850984395
8.865031432767935	22882.445255748076	22536.014428755014	31655.455739683282	31172.168286921144	36149.498603600776	35596.055905449044	40491.12197968129	39869.93330764147	48282.20101766338	47539.56930035376	0.2444201602043217	0.24434631308096333	320.16995443979977	6535.165606134571	315.26875120331533	6435.124443256296
8.918447706701835	22892.928903175096	22546.339495174925	31670.215894618894	31186.70315691728	36166.45258123937	35612.750349749826	40510.19347022953	39888.712222173795	48305.064268534115	47562.08087095907	0.24442478995565636	0.24435094115997266	314.65443460526876	6461.2812828198075	309.83767682447797	6362.371421046555
8.972185840557227	22903.2870889756	22556.541001185487	31684.805824499428	31201.07040148366	36183.21344470244	35629.25463679985	40529.049709038525	39907.27918730484	48327.67243575197	47584.3412811224	0.24442947550956057	0.24435562502138147	309.1805305632297	6387.129055649973	304.447581121698	6289.354598176666
9.02624777370205	22913.519335915473	22566.61847679777	31699.224906756663	31215.269407565665	36199.78049744998	35645.568080727324	40547.68992782553	39925.633446539345	48350.02462109022	47606.34964642991	0.24443421754151737	0.24436036534042946	303.7481091066147	6312.7107904413715	299.0983329276787	6216.0758119262755
9.080635457189915	22923.625169471114	22576.57145469253	31713.472522976208	31229.299566199265	36216.15304784066	35661.690000484174	40566.11336392301	39943.77424891112	48372.11993320996	47628.10508924968	0.2444390167352308	0.24436516280057224	298.35703672573436	6238.02837674506	293.7898007767508	6142.536922931671
9.135350853830497	22933.604117864877	22586.399470255164	31727.548058950775	31243.160272563324	36232.33040919409	35677.619719907365	40584.31926034968	39961.70084905297	48393.95748774692	47649.606738817034	0.24444387378272156	0.24437001809358047	293.007179612061	6163.083727919497	288.5218529085396	6068.739815266803
9.190395938260405	22943.45571210021	22596.102061610225	31741.45090473289	31256.85092603161	36248.3118998528	35693.356567779905	40602.30686588121	39979.412507266374	48415.536407397674	47670.85373131954	0.24444878938443212	0.2443749319196432	287.698403657414	6087.87878110446	283.2943572685472	5994.686396442354
9.245772697014415	22953.179485996916	22605.678769656213	31755.180454687998	31270.370930225046	36264.096843244384	35708.89987789209	40620.07543512127	39996.908489591384	48436.85582200644	47691.84520998241	0.2444537642493282	0.24437990498746973	282.4305744552403	6012.41549721919	278.1071815080941	5920.378597373143
9.301483128597186	22962.774976226126	22615.129138100063	31768.73610754712	31283.71969306362	36279.684567943405	35724.248989102416	40637.624228572146	40014.18806787622	48457.91486865131	47712.58032515349	0.24445879909500487	0.24438493801439473	277.20355730707524	5936.695861103013	272.9601929913042	5845.818372540176
9.357529243555355	22972.241722346018	22624.452713492246	31782.11726646056	31296.896626819245	36295.07440773429	35739.40324539961	40654.95251270665	40031.25051984809	48478.71269173204	47733.058234389704	0.24446389464779109	0.2443900317264847	272.0172172226012	5860.721881474368	267.85325879295124	5771.007699890062
9.413913064550128	22981.579266836554	22633.6490452609	31795.32333905041	31309.90114816726	36310.26570167307	35754.36199596308	40672.059560038615	40048.095129182264	48499.2484430563	47753.27810254154	0.24446905164285784	0.24439518685864417	266.87141891074134	5784.495590748265	262.7862456946168	5695.948580769822
9.47063662643026	22990.78715513451	22642.71768574665	31808.35373746334	31322.73267823892	36325.257794149285	35769.12459522453	40688.94464919369	40064.72118557255	48519.52128192602	47773.23910183901	0.24447427082432704	0.24440040415472603	261.76602679671487	5708.019045344554	257.7590201983112	5620.643040155992
9.527701976305488	22999.864935669113	22651.658190237384	31821.20787842448	31335.390642673938	36340.050034949316	35783.69040292965	40705.60706498161	40081.127984801664	48539.530375225855	47792.94041197784	0.24447955294537946	0.2444056843676387	256.70090501580853	5631.294325548224	252.7714485170436	5545.093126453459
9.585111173620431	23008.812159896566	22660.470117002318	31833.88518328954	31347.874471672	36354.64177931758	35798.05878419869	40722.04609846632	40097.31482881058	48559.27489750889	47812.38122020415	0.24448489876836912	0.24441102825945957	251.67591741168872	5554.323535434902	247.82339658139972	5469.300911598839
9.642866290228868	23017.628382335348	22669.153027327033	31846.385078098374	31360.183600045755	36369.03238801949	35812.229109588654	40738.26104703783	40113.2810257696	48578.75403108446	47831.56072140139	0.24449030906493327	0.24441643660154672	246.69092754489975	5477.10880302079	242.91473003977444	5393.2684910185635
9.700969410468568	23026.313160601097	22677.706485547347	31858.70699362769	31372.317467272165	36383.22122740342	35826.2007551537	40754.25121448313	40129.02589014745	48597.966966104985	47850.47811817485	0.2444957846161081	0.24442191017465364	241.745798692049	5399.652280207723	238.0453142609913	5316.9979836707935
9.75942263123647	23034.86605544171	22686.13005908433	31870.850365444356	31384.275517545564	36397.20766946336	35839.97310250751	40770.01591105786	40144.548742782594	48616.91290065357	47869.132620938915	0.24450132621244333	0.24442744976904365	236.8403938472038	5321.956142784096	233.21501433843514	5240.491532083601
9.818228062064373	23043.286630772058	22694.42331847829	31882.814633958067	31396.05719982921	36410.99109190089	35853.54553888392	40785.55445355722	40159.84891095263	48635.591040830855	47887.52344800197	0.24450693465411988	0.24443305618460806	231.97457571944688	5244.022590304725	228.42369508277625	5163.751302162185
9.877387825195074	23051.574453708683	22702.585837423027	31894.599244474128	31407.661967907385	36424.57087818727	35866.917457198244	40800.86616538699	40174.92572844441	48654.000600841944	47905.64982565233	0.2445126107510673	0.24443873023098325	227.14820674416842	5165.853846331127	223.6712210343685	5086.779483407736
9.936904055658934	23059.729094605136	22710.6171928004	31906.203647247094	31419.08928043797	36437.94641762654	35880.088256109106	40815.95037663585	40189.77853562491	48672.14080308491	47923.51098824485	0.2445183553230854	0.24444447272767234	222.36114907829324	5087.452158238739	218.957456461736	5009.578288837336
9.996778901350961	23067.75012708601	22718.516964714323	31917.62729753271	31430.33860100414	36451.11710541674	35893.0573400793	40830.80642414535	40204.40667951081	48690.01087823656	47941.10617828629	0.24452416919996436	0.24445028450416434	217.6132645996404	5008.819797179662	214.28226535738213	4932.149954859167
10.05701452310831	23075.637128081973	22726.28473652478	31928.86965564132	31441.4093981663	36464.08234271276	35905.824119436984	40845.43365158192	40218.80951383862	48707.610065340625	47958.43464652116	0.24453005322160679	0.2444561664000585	212.9044149167603	4929.959058233537	209.64551144919824	4854.4967414410785
10.117613094788254	23083.389677864307	22733.92009488222	31939.930186990456	31452.301145514488	36476.84153668829	35918.388010437426	40859.83140950795	40232.986399135385	48724.937611894864	47975.495652018355	0.24453600823815527	0.24446211926518924	208.23446136515122	4850.872260269709	205.04705819493392	4776.620931961574
10.178576803346665	23091.007360079333	22741.422629761095	31950.808362157615	31463.013321719696	36489.394100598045	35930.748435323396	40873.9990554529	40246.9367027879	48741.992773938284	47992.288462256074	0.24454203511011538	0.24446814395975	203.60326500912197	4771.561745926738	200.48676878539845	4698.524833202362
10.239907848916916	23098.48976178276	22748.79193449408	31961.503656932684	31473.54541058615	36501.73945383956	35942.90482238691	40887.93595398424	40260.65979911345	48758.774816138066	48008.81235320846	0.2445481347084844	0.24447424135442372	199.01068664866034	4692.029881706461	195.96450615220238	4620.210775456391
10.301608444889292	23105.836473474374	22756.027605805837	31972.01555237112	31483.896901103064	36513.877022015906	35954.85660603017	40901.641476779296	40274.15506942964	48775.28301187771	48025.06660943134	0.24455430791488103	0.24448041233050882	194.45658681646455	4612.279057839885	191.48013296321733	4541.681112390012
10.363680817990868	23113.047089131793	22763.129243846728	31982.34353484575	31494.067287496295	36525.8062369968	35966.60322682657	40915.11500269535	40287.42190212438	48791.51664334308	48041.050524148035	0.24456055562167547	0.24448665778005257	189.94082577893278	4532.31168823503	187.03351162589388	4462.938221011311
10.426127208365882	23120.121206244952	22770.096452226386	31992.48709609964	31504.056069279897	36537.52653698105	35978.14413158149	40928.35591784119	40300.4596927256	48807.47500161019	48056.76339933491	0.24456687873212235	0.24449297860598235	185.46326354512712	4452.1302106156945	182.62450429069577	4383.984501703642
10.488949869656532	23127.058425850126	22776.928838047366	32002.4457332985	31513.862751307897	36549.037366558354	35989.47877339348	40941.36361564809	40313.26784397143	48823.15738673236	48072.20454580758	0.24457327816049476	0.2444993757222405	181.02375986467814	4371.737086391076	178.25297285523266	4304.822378227487
10.552151069084381	23133.85835256394	22783.626011938693	32012.21894908298	31523.48684382584	36560.3381767711	36000.60661171507	40954.137496940704	40325.845765879945	48838.563107827234	48087.37328330655	0.24457975483221983	0.24450585005391828	176.6221742280759	4291.134800584987	173.9187789611169	4225.4542975872755
10.615733087532126	23140.52059461703	22790.187588088942	32021.806251620626	31532.927862521887	36571.428425175814	36011.52711241321	40966.67697000754	40338.192875818626	48853.69148316348	48102.26894058252	0.24458630968401696	0.24451240253739628	172.25836586981313	4210.325861828402	169.62178399797995	4145.882730024867
10.679698219625935	23147.04476388792	22796.61318427963	32031.207154658146	31542.185328578315	36582.307575904866	36022.23974783013	40978.98145067189	40350.30859857413	48868.54184024784	48116.89085548218	0.2445929436640362	0.24451903412048073	167.93219377560308	4129.3128024451435	165.36184911074815	4066.110169123858
10.744048773818252	23153.43047593689	22802.90242191859	32040.421177573735	31551.258768723044	36592.97509972838	36032.74399684423	40991.0503623629	40362.1923664223	48883.11351591256	48131.23837503421	0.24459965773200007	0.24452574576254651	163.64351667818846	4048.0981782432646	161.1388351948117	3986.1391315888613
10.808787072471103	23159.67735003901	22809.054926072495	32049.447845428305	31560.147715280094	36603.430474114895	36043.03934492985	41002.883136185235	40373.84361919681	48897.40585640108	48145.31085553372	0.2446064528593459	0.24453253843467918	159.392193061125	3966.6845685439184	156.95260290050646	3905.972157275304
10.87391545193992	23165.78500921802	22815.070325500204	32058.286689017976	31568.851706221227	36613.673183293395	36053.125284218324	41014.47921099043	40385.261804359296	48911.41821745574	48159.10766262856	0.24461333002937036	0.24453941311981933	155.1780811669887	3885.074576260522	152.80301264073933	3825.611809266731
10.93943626265785	23171.75308027948	22820.94825268547	32066.93724492553	31577.370285216686	36623.70271831436	36063.00131355812	41025.838033446984	40396.44637706849	48925.14996440416	48172.62817140438	0.24462029023737647	0.24454637081290886	151.00103898986708	3803.270827613771	148.6899245835375	3745.0606736000627
11.00535186922059	23177.581193843635	22826.68834386925	32075.399055571615	31585.70300168557	36633.518577110335	36072.666938574446	41036.95905811009	40407.39680024884	48938.600472244994	48185.871766469085	0.24462733449082108	0.24455341252103974	146.8609242849634	3721.2759722834453	144.61319866229314	3664.321359422058
11.071664650471687	23183.268984378963	22832.290239082784	32083.6716692669	31593.84941084721	36643.12026455779	36082.12167173024	41047.84174749277	40418.112544660544	48951.769125735555	48198.8378420391	0.24463446380946596	0.24456053926360435	142.75759456923697	3639.092683283612	140.57269457506482	3583.396498843096
11.138376999588447	23188.816090234464	22837.75358217938	32091.754640262556	31601.809073770888	36652.507292537004	36091.36503238503	41058.48557213476	40428.593088967384	48964.65531947676	48211.52580202301	0.2446416792255292	0.2445677520724462	138.69090712297475	3556.723656931892	136.5682717881864	3502.288746942766
11.205491324168262	23194.222153673	22843.07802086733	32099.647528802332	31609.58155742716	36661.67917999377	36100.396546855896	41068.89001067355	40438.83791980679	48977.25845800063	48223.93506010779	0.24464898178383832	0.24457505199201485	134.66071899503004	3474.1716128299013	132.5997895373148	3421.0007816720754
11.273010046315514	23199.48682090343	22848.26320674129	32107.34990117284	31617.166434737097	36670.63545299922	36109.21574847588	41079.05454991326	40448.84653185722	48989.57795585524	48236.065039842026	0.24465637254198816	0.2445824400795217	130.66688699944643	3391.4392936797813	128.66710682981648	3339.535303789191
11.340935602728974	23204.609742113185	22853.308795314853	32114.861329754756	31624.56328462329	36679.37564481049	36117.82217765455	41088.97868489458	40458.618427907815	49001.61323769101	48247.91517472174	0.2446638525704979	0.2445899174050975	126.70926772640087	3308.5294654313475	124.77008245245088	3257.8950369590893
11.409270444789758	23209.590571500805	22858.214446052116	32122.1813930738	31631.77169205944	36687.89929593139	36126.21538193697	41098.66191896458	40468.15311892636	49013.36373834684	48259.48490827431	0.24467142295296945	0.2445974850519519	122.78771753725596	3225.444917038083	120.90857496441458	3176.08272741735
11.478017038649782	23214.428967307573	22862.97982239909	32129.30967585067	31638.79124811989	36696.20595417177	36134.394916062534	41108.10376384523	40477.4501241272	49024.828902934736	48270.773694142306	0.2446790847862521	0.24460514411653622	118.90209257067181	3142.18846047204	117.08244270723662	3094.101144128479
11.547177865320764	23219.12459184994	22867.604591815587	32136.24576905213	31645.621550029817	36704.29517470825	36142.36034202471	41117.30373970339	40486.50897103999	49036.00818692624	48281.78099616842	0.24468683918060413	0.24461289570870637	115.05224874691339	3058.762930721976	113.29154380733962	3011.9530787086114
11.616755420763786	23223.67711155109	22872.088425806283	32142.989269940896	31652.262201214326	36712.1665201436	36150.11122912947	41126.26137521932	40495.32919557721	49046.90105623715	48292.50628847887	0.2446946872598596	0.24462074095188976	111.23804176639533	2975.1711856061593	109.53573617417715	2929.6413452401757
11.686752215979308	23228.08619697255	22876.430999951903	32149.539782125717	31658.712811347905	36719.81956056646	36157.64715405412	41134.976207655585	40503.910342101975	49057.50698731261	48302.9490555673	0.24470263016159696	0.24462868098325136	107.45932711687055	2891.416105813347	105.81487750820816	2847.1687803473324
11.75717077709787	23232.35152284583	22880.63199394034	32155.896915611545	31664.972996403678	36727.25387361101	36164.96770090609	41143.44778292602	40512.25196349599	49067.82546721251	48313.10879237874	0.24471066903730976	0.24463671695386718	103.715960070258	2807.5005946941674	102.12882529722992	2764.5382429594174
11.82801364547121	23236.47276810318	22884.69109159696	32162.06028684854	31671.04237870174	36734.46904451551	36172.07246128051	41151.675655663224	40520.353621226	49077.85599369503	48322.98500439192	0.24471880505257618	0.2446448500288941	100.00779569265433	2723.427578371018	98.4774368260696	2681.7526144199073
11.899283377763982	23240.449615909416	22888.60798091598	32168.029518782678	31676.920586958982	36741.46466618257	36178.961034319625	41159.65938928831	40528.2148854124	49087.598075302885	48332.577207704184	0.24472703938723686	0.24465308138774405	96.33468884491595	2639.200005600229	94.86056917806854	2598.814798376523
11.970982546046038	23244.281753692176	22892.382354090216	32173.80424090409	31682.60725633673	36748.24033923702	36185.63302676973	41167.39855607774	40535.83533489516	49097.05123144623	48341.8849291131	0.24473537323557124	0.24466141222426335	92.69649417995242	2554.8208475457504	91.27807923074579	2515.7277205185965
12.043113737885237	23247.968873172787	22896.013907541506	32179.384089296633	31688.1020284894	36754.79567208495	36192.088053039246	41174.89273723165	40543.2145573009	49106.21499248727	48350.907706199745	0.2447438078064749	0.24466984374690934	89.09306615329115	2470.2930979058146	87.72982366936048	2432.494328777306
12.115679556440844	23251.51067039685	22899.502341950978	32184.76870668675	31693.404551613017	36761.13028097224	36198.32573525674	41182.14152294153	40550.35214911004	49115.08889982431	48359.64508741179	0.24475234432364193	0.24467837717893293	85.52425902162213	2385.619772721082	84.21565898085828	2349.117593014613
12.188682620557461	23254.90684576431	22902.847362288285	32189.957742492035	31698.514480492344	36767.24379004262	36204.34570332731	41189.1445124575	40557.24771572209	49123.67250597502	48368.09663214464	0.24476098402574953	0.24468701375856103	81.98992684707628	2300.803910312243	80.73544146184577	2265.600505071692
12.26212556485955	23258.157104059675	22906.04867784192	32194.95085286984	31703.431476549624	36773.135831395884	36210.14759499088	41195.90131415561	40563.90087152317	49131.96537466025	48376.26191082515	0.24476972816664203	0.2446957547391841	78.48992350118351	2215.848571223207	77.28902722182102	2181.9460786823183
12.336011039846525	23261.261154481843	22909.106002248012	32199.747700765536	31708.155207891235	36778.80604514562	36215.73105587817	41202.41154560492	40570.31123995079	49139.9670808871	48384.140504992225	0.24477857801552072	0.24470460138954278	75.02410266670631	2130.7568381065503	73.87627218288253	2098.1573493108153
12.41034171198835	23264.21871067365	22912.01905351994	32204.347955960446	31712.68534935562	36784.25407947681	36221.09573956808	41208.67483363407	40576.478453560456	49147.67721103184	48391.73200737945	0.24478753485713453	0.24471355499392003	71.5923178405792	2045.5318156145513	70.49703208476421	2014.2373741073534
12.485120263821853	23267.02949075132	22914.787554076887	32208.75129511967	31717.021582559762	36789.47959070309	36226.2413076435	41214.69081439785	40582.40215409036	49155.09536292263	48399.03602199562	0.2447965999919725	0.24472261685233307	68.1944223358878	1960.1766302892938	67.15116248707636	1930.1892317915335
12.560349394047481	23269.693217333454	22917.411230772894	32212.95740183943	31721.163595946455	36794.48224332368	36231.16742974802	41220.459133443204	40588.08199252721	49162.22114592159	48406.05216420664	0.24480577473646	0.24473178828072945	64.8302692885336	1874.6944305570796	63.838518774689874	1846.0160226318985
12.63603181762671	23272.209617570294	22919.889814925173	32216.96596669477	31725.111084830656	36799.26171008063	36235.87378364166	41225.97944577571	40593.517629170914	49169.054181007734	48412.78006081604	0.24481506042315648	0.24474107061118572	61.49971165810712	1789.0883865617216	60.55895615808549	1761.7208682661876
12.712170265880024	23274.57842317204	22922.22304234247	32220.776687286107	31728.8637514459	36803.817672014906	36240.36005525668	41231.25141592471	40598.70873369943	49175.59410085797	48419.21935014581	0.24482445840095649	0.24475046519210714	58.20260223123478	1703.361690076068	57.31232967739925	1677.3069116147235
12.78876748658549	23276.79937043764	22924.410653352916	32224.389268286504	31732.421304990177	36808.14981852319	36244.62593875278	41236.274718009416	40603.65498523295	49181.84054992959	48425.3696821164	0.24483397003529378	0.2447599733884311	54.93879362542066	1617.5175544144586	54.09849420678802	1592.7773168403655
12.865826244077915	23278.87220028268	22926.45239283207	32227.80342148776	31735.783461672105	36812.257847413435	36248.67113657276	41241.049035803444	40608.356072398565	49187.793184540766	48431.230718327344	0.2448435967083445	0.2447695965818333	51.70813829015242	1531.5592142613605	50.917304455302656	1508.1352691482753
12.943349319348618	23280.79665826746	22928.348010230013	32231.01886584681	31738.949944755877	36816.141464960856	36252.49535949667	41245.57406280006	40612.81169339342	49193.45167295198	48436.8021321362	0.2448533398192393	0.2447793361709363	48.51048851493397	1445.4899256974459	47.768614972621435	1423.3839747654274
13.0213395101458	23282.572494624746	22930.097259599122	32234.035327531863	31741.920484607257	36819.80038596358	36256.09832669734	41249.84950227683	40617.02155604919	49198.8156954469	48442.08360873898	0.24486320078427076	0.24478919357151882	45.34569642672432	1359.31296593789	44.652280151087325	1338.5266608046368
13.099799631075467	23284.199464286878	22931.69989962054	32236.852539967596	31744.69481873781	36823.234333797234	36259.47976579382	41253.8750673595	40620.98537789454	49203.88494441203	48447.07484524836	0.24487318103711128	0.2447991702167325	42.21361399802845	1273.031633327715	41.568154229054926	1253.566575136967
13.178732513703073	23285.677326913385	22933.155693631437	32239.470243881227	31747.272691850336	36826.44304047069	36262.639412906276	41257.65048108668	40624.70288621898	49208.65912441787	48451.775550773425	0.2448832820290263	0.24480926755731608	39.11409304829431	1186.6492471918464	38.51609129473218	1168.5069863041863
13.258141006655675	23287.005846917305	22934.46440965096	32241.888187346907	31749.65385588258	36829.42624667972	36265.57701270894	41261.17547647272	40628.17381813476	49213.137952297526	48456.1854464973	0.24489350522909464	0.24481948706181575	36.04698524714331	1100.169147707522	35.49594528882881	1083.3511833800003
13.338027975724735	23288.1847934923	22935.625820406876	32244.10612583116	31751.83807005201	36832.18370186219	36268.29231848432	41264.44979657194	40631.39792064006	49217.32115722717	48460.304265756204	0.24490385212443228	0.2448298302168073	33.012142118706834	1013.594695802778	32.50757000799058	998.1024758545682
13.418396303969553	23289.21394063843	22936.639703361012	32246.123822236772	31753.825100898906	36834.71516425112	36270.78509217549	41267.47319454081	40634.374950680176	49221.20848080407	48464.1317541163	0.24491432422041512	0.24484029852712028	30.00941504345974	926.9292729962617	29.550819109659642	912.7641935562715
13.49924889182131	23290.093067188598	22937.505840735423	32247.94104694745	31755.61472233073	36837.02040092908	36273.055104439925	41270.2454337014	40637.10467521038	49224.79967712621	48467.66766945245	0.24492492304090896	0.24485089351606695	27.038655264826957	840.176281359978	26.625546114053577	827.3396864859387
13.580588657187745	23290.821956834014	22938.2240195371	32249.557577871426	31757.206715664415	36839.099187881046	36275.10213470096	41272.76628760333	40639.58687125619	49228.09451287009	48470.91178202403	0.24493565012849897	0.2448616167256727	24.099713889561826	753.3391432957724	23.731604406348197	741.8323246464133
13.662418535558457	23291.400398149675	22938.794031583486	32250.97320048507	31758.60086966989	36840.95131004759	36276.925971200675	41275.03554008598	40641.82132597531	49231.09276736896	48473.86387455273	0.24494650704472404	0.24487246971690996	21.19244189353776	666.4213014803827	20.868847245990764	656.2454981049523
13.744741480110864	23291.828184619535	22939.215673527116	32252.187707876164	31759.79698061254	36842.57656137752	36278.52641105171	41277.05298534025	40643.8078367182	49233.79423269051	48476.52374229876	0.24495749537031428	0.2448834540699338	18.316690123232547	579.426218659617	18.037127761461306	570.5826165862381
13.827560461816718	23292.105114661103	22939.488746879622	32253.20090078656	31760.79485229487	36843.97474487996	36279.90326028801	41278.81842796959	40645.54621108785	49236.19871371373	48478.8911931362	0.24496861670542974	0.24489457138432422	15.472309301723726	492.35737760178745	15.236298961914144	484.84710958600044
13.910878469549415	23292.230991650224	22939.613058036633	32254.01258765506	31761.59429609943	36845.145672676736	36281.05633391728	41280.33168305152	40647.03626700107	49238.306028206425	48480.96604763014	0.24497987266990529	0.24490582327932675	12.659150030871388	405.21828090865165	12.466213737468934	399.0424261512235
13.9946985101918	23292.205623944905	22939.588418300777	32254.622584659224	31762.195131029297	36846.08916605346	36281.98545597051	41281.59257619759	40648.2778327469	49240.11600690102	48482.74813911047	0.24499126490349402	0.24491721139410028	9.877062793675577	318.0124508328736	9.72672485926887	313.1720346128568
14.079023608744702	23292.02882490933	22939.41464390557	32255.030715757384	31762.59718374983	36846.80505551102	36282.690459553094	41282.60094361404	40649.27074704653	49241.628493570934	48484.23731374754	0.24500279506612035	0.244928737387965	7.1258979631529655	230.74342929758132	7.017684991442366	227.23942271899432
14.163856808436103	23291.700412937473	22939.091556038642	32255.23681273037	31762.800288629656	36847.29318081671	36283.17118689502	41283.35663216181	40650.01485911252	49242.843345106674	48485.43343062693	0.24501446483812886	0.24494040294065586	4.405505800066749	143.4147775825113	4.33894668717403	141.24809725768864
14.24920117083096	23291.220211475942	22938.618980864187	32255.240715222066	31762.80428778061	36847.553391054105	36283.42748940004	41283.85949941544	40650.51002870659	49243.76043159022	48486.336361822745	0.24502627592054332	0.24495220975257806	1.7157364588347264	56.03007622342557	1.6903623953985516	55.20158399827778
14.335059775941703	23290.5880490471	22937.99674954583	32255.042270780676	31762.609031098396	36847.585544673675	36283.45922769554	41284.109413722654	40650.7561261985	49244.37963637062	48486.94599247209	0.24503823003532266	0.24496415954506598	-0.9435600065626204	-31.407075053080916	-0.9282155341643374	-30.896572405472398
14.421435722339384	23289.80375927135	22937.224698268492	32254.64133489879	31762.214376302018	36847.38950954229	36283.2662716812	41284.10625426284	40650.75303262345	49244.700856138064	48487.26222084786	0.2450503289256274	0.24497625406064572	-3.5725336408650037	-118.89305754750967	-3.516934849147219	-117.04280862025917
14.50833212726552	23288.867180889454	22936.302668260436	32254.037771053634	31761.620188973422	36846.96516299273	36282.848500577806	41283.8499111055	40650.50063973973	49244.724000998125	48487.28495843198	0.24506257435608186	0.24498849506330111	-6.1713345849420875	-206.42423378769308	-6.075943391391775	-203.23354281112552
14.595752126744532	23287.778157783927	22935.23050581431	32253.231450746152	31760.82634259606	36846.31239187212	36282.20580297499	41283.34028526754	40649.998850085205	49244.448994544684	48487.014129987205	0.245074968113046	0.24500088433874295	-8.740113067993661	-293.99694754742086	-8.605389090982499	-289.4651747206226
14.683698875697011	23286.53653900103	22934.00806230872	32252.222253541095	31759.832718594073	36845.43109259136	36281.33807687963	41282.577288771856	40649.24757703458	49243.87577393428	48486.449673629955	0.24508751200488807	0.24501342369468193	-11.279019406705629	-381.60752410441637	-11.105419962259475	-375.7340858122334
14.772175548053516	23285.142178771144	22932.635194228613	32251.010067104846	31758.639206370117	36844.321171172196	36280.24522976278	41281.560844702995	40648.246744855045	49243.00428995724	48485.591540901216	0.2451002078622594	0.24502611496110477	-13.788204001873964	-469.25227042194456	-13.576184102857951	-462.0366395302117
14.861185336869132	23283.594936529968	22931.11176318577	32249.59478724459	31757.24570334335	36842.98254329574	36278.92717860681	41280.29088726484	40646.99628876219	49241.83450711114	48484.439696837886	0.24511305753837653	0.2450389599905535	-16.267817331274273	-556.9274751944467	-16.01782968774205	-548.3691813861951
14.95073145443871	23281.89467693844	22929.437635938688	32247.97631794587	31755.652114986686	36841.41513434924	36277.38384995184	41278.767361836144	40645.496154975175	49240.36640367175	48482.994120043244	0.2451260629093039	0.24505196065841145	-18.718009948031977	-644.6294090943411	-18.43050496446085	-634.7280390821397
15.040817132412794	23280.041269902955	22927.61268441237	32246.154571410516	31753.85835486417	36839.61887947338	36275.61517994219	41276.99022502673	40643.74630077196	49238.599971765	48481.25480275757	0.24513922587424206	0.24506511886318783	-21.138932475820184	-732.3543249163777	-20.814358250645455	-721.1095227431506
15.131445621914246	23278.03459059457	22925.63678571733	32244.129468093473	31751.864344667174	36837.59372360826	36273.621114371694	41274.959444732296	40641.74669454329	49236.53521743707	48479.22175092727	0.2451525483558172	0.2450784365268105	-23.530735607491806	-820.0984578188509	-23.1695379318262	-807.5099251223728
15.222620193655578	23275.874519468194	22923.509822168453	32241.900936739596	31749.670014250627	36835.33962153942	36271.40160872902	41272.6750001893	40639.49731584669	49234.172160724906	48476.8949842742	0.24516603230037745	0.24509191559492008	-25.893570094835013	-907.8580253031105	-25.496192451828392	-893.925521582365
15.31434413805701	23273.560942281638	22921.231681303747	32239.46891442042	31747.27530166928	36832.85653794397	36268.95662824307	41270.13688203001	40636.99815546068	49231.51083572674	48474.274536365185	0.24517967967829218	0.24510555803716905	-28.22758675031946	-995.6292275581509	-27.7944703141402	-980.3525704471394
15.406620765365147	23271.093750113403	22918.8022559019	32236.8333465693	31744.680153212274	36830.14444743477	36266.28614792651	41267.34509233537	40634.24921543686	49228.55129067028	48471.36045467912	0.24519349248425346	0.24511936584752386	-30.53293644214864	-1083.4082476282492	-30.064520076935878	-1066.787313147448
15.499453405772549	23268.47283938097	22916.22144400028	32233.994187017404	31741.884523438577	36827.20333460578	36263.3901526204	41264.29964468917	40631.250509153266	49225.293587982436	48468.15280067562	0.2452074727375828	0.24513334104457252	-32.80977008663467	-1171.1912514632568	-32.306490345770726	-1153.2259742775932
15.592845409537835	23265.698111858095	22913.489148912045	32230.9513980284	31738.88837521126	36824.033194075826	36260.268637037385	41261.00056423072	40628.00206136624	49221.73780435721	48464.65164986197	0.24522162248254378	0.24514748567183423	-35.058238647150574	-1258.9743881886825	-34.52052977352287	-1239.6647619055584
15.686800147106629	23262.769474692082	22910.605279242933	32227.704950333253	31735.691679731422	36820.63403053265	36256.92160580475	41257.44788770758	40624.503908262064	49217.88403082387	48460.85709185986	0.24523594378865463	0.2451618017980748	-37.27849313011393	-1346.7537903059274	-36.70678705384489	-1326.0998676689342
15.781321009233178	23259.68684042009	22907.569748907692	32224.25482316388	31732.2944165719	36817.005858775636	36253.34907350712	41253.64166352704	40620.75609750828	49213.732372813734	48456.76923047186	0.2452504387510082	0.24517629151762452	-39.470684579893714	-1434.525573846884	-38.86541091813706	-1412.5274669984356
15.87641140710273	23256.45012698564	22904.382477146017	32220.601004287088	31728.69657371016	36813.14870375898	36249.55106472829	41249.58195180809	40616.75868830427	49209.282950227345	48452.388183746836	0.245265109490595	0.24519095695070306	-41.63496407252387	-1522.2858384633437	-40.996550130075775	-1498.9437192389742
15.972074772454643	23253.05925775437	22901.043388538248	32216.74349003776	31724.898147561275	36809.06260063401	36245.52761409336	41245.26882443246	40612.51175143177	49204.53589750091	48447.714084045794	0.24527995815463094	0.2452058002437443	-43.77148271538317	-1610.030667773448	-43.10035348331439	-1585.344767909497
16.06831455770623	23249.514161529172	22897.5524130202	32212.682285351173	31720.89914300961	36804.74759479053	36241.278766309166	41240.70236509467	40608.01536930411	49199.49136367138	48442.74707810579	0.24529498691688773	0.24522082356972985	-45.88039164192742	-1697.7561295041814	-45.176969797408674	-1671.7267408948392
16.165134236077357	23245.814772565143	22893.909485897955	32208.41740379533	31716.699573440786	36800.20374189839	36236.80457620542	41235.88266935232	40603.26963601572	49194.14951244209	48437.48732710457	0.24531019797803155	0.24523602912852374	-47.961842004500795	-1785.458275576122	-47.22654791022069	-1758.0857505006716
16.262537301715792	23241.961030584236	22890.114547862242	32203.948867602878	31712.299460773	36795.4311079484	36232.10510877489	41230.80984467574	40598.27465739107	49188.51052224749	48431.93500672444	0.24532559356596093	0.24525141914721416	-50.01598497334635	-1873.133142421022	-49.249236677831504	-1844.4178937980905
16.36052726982327	23237.952880788842	22886.16754500188	32199.276707701854	31707.69883548737	36790.42976929223	36227.18043921268	41225.48401049644	40593.03055103234	49182.574586316725	48426.09030721464	0.24534117593615243	0.24526699588045758	-52.042971730668796	-1960.7767511103302	-51.245184967585374	-1930.7192527223378
16.459107676782416	23233.790273875755	22882.06842881749	32194.400963746906	31702.897736658673	36785.199812682666	36222.03065295596	41219.90529825623	40587.53744636775	49176.341912737924	48419.95343345486	0.24535694737201189	0.24528276161082735	-54.04295346717117	-2048.385107585229	-53.21454165520845	-2016.9858943084255
16.55828208028434	23229.473166048712	22877.81715623385	32189.321684148916	31697.896211984502	36779.74133531228	36216.65584572196	41214.07385145434	40581.79548469805	49169.81272452027	48413.52460501622	0.245372910185226	0.24529871864916944	-56.01608137739822	-2135.9542028503492	-55.15745562047232	-2103.2138708811253
16.658054059457015	23225.001519031415	22873.41368961278	32184.038926105237	31692.69431781508	36774.05444485276	36211.05612354674	41207.98982569557	40575.80481924385	49162.98725965731	48406.80405622365	0.24538906671612357	0.24531486933496	-57.96250665461412	-2223.4800131302327	-57.07407574210083	-2189.3992202375084
16.758427214994473	23220.375300079268	22868.857996764593	32178.55275562842	31687.29211918142	36768.13925949263	36205.23160282223	41201.65338873651	40569.565615191066	49155.86577118808	48399.792036215986	0.24540541933403778	0.24533121603666982	-59.88238048774656	-2310.9585001403466	-58.964550893288106	-2275.5379658248276
16.859405169286727	23215.594481991204	22864.150050960026	32172.863247575195	31681.68968982425	36761.99590797526	36199.18241033407	41195.064720532246	40563.078049737334	49148.448527258886	48392.48880900724	0.24542197043767547	0.24534776115213158	-61.77585405582795	-2398.385611234233	-60.829029938875465	-2361.626117005013
16.960991566550526	23210.659043120682	22859.2898309406	32166.970485674407	31675.887112220862	36755.62452963583	36192.90868329726	41188.224013281884	40556.34231213605	49140.73581118367	48384.89465354516	0.2454387224554897	0.2453645071089145	-63.643078523891745	-2485.757279632613	-62.66766173025826	-2447.6596692381427
17.063190072960847	23205.56896738635	22854.277320929596	32160.87456255475	31669.88447761309	36749.02527443808	36186.41056939306	41181.1314714739	40549.358603741784	49132.72792150442	48377.009863771564	0.2454556778460589	0.24538145636470143	-65.48420503901434	-2573.0694246301427	-64.48059509936138	-2533.634604198858
17.166004376783235	23200.324244282114	22849.112510641735	32154.575579771747	31663.6818860335	36742.19830301023	36179.688226804006	41173.787311930646	40542.12713805371	49124.425172050425	48368.83474868029	0.24547283909846979	0.24539861140767213	-67.29938472690992	-2660.3179518599063	-66.26797885834821	-2619.5468901619315
17.26943818850684	23194.92486888662	22843.79539529259	32148.073647834117	31657.279446331493	36735.143786680324	36172.74182424881	41166.19176385226	40534.64814075893	49115.82789199708	48360.36963237513	0.24549020873270655	0.24541597475689253	-69.0887686839269	-2747.4987533837557	-68.0299617901328	-2705.392482020892
17.37349524097843	23189.37084187269	22838.32597560786	32141.36888623026	31650.677276199345	36727.86190751176	36165.57154101732	41158.34506886073	40526.92184977592	49106.936425924956	48351.61485412801	0.24550778930004305	0.2454335489627075	-70.85250797509798	-2834.6077079670504	-69.76669264683733	-2791.1673215813935
17.478179289537028	23183.66216951554	22832.704257831494	32134.461423453187	31643.875502196763	36720.35285833709	36158.17756700382	41150.24748104233	40518.94851529615	49097.751133876714	48342.57076843508	0.24552558338344435	0.24545133660713983	-72.5907536308514	-2921.640681363642	-71.47832014650339	-2876.8673378331587
17.583494112149474	23177.79886370097	22826.930253733753	32127.351397025624	31636.874259775628	36712.61684279213	36150.5601027406	41141.8992669901	40510.728399826134	49088.27239141472	48333.23774507334	0.2455435935979682	0.2454693403042951	-74.30365663996781	-3008.593526442535	-73.1649929661653	-2962.488447073847
17.689443509546752	23171.780941932826	22821.003980618578	32120.038953524247	31629.673693303874	36704.654075349084	36142.71935943063	41133.30070584561	40502.261778228414	49078.5005896773	48323.61616915613	0.24556182259117626	0.24548756270076943	-75.99136794605874	-3095.4620834188536	-74.82685973829939	-3048.026553149335
17.79603130536116	23165.608427340092	22814.925461330553	32112.524248603593	31622.273956088975	36696.46478134943	36134.65555897986	41124.452089340375	40493.54893776232	49068.43613543501	48313.70644118845	0.24558027304354926	0.24550600647606668	-77.6540384425316	-3182.2421800810844	-76.46406904616742	-3133.477547666058
17.90326134626431	23159.28134868323	22808.694724261193	32104.807447019135	31614.675210400754	36688.04919703591	36126.36893402877	41115.35372183626	40484.59017812388	49058.079451145735	48303.50897712127	0.24559894766890752	0.24552467434301772	-79.29181896962109	-3268.9296320537105	-78.07676942041144	-3218.837310246192
18.011137502105942	23152.79974036007	22802.31180335474	32096.888722649874	31606.87762749356	36679.40756958398	36117.85972798336	41106.00592036553	40475.38581148511	49047.430975009345	48293.02420840537	0.24561784921483784	0.24554356904820737	-80.9048603081319	-3355.5202429816127	-79.66510933326208	-3304.1017087185755
18.119663666053608	23146.163642411186	22795.776738113436	32088.76825852042	31598.881387628066	36670.54015713289	36109.12819504572	41096.409014670295	40465.93616253298	49036.49116102189	48282.25258204454	0.24563698046312452	0.24556269337240597	-82.49331317553879	-3442.009804742411	-81.22923719487153	-3389.266599336639
18.228843754733095	23139.373100524666	22789.08957360224	32080.446246822463	31590.686680092356	36661.44722881599	36100.174600243816	41086.56334724139	40456.241568507525	49025.26047902904	48271.194560648306	0.24565634423018895	0.24558205013100662	-84.05732822211576	-3528.394097747281	-82.76930134775466	-3474.327826999128
18.338681708369887	23132.42816604025	22782.250360453105	32071.92288893547	31582.2937032226	36652.12906479028	36090.99921946099	41076.46927335636	40446.30237923978	49013.73941477871	48259.85062248417	0.2456759433675319	0.24560164217447128	-85.5970560243004	-3614.6688910583034	-84.28545006431523	-3559.2812255378813
18.44918149093129	23125.32889595317	22775.259154868214	32063.19839544729	31573.70266442258	36642.58595626604	36081.602339464174	41066.12716111753	40436.11895718811	49001.92846997373	48248.221261528204	0.24569578076218454	0.245621472388777	-87.11264708143426	-3700.829942667857	-85.7778315396863	-3644.1226178305224
18.56034709026951	23118.0753529171	22768.11601862364	32054.272986173568	31564.91378018386	36632.818205535	36071.984257932876	41055.537391488695	40425.69167747579	48989.828162323065	48236.30698751712	0.2457158593371637	0.245641543695875	-88.6042518116592	-3786.8729997836053	-87.24659388756845	-3728.8478160696104
18.672182518265565	23110.667605246665	22760.821019071245	32045.146890176897	31555.927276103845	36622.82612599842	36062.14528348592	41044.70035833161	40415.02092792587	48977.43902559285	48224.10832599737	0.24573618205193512	0.24566185905415075	-90.07202054761001	-3872.7937990454957	-88.69188513979316	-3813.4526221398264
18.784691810974078	23103.105726919166	22753.374229140696	32035.820345785036	31546.743386904087	36612.61004219416	36052.0857357085	41033.61646844145	40404.10710909653	48964.7616096564	48211.62581837479	0.24575675190288024	0.2456824214588919	-91.51610352980788	-3958.588066692464	-90.1138532362238	-3897.9328276254237
18.897879028768923	23095.389797576285	22745.775727341006	32026.293600609217	31537.362356448266	36602.170289823895	36041.805945178865	41022.286141582576	40392.95063431627	48951.79648054448	48198.86002196412	0.24577757192377242	0.24570323394276458	-92.93665090133436	-4044.251518763602	-91.51264602175797	-3982.2842141184956
19.01174825648978	23087.519902524647	22738.025597761054	32016.56691156126	31527.784437758794	36591.50721577909	36031.30625349378	41010.70981052291	40381.55192971745	48938.54422049422	48185.8115100368	0.24579864518625696	0.2457242995762927	-94.3338127079187	-4129.779861547984	-92.88841124472674	-4066.502553563565
19.126303603589555	23079.49613273563	22730.123930069643	32006.640544869708	31518.009893033177	36580.621178165944	36020.587013293414	40998.88792106721	40369.911434269634	48925.005427996766	48172.48087186852	0.24581997480033907	0.24574562146834694	-95.70773888996337	-4215.168791660108	-94.24129654839635	-4150.583608337678
19.241549204282624	23071.318584845274	22722.0708195153	31996.514776096345	31508.038993660102	36569.51254633089	36009.648588286356	40986.820932091156	40358.02959981286	48911.180717845855	48158.868712786796	0.24584156391488002	0.24576720276663805	-97.05857927599573	-4300.413996225223	-95.57144946831977	-4234.523131568916
19.357489217694134	23062.987361153082	22713.866366924853	31986.1898901515	31497.87202023411	36558.18170088462	35998.49135327289	40974.50931557375	40345.90689108911	48897.07072118477	48144.97565421663	0.24586341571809497	0.2457890466582166	-98.38648358164937	-4385.5111532676965	-96.87901742840768	-4318.316867399961
19.474127828010037	23054.502569620126	22705.510678701983	31975.66618130849	31487.509262570395	36546.629033725556	35987.11569416857	40961.95355662913	40333.54378577439	48882.67608555248	48130.80233372678	0.24588553343806385	0.24581115636998452	-99.69160140355234	-4470.455931887962	-98.16414773394354	-4401.960551134311
19.59146924462811	23045.86432386689	22697.003866824845	31964.94395321798	31476.95101971866	36534.85494806296	35975.52200802679	40949.15415353825	40320.94077450944	48867.99747492977	48116.34940507472	0.24590792034324485	0.24583353516920556	-100.97408221452497	-4555.243992507458	-99.4269875693717	-4485.449909561314
19.709517702309874	23037.072743170094	22688.346048843072	31954.023518921193	31466.197599976203	36522.859858439064	35963.71070306063	40936.11161777932	40308.0983609299	48853.03556978412	48101.617538250954	0.2459305797429964	0.24585618636402895	-102.23407535866136	-4639.870987107977	-100.66768399253488	-4568.780661171302
19.828277461333414	23028.127952459276	22679.537347874284	31942.90520086295	31455.249320900657	36510.644190751016	35951.68219866432	40922.82647405828	40295.017061696126	48837.79106711459	48086.60741952307	0.24595351498810722	0.24587911330401904	-103.47173004690558	-4724.3325594794005	-101.88638392885332	-4651.948516337201
19.94775280764713	23019.030082312376	22670.577892600028	31931.589330903647	31444.106509322086	36498.208382271674	35939.43692543413	40909.29926033795	40281.697406522355	48822.26468049538	48071.31975147908	0.24597672947133103	0.24590231938069007	-104.6871953534428	-4808.624345530756	-103.08323417045176	-4734.94917771779
20.067948053024427	23009.779268950744	22661.467817260465	31920.076250330632	31432.769501353727	36485.552881669915	35926.97532518774	40895.53052786682	40268.139938204346	48806.457140118924	48055.755253069125	0.24600022662793167	0.24592580802805025	-105.88062020792859	-4892.741973387077	-104.25838136760285	-4817.778340340592
20.188867535219305	23000.375654234	22652.207261649575	31908.366309869587	31421.238642403532	36472.67814903097	35914.29785098469	40881.52084120786	40254.345212648244	48790.36919283936	48039.914659648726	0.24602400993623427	0.24594958272315295	-107.052153393568	-4976.681063784286	-105.4119720250892	-4900.43169188872
20.31051561812294	22990.81938565319	22642.796371108427	31896.459869693943	31409.514287183363	36459.58465587463	35901.404967144226	40867.27077826509	40240.31379889663	48774.00160221318	48023.79872301879	0.24604808291818286	0.24597364698665464	-108.20194354330306	-5060.437230342068	-106.54415249920567	-4982.904913016595
20.432896691921076	22981.110616324266	22633.235296518797	31884.357299434814	31397.596799718955	36446.27288517416	35888.29714926415	40852.78093031105	40226.046279155766	48757.355148541275	48007.40821146718	0.24607244913990817	0.24599800438338235	-109.33013913108152	-5144.0060796402395	-107.65506899089087	-5065.193677504547
20.55601517325261	22971.24950498049	22623.524194295514	31872.05897818987	31385.48655335828	36432.74333137415	35874.974884237876	40838.05190201302	40211.543248820955	48740.430628909555	47990.74390980821	0.2460971122123012	0.24602265852290572	-110.43688847043086	-5227.383211635053	-108.74486754331156	-5147.293652609922
20.679875505368887	22961.23621596403	22613.66322637833	31859.565294531225	31373.18393077962	36418.9965004072	35861.43867027133	40823.084311458275	40196.80531650182	48723.22885722857	47973.80661942207	0.2461220757915949	0.24604761306012152	-111.52233970881207	-5310.564219855703	-109.81369403540157	-5229.200499234721
20.804482158294064	22951.070919217153	22603.65256022325	31846.876646513156	31360.689323999057	36405.032909710775	35847.68901689927	40807.87879017939	40181.833104046986	48705.75066427323	47956.597158293705	0.24614734357995743	0.24607287169584285	-112.58664082255564	-5393.544691649266	-110.8616941778455	-5310.909872205928
20.92983962898646	22940.75379027251	22593.492368792922	31833.993441678707	31348.003134376988	36390.85308824263	35833.72644500066	40792.43598317812	40166.627246567696	48687.99689772113	47939.1163610507	0.24617291932608631	0.2460984381773958	-113.62993961258326	-5476.320208459161	-111.88901350839296	-5392.417420520447
21.055952441500814	22930.285010242893	22583.182830546633	31820.91609706597	31335.125772624382	36376.45757649615	35819.5514868137	40776.75654894933	40151.18839246141	48669.96842219092	47921.365079001014	0.24619880682581857	0.2461243162992282	-114.65238369972212	-5558.886346076615	-112.8957973876968	-5473.718787626363
21.18282514715158	22919.664765810052	22572.724129429236	31807.64503921327	31322.057658807797	36361.84692651453	35805.16468594976	40760.84115950365	40135.51720343399	48651.66611927934	47903.34418016939	0.24622500992274524	0.2461505099035243	-115.65412051873864	-5641.238674865104	-113.88219099314301	-5554.809611612931
21.31046232467717	22908.893249213248	22562.116454859948	31794.18070416429	31308.799222354522	36347.02170190494	35790.56659740741	40744.69050039023	40119.61435452226	48633.090887598555	47885.05454933422	0.246251532508834	0.2461770228808273	-116.63529731621384	-5723.3727600984275	-114.84833931666799	-5635.685525565408
21.438868580405217	22897.970658236325	22551.360001719546	31780.523537471454	31295.350902055812	36331.98247785086	35775.75778758449	40728.30527071758	40103.48053411436	48614.24364281136	47866.49708806205	0.24627837852506346	0.24620385917067264	-117.5960611437913	-5805.284162169322	-115.79438715826836	-5716.342157746665
21.568048548418737	22886.897196194997	22540.45497033799	31766.673994199868	31281.713146070935	36316.729841125256	35760.738834291195	40711.68618317537	40087.116443971434	48595.12531766754	47847.67271474364	0.2463055519620636	0.24623102276222947	-118.53655885235639	-5886.968436763622	-116.72047912087874	-5796.77513182722
21.69800689072348	22875.673071922774	22529.40156648034	31752.63253892976	31267.88641192924	36301.26439010196	35745.510326761	40694.83396405445	40070.52279924689	48575.73686203846	47828.58236462747	0.24633305686076612	0.2462585176949489	-119.45693709113402	-5968.421135327779	-117.62675960795605	-5876.980067247525
21.828748297416116	22864.29849975608	22518.20000133248	31738.399645758025	31253.871166532248	36285.586734766395	35730.072865661765	40677.74935326609	40053.70032850609	48556.079242950735	47809.22698985379	0.24636089731306404	0.246286348059225	-120.35734230017988	-6049.637805176899	-118.51337281661108	-5956.952579368837
21.960277486853503	22852.773699519235	22506.850491486	31723.97579829991	31239.667886154817	36269.697496726425	35714.42706310592	40660.43310436158	40036.64977374504	48536.153444620475	47789.60755948759	0.24638907746248076	0.24631451799706375	-121.23792070458876	-6130.613989716396	-119.38046273440705	-6036.68827980198
22.092599205822967	22841.098896508203	22495.35325892222	31709.36148968937	31225.277056445535	36253.597309221885	35698.57354265985	40642.885984550434	40019.371890408256	48515.96046848619	47769.72505955093	0.24641760150484787	0.24634303170275879	-122.09881831362145	-6211.345228892751	-120.22817313438281	-6116.182776648551
22.225718229713628	22829.274321473447	22483.70853099567	31694.55722257847	31210.699172426583	36237.28681713312	35682.51293935283	40625.108774717555	40001.86744740636	48495.501333240405	47749.580493054906	0.24644647368899283	0.24637189342358073	-122.94018091307953	-6291.827059304342	-121.05664756978513	-6195.431674730964
22.359639362688714	22817.300210602698	22471.91654041666	31679.56350913696	31195.934738492746	36220.766676989915	35666.24589968521	40607.102269440984	39984.13722713271	48474.77707486225	47729.17488003076	0.24647569831743657	0.24640110746047236	-123.76215406041592	-6372.055014459416	-121.86602936929557	-6274.430575837381
22.494367437858962	22805.176805502255	22459.977525233327	31664.38087105026	31180.984268409975	36204.03755697868	35649.77308163603	40588.86727700781	39966.18202547989	48453.788746648024	47708.50925756086	0.24650527974710024	0.24643067816875835	-124.56488308202825	-6452.024625144899	-122.65646163441124	-6353.175079096109
22.629907317457054	22792.904353177884	22447.891728812363	31649.009839517115	31165.848285312528	36187.10013694945	35633.09515466931	40570.40461943	39948.00265185443	48432.5374192418	47687.5846798079	0.24653522239002365	0.2464606099588602	-125.34851306703058	-6531.731419607066	-123.42808723371127	-6431.660781166516
22.766263893012997	22780.483106014897	22435.659399819717	31633.450955246528	31150.52732170026	36169.955108422175	35616.212799740635	40551.71513245947	39929.59992919217	48411.02418066533	47666.40221804487	0.2465655307140904	0.24649090729702286	-126.11318886317895	-6611.170923847705	-124.18104879588645	-6509.8832763861865
22.903442085530802	22767.913321757307	22423.280792200156	31617.70476845379	31135.021919434956	36152.603174592135	35599.12670930271	40532.79966560245	39910.97469397263	48389.250136347226	47644.962960684155	0.24659620924376868	0.2465215747060547	-126.85905507286952	-6690.338661930524	-124.91548870908446	-6587.838157233782
23.041446845665973	22755.195263486192	22410.756165155697	31601.771838855704	31119.332629735163	36135.045050334615	35581.83758730945	40513.65908213295	39892.1277962317	48367.21640915135	47623.26801330474	0.24662726256085635	0.2465526167660725	-127.58625604632834	-6769.230156129226	-125.63154911388119	-6665.521014464088
23.180283153904217	22742.329199597727	22398.08578312417	31585.652735665768	31103.46001317174	36117.28146220959	35564.346149220924	40494.29425910661	39873.06009957564	48344.92413940565	47601.31849868104	0.24665869530524256	0.24658403811526297	-128.29493587865727	-6847.840927285142	-126.32937189887161	-6742.927437379956
23.31995602074116	22729.31540377956	22385.269915755885	31569.348037587442	31087.404639661167	36099.31314846451	35546.653122005984	40474.706087372244	39853.7724811923	48322.3744849288	47579.11555680894	0.24669051217567534	0.2466158434506486	-128.98523840558482	-6926.166495089419	-127.00909869751194	-6820.053014168516
23.460470486863187	22716.154154987158	22372.30883789039	31552.85833280774	31071.167088459184	36081.140859037514	35528.75924414546	40454.895471584234	39834.2658318634	48299.568621057544	47556.66034493289	0.24672271793054276	0.24664803752887107	-129.65730719806743	-7004.20237831492	-127.67087088229891	-6896.893332093954
23.60183162332936	22702.84573741877	22359.202829531794	31536.184218989234	31054.747948153046	36062.765355559	35510.66526563376	40434.863330213186	39814.54105597502	48276.50774067258	47533.95403757125	0.24675531738866605	0.24668062516698222	-130.3112855572399	-7081.944095063023	-128.31482956011314	-6973.443977762014
23.744044531754422	22689.390440490086	22345.95217582388	31519.326303262198	31038.147816653698	36044.187411353574	35492.37194798073	40414.61059555701	39794.59907152849	48253.193054224954	47510.99782654238	0.24678831543010127	0.24671361124324562	-130.94731650946778	-7159.387163003907	-128.9411155675043	-7049.700537368655
23.887114344492932	22675.788558807613	22332.55716702383	31502.285202215196	31021.367301186525	36025.40781144035	35473.880064211924	40394.13821375042	39774.44081014971	48229.62578976076	47487.7929209888	0.246821716996955	0.24674700069795258	-131.56554280390264	-7236.527099762112	-129.54986946782446	-7125.658597045578
24.031046224824397	22662.040392141367	22319.018098475404	31485.06154188521	31004.407018281694	36006.427352532875	35455.19039886865	40373.44714477409	39754.06721709824	48205.80719294574	47464.34054740164	0.24685552709420983	0.2467807985342463	-132.16610690644302	-7313.359423114918	-130.1412315454363	-7201.3137430800125
24.175845367139747	22648.1462453967	22305.335270581145	31467.655957747014	30987.267593763638	35987.246843038425	35436.303748007165	40352.53836246327	39733.47925127575	48181.738527089314	47440.641949644094	0.24688975079056358	0.24681500981896207	-132.74915099442296	-7389.879651201889	-130.71534180072194	-7276.66156211216
24.32151699712871	22634.106428585474	22291.50898877409	31450.069094702023	30969.94966274011	35967.86710305679	35417.22091919757	40331.41285451601	39712.6778852341	48157.42107316852	47416.69838897507	0.2469243932192797	0.2468496396834761	-133.31481695333787	-7466.083302878775	-131.27233994669223	-7351.697641490959
24.468066371968433	22619.921256795944	22277.53956348801	31432.301607065776	30952.453869589834	35948.28896437779	35397.94273152126	40310.071622500036	39691.66410518211	48132.8561298503	47392.51114407113	0.24695945957904986	0.24688469332456892	-133.86324637210055	-7541.965897966176	-131.81236540417012	-7426.417569507845
24.61549878051318	22605.591050162187	22263.42731012745	31414.35415855529	30934.780867950136	35928.513270478696	35378.47001556855	40288.51568185969	39670.438910992496	48108.04501351442	47368.081511049124	0.24699495513486813	0.24692017600529845	-134.39458053682756	-7617.522957419977	-132.33555729589716	-7500.816935571842
24.763819543485244	22591.116133832573	22249.172549036564	31396.22742227546	30916.93132070346	35908.54087652089	35358.803613435215	40266.74606192221	39649.0033162079	48082.98905827556	47343.410803487786	0.24703088521892058	0.24695609305588972	-134.90896042958775	-7692.750003786758	-132.84205444526742	-7574.891330663115
24.91303401366693	22576.4968379368	22234.77560546677	31377.922080704	30898.905899962625	35888.372649344914	35338.944378717744	40244.763805902374	39627.35834804555	48057.68961600373	47318.50035244794	0.2470672552314858	0.24699244987463406	-135.4065267213591	-7767.642561328597	-133.3319953692844	-7648.636347440071
25.063147576093755	22561.733497553076	22220.236809544378	31359.438825676953	30880.705287056524	35868.009467466465	35318.89317650934	40222.56997090826	39605.50504740294	48032.14805634636	47293.35150649425	0.24710407064184808	0.24702925192880332	-135.88741976668825	-7842.196156235412	-133.80551827333693	-7722.047580465674
25.214165648248784	22546.826452673482	22205.556496236528	31340.778358372292	30862.330172514005	35847.452221070336	35298.65088339397	40200.16562794498	39583.44446886149	48006.36576674812	47267.96563171468	0.2471413369892251	0.24706650475557632	-136.35177960284636	-7916.406317096204	-134.26276105035504	-7795.120626654476
25.366093680258146	22531.776048168715	22190.735005316466	31321.941389292984	30843.781256047176	35826.70181200396	35278.218387440065	40177.55186191808	39561.177680689885	47980.34415247057	47242.34411173989	0.24717905988370856	0.24710421396297955	-136.79974594256782	-7990.2685750173405	-134.70386127382517	-7867.851085406728
25.518937155087716	22516.582633752067	22175.772681328097	31302.92863824962	30825.059246534347	35805.75915377073	35257.59658819384	40154.72977163686	39538.705764847364	47954.08463661197	47216.48834776276	0.24721724500721984	0.24714238523084184	-137.23145816918986	-8063.778463845141	-135.12895619292976	-7940.234558819793
25.672701588741027	22501.24656394246	22160.669873549556	31283.74083434214	30806.16486200199	35784.625171522384	35236.786396671865	40131.70046981684	39516.029816986105	47927.58866012639	47190.39975855705	0.24725589811447726	0.24718102431176203	-137.64705533441156	-8136.93152057007	-135.53818272985518	-8012.266652069986
25.827392530458226	22485.768198026137	22145.426935955595	31264.378715940285	30787.098829605573	35763.30080205021	35215.788735352486	40108.465083081035	39493.150946452595	47900.8576818416	47164.07978049523	0.2472950250339796	0.2472201370320914	-138.04667615235667	-8209.723285500892	-135.93167747487314	-8083.942973618396
25.983015562916506	22470.147900018084	22130.044227179485	31244.8430306641	30767.861885610284	35741.78699377655	35194.60453816725	40085.0247519618	39470.07027628928	47873.893178477796	47137.529867566765	0.24733463166900344	0.2472597292929311	-138.43045899529534	-8282.14930252079	-136.30957668155315	-8155.259135439992
26.139576302431465	22454.386038621833	22114.522110473536	31225.13453536281	30748.45477537031	35720.084706744594	35173.23475049111	40061.380630900894	39446.788943234795	47846.696644664706	47110.751491395014	0.2473747239986148	0.24729980707114335	-138.79854189045727	-8354.205119443126	-136.67201626335736	-8226.210753364488
26.297080399159835	22438.482987188723	22098.860953668933	31205.253996093415	30728.87825330772	35698.19491260812	35151.680329132134	40037.533888249745	39423.308097724104	47819.26959295893	47083.74614125428	0.24741530807869747	0.24734037642037926	-139.15106251341058	-8425.886288120411	-137.0191317878489	-8296.793447213247
26.455533537303385	22422.439123676202	22083.061129134727	31185.202188098563	30709.133082890716	35676.118594620675	35129.94224232096	40013.48570626909	39399.62890388824	47791.613553861076	47056.515324086715	0.24745639004299305	0.24738144347211885	-139.48815818599542	-8497.1883648457	-137.35105847402883	-8367.00284116529
26.614941435314055	22406.254830604717	22067.12301373541	31164.979895782955	30689.220036610408	35653.856747623206	35108.02146969862	39989.23728112738	39375.75253955263	47763.73007583141	47029.06056451768	0.24749797610416097	0.2474230144367287	-139.80996587152185	-8568.10691058822	-137.66793118795613	-8436.834564011544
26.77530984610034	22389.930495014134	22051.04698878796	31144.587912689734	30669.139895957524	35631.41037803202	35085.919002304625	39964.789822899394	39351.680196235866	47735.620725306355	47001.383404872	0.2475400725548494	0.24746509560453664	-140.1166221684398	-8638.637491129339	-137.9698844364466	-8506.284249278717
26.93664455723489	22373.46650841906	22034.83344001786	31124.027041475816	30648.893451398202	35608.78050382576	35063.63584256418	39940.14455556425	39327.41307914762	47707.287086714285	46973.48540518956	0.2475826857687879	0.24750769334691913	-140.40826330913114	-8708.775677504018	-138.25705236569047	-8575.347535655834
27.098951391163432	22356.863266762648	22018.482757513713	31103.298093885885	30628.48150234836	35585.96815453097	35041.17300427404	39915.30271700189	39302.95240718528	47678.73076248994	46945.36814323944	0.24762582220188997	0.24755081411740631	-140.6850251538126	-8778.517046145163	-138.52956875559175	-8644.020067153499
27.26223620541477	22340.121170370232	22001.995335681473	31082.401890726593	30607.904857148256	35562.97437120838	35018.53151258886	39890.265558990526	39278.29941293135	47649.953373090306	46917.03321453556	0.24766948839337632	0.24759446445280447	-140.94704318595177	-8847.857179133222	-138.7875670150388	-8712.297493346967
27.426504892812353	22323.240623901176	21985.371573197146	31061.339261838948	30587.164333035398	35539.800206437176	34995.712404005855	39865.03434720224	39253.455342649235	47620.95655700848	46888.48223235034	0.24771369096691542	0.2476386509743357	-141.1944525099534	-8916.791664547287	-139.03118017945962	-8780.175469696522
27.59176338168682	22306.222036300118	21968.611872958732	31040.111046070524	30566.26075611708	35516.44672429937	34972.71672634938	39839.61036119873	39228.42145627892	47591.74197078811	46859.71682772892	0.24775843663177682	0.24768338038879134	-141.42738784506219	-8985.316096616909	-139.26054090517573	-8847.649657730013
27.758017636089992	22289.065820747084	21951.71664203713	31018.718091246632	30545.194961342146	35492.9150003634	34949.54553875473	39813.99489442645	39203.19902743227	47562.311289037454	46830.73864950297	0.24780373218400809	0.24772865948970532	-141.6459835225396	-9053.426076061092	-139.4757814665063	-8914.715725366957
27.925273656010095	22271.77239460633	21934.68629162578	30997.161254140534	30523.967792471507	35469.20612166663	34926.199911650976	39788.1892542108	39177.789343387354	47532.666204442554	46801.54936430375	0.24784958450762176	0.24777449515854807	-141.85037348029437	-9121.117210253142	-139.6770337503549	-8981.369347069412
28.09353747758831	22254.342179374627	21917.521236989774	30975.44140044339	30502.58010204869	35445.32118669815	34902.68092674397	39762.19476175087	39152.19370508312	47502.808427781354	46772.15065657587	0.2478960005758096	0.24782089436593147	-142.04069125994283	-9188.385113553144	-139.86442925334268	-9047.606204176322
28.2628151733366	22236.77560062774	21900.221897413117	30953.559404732416	30481.032751368424	35421.2613053795	34878.98967699747	39736.01275211201	39126.413427112224	47472.73968793585	46742.54422858933	0.24794298745216573	0.24786786417283718	-142.21707000173046	-9255.225407497026	-140.03809907691902	-9113.421985095367
28.43311285235687	22219.07308796674	21882.788696145897	30931.51615043956	30459.32661044582	35397.0275990465	34855.127266615156	39709.64457421998	39100.44983771521	47442.46173190603	46712.73180045327	0.24799055229193537	0.24791541173186332	-142.37964244154864	-9321.633721113205	-140.1981739243638	-9178.812385604717
28.604436660561465	22201.23507496201	21865.222060349213	30909.3125298176	30437.462557983014	35372.62120042835	34831.09481102012	39683.091590852215	39074.30427877196	47411.97632482113	46682.715110126985	0.24803870234327924	0.247963544288489	-142.52854090621986	-9387.605691129342	-140.34478409613075	-9243.773109060712
28.77679278089485	22183.26199909761	21847.5224210403	30886.94944390743	30415.44148133696	35348.04325362835	34806.89343683584	39656.355178631224	39047.97810579506	47381.28524995347	46652.49591343358	0.2480874449485587	0.24801226918235575	-142.66389730885567	-9453.1369621763	-140.47805948535097	-9308.299866609275
28.950187433556945	22165.154301713104	21829.690213035356	30864.427802502647	30393.264276484548	35323.29491410192	34782.52428186458	39629.43672801506	39021.472687920636	47350.39030872945	46622.07598407081	0.24813678754563775	0.24806159384857496	-142.78584314722684	-9518.223187181167	-140.59812957605754	-9372.388377554715
29.124626876227456	22146.91242794521	21811.725874892047	30841.748524114537	30370.931847988155	35298.37734863529	34757.98849506639	39602.337643289065	38994.78940790001	47319.29332074216	46591.45711362345	0.24818673766920996	0.2481115258190485	-142.89450949648744	-9582.860027407296	-140.70512343617156	-9436.034369405359
29.30011740429177	22128.536826668074	21793.62984885071	30818.912535935928	30348.44510896007	35273.29173532334	34733.28723653733	39575.059342556604	38967.92966209075	47287.99612376342	46560.64111157518	0.24823730295214	0.2481620727238134	-142.99002700818528	-9647.043152886443	-140.79916971651255	-9499.233578302898
29.476665351068124	22110.027950431915	21775.402580773996	30795.9207738036	30325.80498102548	35248.039263546	34708.42167748617	39547.60325772872	38940.89486044635	47256.50057375468	46529.629805319295	0.24828849112683066	0.24821324229240593	-143.072525904543	-9710.76824252773	-140.88039664515236	-9561.98174913507
29.654277088036206	22091.386255401518	21757.044520086256	30772.774182161105	30303.012394285866	35222.621133945504	34683.39300021206	39519.970834514905	38913.68642650726	47224.808544879845	46498.42504017136	0.2483403100266085	0.24826504235524893	-143.1421359757951	-9774.030984451063	-140.94893202472304	-9624.27463584859
29.832959025067048	22072.61220129214	21738.55611971049	30749.47371401906	30280.06828727992	35197.03855840108	34658.2023980796	39492.16353241124	38886.305797389134	47192.92192951522	46467.02867937895	0.24839276758713033	0.24831748084505628	-143.19898657566227	-9836.82707618177	-141.0049032279785	-9686.108001645654
30.0127176106544	22053.706251305815	21719.937836005625	30726.020330916486	30256.973606945518	35171.29276000521	34632.85107549547	39464.18282469066	38858.75442377327	47160.842638262526	46435.442604134536	0.2484458718478131	0.24837056579826197	-143.24320661679667	-9899.152224822901	-141.04843719350174	-9747.477619168349
30.193559332147448	22034.668872065096	21701.190128701277	30702.415002879687	30233.72930857917	35145.38497303737	34607.34024788254	39436.030198390625	38831.03376989449	47128.57259995908	46403.6687135854	0.24849963095328567	0.24842430535647278	-143.27492456948676	-9961.002147472464	-141.0796604241914	-9808.379270888865
30.37549071598484	22015.500533546296	21682.313460832047	30678.658708381085	30210.33635579559	35119.31644293814	34581.67114165446	39407.70715430158	38803.14531352974	47096.11376168949	46371.7089248453	0.24855405315486276	0.24847870776793973	-143.29426845553098	-10022.37257128954	-141.0986989812518	-9868.808749184944
30.55851832793038	21996.201709011377	21663.308298670465	30654.752434297152	30186.795720486196	35093.08842628261	34555.844994189414	39379.21520695477	38775.090545986146	47063.46808879697	46339.565173005416	0.24860914681204058	0.24853378138905521	-143.30136584508	-10083.25923375599	-141.10567848125356	-9928.76185659971
30.742648773309874	21976.772874938586	21644.175111658653	30630.697175865407	30163.108382776816	35066.70219075308	34529.86305380328	39350.55588460978	38746.870972088676	47030.63756489473	46307.23941114572	0.24866492039401855	0.24858953468587255	-143.29634385393	-10143.657882990316	-141.10072409329587	-9988.23440614622
30.92788869724955	21957.214510951573	21624.914372338655	30606.49393664023	30139.275330984234	35040.15901511087	34503.72657972187	39321.730729241215	38718.48811016715	46997.62419187678	46274.733610345545	0.2487213824812436	0.24864597623565074	-143.27932913928817	-10203.564277929254	-141.08396053485922	-10047.222221477889
31.114244784915854	21937.52709974767	21605.526556281726	30582.143728448424	30115.29756157238	35013.46018916809	34477.43684205316	39292.74129652578	38689.943492043356	46964.42998992977	46242.04975969525	0.24877854176697756	0.24870311472841922	-143.25044789530511	-10262.974188493565	-141.05551206762902	-10105.721137073822
31.30172376175672	21917.711127024653	21586.01214201625	30557.647571343525	30091.17607910736	34986.60701375852	34450.99512175856	39263.58915582857	38661.238663017684	46931.056997544285	46209.189866307315	0.24883640705889049	0.24876095896857395	-143.20982585112506	-10321.883395918645	-141.01550249515276	-10163.72699854523
31.4903323937443	21897.767081406044	21566.371610954273	30533.006493559165	30066.91189621162	34959.600800707696	34424.40271062357	39234.275890188954	38632.37518185517	46897.507271526105	46176.1559553275	0.24889498728067988	0.24881951787649162	-143.15758826598176	-10380.287692901678	-140.9640551584307	-10221.235662785359
31.68007748761912	21877.695454365537	21546.605447316997	30508.22153146201	30042.506033517508	34932.44287280303	34397.66091122826	39204.803096306634	38603.35462077182	46863.78288700829	46142.95006994662	0.24895429147371265	0.24887880049017616	-143.09385992666648	-10438.182883874513	-140.90129293316568	-10278.242998239584
31.870965891135747	21857.49674014949	21526.714138058556	30483.293729503144	30017.959519619493	34905.134563762454	34370.771036916485	39175.172384526624	38574.17856541975	46829.88593746228	46109.574271411606	0.24901432879869623	0.24893881596692471	-143.0187651438464	-10495.564785223454	-140.8273382261541	-10334.74488512054
32.063004493309954	21837.17143569864	21506.698172788914	30458.224140169274	29993.27339102613	34877.6772182034	34343.7344117653	39145.3853788248	38544.84861487303	46795.81853471041	46076.03063903768	0.24907510853737458	0.24899957358502472	-142.93242774806276	-10552.429225451313	-140.74231297164806	-10390.737215579487
32.25620022466719	21816.720040568067	21486.558043695073	30433.013823932546	29968.448692110625	34850.07219161056	34316.552370553225	39115.443716792535	38515.36638161247	46761.58280893762	46042.32127022002	0.24913664009425227	0.24906108274547673	-142.83497108661686	-10608.772045427933	-140.64633862792107	-10446.215893930756
32.45056005749291	21796.143056846104	21466.294245461202	30407.663849199977	29943.486475061014	34822.32085030368	34289.22625872854	39085.34904962161	38485.733491510844	46727.18090870425	46008.44828044619	0.24919893299834314	0.24912335297374485	-142.72651802084874	-10664.589098636992	-140.53953617419756	-10501.17683687713
32.64609100608406	21775.440989071296	21445.90727518709	30382.175292261163	29918.38779982897	34794.424571403855	34261.75743237631	39055.103042088	38455.95158381712	46692.61500095788	45974.41380330822	0.24926199690495146	0.24918639392153344	-142.60719092236832	-10719.876251372509	-140.4220261083101	-10555.615973789245
32.84280012700226	21754.614344148657	21425.397632305318	30356.54923723617	29893.15373407795	34766.38474280044	34234.147258185294	39024.70737253663	38426.022311140856	46657.8872710469	45940.21999051516	0.2493258415974786	0.24925021536859573	-142.4771116689517	-10774.629382872954	-140.2939284418535	-10609.529246782884
33.040694519328454	21733.66363126399	21404.76581849723	30330.786776021723	29867.785353130752	34738.202763116584	34206.39711341453	38994.16373286496	38395.94733943665	46622.999922733325	45905.8690119064	0.2493904769892589	0.2493148272245678	-142.3364016434207	-10828.844385694712	-140.1553626977402	-10662.912610985339
33.239781324919136	21712.589361796683	21384.01233760711	30304.88900823655	29842.283739915627	34709.8800416742	34178.50838585882	38963.47382850641	38365.72834798774	46587.95517820589	45871.36305546462	0.2494559131254266	0.24938023953083457	-142.18518172788026	-10882.51716572512	-140.00644790714432	-10715.7620347552
33.44006772866406	21691.392049231774	21363.13769555526	30278.85704116672	29816.64998491208	34681.417998459445	34150.48247381424	38932.63937841474	38335.36702939011	46552.755278094926	45836.704327329644	0.2495221601848119	0.2494464624624256	-142.02357230213238	-10935.643642506562	-139.84730260638753	-10768.073499867693
33.64156095874556	21670.07220906938	21342.142400249217	30252.69198970855	29790.885186095158	34652.81806408597	34122.32078604261	38901.66211504628	38304.86508953569	46517.402481485355	45801.895051812025	0.2495892284818673	0.24951350632994138	-141.85169324114395	-10988.219749485143	-139.67804483410146	-10819.843001740053
33.84426828689945	21648.630358733608	21321.026961493862	30226.394976311964	29764.990448879398	34624.08167975915	34094.02474173585	38870.54378434378	38274.224247596	46481.89906593198	45766.93747140777	0.24965712846862573	0.24958138158150958	-141.66966391007008	-11040.241434060968	-139.49879212737142	-10871.066549568437
34.04819702867729	21627.067017479425	21299.79189089984	30199.967130922254	29738.966886061637	34595.210297239006	34065.5957704797	38839.286145719256	38243.446236005446	46446.24732747448	45731.83384681312	0.2497258707366925	0.24965009880477582	-141.47760316255153	-11091.70465789549	-139.3096615192626	-10921.740166561678
34.25335454371064	21605.382706298114	21278.437701790455	30173.409590921074	29712.81561776289	34566.20537880289	34037.03531221692	38807.8909720368	38212.53280044443	46410.449580652836	45696.586456939855	0.24979546601926603	0.24971966872892523	-141.2756293372222	-11142.605397060513	-139.1107695363171	-10971.859890155494
34.45974823597649	21583.57794782122	21256.964909106966	30146.72350106659	29686.53777136927	34537.068397207615	34008.344817209814	38776.36004959549	38181.48569982222	46374.50815852355	45661.19759893091	0.2498659251931939	0.24979010222673662	-141.06386025506072	-11192.939642269164	-138.9022321950033	-11021.421772177331
34.66738555406454	21561.653266222693	21235.374029312487	30119.910013432494	29660.134481472203	34507.80083565091	33979.52574600265	38744.69517811187	38150.30670626006	46338.42541267608	45625.66958817689	0.24993725928106333	0.24986141031667108	-140.842413217164	-11242.70339910686	-138.6841649991402	-11070.421879039146
34.87627399144595	21539.609187119455	21213.665580294026	30092.97028734601	29633.60688980744	34478.40418773235	33950.57956938311	38712.89817070228	38118.99760507383	46302.20371324966	45590.00475833282	0.25000947945332413	0.24993360416499583	-140.611404999785	-11291.892688063905	-138.45668293657945	-11118.856291892007
35.086421086743854	21517.446237470842	21191.84008126338	30065.905489325814	29606.956145193617	34448.879957414676	33921.50776834393	38680.970853866216	38087.56019475726	46265.845448952125	45554.20546133607	0.2500825970304477	0.2500066950879427	-140.37095185311045	-11340.503544852138	-138.21990047727013	-11166.721106875688
35.29783442400536	21495.164945475462	21169.898052655662	30038.71679301758	29580.18340346906	34419.22965898305	33892.311834043074	38648.91506746778	38055.996286963935	46229.35302707715	45518.274067423765	0.250156623485123	0.2500806945539006	-140.12116949899064	-11388.532020629384	-137.97393157030456	-11214.012435293756
35.51052163297529	21472.765840467135	21147.84001602688	30011.405379129763	29553.289827428533	34389.4548170052	33862.99326776442	38616.73266471861	38024.30770649051	46192.728873524014	45482.21296515211	0.2502315704444844	0.2501556141856452	-139.86217312622466	-11435.97418201156	-137.71888964014943	-11260.726403684355
35.72449038937153	21450.249452808883	21125.666493949542	29983.97243536804	29526.27658675866	34359.5569662906	33833.55358087757	38584.42551216043	37992.49629125942	46155.97543281746	45446.02456141596	0.2503074496923841	0.2502314657626089	-139.59407739000744	-11482.82611144334	-137.45488758587453	-11306.859154174104
35.93974841516195	21427.616313784838	21103.378009906268	29956.41915636829	29499.144857971987	34329.537651848696	33803.99429479671	38551.99548964675	37960.56389230095	46119.09516812756	45409.71128146835	0.2503842731716947	0.25030826122318295	-139.31699640832085	-11529.083907299675	-137.18203777736926	-11352.406844554469
36.15630347884324	21404.86695549103	21080.975088182233	29928.746743629505	29471.89582434093	34299.39842884759	33774.31694094003	38519.44449032592	37928.5123737365	46082.09056129176	45373.27556894227	0.25046205298665497	0.25038601266706184	-139.031043758514	-11574.743683971465	-136.9004520521703	-11397.365648385137
36.374163395721176	21382.00191072392	21058.458253755507	29900.956405445122	29444.530675830207	34269.14086257175	33744.52306068799	38486.7744206234	37896.343612761215	46044.96411283685	45336.719885872255	0.25054080140525437	0.2504647323576275	-138.7363324756734	-11619.801572141238	-136.61024171423924	-11441.7317552967
36.59333602819267	21359.021712867358	21035.828032185607	29873.049356833573	29417.050609028345	34238.7665283793	33714.61420534123	38453.98720022426	37864.05949962657	46007.71834200207	45300.04671271693	0.25062053086165514	0.2505444327243706	-138.43297505068767	-11664.253718999214	-136.31151753141603	-11485.501371143386
36.813829286029524	21335.926895777313	21013.084949500193	29845.026819467468	29389.45682707813	34208.277011658596	33684.59193607798	38421.08476205548	37831.661937623096	45970.355786762564	45263.25854838241	0.25070125395865994	0.25062512636535506	-138.12108342708962	-11708.096288331784	-136.0043897320429	-11528.670718085952
37.03565112666392	21312.717993665312	20990.2295320803	29816.890021602445	29361.750539606583	34177.67390778505	33654.45782391157	38388.0690522689	37799.15284306373	45932.879003854774	45226.35791024727	0.2507829834702148	0.2507068260497234	-137.80076899805863	-11751.325460672379	-135.6889680026652	-11571.236034770496
37.25880955547555	21289.395540979527	20967.26230654324	29788.640198004457	29333.932962653344	34146.95882207692	33624.21344964691	38354.94203022388	37766.53414526664	45895.29056880208	45189.34733418776	0.2508657323439614	0.2507895447202453	-137.4721426051692	-11793.937433541752	-135.36536148760933	-11613.193576645106
37.483312626080554	21265.960072284095	20944.183799623614	29760.278589876223	29306.005318598014	34116.13336975089	33593.86040383632	38321.70566847012	37733.80778653788	45857.59307594154	45152.229374603674	0.25094951370382707	0.25087329549590665	-137.13531453504402	-11835.928421524353	-135.03367878422432	-11654.53961592447
37.70916844062219	21242.412122136626	20920.994538052975	29731.806444782873	29277.968836087333	34085.19917587743	33563.40028673622	38288.36195273097	37700.975722155636	45819.789138452295	45115.0066044469	0.2510343408526623	0.2509580916745481	-136.79039451832068	-11877.294656536542	-134.6940279413975	-11695.270441786386
37.93638515006311	21218.752224963227	20897.69504843682	29703.225016575892	29249.824749960306	34054.15787533502	33532.83470826194	38254.912881886085	37668.039920352996	45781.881388383794	45077.68161524929	0.2511202272749216	0.25104394673554337	-136.43749172615935	-11918.032387885265	-134.34651645827398	-11735.382360640913
38.164970954479706	21194.980914932297	20874.285857130017	29674.53556531706	29221.574301172925	34023.01111276518	33502.16528794298	38221.3604679556	37635.00236230187	45743.87247668702	45040.257017152595	0.2512071866393929	0.25113087434252607	-136.07671476865653	-11958.137882458046	-133.9912512814335	-11774.871696186252
38.39493410335793	21171.098725825366	20850.767490110004	29645.739357200157	29193.21873672157	33991.760542525684	33471.39365487754	38187.70673608295	37601.865042096724	45705.7650732449	45002.73543893927	0.25129523280196964	0.2512188883461631	-135.70817169360816	-11997.607424972579	-133.62833880302787	-11813.734789613634
38.626282895891045	21147.106190906477	20827.140472848023	29616.83766447241	29164.759309565416	33960.40782864434	33440.52144768671	38153.953724519	37568.6299667386	45667.56186690531	44965.11952806451	0.25138437980847367	0.25130800278697596	-135.33196998227504	-12036.43731792178	-133.25788485784142	-11851.967999657616
38.859025681279114	21123.003842789436	20803.40533017845	29587.831765354884	29136.197278548178	33928.95464477243	33409.55031446874	38120.1034846065	37535.29915611994	45629.26556551542	44927.41195069021	0.25147464189752805	0.251398231898211	-134.94821654931002	-12074.623881911859	-132.87999472265074	-11889.567702876404
39.09317085903034	21098.79221330235	20779.562586165463	29558.72294396101	29107.533908317844	33897.40267413676	33378.481912751784	38086.158080763715	37501.874643008385	45590.87889595607	44889.615391718704	0.251566033503476	0.25148959010875804	-134.55701774044428	-12112.163455761038	-132.49477311396913	-11926.530293748714
39.328726879264174	21074.471833350646	20755.612763968173	29529.51249021497	29078.770469246392	33865.75360949261	33347.317909447615	38052.119590469636	37468.35847303233	45552.404604179115	44851.732554829636	0.2516585692593526	0.2515820920461218	-134.15847932935867	-12149.052396556363	-132.10232418500527	-11962.852184741758
39.56570224301631	21050.043232777472	20731.55638570317	29500.201699768382	29049.908237347718	33834.00915307543	33316.05998080407	38017.99010424883	37434.75270466583	45513.845455245224	44813.766162517066	0.25175226399991085	0.25167575253944374	-133.75270651762548	-12185.287079957314	-131.7027515252994	-11998.5298065627
39.80410550254544	21025.506940221738	20707.393972304955	29470.791873915787	29020.948494194694	33802.17101655222	33284.709812357425	37983.77172565632	37401.05940921419	45475.204233363125	44775.71895612842	0.2518471327646944	0.2517705866225777	-133.33980393141974	-12220.863900180906	-131.296158158264	-12033.559608251788
40.04394526164196	21000.86348297439	20683.126043384018	29441.284319509705	28991.892526835032	33770.24092097335	33253.26909888436	37949.46657126401	37367.280670799795	45436.48374193139	44737.59369590494	0.25194319080117117	0.25186660953721857	-132.91987562045688	-12255.779270241968	-130.88264653964143	-12067.938057326712
40.28523017593832	20976.11338683152	20658.753117082742	29411.680348873448	28962.741627706047	33738.220596722655	33221.739544353564	37915.076770645865	37333.418586348314	45397.6868035801	44699.393161023545	0.252040453567917	0.2519638367360858	-132.49302505647938	-12290.029622072354	-130.46231855575752	-12101.661639919505
40.52796895322162	20951.257175945928	20634.275709928806	29381.98127971391	28933.497094548293	33706.111783468594	33190.12286187703	37880.60446636507	37299.47526557547	45358.81626021603	44661.120149640505	0.25213893673785803	0.252062283886166	-132.05935513066652	-12323.61140660569	-130.03527552126616	-12134.726860852912
40.77217035374772	20926.295372675584	20609.69433668646	29352.188435032243	28904.1602303182	33673.916230113966	33158.4207736612	37846.05181396043	37265.45283097429	45319.87497306802	44622.77747893692	0.2522386562015701	0.2521619668720089	-131.6189681537071	-12356.521094036289	-129.60161817898916	-12167.1302438993
41.017843190557436	20901.228497429885	20585.009510204796	29322.30314303375	28874.732343098884	33641.63569474569	33126.63501095697	37811.420981933734	37231.35341780201	45280.86582273462	44584.36798516501	0.2523396280706367	0.2522629017990838	-131.17196585233614	-12388.755173785612	-129.16144669729692	-12198.868331805803
41.26499632979458	20876.05706851365	20560.22174126431	29292.326737036867	28845.214746010788	33609.27194458469	33094.76731401064	37776.71415173794	37197.17917406887	45241.79170923418	44545.894523697636	0.2524418686810658	0.25236510499719655	-130.7184493688983	-12420.31015474815	-128.7148606687988	-12229.937686449848
41.51363869102594	20850.781601967927	20535.331538420203	29262.260555380097	28815.608757120022	33576.82675593442	33062.81943201317	37741.933517764875	37162.932260525835	45202.6555520554	44507.35996907808	0.2525453945967681	0.2524685930239661	-130.25851926022733	-12451.182565415278	-128.26195910936804	-12260.334888995625
41.763779247563185	20825.402611408845	20510.33940784371	29232.105941328602	28785.91569934648	33544.30191413006	33030.793123050295	37707.0812873346	37128.61485065424	45163.46029021122	44468.767215073094	0.25265022261310005	0.2525733826683643	-129.79227549520147	-12481.368953923695	-127.80284045609005	-12290.056539958343
42.0154270267867	20799.92060786334	20485.245853160355	29201.86424297889	28756.136900369915	33511.69921348682	32998.69015405141	37672.15968068449	37094.229130654916	45124.208882293664	44430.11917472688	0.2527563697604663	0.2526794909543188	-129.319817454234	-12510.865888269618	-127.33760256660025	-12319.099259395152
42.26859111047143	20774.33609960241	20460.051375285846	29171.536813162482	28726.273692535236	33479.02045724801	32966.51230073871	37637.17093095927	37059.777299438545	45084.904306531214	44391.41878041759	0.25286385330799094	0.25278693514438205	-128.84124392845115	-12539.669956446625	-126.86634271811636	-12347.459687040187
42.523280635114425	20748.649591971338	20434.7564722589	29141.125009348038	28696.32741275608	33446.26745753262	32934.26134757541	37602.11728420125	37025.26156861589	45045.54956084773	44352.6689839153	0.2529726907672524	0.25289573274346344	-128.35665311724006	-12567.777766476385	-126.3891576052265	-12375.134482344612
42.77950479226489	20722.86158721765	20409.361639071863	29110.630193542773	28666.299402417804	33413.44203528325	32901.93908771464	37567.000999342075	36990.68416248981	45006.147662924595	44313.872756443234	0.2530828998960872	0.2530059015026343	-127.8661426276667	-12595.185946567915	-125.90614333915437	-12402.120324621908
43.03727282885567	20696.9725843155	20383.867367497885	29080.053732191667	28636.191007278336	33380.54602021282	32869.54732294688	37531.824348194	36956.04731804662	44966.701650263756	44275.033088739794	0.2531944987024645	0.253117459422997	-127.36980947406119	-12621.891145308502	-125.41739544758457	-12428.413913253695
43.29659404753705	20670.983078787674	20358.274145915617	29049.396996075975	28606.003577368152	33347.58125075155	32837.08786364781	37496.58961544262	36921.35328494894	44927.21458025388	44236.15299112373	0.2533075054484281	0.2532304247596289	-126.86775007568212	-12647.890031665564	-124.92300887223246	-12454.011967683211
43.55747780701245	20644.893562524474	20332.582459130906	29018.661360210182	28575.73846688892	33314.5495739936	32804.562528725786	37461.29909864019	36886.604325529086	44887.689530238815	44197.23549356141	0.25342193865411294	0.2533448160255951	-126.36006025732786	-12673.179295250215	-124.4230779689533	-12478.911227627657
43.81993352237618	20618.70452359917	20306.792788195322	28987.84820373703	28545.397034110392	33281.45284564275	32771.97314556861	37425.955108198956	36851.80271478285	44848.1295975875	44158.28364573612	0.2535378171018352	0.25346065199603757	-125.84683524668071	-12697.755646268837	-123.91769650628703	-12503.108453134075
44.08397066545326	20592.41644608135	20280.905610221987	28956.95890982243	28514.98064126641	33248.29292995924	32739.32154999064	37390.55996738695	36816.95074036461	44808.53789976844	44119.3005171205	0.2536551598402576	0.25357795171233705	-125.32816967493272	-12721.615815781988	-123.40695766524004	-12526.600424769334
44.349598765141174	20566.02980984568	20254.921398197712	28925.994865546934	28484.49065444866	33215.07169970411	32706.609586178613	37355.11601232202	36782.05070258231	44768.917574423656	44080.28919705022	0.25377398618863056	0.2536967344863557	-124.80415757584706	-12744.756555818953	-122.89095403803367	-12549.383943680674
44.6168274077539	20539.54509037884	20228.840620792736	28894.957461797687	28453.92844350004	33181.79103608545	32673.839106638432	37319.62559196921	36747.10491439438	44729.27177944829	44041.252794801854	0.2538943157411134	0.2538170199047529	-124.27489238352427	-12767.174639322795	-122.3697776267727	-12571.455831645057
44.88566623736761	20512.962758582373	20202.663742166707	28863.848093157725	28423.295381905762	33148.45282870301	32641.011972140746	37284.09106813756	36712.11570140676	44689.60369307102	44002.19443967233	0.2540161683711768	0.25393882783338767	-123.74046693354467	-12788.866860471666	-121.84351984412933	-12592.812931329943
45.15612495616904	20486.283280572356	20176.391221771395	28832.668157793934	28392.59284668303	33115.05897549283	32608.130051666376	37248.5148154779	36677.08540187072	44649.91651393776	43963.11728106108	0.2541395642360839	0.25406217842179896	-123.20097346168768	-12809.830034708604	-121.31227151213534	-12613.45210632775
45.42821332480542	20459.507117475678	20150.023514150227	28801.41905734355	28361.82221826941	33081.61138267158	32575.19522235166	37212.89922148186	36642.01636668189	44610.21346119807	43924.02448855534	0.2542645237814597	0.2541870921077697	-122.65650360355357	-12830.060998879373	-120.77612286177464	-12633.370241302997
45.701941162736816	20432.634725222877	20123.561068734205	28770.102196799013	28330.984880409324	33048.1119646806	32542.209369433192	37177.24668648158	36606.91095937991	44570.49777459462	43884.91925201795	0.2543910677459429	0.25431358962198	-122.10714839368302	-12849.55661131721	-120.23516353178275	-12652.564242017455
45.97731834859046	20405.66655433738	20097.004329634747	28738.718984391202	28300.082220039556	33014.5626441297	32509.174386192986	37141.55962365058	36571.77155614971	44530.77271455555	43845.80478167894	0.25451921716592796	0.2544416919927451	-121.552998265106	-12868.313751933165	-119.68948256937438	-12671.031035562046
46.25435482051728	20378.603049721267	20070.353735432145	28707.270831471193	28269.115627172036	32980.965351740786	32476.092173902012	37105.840459005645	36536.60054582241	44491.04156229011	43806.684308228425	0.25464899338039426	0.25457142055084375	-120.99414305001847	-12886.329322465695	-119.13916842961044	-12688.767570446245
46.533060576550575	20351.444650436784	20043.6097189613	28675.759152389564	28238.086494776107	32947.322026290356	32442.9646417649	37070.09163140888	36501.40032987871	44451.30761988645	43767.56108291446	0.2547804180358285	0.2547027969344381	-120.43067197841447	-12903.600246460177	-118.5843089742848	-12705.77081662789
46.813445674966815	20324.19178948504	20016.77270709308	28644.18536437527	28206.996218658336	32913.63461455318	32409.793706863322	37034.31559257254	36466.17332245232	44411.57421041435	43728.43837764277	0.2549135130912423	0.254835843094088	-119.86267367807886	-12920.123469426297	-118.02499147265189	-12722.037765722722
47.09552023464871	20296.844893579786	19989.843120512254	28612.55088741132	28175.846197340925	32879.90507124402	32376.58129409961	36998.51480706293	36430.92195033493	44371.844678029316	43689.31948508039	0.25504830082328234	0.2549705812978602	-119.29023617540952	-12935.895959048532	-117.46130260124482	-12737.56543111056
47.37929443545016	20269.404382917997	19962.82137349118	28580.85714410965	28144.637831938024	32846.13535896023	32343.329336139544	36962.691752306804	36395.64865298178	44332.12238808139	43650.20771876192	0.2551848038314389	0.2551070341365353	-118.71344689372927	-12950.914705146104	-116.89332844332966	-12752.350848027505
47.66477851856398	20241.870670946228	19935.707873660016	28549.105559583888	28113.37252603071	32812.327448123644	32310.039773355566	36926.84891859861	36360.35588251906	44292.41072722712	43611.10641320022	0.2553230450433592	0.2552452245289161	-118.13239265471202	-12965.176719938405	-116.32115448924742	-12766.391073700972
47.951982786891236	20214.244164122596	19908.503021772347	28517.2975613198	28082.051685539493	32778.48331692177	32276.714553768757	36890.98880910818	36325.04610375158	44252.71310354432	43572.01892399927	0.2554630477202554	0.25538517572723646	-117.54715967760421	-12978.679038085043	-115.74486563628307	-12779.683187461458
48.24091760541319	20186.525261675113	19881.207211467266	28485.434579044653	28050.676718595663	32744.60495124954	32243.35563299157	36855.11393989089	36289.721794172656	44213.03294665189	43532.94862797213	0.2556048354624248	0.2555269113226776	-116.95783357943583	-12991.418716818094	-115.16454618865828	-12792.224290844053
48.53159340156531	20158.714355355136	19853.8208290267	28453.51804459372	28019.249035409986	32710.694344649768	32209.964974169216	36819.22683989783	36254.38544397416	44173.37370783181	43493.89892326114	0.25574843221487353	0.2556704552509866	-116.3644993760754	-13003.392836170271	-114.58027985849185	-12804.011507815681
48.82402066561362	20130.81182918679	19826.344253128675	28421.549391775257	27987.77004813972	32676.753498253733	32176.544547921236	36783.33005098772	36219.039556058415	44133.73886015588	43454.873229462544	0.25589386227304756	0.25581583179821205	-115.76724148118956	-13014.598498945124	-113.9921497650721	-12815.041984764859
49.11820995103327	20102.818059212026	19798.777854596327	28389.530056233543	27956.241170753863	32642.78442072175	32143.09633228293	36747.42612794064	36183.68664605144	44094.13189861639	43415.87498775526	0.256041150288683	0.25596306560654336	-115.166143707429	-13025.032830959186	-113.40023843568633	-12825.312890715897
49.41417187488941	20074.73341323064	19771.121996142043	28357.461475309254	27924.66381889576	32608.78912818253	32109.62231264581	36711.51763847191	36148.32924231696	44054.55634026004	43376.90766103273	0.25619032127576197	0.2561121816802703	-114.56128926696692	-13034.69298118446	-112.80462780631933	-12834.821417474188
49.71191711822035	20046.55825053612	19743.37703210733	28325.34508789822	27893.039409744022	32574.769644173004	32076.12448169829	36675.607163248445	36112.96988597232	44015.01572432675	43337.97473403955	0.2563414006165943	0.2562632053918594	-113.9527607714117	-13043.576121825725	-112.20539922158787	-12843.564779715613
50.01145642642306	20018.2929216464	19715.543308197804	28293.182334307618	27861.369361871042	32540.727999577262	32042.604839365646	36639.69729590579	36077.6111309053	43975.51361239217	43299.0797135117	0.25649441406801354	0.25641616248814675	-113.34064023263636	-13051.679448491894	-111.60263343554834	-12851.540215143003
50.3128006096408	19989.937768029966	19687.6211612135	28260.974656110204	27829.655095099497	32506.6662325655	32009.065392749897	36603.79064306703	36042.255543792824	43936.05358851474	43260.22612832153	0.2566493877676975	0.25657107909665783	-112.72500906349887	-13059.00018035341	-110.99641061224975	-12858.744984637015
50.61596054315354	19961.49312182674	19659.61091877416	28228.723495995844	27797.89803035625	32472.586388532123	31975.508156069016	36567.88982436275	36006.90570412057	43896.63925938696	43221.41752962647	0.2568063482406171	0.25672798173205047	-112.10594807846064	-13065.535560279153	-110.38681032660679	-12865.176372407004
50.9209471677702	19932.9593055641	19631.51289903959	28196.430297621046	27766.09958952418	32438.49052003397	31941.93515059594	36531.99747245283	35971.56420420442	43857.27425449123	43182.65749102262	0.2569653224056079	0.25688689730268743	-111.48353749457601	-13071.28285501711	-109.77391156496742	-12870.831686131656
51.22777149022361	19904.3366318674	19603.327410424834	28164.096505455593	27734.261195291507	32404.380686727505	31908.348404597127	36496.11623304933	35936.2336492133	43817.96222626009	43143.94960870261	0.25712633758208026	0.25704785311734013	-110.85785693185608	-13076.23935529869	-109.15779272605141	-12875.708257122897
51.53644458356769	19875.625403165683	19575.054751310166	28131.723564627417	27702.384270998627	32370.25895530649	31874.749953270682	36460.24876494175	35900.9166571935	43778.70685024188	43105.29750161823	0.2572894214968593	0.2572108768920277	-110.22898541445466	-13080.40237602871	-108.53853162183077	-12879.803440479562
51.84697758757708	19846.825911391257	19546.695209745678	28099.31292076399	27670.470240482497	32336.12739943816	31841.141838684107	36424.3977400228	35865.615859094585	43739.51182527009	43066.704811647745	0.25745460229116557	0.2573759967569922	-109.5970013724218	-13083.769256541505	-107.91620547873754	-12883.114615284838
52.15938170914916	19817.938437674213	19518.249063150295	28066.866019831665	27638.52052791826	32301.98809969957	31807.5261097114	36388.56584331646	35830.33389879688	43700.38087363838	43028.175203767874	0.25762190852773514	0.2575432412638189	-108.96198264165287	-13086.337360644713	-107.29089093854418	-12885.639184746891
52.47366822270851	19788.963252031128	19489.716578005435	28034.3843079723	27606.5365576585	32267.843143513564	31773.904821970067	36352.75577300772	35795.07343314073	43661.31774128064	42989.71236623117	0.2577913691980855	0.25771263939269645	-108.32400646564929	-13088.104076876305	-106.66266405952774	-12887.374576396309
52.789848470613855	19759.900613047743	19461.098009542584	28001.869231336757	27574.519754069403	32233.69462508376	31740.280037757206	36316.97024047361	35759.8371319571	43622.32619795578	42951.32001074791	0.25796301372992997	0.25788422055982846	-107.68314949667547	-13089.066818661056	-106.03160031775042	-12888.318242251873
53.107933863567155	19730.750767556114	19432.393601425465	27969.322235916112	27542.471541364608	32199.544645329683	31706.653825985635	36281.21197031654	35724.62767810044	43583.41003743839	42913.00187267388	0.2581368719947413	0.25805801462499434	-107.03948779699567	-13089.223024524748	-105.39777460814366	-12888.467659010552
53.42793588102576	19701.51395030519	19403.60358542572	27936.744767369353	27510.393343435655	32165.395311820703	31673.02826211902	36245.4837003988	35689.44776748267	43544.57307771419	42874.761711202744	0.2583129743154752	0.2582340518992677	-106.39309684076579	-13088.570158329792	-104.76126124650182	-12887.820328300819
53.74986607161648	19672.190383625377	19374.728181092756	27904.138270848376	27478.286583679765	32131.248738709837	31639.405428106606	36209.78818187909	35654.30010910925	43505.81916118122	42836.60330956423	0.2584913514744467	0.2584123631528927	-105.74405151508836	-13087.105709441938	-104.1221339708427	-12886.37377688568
54.073736053552395	19642.780277086793	19345.7675954171	27871.504190819946	27446.1526848244	32097.107046666904	31605.787412317368	36174.12817925108	35619.18742511683	43467.15215485685	42798.530475227526	0.2586720347213757	0.25859297962332184	-105.09242612157686	-13084.827192957513	-103.48046594209154	-12884.125556773506
54.399557515052166	19613.28382715091	19316.72202248782	27838.8439708844	27413.993068749343	32062.972362811106	31572.176309474133	36138.50647038358	35584.112450813496	43428.575950590355	42760.54704011144	0.2588550557815941	0.2587759330234221	-104.43829437823297	-13081.732149940915	-102.83632974652573	-12881.073245540261
54.727342214761876	19583.701216815472	19287.591643142627	27806.159053591073	27381.809156304527	32028.84682064293	31538.574220586037	36102.92584656274	35549.07793471971	43390.09446528146	42722.65686079869	0.25904044686442834	0.25896125554985283	-103.78172942137462	-13077.818147695623	-102.18979739805218	-12877.214446621947
55.057101982179326	19554.032615252607	19258.37662461171	27773.450880250297	27349.60236712524	31994.732559975353	31504.983252881124	36067.389112535995	35514.086638611836	43351.71164110463	42684.86381875716	0.2592282406717541	0.25914897989161617	-103.1228038070767	-13073.082779960707	-101.5409403386293	-12872.546789403073
55.38884871808102	19524.27817744016	19229.07712015486	27740.720890742414	27317.37411944417	31960.63172686468	31471.405519738364	36031.8990865585	35479.14133756799	43313.431445740374	42647.17182056758	0.2594184704067314	0.259339139238789	-102.46158951341204	-13067.523667206056	-100.88982944123563	-12867.067929591984
55.722594394951685	19494.43804378539	19199.693268690946	27707.970523322492	27285.125829899185	31926.54647354022	31437.843140618257	35996.45860044075	35444.24482001486	43275.25787261156	42609.584798156146	0.25961116978272325	0.2595317672914381	-101.79815794230672	-13061.138456887566	-100.23653501165973	-12860.775549466722
56.058351057416104	19464.512339741927	19170.22519442081	27675.20121442225	27252.85891333832	31892.478958333824	31404.298240993612	35961.07049959923	35409.39988777749	43237.19494112751	42572.10670903483	0.25980637303240417	0.2597268982687224	-101.13257992180297	-13053.924823746085	-99.58112678998441	-12853.667358081788
56.39613082267415	19434.501175418718	19140.67300644242	27642.41439844749	27220.57478262069	31858.431345607958	31370.772952279047	35925.737643108216	35374.60935613068	43199.24669693362	42534.74153654735	0.2600041149170602	0.2599245669181896	-100.4649257085257	-13045.88047013525	-98.92367395370093	-12845.741091668606
56.7359458809379	19404.404645181574	19111.036798358455	27609.611507572165	27188.27484841352	31824.405805683535	31337.26941175966	35890.46290375428	35339.87605385236	43161.41721216816	42497.49329012187	0.2602044307360874	0.2601248085252718	-99.79526498921769	-13037.003126233816	-98.26424512002268	-12836.994513952173
57.07780849587155	19374.222827246955	19081.31664787621	27576.793971528496	27155.96051898541	31790.40451476691	31303.789762518903	35855.249168093	35305.20282327916	43123.71058572641	42460.36600553043	0.2604073563366926	0.26032765892298193	-99.12366688415204	-13027.290550501086	-97.60290834695479	-12827.425416305661
57.42173100503407	19343.955783267214	19051.51261639996	27543.963217392462	27123.633199996108	31756.429654875312	31270.336153366457	35820.09933650718	35270.5925203649	43086.13094353053	42423.36374515627	0.2606129281238058	0.2605331545018176	-98.45019994891481	-13016.740529918112	-96.93973113690299	-12817.031618223526
57.7677258203244	19313.60355790837	19021.624748614424	27511.12066936605	27091.294294281066	31722.483413762588	31236.91073876361	35785.01632326836	35236.04801473978	43048.68243880841	42386.49059826644	0.2608211830701987	0.26074133221988055	-97.77493217722804	-13005.350880376063	-96.27478043934389	-12805.810967688449
58.115805428429454	19283.16617841862	18991.65307206071	27478.267748554084	27058.945201632796	31688.567984842604	31203.515678749216	35750.00305659946	35201.57218977324	43011.369252377975	42349.750681293335	0.26103215872682994	0.26095222961321246	-97.09793100375828	-12993.119447064586	-95.60812265260029	-12793.761341428384
58.465982391274686	19252.643654189003	18961.59759670324	27445.405872737756	27026.58731857719	31654.68556711297	31170.153138863767	35715.062478740874	35167.16794263819	42974.1955929408	42313.14813812257	0.2612458932334087	0.26116588480635694	-96.41926330698334	-12980.044104852714	-94.9398236276902	-12780.880645427853
58.818269346477535	19222.03597630445	18931.458314488147	27412.536456142392	26994.222038145577	31620.838365076434	31136.825290072647	35680.19754601761	35132.83818437784	42937.16569738165	42276.68714038869	0.2614624253291911	0.26138233652314896	-95.73899541179708	-12966.122758668847	-94.26994867010944	-12767.166815184057
59.172679007803275	19191.343117086624	18901.235198893028	27379.660909201804	26961.850749642505	31587.02858866265	31103.534308688875	35645.41122891036	35098.58583997536	42900.28383107772	42240.37188777933	0.2616817943640109	0.26160162409774235	-95.05719309266715	-12951.353343948722	-93.59856254346232	-12752.617816233076
59.52922416562417	19160.56502962661	18870.92820446694	27346.78063831653	26929.474838407892	31553.258453147242	31070.282376293657	35610.7065121274	35064.41384842478	42863.55428821407	42204.20660834575	0.2619040403095546	0.26182378748587665	-94.37392157721479	-12935.733827135526	-92.92572947277222	-12737.231644599698
59.887917687380885	19129.701647308797	18840.53726636168	27313.89704560798	26897.09568557509	31519.53017907091	31037.07167965668	35576.08639468008	35030.325162805406	42826.98139210859	42168.195558822874	0.26212920377088067	0.2620488672763952	-93.68924554874684	-12919.262206039391	-92.25151314698451	-12721.006327170879
60.24877251804685	19098.752883324705	18810.06229985312	27281.011528667066	26864.714667823475	31485.845992156657	31003.904410654835	35541.553889960334	34996.32275035813	42790.56949554467	42132.34302495688	0.262357325998197	0.2622769047030134	-93.00322915021388	-12901.93651043903	-91.57597672284464	-12703.939922261983
60.6118016805955	19067.71863017684	18779.50319985277	27248.125480297465	26832.333157125802	31452.20812322577	30970.78276618948	35507.11202582065	34962.40959256423	42754.32298111251	42096.65332184109	0.2625884488988983	0.26250794165635233	-92.31593598717154	-12883.754802497104	-90.89918282792496	-12686.030520051718
60.97701827647021	19036.598759172608	18748.859840409572	27215.24028825377	26799.952520490522	31418.61880811285	30937.708948102907	35472.763844657056	34928.58868522712	42718.24626155964	42061.1307942612	0.26282261504987114	0.26274202069623664	-91.62742913139664	-12864.715177320875	-90.22119356408075	-12667.276243126951
61.34443548605718	19005.393119907516	18718.13207420108	27182.35733497371	26767.57411969822	31385.080287578876	30904.685163092796	35438.51240349422	34894.86303855622	42682.34378014979	42025.77981704853	0.2630598677100727	0.2629791850642707	-90.93777112542011	-12844.815763630904	-89.54207051187404	-12647.675247116014
61.71406656916102	18974.101539737614	18687.3197320141	27149.477997304373	26735.199311032222	31351.594807222744	30871.713622625324	35404.360774073095	34861.23567725326	42646.6200110308	41990.604795442356	0.2633002508333953	0.2632194786966931	-90.24702398529917	-12824.054724205285	-88.86187473343307	-12627.225721159019
62.085924865483435	18942.72382324137	18656.422622214926	27116.60364622315	26702.829445003983	31318.16461739203	30838.7965428472	35370.31204294204	34827.709640602065	42611.07945961272	41955.61016546216	0.2635438090818172	0.26346294623752364	-89.55524920488097	-12802.430256543681	-88.18066677665774	-12605.925888555124
62.46002379510434	18911.259751669808	18625.44053020797	27083.735646551693	26670.465866071532	31284.79197309104	30805.936144495394	35336.369311549555	34794.28798255995	42575.72666295441	41920.80039428813	0.2637905878388513	0.26370963305200634	-88.86250776062661	-12779.940593611449	-87.49850667953433	-12583.774007442407
62.83637685896657	18879.709082385474	18594.37321788348	27050.875356663997	26638.10991235229	31251.479133887708	30773.13465280564	35302.535696340536	34760.97377185251	42540.566190160425	41886.17998065221	0.2640406332233026	0.2639595852403564	-88.16886011439783	-12756.584004326724	-86.81545397372975	-12560.768371382728
63.21499763936286	18848.071548289678	18563.220423053506	27018.024128188114	26605.762915329255	31218.22836381908	30740.394297419036	35268.81432885535	34727.770092071005	42505.60264278825	41851.7534552385	0.2642939921033326	0.26421284965182357	-87.47436621867382	-12732.358794393018	-86.13156768902991	-12536.907310081646
63.59589980042612	18816.346857237255	18531.981858876003	26985.183305700375	26573.426199550537	31185.041931293898	30707.717312286888	35235.20835583092	34694.6800417725	42470.840655264554	41817.52538109388	0.2645507121108508	0.2644694738990729	-86.77908552135341	-12707.263307078741	-85.44690635783627	-12512.189190147445
63.979097088622495	18784.5346914393	18500.657213266637	26952.354226413274	26541.10108232189	31151.922108994004	30675.105935573316	35201.72093930545	34661.70673458259	42436.28489531281	41783.50035404854	0.264810841656235	0.2647295063728988	-86.08307696958946	-12681.295923895203	-84.7615280199243	-12486.612415861338
64.36460333324754	18752.634706853118	18469.2461482982	26919.53821985593	26508.788873392263	31118.87117377339	30642.56240955604	35168.35525672564	34628.853299301154	42401.9400643912	41749.6830031471	0.265074429943388	0.264992996257278	-85.38639901494753	-12654.45506546367	-84.0754902269473	-12460.175429975614
64.75243244692527	18720.64653255917	18437.748299587147	26886.7366075471	26476.490874631978	31085.89140655506	30610.08898052487	35135.114501056996	34596.122880010786	42367.81089814127	41716.07799109037	0.2653415269851508	0.2652599935447682	-84.68910961763322	-12626.739192270674	-83.38885004644544	-12432.876714427024
65.14259842611021	18688.569770124945	18406.163275667506	26853.950702660928	26444.208379703978	31052.985092226154	30577.687898678763	35102.001880897275	34563.518636189016	42333.90216684837	41682.69001468891	0.2656121836190613	0.2655305490522672	-83.991266252684	-12598.146805727854	-82.70166406796488	-12404.7147913808
65.53511535159264	18656.403992954463	18374.490657350358	26821.181809683676	26411.942673725924	31020.154519529282	30545.361418018834	35069.02062059178	34531.043742821625	42300.21867591159	41649.523805325625	0.26588645152349355	0.26580471443713904	-83.29292591440026	-12568.676449001767	-82.01398840766342	-12375.688224070705
65.92999738900669	18624.148745624905	18342.72999707071	26788.431224063905	26379.695032925898	30987.401980953313	30513.111796241046	35036.173960353495	34498.70139052104	42266.76526632781	41616.58412943228	0.2661643832341653	0.26608254221371597	-82.59414512107469	-12538.3267078856	-81.32587871311989	-12345.79561770428
66.32725878934137	18591.80354320806	18310.88081821939	26755.700231853018	26347.46672428853	30954.729772620165	30480.94129462454	35003.465156384824	34466.49478564603	42233.54681518569	41583.87578897566	0.2664460321610384	0.26636408577019005	-81.89497992192628	-12507.096212050878	-80.63739016961335	-12315.035620593466
66.72691388945532	18559.367870577273	18278.94261446099	26722.99010933732	26315.25900519334	30922.140194169056	30448.852177918347	34970.89748100257	34434.42715042547	42200.56823617198	41551.403621956764	0.26673145260561704	0.266649399385905	-81.19548590196064	-12474.983635980636	-79.94857750509982	-12283.406925107352
67.12897711259382	18526.841181699623	18246.914849036675	26690.302122661516	26283.07312304373	30889.635548638424	30416.8467142248	34938.47422276659	34402.50172308438	42167.834480090874	41519.17250292139	0.26702069977865583	0.26693853824905206	-80.49571818693948	-12441.98769997526	-79.25949499552371	-12250.908268720843
67.53346296890952	18494.222898912736	18214.79695405239	26657.63752744303	26250.91031488771	30857.218142344933	30384.927174880766	34906.19868661161	34370.72175797416	42135.35053539604	41487.18734348439	0.26731382981828805	0.2672315584747922	-79.79573145057657	-12408.1071714852	-78.57019647138804	-12217.538435253315
67.94038605598601	18461.512412185257	18182.588329750695	26624.99756837588	26218.771807027995	30824.89028475844	30353.095834334577	34874.07419398112	34339.090525704436	42103.12142873422	41455.453092864685	0.26761089980858904	0.26752851712381054	-79.09557992061309	-12373.340866342187	-77.88073532396811	-12183.296256117523
68.3497610593647	18428.709078361706	18150.28834376734	26592.383478825595	26186.658814623384	30792.654288374575	30321.354970020773	34842.10408296548	34307.61131327911	42071.15222550328	41423.97473843492	0.2679119677985823	0.2678294722213121	-78.39531738415099	-12337.687649868429	-77.19116451047012	-12148.18061138317
68.7616027530747	18395.812220390733	18117.896330371426	26559.79648041382	26154.572541279947	30760.512468583922	30289.706862231462	34810.29170844323	34276.287424235554	42039.44803042368	41392.75730628393	0.2682170928217056	0.2681344827764792	-77.69499719498708	-12301.146438347176	-76.5015365613508	-12112.19043125119
69.17592600016614	18362.82112653593	18085.411589688392	26527.237782591787	26122.51417863123	30728.467143536927	30258.15379398337	34778.64044222464	34245.12217878605	42008.01398812257	41361.80586179185	0.26852633491574474	0.2684436088023964	-76.99467228016874	-12263.716200399213	-75.81190358648018	-12075.32469735574
69.59274575324658	18329.735049569772	18052.83338690662	26494.708582203646	26090.484905908797	30696.52063400589	30226.698050882413	34747.15367319971	34214.11891396376	41976.85528373326	41331.12551022071	0.26883975514325653	0.26875691133646024	-76.2943951462803	-12225.395958337002	-75.12231728193728	-12037.582444200292
70.01207705502031	18296.553205949516	18020.16095146568	26462.210063038296	26058.485889500673	30664.675263242807	30195.341920983265	34715.834807488725	34183.280983770586	41945.97714350833	41300.72139731734	0.2691574156124817	0.26907445246128686	-75.59421788695181	-12186.184789779596	-74.43282893693686	-11998.962760661729
70.43393503883172	18263.27477497484	17987.393476227375	26429.74339536962	26026.51828249939	30632.933356832968	30164.08769464609	34684.68726859634	34152.61175932953	41915.3848354477	41270.598709932485	0.26947937949877643	0.2693962953261292	-74.89419219045521	-12146.08182927221	-73.74348944103986	-11959.464791546576
70.85833492921113	18229.898897926578	17954.53011662758	26397.309735484476	25994.583224237238	30601.297242544264	30132.937664387908	34653.714497568515	34122.11462903899	41885.083669941	41240.762676652936	0.26980571106656726	0.269722504168823	-74.19436934646365	-12105.086269861087	-73.05434929145122	-11919.087739238515
71.2852920424243	18196.424677186747	17921.569989809905	26364.910225199033	25962.681839810328	30569.769250172667	30101.894124730832	34622.91995315372	34091.79299873164	41855.07900042655	41211.2185684504	0.2701364756918486	0.27005314433827177	-73.49480025380035	-12063.197364826687	-72.36545860038314	-11877.830865375698
71.71482178702524	18162.85117533844	17888.51217373951	26332.5459913616	25930.815239589345	30538.35171138243	30070.95937204466	34592.30711196652	34061.65029183558	41825.37622406477	41181.971699344555	0.27047173988523726	0.27038828231749185	-72.79553542863869	-12020.414429566823	-71.67686710297858	-11835.693492655642
72.14693966441222	18129.17741424599	17855.35570629741	26300.2181453428	25898.984518717807	30507.046959541774	30040.13570438565	34561.87946865508	34031.689949539505	41795.980782428436	41153.027427082634	0.2708115713155993	0.27072798574722745	-72.09662501230923	-11976.736843422055	-70.98862416498741	-11792.67500665132
72.58166126938723	18095.402374114183	17822.099584354302	26267.927782511746	25867.19075659659	30475.857329553546	30009.425421329663	34531.64053607185	34001.91543096061	41766.898162208774	41124.39115383465	0.2711560388342703	0.2710723234501564	-71.39811877992906	-11932.164051718079	-70.30077879174496	-11748.774857884273
73.01900229071879	18061.52499252645	17788.742762823505	26235.675981698158	25835.435016354575	30444.785157680235	29978.83082380013	34501.59384544732	33972.33021331602	41738.133895938205	41096.06832690505	0.27150521249987997	0.2714213654557061	-70.70006614873273	-11886.695567809977	-69.61337963567348	-11703.992563727312
73.45897851170821	18027.544163461556	17755.28415369289	26203.463804640247	25803.71834430533	30413.83278136399	29948.354213891238	34471.742946567785	33942.937792097815	41709.69356273086	41068.06443946172	0.2718591636038029	0.27177518302548964	-70.00251618657057	-11840.330975160003	-68.9264750050861	-11658.327710521407
73.90160581075892	17993.458736288045	17721.72262503479	26171.29229541731	25772.041769388696	30383.002539040794	29917.997894684897	34442.09140795614	33913.74168125115	41681.58278904	41040.385031281825	0.272217964696255	0.2721338486793889	-69.30551762150571	-11793.069929713383	-68.24011287353642	-11611.779955894686
74.34690016194996	17959.267514735744	17688.056999993372	26139.162479866576	25740.406302596955	30352.296769948076	29887.764170061793	34412.642817055734	33884.74541335545	41653.80724943312	41013.035689514916	0.2725816896130497	0.2724974362222979	-68.60911885055248	-11744.912162140943	-67.55434088843322	-11564.349030969664
74.79487763561212	17924.969255844506	17654.286055749624	26107.07536498463	25708.812936385704	30321.71781392715	29857.655344506813	34383.40078041844	33855.9525398097	41626.372667386175	40986.022049464926	0.2729504135030366	0.27286602077155075	-67.9133679495717	-11695.857480360195	-66.86920638067386	-11516.034742830321
75.24555439890803	17890.56266888852	17620.40852246219	26075.031938311397	25677.262644067676	30291.268011217748	29827.67372290728	34354.36892389514	33827.36663102008	41599.2848160953	40959.34979538942	0.2733242128562483	0.27323967878504807	-67.21831268329697	-11645.905772141181	-66.18475637465963	-11466.836977108382
75.6989467164156	17856.046414276585	17586.42308218456	26043.033167297413	25645.756379190007	30260.949702246788	29797.82161034486	34325.550892830106	33798.99127659143	41572.54951930827	40933.0246613181	0.2737031655327638	0.27361848809011174	-66.52400051480072	-11595.057007664815	-65.50103759744161	-11416.755700462498
76.15507095071504	17821.4191024274	17552.328367757884	26011.079998653488	25614.29507489448	30230.765227409593	29768.101311880844	34296.95035225882	33770.830085522524	41546.17265217561	40907.05243189122	0.27408735079232166	0.2740025279130807	-65.8304786160661	-11543.311242362484	-64.81809648939816	-11365.790963426232
76.61394356297929	17786.67929261916	17518.12296167792	25979.17335768174	25582.87964325869	30200.716926843856	29738.515132333214	34268.570987109	33742.886686403464	41520.160142121276	40881.43894321613	0.2744768493247008	0.2743918789096771	-65.13779387890463	-11490.66861985717	-64.1359792147341	-11313.942903271876
77.07558111356816	17751.825491812888	17483.805394936793	25947.31414758765	25551.510974619516	30170.807140195466	29709.065376046987	34240.41650240478	33715.164727617455	41494.51796973379	40856.190083745256	0.2748717432808927	0.2747866231961611	-64.44599292602652	-11437.129375047982	-63.45473167219825	-11261.211746984161
77.54000026262605	17716.85615344883	17449.374145837886	25915.503248772377	25520.189936876595	30141.038206376412	29679.75434665573	34212.490623474114	33687.667877545064	41469.25216967773	40831.31179517367	0.27527211630508763	0.2751868443813036	-63.7551221217218	-11382.693837164901	-62.774399506364716	-11207.597814415582
78.00721777068286	17681.769676215932	17414.827638783972	25883.741518105464	25488.917374776258	30111.412463314682	29650.584346835472	34184.797096160306	33660.3998247723	41444.36883162797	40806.81007335818	0.27567805356750297	0.2755926275991981	-63.06522758376377	-11327.362433138303	-62.09502811843413	-11153.101521452889
78.47725049925933	17646.564402792414	17380.164243037474	25852.029788175634	25457.694109174623	30081.93224769456	29621.557678049725	34157.33968703569	33633.364278301524	41419.87410122394	40782.69096925765	0.2760896417980784	0.2760040595429344	-62.37635519565447	-11271.135691110976	-61.41666267866458	-11097.723383516073
78.95011541147531	17611.238618558	17345.382271452312	25820.36886652039	25426.520936279227	30052.599894688166	29592.676640285023	34130.12218361907	33606.56496776557	41395.7741810471	40758.96058989506	0.27650696932106145	0.27642122849917217	-61.688550618440786	-11214.014243969694	-60.73934813826418	-11041.464019094594
79.42582957266194	17575.790550276604	17310.479979176896	25788.75953483315	25395.398626868824	30023.417737677406	29563.943531777637	34103.14839459636	33580.005643645134	41372.07533162106	40735.62509934232	0.2769301260905152	0.27684422438362644	-61.001859303487436	-11155.998833129182	-60.06312924157464	-10984.324153394438
79.90441015097758	17540.218364748795	17275.45556232726	25757.202548147055	25364.327925490146	29994.38810796572	29535.360648729988	34076.42215004425	33553.690077489206	41348.78387243493	40712.69071972777	0.27735920372677414	0.27727313877750803	-60.31632650569372	-11097.090312508866	-59.38805053919714	-10926.30462227203
80.38587441802741	17504.520167433297	17240.307156629748	25725.698633994663	25333.30954963092	29965.513334479263	29506.930285016853	34049.94730165681	33527.62206213834	41325.90618299015	40690.16373226697	0.2777942955538827	0.2777080649649401	-59.631997296419286	-11037.28965253383	-58.714156400747015	-10867.406376175582
80.87023974948666	17468.69400103723	17205.032836032886	25694.248491543254	25302.344188868945	29936.795743457827	29478.65473188124	34023.72772297566	33501.80541195147	41303.44870387254	40668.0504783182	0.2782354966380351	0.2781490979713802	-58.94891657759581	-10976.597944491543	-58.04149102874726	-10807.630484443158
81.35752362572781	17432.737844073425	17169.63061128682	25662.852790703568	25271.432503994965	29908.23765813325	29450.53627761815	33997.76730962215	33476.24396303469	41281.4179378478	40646.35736046108	0.27868290382706595	0.27859633460308936	-58.26712909604976	-10915.01640500687	-57.37009847277659	-10746.978139691986
81.8477436324513	17396.64960938521	17134.09842849075	25631.51217121273	25240.575126110158	29879.841398396995	29422.577207247523	33972.06997953329	33450.941573473756	41259.8204509837	40625.09084360152	0.2791366157910068	0.27904987348766913	-57.586679457141145	-10852.546380526386	-56.70002264260984	-10685.45066220034
82.34091746132043	17360.427142637403	17098.434167607076	25600.22724168973	25209.772655696666	29851.609280455166	29394.77980217517	33946.63967320066	33425.902123569605	41238.66287379848	40604.25745610245	0.27959673306375493	0.2795098151157083	-56.90761214082886	-10789.18935236428	-56.03130732453792	-10623.049504953437
82.83706291059936	17324.068220771984	17062.635640940614	25568.998578661307	25179.025661658758	29823.543616469757	29367.14633983939	33921.48035391072	33401.129516074834	41217.951902434026	40583.86379093865	0.2800633580858862	0.2799762618835727	-56.22997151671734	-10724.946941686794	-55.36399619580334	-10559.776258487254
83.33619788579601	17287.570550429395	17026.700591584213	25537.826725559862	25148.334680336884	29795.64671418767	29339.679093346625	33896.59600798953	33376.6276764353	41197.69429985873	40563.91650688149	0.2805365952486444	0.28044931813737367	-55.553801859921805	-10659.82091478724	-54.6981328399379	-10495.632656009868
83.83834040030794	17250.931766332644	16990.626691827638	25506.712191689418	25117.700214490058	29767.92087655441	29312.3803310913	33871.99064504832	33352.40055303199	41177.89689709586	40544.42232970834	0.28101655093915207	0.2809290902181521	-54.87914736745006	-10593.81318857614	-54.033760763566534	-10430.620578954928
84.34350857607244	17214.149429635512	16954.41154153086	25475.655451161445	25087.122732248314	29740.368401314467	29285.25231636259	33847.668298233264	33328.452117427	41158.56659448269	40525.388053441944	0.28150333358687624	0.2814156865083247	-54.20605217488264	-10526.925836307928	-53.37092341251628	-10364.742062534206
84.85172064422062	17177.221026231957	16918.05266645952	25444.656941796675	25056.60266603223	29712.991580595142	29258.297306935212	33823.633024475916	33304.78636461053	41139.71036295663	40506.82054161716	0.2819970537113925	0.2819092174794191	-53.53456037411888	-10459.161093612202	-52.70966418925309	-10297.999301680364
85.36299494573534	17140.143965027713	16881.54751658271	25413.71706399417	25026.14041143964	29685.792700475464	29231.51755464523	33799.88890474722	33281.407313250995	41121.33524537299	40488.72672857795	0.28249782397148965	0.2824097957411553	-52.86471603119935	-10390.52136475034	-52.05002647027504	-10230.394657168537
85.87734993211305	17102.91557617169	16844.893464331755	25382.83617956431	24995.73632609758	29658.774040537348	29204.915304948885	33776.44004431224	33258.31900594653	41103.448357851325	40471.113620803735	0.2830057592156584	0.28291753609190645	-52.19656320458307	-10321.009229063056	-51.39205362420762	-10161.930661987513
86.39480416602983	17065.533109247997	16808.087802819522	25352.01461052687	24965.390728479015	29631.937873400864	29178.492796465147	33753.29057298855	33235.52550947916	41086.05689115535	40453.98829826731	0.28352097653400854	0.28343255557058916	-51.530145963937684	-10250.627447740175	-50.73578903064117	-10092.610028062016
86.91537632201124	17027.99373142589	16771.127744018744	25321.252637870213	24935.103896681878	29605.286464240085	29152.2522604995	33730.4446454047	33213.03091506975	41069.168112102416	40437.357915822984	0.2840435953116637	0.28395497351003085	-50.86550841040298	-10179.378971024416	-50.08127609949224	-10022.435653214343
87.43908518710603	16990.294525568355	16734.01041689953	25290.550500272508	24904.876067170724	29578.822070280785	29126.195920550108	33707.90644126129	33190.83933863558	41052.78936500714	40421.22970462814	0.2845737372836795	0.28448491159185885	-50.20269469629784	-10107.266945503652	-49.428558290699584	-9951.410628430545
87.9659496615646	16952.432488297483	16696.732865524125	25259.90839278228	24874.707433477954	29552.54694027821	29100.325991793783	33685.68016559314	33168.95492104832	41036.92807315775	40405.61097359649	0.2851115265915399	0.28502249390296586	-49.54174904575484	-10034.294721767306	-48.777679134745995	-9879.538245401345
88.4959887595208	16914.404528016486	16659.292047099025	25229.326465457823	24844.598144864853	29526.463313974797	29074.64468055269	33663.77004903324	33147.38182839432	41021.59174032744	40390.50911088621	0.28565708984128213	0.28556784699360377	-48.882715776660916	-9960.465862539597	-48.128682253834995	-9806.822004462592
89.0292216096782	16876.20746288644	16621.684829982732	25198.80482196252	24814.548304939344	29500.57342153558	29049.154183738952	33642.180348076516	33126.12425223489	41006.78795231916	40375.931585421225	0.28621055616330104	0.2861210999371602	-48.225639322892675	-9885.784151066095	-47.48161138384967	-9733.26562285237
89.56566745600044	16837.838018758153	16583.90799164898	25168.343518116362	24784.55797023042	29474.879482962097	29023.85668827827	33620.91534534567	33105.18640986817	40992.52437854767	40361.88594844884	0.2867720572739	0.28668238439167054	-47.57056425632254	-9810.253599682823	-46.83651039643519	-9658.873043235391
90.1053456584057	16799.292827057452	16545.95821660408	25137.94256040098	24754.62714871661	29449.383707483084	28998.754370510007	33599.97934985724	33084.57254459112	40978.808773657845	40348.379835132684	0.2873417275386329	0.2872518346631319	-46.91753531108043	-9733.878459063359	-46.19342332225642	-9583.64844266884
90.6482756934654	16760.56842262301	16507.83209425792	25107.60190441638	24724.75579830765	29424.088292920147	28973.849395564066	33579.37669728761	33064.286925962435	40965.648979179925	40335.42096618326	0.2879197040375134	0.2878295877706735	-46.26659740789546	-9656.663227724843	-45.55239437511773	-9507.596241991967
91.19447715510712	16721.661241496215	16469.526116747194	25077.32145328828	24694.943825276805	29398.995425028847	28949.143916711964	33559.1117502394	33044.33385006469	40953.05292522358	40323.01714952546	0.2885061266321413	0.2884157835136497	-45.61779567871781	-9578.612661843188	-44.91346797690858	-9430.7211156236
91.74396975532183	16682.567618661935	16431.03667671039	25047.10105602406	24665.191082642672	29374.10727681316	28924.640074692557	33539.188898507746	33024.71763976674	40941.028632211164	40311.176282004955	0.28910113803482385	0.28901056454072144	-44.97117549285031	-9499.731785613112	-44.276688782327255	-9353.028001569211
92.29677332487483	16643.283785739455	16392.360065014003	25016.940505815357	24635.497368499022	29349.426007812486	28900.339997010964	33519.61255934592	33005.44264498607	40929.58421265127	40299.90635113487	0.28970488387974774	0.2896140764209942	-44.32678248364755	-9420.025902036577	-43.642101705536334	-9274.522112092003
92.85290781402206	16603.805868622498	16353.492468428138	24986.839538285327	24605.86242428967	29324.953763359852	28876.24579720855	33500.38717773012	32986.513242949564	40918.72787295308	40289.215436882085	0.2903175127962884	0.29022646771728366	-43.68466257617911	-9339.500604161061	-43.00975194756029	-9195.20894481428
93.41239329322968	16564.129885067567	16314.429967251488	24956.79782967869	24576.28593302722	29300.692673810237	28852.35957410393	33481.51722662289	32967.933838453406	40908.46791528285	40279.11171349507	0.2909391764845146	0.2908478900615811	-43.0448620156094	-9258.16178677138	-42.37968502412332	-9115.094294216484
93.97524995389855	16524.25174222996	16275.168532884632	24926.814994992656	24546.76751745355	29276.64485373779	28828.683411003003	33463.00720723541	32949.7088641216	40898.81273946374	40269.60345137457	0.29157002979297764	0.2914784982328022	-42.407427396672574	-9176.015658625402	-41.751946794465766	-9034.184263612144
94.54149810909283	16484.16723414636	16235.704025350668	24896.890586046276	24517.306738139818	29252.812401100316	28805.219374877397	33444.8616492875	32931.84278066255	40889.77084491956	40260.699018987405	0.29221023079885816	0.29211845023688676	-41.772405693889596	-9093.068755152635	-41.126583491226484	-8952.485277689062
95.11115819427312	16443.87203916327	16196.032190762548	24867.0240894862	24487.903091523713	29229.197396370226	28781.969515509118	33427.08511126552	32914.34007712324	40881.35083266376	40252.40688482482	0.2928599408905541	0.29276790738934516	-41.13984429307311	-9009.327951771207	-40.50364175165305	-8870.004095654935
95.68425076803395	16403.361717310476	16156.148658736181	24837.21492472633	24458.55600788178	29205.801901629515	28758.935864600382	33409.68218067731	32897.20527114079	40873.56140733439	40244.735619406245	0.2935193248528021	0.29342703440033097	-40.509791023920116	-8924.800477786921	-39.883168649266736	-8786.747824818827
96.26079651284576	16362.63170761878	16116.048939748656	24807.462441819083	24429.26484923439	29182.62795962822	28736.12043484739	33392.657474303815	32880.44290919069	40866.41137927657	40237.693897329635	0.2941885509544119	0.2940959994623291	-39.88229419329946	-8839.493930797093	-39.26521172686989	-8702.723934824578
96.84081623580131	16321.677325381319	16075.728422440838	24777.76591925588	24400.02890718099	29159.677592804215	28713.525218975898	33376.01563844725	32864.05756683159	40859.909666673346	40231.29049936961	0.2948677910387177	0.29477497434055844	-39.257402619943605	-8753.416291778907	-38.649819030728395	-8617.940272500739
97.42433086936633	16280.493759357632	16035.182370863513	24748.12456169398	24370.847400662962	29136.952802262953	28691.15218873751	33359.761349174754	32848.05384894557	40854.0652977261	40225.53431462424	0.2955572206168361	0.29546413446617426	-38.635165670093556	-8666.575940789655	-38.03703914553989	-8532.405077288859
98.01136147213543	16239.076068919992	15994.405921666663	24718.537497607398	24341.71947365162	29114.455566715347	28669.003293864746	33343.899312557536	32832.436389974275	40848.88741288601	40220.43434271223	0.2962570189638356	0.296163659032391	-38.015633295195585	-8578.981673512608	-37.42692123137749	-8446.126997485757
98.60192922959182	16197.41918114073	15953.39408123069	24689.003776857986	24312.644192757994	29092.18784137112	28647.08046098255	33328.43426490362	32817.209854148685	40844.38526713625	40215.99969602027	0.29696736921792316	0.29687373109360815	-37.39885606934331	-8490.642718202434	-36.81951506097175	-8359.115107010119
99.1960554548718	16155.517887821423	15912.14172273995	24659.522368186143	24283.620544762787	29070.15155678835	28625.385592475905	33313.37097298641	32802.378935714354	40840.568232329766	40212.23960200432	0.29768845848275105	0.29759453766766714	-36.78488522904081	-8401.56875355076	-36.21487105869892	-8271.378922970034
99.79376158953411	16113.366842461453	15870.643583196927	24630.092156615017	24254.647434061855	29048.348617673524	28603.92056530968	33298.714234264684	32787.9483591487	40837.445799579094	40209.16340554289	0.29842047793297016	0.29832626984134053	-36.173772715003	-8311.769927529618	-35.61304034116256	-8182.928424054757
100.39506920433367	16070.960557166844	15828.89426037754	24600.711940767316	24225.72368002574	29026.780901632796	28582.687229800253	33284.46887709591	32773.92287937206	40835.02758170292	40206.78057134656	0.2991636229231372	0.2990691228791807	-35.56557121347214	-8221.256876572035	-35.01407475865199	-8093.774069597945
101.00000000000001	16028.29339949889	15786.888209726527	24571.380430091216	24196.84801426879	29005.450257871955	28561.687408335874	33270.639760942046	32760.307281950132	40833.32331573063	40205.10068642295	0.29991809310010237	0.29982329633584787	-35.261295860040406	-8175.823155555757	-34.71441959116403	-8049.022266556941
