# Supplementary material for: White matter micro- and macrostructure brain charts for the human lifespan
Source: Nature. 2026 May 13;655(8124):979–89. doi: 10.1038/s41586-026-10454-2 (PMC13391363; doi:10.1038/s41586-026-10454-2)
Supplement: Supplementary file 12 — Centiles trajectories of brain charts. SDT.T9.1–5 contain the brain charts for the global metrics; SDT.T9.6–509 contain the brain charts for the tract-specific metrics (unnormalized); and SDT.T9.510–1157 contain the brain charts for the tract-specific macrostructural metrics (normalized). Included in each table are the male and female centile trajectories for the 2.5th, 25th, 50th, 75th and 97.5th percentiles; the interquartile range normalized by the 50th centile; and the derivatives of the 50th centiles with respect to both age and log(age). Charts are sampled in logarithmically spaced intervals. Age is reported in years, while centile trajectory values are reported in metric-specific units: diffusivities in mm2 s−1, volume in mm3, surface area in mm2, average length in mm, and FA is dimensionless (unitless). [file 41586_2026_10454_MOESM12_ESM.zip › plotted_curves/SDT.T9.190-ILF_right_fa-mean_curve_metrics.csv]

ages	male_0.025th_percentile	female_0.025th_percentile	male_0.25th_percentile	female_0.25th_percentile	male_0.5th_percentile	female_0.5th_percentile	male_0.75th_percentile	female_0.75th_percentile	male_0.975th_percentile	female_0.975th_percentile	male_normalized_quantile_range	fwmale_normalized_quantile_range	male_median_centile_d_age	male_median_centile_d_log_age	female_median_centile_d_age	female_median_centile_d_log_age
0.25	0.22268966941145868	0.22291801812144604	0.25589237339380405	0.2555517432498649	0.27393878129186156	0.2732779066226975	0.2923771766233689	0.2913829842092645	0.3285068083292794	0.32684575925832593	0.13318597336787066	0.13111649383669416	0.15239561400873386	0.08798999918185808	0.15200830366755114	0.08776637439563663
0.25150637576242696	0.22288958138064593	0.22311787163737112	0.25611162253057845	0.25577059326669255	0.2741683463511045	0.27350688824702996	0.2926171737082251	0.2916222097346384	0.3287670047925664	0.3271048152642663	0.13315013079918803	0.13108121955438612	0.15209649700622663	0.08808082328906153	0.15170992189013077	0.08785695312479191
0.2530218281966045	0.223089944002657	0.2233181749738423	0.25633133793446394	0.2559899084113379	0.2743983853287869	0.27373634250942397	0.29285765205984204	0.2918619151156374	0.32902769585755226	0.3273643642321104	0.1331141729628325	0.13104583182287732	0.151497133073633	0.08826236282025235	0.15111203125874795	0.08803800207684986
0.25454641199404576	0.22329075706300666	0.22351892791128863	0.256551519163915	0.25620968824096363	0.27462889765780185	0.27396626884369596	0.2930986109815736	0.29210209965888706	0.32928888057081956	0.3276244052165017	0.1330780996805284	0.13101033046663446	0.15089912020860652	0.08844368405578962	0.15051548852196106	0.08821883308950618
0.2560801821758082	0.22349202034366616	0.2237201302265847	0.2567721657729935	0.25642993230834393	0.27485988276619383	0.274196666678826	0.2933400497714626	0.2923427626657221	0.32955055797273675	0.32788493726590645	0.13304191077449862	0.13097471531061267	0.15030246281312998	0.08862478514097205	0.14992029807098106	0.08839944431262126
0.25762319409447826	0.22369373362307543	0.2239217816930621	0.25699327731138577	0.2566506401618806	0.27509134007717795	0.2744275354389763	0.2935819677222612	0.29258390343220636	0.32981272709748277	0.3281459594226378	0.13300560606746226	0.13093898618025573	0.14970716522465466	0.08880566422838143	0.14932646423238793	0.08857983390314672
0.2591755034361701	0.22389589667615648	0.22412388208052364	0.25721485332441946	0.25687181134562054	0.27532326900915904	0.2746588745435102	0.2938243641214528	0.29282552124915484	0.33007538697307465	0.3284074707228832	0.13296918538264002	0.1309031429015001	0.1491132317162851	0.08898631947803182	0.14873399126864228	0.0887600000255162
0.2607371662225343	0.22409850927432565	0.22432643115525508	0.25743689335307995	0.2570934453992715	0.2755556689757512	0.2748906834070118	0.29406723825127323	0.2930676154021547	0.33033853662139223	0.3286694701967291	0.13293264854375664	0.13086718530077912	0.1485206664965517	0.08916674905697874	0.14814288337778692	0.08893994085120482
0.2623082388127803	0.22430157118550648	0.22452942868003842	0.2576593969340271	0.25731554185821964	0.2757885393857949	0.2751229614393032	0.29431058938873167	0.29331018517158597	0.3306021750582048	0.328931956868187	0.13289599537504332	0.1308311132050218	0.14792947370975185	0.08934695113958924	0.1475531446938021	0.08911965455894233
0.2638887779057103	0.22450508217414222	0.22473287441416434	0.25788236359961186	0.25753810025354534	0.27602187964337815	0.2753557080454653	0.29455441680563227	0.2935532298326435	0.33086630129319683	0.3291949297552199	0.13285922570124117	0.1307949264416611	0.14733965743599242	0.08952692390739969	0.14696477928663398	0.08929913933469891
0.26547884054176485	0.2247090420012082	0.22493676811344457	0.2581057928778927	0.25776112011204017	0.2762556891478528	0.2755889226258545	0.2947987197685947	0.29379674865535693	0.3311309143299938	0.3294583878697668	0.13282233934760276	0.13075862483863154	0.14675122169138888	0.08970666554908036	0.14637779116235095	0.08947839337147911
0.2670784841050822	0.22491345042422417	0.22514110953022465	0.25832968429265163	0.25798460095622283	0.27648996729385533	0.27582260457612284	0.29504349753907566	0.29404074090461274	0.33139601316618794	0.32972233021776925	0.13278533613989818	0.1307222082243769	0.14616417042820729	0.08988617426059875	0.14579218426327145	0.08965741486956347
0.26868776632556873	0.225118307197267	0.22534589841339606	0.25855403736341137	0.25820854230435614	0.2767247134713241	0.2760567532872359	0.29528874937338995	0.2942852058401745	0.33166159679336404	0.32998675579919684	0.13274821590441452	0.13068567642784934	0.14557850753486434	0.09006544824492124	0.14520796246816303	0.08983620203628817
0.2703067452809827	0.2253236120709826	0.22555113450840888	0.258778851605451	0.2584329436704628	0.2769599270655188	0.2762913681454916	0.295534474522731	0.2945301427167037	0.33192766419712555	0.3302516636080722	0.13271097846796065	0.13064902927851343	0.1449942368360837	0.0902444857120841	0.14462512959221385	0.09001475308606643
0.2719354793990299	0.22552936479259805	0.22575681755728372	0.2590041265298222	0.2586578045643418	0.27719560745703775	0.27652644853253827	0.2957806722331918	0.294775550783781	0.33219421435711943	0.33051705263249687	0.1326736236578698	0.13061226660635067	0.14441136209326544	0.09042328487930718	0.14404368938733114	0.09019306624035295
0.27357402745947257	0.2257355651059339	0.22596294729862385	0.2592298616433656	0.25888312449158435	0.2774317540218382	0.27676199382539357	0.2960273417457864	0.29502142928592656	0.33246124624706264	0.33078292185467717	0.13263615130200365	0.13057538824186068	0.14382988700444344	0.09060184397082338	0.14346364554221225	0.09037113972768651
0.2752224485962505	0.22594221275141615	0.22616952346762756	0.2594560564487268	0.25910890295359035	0.2776683661312524	0.2769980033964623	0.29627448229646935	0.2952677774626209	0.33272875883476677	0.33104927025094855	0.13259856122875247	0.13053839401606443	0.1432498152041859	0.0907801612177579	0.14288500168247253	0.09054897178354082
0.27688080229961526	0.22614930746608794	0.22637654579609998	0.2596827104443721	0.2593351394475839	0.27790544315200777	0.2772344766135548	0.2965220931161576	0.2955145945483253	0.3329967510821645	0.3313160967918017	0.13256085326704187	0.13050128376050782	0.14267115026454746	0.09095823485849053	0.14230776137098644	0.09072656065046658
0.2785491484182772	0.2263568489836216	0.2265840140124649	0.2599098231246047	0.2595618334666296	0.2781429844462444	0.2774714128399057	0.2967701734307504	0.2957618797725027	0.3332652219453339	0.3315834004419077	0.13252302724633186	0.13046405730726446	0.1420938956942024	0.09113606313803047	0.14173192810775959	0.09090390457782149
0.28022754716156506	0.22656483703433014	0.22679192784177657	0.26013739397958013	0.259788984499648	0.2783809893715323	0.2777088114341903	0.2970187224611501	0.29600963235963734	0.33353417037452493	0.33185118016014276	0.13248508299662468	0.1304267144889376	0.14151805493926872	0.09131364430844968	0.14115750533017035	0.09108100182189816
0.2819160591015993	0.22677327134517924	0.22700028700573152	0.2603654224953223	0.26001659203143124	0.2786194572808908	0.2779466717505447	0.29726773942328233	0.2962578515292562	0.3338035953141838	0.3321194348996137	0.1324470203484636	0.13038925513866653	0.1409436313836352	0.09149097662885453	0.14058449641353832	0.09125785064600223
0.28361474517547763	0.2269821516397985	0.22720909122268032	0.260593908153739	0.26024465554265946	0.278858387522806	0.27818499313858225	0.29751722352811655	0.2965065364959483	0.3340734957029787	0.33238816360768286	0.1324088391329374	0.13035167909012416	0.1403706283483075	0.09166805836493097	0.14001290467061267	0.09143444932011136
0.2853236666874746	0.22719147763849296	0.22741834020763863	0.2608228504326373	0.26047317450991525	0.27909777944124764	0.27842377494341175	0.2977671739816862	0.2967556864693854	0.3343438704738243	0.33265736522599293	0.1323705391816847	0.13031398617752515	0.13979904909253094	0.09184488778937805	0.13944273335232538	0.09161079612111678
0.2870428853112538	0.22740124905825435	0.2276280336722989	0.26105224880573913	0.26070214840569983	0.2793376323756887	0.27866301650565534	0.29801758998510874	0.29700530065434183	0.33461471855390756	0.33292703869049206	0.13233212032689506	0.13027617623562632	0.13922889681340678	0.09202146318167337	0.13887398564759224	0.09178688933257462
0.28877246309209376	0.2276114656127724	0.22783817132504175	0.26128210274269636	0.26093157669844796	0.2795779456611214	0.2789027171614656	0.2982684707346064	0.2972553782507147	0.33488603886471197	0.3331971829314583	0.13229358240131533	0.1302382490997308	0.13866017464604852	0.09219778282787416	0.1383066646837534	0.09196272724486931
0.2905124624491269	0.22782212701244609	0.22804875287094703	0.26151241170910644	0.26116145885254355	0.2798187186280753	0.2791428762425438	0.29851981542152484	0.2975059184535436	0.3351578303220428	0.3334677968735244	0.1322549252382478	0.13020020460569026	0.1380928856642214	0.09237384502093704	0.1377407735267724	0.09213830815513546
0.29226294617759224	0.22803323296439465	0.22825977801180508	0.26174317516652756	0.26139179432833476	0.2800599506026352	0.279383493076157	0.2987716232323545	0.297756920453031	0.3354300918360523	0.3337388794357032	0.13221614867155707	0.13016204258990874	0.1375270328802003	0.09254964806045507	0.1371763151811365	0.09231363036703755
0.294023977451102	0.22824478317246816	0.22847124644612749	0.2619743925724929	0.26162258258214866	0.2803016409064583	0.27962456698515514	0.29902389334874974	0.2980083834345608	0.3357028223112633	0.3340104295314106	0.13217725253567436	0.13012376288934524	0.13696261924491182	0.09272519025262937	0.13661329259029742	0.09248869219090494
0.29579561982392083	0.22845677733725872	0.22868315786915813	0.2622060633805263	0.2618538230663064	0.28054378885679093	0.2798660972879885	0.29927662494754825	0.2982603065787194	0.3359760206465944	0.3342824460684912	0.13213823666559707	0.13008536534151866	0.13639964764826118	0.09290046991016965	0.13605170863701233	0.09266349194373902
0.29757793723326015	0.2286692151561111	0.22889551197288405	0.2624381870401572	0.2620855152291386	0.2807863937664861	0.2801080832987252	0.299529817200791	0.29851268906131406	0.3362496857353849	0.3345549279492426	0.13209910089689317	0.13004684978450692	0.13583812091935954	0.09307548535244337	0.13549156614301694	0.09283802794895735
0.29937099400158496	0.22888209632313308	0.22910830844604574	0.26267076299693437	0.2623176585149985	0.28102945494402065	0.28035052432706714	0.29978346927574184	0.29876553005339274	0.3365238164654183	0.3348278740704386	0.13205984506570706	0.13000821605695598	0.13527804182680825	0.09325023490536921	0.1349328678698356	0.09301229853654291
0.3011748548389356	0.22909542052920634	0.22932154697414828	0.2629037906924421	0.26255025236427876	0.28127297169351223	0.28059341967836837	0.3000375803349069	0.29901882872126373	0.33679841171894753	0.3351012833233547	0.13202046900875883	0.12996946399807688	0.13471941307885515	0.09342471690135312	0.13437561651872443	0.09318630204299438
0.30298958484526295	0.22930918746199644	0.22953522723947123	0.26313726956431294	0.262783296213424	0.2815169433147362	0.2808367686536506	0.30029214953605343	0.2992725842265145	0.33707347037271856	0.3353751545937914	0.1319809725633505	0.1299305934476545	0.13416223732318144	0.09359892967902539	0.13381981473067128	0.09336003681105609
0.30481524951277783	0.22952339680596293	0.22974934892107907	0.26337119904624307	0.2630167894949462	0.28176136910314126	0.2810805705496204	0.300547176032229	0.29952679572603047	0.3373489912979944	0.33564948676209766	0.13194135556736794	0.1298916042460465	0.1336065171477827	0.09377287158353198	0.1332654650871632	0.09353350119008752
0.3066519147283146	0.22973804824237018	0.2299639116948317	0.26360557856800676	0.2632507316374392	0.28200624834986776	0.28132482465868647	0.3008026589717816	0.2997814623720151	0.33762497336057967	0.33592427870319636	0.13190161785928486	0.12985249623418882	0.1330522550810116	0.09394654096644928	0.13271257010995896	0.09370669353563699
0.3084996467757088	0.22995314144929674	0.23017891523339418	0.2638404075554697	0.2634851220655917	0.28225158034176295	0.2815695302689746	0.3010585974983772	0.3000365833120074	0.337901415420844	0.33619952928660596	0.13186175927816604	0.1298132692535986	0.13249945359152093	0.09411993618553538	0.13216113226116022	0.09387961220944874
0.31035851233818973	0.2301686761016452	0.23039435920624668	0.26407568543060367	0.26371996020020233	0.28249736436139805	0.28181468666434517	0.3013149907510193	0.3002921576889017	0.338178316333746	0.33647523737646545	0.13182177966366973	0.1297739231463782	0.13194811508887483	0.09429305560495749	0.1316111539443483	0.0940522555797969
0.3122285785007863	0.2303846518711523	0.23061024327969448	0.26431141161150024	0.2639552454581934	0.28274359968708446	0.2820602931244096	0.3015718378640679	0.300548184640966	0.3384556749488572	0.3367514018315579	0.13178167885605255	0.12973445775521622	0.1313982419233355	0.09446589759482293	0.1310626375036179	0.0942246220208176
0.3141099127527488	0.23060106842639833	0.23082656711687763	0.2645475855123843	0.26419097725262425	0.28299028559288875	0.2823063489245447	0.3018291379672573	0.3008046633018602	0.33873349011038484	0.3370280215053331	0.13174145669617243	0.1296948729233932	0.13084983638640324	0.09463846053154157	0.13051558522461448	0.09439670991304183
0.31600258298998396	0.23081792543281643	0.2310433303777804	0.26478420654362805	0.26442715499270536	0.2832374213486504	0.2825528533359113	0.30208689018571533	0.3010615928006552	0.33901176065719607	0.3373050952459314	0.1317011130254912	0.12965516849478495	0.13030290071135653	0.09481074279781865	0.12996999933481845	0.09456851764308993
0.3179066575175057	0.23103522255270262	0.2312605327192409	0.2650212741117645	0.26466377808381164	0.2834850062199969	0.2827998056254678	0.3023450936399813	0.3013189722618504	0.339290485422841	0.3375826218962065	0.1316606476860785	0.12961534431386376	0.12975743707276877	0.09498274278212904	0.12942588200294836	0.0947400436033945
0.3198222050518999	0.2312529594452241	0.23147817379496025	0.2652587876195007	0.264900845927496	0.283733039468359	0.2830472050559867	0.3026037474460245	0.30157680080539223	0.339569663235576	0.33786060029374904	0.13162006052061603	0.12957540022570338	0.12921344758717623	0.09515445887907248	0.1288832353403393	0.09491128619272615
0.32174929472380437	0.23147113576642916	0.23169625325551174	0.26549674646573107	0.26513835792150253	0.28398152035098706	0.2832950508860712	0.30286285071526187	0.30183507754669264	0.3398492929183867	0.3381390292709089	0.13157935137239968	0.1295353360759836	0.12867093431347598	0.09532588948928833	0.12834206140031768	0.09508224381560382
0.32368799608040405	0.2316897511692555	0.23191477074834974	0.26573515004555043	0.2653763134597793	0.28423044812096654	0.28354334237016865	0.3031224025545767	0.3020938015966458	0.34012937328901055	0.3384179076548183	0.13153852008534458	0.1294951517109911	0.12812989925296847	0.09549703301931345	0.12780236217879803	0.0952529148824226
0.3256383790879404	0.23190880530353966	0.2321337259178193	0.2659739977502673	0.26561471193249236	0.2844798220272331	0.28379207875858775	0.3033824020663359	0.3023529720616474	0.3404099031599608	0.3386972342674146	0.13149756650398733	0.12945484697762488	0.12759034434931493	0.09566788788136193	0.12726413961473781	0.09542329780966696
0.32760051413423674	0.23212829781602493	0.23235311840516382	0.2662132889674163	0.2658535527260375	0.2847296413145871	0.284041259297513	0.3036428483484072	0.30261258804361096	0.3406908813385476	0.33897700792546254	0.1314564904734888	0.12941442172339826	0.12705227148953213	0.0958384524936875	0.1267273955899526	0.0955933910193778
0.3295744720312385	0.23234822835037075	0.2325729478485345	0.26645302308077135	0.26609283522305377	0.28497990522371075	0.28429088322901946	0.3039037404941788	0.3028726486399862	0.34097230662690226	0.33925722744057685	0.1314152918396419	0.12937387579644363	0.12651568250375078	0.09600872528034898	0.1261921319295567	0.09576319293942959
0.33156032401756863	0.23256859654716047	0.2327932138829986	0.2666931994703579	0.2663325588024356	0.2852306129911812	0.28454094979108824	0.3041650775925742	0.3031331529437761	0.3412541778219985	0.3395378916192447	0.13137397044886928	0.1293332090455159	0.12598057916534344	0.0961787046708622	0.1256583504025457	0.09593270200351611
0.33355814176109866	0.23278940204391	0.23301391614054778	0.2669338175124657	0.2665727228393456	0.28548176384948576	0.2847914582176214	0.30442685872807135	0.30339410004355444	0.3415364937156753	0.3398189992628475	0.13133252614823085	0.1292924213199964	0.12544696319160664	0.09634838910057653	0.12512605272144128	0.09610191665075973
0.33556799736153503	0.2330106444750754	0.23323505425010596	0.2671748765796607	0.26681332670522656	0.2857333570270374	0.2850424077384555	0.3046890829807192	0.303655489023482	0.3418192530946589	0.34010054916768295	0.131290958785427	0.12925151246989344	0.1249148362437893	0.09651777701036934	0.12459524054312965	0.0962708353260382
0.3375899633530214	0.23323232347206171	0.23345662783753818	0.26741637604079765	0.26705436976781416	0.28598539174818793	0.285293797579378	0.3049517494261546	0.3039173189633251	0.3421024547405851	0.34038254012498764	0.13124926820880103	0.12921048234585067	0.1243841999274764	0.09668686684677397	0.12406591546900358	0.09643945647982832
0.3396241127067558	0.23345443866323	0.2336786365256577	0.2676583152610319	0.2672958513911484	0.28623786723324435	0.28554562696214003	0.3052148571356198	0.304179588938471	0.34238609743002096	0.3406649709209577	0.13120745426734368	0.12916933079914739	0.12385505579275957	0.09685565706173094	0.12353807904472092	0.09660777856782943
0.3416705188336247	0.23367698967390527	0.23390107993423412	0.26790069360183094	0.26753777093558595	0.2864907826984807	0.28579789510447096	0.30547840517597813	0.3044422980199454	0.34267017993448656	0.3409478403367713	0.13116551681069655	0.129128057681703	0.12332740533449282	0.09702414611258803	0.12301173276139821	0.09677580005148911
0.343729255586852	0.23389997612638413	0.23412395768000094	0.2681435104209871	0.26778012775781157	0.2867441373561545	0.28605060122009374	0.3057423926097322	0.30470544527442844	0.34295470102047704	0.34123114714860986	0.13112345568915632	0.12908666284608053	0.12280124999281838	0.09719233246221393	0.12248687805508496	0.09694351939742063
0.34580039726466444	0.234123397639942	0.234347269376663	0.26838676507262804	0.26802292121084986	0.28699793041451904	0.2863037445187366	0.3060068184950387	0.3049690297642716	0.3432396594494834	0.34151489012767916	0.13108127075367745	0.12904514614549117	0.12227659115299616	0.09736021457860744	0.12196351630728941	0.09711093507753787
0.3478840186129729	0.23434725383084035	0.23457101463490393	0.26863045690722864	0.2682661506440769	0.2872521610778379	0.2865573242061489	0.30627168188572573	0.3052330505475139	0.3435250539780145	0.34179906804023086	0.13103896185587718	0.1290035074337973	0.1217534301462706	0.09752779093521724	0.12144164884567488	0.09727804556918329
0.34998019482807	0.23457154431233376	0.23479519306239313	0.2688745852716225	0.2685098154032311	0.28750682854639886	0.28681133948411375	0.30653698183130873	0.3054975066778976	0.34381088335761784	0.34208367964758346	0.13099652884803792	0.12896174656551618	0.12123176824964332	0.09769506001061501	0.120921276943605	0.09744484935473707
0.352089001559344	0.23479626869467712	0.23501980426379265	0.2691191495090128	0.2687539148304247	0.28776193201652667	0.2870657895504616	0.30680271737700676	0.3057623972048845	0.34409714633490146	0.34236872370614313	0.1309539715831132	0.12891986339582379	0.12071160668639891	0.09786202028853808	0.12040240182120954	0.0976113449219369
0.3542105149120084	0.23502142658513192	0.23524484784076463	0.26936414895898314	0.268998448264155	0.2880174706805973	0.28732067359908453	0.30706888756375805	0.3060277211736722	0.34438384165155367	0.3426541989674249	0.13091128991472997	0.12887785778055905	0.12019294662654545	0.09802867025790363	0.11988502464490125	0.09777753076333084
0.35634481144984936	0.23524701758797306	0.23547032339197715	0.2696095829575089	0.26924341503931426	0.28827344372705077	0.2875759908199472	0.3073354914282354	0.3062934776252083	0.3446709680443645	0.34294010417807225	0.13086848369719042	0.12883572957622627	0.11967578918655875	0.09819500841246764	0.11936914652824271	0.09794340537666812
0.35849196819798806	0.23547304130449542	0.23569623051311137	0.2698554508369672	0.26948881448720147	0.2885298503404034	0.287831740399103	0.3076025280028631	0.30655966559620795	0.34495852424524664	0.3432264380798791	0.1308255527854827	0.12879347864000207	0.11916013543033444	0.09836103325112333	0.11885476853223054	0.09810896726474994
0.36065206264566085	0.23569949733302004	0.23592256879686774	0.270101751926148	0.26973464593553226	0.2887866897012625	0.28808792151870416	0.3078699963158304	0.3068262841191675	0.34524650898125503	0.3435131994098088	0.13078249703527556	0.12875110482973537	0.11864598636917378	0.09852674327768085	0.11834189166498277	0.09827421493502442
0.3628251727490157	0.2359263852689	0.2361493378329721	0.27034848555026386	0.26998090870844943	0.2890439609863373	0.28834453335701593	0.3081378953911086	0.3070933322223803	0.34553492097460814	0.34380038690001463	0.13073931630293073	0.12870860800395278	0.11813334296196842	0.09869213700069679	0.11783051688288992	0.09843914690002009
0.3650113769339257	0.23615370470452673	0.23637653720818178	0.2705956510309608	0.27022760212653313	0.28930166336845275	0.2886015750884291	0.3084062242484651	0.30736080892995227	0.3458237589427075	0.3440879992778609	0.13069601044550166	0.12866598802186482	0.11762220611582563	0.09885721293369443	0.11732064509024553	0.09860376167697638
0.36721075409881926	0.23638145522933574	0.23660416650629165	0.27084324768632795	0.2704747255068109	0.28955979601656184	0.2888590458834718	0.3086749819034786	0.30762871326181573	0.34611302159815815	0.3443760352659409	0.13065257932073826	0.1286232447433655	0.11711257668599728	0.09902196959478715	0.11681227713989983	0.09876805778787201
0.3694233836175272	0.23660963642981206	0.2368322253081397	0.27109127483090734	0.2707222781627678	0.28981835809575685	0.28911694490882245	0.30894416736755387	0.30789704423374537	0.3464027076487881	0.3446644935820985	0.13060902278709283	0.1285803780290402	0.11660445547646248	0.09918640550680635	0.11630541383337345	0.09893203375933979
0.37164934534214805	0.23683824788949587	0.2370607131916124	0.27133973177570364	0.27097025940435554	0.290077348767283	0.28937527132732127	0.30921377964793695	0.3081658008573718	0.34669281579766875	0.34495337293944617	0.13056534070372408	0.12853738774016807	0.11609784324018335	0.09935051919723037	0.11580005592141163	0.09909568812262393
0.3738887196059291	0.23706728918898778	0.23728962973165063	0.27158861782819393	0.2712186685380028	0.29033676718854906	0.28963402429798285	0.3094838177477285	0.3084349821401963	0.3469833447431334	0.3452426720463857	0.13052153293049804	0.12849427373872493	0.11559274067921876	0.09951430919799975	0.1152962041039558	0.09925901941353032
0.3761415872261661	0.23729675990595378	0.23751897450025425	0.27183793229233694	0.2714675048666242	0.2905966125131399	0.2898932029760071	0.30975428066589933	0.30870458708560555	0.3472742931787977	0.3455323896066266	0.13047759932799605	0.12845103588738946	0.11508914844532114	0.09967777404563094	0.11479385903072625	0.0994220261723271
0.3784080295071193	0.23752665961513061	0.23774874706648783	0.2720876744685823	0.2717167676896296	0.2908568838908278	0.29015280651279185	0.31002516739730346	0.30897461469288506	0.3475656597935782	0.3458225243192055	0.13043353975751487	0.12840767404954564	0.1145870671400786	0.09984091228105285	0.11429302130130736	0.09958470694366639
0.3806881282429484	0.23775698788833	0.23797894699648472	0.27233784365387903	0.2719664563029329	0.2911175804675843	0.290412834055943	0.3102964769326931	0.30924506395723295	0.3478574432717118	0.34611307487850484	0.13038935408107621	0.12836418808928723	0.11408649731533416	0.10000372244957845	0.11379369146573737	0.09974706027659863
0.38298196572066395	0.23798774429444372	0.23820957385345265	0.27258843914168546	0.27221656999896143	0.29137870138559113	0.29067328474928733	0.31056820825873166	0.3095159338697747	0.3481496422927745	0.346404039974272	0.1303450421614252	0.12832057787142317	0.1135874394731573	0.10016620310064894	0.11329587002470731	0.09990908472459381
0.3852896247230969	0.23821892839944805	0.23844062719767786	0.27283946022197725	0.27246710806666485	0.29164024578325076	0.2909341577328828	0.3108403603580079	0.30978722341757636	0.34844225553170044	0.34669541829163786	0.1303006038620376	0.12827684326147934	0.11308989406665404	0.10032835278806829	0.11279955742951842	0.10007077884500148
0.38761118853188686	0.23845053976640748	0.238672106586529	0.2730909061812556	0.2727180697915223	0.2919022127951989	0.2911954521430285	0.31111293220904934	0.3100589315836567	0.34873528165880013	0.3469872085111347	0.13025603904712546	0.12823298412570483	0.11259386150020134	0.10049017006998184	0.11230475408306972	0.10023214119966184
0.3899467409304866	0.2386825779554797	0.23890401157446234	0.2733427763025568	0.272969454455553	0.2921646015523142	0.29145716711227804	0.31138592278633564	0.3103310573470027	0.3490287193397792	0.3472794093087156	0.13021134758163685	0.12818900033107414	0.11209934212929795	0.10065165350832217	0.11181146033973022	0.10039317035448647
0.39229636620718694	0.23891504252391882	0.23913634171302514	0.27359506986545923	0.2732212613373225	0.29242741118172877	0.2917193017694475	0.31165933106031146	0.3106035996825815	0.3493225672357565	0.34757201935577137	0.13016652933126446	0.12814489174529536	0.11160633626132466	0.10081280166919271	0.11131967650550223	0.10055386487911022
0.3946601491581577	0.23914793302607934	0.2393690965508595	0.27384778614609173	0.27347348971195184	0.2926906408068391	0.29198185523962694	0.31193315599739985	0.3108765575613523	0.34961682400328237	0.34786503731914936	0.13012158416244857	0.1281006582368075	0.11111484415571482	0.1009736131226191	0.11082940283893805	0.10071422334753777
0.3970381750905084	0.23938124901341973	0.23960227563370606	0.27410092441714157	0.2737261388511249	0.2929542895473157	0.29224482664419144	0.31220739656001434	0.31114992995028123	0.349911488294356	0.3481584618611706	0.13007651194237968	0.1280562996747924	0.11062486602443045	0.10113408644268418	0.11034063955093387	0.10087424433746861
0.39943052982536675	0.23961499003450598	0.23983587850440793	0.27435448394786255	0.27397920802309655	0.29321835651911476	0.2925082151008097	0.3124820517065731	0.3114237158123527	0.35020655875644474	0.348452291639648	0.13003131253900554	0.12801181592917413	0.11013640203222508	0.1012942202072864	0.10985338680519874	0.10103392643041786
0.4018372997009759	0.23984915563501477	0.24006990470291353	0.27460846400408145	0.27423269649269993	0.2934828408344863	0.2927720197234551	0.31275712039150966	0.31169791410658176	0.3505020340324999	0.348746525307904	0.12998598582103363	0.12796720687062413	0.10964945229656564	0.10145401299788404	0.10936764471867377	0.10119326821175179
0.40425857157581063	0.2400837453577362	0.24030435376627968	0.27486286384820635	0.2744866035213534	0.29374774160198436	0.2930362396224148	0.3130326015652863	0.3119725237880268	0.35079791276097544	0.3490411615147865	0.12994053165793626	0.1279224723705677	0.10916401688846378	0.10161346339974386	0.10888341336174534	0.10135226827049593
0.4066944328317112	0.24031875874257688	0.2405392252286752	0.275117682739233	0.2747409283670687	0.29401305792647714	0.2933008739042998	0.31330849417440587	0.3122475438078015	0.35109419357584426	0.3493361989046878	0.12989494991995607	0.12787761230118502	0.10868009583278848	0.10177257000191275	0.10840069275867847	0.10151092519934934
0.4091449713770379	0.24055419532656291	0.240774518621383	0.27537291993275237	0.27499567028445704	0.2942787889091563	0.29356592167205386	0.31358479716142384	0.3125229731130868	0.3513908751066166	0.34963163611756043	0.1298492404781082	0.1278326265354191	0.10819768910828031	0.10193133139690502	0.1079194828877732	0.10166923759452828
0.411610275649843	0.24079005464384198	0.24101023347280306	0.27562857468095764	0.2752508285247366	0.2945449336475458	0.29383138202496323	0.3138615094649602	0.31279881064714243	0.35168795597835606	0.3499274717889346	0.12980340320418593	0.12778751494697682	0.10771679664803457	0.10208974618069533	0.10743978368182638	0.10182720405573775
0.41409043462106226	0.24102633622568562	0.24124636930845458	0.27588464623264936	0.27550640233573814	0.29481149123551115	0.2940972540586648	0.31413863001971043	0.3130750553493183	0.35198543481169625	0.3502237045499336	0.12975743797076672	0.1277422774103364	0.10723741833986367	0.10224781295276131	0.10696159502850833	0.10198482318620705
0.41658553779772634	0.24126303960049178	0.24148292565097867	0.27614113383324396	0.275762390961913	0.2950784607632683	0.2943635368651567	0.3144161577564579	0.31335170615506674	0.3522833102228582	0.35052033302729224	0.1297113446512138	0.1276969138007497	0.10675955402661685	0.10240553031593436	0.10648491677053329	0.10214209359249082
0.41909567522619073	0.24150016429378623	0.24171990202013988	0.27639803672477814	0.276018793644338	0.2953458413173925	0.29463022953280465	0.3146940916020846	0.3136287619959528	0.35258158082366603	0.35081735584337115	0.12966512311968442	0.12765142399424845	0.10628320350635789	0.10256289687631437	0.10600974870600766	0.10229901388436957
0.4216209374953856	0.2417377098282249	0.24195729793282852	0.27665535414591624	0.27627560962072245	0.29561363198082624	0.29489733114635275	0.31497243047958196	0.31390622179966593	0.3528802452215637	0.35111477161617455	0.12961877325113	0.1276058078676474	0.10580836653304715	0.10271991124331947	0.10553609058905522	0.10245558267506283
0.42416141574008476	0.24197567572359535	0.24219511290306214	0.2769130853319558	0.2765328381254135	0.2958818318328888	0.29516484078693045	0.3152511733080628	0.31418408449003016	0.3531793020196314	0.3514125789593649	0.12957229492130484	0.1275600652985489	0.10533504281649897	0.10287657202945866	0.10506394212960402	0.10261179858067493
0.4267172016441951	0.24221406149681762	0.24243334644198694	0.27717122951483253	0.27679047838940235	0.2961504399492828	0.2954327575320608	0.3155303190027708	0.31446234898701564	0.35347874981660027	0.35171077648227944	0.12952568800676925	0.12751419616534934	0.10486323202278669	0.10303287785030335	0.10459330299411107	0.10276766022051476
0.42928838744406506	0.2424528666619459	0.2426719980578792	0.27742978592312684	0.27704852964032917	0.2964194554021035	0.29570108045566873	0.31580986647509174	0.3147410142067481	0.3537785872068692	0.35200936278994543	0.1294789523848931	0.12746820034724143	0.10439293377478265	0.10318882732453005	0.10412417280599584	0.10292316621706732
0.43187506593181346	0.24269209073016973	0.24291106725614664	0.2776887537820686	0.27730699110248935	0.2966888772598459	0.29596980862808947	0.31608981463256397	0.3150200790615206	0.35407881278052045	0.3523083364830962	0.12943208793386274	0.12742207772422096	0.10392414765239266	0.10334441907376402	0.10365655114556915	0.10307831519555322
0.4344773304586784	0.24293173320981448	0.24315055353932888	0.27794813231354265	0.277565861996838	0.2969587045874129	0.2962389411160745	0.3163701623788883	0.31529954245980213	0.3543794251233344	0.3526076961581852	0.12938509453268354	0.1273758281770897	0.1034568731927692	0.1034996517225295	0.1031904375505519	0.1032331057841347
0.4370952749383861	0.24317179360634214	0.24339045640709883	0.2782079207360934	0.27782514154099563	0.29722893644612225	0.2965084769828007	0.3166509086139386	0.3155794033062488	0.3546804228168054	0.35290744040740263	0.12933797206118797	0.12732945158746045	0.10299110989067373	0.10365452389805796	0.10272583151667192	0.10338753661393696
0.4397289938505404	0.24341227142235183	0.24363077535626254	0.27846811826493	0.2780848289492519	0.29749957189371384	0.29677841528787685	0.31693205223377047	0.31585966050171294	0.3549818044381565	0.35320756781868917	0.12929072040003564	0.12728294783776378	0.10252685719894572	0.10380903423039456	0.10226273249757156	0.10354160631869291
0.4423785822440318	0.24365316615757993	0.24387150988076015	0.2787287241119304	0.2783449234325715	0.29777060998435695	0.29704875508735057	0.31721359213063194	0.3161403129432533	0.3552835685603542	0.3535080769757512	0.12924333943072255	0.1272363168112508	0.10206411452881525	0.10396318135236271	0.10180113990530515	0.1036953135348
0.4450441357404687	0.2438944773089003	0.2441126594716658	0.27898973748564676	0.2786054241985975	0.2980420497686576	0.2973194954337155	0.3174955271929731	0.3164213595241434	0.35558571375212394	0.35380896645807514	0.12919582903558338	0.12718955839199783	0.10160288125004513	0.10411696389923009	0.1013410531107155	0.10384865690128464
0.44772575053762753	0.24413620437032393	0.2443542236171878	0.27925115759130836	0.27886633045165693	0.29831389029366395	0.2975906353759177	0.31777785630545435	0.3167027991338824	0.35588823857796337	0.35411023484094223	0.12914818909779838	0.12714267246491234	0.10114315669154195	0.10427038050895021	0.10088247144388163	0.1040016350597952
0.4504235234129248	0.24437834683299936	0.24459620180266833	0.27951298363082683	0.27912764139276347	0.29858613060287487	0.29786217395936293	0.3180605783489569	0.31698463065820276	0.35619114159815807	0.35441188069544266	0.12910041950139706	0.1270956589157376	0.1006849401414982	0.10442342982189246	0.10042539419417551	0.10415424665436745
0.4531375517269096	0.2446209041852111	0.24483859351058307	0.27977521480279943	0.2793893562196224	0.298858769736244	0.29813411022592184	0.31834369220059017	0.3172668529790797	0.3564944213687949	0.35471390258848906	0.1290525201312617	0.1270485176310562	0.10022823084764099	0.1045761104806715	0.09996982061074533	0.10430649033141748
0.4558679334267773	0.2448638759123799	0.24508139822054073	0.2800378503025129	0.2796514741266337	0.29913180673018736	0.2984064432139373	0.31862719673370204	0.3175494649747405	0.3567980764417764	0.3550162990828313	0.1290044908731361	0.127001248498299	0.09977302801792831	0.10472842113050973	0.09951574990300571	0.10445836473984116
0.45861476704990445	0.24510726149706127	0.24532461540928224	0.28030088932194663	0.2799139943048963	0.29940524061758933	0.29867917195822985	0.3189110908178865	0.3178324655196718	0.35710210536483433	0.3553190687370694	0.12895633161362774	0.12695385140574322	0.09931933082055622	0.10488036041869009	0.0990631812405951	0.10460986853058785
0.4613781517274047	0.24535106041894492	0.24556824455067977	0.2805643310497766	0.2801769159422101	0.29967907042780767	0.29895229549010305	0.3191953733189923	0.3181158534846292	0.3574065066815436	0.35562221010566786	0.12890804224021318	0.12690632624252604	0.09886713838441352	0.10503192699474084	0.0986121137539584	0.10476100035681668
0.4641581871877068	0.2455952721548529	0.24581228511573538	0.28082817467137783	0.2804402382230808	0.2999532951866799	0.29922581283734967	0.3194800430991313	0.31839962773664415	0.35771127893133575	0.3559257217389675	0.1288596226412448	0.12685867289864117	0.09841644979927366	0.1051831195102153	0.09816254653474488	0.10491175887394633
0.4669549737601532	0.24583989617873858	0.24605673657258031	0.2810924193688275	0.2807039603287216	0.30022791391652764	0.29949972302425726	0.31976509901668637	0.3186837871390333	0.35801642064951195	0.35622960218320093	0.1288110727059544	0.1268108912649499	0.09796726411648393	0.10533393661885526	0.09771447863605687	0.10506214273935655
0.46976861237862133	0.246084931961685	0.24630159838647284	0.2813570643209082	0.2809680814370567	0.30050292563616365	0.2997740250716128	0.3200505399263194	0.31896833055140544	0.3583219303672568	0.35653384998050347	0.1287623923244582	0.1267629812331835	0.09751958034904362	0.10548437697639201	0.09726790907271976	0.10521215061242373
0.4725992045851658	0.2463303789719031	0.24654687001979664	0.28162210870310994	0.28123260072272344	0.30077832936089516	0.30004871799670857	0.32033636467897886	0.31925325682966954	0.35862780661165083	0.35683846366892713	0.12871358138776284	0.1267149426959497	0.09707339747173904	0.10563443924024085	0.09682283682167991	0.1053617811544143
0.4754468525336833	0.24657623667472897	0.24679255093205923	0.28188755168763213	0.281497517357075	0.30105412410252935	0.30032380081334603	0.3206225721219071	0.31953856482604187	0.35893404790568306	0.3571434417824529	0.12866463978777137	0.12666677554673636	0.09662871442200327	0.10578412206985632	0.09637926082231019	0.10551103302839238
0.47831165899359906	0.24682250453262264	0.24703864057988958	0.2821533924433871	0.2817628305081826	0.30133030886937856	0.30059927253184127	0.32090916109864837	0.3198242533890536	0.3592406527682646	0.3574487828510034	0.12861556741728628	0.12661847967991774	0.0961855300998593	0.10593342412645512	0.09593717997677942	0.10565990489924815
0.4811937273535759	0.24706918200516512	0.24728513841703567	0.2824196301360007	0.28202853934083744	0.3016068826662642	0.3008751321590292	0.32119613044905526	0.32011032136355755	0.3595476197142401	0.3577544854004548	0.1285663641700172	0.12657005499075868	0.09574384336824693	0.1060823440727674	0.09549659315032955	0.10580839543344212
0.4840931616252451	0.24731626854905558	0.2475320438943624	0.28268626392781454	0.28229464301655244	0.3018838444945207	0.30115137869826764	0.3214834790092955	0.32039676759073554	0.3598549472544003	0.35806054795264985	0.1285170299405842	0.126521501375422	0.09530365305352007	0.10623088057320018	0.0950574991718014	0.10595650329926798
0.4870100664469608	0.24756376361810906	0.24777935645984858	0.2829532929778882	0.28256114069356436	0.3021611933520005	0.3014280111494426	0.3217712056118599	0.3206835909081049	0.3601626338954947	0.3583669690254087	0.12846756462452502	0.12647281873097088	0.09486495794591576	0.10637903229392975	0.09461989683369154	0.10610422716643342
0.4899445470875755	0.2478116666632531	0.24802707555858394	0.28322071644199975	0.2828280315268343	0.30243892823307805	0.30170502850897046	0.32205930908556757	0.3209707901495248	0.36047067814024275	0.35867374713254135	0.1284179681182986	0.1264240069553777	0.09442775679944759	0.10652679790230479	0.09418378489255019	0.10625156570601746
0.49289670945023945	0.2480599771325245	0.24827520063276654	0.28348853347264735	0.2830953146680504	0.3027170481286521	0.30198242976980294	0.32234778825557303	0.32125836414520287	0.36077907848734597	0.3589808807838595	0.12836824031929261	0.12637506594752435	0.09399204833257357	0.10667417606717322	0.09374916206956385	0.10639851759071206
0.4958666600762229	0.24830869447106607	0.24852373112169882	0.2837567432190504	0.28336298926562736	0.30299555202615114	0.3022602139214306	0.32263664194337227	0.3215463117217014	0.3610878334314993	0.359288368485187	0.1283183811258265	0.12632599560721341	0.09355783122853012	0.10682116545884668	0.09331602705058373	0.10654508149449526
0.4988545061487607	0.24855781812112335	0.2487726664617849	0.28402534482715064	0.283631054464709	0.30327443890953565	0.3025383799498859	0.32292586896680925	0.32183463170194354	0.3613969414634034	0.35959620873837284	0.12826839043715887	0.12627679583516907	0.09312510413549546	0.10696776474873815	0.09288437848654496	0.10669125609247487
0.5018603554969207	0.24880734752203965	0.24902200608652583	0.2842943374396115	0.28389950940716707	0.30355370775930157	0.30281692683774625	0.3232154681400806	0.3221233229052182	0.36170640106977403	0.3599044000413	0.12821826815349274	0.126227466533045	0.0926938656670444	0.10711397260951117	0.09245421499390716	0.10683704006106609
0.5048843165994948	0.24905728211025352	0.2492717494265169	0.28456372019582055	0.28416835323160355	0.30383335755248336	0.30309585356413765	0.32350543827374284	0.3224123841471871	0.3620162107333555	0.3602129408878984	0.12816801417598003	0.12617800760342893	0.09226411440243965	0.10725978771495903	0.09202553515487466	0.1069824320778352
0.5079264985889148	0.24930762131929365	0.2495218959094427	0.2848334922318883	0.28443758507334976	0.3041133872626569	0.303375159104737	0.3237957781747168	0.32270181423988886	0.3623263689329298	0.3605218297681545	0.12811762840672808	0.1261284189498481	0.09183584888695151	0.10740520873988402	0.09159833751779445	0.10712743082133613
0.5109870112551897	0.24955836457977434	0.24977244496007323	0.28510365268064825	0.2847072040644672	0.3043937958599417	0.3036548424317751	0.32408648664629286	0.3229916119917454	0.3626368741433277	0.36083106516812236	0.12806711074880606	0.12607870047677547	0.09140906763228429	0.10755023436013289	0.09117262059737641	0.10727203497108206
0.5140659650498691	0.2498095113193919	0.2500233960002596	0.28537420067165814	0.28497720933374726	0.3046745823110043	0.30393490251403854	0.32437756248813715	0.32328177620756654	0.3629477248354399	0.3611406455699342	0.1280164611062479	0.1260288520896346	0.09098376911671835	0.10769486325239086	0.09074838287511255	0.10741624320752408
0.5171634710900281	0.2500610609629188	0.2502747484489284	0.28564513533119806	0.28524760000671057	0.30495574557905913	0.30421533831687275	0.3246690044962954	0.3235723056885545	0.3632589194762268	0.3614505694518094	0.1279656793840615	0.12597887369480582	0.0905599517856146	0.10783909409413894	0.09032562279974599	0.10756005421202985
0.5202796411622786	0.2503130129321988	0.25052650172207835	0.2859164557822709	0.2855183752056073	0.3052372846238719	0.30449614880218373	0.324960811463198	0.3238631992323092	0.3635704565287287	0.3617608352880667	0.12791476548823144	0.12592876519963042	0.0901376140516632	0.10798292556366818	0.08990433878719983	0.10770346666654973
0.5234145877268029	0.25056536664614243	0.250778655232774	0.2861881611446013	0.28578953404941626	0.3055191984017604	0.30477733292843934	0.3252529821776652	0.32415445563283307	0.3638823344520766	0.36207144154913234	0.1278637193257272	0.1258785265124187	0.08971675429528148	0.1081263563400654	0.08948452922132333	0.10784647925389379
0.5265684239214125	0.2508181215207212	0.2510312083911408	0.28646025053463525	0.2860610756538434	0.30580148586559774	0.3050588896506725	0.3255455154249108	0.32444607368053446	0.36419455170150117	0.36238238670155004	0.12781254080450682	0.12582815754245444	0.0892973708649194	0.1082693851029859	0.08906619245409075	0.10798909065756135
0.5297412635656308	0.2510712769689617	0.25128416060436004	0.28673272306553826	0.28633299913132226	0.30608414596481226	0.30534081792048157	0.32583840998654645	0.32473805216223306	0.36450710672834263	0.36269366920799195	0.12776122983352367	0.12577765820000011	0.08887946207716624	0.10841201053241178	0.08864932680570092	0.10813129956130751
0.5329332211648017	0.2513248324009403	0.25153751127666263	0.2870055778471947	0.2866053035910114	0.30636717764538923	0.3056231166860315	0.3261316646405861	0.325030389861163	0.36481999798006115	0.36300528752726624	0.12770978632273292	0.12572702839630404	0.08846302621742552	0.10855423130903574	0.0882339305651314	0.10827310464956241
0.5361444119142209	0.25157878722377697	0.25179125980932365	0.28727881398620625	0.2868779881387937	0.3066505798498729	0.3059057848920557	0.32642527816144995	0.32532308555697653	0.3651332239002448	0.363317240114327	0.1276582101830972	0.12567626804360316	0.08804806154014955	0.10869604611399808	0.08782000199060747	0.10841450460726776
0.5393749517032939	0.25183314084162883	0.2520454056006559	0.2875524305858902	0.28715105187727463	0.30693435151736664	0.30618882147985743	0.32671924931996726	0.32561613802574874	0.36544678292861976	0.3636295254202838	0.1276065013265906	0.12562537705513369	0.08763456626894595	0.10883745362857411	0.08740753930958078	0.10855549811957843
0.5426249571197181	0.25208789265568415	0.2522999480460042	0.2878264267462773	0.2874244939057805	0.30721849158353376	0.3064722253873093	0.3270135768833808	0.32590954603998035	0.36576067350105923	0.3639421418924103	0.12755465966620821	0.12557435534513356	0.08722253859709639	0.108978452534366	0.08699654071913443	0.10869608387175589
0.5458945454536906	0.25234304206415564	0.252554886537738	0.2881008015641105	0.2876983133203564	0.3075029989805982	0.30675599554885413	0.32730825961534976	0.32620330836860034	0.36607489404959187	0.36425508797415207	0.12750268511596874	0.1255232028288478	0.0868119766879687	0.1091190415133454	0.08658700438655842	0.10883626054960871
0.5491838347021408	0.25259858846227357	0.25281022046524587	0.28837555413284205	0.2879725092137643	0.3077878726373458	0.30704013089550714	0.32760329627595297	0.3264974237769709	0.36638944300241083	0.36456836210513666	0.1274505775909222	0.12547191942253788	0.08640287867507368	0.1092592192474342	0.08617892844944208	0.10897602683888152
0.5524929435729888	0.25285453124227875	0.25306594921492775	0.2886506835426316	0.28824708067548044	0.3080731114791228	0.30732463035485347	0.32789868562169233	0.3267918910268885	0.36670431878388243	0.364881962721181	0.12739833700715691	0.12542050504348498	0.0859952426625199	0.1093989844185117	0.08577231101600802	0.10911538142535449
0.55582199148943	0.2531108697934152	0.2533220721701883	0.2889261888803428	0.28852202679169303	0.3083587144278372	0.30760949285105066	0.32819442640549407	0.3270867088765875	0.3670195198145536	0.36519588825429955	0.1273459632818027	0.12536895960999508	0.08558906672541866	0.10953833570868454	0.08536715016552421	0.10925432299492144
0.5591710985942444	0.2533676035019236	0.25357858871142985	0.28920206922954217	0.28879734664529966	0.3086446804019583	0.3078947173048269	0.32849051737671403	0.3273818760807434	0.3673350445111618	0.3655101371327136	0.12729345633304032	0.12531728304140935	0.08518434891016113	0.10967727179986753	0.08496344394853139	0.10939285023323464
0.5625403857541326	0.25362473175103234	0.25383549821604395	0.28947832367049414	0.2890730393159037	0.30893100831651654	0.30818030263348156	0.32878695728113727	0.32767739139047347	0.36765089128664113	0.365824707780857	0.12724081608010454	0.12526547525810516	0.08478108723453914	0.10981579137370545	0.08456119038719834	0.10953096182589661
0.565929974564078	0.2538822539209507	0.25409280005840496	0.28975495128015905	0.28934910387981216	0.30921769708310204	0.30846624775088427	0.3290837448609821	0.3279732535533408	0.3679670585501314	0.36613959861938605	0.12718804244329343	0.1252135361815056	0.08437927968837755	0.10995389311176496	0.08416038747574817	0.10966865645831092
0.569339987351735	0.2541401693888606	0.2543504936098616	0.2900319511321898	0.2896255394100319	0.3095047456098656	0.30875255156747483	0.32938087885490197	0.32826946131335544	0.3682835447069856	0.3664548080651858	0.12713513534397286	0.12516146573408415	0.08397892423369058	0.11009157569529293	0.08376103318046546	0.10980593281545481
0.5727705471818436	0.2543984775289081	0.2546085782387286	0.2903093222969279	0.2899023449762658	0.30979215280151623	0.3090392129902612	0.32967835799798645	0.3285660134109763	0.3686003481587771	0.3667703345313778	0.12708209470458173	0.12510926383937201	0.0835800188049447	0.11022883780512416	0.08336312544044944	0.10994278958210657
0.5762217778606706	0.25465717771219576	0.25486705331027915	0.29058706384140015	0.2901795196449102	0.3100799175593212	0.3093262309228203	0.3299761810217643	0.3288629085831132	0.36891746730330766	0.36708617642732744	0.12702892044864092	0.12505693042196236	0.08318256130948498	0.1103656781216742	0.08296666216761395	0.11007922544259685
0.5796938039404782	0.2549162693067731	0.25512591818673563	0.2908651748293145	0.2904570624790497	0.3103680387811041	0.309613604265295	0.33027434665420397	0.3291601455631281	0.3692349005346138	0.3674023321586507	0.1269756125007572	0.1250044654075193	0.08278654962769139	0.110502095324712	0.08257164124694327	0.11021523908053865
0.5831867507240184	0.2551757516776284	0.2553851722272617	0.29114365432105566	0.29073497253845426	0.3106565153612431	0.30990133191439334	0.33057285361971545	0.32945772308083654	0.3695526462429745	0.3677188001272214	0.1269221707866324	0.12495186872278106	0.08239198161356853	0.11063808809366549	0.08217806053714583	0.11035082917925365
0.5867007442690553	0.25543562418667964	0.2556448147879531	0.2914225013736816	0.29101324887957464	0.3109453461906712	0.3101894127633877	0.3308717006391515	0.329755639862509	0.36987070281491824	0.36803557873117815	0.1268685952330662	0.12489914029556849	0.0819988550948949	0.11077365510725912	0.0817859178707181	0.11048599442131035
0.5902359113929144	0.2556958861927649	0.25590484522182844	0.2917017150409184	0.2912918905555375	0.31123453015687225	0.3104778457021119	0.3311708864298088	0.33005389463087176	0.3701890686332289	0.36835266636493025	0.1268148857679662	0.12484628005479166	0.08160716787335076	0.11090879504334339	0.08139521105418623	0.11062073348848855
0.5937923796770596	0.2559565370516335	0.2561652628788202	0.2919812943731557	0.2915708966161415	0.3115240661438801	0.3107666296169598	0.3314704097054278	0.3303524861051076	0.3705077420769532	0.3686700614191647	0.1267610423203507	0.12479328793045426	0.08121691772512918	0.11104350657907958	0.0810059378686816	0.11075504506194278
0.597370277471697	0.25621757611593615	0.25642606710576515	0.29226123841744206	0.291850266107852	0.31181395303227616	0.31105576339088353	0.33177026917619556	0.33065141300085693	0.37082672152140655	0.36898776228085217	0.12670706482036065	0.12474016385366272	0.08082810240114924	0.11117778839082604	0.08061809607004733	0.11088892782191806
0.6009697339004076	0.25647900273521496	0.2566872572463948	0.2925415462174801	0.2921299980737966	0.3121041896991875	0.31134524590339047	0.3320704635487438	0.3309506740302177	0.37114600533817965	0.3693057673332536	0.12665295319925862	0.12468690775662937	0.08044071962731181	0.1113116391539819	0.08023168338910835	0.11102238044762203
0.6045908788648067	0.2567408162558937	0.2569488326413251	0.2928222168136202	0.2924100915537593	0.3123947750182839	0.311635076030541	0.3323709915261508	0.33125026790174594	0.37146559189514444	0.36962407495592536	0.126598707389443	0.12463351957268189	0.08005476710477666	0.11144505754288758	0.07984669753216167	0.11115540161748072
0.6082338430492322	0.2570030160212674	0.2572107926280473	0.29310324924285686	0.292690545584176	0.312685707859775	0.31192525264494636	0.33267185180794123	0.33155019332045615	0.3717854795564599	0.36994268352472587	0.12654432732444892	0.12457999923626809	0.07967024251044563	0.1115780422309598	0.07946313618117529	0.11128799000871936
0.611898757925461	0.25726560137149235	0.25747313654091697	0.29338464253882146	0.2929713591981284	0.3129769870904086	0.31221577461576494	0.3329730430900866	0.3318504489878213	0.37210566668257833	0.3702615914118209	0.12648981293896008	0.12452634668296401	0.07928714349701238	0.11171059189029364	0.07908099699410087	0.1114201442975471
0.6155857557574533	0.25752857164357473	0.2577358637111433	0.2936663957317773	0.2932525314253383	0.31326861157346536	0.3125066408087002	0.3332745640650034	0.3321510336017719	0.3724261516302504	0.37058079698568885	0.1264351641688095	0.12447256184947815	0.07890546769342421	0.11184270519186867	0.07870027760518639	0.11155186315897936
0.6192949696061266	0.25779192617136065	0.25799897346677936	0.2939485078486137	0.29353406129216203	0.31356058016875826	0.31279785008599703	0.33357641342155503	0.33245194585669685	0.37274693275253096	0.3709002986111267	0.1263803809509907	0.12441864467366123	0.0785252127052729	0.11197438080553468	0.07832097562521056	0.11168314526666734
0.6230265333341571	0.2580556642855246	0.25826246513271045	0.2942309779128392	0.29381594782158404	0.3138528917326272	0.3130894013064379	0.3338785898450498	0.3327531844434416	0.37306800839878435	0.37122009464925454	0.12632546322366406	0.12436459509450952	0.07814637611486575	0.1121056173996422	0.07794308864179555	0.11181398929294062
0.6267805816108112	0.25831978531355826	0.25852633803064345	0.29451380494457596	0.2940981900332109	0.31414554511793674	0.3133812933253399	0.33418109201724105	0.3330547480493087	0.3733893769146898	0.3715401834575211	0.12627041092616217	0.12431041305217483	0.07776895548169449	0.11223641364119885	0.07756661421992561	0.11194439390886401
0.6305572499168048	0.25858428857975946	0.2587905914790954	0.2947969879605529	0.2943807869432646	0.3144385391740712	0.3136735249945514	0.33448391861632554	0.33335663535805576	0.37371103664224575	0.3718605633897082	0.12621522399899643	0.12425609848796834	0.07739294834261301	0.11236676819571301	0.07719154990196131	0.11207435778409547
0.634356674549194	0.2588491734052201	0.259055224793382	0.2950805259740989	0.2946637375645762	0.31473187274693176	0.31396609516244744	0.3347870683169429	0.3336588450498955	0.37403298591977535	0.37218123279593607	0.12615990238386518	0.12420165134436911	0.07701835221229203	0.11249667972722222	0.0768178932079735	0.11220387958648104
0.6381789926262927	0.25911443910781495	0.2593202372856065	0.29536441799513596	0.2949470409065789	0.3150255446789318	0.3142590026739254	0.335090539790175	0.33396137580149393	0.37435522308193125	0.37250219002266743	0.1261044460236619	0.12414707156503077	0.07664516458332571	0.11262614689806583	0.07644564163620515	0.11233295798250253
0.642024342092622	0.2593800850021887	0.2595856282646467	0.2956486630301723	0.29523069597530077	0.31531955380899246	0.3145522463704021	0.3353943317035433	0.33426422628596886	0.37467774645969937	0.3728234334127122	0.12604885486247808	0.12409235909478776	0.07627338292664376	0.11275516836892763	0.0760747926632277	0.11246159163692937
0.6458928617238878	0.2596461103997448	0.2598513970361443	0.295933260082295	0.29551470177335804	0.3156138989725387	0.31484582508980763	0.33569844272100857	0.3345673951728889	0.37500055438040464	0.3731449613052317	0.12599312884561376	0.12403751387966273	0.07590300469179567	0.11288374279880031	0.07570534374428206	0.11258977921281854
0.6497846911319898	0.25991251460863224	0.26011754290249145	0.2962182081511624	0.2957990572999473	0.31590857900149444	0.3151397376665827	0.3360028715029684	0.33487088112827146	0.37532364516771377	0.3734667720357426	0.1259372679195832	0.12398253586687331	0.07553402730729886	0.11301186884493575	0.07533729231355579	0.11271751937142938
0.6536999707700591	0.2601792969337337	0.2603840651628192	0.29650350623299676	0.29608376155083854	0.316203592724278	0.3154339829316719	0.3363076167062561	0.3351746828145809	0.3756470171416411	0.37378886393612165	0.12588127203212254	0.12392742500483876	0.07516644818075946	0.11313954516263891	0.0749706357843678	0.11284481077201747
0.6576388419375281	0.260446456676652	0.2606509631129841	0.29678915332057626	0.2963688135183666	0.31649893896579673	0.3157285597125199	0.3366126769841382	0.3354787988907264	0.3759706686185507	0.37411123533460844	0.12582514113219692	0.12387218124318754	0.07480026469926315	0.11326677040519684	0.07460537154977942	0.11297165207222548
0.661601446785229	0.26071399313569754	0.26091823604555625	0.29707514840322713	0.2966542121914242	0.3167946165474419	0.3160234668330669	0.33691805098631206	0.33578322801206034	0.3762945979111618	0.3744338845558101	0.12576887517000535	0.12381680453276364	0.07443547422964514	0.1133935432239852	0.07424149698248783	0.11309804192746498
0.6655879283205246	0.2609819056058751	0.2611858832498053	0.29736149046681526	0.29693995655545297	0.31709062428708373	0.3163187031137416	0.3372237373589044	0.336087968830375	0.3766188033285518	0.3747568099207043	0.12571247409699224	0.12376129482563424	0.07407207411883832	0.11351986226832622	0.07387900943524528	0.1132239789910443
0.6695984304124688	0.26125019337886995	0.26145390401168783	0.29764817849373787	0.2972260455924357	0.3173869609990657	0.3166142673714572	0.3375297347444678	0.33639301999390103	0.3769432831761594	0.3750800097466429	0.12565593786585114	0.12370565207509733	0.07371006169407224	0.11364572618536783	0.07351790624139909	0.1133494619144102
0.6736330977969988	0.26151885574303513	0.26172229761383387	0.29793521146291574	0.2975124782808879	0.3176836254941988	0.3169101584196055	0.3378360417819792	0.33669838014730413	0.3772680357557892	0.3754034823473551	0.12559926643053268	0.12364987623568718	0.07334943426321416	0.1137711336200411	0.07315818471476376	0.11347448934661486
0.6776920760821589	0.2617878919833768	0.2619910633355331	0.2982225883497832	0.29779925359584913	0.31798061657975596	0.3172063750680507	0.3381426571068355	0.33700404793168254	0.3775930593656139	0.37572722603295083	0.12554245974625164	0.12359396726318235	0.07299018911502486	0.11389608321516675	0.07279984215011126	0.11359905993444386
0.6817755117533548	0.26205730138154115	0.2622602004527209	0.29851030812628054	0.29808637050887365	0.3182779330594663	0.3175029161231235	0.338449579350853	0.3373100219845637	0.3779183523001781	0.3760512391099232	0.12548551776949712	0.12353792511461423	0.07263232351934334	0.11402057361096496	0.07244287582349074	0.11372317232249429
0.6858835521786408	0.2623270832157988	0.26252970823796484	0.2987983697608435	0.2983738279880224	0.3185755737335074	0.3177997803876155	0.33875680714226114	0.3376163009399018	0.3782439128504006	0.3763755198811521	0.1254284404580352	0.12348174974827213	0.07227583472753452	0.11414460344543187	0.07208728299248435	0.11384682515300426
0.6900163456140378	0.2625972367610319	0.2627995859604499	0.29908677221839564	0.2986616249978534	0.3188735373985015	0.3180969666607727	0.33906433910570205	0.33792288342807386	0.3785697393035782	0.3767000666459066	0.12537122777091972	0.12342544112371155	0.0719207199728018	0.11426817135419043	0.07173306089632803	0.11397001706554022
0.6941740412088835	0.262867761288719	0.26306983288596464	0.2993755144603377	0.29894976049941197	0.3191718228475071	0.31839447373828816	0.339372173862226	0.33822976807587635	0.37889582994338766	0.37702487769984727	0.12531387966849994	0.12336899920176224	0.07156697647013033	0.1143912759701422	0.07138020675638757	0.11409274669742331
0.6983567890112157	0.26313865606692	0.2633404482768858	0.2996645954445386	0.29923823345022194	0.3194704288700126	0.3186923004122971	0.33968031002928706	0.33853695350652185	0.3792221830498886	0.37734995133502897	0.12525639611242456	0.12331242394453383	0.07121460141687663	0.11451391592364502	0.07102871777635045	0.11421501268329592
0.702564739973187	0.2634099203602614	0.2636114313921643	0.2999540141253256	0.29952704280427556	0.31976935425193	0.31899044547136846	0.3399887462207407	0.33884443833963523	0.37954879689952614	0.3776752858399033	0.1251987770656528	0.12325571531542527	0.07086359199305292	0.1146360898425911	0.07067859114240349	0.11433681365502935
0.7067980459565127	0.26368155342992106	0.26388278148730965	0.3002437694534736	0.2998161875120235	0.32006859777558794	0.3192889077004985	0.340297481046839	0.3391522211912489	0.3798756697651325	0.3780008794993201	0.1251410224924613	0.1231988732791295	0.07051394536133415	0.1147577963519737	0.0703298240237018	0.11445814824200795
0.7110568597379514	0.2639535545336131	0.2641544978143753	0.30053386037619645	0.30010566652036536	0.32036815821972364	0.31958768588110426	0.34060651311422674	0.33946030067380045	0.3802027999159302	0.37832673059453037	0.1250831323584492	0.12314189780164479	0.07016565866751279	0.11487903407395805	0.0699824135725251	0.11457901507082369
0.7153413350148182	0.26422592292557195	0.2644265796219427	0.30082428583713544	0.30039547877263884	0.3206680343594764	0.3198867787910157	0.34091584102593764	0.3397686753961269	0.38053018561753316	0.3786528374031875	0.12502510663054936	0.12308478885027889	0.06981872904080433	0.11499980162808754	0.06963635692444115	0.11469941276507001
0.7196516264105322	0.26449865785653676	0.2646990261551061	0.30111504477634926	0.30068562320860986	0.32096822496638006	0.3201861852044677	0.3412254633813894	0.34007734396346073	0.38085782513194955	0.37897919819934967	0.1249669452770334	0.12302754639365752	0.06947315359403916	0.11512009763090703	0.06929165119879599	0.1148193399456261
0.7239878894801961	0.26477175857373564	0.26497183665545654	0.30140613613030326	0.3009760987644617	0.32126872880835505	0.3204859038920939	0.3415353787763795	0.3403863049774255	0.38118571671758283	0.3793058112534808	0.12490864826752052	0.12297017040173176	0.06912892942386151	0.11523992069587763	0.0689482934988277	0.11493879523042949
0.7283502807162107	0.2650452243208692	0.26524501036106624	0.30169755883185895	0.30126690437278436	0.3215695446497005	0.32078593362091784	0.3418455858030805	0.34069555703603155	0.3815138586292337	0.37963267483245283	0.12485021557298444	0.12291266084578753	0.06878605361107759	0.11535926943355435	0.06860628091191501	0.1150577772342487
0.7327389575539218	0.26531905433809416	0.26551854650647183	0.3019893118102621	0.3015580389625633	0.3218706712510866	0.32108627315434496	0.3421560830500349	0.3410050987336703	0.3818422491181015	0.37995978719954643	0.12479164716576271	0.12285501769845192	0.06844452322096117	0.11547814245138	0.06826561050991842	0.11517628456887508
0.7371540783773028	0.26559324786200733	0.2657924443226586	0.3022813939911328	0.30184950145916906	0.3221721073695461	0.32138692125215507	0.3424668691021511	0.3413149286611094	0.38217088643178615	0.3802871466144527	0.12473294301956346	0.12279724093369812	0.0681043353034596	0.11559653835372075	0.06792627934947149	0.11529431584303751
0.74159580252467	0.2658678041256284	0.26606670303704366	0.30257380429645336	0.3021412907843457	0.3224738517584668	0.32168787667049403	0.342777942540697	0.3416250454054887	0.3824997688142888	0.38061475133327444	0.12467410310947183	0.12273933052685834	0.06776548689342121	0.11571445574161743	0.06758828447208742	0.1154118696621893
0.746064290294433	0.2661427223583831	0.26634132187345927	0.3028665416445566	0.30243340585619893	0.32277590316758187	0.321989138161865	0.3430893019432956	0.3419354475503137	0.38282889450601304	0.3809425996085266	0.124615127411961	0.12268128645462864	0.06742797501078712	0.11583189321282106	0.06725162290447173	0.11552894462842289
0.7505597029508803	0.26641800178608616	0.2666163000521357	0.3031596049501149	0.3027258455891851	0.32307826034296205	0.3222907044751195	0.3434009458839194	0.3422461336754502	0.38315826174376655	0.38127068968913763	0.12455601590489718	0.12262310869507577	0.06709179666106735	0.11594884936179994	0.06691629165888457	0.1156455393406759
0.7550822027299987	0.26669364163092396	0.2668916367896843	0.30345299312412755	0.30301860889409915	0.3233809220270065	0.32259257435544997	0.34371287293288466	0.3425571023571195	0.3834878687607611	0.3815990198204502	0.12449676856754985	0.12256479722764696	0.06675694883544026	0.11606532277968995	0.06658228773332553	0.11576165239449665
0.7596319528453285	0.2669696411114371	0.26716733129908055	0.30374670507390944	0.303311694678063	0.3236838869584346	0.3228947465443796	0.3440250816568462	0.3428683521678925	0.3838177137866144	0.38192758824422185	0.12443738538059836	0.12250635203317785	0.06642342851101546	0.11618131205412396	0.06624960811173253	0.11587728238196604
0.7642091174938536	0.26724599944250277	0.2674433827896458	0.30404073970307827	0.3036051018445129	0.3239871538722757	0.3231972197797543	0.3443375706187908	0.3431798816766835	0.38414779504734964	0.38225639319862553	0.12437786632614016	0.12244777309389979	0.06609123265110384	0.11629681576922479	0.06591824976424476	0.1159924278915625
0.7688138618619275	0.2675227158353165	0.26771979046703004	0.3043350959115426	0.3038988292931878	0.3242907214998612	0.323499992795732	0.3446503383780317	0.3434916894487437	0.38447811076539723	0.38258543291825003	0.12431821138769877	0.12238906039344513	0.06576035820546622	0.116411832505527	0.06558820964753664	0.11610708750833254
0.7734463521312342	0.2677997894973745	0.2679965535331938	0.3046297725954892	0.30419287592011623	0.3245945885688138	0.3238030643227753	0.34496338349020256	0.3438037740456563	0.3848086591595942	0.38291470563409963	0.12425842055023258	0.12233021391686064	0.06543080211042707	0.11652636083973533	0.06525948470505227	0.11622125981378417
0.7781067554847866	0.26807721963245507	0.26827367118639034	0.30492476864736984	0.3044872406176043	0.32489875380303807	0.32410643308764053	0.34527670450725045	0.3441161340253296	0.38513943844518495	0.38324420957359573	0.1241984938001424	0.12227123365061186	0.06510256128946423	0.1166403993452434	0.06493207186697703	0.1163349433853611
0.7827952401129585	0.2683550054406004	0.26855114262114693	0.3052200829558894	0.30478192227422213	0.32520321592271273	0.3244100978133675	0.34559029997743046	0.34442876794198946	0.38547044683382153	0.383573942960575	0.12413843112527938	0.12221211958259105	0.06477563265314501	0.1167539465915155	0.06460596805096941	0.11644813679722432
0.7875119752195561	0.2686331461180979	0.2688289670282474	0.30551571440599207	0.30507691977479257	0.3255079736442778	0.32471405721927243	0.34590416844529853	0.3447416743461755	0.3858016825335636	0.3839039040152916	0.12407823251495476	0.12215287170212699	0.06445001309938903	0.11686700114408666	0.06428117016209711	0.11656083861962685
0.792257131027923	0.2689116408574611	0.2691071435947118	0.3058116618788484	0.3053722320003757	0.3258130256804271	0.3250183100209348	0.34621830845170487	0.3450548517847313	0.38613314374887886	0.38423409095441485	0.12401789795994601	0.12209348999999278	0.06412569951388747	0.11697956156483968	0.06395767509291517	0.11667304741869344
0.7970308787870847	0.2691904888474107	0.2693856715037792	0.3061079242518418	0.30566785782825784	0.3261183707400964	0.3253228549301888	0.34653271853378687	0.3453682988007992	0.38646482868064164	0.3845645019910301	0.12395742745250633	0.12203397446841145	0.06380268877013862	0.11709162641150073	0.0636354797241836	0.11678476175696062
0.8018333907779276	0.2694696892728557	0.26966454993488764	0.3064045003985554	0.3059637961319367	0.32642400752845396	0.32562769065511343	0.34684739722496244	0.3456820139338135	0.3867967355261342	0.3848951353346385	0.12389682098637217	0.12197432510106794	0.06348097772983863	0.117203194237959	0.0633145809247111	0.11689598019297875
0.8066648403194178	0.2697492413148736	0.26994377806365577	0.30670138918875783	0.30626004578110827	0.3267299347468897	0.32593281590002127	0.3471623430549231	0.34599599571949236	0.3871288624790454	0.3852259891911556	0.12383607855677337	0.12191454189311501	0.06316056324305208	0.11731426359405361	0.06299497555162503	0.11700670128098523
0.8115254017748545	0.2700291441506909	0.2702233550618623	0.3069985894883896	0.30655660564165277	0.327036151093005	0.32623822936544744	0.3474775545496261	0.34631024268983107	0.38746120772947057	0.3855570617629113	0.1237752001604397	0.12185462484118267	0.06284144214844645	0.11742483302545992	0.062676660450812	0.11711692357137338
0.8164152505581643	0.2703093969536633	0.2705032800974276	0.30729610015954917	0.3068534745756215	0.32734265526060097	0.3265439297481404	0.3477930302312875	0.34662475337309495	0.3877937694639106	0.3858883512486494	0.12371418579561007	0.12179457394338512	0.06252361127348394	0.11753490107366815	0.06235963245701015	0.1172266456104083
0.8213345631402307	0.27058999889325575	0.27078355233439294	0.30759392006047864	0.3071506514412218	0.3276494459396687	0.3268499157410499	0.34810876861837436	0.3469395262938109	0.3881265458652719	0.38621985584352614	0.12365303546204033	0.12173438919932987	0.06220706743482651	0.11764446627613268	0.06204388839402952	0.11733586594007761
0.8262835170552626	0.27087094913502247	0.27106417093290136	0.3078920480455495	0.3074481350928034	0.32795652181637774	0.3271561860333162	0.3484247682255974	0.34725455997276095	0.3884595351128649	0.3865515737391098	0.12359174916101269	0.121674070610127	0.061891807438342994	0.11775352716593801	0.06172942507500068	0.11744458309807726
0.8312622909072027	0.27115224684058625	0.2713451350491769	0.308190482965248	0.30774592438084375	0.3282638815730648	0.3274627393102591	0.3487410275639034	0.34756985292697323	0.3887927353824038	0.38688350312337927	0.12353032689534474	0.12161361817839603	0.06157782807939327	0.11786208227169936	0.06141623930265183	0.11755279561796073
0.8362710643761712	0.27143389116761824	0.27162644383550466	0.3084892236661604	0.30804401815193383	0.32857152388822175	0.32776957425336684	0.34905754514046605	0.34788540366971504	0.38912614484600466	0.38721564218072313	0.12346876866939568	0.121553031908275	0.06126512614315516	0.11797013011779711	0.061104327869443864	0.1176605020287056
0.8413100182249524	0.271715881269817	0.2719080964402101	0.3087882689909587	0.3083424152487629	0.3288794474364856	0.32807668954028346	0.3493743194586799	0.34820121071048393	0.3894597616721855	0.38754798909193794	0.12340707448907813	0.12149231180542902	0.0609536984047665	0.1180776692241352	0.06079368755779768	0.1177677008549054
0.8463793343055166	0.2719982162968875	0.27219009200763816	0.30908761777838445	0.30864111451010395	0.32918765088862506	0.32838408384479856	0.3496913490181499	0.3485172725550003	0.3897935840258637	0.3878805420342277	0.12334524436186409	0.12143145787705928	0.06064354162958807	0.1181846981061625	0.060484315140527656	0.11787439061694016
0.8514791955655843	0.2722808953945205	0.27247242967813284	0.30938726886323525	0.3089401147707986	0.32949613291153085	0.3286917558368355	0.35000863231468515	0.3488335877051987	0.39012761006835617	0.38821329918120195	0.12328327829679465	0.12137047013191121	0.0603346525734203	0.11829121527480879	0.06017620738074214	0.1179805698303582
0.8566097860552276	0.27256391770437083	0.27275510858801566	0.30968722107634816	0.309239414861742	0.3298048921682017	0.3289997041824381	0.3503261678402891	0.34915015465921906	0.3904618379573768	0.38854625870287396	0.12322117630448887	0.12130934858028203	0.06002702798259918	0.11839721923620772	0.0598693610322627	0.11808623700618881
0.861771290933513	0.27284728236403594	0.27303812786956483	0.3099874732445848	0.30953901360986746	0.33011392731773337	0.32930792754376037	0.3506439540831517	0.34946697191139886	0.39079626584703564	0.3888794187656597	0.12315893839715272	0.12124809323403105	0.05972066459439418	0.11850270849199518	0.05956377283977332	0.11819139065091377
0.8669638964751838	0.27313098850703454	0.2733214866509932	0.3102880241908152	0.3098389098381305	0.3304232370153061	0.3296164245790528	0.3509619895276403	0.34978403795226354	0.39113089188783634	0.3892127775323751	0.12309656458858846	0.12118670410658763	0.05941555913717522	0.11860768153908907	0.059259439539111725	0.1182960292662969
0.8721877900773816	0.2734150352627844	0.2736051840564274	0.31058887273390284	0.31013910236549386	0.3307328199121727	0.32992519394265174	0.3512802726542909	0.3501013512685187	0.3914657142266757	0.3895463331622353	0.12303405489420073	0.12112518121296058	0.05911170833061874	0.1187121368697106	0.058956357857365305	0.1184001513492774
0.877443160266411	0.2736994217565808	0.27388921920588555	0.31089001768868846	0.3104395900069114	0.33104267465564585	0.33023423428496484	0.3515988019397997	0.35041891034304007	0.3918007310068413	0.3898800838108524	0.12297140933100832	0.12106352456974469	0.05880910888577162	0.11881607297104324	0.058654524513141126	0.11850375539204805
0.8827301967045416	0.2739841471095737	0.2741735912152552	0.3111914578659731	0.31074037157331214	0.3313527998890843	0.33054354425246046	0.351917575857013	0.3507367136548652	0.3921359403680093	0.3902140276302327	0.1229086279176528	0.12100173419513197	0.058507757505442015	0.11891948832541033	0.05835393621683593	0.11860683988194154
0.8880490901968541	0.2742692104387461	0.2744582991962715	0.31149319207250337	0.311041445871584	0.33166319425188173	0.3308531224876534	0.35223659287491904	0.35105475967918376	0.3924713404462427	0.3905481627687753	0.12284571067440508	0.1209398101089191	0.058207650884487094	0.11902238141052379	0.058054589670735623	0.118709403301402
0.8934000326981257	0.2745546108568908	0.2747433422564948	0.31179521911095387	0.3113428117045576	0.33197385637945365	0.3311629676290935	0.35255585145863844	0.351373046887329	0.3928069293739898	0.39088248737127	0.12278265762317814	0.1208777523325186	0.05790878570977043	0.11912475069889439	0.05775648156933855	0.11881144412797795
0.8987832173197573	0.27484034747258795	0.2750287194992876	0.3120975377799112	0.31164446787098987	0.3322847849032231	0.3314730783113512	0.3528753500694141	0.351691573746767	0.39314270528008105	0.3912169995788944	0.12271946878753205	0.12081556088896328	0.05761115866048527	0.11922659465787433	0.0574596085994159	0.11891296083404512
0.904198838336744	0.27512641939018223	0.27531443002379263	0.3124001468738569	0.3119464131655479	0.33259597845060856	0.33178345316500535	0.3531950871646026	0.3520103387210886	0.39347866628972733	0.3915516975292117	0.12265614419268697	0.1207532358029193	0.057314766408431694	0.11932791174998414	0.057163967440317265	0.11901395188695574
0.9096470911946843	0.2754128257097595	0.27560047292490947	0.3127030451831512	0.31224864637879113	0.3329074356450104	0.33209409081662916	0.35351506119766407	0.35232934026999846	0.39381481052451794	0.39188657935616844	0.12259268386552959	0.12069077710069373	0.05701960561809827	0.11942870043249343	0.05686955476420863	0.11911441574908821
0.915128172516836	0.2756995655271239	0.2758868472932715	0.31300623149401524	0.31255116629715574	0.333219155105797	0.3324049898887781	0.3538352706181519	0.35264857684930584	0.3941511361024172	0.39222164319009173	0.12252908783462177	0.12062818481024187	0.05672567294692854	0.11952895915744222	0.05657636723617543	0.11921435087756294
0.9206422801112097	0.27598663793377354	0.2761735522152227	0.3133097045885148	0.3128539717029365	0.3335311354482917	0.3327161489999746	0.35415571387170397	0.35296804691091477	0.3944876411377631	0.3925568871576863	0.12246535613021241	0.12056545896117996	0.056432965045527084	0.11962868637170487	0.05628440151444991	0.11931375572421388
0.9261896129777101	0.27627404201687783	0.27646058677279456	0.313613463244542	0.3131570613742705	0.3338433752837588	0.33302756676469597	0.3544763894000316	0.35328774890281384	0.3948243237412636	0.39289230938203246	0.12240148878424544	0.12050259958479073	0.05614147855780871	0.11972788051684802	0.0559936542506172	0.11941262873568093
0.931770371315315	0.2765617768592532	0.2767479500436815	0.31391750623579884	0.3134604340851192	0.33415587321938944	0.3333392417933591	0.35479729564090995	0.3536076812690659	0.39516118201999456	0.39322790798258256	0.12233748583036742	0.1204396067140347	0.055851210121289796	0.11982654002915893	0.05570412208991016	0.1195109683534028
0.9373847565293029	0.27684984153933906	0.27703564110121875	0.31422183233177914	0.3137640886052515	0.3344686278582887	0.3336511726923089	0.3551184310281676	0.3539278424497982	0.3954982140773973	0.3935636810751585	0.12227334730393898	0.12037648038355751	0.05556215636712025	0.11992466333937557	0.05541580167124138	0.11960877301335415
0.9430329712385201	0.27713823513117364	0.27732365901435646	0.31452644029775056	0.3140680237002257	0.33478163779945935	0.333963358063801	0.3554397939916761	0.3542482308811918	0.3958354180132748	0.3938996267719486	0.12220907324204382	0.12031322062970153	0.05527431392039972	0.12002224887287127	0.05512868962734885	0.11970604114583239
0.9487152192826929	0.27742695670436973	0.277612002847637	0.31483132889473725	0.3143722381313715	0.33509490163779	0.3342757965059898	0.35576138295733983	0.3545688449954705	0.3961727919237895	0.39423574318150423	0.12214466368349765	0.12024982749051263	0.05498767940045113	0.12011929504970453	0.054842782585307503	0.11980277117611138
0.9544317057297852	0.27771600532408985	0.27790067166116983	0.31513649687950146	0.31467673065577295	0.3354084179640394	0.3345884866129141	0.3560831963470849	0.3548896832208914	0.39651033390145984	0.39457202840873706	0.12208011866885678	0.12018630100575127	0.05470224942076385	0.1202158002841287	0.0545580771663694	0.11989896152367407
0.9601826368833979	0.2780053800510221	0.2781896645106077	0.31544194300452566	0.31498150002624964	0.3357221853648219	0.33490142697448116	0.35640523257884893	0.35521074398173336	0.39684804203515783	0.3949084805549159	0.12201543824042896	0.12012264121690083	0.054418020589366733	0.1203117629849828	0.054274569986333177	0.1199946106024754
0.9659682202902156	0.2782950799413546	0.2784789804471213	0.31574766601799364	0.315286544991339	0.33603620242259324	0.33521461617645365	0.3567274900665697	0.35553202569828624	0.39718591441010476	0.3952450977176624	0.12195062244228234	0.12005884816717657	0.05413498950899509	0.12040718155535046	0.05399225765575011	0.12008971682099912
0.9717886647474951	0.27858510404675085	0.27876861851737483	0.31605366466377277	0.3155918642952774	0.3363504677156354	0.3355280528004346	0.3570499672201748	0.3558535267868399	0.3975239491078693	0.3955818779909491	0.12188567132025512	0.11999492190153568	0.05385315277720082	0.12050205439274464	0.05371113677997741	0.12018427858201619
0.9776441803106027	0.27887545141432424	0.2790585777635009	0.3163599376813949	0.31589745667798236	0.3366649798180423	0.3358417354238519	0.3573726624455702	0.35617524565967434	0.39786214420636323	0.3959188194650952	0.12182058492196449	0.11993086246668856	0.053572506986650836	0.12059637988892291	0.053431203959409146	0.12027829428232906
0.9835349783005937	0.27916612108661304	0.27934885722307534	0.31666648380603823	0.3162033208750334	0.3369797372997041	0.3361556626199436	0.3576955741446293	0.3564971807250462	0.3982004977798383	0.39625592022676254	0.121755363296816	0.11986666991110281	0.05329304872518392	0.12069015642984482	0.05315245578972494	0.12037176231325475
0.9894612713118381	0.2794571121015541	0.2796394559290916	0.31697330176850724	0.3165094556176533	0.3372947387262926	0.33646983295774335	0.3580187007151819	0.3568193303871796	0.39853900789888286	0.39659317835895275	0.1216900064960162	0.1198023442850187	0.05301477457603809	0.12078338239561504	0.05287488886206049	0.12046468106032648
0.9954232732196957	0.27974842349245777	0.27993037290993583	0.31728039029521493	0.31681585963268977	0.33760998265924547	0.336784245002065	0.35834204055100166	0.3571416930462542	0.3988776726304182	0.3969305919410035	0.12162451457257659	0.1197378856404556	0.05273768111809218	0.12087605616044073	0.05259849976314612	0.12055704890319419
1.0014211991882311	0.2800400542879815	0.2802216071893604	0.31758774810816304	0.31712253164259563	0.3379254676557514	0.3370988973134872	0.35866559204179654	0.35746426709839335	0.3992164900376951	0.3972681590485842	0.12155888758132899	0.11967329403122218	0.052461764925926246	0.1209681760927026	0.05232328507537787	0.12064886421542553
1.0074552656779823	0.28033200351210397	0.2805131577864587	0.3178953739249226	0.31742947036541014	0.33824119226873384	0.337413788448337	0.3589893535731959	0.3577870509356525	0.39955545818029	0.39760587775369266	0.12149312557893291	0.1196085695129252	0.05218702257013774	0.12105974055482704	0.05204924137717981	0.12074012536480438
1.013525690453769	0.2806242701840987	0.2808050237156384	0.3182032664586149	0.31773667451473936	0.3385571550468369	0.3377289169586762	0.359313323526739	0.3581100429460078	0.39989457511410126	0.3979437461246507	0.12142722862388425	0.11954371214298014	0.05191345061739838	0.1211507479032008	0.051776365243132005	0.12083083071311762
1.0196326925925556	0.2809168533185077	0.28109720398659627	0.318511424417892	0.3180441427997373	0.33887335453440776	0.338044281392284	0.3596375002798639	0.3584332415133448	0.40023383889134573	0.3982817622261013	0.1213611967765266	0.11947872198062102	0.051641045630578475	0.1212411964879152	0.05150465324409481	0.12092097861618356
1.0257764924913542	0.28120975192511444	0.28138969760429056	0.318819846506916	0.31835187392508557	0.3391897892714812	0.33835988029264247	0.3599618822058943	0.3587566450174457	0.40057324756055385	0.39861992411900277	0.12129503009906045	0.11941359908690899	0.05136980416913417	0.12133108465332043	0.05123410194732614	0.12101056742355354
1.0319573118751795	0.2815029650089175	0.2816825035689151	0.3191285314253404	0.3186598665909738	0.3395064577937653	0.3386757121989191	0.3602864676740293	0.35908025183397746	0.40091279916656714	0.39895822986062607	0.12122872865555454	0.11934834352474324	0.051099722789128776	0.12142041073749965	0.050964707916758556	0.1210995954787677
1.0381753738050519	0.28179649157010384	0.2819756208758729	0.3194374778682899	0.3189681194930805	0.339823358632623	0.33899177564595234	0.3606112550493296	0.3594040603344807	0.401252491750533	0.3992966775045505	0.12116229251195162	0.1192829553588699	0.05083079804330737	0.121509173072198	0.050696467713184035	0.12118806111925551
1.0444309026860459	0.2820903306040203	0.28226904851574824	0.31974668452633914	0.31927663132255196	0.34014049031505733	0.3393080691642347	0.3609362426927069	0.35972806888635595	0.4015923233499014	0.3996352651006585	0.12109572173608521	0.11921743465589184	0.05056302648152311	0.12159736998316362	0.05042937789428592	0.12127596267620788
1.05072412427539	0.2823844811011483	0.28256278547428065	0.32005615008549415	0.31958540076598313	0.34045785136369516	0.33962459127989647	0.3612614289609105	0.3600522758528531	0.40193229199842023	0.3999739906951327	0.12102901639768235	0.11915178148427952	0.050296404650616466	0.12168499978960767	0.0501634350148592	0.12136329847433558
1.057055265690613	0.2826789420470744	0.28285683073233703	0.3203658732271705	0.3198944265053967	0.3407754402967692	0.33994134051468894	0.36158681220651534	0.36037667959305747	0.4022723957261313	0.4003128523304502	0.12096217656837893	0.11908599591437907	0.050030929094777576	0.12177206080454539	0.04989863562705921	0.12145006683236659
1.0634245554177415	0.28297371242246405	0.2831511832658846	0.32067585262817366	0.3202037072182231	0.34109325562810366	0.3402583153859691	0.36191239077790954	0.36070127846187866	0.4026126325593665	0.40065184804537973	0.12089520232172624	0.11902007801842396	0.049766596355663495	0.12185855133468237	0.049634976280461984	0.1215362660624919
1.0698322233195456	0.283268791203033	0.283445842045963	0.32098608696067804	0.32051324157727945	0.34141129586709573	0.34057551440668177	0.36223816301928224	0.361026070810037	0.4029530005207426	0.4009909758749754	0.12082809373320434	0.11895402787054482	0.049503402972455035	0.12194446968015882	0.04937245352225972	0.12162189447062133
1.0762785006438331	0.28356417735951983	0.28374080603865687	0.3212965748922061	0.32082302825074954	0.3417295595186996	0.3408929360853438	0.36256412727060977	0.3613510549840514	0.4032934976291578	0.40133023385057376	0.120760850880228	0.11888784554677752	0.049241345482194276	0.12202981413483371	0.04911106389739217	0.12170695035609924
1.0827636200317978	0.2838598698576571	0.2840360742050678	0.32160731508560725	0.32113306590216273	0.34204804508340997	0.34121057892602624	0.36289028186764466	0.3616762293262265	0.40363412189978654	0.401669619999788	0.12069347384216265	0.11882153112507526	0.04898042041976325	0.12211458298592959	0.04885080394875985	0.12179143201191778
1.089287815526412	0.28415586765814377	0.2843316455012859	0.3219183061990379	0.3214433531903728	0.3423667510572437	0.3415284414283389	0.36321662514190134	0.3620015921746399	0.40397487134407584	0.4020091323465041	0.1206259627003277	0.11875508468531809	0.04872062431815394	0.12219877451416039	0.048591670217334126	0.1218753377245747
1.0958513225808764	0.2844521697166162	0.28462751887836263	0.3222295468859385	0.32175388876953764	0.34268567593172433	0.3418465220874114	0.3635431554206439	0.362327141863129	0.40431574396973996	0.40234876891087606	0.12055831753801285	0.11868850630932148	0.048461953708585526	0.12228238699368887	0.048333659242270954	0.12195866577381764
1.1024543780671139	0.28474877498361983	0.2849236932822812	0.3225410357950139	0.32206467128909716	0.3430048181938635	0.3421648193938777	0.363869871026873	0.36265287672127844	0.4046567377807564	0.40268852770932023	0.12049053844048446	0.11862179608084955	0.048204405120653604	0.12236541869206974	0.04807676756120571	0.12204141443305616
1.1090972202843215	0.28504568240458	0.2852201676539287	0.32285277157021086	0.3223756993937527	0.3433241763261447	0.342483331833858	0.36419677027931285	0.3629787950744065	0.4049978507773612	0.40302840675451235	0.12042262549499803	0.11855495408562175	0.0479479750824936	0.12244786787017858	0.047820991710189276	0.12212358196879336
1.115780088967567	0.2853428909197735	0.2855169409290672	0.3231647528506969	0.322686971723445	0.34364374880650483	0.34280205788894086	0.36452385149239763	0.3633048952435522	0.40533908095604376	0.4033684040553806	0.12035457879080687	0.11848798041132633	0.04769266012084117	0.12252973278198453	0.047566328224057486	0.1222051666410664
1.1225032252964444	0.28564039946429864	0.2858140120383047	0.3234769782708384	0.3229984869133335	0.34396353410831676	0.3431209960361673	0.3648511129762585	0.3636311755454618	0.40568042630954265	0.40370851761710197	0.12028639841917395	0.11842087514762681	0.047438456761380365	0.12261101167507604	0.04731277363645958	0.12228616670314807
1.1292668719037753	0.2859382069680467	0.28611137990706653	0.3237894464601792	0.32331024359377364	0.34428353070037326	0.34344014474801177	0.3651785530367107	0.3639576342925758	0.4060218848268405	0.40404874544109726	0.12021808447338148	0.11835363838617617	0.047185361528697456	0.1226917027900356	0.04706032447994701	0.12236658040146153
1.1360712728843656	0.2862363123556722	0.28640904345556567	0.32410215604341824	0.3236222403902959	0.34460373704686653	0.34375950249236475	0.3655061699752395	0.364284269793015	0.40636345449315975	0.40438908552502545	0.1201496370487423	0.11828627022062384	0.046933370946486974	0.12277180436055346	0.046808977286239895	0.1224464059755519
1.1429166738038161	0.286534714546563	0.28670700159877377	0.32441510564038756	0.3239344759235835	0.34492415160737294	0.3440790677325152	0.3658339620889864	0.3646110803505677	0.4067051332899569	0.40472953586277954	0.12008105624260809	0.11821877074662955	0.04668248153776844	0.12285131461369758	0.04655872858637622	0.1225256416584557
1.1498033217073829	0.28683341245481064	0.28700525324639103	0.3247282938660301	0.3242469488094501	0.34524477283683347	0.34439883892713313	0.3661619276707364	0.36493806426467507	0.4070469191949182	0.4050700944444805	0.1200123421543831	0.11815114006186958	0.04643268982485793	0.12293023176934526	0.046309574910718965	0.1226042856760472
1.1567314651288954	0.28713240498918086	0.2873037973028175	0.325041719330378	0.32455965765881845	0.34556559918553587	0.34471881453025044	0.36649006500890413	0.3652652198304182	0.40738881018195466	0.40541075925647285	0.11994349488553199	0.11808337826604962	0.04618399232970205	0.12300855404062361	0.04606151278917281	0.12268233624725156
1.1637013540997225	0.2874316910530827	0.28760263266712205	0.325355380638529	0.3248726010776971	0.3458866290990971	0.3450389929912434	0.3668183723875191	0.36559254533850416	0.40773080422119673	0.40575152828131894	0.11987451453959175	0.11801548546091561	0.04593638557388857	0.12308627963361118	0.04581453875138308	0.1227597915842864
1.1707132401577995	0.28773126954453865	0.28790175823301334	0.32566927639062504	0.32518577766715884	0.3462078610184444	0.34535937275481526	0.36714684808621323	0.3659200390752524	0.4080728992789897	0.4060923994977945	0.1198054012221821	0.11794746175026345	0.04568986607882053	0.12316340674732373	0.045568649326799715	0.1228366498922071
1.177767376356704	0.28803113935615426	0.2882011728888091	0.32598340518182856	0.3254991860233177	0.34652929337979743	0.3456799522609765	0.367475490380206	0.3662476993225799	0.4084150933178879	0.40643337088088255	0.11973615504101684	0.11787930723994802	0.045444430365886745	0.12323993357389895	0.045323841044751845	0.12291290936893517
1.1848640172747877	0.2883312993750873	0.2885008755174059	0.3262977656023007	0.3258128247373062	0.3468509246146495	0.3460007299450269	0.36780429754029087	0.36657552435798807	0.4087573842966507	0.40677444040176847	0.11966677610591292	0.11781102203789653	0.04520007495651157	0.12331585829804226	0.045080110434756904	0.12298856820551407
1.1920034190243662	0.28863174848301726	0.2888008649962491	0.3266123562371779	0.3261266923952531	0.3471727531497486	0.346321704237538	0.36813326783282085	0.36690351245454855	0.4090997701702362	0.40711560602783486	0.11959726452880204	0.11774260625411773	0.04495679637235028	0.12339117909759523	0.04483745402648864	0.12306362458579656
1.1991858392609598	0.28893248555611417	0.28910114019730143	0.32692717566654844	0.32644078757826006	0.3474947774070799	0.346642873564333	0.36846239951969456	0.3672316618808883	0.40944224888979647	0.4074568657226554	0.11952762042374188	0.11767406000071111	0.04471459113548093	0.12346589414325138	0.0445958683499974	0.12313807668650156
1.2064115371925936	0.2892335094650079	0.28940169998701304	0.3272422224654303	0.3267551088623789	0.3478169958038461	0.34696423634646945	0.3687916908583424	0.36755997090117637	0.409784818402673	0.4077982174459907	0.11945784390692697	0.11760538339188016	0.04447345576832973	0.12354000159822931	0.04435534993581314	0.1232119226771573
1.2136807735891502	0.2895348190747563	0.2897025432262896	0.3275574952037469	0.32706965481858813	0.3481394067524479	0.3472857910002192	0.369121140101711	0.36788843777510893	0.41012747665238986	0.4081396591537814	0.11938793509669772	0.11753657654394227	0.044233386794033436	0.12361349961868484	0.04411589531503779	0.12328516071995921
1.2209938107917835	0.28983641324481474	0.2900036687704622	0.32787299244630447	0.32738442401277035	0.3484620086604672	0.34760753593705035	0.3694507454982504	0.3682170607578948	0.41047022157865015	0.4084811887981438	0.11931789411355394	0.11746763957533701	0.04399438073646422	0.12368638635358309	0.043877501019551346	0.1233577889700257
1.2283509127223842	0.29013829082900355	0.2903050754692554	0.3281887127527681	0.3276994150056881	0.34878479993064576	0.34792946956360804	0.3697805052918985	0.3685458381002414	0.4108130511173294	0.40882280432736395	0.11924772108016377	0.11739857260664084	0.043756434120275856	0.12375865994428636	0.04364016358212908	0.12342980557521344
1.2357523448931043	0.29044045067547714	0.2906067621667564	0.32850465467763834	0.32801462635296136	0.3491077789608673	0.34825159028169594	0.37011041772206676	0.3688747680483401	0.41115596320047076	0.409164503685892	0.11917741612137539	0.11732937576057444	0.04351954347120213	0.12383031852509419	0.043403879536466405	0.12350120867588998
1.2431983744159416	0.2907428916266917	0.2909087277013826	0.3288208167702274	0.3283300566050429	0.3494309441441383	0.34857389648825565	0.37044048102362603	0.3692038488438513	0.4114989557562795	0.4095062848143366	0.11910697936422815	0.1172600491620163	0.04328370531603554	0.1239013602227601	0.04316864541733523	0.1235719964049764
1.2506892700123766	0.29104561251937316	0.29121097090585063	0.3291371975746353	0.3286457043071953	0.34975429386856793	0.3488963865753485	0.3707706934268912	0.3695330787238901	0.4118420267091173	0.40984814564945926	0.11903641093796292	0.1171905929380115	0.04304891618280848	0.12397178315664803	0.04293445776084681	0.12364216688830254
1.2582253020230734	0.2913486121844856	0.29151349060714454	0.329453795629726	0.3289615679994674	0.35007782651734953	0.3492190589301367	0.37110105315760694	0.3698624559210112	0.4121851739794975	0.4101900841241691	0.11896571097403381	0.11712100721778258	0.042815172600917606	0.12404158543866117	0.04270131310441627	0.12371171824413807
1.2658067424176331	0.2916518894471984	0.2918162856264833	0.3297706094691033	0.3292776462166696	0.35040154046874034	0.34954191193486267	0.37143155843693304	0.37019197866319453	0.4125283954840791	0.4105320981675169	0.11889487960611962	0.1170512921327424	0.04258247110119484	0.1241107651731852	0.042469207986872703	0.12378064858313564
1.2734338648044117	0.29195544312685356	0.29211935477928874	0.3300876376210867	0.3295939374883502	0.3507254340960423	0.3498649439668302	0.3717622074814285	0.3705216451738301	0.41287168913566086	0.4108741857046892	0.11882391697013246	0.11698144781650424	0.042350808216085056	0.12417932045710245	0.04223813894866879	0.12384895600857249
1.2811069444403917	0.2922592720369339	0.29242269687515327	0.33040487860868717	0.32991044033877154	0.3510495057675821	0.35018815339838444	0.3720929985030381	0.3708514536717026	0.4132150528431765	0.4112163446570026	0.11875282320423272	0.11691147440489036	0.042120180479756186	0.1242472493797635	0.04200810253199805	0.12391663861626512
1.2888262582411194	0.29256337498502977	0.29272631071780797	0.3307223309495826	0.3302271532868854	0.3513737538466923	0.3505115385968934	0.37242392970907634	0.3711814023709775	0.41355848451168903	0.41155857294189874	0.11868159844883736	0.11684137203594787	0.04189058442816673	0.12431455002290193	0.0417790952808339	0.12398369449438462
1.296592084790695	0.2928677507728061	0.29303019510508904	0.3310399931560935	0.3305440748463091	0.35169817669168985	0.3508350979247262	0.3727549993022127	0.37151148948118473	0.41390198204238465	0.4119008684729375	0.11861024284663242	0.11677114084995406	0.04166201659917235	0.12438122046049216	0.041551113741054024	0.12405012172344243
1.3044047043518285	0.2931723981959693	0.2933343488289055	0.33135786373515796	0.33086120352530024	0.35202277265585735	0.35115882973923507	0.3730862054804559	0.37184171320720427	0.41424554333256763	0.41224322915979156	0.11853875654258363	0.11670078098943291	0.04143447353278873	0.12444725875916163	0.04132415446059312	0.12411591837633296
1.312264398875954	0.2934773160442346	0.2936387706752064	0.33167594118830795	0.33117853782673307	0.35234754008742347	0.35148273239273353	0.3734175464371403	0.37217207174925065	0.41458916627565456	0.41258565290824073	0.11846713968394827	0.11663029259916234	0.0412079517710815	0.12451266297757968	0.04109821398958147	0.12418108251843307
1.320171452013404	0.293782503101292	0.29394345942394773	0.3319942240116432	0.33149607624807337	0.3526724773295411	0.35180680423247895	0.37374902036090885	0.3725025633028582	0.4149328487611685	0.41292813762016645	0.11839539242028661	0.11655967582618769	0.04098244785838645	0.12457743116669917	0.04087328888038755	0.12424561220740316
1.3281261491236485	0.2940879581447732	0.29424841384905875	0.3323127106958073	0.3318138172813538	0.35299758272026877	0.3521310436006497	0.3740806254356983	0.3728331860588645	0.4152765886747335	0.41327068119354493	0.11832351490347111	0.11648893081983029	0.040757958341480105	0.12464156136988436	0.04064937568770688	0.1243095054929313
1.3361287772855897	0.29439367994621773	0.2945536327184095	0.3326313997259623	0.33213175941314893	0.3533228545925496	0.3524554488343266	0.3744123598407249	0.3731639382033967	0.4156203838980691	0.41361328152244226	0.1182515072877022	0.11641805773170259	0.04053447976957614	0.12470505162261247	0.040426470968739636	0.1243727604171454
1.3441796253079266	0.29469966727103936	0.2948591147937763	0.33295028958176337	0.3324499011245502	0.3536482912741914	0.3527800182654718	0.3747442217504674	0.37349481791785427	0.4159642323089841	0.41395593649700785	0.11817936972951543	0.11634705671571573	0.04031200869444973	0.12476789995250215	0.040204571283275925	0.12443537501440005
1.352278983739575	0.29500591887849165	0.29516485883080884	0.3332693787373339	0.33276824089114115	0.35397389108784527	0.3531047502209094	0.37507620933465224	0.37382582337889453	0.41630813178137116	0.41429864400346855	0.11810710238779495	0.11627592792809195	0.04009054167060455	0.12483010437937025	0.03998367319379881	0.12449734731120543
1.3604271448801535	0.2953124335216348	0.2954708635789962	0.3335886656612402	0.3330867771829721	0.35429965235098654	0.3534296430223039	0.37540832075823793	0.374156952758417	0.41665208018520117	0.41464140192412324	0.11803470542378394	0.1162046715273769	0.03987007525533315	0.12489166291516085	0.0397637732655447	0.12455867532609943
1.3686244027905345	0.2956192099473002	0.29577712778163284	0.3339081488164657	0.3334055084645346	0.3546255733758928	0.35375469498614037	0.3757405541813998	0.37448820422354784	0.4169960753865172	0.4149842081373364	0.11796217900109807	0.11613328767445139	0.039650606008841294	0.12495257356395939	0.03954486806668456	0.12461935706997451
1.3768710533034536	0.2959262468960573	0.2960836501757847	0.3342278266603859	0.3337244331947369	0.3549516524696246	0.35407990442370374	0.37607290775951396	0.37481957593662363	0.4173401152474291	0.41532706051753254	0.11788952328573532	0.11606177653253921	0.03943213049428351	0.1250128343218222	0.03932695416832743	0.12467939054550925
1.3851673940341884	0.29623354310217814	0.29639042949225464	0.33454769764474235	0.3340435498268771	0.355277887934003	0.3544052696410576	0.3764053796431413	0.375151066055176	0.4176841976261073	0.4156699569351892	0.11781673844608788	0.11599013826722347	0.0392146452779194	0.12507244317679067	0.03911002814471587	0.12473877374770836
1.3935137243912972	0.296541097293603	0.29669746445554845	0.3348677602156168	0.33436285680861905	0.3556042780655903	0.3547307889390246	0.37673796797801207	0.3754826727319157	0.41802832037677723	0.4160128952568323	0.11774382465295426	0.11591837304645364	0.0389981469292664	0.1251313981091613	0.03889408657330051	0.12479750466359008
1.4019103455874267	0.29684890819190585	0.29700475378384045	0.33518801281340627	0.3346823525819659	0.35593082115566854	0.3550564606131646	0.3770706709050107	0.3758143941147175	0.4183724813497137	0.41635587334502994	0.11767078207955127	0.1158464810405609	0.03878263202103227	0.12518969709083194	0.038679126034733	0.1248555812719303
1.410357560650181	0.2971569745122591	0.2973122961889382	0.335508453872796	0.335002035583234	0.3562575154902178	0.35538228295375374	0.37740348656015765	0.37614622834660233	0.4187166783912347	0.41669888905838476	0.11759761090152225	0.11577446242226563	0.038568097129395795	0.1252473380859982	0.0384651431130969	0.124913001543689
1.4188556744330574	0.2974652949633984	0.29762009037624854	0.3358290818227341	0.33532190424302816	0.3565843593498969	0.3557082542457642	0.3777364130745968	0.3764781735657239	0.41906090934369594	0.4170419402515302	0.11752431129695555	0.115702317366693	0.03835453883398188	0.12530431905058492	0.03825213439597519	0.124969763441797
1.4274049936264492	0.2977738682475877	0.2979281350447421	0.33614989508640475	0.33564195698621435	0.3569113510100202	0.35603437276884276	0.3780694485745766	0.3768102279053507	0.4194051720454845	0.41738502477512285	0.11745088344639101	0.11563004605138238	0.03814195371797524	0.12536063793237417	0.03804009647446449	0.12502586492097123
1.4360058267687137	0.29808269306058405	0.2982364288869186	0.3364708920812036	0.33596219223189516	0.35723848874053815	0.3563606367972894	0.3784025911814353	0.37714238949385054	0.4197494643310139	0.4177281404758373	0.11737732753283099	0.11555764865629684	0.0379303383682732	0.1254162926711757	0.037829025943374006	0.12508130392795636
1.4446584842573071	0.29839176809160134	0.2985449705887715	0.3367920712187093	0.3362826083933819	0.35756577080601504	0.35668704460003703	0.378735839011585	0.3774746564546755	0.4200937840307173	0.4180712851963595	0.11730364374175742	0.11548512536384195	0.03771968937548209	0.12547128119851436	0.037618919401197104	0.12513607840116947
1.453363278359986	0.2987010920232755	0.2988537588297527	0.3371134309046587	0.33660320387817017	0.35789319546560794	0.3570135944406284	0.3790691901764948	0.3778070269063435	0.4204381289710421	0.41841445677538097	0.1172298322611387	0.11541247635886746	0.037510003334084274	0.12552560143770108	0.03740977345034224	0.12519018627111222
1.4621205232260774	0.2990106635316282	0.29916279228273696	0.3374349695389194	0.33692397708791194	0.35822076097304517	0.3573402845771977	0.3794026427826754	0.3781394989624243	0.4207824969744444	0.4187576530475927	0.11715589328144473	0.11533970182868768	0.03730127684247719	0.12557925130396086	0.03720158469709389	0.12524362545993029
1.470930534897817	0.2993204812860312	0.2994720696139866	0.3377566855154642	0.33724492641839043	0.3585484655766053	0.3576671132624456	0.3797361949316624	0.3784720707315225	0.42112688585938246	0.4191008718436793	0.11708182699565653	0.11526680196308908	0.0370935065031226	0.1256322287041769	0.03699434975172977	0.1252963938814844
1.4797936313217521	0.2996305439491701	0.29978158948311573	0.338078577222343	0.3375660502594928	0.358876307519095	0.35799407874362066	0.3800698447199999	0.3788047403172606	0.42147129344031137	0.41944411099031276	0.11700763359928017	0.11519377695434192	0.036886688922528776	0.12568453153689063	0.03678806522871625	0.12534848944164878
1.48871013236022	0.2999408501770084	0.30009135054305386	0.3384006430416578	0.3378873469951835	0.3592042850378273	0.3583211792624966	0.38040359023922454	0.3791375058182632	0.42181571752767694	0.41978736831014574	0.11693331329035643	0.11512062699721391	0.036680820711453066	0.12573615769250068	0.03658272774663729	0.12539991003782802
1.4976803598028874	0.3002513986187507	0.30040135144001084	0.338722881349534	0.3382088150034785	0.35953239636460116	0.3586484130553507	0.38073742957584916	0.37947036532814143	0.42216015592790984	0.4201306416218071	0.11685886626947602	0.1150473522889811	0.03647589848490185	0.12578710505299284	0.03637833392836498	0.12545065355925544
1.5067046373783677	0.3005621879168067	0.30071159081343973	0.3390452905160947	0.33853045265641746	0.35986063972567783	0.35897577835294275	0.3810713608113461	0.37980331693547453	0.42250460644342	0.420473928739894	0.11678429273978928	0.11497395302943769	0.03627191886224779	0.12583737149202534	0.036174880401119935	0.12550071788673733
1.5157832907659001	0.3008732167067546	0.30102206729600123	0.33936786890543363	0.3388522583200372	0.360189013341761	0.3593032733804919	0.38140538202213087	0.3801363587237957	0.42284906687259055	0.42081722747496697	0.11670959290701753	0.11490042942091383	0.036068878467332866	0.1258869548749857	0.03597236379652813	0.1255501008927098
1.5249166476071065	0.30118448361730427	0.3013327795135274	0.3396906148755872	0.33917423035434546	0.3605175154279735	0.3596308963576565	0.381739491279546	0.38046948877157355	0.42319353500977214	0.4211605356335439	0.11663476697946888	0.11482678166827898	0.03586677392850035	0.12593585305872068	0.0357707807508163	0.1255988004414803
1.5341050375178134	0.3014959872702601	0.3016437260849844	0.3400135267785081	0.3394963671132926	0.3608461441938362	0.35995864549851175	0.38207368664984365	0.3808027051521976	0.42353800864527663	0.42150385101809323	0.11655981516804578	0.11475300997896373	0.035665601878680064	0.12598406389172112	0.03557012790471603	0.12564681438871617
1.5433487920999491	0.3018077262804846	0.3019549056224363	0.34033660296003787	0.33981866694474555	0.36117489784324525	0.36028651901152686	0.38240796619417045	0.3811360059339593	0.42388248556537206	0.42184717142702827	0.11648473768626111	0.1146791145629622	0.03546535895548786	0.12603158521392288	0.03537040190366625	0.12569414058181394
1.5526482449535108	0.3021196992558606	0.30226631673100857	0.3406598417598789	0.3401411281904597	0.36150377457445065	0.36061451509954484	0.3827423279685494	0.38146938918003775	0.4242269635522758	0.4221904946547015	0.11640953475024846	0.11460509563285241	0.035266041801346404	0.12607841485704796	0.035171599397877173	0.12574077685971474
1.5620037316886017	0.30243190479725457	0.3025779580088506	0.3409832415115678	0.34046374918605293	0.3618327725800343	0.3609426319597585	0.38307677002386376	0.38180285294848115	0.4245714403841497	0.4225338184913977	0.11633420657877319	0.11453095340380051	0.035067647063456775	0.12612455064414974	0.03497371704229835	0.1257867210527337
1.5714155899375468	0.3027443414984794	0.3028898280470991	0.3413068005424478	0.34078652826097666	0.36216189004688687	0.3612708677836894	0.3834112904058417	0.38213639529219146	0.42491591383509403	0.42287714072332877	0.11625875339324887	0.11445668809358021	0.03487017139395476	0.1261699903897835	0.034776751496874425	0.1258319709829152
1.580884159367074	0.303057007946256	0.30320192542984065	0.34163051717364035	0.34110946373848994	0.36249112515618676	0.36159922075716594	0.383745887155037	0.38247001425890736	0.42526038167514063	0.42322045913262757	0.116183175417744	0.11438229992258016	0.03467361144994996	0.12621473189999222	0.034580699426513206	0.12587652446387665
1.5904097816905756	0.3033699027201762	0.30351424873407473	0.34195438972001807	0.34143255393563016	0.36282047608337653	0.3619276890603011	0.3840805583068144	0.38280370789118645	0.4256048416702488	0.42356377149734065	0.11610747287899957	0.11430778911381773	0.03447796389364299	0.126258772972335	0.034385557501146025	0.12592037930055255
1.5999928006804371	0.30368302439266565	0.30382679652967615	0.34227841649017693	0.3417557971631876	0.36314994099814246	0.3622562708674694	0.38441530189133244	0.3831374742263901	0.4259492915822984	0.4239070755914245	0.11603164600643855	0.11423315589295041	0.034283225392314876	0.12630211139568814	0.03419132239575262	0.12596353328908094
1.6096335621804478	0.30399637152894465	0.30413956737935716	0.3426025957864083	0.34207919172567575	0.3634795180643893	0.3625849643472843	0.38475011593352565	0.3834713112966656	0.4262937291690843	0.42425036918473735	0.11595569503217804	0.11415840048829065	0.034089392618454895	0.12634474495033032	0.03399799079063115	0.1260059842175707
1.6193324141182788	0.30430994268699124	0.30445255983863057	0.34292692590467105	0.3424027359213047	0.36380920544022094	0.3629137676625787	0.38508499845308913	0.3838052171289291	0.4266381521843108	0.4245936500430344	0.11587962019104339	0.11408352313081331	0.03389646224988496	0.12638667140812743	0.03380555937128804	0.12604772986524893
1.6290897065180392	0.30462373641750223	0.30476577245577136	0.3432514051345631	0.34272642804195314	0.36413900127791576	0.36324267897037804	0.3854199474644605	0.3841391897448498	0.4269825583775856	0.4249369159279616	0.11580342172058034	0.11400852405417318	0.03370443096966369	0.12642788853192144	0.033614024828452216	0.12608876800248936
1.6389057915129117	0.3049377512638557	0.30507920377177866	0.3435760317592943	0.3430502663731397	0.36446890372390445	0.3635716964218809	0.3857549609768039	0.38447322716083127	0.4273269454944141	0.4252801645970493	0.11572709986106616	0.11393340349471334	0.03351329546631732	0.1264683940762268	0.03342338385844812	0.12612909639167924
1.6487810233578566	0.3052519857620718	0.30539285232033847	0.3439008040556569	0.3433742491939964	0.36479891091874805	0.3639008181624371	0.38609003699399175	0.38480732738799694	0.4276713112761938	0.425623393803707	0.11565065485552317	0.1138581616914798	0.03332305243385747	0.12650818578677558	0.03323363316292216	0.12616871278599717
1.6587157584424002	0.30556643844077525	0.30570671662778476	0.3442257202939988	0.3436983747772389	0.36512902099711486	0.3642300423315214	0.38642517351459005	0.38514148843217055	0.42801565346020887	0.42596660129721675	0.11557408694973252	0.11378279888623302	0.03313369857179893	0.1265472614005887	0.033044769449038114	0.12620761493006682
1.6687103553034934	0.30588110782115574	0.30602079521306147	0.3445507787381939	0.3440226413891397	0.36545923208775755	0.3645593670627149	0.38676036853183887	0.385475708293861	0.4283599697796239	0.42630978482272747	0.11549739639224439	0.11370731532346058	0.03294523058526977	0.12658561864591888	0.03285678942964765	0.12624580056008483
1.6787651746384535	0.3061959924169298	0.3063350865876844	0.34487597764561484	0.3443470472894991	0.36578954231349065	0.36488879048368006	0.38709562003363684	0.3858099849682444	0.4287042579634784	0.426652942121249	0.11542058343439117	0.11363171125038926	0.03275764518510371	0.12662325524246398	0.03266968982319085	0.12628326740325235
1.6888805793179813	0.3065110907343019	0.3066495892557022	0.34520131526710374	0.3446715907316177	0.3661199497911682	0.3652183107161386	0.38743092600252427	0.38614431644514724	0.4290485157366815	0.42699607092964675	0.11534364833030256	0.11355598691699695	0.03257093908782238	0.12666016890106846	0.03248346735381702	0.12632001317811614
1.6990569343992543	0.30682640127192506	0.3069643017136583	0.3455267898469436	0.344996269962267	0.3664504526316599	0.3655479258758482	0.38776628441566496	0.3864787007090299	0.42939274082000567	0.4273391689806346	0.11526659133691573	0.11348014257602887	0.03238510901569924	0.1266963573235671	0.03229811875146282	0.12635603559448327
1.7092946071391046	0.3071419225208621	0.3072792224505512	0.3458523996228304	0.3453210832216617	0.36678104893982794	0.3658776340725804	0.38810169324482985	0.38681313573896775	0.42973693093008186	0.42768223400277006	0.11518941271398855	0.11340417848300373	0.03220015169692658	0.12673181820323975	0.032113640751962436	0.12639133235354905
1.7195939670072704	0.3074576529645462	0.3075943499477972	0.34617814282584397	0.34564602874343114	0.36711173681450576	0.366207433410098	0.3884371504563798	0.387147619508636	0.43008108377939286	0.4280252637204484	0.11511211272411168	0.11332809489623126	0.032016063865636823	0.1267665492247687	0.03193003009698714	0.1264259011475133
1.7299553856997325	0.3077735910787422	0.30790968267919006	0.34650401768041933	0.34597110475459064	0.36744251434847425	0.36653732198613037	0.3887726540112488	0.3874821499862921	0.43042519707626936	0.4283682558538963	0.11503469163272385	0.11325189207682437	0.031832842261867	0.1268005480636134	0.03174728353417322	0.12645973965985036
1.7403792371521247	0.3080897353315062	0.30822521911086204	0.3468300224043175	0.34629630947551227	0.36777337962843737	0.3668672978923526	0.389108201864926	0.38781672513475735	0.4307692685248823	0.4287112081191661	0.11495714970812271	0.11317557028871005	0.0316504836316831	0.12683381238652203	0.03156539781722145	0.12649284556540863
1.7508658975532332	0.3084060841831465	0.3085409577012456	0.34715615520859716	0.3466216411198979	0.368104330735001	0.3671973592143616	0.38944379196743967	0.38815134291140135	0.4311132958252394	0.42905411822813094	0.11487948722147867	0.11309912979864144	0.031468984727290206	0.12686633985147466	0.03138436970583314	0.12652521652985627
1.76141574535857	0.308722636086184	0.3088568969010334	0.34748241429758553	0.346947097894748	0.3684353657426489	0.3675275040316519	0.38977942226333867	0.3884860012681234	0.43145727667317824	0.4293969838884776	0.11480170444684587	0.11302257087621399	0.03128834230701116	0.12689812810751278	0.03120419596588775	0.12655685021024965
1.7720291613040315	0.3090393894853121	0.3091730351531386	0.3478087978688495	0.3472726780003347	0.3687664827197194	0.367857730417595	0.3901150906916761	0.388820698151336	0.43180120876036115	0.4297398028037019	0.11472380166117609	0.11294589379387433	0.031108553135311467	0.1269291747946113	0.031024873369428718	0.12658774425473496
1.7827065284196406	0.3093563428173573	0.30948937089265627	0.3481353041131655	0.347598379630172	0.3690976797283818	0.3681880364394135	0.3904507951859923	0.3891554315019477	0.43214508977427024	0.4300825726731027	0.11464577914433562	0.11286909882693612	0.03092961398300531	0.12695947754421866	0.030846398694755806	0.12661789630251974
1.7934482320433673	0.3096734945112383	0.3098059025468227	0.3484619312144921	0.34792420097098736	0.3694289548246152	0.36851842015816044	0.3907865336742968	0.38949019925534567	0.4324889173982014	0.43042529119177575	0.11456763717911095	0.11279218625359091	0.030751521627163214	0.12698903397856043	0.0306687687264926	0.1266473039842282
1.8042546598350382	0.30999084298792695	0.3101226285349766	0.3487886773499395	0.34825014020269174	0.36976030605818183	0.3688488796286948	0.39112230407905135	0.38982499934137743	0.43283268931125896	0.43076795605060875	0.11448937605122665	0.1127151563549208	0.03057427285120795	0.12701784171099462	0.030491980255504814	0.1266759649210485
1.8151262017903238	0.31030838666040717	0.3104395472685182	0.3491155406897407	0.3485761954983517	0.3700917314726074	0.3691794128996571	0.39145810431715333	0.39015982968433555	0.4331764031883506	0.43111056493627536	0.11441099604935821	0.1126380094149135	0.030397864444982048	0.12704589834598323	0.030316030079120537	0.12670387672551442
1.8260632502548164	0.3106261239336352	0.31075665715087053	0.3494425193972221	0.3489023650241594	0.3704232291051542	0.3695100180134488	0.39179393229991727	0.3904946882029388	0.4335200567001822	0.43145311553122945	0.11433249746514312	0.11256074572047359	0.030222293204786865	0.12707320147893597	0.030140915001162227	0.1267310370014627
1.8370661999381863	0.31094405320449836	0.31107395657743825	0.34976961162877385	0.3492286469394036	0.3707547969868008	0.36984069300620714	0.3921297859330588	0.390829572810315	0.43386364751325135	0.4317956055137	0.11425388059319706	0.11248336556143433	0.03004755593346431	0.12709974869642338	0.029966631831872093	0.12675744334342198
1.848135447928429	0.3112621728617754	0.31139144393556784	0.35009681553382094	0.3495550393964405	0.3710864331422164	0.3701714359077819	0.39246566311667586	0.3911644814139839	0.4342071732898439	0.4321380325576853	0.11417514573112227	0.11240586923057257	0.029873649440336436	0.12712553757576472	0.029793177388032888	0.12678309333703908
1.8592713937061955	0.31158048128609545	0.31170911760450754	0.35042412925479355	0.3498815405406643	0.371418135589738	0.3705022447417122	0.3928015617452333	0.3914994119158403	0.43455063168802727	0.43248039433294744	0.11409629317952613	0.11232825702362222	0.029700570541393745	0.12715056568544014	0.029620548493053178	0.12680798455899378
1.8704744391592067	0.3118989768498967	0.31202697595536666	0.3507515509270965	0.3502081485104781	0.37174990234134714	0.37083311752520287	0.3931374797075428	0.39183436221213547	0.4348940203616455	0.4328226885050063	0.11401732324202966	0.1122505292392833	0.029528316059305837	0.1271748305850906	0.02944874197699221	0.1268321145770699
1.8817449885967616	0.31221765791738676	0.31234501735107506	0.35107907867908156	0.35053486143726365	0.37208173140264705	0.37116405226910204	0.3934734148867495	0.39216933019346106	0.4352373369603149	0.43316491273513585	0.11393823622528519	0.11217268617924109	0.029356882823385888	0.1271983298249495	0.029277754676598988	0.12685548095008414
1.8930834487643238	0.3125365228445002	0.31266324014634295	0.3514067106320157	0.35086167744535296	0.3724136207728365	0.3714950469778764	0.39380936516030995	0.3925043137447311	0.43558057912941783	0.43350706468035677	0.11385903243898508	0.1120947281481739	0.029186267669700783	0.12722106094641106	0.029107583435294515	0.12687808122750255
1.9044902288582053	0.3128555699788585	0.3129816426876196	0.3517344449000526	0.3511885946519978	0.3727455684446898	0.3718260996495873	0.39414532839997884	0.39283931074516437	0.43592374451009824	0.43384914199343183	0.11377971219587926	0.1120166554537689	0.029016467441127958	0.12724302148177458	0.02893822510333166	0.1268999129501509
1.9159657405403292	0.31317479765972855	0.31330022331305296	0.3520622795902024	0.35151561116734076	0.37307757240452916	0.37215720827586923	0.3944813024717888	0.3931743190682671	0.43626683073925626	0.434191142322861	0.11370027581178563	0.11193846840673302	0.02884747898739093	0.12726420895432966	0.028769676537809374	0.12692097364974586
1.9275103979530908	0.3134942042179815	0.31361898035244873	0.3523902128023023	0.3518427250943851	0.37340963063220556	0.37248837084190445	0.39481728523603493	0.39350933658181636	0.4366098354495438	0.43453306331287567	0.11362072360560428	0.1118601673208098	0.028679299165066396	0.12728462087824255	0.028601934602576762	0.12694126084871016
1.9391246177343011	0.3138137879760507	0.313937912127229	0.35271824262898555	0.35216993452896517	0.37374174110107006	0.37281958532639914	0.39515327454725574	0.39384436114784166	0.4369527562693581	0.4348749026034334	0.11354105589933182	0.11178175251278986	0.02851192483762688	0.12730425475837137	0.028434996168479998	0.12696077206047107
1.9508088190322228	0.3141335472478914	0.3142570169503915	0.35304636715565346	0.3524972375597168	0.3740739017779543	0.373150849701561	0.39548926825421765	0.3941793906226077	0.4372955908228392	0.435216657830213	0.11346127301807271	0.11170322430252408	0.02834535287560591	0.1273231080909767	0.028268858113323247	0.12697950478968778
1.9625634235206988	0.3144534803389379	0.31457629312646845	0.3533745844604428	0.3528246322680474	0.37440611062314477	0.3734821619330755	0.39582526419989555	0.3945144228565972	0.43763833672986224	0.43555832662460886	0.11338137529005538	0.11162458301293716	0.028179580156425743	0.12734117836274095	0.02810351732185623	0.12699745653168293
1.9743888554143678	0.31477358554606255	0.314895738951485	0.3537028926141979	0.3531521167281059	0.37473836559035845	0.3738135199800808	0.396161260221457	0.3948494556944935	0.43798099160603465	0.4358999066137263	0.11330136304664364	0.11154582897004223	0.028014603564585627	0.12735846305128007	0.02793897068583462	0.12701462477259895
1.9862855414839768	0.31509386115753407	0.3152153527129177	0.3540312896804397	0.3534796890067535	0.37507066462672034	0.3741449217951452	0.39649725415024417	0.39518448697516306	0.4383235530626905	0.43624139542037643	0.11322123662235137	0.11146696250295263	0.0278504199917311	0.1273749596254703	0.027775215104146156	0.12703100698978176
1.9982539110717792	0.31541430545297516	0.3155351326896534	0.3543597737153354	0.3538073471635322	0.3754030056727399	0.3744763653242437	0.3968332438117566	0.39551951453163753	0.4386660187068857	0.43658279066307043	0.11314099635485539	0.11138798394389587	0.027687026336527865	0.12739066554446765	0.027612247482734276	0.12704660065114126
2.010294396107033	0.3157349167033208	0.31585507715194777	0.35468834276766853	0.3541350892506368	0.37573538666228423	0.3748078485067324	0.3971692270256333	0.3958545361910973	0.43900838614139326	0.4369240899560152	0.11306064258500922	0.11130889362822696	0.02752441950486073	0.12740557825868848	0.02745006473467626	0.1270614032156061
2.0224074311215867	0.31605569317077636	0.31617518436138287	0.35501699487880894	0.35446291331288304	0.37606780552255886	0.3751393692753267	0.39750520160563596	0.3961895497748527	0.4393506529646989	0.4372652909091086	0.11298017565685588	0.1112296918944414	0.027362596409812312	0.1274196952093547	0.027288663780279165	0.12707541213308104
2.0345934532655616	0.31637663310877495	0.31649545257082645	0.3553457280826818	0.3547908173876787	0.37640026017407946	0.3754709255560765	0.39784116535963193	0.3965245530983285	0.43969281677099586	0.4376063911279335	0.11289959591764537	0.1111503790841906	0.027201553971643477	0.12743301382823802	0.02712804154702475	0.12708862484421957
2.0468529023231294	0.31669773476193563	0.31681588002438876	0.35567454040573787	0.3551187995049932	0.3767327485306506	0.3758025152683427	0.3981771160895755	0.3968595439710445	0.4400348751501811	0.4379473882137539	0.1128189037178425	0.11107095554229121	0.02704128911795145	0.12744553153834204	0.026968194969654746	0.12710103878049495
2.059186220728381	0.31701899636602066	0.31713646495738207	0.3560034298669227	0.35544685768732653	0.377065268499341	0.37613413632477255	0.3985130515914913	0.3971945201965989	0.44037682568784964	0.43828827976350965	0.11273809941114456	0.11099142161674312	0.02688179878357566	0.12745724575313488	0.026809120990161972	0.12711265136417182
2.0715938535812968	0.31734041614789354	0.31745720559627744	0.35633239447764703	0.3557749899496801	0.37739781798045907	0.37646578663127644	0.3988489696554574	0.39752947957265133	0.44071866596529097	0.43862906336981133	0.1126571833544936	0.11091177765874119	0.02672307991069367	0.12746815387698973	0.026650816557930668	0.12712346000866148
2.084076248663807	0.3176619923254758	0.3177781001586631	0.3566614322417548	0.3561031942995261	0.3777303948675293	0.3767974640870047	0.399184868065587	0.39786441989090476	0.44106039355948407	0.4389697366209364	0.11257615590809224	0.11083202402268762	0.026565129448886893	0.12747825330519902	0.026493278629647676	0.1271334621179534
2.0966338564559543	0.31798372310770506	0.3180991468532025	0.35699054115549395	0.35643146873677706	0.37806299704726887	0.37712916658432194	0.3995207446000113	0.3981993389370884	0.44140200604309304	0.4393102971008234	0.11249501743541393	0.11075216106620735	0.02640794435512106	0.12748754142383234	0.026336504169364616	0.12714265508682843
2.109267130152151	0.3183056066944919	0.3184203438795914	0.3573197192074857	0.3567598112537556	0.378395622399563	0.3774608920087845	0.3998565970308627	0.3985342344909402	0.4417435009844633	0.43965074238906826	0.1124137683032195	0.11067218915016078	0.026251521593792404	0.1274960156096796	0.02618049014859558	0.12715103630105773
2.1219765256775314	0.31862764127667714	0.3187416894285158	0.3576489643786932	0.357088219835164	0.37872826879744087	0.3777926382391159	0.4001924231242568	0.3988691043261893	0.44208487594761614	0.4399910700609191	0.11233240888157082	0.11059210863865752	0.026095858136734762	0.12750367323025102	0.026025233546251414	0.12715860313706173
2.1347625017044103	0.3189498250359889	0.31906318168160946	0.35797827464239157	0.35741669245805363	0.3790609341070515	0.3781244031471828	0.40052822064027505	0.3992039462105389	0.44242612849224544	0.4403312776872717	0.11225093954384348	0.11051191989907039	0.02594095096330129	0.1275105116439903	0.0258707313487605	0.12716535296222276
2.147625519668832	0.319272156145	0.31938481881141123	0.3583076479641372	0.3577452270917945	0.3793936161876403	0.3784561845979716	0.4008639873329479	0.3995387579056487	0.442767256173713	0.4406713628346652	0.11216936066674146	0.11043162330204968	0.02578679706036091	0.12751652819997616	0.025716980550040347	0.127171283134615
2.160566043787228	0.31959463276708416	0.3197065989813228	0.3586370823017366	0.3580738216980453	0.379726312891524	0.37878798044956363	0.4011997209502371	0.3998735371671176	0.4431082565430443	0.44101132306527774	0.11208767263031189	0.11035121922153496	0.02563339342232318	0.12752172023813557	0.025563978151534883	0.1271763910031467
2.1735845410731627	0.3199172530563739	0.32002852034556545	0.35896657560521583	0.3584024742307222	0.3800590220640677	0.37911978855311196	0.40153541923401825	0.40020828174446654	0.44344912714692464	0.4413511559369216	0.11200587581795772	0.11027070803477107	0.025480737051191582	0.12752608508911578	0.0254117211622642	0.12718067390757426
2.1866814813541975	0.3202400151577163	0.3203505810491373	0.35929612581679043	0.3587311826359682	0.3803917415436597	0.3794516067528167	0.40187107992006355	0.4005429893811206	0.44378986552769517	0.44169085900303934	0.11192397061645079	0.11019009012232103	0.025328824956572404	0.12752962007441226	0.025260206598828105	0.1271841291783744
2.199857337288837	0.32056291720663027	0.320672779227771	0.3596257308708335	0.35905994485212295	0.3807244691616885	0.3797834328859014	0.40220670073802556	0.4008776578143916	0.4441304692233486	0.44203042981269913	0.11184195741595086	0.11010936586807879	0.025177654155703166	0.12753232250618396	0.025109431485441647	0.12718675413678682
2.213112584383593	0.320885957329263	0.32099511300788985	0.3599553886938454	0.35938875880969184	0.38105720274251725	0.3801152647825885	0.40254227941141757	0.4012122847754617	0.4444709357675248	0.4423698659105905	0.11175983661001256	0.11002853565928575	0.02502722167347393	0.12753418968736696	0.02495939285395643	0.12718854609485675
2.2264477010101436	0.32120913364234666	0.3213175805065659	0.3602850972044228	0.3597176224313161	0.3813899401034615	0.38044710026607587	0.40287781365759867	0.4015468679893655	0.444811262689508	0.4427091648370209	0.11167760859560566	0.10994759988654138	0.024877524542487706	0.12753521891171715	0.024810087743917464	0.12718950235549187
2.2398631684225956	0.3215324442531547	0.3216401798314756	0.3606148543132283	0.36004653363174033	0.38172267905476315	0.38077893715251254	0.4032133011877551	0.4018814051749724	0.44515144751422203	0.4430483241279102	0.1115952737731244	0.1098665589438211	0.02472855980300892	0.12753540746359704	0.02466151320256138	0.12718962021240543
2.2533594707748548	0.32185588725945813	0.32196290908085756	0.3609446579229582	0.36037549031778354	0.38205541739956744	0.381110773250975	0.40354873970688404	0.40221589404496966	0.4454914877622273	0.44338734131478785	0.1115128325464076	0.10978541322848599	0.02458032450307357	0.12753475261820313	0.02451366628482532	0.12718889694995994
2.2669370951380965	0.322179460749482	0.322285766343469	0.36127450592831295	0.3607044903883076	0.38238815293389844	0.3814426063634421	0.40388412691377495	0.4025503323058456	0.44583138094971614	0.4437262139247885	0.11143028532274565	0.10970416314130066	0.02443281569845901	0.12753325164142382	0.02436654405335048	0.1271873298430961
2.2805965315183476	0.32250316280186186	0.322608749698542	0.36160439621596524	0.36103353173418656	0.38272088344663485	0.3817744342847712	0.404219460500994	0.4028847176578709	0.4461711245885098	0.44406493948064746	0.11134763251290113	0.1096228090864433	0.024286030452749685	0.12753090179002413	0.024220143578613573	0.12718491615797234
2.294338272874165	0.3228269914855994	0.32293185721574075	0.36193432666452946	0.36136261223827554	0.38305360671948663	0.38210625480267596	0.40455473815486553	0.4032190477950836	0.4465107161860548	0.44440351550069757	0.11126487453111845	0.10954135147152515	0.024139965837310484	0.12752770031144678	0.024074461938855762	0.12718165315133945
2.308162815134429	0.32315094486001894	0.3232550869551176	0.36226429514453	0.3616917297753804	0.3833863205269695	0.3824380656976994	0.40488995755545576	0.4035533204052695	0.44685015324541916	0.44474193949886487	0.11118201179514234	0.10945979070759879	0.023994618931318712	0.12752364444368425	0.023929496220087998	0.12717753807054066
2.3220706572162446	0.3234750209747232	0.3235784369670696	0.36259429951837147	0.36202088221222656	0.3837190226363816	0.3827698647431919	0.405225116376555	0.4038875331699463	0.44718943326528904	0.4450802089846651	0.11109904472622718	0.10937812720917549	0.02384998682183337	0.12751873141574777	0.023785243516197596	0.12717256815390954
2.336062301042938	0.32379921786954935	0.32390190529229523	0.36292433764030607	0.3623500674074279	0.38405171080777956	0.38310164970528626	0.40556021228566125	0.4042216837643466	0.4475285537399652	0.44541832146320015	0.1110159737491567	0.10929636139424041	0.023706066603759623	0.1275129584472552	0.0236417009288985	0.1271667406304431
2.3501382515621807	0.3241235335745251	0.32422548996175005	0.36325440735640346	0.36267928321145687	0.38438438279395326	0.3834334183428737	0.4058952429439625	0.40455576985740027	0.44786751215936	0.4457562744351534	0.11093279929225529	0.10921449368426364	0.023562855379882564	0.12750632274854468	0.023498865567786353	0.12716005272001496
2.3642990167642037	0.3244479661098241	0.32454918899660323	0.3635845065045194	0.36300852746661183	0.38471703634040333	0.3837651684075804	0.4062302060063198	0.40488978911171686	0.4482063060089936	0.4460940653967875	0.11084952178740239	0.10913252450421647	0.02342035026092759	0.12749882152075998	0.023356734550334934	0.12715250163309122
2.378545107700138	0.3247725134857219	0.32487300040819445	0.363914632914264	0.36333779800698757	0.38504966918531514	0.38409689764374194	0.4065650991212501	0.40522373918356946	0.44854493276999086	0.4464316918399398	0.11076614167004893	0.10905045428258575	0.02327854836548937	0.12749045195566566	0.023215305001917486	0.12714408457100035
2.392877038500453	0.3250971737025517	0.3251969221979883	0.364244784406972	0.3636670926584439	0.385382279059536	0.384428603788381	0.40689991993091	0.40555761772287713	0.4488833899190789	0.4467691512520195	0.11068265937923008	0.108968283451387	0.0231374468201615	0.12748121123594558	0.023074574055852892	0.12713479872589062
2.4072953263935135	0.3254219447506597	0.3255209523575325	0.3645749587956699	0.36399640923857446	0.38571486368655056	0.3847602845711819	0.40723466607107744	0.40589142237318787	0.4492216749285827	0.4471064411160039	0.11059907535758005	0.10888601244617985	0.022997042759461905	0.12747109653483335	0.02293453885339325	0.1271246412806306
2.4218004917242455	0.32574682461036103	0.3258450888684119	0.3649051538850456	0.36432574555667535	0.38604742078245613	0.3850919377144675	0.4075693351711353	0.40622515077166166	0.44955978526642315	0.44744355891043497	0.11051539005134728	0.1088036417060834	0.022857333325919882	0.1274601050165245	0.022795196543771823	0.1271136094089087
2.436393057972914	0.32607181125189455	0.32616932970220547	0.36523536747141716	0.3646550994137153	0.3863799480559402	0.3854235609331745	0.407903924854055	0.4065588005490529	0.44989771839611353	0.4477805021094166	0.11043160391040865	0.10872117167378602	0.02271831567003879	0.1274482338358922	0.022656544284151536	0.12710170027507672
2.4510735517740176	0.3263969026353794	0.32649367282044217	0.3655655973427018	0.36498446860230366	0.38671244320825415	0.38575515193482945	0.4082384327363795	0.4068923693296951	0.45023547177675705	0.44811726818261094	0.11034771738828521	0.10863860279556671	0.022579986950308495	0.12743548013828843	0.022518579239729775	0.12708891103433473
2.46584250293529	0.3267220967107689	0.32681811617455614	0.36589584127838337	0.365313850906659	0.38704490393319024	0.3860867084195251	0.4085728564282047	0.407225854731481	0.4505730428630432	0.44845385459523524	0.11026373094215446	0.1085559355213027	0.02244234433331016	0.12742184106031118	0.022381298583715292	0.12707523883283045
2.4807004444568266	0.32704739141780736	0.32714265770584317	0.3662260970494827	0.3656432441025793	0.3873773279170583	0.3864182280798963	0.40890719353316507	0.40755925436584906	0.4509104291052465	0.448790258808059	0.11017964503286788	0.10847317030448972	0.022305384993600796	0.12740731372889513	0.02224469949730512	0.12706068080723298
2.4956479125503126	0.3273727846859841	0.32746729534541585	0.36655636241852524	0.36597264595741	0.3877097128386593	0.3867497086010951	0.40924144164841547	0.40789256583776456	0.451247627949222	0.44912647827740115	0.11009546012496498	0.10839030760225334	0.022169106113825165	0.12739189526185157	0.022108779169773385	0.12704523408510227
2.510685446658382	0.32769827443448907	0.32779202701415927	0.3668866351395102	0.3663020542300127	0.38804205636926375	0.3870811476607682	0.4095755983646139	0.4082257867457023	0.45158463683640415	0.4494625104551267	0.11001117668668507	0.10830734787536306	0.0220335048847069	0.1273755827679821	0.021973534798414462	0.12702889578487486
2.5258135894740787	0.32802385857216854	0.328116850622687	0.3672169129578794	0.3666314666707348	0.38837435617258637	0.38741254292903154	0.4099096612659062	0.4085589146816317	0.4519214532038032	0.44979835278864405	0.10992679518998665	0.10822429158824985	0.02189857850502719	0.12735837334651023	0.021838963588603377	0.1270116630156366
2.54103288696045	0.32834953499747893	0.3284417640712958	0.36754719361048493	0.36696088102137797	0.38870660990476164	0.38774389206844717	0.41024362792990804	0.4088919472309983	0.45225807448400357	0.45013400272090204	0.10984231611056038	0.10814113920901786	0.021764324181676287	0.1273402640876924	0.02170506275378692	0.12699353287734994
2.556343888370238	0.32867530159844305	0.3287667652499221	0.36787747482555916	0.3672902950151667	0.389038815214321	0.3880751927339988	0.4105774959276889	0.40922488197270745	0.4525944981051608	0.4504694576903878	0.1097577399278433	0.10805789120946026	0.02163073912967306	0.12732125207257639	0.021571829515522722	0.12697450246099606
2.571747146265715	0.3290011562526045	0.32909185203809654	0.36820775432268277	0.3676197063767179	0.3893709697421681	0.38840644257306883	0.4109112628237548	0.4095577164791086	0.45293072149099994	0.4508047151311235	0.10967306712503305	0.10797454806507516	0.021497820572111692	0.1273013343727314	0.021439261103447294	0.1269545688480207
2.5872432165386163	0.3293270968269826	0.32941702230489994	0.36853802981275335	0.36794911282200915	0.38970307112155383	0.38873763922541243	0.41124492617603237	0.4098904483159769	0.4532667420608124	0.451139772472664	0.10958829818910545	0.10789111025507804	0.021365565740220305	0.12728050805064584	0.021307354755306207	0.12693372911083145
2.602832658430207	0.3296531211780268	0.3297422739089181	0.3688682989979537	0.3682785120583478	0.39003511697805404	0.3890687803231359	0.4115784835358519	0.41022307504249816	0.4536025572294545	0.4514746271400946	0.10950343361082886	0.10780757826241903	0.021233971873455104	0.127258770159969	0.02117610771698608	0.1269119803127552
2.6185160345514573	0.32997922715157296	0.3300676046981974	0.36919855957172165	0.36860790178433983	0.3903671049295455	0.3893998634906706	0.4119119324479313	0.41055559421125065	0.4539381644073455	0.451809276554028	0.10941847388477739	0.10772395257379391	0.02110303621930676	0.12723611774453047	0.021045517242502143	0.1268893195078391
2.6342939109033563	0.3303054125827961	0.3303930125102	0.36952880921871734	0.3689372796898587	0.3906990325861789	0.38973088634475106	0.412245270450358	0.4108880033681907	0.45427356100046445	0.4521437181306031	0.1093334195093469	0.10764023367966516	0.02097275603347626	0.12721254783929226	0.020915580594010663	0.12686574374102122
2.6501668568973313	0.3306316752961669	0.33071849517175894	0.3698590456147926	0.369266643456014	0.3910308975503594	0.39006184649438924	0.41257849507457534	0.4112203000526337	0.4546087444103501	0.4524779492814813	0.10924827098677299	0.10755642207427016	0.020843128579869585	0.12718805747016404	0.020786295041828495	0.12684125004810198
2.666135445375801	0.3309580131054052	0.33104405049903324	0.3701892664269601	0.36959599075512073	0.39136269741671914	0.3903927415408526	0.41291160384536263	0.4115524817972394	0.45494371203409717	0.4528119674138452	0.10916302882313848	0.10747251825564014	0.020714151130531988	0.1271626436537332	0.02065765786442242	0.12681583545573005
2.6822002526328483	0.3312844238134352	0.33136967629746283	0.3705194693133601	0.36992531925066763	0.3916944297720958	0.390723569077638	0.4132445942808221	0.4118845461279952	0.4552784612643559	0.45314576993039685	0.10907769352839985	0.10738852272561558	0.020585820965724366	0.12713630339746373	0.020529666348444664	0.12678949698138808
2.6983618584350144	0.33161090521233966	0.3316953703617242	0.3708496519232313	0.3702546265972862	0.3920260921955064	0.39105432669045026	0.4135774638923601	0.4122164905641984	0.4556129894893295	0.4534793542293547	0.10899226561639193	0.10730443598985741	0.020458135373871755	0.12710903369961102	0.020402317788708046	0.12676223163346378
2.71462084604223	0.33193745508331507	0.3320211304756845	0.37117981189687843	0.3705839104407199	0.39235768225812556	0.3913850119571761	0.41391021018467206	0.4125483126184419	0.4559472940927734	0.45381271770445225	0.1089067456048484	0.10722025855786615	0.020331091651629052	0.12708083154930705	0.020275609488228596	0.1267340364112215
2.730977802228858	0.3322640711966255	0.3323469544123572	0.37150994686564054	0.37091316841779237	0.39268919752325987	0.3917156224478626	0.4142428306557264	0.4128800097965964	0.45628137245399314	0.4541458577449364	0.1088211340154187	0.10713599094299542	0.02020468710384904	0.12705169392653204	0.02014953875823089	0.12670490830497272
2.747433317304874	0.33259075131155724	0.33267283993385677	0.37184005445186014	0.371242398156377	0.39302063554632555	0.3920461557246919	0.41457532279674714	0.4132115795977951	0.4566152219478428	0.4544787717355654	0.10873543137367853	0.1070516336624667	0.020078919043637455	0.1270216178023844	0.02002410291809298	0.12667484429563558
2.763987985137163	0.33291749317637315	0.3329987847913535	0.3721701322688524	0.37157159727536504	0.39335199387482417	0.3923766093419576	0.41490768409219897	0.413543019514416	0.45694883994472424	0.45481145705660686	0.10864963820914773	0.10696718723738381	0.019953784792269502	0.12699060013845553	0.01989929929542278	0.1266438413552038
2.780642403170963	0.3332442945282676	0.3333247867250284	0.37250017792087237	0.3719007633846351	0.39368327004831777	0.3927069808460417	0.4152399120197706	0.4138743270320676	0.4572822238105852	0.4551439110838365	0.10856375505530802	0.10688265219275019	0.01982928167927156	0.12695863788744077	0.019775125226052737	0.1266118964466756
2.797397172451417	0.33357115309331997	0.33365084346402824	0.3728301890030849	0.3722298940850218	0.39401446159840703	0.39303726777539094	0.41557200405035843	0.41420549962957187	0.45761537090691856	0.455476131188537	0.10847778244961336	0.10679802905748344	0.01970540704242474	0.12692572799295476	0.019651578054013186	0.12657900652384058
2.8142528976452668	0.33389806658644955	0.3339769527264199	0.37316016310153305	0.3725589869682842	0.394345566048706	0.39336746766049213	0.4159039576480513	0.4145365347789476	0.4579482785907609	0.45580811473749583	0.10839172093350974	0.10671331836442913	0.019582158227741786	0.12689186738955982	0.01952865513156432	0.1265451685314929
2.831210187062679	0.3342250327113698	0.33430311221914516	0.37349009779310643	0.3728880396170756	0.3946765809148199	0.39369757802385	0.4162357702701143	0.4148674299453957	0.45828094421469234	0.45613985909300414	0.10830557105244958	0.10662852065037852	0.01945953258947597	0.1268570530026949	0.01940635381920508	0.12651037940551646
2.848269652679189	0.33455204916054204	0.334629319637976	0.37381999064550964	0.37321704960491225	0.3950075037043198	0.39402759637996293	0.416567439366972	0.4151981825872824	0.45861336512683387	0.45647136161285595	0.10821933335590675	0.10654363645608093	0.019337527490126405	0.12682128174878926	0.01928467148563584	0.12647463607255816
2.865431910157798	0.33487911361513034	0.3349555726674685	0.3741498392172324	0.373546014496141	0.39533833191672074	0.39435752023529874	0.4168989623821938	0.41552879015612293	0.4589455386708486	0.45680261965034613	0.1081330083973913	0.10645866632626237	0.01921614030044161	0.1267845505351346	0.019163605507815262	0.12643793545034043
2.882697578871184	0.3352062237449555	0.33528186898091816	0.3744796410575166	0.37387493184591	0.39566906304345634	0.39468734708827286	0.4172303367524776	0.4158592500965669	0.45927746218593946	0.45713363055427003	0.10804659673446779	0.10637361080963915	0.019095368399417723	0.1267468562599845	0.019043153270922986	0.12640027444759028
2.900067281924058	0.33553337720844884	0.3356082062403139	0.3748093937063258	0.3742037992001365	0.3959996945678566	0.3950170744292228	0.4175615599076341	0.4161895598463811	0.4596091330068493	0.4574643916689223	0.10796009892876944	0.10628847045893303	0.01897520917434825	0.12670819581279602	0.018923312168389828	0.12636164996406762
2.9175416461756507	0.335860571652607	0.33593458209629323	0.37513909469431417	0.3745326140954767	0.3963302239651246	0.3953466997403869	0.41789262927057086	0.41651971683643524	0.45994054846386007	0.45779490033409587	0.10787351554601303	0.10620324583088785	0.018855660020758336	0.12666856607384602	0.01880407960189423	0.12632205889053694
2.9351213022623317	0.33618780471294546	0.3362609941880966	0.3754687415427948	0.37486137405929376	0.39666064870231144	0.39567622049587886	0.41822354225727765	0.416849718490685	0.4602717058827927	0.45812515388508124	0.10778684715601762	0.10611793748628505	0.01873671834242252	0.1266279639144159	0.018685452981344497	0.12628149810882405
2.952806884620376	0.33651507401345265	0.33658744014352154	0.3757983317637085	0.37519007660962705	0.3969909662382946	0.39600563416166634	0.41855429627680907	0.41717956222615654	0.46060260258500596	0.4584551496526654	0.10770009433271635	0.1060325459899583	0.018618381551410934	0.12658638619691942	0.01856742972490899	0.1262399644918588
2.970599031508854	0.3368423771665444	0.3369139175788781	0.37612786285959365	0.3755187192551619	0.3973211740237536	0.39633493819554616	0.41888488873127094	0.4175092454529318	0.46093323588739704	0.4587848849631319	0.10761325765417447	0.10594707191080979	0.018500647068036002	0.1265438297746897	0.01845000725898771	0.12619745490351875
2.9884983850326714	0.33716971177301797	0.3372404240989427	0.37645733232355316	0.375847299495198	0.3976512695011465	0.39666413004712164	0.41921531701580406	0.41783876557413224	0.4612636031024009	0.45911435713825993	0.10752633770260758	0.10586151582182603	0.01838351232088975	0.12650029149226327	0.018333183018228283	0.12615396619877117
3.006505591165733	0.3374970754220054	0.33756695729691244	0.376786737639225	0.37617581481961854	0.39798125010468755	0.39699320715777897	0.4195455785185682	0.4181681199859037	0.4615937015379903	0.45944356349532356	0.10743933506439228	0.10577587830009381	0.018266974746845577	0.1264557681852665	0.018216954445545497	0.1261094952238011
3.0246212997742656	0.3378244656909282	0.33789351475436014	0.3771160762807502	0.3765042627088588	0.39831111326032326	0.39732216696066486	0.4198756706207285	0.41849730607740016	0.4619235284976759	0.45977250134709174	0.10735225033008806	0.10569015992681503	0.018151031791001415	0.12641025668013128	0.018101318992098214	0.12606403881592598
3.0428461646402667	0.33815188014545094	0.3382200940411886	0.3774453457127416	0.3768326406338764	0.39864085638570845	0.3976510068806626	0.4202055906964377	0.41882632123077007	0.46225308128050563	0.46010116800182815	0.10726508409444886	0.10560436128732405	0.018035680906740126	0.12636375379463516	0.01798627411727871	0.12601759380345356
3.0611808434850984	0.3384793163394357	0.33854669271558496	0.37777454339025396	0.3771609460561198	0.3989704768901846	0.39797972433436934	0.42053533611282357	0.41915516282113974	0.46258235718106644	0.46042956076329117	0.10717783695644072	0.10551848297110186	0.0179209195557668	0.12631625633792964	0.017871817288746428	0.12597015700599457
3.079625997993227	0.3388067718148952	0.338873308323975	0.3781036667587515	0.3774891764274972	0.3992999721747569	0.39830831673007294	0.42086490422997214	0.419483828216598	0.46291135348948326	0.460757676930733	0.10709050951925893	0.10543252557179197	0.017806745207963104	0.12626776110974447	0.017757945982401324	0.1259217252342495
3.0981822938360946	0.3391342441019475	0.3391999384009779	0.3784327132540771	0.3778173291903461	0.3996293396320679	0.398636781467729	0.42119429240091255	0.4198123147781825	0.46324006749141927	0.4610855137989006	0.10700310239034326	0.10534648968721921	0.017693155341511613	0.1262182649013397	0.01764465768238388	0.12587229529016497
3.116850400696155	0.33946173071876945	0.3395265804693602	0.3787616803024227	0.3781454017774024	0.39995857664637935	0.3989651159389378	0.42152349797160354	0.4201406198598629	0.46356849646807796	0.4614130686580357	0.10691561618139377	0.10526037591940222	0.017580147442902927	0.12616776449526412	0.017531949881078646	0.12582186396682005
3.135630992291033	0.3397892291715509	0.3398532320399907	0.3790905653202962	0.3784733916117697	0.4002876805935457	0.3992933175269214	0.42185251828091674	0.42046874080852753	0.46389663769620226	0.46174033879387455	0.10682805150838814	0.1051741848745726	0.017467719006811322	0.12611625666488635	0.017419820079119575	0.1257704280485683
3.1545247463978408	0.34011673695444816	0.34017989061179416	0.37941936571449236	0.3788012961068883	0.4006166488409917	0.39962138360650085	0.4221813506606233	0.42079667496396644	0.4642244884480754	0.46206732148764845	0.1067404089915982	0.10508791716318705	0.01735586753620666	0.1260637381749916	0.017308265785388244	0.1257179843110805
3.1735323448776414	0.34044425154953856	0.3405065536717066	0.3797480788820608	0.37912911266650523	0.4009454787476908	0.3999493115440739	0.4225099924353776	0.42112441965885883	0.4645520459915226	0.46239401401608476	0.10665268925560394	0.10500157339994763	0.0172445905423384	0.12601020578181021	0.017197284516980105	0.1256645295211456
3.192654473700048	0.3407717704267736	0.3408332186946287	0.3800767022102755	0.3794568386846423	0.40127416766414176	0.4002770986975906	0.422838440922704	0.4214519722187563	0.4648793075899107	0.4627204136514066	0.1065648929293131	0.1049151542038165	0.017133885544678762	0.1259556562325912	0.017086873799241786	0.12561006043698342
3.211891822967991	0.34109929104393355	0.3411598831433807	0.3804052330766038	0.37978447154556705	0.4016027129323453	0.4006047424165331	0.42316669343298163	0.4217793299620699	0.4652062705021509	0.46304651766133426	0.10647702064597735	0.10482866019803193	0.017023750070936927	0.12590008626584392	0.016977031165755108	0.1255545738080599
3.2312450869426166	0.34142681084658033	0.3414865444686569	0.38073366884867604	0.3801120086237611	0.4019311118857816	0.4009322400418904	0.42349474726942893	0.42210649020005325	0.465532931982698	0.46337232330908534	0.10638907304320466	0.10474209201012238	0.016914181657098126	0.1258434926114802	0.016867754158319315	0.12549806637520078
3.2507149640683446	0.34175432726801275	0.3418132001089796	0.38106200688425435	0.38043944728388995	0.4022593618493883	0.4012595889061382	0.4238225997280911	0.42243345023679035	0.4658592892815529	0.4636978278533761	0.10630105076298248	0.10465545027192745	0.016805177847400543	0.1257858719908853	0.016759040326959962	0.12544053487053475
3.2703021569980693	0.34208183772921913	0.3421398474906534	0.3813902445312021	0.38076678488077204	0.40258746013953783	0.4015867863332139	0.4241502480978234	0.4227602073691794	0.4661853396442638	0.4640230285484221	0.10621295445168752	0.10456873561961179	0.016696736194267814	0.1257272211164775	0.01665088722990582	0.12538197601747925
3.2900073726185273	0.34240933963883147	0.3424664840277201	0.38171837912745316	0.381094018759349	0.40291540406401316	0.4019138296384959	0.42447768966027916	0.42308675888691893	0.4665110803119269	0.4643479226439395	0.10612478476010964	0.10448194869368038	0.016588854258392516	0.1256675366921769	0.016543292433647494	0.12532238653113836
3.3098313220758016	0.34273683039308	0.3427931071219126	0.38204640800098094	0.3814211462546546	0.4032431909219879	0.4022407161287814	0.4248049216898932	0.4234131020724941	0.4668365085211887	0.46467250738514587	0.1060365423434624	0.10439509013899863	0.016481529608707746	0.1256068154134624	0.01643625351284328	0.12526176311781967
3.329774720800988	0.3430643073757463	0.34311971416260945	0.3823743284697686	0.38174816469178513	0.4035708180040022	0.40256744310226206	0.4251319414538693	0.42373923420116083	0.4671616215042477	0.4649967800127624	0.10594822786140266	0.10430816060480314	0.016374759822344487	0.125545053966988	0.016329768050381333	0.12520010247537527
3.349838288536016	0.3433917679581171	0.3434463025267891	0.3827021378417778	0.38207507138586777	0.40389828259194066	0.40289400784850465	0.42545874621216573	0.4240651525409337	0.4674864164888558	0.4653207377630143	0.10585984197804825	0.10422116074472604	0.016268542484663584	0.12548224903109428	0.016223833637324603	0.12513740129300288
3.370022749359618	0.3437192094989391	0.3437728695789843	0.3830298334149185	0.3824018636420317	0.4042255819590108	0.40322040764842515	0.42578533321748085	0.4243908543525695	0.46781089069832005	0.4656443778676325	0.1057713853619929	0.1041340912168035	0.016162875189245085	0.1254183972754248	0.016118447872935704	0.12507365625135947
3.390328831713469	0.3440466293443715	0.3440994126712366	0.38335741247701827	0.38272853875537693	0.4045527133697198	0.40354663977426997	0.42611169971523905	0.42471633688955535	0.4681350413515053	0.46596769755385586	0.10568285868632336	0.10404695268349883	0.01605775553784561	0.1253534953610398	0.016013608364700005	0.12500886402294498
3.4107572684284713	0.34437402482794127	0.3444259291430504	0.38368487230579185	0.38305509401094395	0.40487967407985265	0.4038727014895924	0.4264378429435773	0.4250415973980937	0.46845886566283573	0.4662906940444327	0.10559426262863829	0.10395974581171769	0.01595318114045341	0.12528753994067188	0.01590931272824747	0.12494302127149126
3.431308796751202	0.344701393270496	0.344752416321348	0.3840122101688114	0.38338152668368497	0.4052064613364505	0.4041985900492302	0.4267637601333319	0.42536663311708833	0.4687823608422976	0.46661336455762203	0.10550559787106432	0.10387247127282087	0.01584914961524575	0.1252205276586693	0.015805558587377533	0.12487612465227471
3.4519841583705158	0.34502873198015815	0.34507887152042327	0.384339423323475	0.3837078340384319	0.40553307237778835	0.4045243026992839	0.4270894485080237	0.42569144127813074	0.46910552409544093	0.46693570630719644	0.10541686510027343	0.10378512974264666	0.015745658588580014	0.12515245515078277	0.01570234357409106	0.12480817081237205
3.47278409944432	0.34535603825227923	0.3454052920418964	0.38466650901697763	0.3840340133298676	0.40585950443335306	0.40484983667709584	0.42741490528384474	0.42601601910548714	0.469428352623383	0.4672577165024435	0.10532806500749793	0.10369772190152564	0.015642705694981274	0.1250833190443501	0.01559966532854773	0.12473915639053246
3.4937093706264992	0.3456833093693935	0.3457316751746686	0.38499346448628025	0.3843600618024956	0.40618575472382107	0.4051751892112276	0.42774012766964564	0.42634036381608403	0.46975084362280967	0.4675793923481686	0.1052391982885521	0.10361024843429663	0.015540288577176042	0.12501311595845266	0.015497521499023392	0.12466907801679383
3.514760727094002	0.34601054260117203	0.34605801819487586	0.3853202869580797	0.38468597669060955	0.4065118204610378	0.4055003575214372	0.4280651128669208	0.4266644726194947	0.47007299428597915	0.46790073104469654	0.10515026564384489	0.10352271003032569	0.015438404886040757	0.12494184250387264	0.015395909741972247	0.12459793231316496
3.535938928574102	0.3463377352043762	0.34638431836584427	0.3856469736487785	0.3850117552182641	0.40683769884799464	0.40582533881865973	0.4283898580697964	0.426988342717926	0.4703948018007244	0.4682217297878745	0.10506126777840172	0.10343510738352117	0.015337052280584018	0.12486949528276625	0.015294827721994864	0.12452571589342654
3.557244739371806	0.34666488442281257	0.3467105729380439	0.3859735217644553	0.3853373945992451	0.4071633870788071	0.40615013030498415	0.42871436046501604	0.4273119713062057	0.470716263350456	0.4685423857690749	0.10497220540187757	0.10334744119235234	0.015236228428005205	0.12479607088937428	0.015194273111783119	0.12445242536273327
3.578678928397448	0.34699198748728616	0.3470367791490433	0.3862999285008342	0.3856628920370385	0.40748888233869546	0.40647472917363114	0.42903861723192827	0.4276353555717681	0.4710373761141653	0.46886269617519694	0.10488307922857787	0.10325971215986839	0.015135931003626979	0.12472156590948202	0.01509424359218059	0.12437805731828178
3.600242269194432	0.34731904161555477	0.3473629342234646	0.3866261910432553	0.3859882447248028	0.40781418180396006	0.40679913260893413	0.4293626255424736	0.4279584926946416	0.47135813726642795	0.4691826581886707	0.10479388997747535	0.10317192099371017	0.015036157690888174	0.12464597692060408	0.014994736852159463	0.12430260834914009
3.6219355399671502	0.34764604401228294	0.3476890353729374	0.38695230656664475	0.3863134498453372	0.4081392826419625	0.40712333778631554	0.42968638256117087	0.42828137984743475	0.47167854397740655	0.46950226898745917	0.10470463837222525	0.10308406840613248	0.01493690618138288	0.12456930049228276	0.014895750588753032	0.12422607503596339
3.643759523609069	0.34797299186899633	0.34801507979605395	0.3872782722354846	0.3866385045710534	0.4084641820111031	0.40744734187226656	0.4300098854451052	0.42860401419532546	0.4719985934128549	0.46982152574506225	0.10461532514118715	0.10299615511402228	0.0148381741747734	0.12449153318551964	0.0147972825071232	0.1241484539513209
3.6657150077309777	0.3482998823640349	0.3483410646783229	0.3876040852037836	0.3869634060639456	0.4087888770607989	0.4077711420243256	0.43033313134391427	0.428926392896045	0.4723182827341207	0.47014042563051855	0.1045259510174383	0.10290818183891033	0.014739959378875511	0.12441267155354296	0.014699330320508963	0.12406974165979534
3.6878027846894206	0.3486267126625086	0.348666987192125	0.3879297426150468	0.387288151475561	0.4091133649314651	0.4080947353910577	0.4306561173997769	0.4292485130998683	0.4726376090981502	0.4704589658084102	0.10443651673879589	0.10282014930699526	0.014642259509583866	0.12433271214140973	0.014601891750224638	0.12398993471772712
3.710023651615288	0.34895347991625	0.348992844496667	0.3882552416022468	0.3876127379469703	0.4094376427544907	0.4084181191120324	0.4309788407473994	0.4295703719495987	0.4729565696574913	0.4707771434388653	0.10434702304783143	0.10273205824915678	0.014545072290841787	0.12425165148577832	0.014504964525642094	0.1239090296734986
3.732378410442586	0.34928018126376936	0.3493186337379367	0.38858057928779366	0.38793716260873873	0.40976170765221936	0.40874129031780426	0.43130129851400356	0.4298919665805572	0.4732751615602979	0.4710949556775616	0.10425747069188962	0.10264390940097544	0.014448395454717655	0.1241694861156617	0.014408546384206744	0.12382702306740612
3.7548678679373717	0.3496068138302083	0.34964435204865746	0.38890575278350453	0.3882614225808965	0.41008555673792857	0.4090642461298903	0.43162348781931437	0.4302132941205697	0.4735933819503337	0.47141239967573095	0.10416786042310984	0.10255570350275046	0.014352226741310758	0.12408621255175944	0.014312635071407342	0.12374391143184482
3.777492835726878	0.3499333747272948	0.3499699965482429	0.38923075919057665	0.3885855149729092	0.4104091871158071	0.40938698366075094	0.4319454057755472	0.43053435168995385	0.4739112279669767	0.47172947258016207	0.10407819299843682	0.10246744129951776	0.014256563898792152	0.12400182730708309	0.014217228340763555	0.12365969129126597
3.8002541303288	0.3502598610532968	0.3502955643427524	0.38955559559955555	0.3889094368836499	0.41073259588093725	0.409709500013768	0.4322670494873964	0.43085513640150724	0.4742286967452237	0.47204617153320527	0.10398846917964608	0.10237912354106463	0.014161404683386891	0.12391632688664345	0.014122323953809968	0.12357435916202064
3.823152573180761	0.35058626989297653	0.3506210525248446	0.389880259090307	0.38923318540136825	0.41105578011927113	0.4100317922832241	0.43258841605202303	0.43117564536049513	0.47454578541569403	0.4723624936727763	0.10389868973335911	0.10229075098195232	0.014066746859306534	0.12382970778719482	0.01402791968011563	0.12348791155274341
3.8461889906699622	0.3509125983175457	0.35094645817373377	0.3902047467319874	0.38955675760366354	0.4113787369076112	0.4103538575542836	0.43290950255904237	0.43149587566463926	0.4748624911046352	0.47267843613236055	0.10380885543106168	0.10220232438153164	0.01397258819882019	0.12374196649793134	0.013934013297239645	0.12340034496418184
3.8693642141629967	0.35123884338461847	0.35127177835514356	0.3905290555830148	0.38988015055745384	0.4117014633135901	0.41067569290296957	0.4332303060905127	0.4318158244041043	0.4751788109339265	0.4729939960410172	0.10371896704912283	0.10211384450396149	0.013878926482217224	0.12365309950031644	0.013840602590731166	0.12331165588915383
3.892679080035866	0.3515650021381673	0.3515970101212625	0.39085318269104014	0.3902033613189487	0.4120239563956508	0.4109972953961463	0.4335508237209236	0.4321354886614877	0.4754947420210857	0.47330917052338445	0.1036290253688126	0.10202531211822703	0.013785759497768169	0.12356310326794073	0.013747685354147166	0.12322184081307341
3.9161344297041563	0.3518910716084768	0.3519221505106987	0.39117712509291763	0.3905263869336193	0.41234621320302506	0.4113186620914977	0.4338710525171836	0.4324548655118066	0.4758102814792722	0.47362395669968327	0.10353903117632114	0.10193672799815814	0.013693085041708741	0.1234719742662378	0.013655259388974272	0.12313089621308393
3.9397311096534064	0.35221704881209825	0.35224719654843545	0.3915008798146765	0.3908492244361707	0.41266823077571274	0.411639790037506	0.4341909895386097	0.4327739520224876	0.4761254264172929	0.4739383516857231	0.10344898526277749	0.10184809292244795	0.013600900918277148	0.12337970895337946	0.013563322504682063	0.12303881855902432
3.963469971469652	0.3525429307518039	0.35257214524578573	0.3918244438714916	0.3911718708505123	0.41299000614446424	0.4119606762734346	0.4345106318369152	0.4330927452533533	0.4764401739396078	0.4742523525929055	0.10335888842426831	0.10175940767466951	0.013509204939678554	0.12328630377977845	0.013471872518675099	0.12294560431287493
3.987351871870168	0.35286871441654205	0.35289699360034726	0.392147814267655	0.3914943231897297	0.4133115363307577	0.4122813178293045	0.4348299764561987	0.43341124225661315	0.47675452114633554	0.4745659565282307	0.10326874146185645	0.10167067304329848	0.013417994926033572	0.1231917551879036	0.013380907256273389	0.12285124992897067
4.01137767273438	0.3531943967813919	0.3532217385959584	0.3924709879965474	0.3918165784560571	0.41363281834678056	0.41260171172587784	0.43514902043293285	0.43372944007685094	0.47706846513325857	0.47487916059430185	0.10317854518159908	0.10158188982172638	0.013327268705442208	0.12309605961299042	0.013290424550751467	0.12275575185419996
4.035548241134971	0.3535199748075176	0.3535463772026525	0.39279396204060946	0.3921386336408473	0.41395384919541	0.4129218549746357	0.4354677607959536	0.43404733575101345	0.477382002991829	0.4751919618893303	0.10308830039456808	0.10149305880828341	0.01323702411391281	0.12299921348255793	0.013200422243274446	0.12265910652780576
4.059864449369175	0.3538454454421234	0.35387090637661384	0.39311673337131303	0.3924604857245448	0.41427462587019237	0.41324174457776014	0.43578619456644907	0.4343649263084004	0.4776951318091745	0.47550435750714215	0.10299800791686906	0.10140418080625543	0.013147258995351407	0.12290121321642289	0.013110898182903341	0.12256131038155615
4.08432717499025	0.35417080561840797	0.3541953230601326	0.3934392989491333	0.39278213167665665	0.4145951453553235	0.4135613775281132	0.43610431875794853	0.4346822087706528	0.4780078486681049	0.47581634453718225	0.10290766856965895	0.10131525662390421	0.013057971201581253	0.12280205522721133	0.013021850226570209	0.12246235983973008
4.108937300839158	0.35449605225552067	0.3545196241815603	0.3937616557235202	0.39310356845572564	0.4149154046256308	0.41388075080921904	0.43642213037631206	0.4349991801517419	0.4783201506471176	0.47612792006452154	0.10281728317916637	0.10122628707448221	0.012969158592298413	0.12270173591981859	0.01293327623907814	0.12236225131898948
4.133695715076422	0.35482118225851456	0.35484380665526544	0.3940838006328702	0.3934247930093005	0.41523540064655096	0.41419986139524195	0.43673962641972	0.43531583745795954	0.4786320348204041	0.47643908116986194	0.10272685257671105	0.10113727297625856	0.012880819035066438	0.12260025169175037	0.012845174093090606	0.12226098122887663
4.15860331121418	0.35514619251830293	0.3551678673815889	0.3944057306044982	0.3937458022739098	0.41555513037411373	0.414518706250971	0.4370568038786621	0.435632177687907	0.4789434982578576	0.4767498249295434	0.1026363775987225	0.10104821515253169	0.012792950405344783	0.12249759893349221	0.012757541669127903	0.12215854597165787
4.183660988148428	0.35547107991161336	0.35549180324679913	0.39472744255460934	0.39406659317503284	0.41587459075492145	0.4148372823317976	0.4373736597359275	0.4359481978324844	0.47925453802507734	0.4770601484155486	0.10254585908676003	0.10095911443165217	0.012705550586392889	0.12239377402778473	0.012670376855499654	0.12205494194189725
4.208869650191461	0.3557958413009432	0.3558156111230482	0.39504893338827124	0.3943871626270725	0.4161937787261289	0.41515558658369767	0.43769019096659456	0.4362638948748803	0.4795651511833775	0.4773700486955113	0.10245529788753249	0.1008699716470399	0.012618617469311033	0.12228877335023469	0.012583677548359873	0.12195016552716709
4.2342302071045115	0.3561204735345149	0.35613928786832766	0.3953701999993866	0.3947075075333275	0.4165126912154265	0.41547361594321336	0.43800639453802137	0.43657926579056294	0.479875334789794	0.47767952283272164	0.10236469485291792	0.10078078763720688	0.012532148953040334	0.1221825932692866	0.01249744165165545	0.12184421310787741
4.259743574130585	0.3564449734462312	0.3564628303264238	0.39569123927066446	0.39502762478596504	0.4168313251410197	0.4157913673374332	0.4383222674098345	0.43689430754726805	0.4801850858970902	0.47798856788613253	0.10227405083998273	0.1006915632457716	0.0124461429442988	0.12207523014618005	0.012411667077103061	0.12173708105704861
4.285410672027485	0.35676933785563	0.3567862353268735	0.39601204807359336	0.39534751126599277	0.41714967741161185	0.4161088376839743	0.4386378065339202	0.43720901710499016	0.48049440155376566	0.4782971809103679	0.10218336671100182	0.10060229932148258	0.012360597357606196	0.12196668033482183	0.012326351744201602	0.12162876574062409
4.311232427101037	0.3570935635678397	0.35710949968492034	0.39633262326841356	0.3956671638432323	0.4174677449263833	0.4164260238909623	0.4389530088544143	0.4375233914159737	0.48080327880406243	0.4786053589557284	0.10209264333347827	0.10051299671823845	0.012275510115234312	0.1218569401821128	0.012241493580205542	0.12151926351754128
4.337209771238533	0.3574176473735355	0.3574326202014705	0.3966529617040893	0.3959865793762915	0.4177855245749753	0.41674292285701553	0.4392678713076931	0.437837427424701	0.4811117146879736	0.4789130990681991	0.10200188158016515	0.10042365629510286	0.012190879147246036	0.1217460060280331	0.012157090520121372	0.12140857073977429
4.363343641942354	0.35774158604889394	0.3577555936630489	0.3969730602182821	0.39630575471253726	0.41810301323747057	0.41705953147122427	0.4395823908223639	0.43815112206788526	0.48141970624125086	0.47922039828945756	0.10191108232908358	0.10033427891633065	0.012106702391426971	0.1216338742053722	0.012073140506662305	0.12129668375204972
4.389634982363801	0.3580653763555491	0.3580784168417547	0.39729291563732283	0.39662468668806855	0.4184202077843749	0.4173758466131337	0.4398965643192554	0.43846447227445884	0.48172725049541176	0.47952725365687937	0.10182024646354453	0.10024486545138211	0.012022977793290757	0.12152054103997045	0.01198964149025894	0.12118359889228714
4.416084741337141	0.3583890150405476	0.3584010864952182	0.39761252477618564	0.39694337212769	0.4187371050765992	0.41769186515272555	0.4402103887114084	0.4387774749655666	0.48203434447774873	0.479833662203548	0.10172937487216557	0.10015541677494809	0.011939703306079075	0.12140600285087544	0.01190659142904682	0.12106931249152808
4.442693873413836	0.35871249883630485	0.3587235993665565	0.39793188443845895	0.3972618078448841	0.4190537019654421	0.41800758395040033	0.4405238609040678	0.4390901270545549	0.4823409852113363	0.48013962095826146	0.10163846844889887	0.10006593376696743	0.011856876890710133	0.12129025594998666	0.011823988288838017	0.1209538208739076
4.469463338897009	0.3590358244605606	0.3590459521843304	0.3982509914163211	0.3975799906417856	0.4193699952925703	0.41832299985695914	0.4408369777946727	0.4394024254469625	0.4826471697150409	0.48044512694554015	0.101547528093043	0.09997641731264502	0.011774496515813304	0.12117329664278031	0.011741830043106916	0.12083712035676797
4.49639410387609	0.3593589886163349	0.35936814166249986	0.3985698424905112	0.39789791730915436	0.41968598189000417	0.4186381097135865	0.4411497362728486	0.43971436704051353	0.4829528950035281	0.4807501771856359	0.10145655470927117	0.09988686830247757	0.011692560157662513	0.1210551212276414	0.011660114672983113	0.12071920725072971
4.523487140261684	0.3596819879918838	0.35969016450038166	0.39888843443030453	0.39821558462634826	0.4200016585800957	0.4189529103518324	0.441462133220398	0.4400259487251072	0.48325815808727246	0.48105476869453956	0.10136554920764566	0.09979728763227116	0.011611065800177123	0.12093572599616209	0.01157884016721411	0.12060007785947846
4.550743425820648	0.3600048192606558	0.3600120173826047	0.39920676399348415	0.3985329893612982	0.4203170221755148	0.41926739859359413	0.44177416551129256	0.44033716738280987	0.4835629559725653	0.48135889848399	0.10127451250364358	0.09970767620316083	0.011530011434946807	0.12081510723368183	0.011498004522201732	0.1204797284804755
4.578163944211368	0.36032747908124735	0.36033369697906764	0.3995248279263154	0.39885012827048094	0.42063206947923026	0.41958157125110185	0.44208583001166485	0.44064801988784674	0.4838672856615253	0.48166256356148224	0.10118344551817635	0.09961803492163274	0.011449395061153389	0.12069326121854829	0.011417605741926629	0.12035815540427564
4.605749685019276	0.36064996409735955	0.36065519994489503	0.39984262296351947	0.39916699809889283	0.4209467972844927	0.41989542512689704	0.4423971235797999	0.44095850310659335	0.4841711441521063	0.48196576093027677	0.10109234917760967	0.09952836469954551	0.011369214685580609	0.12057018422254373	0.011337641837934953	0.12023535491471193
4.633501643792551	0.3609722709377544	0.3609765229203942	0.4001601458282471	0.3994835955800244	0.421261202374817	0.42020895701381883	0.4427080430661271	0.4412686138975678	0.4844745284381081	0.48226848758940866	0.10100122441378548	0.09943866645415	0.011289468322607021	0.12044587251104133	0.01125811082939343	0.12011132328956364
4.6614208220780515	0.36129439621621057	0.3612976625310123	0.4004773932320525	0.39979991743583404	0.4215752815239667	0.4205221636949865	0.44301858531321353	0.4415783491114223	0.48477743550918506	0.4825707405336962	0.1009100721640449	0.09934894110811011	0.011210153994187344	0.12032032234290568	0.011179010742983664	0.11998605679977459
4.689508227457455	0.36161633653148034	0.3616186153872931	0.4007943618748671	0.40011596037672265	0.42188903149593543	0.4208350419437808	0.4433287471557548	0.44188770559093615	0.4850798623508564	0.48287251675375076	0.10081889337124778	0.09925918958952515	0.011131269729830251	0.12019352997072019	0.011100339612934995	0.1198595517100074
4.717764873583629	0.3619380884672464	0.361939378084834	0.4011110484449741	0.4004317211015071	0.42220244904493276	0.4211475885238303	0.44363852542056836	0.44219668017100816	0.4853818059445163	0.4831738132359869	0.10072768898379438	0.09916941283195269	0.011052813566581499	0.12006549164051705	0.011022095481012961	0.11973180427871455
4.746191780217212	0.3622596485920774	0.36225994720424354	0.40142744961898236	0.40074719629739586	0.42251553091536426	0.4214598001889922	0.44394791692658625	0.4425052696786477	0.48568326326744393	0.4834746269626307	0.10063645995564914	0.09907961177442437	0.01097478354898751	0.119936203591962	0.010944276396469554	0.11960281075786838
4.774789973263409	0.36258101345938604	0.362580319311098	0.40174356206180134	0.40106238263996286	0.42282827384181804	0.4217716736833381	0.4442569184848475	0.44281347093296924	0.4859842312928143	0.48377495491173084	0.10054520724635976	0.0989897873614734	0.01089717772913179	0.11980566205869536	0.010866880416050329	0.11947256739323109
4.803560484809025	0.3629021796073845	0.36290049095589927	0.40205938242661465	0.4013772767931219	0.42314067454904697	0.42208320574113567	0.4445655268984917	0.4431212807451841	0.4862847069897076	0.4840747940571683	0.10045393182108306	0.09889994054315406	0.010819994166564761	0.11967386326796259	0.010789905603961536	0.1193410704243405
4.832504353159697	0.3632231435590425	0.3632204586740321	0.40237490735485565	0.40169187540910267	0.423452729751953	0.4223943930868343	0.44487373896275095	0.4434286959185936	0.4865846873231213	0.48437414136866713	0.10036263465060186	0.09881007227506165	0.01074323092831353	0.11954080344099793	0.010713350031890556	0.11920831608480853
4.861622622877388	0.3635439018220435	0.36354021898572136	0.40269013347618193	0.4020061751284244	0.42376443615557136	0.4227052324350489	0.4451815514649447	0.443735713248583	0.486884169253981	0.48467299381180423	0.10027131671135193	0.09872018351835897	0.01066688608886679	0.11940647879292499	0.010637211778948163	0.11907430060212221
4.890916344818065	0.36386445088874203	0.3638597683959903	0.4030050574084497	0.40232017257987224	0.42407579045505484	0.4230157204905439	0.4454889611844721	0.4440423295226138	0.4871831497391503	0.48497134834802086	0.10017997898544272	0.09863027523979269	0.010590957730134853	0.11927088553274245	0.010561488931647212	0.11893902019745894
4.9203865761696335	0.36418478723612113	0.36417910339461756	0.40331967575768973	0.402633864380471	0.4243867893356571	0.4233258539482165	0.4457959648928062	0.44434854152021774	0.4874816257314438	0.48526920193463297	0.10008862246067941	0.09854034841172142	0.01051544394145143	0.11913401986355154	0.010486179583923061	0.11880247108634023
4.950034380490085	0.36450490732574903	0.3644982204560952	0.4036339851180815	0.40294724713546237	0.42469742947271866	0.42363562949308353	0.4461025593534871	0.44465434601299036	0.4877795941796373	0.4855665515248422	0.09999724813058616	0.09845040401213213	0.010440342819555859	0.11899587798249911	0.010411281837097164	0.11866464947834743
4.979860827745887	0.3648248076037372	0.3648171160395869	0.40394798207192945	0.4032603174382783	0.42500770753165024	0.42394504380026404	0.446408741322117	0.44495973976458497	0.4880770520284807	0.4858633940677478	0.09990585699442994	0.09836044302466904	0.010365652468578013	0.11885645608100504	0.010336793799838873	0.11852555157702227
5.009866994350591	0.3651444845006975	0.3651357865888855	0.40426166318963785	0.40357307187051855	0.4253176201679191	0.424254093534965	0.44671450754635317	0.44526471953070645	0.48837399621870903	0.4861597265083577	0.0998144500572409	0.09827046643865057	0.010291370999993	0.11871575034444959	0.010262713588197414	0.11838517358044953
5.040053963203681	0.36546393443169956	0.3654542285323718	0.4045750250296866	0.4038855070019256	0.4256271640270314	0.42456277535246717	0.44701985476590295	0.44556928205910556	0.48867042368705493	0.4864555457876002	0.09972302832983816	0.09818047524909494	0.010217496532636261	0.11857375695259975	0.010189039325529059	0.11824351168075964
5.070422823729659	0.36578315379622894	0.36577243828297223	0.40488806413860695	0.4041976193903606	0.42593633574452056	0.42487108589810807	0.4473247797125183	0.44587342408957387	0.4889663313662611	0.486750848842336	0.09963159282885212	0.0980904704567444	0.010144027192689364	0.1184304720797229	0.010115769142510445	0.11810056206437025
5.100974671917351	0.36610213897814453	0.36609041223811684	0.40520077705095686	0.4045094055817794	0.42624513194592994	0.4251790218072693	0.44762927910998945	0.4461771423539364	0.48926171618509284	0.4870456326053702	0.09954014457674729	0.09800045306808366	0.010070961113617827	0.11828589189413208	0.010042901177127916	0.11795632091234154
5.131710610359471	0.36642088634563685	0.36640814677969896	0.4055131602892978	0.40482086211020896	0.4265535492467995	0.42548657970536125	0.44793334967414156	0.44648043357604905	0.48955657506835065	0.4873398940054647	0.09944868460184791	0.09791042409536936	0.009998296436207532	0.11814001255885387	0.009970433574621573	0.11781078439989301
5.1626317482924104	0.36673939225118574	0.36672563827403226	0.4058252103641706	0.40513198549772317	0.4268615842526513	0.4257937562078077	0.44823698811282786	0.446783294471791	0.4898509049368834	0.4876336299673504	0.09935721393835843	0.09782038455664906	0.009926031308508776	0.11799283023135843	0.009898364487519018	0.11766394869707142
5.193739201636265	0.3670576530315184	0.36704288307181104	0.4061369237740713	0.4054427722544208	0.427169233558975	0.4261005479200346	0.4485401911259264	0.4470857217490616	0.4901447027076014	0.4879268374117409	0.09926573362639171	0.09773033547578494	0.009854163885834488	0.11784434106365893	0.009826692075584731	0.11751580996838129
5.225034093035115	0.3673756650075682	0.3673598775080675	0.40644829700542856	0.40575321887840016	0.427476493751214	0.4264069514374523	0.4488429554053341	0.447387712107774	0.49043796529348976	0.48821951325534396	0.09917424471198805	0.09764027788247966	0.009782692330727372	0.11769454120229739	0.009755414505785431	0.11736636437281334
5.256517551897525	0.3676934244844321	0.3676766179021314	0.40675932653257896	0.40606332185573735	0.42778336140475065	0.42671296334544423	0.4491452776349627	0.44768926223985217	0.4907306896036221	0.4885116544108763	0.09908274824714358	0.09755021281229899	0.00971161481297056	0.11754342678877094	0.009684529952323828	0.11721560806439868
5.288190714437326	0.3680109277513306	0.36799310055758916	0.4070700088177451	0.40637307766046266	0.4280898330848946	0.42701858021935246	0.449447154490736	0.4479903688292254	0.4910228725431748	0.48880325778707523	0.0989912452898341	0.09746014130669585	0.009640929509536988	0.11739099395911978	0.009614036596571118	0.11706353719164042
5.320054723714605	0.3683281710815644	0.3683093217622427	0.40738034031101145	0.4066824827545377	0.4283959053468665	0.42732379862446374	0.4497485826405832	0.4482910285518247	0.4913145110134401	0.48909432028871386	0.09889973690403682	0.09737006441303529	0.009570634604595618	0.11723723884431081	0.009543932627075868	0.11691014789808207
5.352110729676963	0.3686451507324749	0.3686252777880685	0.4076903174503019	0.40699153358783263	0.4287015747357873	0.42762861511599687	0.4500495587444373	0.4485912380755786	0.4916056019118415	0.4893848388166142	0.09880822415975919	0.09727998318461872	0.009500728289479454	0.11708215757033713	0.009474216239529376	0.11675543632200913
5.384359889201005	0.3689618629454016	0.36894096489117734	0.4079999366613564	0.4073002265981037	0.4290068377866628	0.42793302623908847	0.4503500794542295	0.44889099406040867	0.49189614213194716	0.4896748102676605	0.09871670813306016	0.09718989868070609	0.00943120876265624	0.11692574625779173	0.009404885636777216	0.11659939859697488
5.41680336613411	0.3692783039456421	0.36925637931177385	0.40830919435770996	0.40760855821097103	0.42931169102437183	0.42823702852878215	0.4506501414138882	0.44919029315822745	0.4921861285634856	0.4899642315348156	0.09862518990607821	0.09709981196654431	0.00936207422974622	0.1167680010227059	0.009335939028758844	0.11644203085133142
5.44944233133642	0.3695944699424107	0.36957151727411586	0.4086180869406677	0.40791652483989543	0.42961613096365336	0.42854061851001246	0.4509497412593329	0.4494891320129337	0.4924755580923602	0.49025309950713286	0.09853367056705459	0.0970097241133911	0.009293322903457302	0.11660891797589557	0.00926737463249605	0.11628332920841444
5.482277962723094	0.36991035712879744	0.36988637498647403	0.4089266107992846	0.4082241228861575	0.42992015410909273	0.42884379269759465	0.4512488756184729	0.4497875072604095	0.4927644276006647	0.49054141106977295	0.09844215121035928	0.09691963619853772	0.009224953003609926	0.11644849322358652	0.009199190672121382	0.1161232897870832
5.515311445306831	0.3702259616817279	0.37020094864109193	0.40923476231034234	0.40853134873883473	0.43022375695511117	0.42914654759621157	0.45154754111120454	0.45008541552851733	0.4930527339666982	0.4908291631040173	0.09835063293651877	0.09682954930533719	0.009156962757097986	0.11628672286721553	0.009131385378816859	0.11596190870146472
5.548543971240616	0.3705412797619219	0.370515234414146	0.40954253783832734	0.40883819877478017	0.4305269359859514	0.42944887970040174	0.4518457343494069	0.45038285343709755	0.493340474064981	0.4911163524872848	0.09825911685223793	0.09673946452322883	0.009089350397847085	0.11612360300334501	0.009063956990777555	0.11579918206059858
5.581976739860765	0.37085630751385396	0.3708292284657054	0.4098499337354094	0.4091446693586008	0.43082968767566654	0.42975078549454543	0.45214345193694144	0.45067981759796477	0.49362764476627086	0.49140297609314576	0.09816760407043046	0.09664938294776235	0.00902211416683496	0.11595912972403255	0.008996903753239138	0.11563510596919002
5.615610957730194	0.37117104106571225	0.3711429269396927	0.41015694634141975	0.4094507568426359	0.4311320084881079	0.4300522614528556	0.4524406904696481	0.450976304614907	0.493914242937579	0.4916890307913392	0.09807609571024152	0.09655930568062683	0.008955252312058626	0.11579329911688774	0.008930223918437896	0.11546967652743945
5.649447838681973	0.3714854765293589	0.371456325963844	0.41046357198382927	0.4097564575669357	0.43143389487691364	0.43035330403936317	0.4527374465353436	0.4512723110836817	0.49420026544218604	0.4919745134477866	0.09798459289707613	0.09646923382967379	0.00888876308849973	0.11562610726483058	0.008863915745588535	0.11530288983104242
5.6834886038631165	0.37179961000028955	0.3717694216496692	0.41076980697772786	0.4100617678592404	0.4317353432854959	0.4306539097079087	0.45303371671382053	0.4515678335920156	0.4944857091396595	0.4922594209246109	0.09789309676262617	0.09637916850894648	0.008822644758128995	0.11545755024657467	0.008797977500869969	0.11513474197126072
5.717734481778674	0.3721134375575934	0.37208221009241277	0.4110756476258021	0.4103666840349592	0.43203635014703173	0.4309540749021274	0.4533294975768441	0.45186286871960074	0.49477057088586984	0.49254375008014983	0.09780160844489598	0.09628911083870276	0.008756895589881353	0.11528762413649929	0.008732407457397784	0.11496522903505024
5.75218670833605	0.3724269552639142	0.3723946873710149	0.41138109021831604	0.4106712023971496	0.43233691188444934	0.43125379605544145	0.45362478568815207	0.4521574130380951	0.4950548475330081	0.49282749776897544	0.09771012908822946	0.09619906194544446	0.00869151385960798	0.11511632500453572	0.008667203895217135	0.11479434710507519
5.786846526889619	0.3727401591654099	0.3727068495480719	0.41168613103308876	0.41097531923649677	0.43263702491041883	0.4315530695910457	0.4539195776034532	0.45245146311111945	0.4953385359296039	0.4931106608419089	0.09761865984333917	0.09610902296194271	0.00862649785010472	0.11494364891665043	0.008602365101287646	0.11462209226004916
5.821715188285586	0.37305304529171285	0.37301869266979715	0.4119907663354747	0.41127903083129286	0.4329366856273406	0.4318518919219011	0.4542138698704256	0.4527450154942578	0.49562163292054146	0.4933932361460391	0.09752720186733108	0.09601899502726711	0.008561845851056127	0.11476959193463188	0.008537889369436336	0.11444846057436564
5.856793950907131	0.37336560965589133	0.373330212765983	0.41229499237834255	0.41158233344741707	0.4332358904273353	0.4321502594507186	0.4545076590287169	0.45303806673505476	0.49590413534707944	0.4936752205247389	0.09743575632373541	0.09592897928681031	0.00849755615903014	0.11459415011616159	0.008473775000363837	0.11427344811833962
5.892084080719833	0.37367784825440936	0.3736414058499611	0.4125988054020552	0.4118852233383151	0.4335346356922324	0.4324481685699543	0.4548009416099428	0.4533306133730162	0.4961860400468672	0.4939566108176841	0.09734432438253221	0.09583897689231802	0.008433627077460315	0.11441731951509837	0.00841002030162219	0.11409705095861966
5.927586851317345	0.37398975706708854	0.3739522679185645	0.41290220163445013	0.4121876967449801	0.43383291779356165	0.43274561566179487	0.4550937141376875	0.4536226519396083	0.49646734385396574	0.49423740386087034	0.09725290722018036	0.09574898900191516	0.008370056916617408	0.11423909618136463	0.008346623587590862	0.1139192651578469
5.963303543967366	0.3743013320570681	0.37426279495208903	0.41320517729081896	0.41248974989593207	0.434130733092541	0.43304259709815146	0.4553859731275032	0.45391417895825736	0.4967480435988636	0.4945175964866319	0.0971615060196459	0.09565901678013497	0.008306843993597823	0.11405947616107426	0.008283583179455434	0.11374008677491076
5.999235447657878	0.37461256917076696	0.37457298291425506	0.41350772857388746	0.4127913790071987	0.43442807794006916	0.4333391092406461	0.45567771508691024	0.4542051909443492	0.497028136108498	0.49479718552366014	0.09707012197043184	0.0955690613979459	0.008243986632309408	0.11387845549673159	0.008220897405176508	0.1135595118647501
6.035383859143656	0.3749234643378444	0.37488282775216936	0.41380985167379697	0.4130925802822959	0.4347249486767137	0.43363514844060463	0.4559689365153978	0.45449568440523036	0.49730761820627345	0.4950761677970221	0.09697875626860505	0.09547912403278232	0.008181483163430592	0.11369603022711772	0.008158564599503926	0.11337753647910631
6.071750082993084	0.3752340134711617	0.37519232539628655	0.4141115427680839	0.41339334991220905	0.4350213416327038	0.43393071103904707	0.45625963390442364	0.4547856558402076	0.49758648671208083	0.4953545401281797	0.09688741011682629	0.09538920586856979	0.008119331924413054	0.1135121963874326	0.00809658310393857	0.11319415666599753
6.108335431635222	0.3755442124667438	0.3755014717603727	0.41441279802166114	0.41369368407537377	0.43531725312791886	0.43422579336667805	0.4565498037374161	0.4550751017405493	0.4978647384423178	0.4956322993350089	0.09679608472438127	0.09529930809575697	0.008057531259444417	0.11332695000942294	0.008034951266689738	0.11300936846981813
6.145141225407182	0.3758540572037412	0.37581026274146606	0.41471361358679953	0.4139935789376566	0.4356126794718817	0.43452039174387724	0.45683944248977437	0.45536401858948583	0.49814237020990915	0.49590944223182026	0.09670478130720714	0.09520943191134408	0.00799607951944914	0.11314028712152435	0.00797366744268313	0.11282316793166558
6.182168792601758	0.3761635435443915	0.37611869421983996	0.41501398560310787	0.41429303065233697	0.4359076169637483	0.4348145024806917	0.45712854662886976	0.455652402862211	0.4984193788243261	0.496185965629377	0.09661350108792499	0.09511957851891246	0.007934975062046767	0.11295220374877601	0.00791272999355197	0.11263555108952517
6.2194194695153895	0.3764726673339818	0.376426762058966	0.4153139101975155	0.4145920353600892	0.4362020618923001	0.43510812187682757	0.45741711261404744	0.45594025102588337	0.49869576109160835	0.49646186633491685	0.09652224529586786	0.0950297491286527	0.007874216251550159	0.11276269591306232	0.007852137287589045	0.1124465139780284
6.256894600496366	0.3767814244008102	0.37673446210547623	0.4156133834842529	0.4148905891889631	0.43649601053593534	0.4354012462216406	0.45770513689662856	0.45622755953962796	0.49897151381438426	0.4967371411521721	0.09643101516711425	0.09493994495739755	0.007813801458931735	0.11257175963308441	0.007791887699720945	0.11225605262846727
6.294595537993358	0.3770898105561492	0.37704179018912587	0.41591240156483444	0.41518868825436706	0.4367894591626612	0.4356938717941283	0.4579926159199119	0.4565143248545373	0.49924663379189227	0.4970117868813895	0.09633981194451563	0.09485016722864813	0.00775372906181282	0.11237939092451654	0.007731979611529383	0.11206416306939104
6.332523642604218	0.377397821594207	0.37734874212275676	0.4162109605280395	0.41548632865904966	0.43708240403008575	0.4359859948629235	0.4582795461191758	0.4568005434136748	0.4995211178200024	0.4972858003193528	0.0962486368777284	0.094760417172608	0.007693997444436995	0.11218558580000604	0.007672411411210334	0.1118708413264784
6.370680283125076	0.37770545329209093	0.37765531370226035	0.416509056449895	0.4157835064930821	0.4373748413854103	0.4362776116862856	0.458565923921682	0.4570862116520772	0.4997949626912388	0.49755917825940316	0.09615749122324782	0.09467069602621427	0.007634604997654115	0.11199034026931542	0.0076131814935145314	0.11167608342191215
6.40906683659976	0.37801270140977017	0.3779615007065412	0.4168066853936581	0.4160802178338408	0.43766676746542177	0.4365687185120915	0.45885174574667603	0.4573713259967552	0.5000681651948008	0.4978319174914609	0.09606637624443286	0.09458100503316465	0.007575550118900765	0.11179365033943611	0.007554288259804309	0.11147988537577191
6.447684688369473	0.3783195616900381	0.37826729889748006	0.4171038434097978	0.41637645874599055	0.43795817849648616	0.43685931157783325	0.45913700800539353	0.4576558828666986	0.5003407221165864	0.49810401480204775	0.09597529321154803	0.09449134544395191	0.007516831212186048	0.11159551201480156	0.007495730117978994	0.11128224320520985
6.486535232122802	0.37862602985847615	0.3785727040198978	0.4174005265359789	0.41667222528146663	0.43824907069454166	0.4371493871106056	0.45942170710106073	0.45793987867287805	0.5006126302392149	0.498375466974309	0.09588424340178567	0.09440171851589503	0.007458446688064058	0.11139592129710252	0.0074375054824562525	0.11108315292452176
6.525619869945995	0.37893210162341606	0.37887771180151897	0.4176967307970443	0.4169675134794589	0.43853944026509095	0.43743894132710287	0.4597058394288989	0.45822330981824905	0.5008838863420493	0.4986462707880363	0.09579322809930328	0.09431212551317054	0.007400394963599233	0.1111948741853439	0.007379612774190747	0.110882610545886
6.564940012373588	0.37923777267590447	0.37918231795293655	0.4179924522049985	0.4172623193663948	0.4388292834031953	0.4377279704336118	0.45998940137612887	0.45850617269775595	0.5011544872012211	0.49891642301969047	0.09570224859525542	0.09422256770684574	0.007342674462377019	0.1109923666762711	0.007322050420608406	0.11068061207872404
6.604497078439295	0.3795430386896653	0.37948651816757445	0.41828768675899003	0.4175566389559226	0.4391185962934685	0.4380164706260038	0.46027238932197456	0.45878846369833437	0.5014244295896529	0.4991859204424243	0.09561130618782909	0.09413304637490943	0.0072852836144639	0.1107883947642847	0.0072648168556073145	0.11047715353018361
6.644292495727218	0.37984789532106417	0.3797903081216536	0.41858243044529697	0.417850468248896	0.4394073751100705	0.43830443808973096	0.4605547996376669	0.45907017919891707	0.5016937102770829	0.49945475982610715	0.0955204021822709	0.09404356280230607	0.007228220856389633	0.11058295444138366	0.007207910519551497	0.11027223090529503
6.684327700423376	0.3801523382090719	0.3800936834741548	0.4188766792373085	0.41814380323335704	0.4396956160167016	0.4385918689998191	0.4608366286864491	0.45935131557043773	0.5019623260300894	0.4997229379373482	0.09542953789092767	0.09395411828096999	0.007171484631144587	0.11037604169766269	0.007151329859219402	0.11006584020668697
6.724604137367524	0.3804563629752286	0.3803966398667841	0.41917042909551083	0.4184366398845217	0.43998331516659794	0.438878759520862	0.4611178728235816	0.45963186917583504	0.5022302736121155	0.49999045153952015	0.09533871463327538	0.09386471410985464	0.007115073388122006	0.11016765252081484	0.007095073327816337	0.10985797743522596
6.76512326010531	0.380759965223608	0.3806991729239374	0.4194636759674703	0.4187289741647626	0.4402704687025239	0.43916510580701806	0.46139852839634654	0.4599118363700591	0.5024975497834941	0.5002572973927848	0.09524793373595589	0.09377535159497266	0.0070589855831357795	0.10995778289681368	0.007039139384935389	0.10964863858964691
6.805886530940724	0.3810631405407812	0.3810012782526653	0.419756415787818	0.41902080202359554	0.44055707275677036	0.4394509040020027	0.461678591744054	0.4601912135000755	0.5027641513014743	0.5005234722541181	0.09515719653281117	0.09368603204942402	0.007003219678386685	0.10974642880970009	0.006983526496518344	0.10943781966653887
6.846895420988873	0.3813658844957822	0.3813029514426378	0.42004864447823503	0.41931211939766305	0.44084312345114657	0.4397361502390845	0.4619580591980475	0.46046999690487095	0.5030300749202453	0.5007889728773337	0.0950665043649179	0.09359675679343252	0.006947774142425089	0.10953358624152543	0.006928233134894768	0.10922551666124036
6.888151410229076	0.38166819264007085	0.3816041880661103	0.4203403579474364	0.41960292221071976	0.4411286168969779	0.4400208406410827	0.4622369270817097	0.46074818291546	0.5032953173909641	0.5010537960131108	0.09497585858062325	0.09350752715438243	0.006892647450155387	0.10931925117279206	0.006873257778702069	0.10901172556702932
6.92965598755826	0.3819700605074993	0.38190498367788783	0.4206315520911568	0.4198932063736182	0.44141354919509973	0.4403049713203587	0.4625151917104687	0.46102576785489047	0.5035598754617816	0.5013179384090185	0.09488526053557944	0.09341834446685109	0.0068378380828244545	0.1091034195825955	0.0068185989128908275	0.10879644237557784
6.971410650844719	0.3822714836142764	0.3822053338152915	0.4209222227921361	0.4201829677842931	0.4416979164358566	0.4405885383788165	0.4627928493918053	0.46130274803825	0.5038237458778694	0.5015813968095426	0.09479471159278081	0.09332921007264665	0.006783344527951485	0.10888608744814121	0.0067642550287114744	0.10857966307735012
7.01341690698215	0.3825724574589318	0.38250523399812364	0.42121236592010397	0.4204722023277486	0.44198171469909303	0.44087153790789574	0.463069896425259	0.4615791197726722	0.5040869253814468	0.5018441679561128	0.0947042131225998	0.09324012532083978	0.006729165279359073	0.10866725074548356	0.006710224623662775	0.1083613836609203
7.055676271944047	0.3828729775222825	0.3828046797286338	0.42150197733176664	0.4207609058760433	0.4422649400541565	0.4411539659885691	0.4633463291024356	0.46185487935734454	0.5043494107118087	0.5021062485871283	0.094613766502823	0.09315109156780431	0.0066752988371465705	0.10844690544954005	0.006656506201530021	0.10814160011415197
7.098190270838397	0.3831730392673984	0.3831036664914848	0.42179105287079216	0.4210490742882766	0.44254758855988896	0.44143581869134074	0.46362214370701543	0.46213002308351586	0.5046111986053538	0.5023676354379871	0.09452337311869087	0.09306211017725263	0.006621743707624361	0.10822504753349449	0.006603098272311314	0.10792030842350187
7.1409604379627405	0.3834726381395662	0.3834021897537188	0.42207958836779713	0.4213367034105752	0.44282965626462595	0.44171709207624077	0.46389733651475934	0.4624045472345027	0.5048722857956119	0.5026283252411129	0.09443303436293068	0.09297318252027052	0.006568498403349388	0.10800167296983432	0.006549999352191804	0.10769750457390614
7.183988316859528	0.38377176956625675	0.3837002449647234	0.4223675796403326	0.4216237890760796	0.443111139206194	0.44199778219282293	0.4641719037935185	0.46267844808569747	0.5051326690132737	0.5028883147259819	0.09434275163579899	0.09288430997535556	0.0065155614430842945	0.10777677773008065	0.006497207963572116	0.10747318454970411
7.227275460371831	0.3840704289570903	0.3839978275561983	0.42265502249287124	0.4219103271049312	0.4433920334119079	0.4422778850801635	0.46444584180324155	0.46295172190457784	0.5053923449862195	0.5031476006191538	0.09425252634511581	0.09279549392845592	0.006462931351761014	0.10755035778453248	0.006444722635024824	0.10724734433436822
7.270823430699384	0.3843686117038026	0.38429493294212225	0.4229419127167937	0.4221963133042592	0.4436723348985676	0.4425573967668584	0.4647191467959843	0.46322436495071395	0.5056513104395486	0.5034061796442989	0.09416235990630722	0.09270673577300648	0.0064106066604905365	0.10732240910310509	0.0063925419012704765	0.10701997991060352
7.31463379945495	0.38466631318021094	0.38459155651871896	0.42322824609037607	0.4224817434681677	0.44395203967245866	0.4428363132710214	0.4649918150159178	0.4634963734757778	0.505909562095609	0.5036640485222282	0.09407225374244091	0.09261803690996917	0.006358585906512282	0.1070929276545769	0.006340664303145616	0.10679108726010611
7.358708147721062	0.3849635287421812	0.3848876936644251	0.4235140183787778	0.42276661337772364	0.4442311437293464	0.4431146306002811	0.465263842699338	0.46376774372355223	0.5061670966740281	0.5039212039709233	0.09398220928426589	0.09252939874787013	0.006306867633192326	0.10686190940738527	0.006289088387597452	0.10656066236411732
7.403048066107065	0.38526025372759315	0.38518333973985647	0.42379922533402725	0.4230509188009446	0.44450964305447976	0.4433923447517815	0.46553522607467623	0.4640384719299403	0.5064239108917432	0.5041776427055649	0.09389222797025745	0.09244082270283947	0.0062554503900251746	0.10662935032976861	0.006237812707688306	0.10632870120372218
7.447655154806527	0.3855564834563087	0.38547849008777607	0.4240838626950124	0.42333465549278637	0.4447875336225864	0.4436694517121806	0.4658059613625074	0.4643085543229753	0.5066800014630325	0.5044333614385661	0.09380231124664852	0.09235231019865148	0.006204332732542284	0.10639524638897058	0.006186835822513004	0.10609519975912463
7.49253102365499	0.3858522132301371	0.38577314003306057	0.4243679261874665	0.42361781919513164	0.44506481139787235	0.4439459474576472	0.46607604477556197	0.4645779871228298	0.5069353650995464	0.5046883568796002	0.09371246056747874	0.09226386266676265	0.006153513222361795	0.1061595935522206	0.006136156297241513	0.10586015401058546
7.537677292188054	0.386147438332803	0.38606728488266917	0.4246514115239571	0.42390040563677783	0.44534147233402227	0.4442218279538641	0.46634547251873504	0.4648467665418279	0.5071899985103397	0.5049426257356344	0.09362267739463057	0.09217548154635627	0.0061029904271503455	0.10592238778680496	0.006085772703068315	0.10562355993823758
7.583095589699846	0.38644215402991366	0.3863609199256101	0.42493431440387514	0.4241824105334271	0.4456175123741998	0.44449708915602487	0.46661424078909847	0.46511488878445467	0.5074438984019041	0.5051961647109603	0.09353296319787208	0.09208716828437924	0.006052762920591093	0.10568362505979678	0.0060356836171839845	0.10538541352184438
7.628787555301809	0.3867363555689256	0.3866540404329093	0.42521663051342334	0.42446382958767376	0.4458929274510457	0.4447717270088347	0.466882345775912	0.46538235004736644	0.5076970614782002	0.5054489705072265	0.09344331945490005	0.09199892433558372	0.006002829282360622	0.10544330133821234	0.005985887622766306	0.1051457107413114
7.674754837981857	0.3870300381791124	0.386946641657578	0.4254983555256047	0.4247446584889944	0.4461677134866796	0.4450457374465103	0.4671497836606337	0.4656491465194042	0.5079494844406913	0.5057010398234707	0.09335374765138062	0.09191075116257254	0.005953188098129836	0.10520141258950844	0.005936383308987381	0.10490444757709838
7.720999096663877	0.3873231970715329	0.38723871883458194	0.4257794851002124	0.4250248929137376	0.4464418663927005	0.44531911639278304	0.4674165506169335	0.4659152743816043	0.5082011639883771	0.5059523693561538	0.0932642492809941	0.09182265023583748	0.005903837959514213	0.10495795478099978	0.005887169270949677	0.10466162000965085
7.767522000267617	0.38761582743899764	0.38753026718080796	0.42606001488381895	0.4253045285251124	0.4467153820701857	0.4455918597608956	0.4676826428107043	0.4661807298072099	0.5084520968178272	0.506202955799192	0.09317482584547722	0.09173462303380422	0.005854777464084471	0.10471292388074005	0.005838244109674484	0.10441722401964171
7.814325227768903	0.38790792445603833	0.38782128189503434	0.42633994050976626	0.4255835609731796	0.4469882564096955	0.4458639634536066	0.4679480564000749	0.4664455089616844	0.508702279623216	0.5064527958439917	0.09308547885466584	0.09164667104287423	0.005806005215335475	0.10446631585722344	0.005789606432104577	0.10417125558839757
7.861410468260233	0.3881994832788748	0.38811175815789867	0.4266192575981546	0.42586198589484103	0.4472604852912709	0.4461354233631894	0.4682127875354228	0.4667096080027231	0.5089517090963572	0.506701886179483	0.09299620982654232	0.09155879575746864	0.005757519822647161	0.10421812667948416	0.0057412548510615835	0.10392371069788453
7.908779421011744	0.38849049904538396	0.3884016911318665	0.4268979617558348	0.4261397989138303	0.4475320645844385	0.4464062353714367	0.46847683235938786	0.46697302308026767	0.5092003819267401	0.5069502234921553	0.09290702028727632	0.09147099868007372	0.005709319901290755	0.10396835231726698	0.005693187985255754	0.10367458533096396
7.956433795532517	0.388780966875068	0.388691075961201	0.42717604857639646	0.42641699564070307	0.44780299014820973	0.44667639534966025	0.46874018700688613	0.46723575033651876	0.5094482948015645	0.5071978044660921	0.09281791177127503	0.09138328132128538	0.005661404072398568	0.10371698874118351	0.00564540445921935	0.10342387547099463
8.004375311632296	0.3890708818690229	0.38897990777193164	0.4274535136401599	0.4266935716728289	0.448073257831086	0.4469458991586942	0.4690028476051229	0.4674977859059489	0.5096954444057774	0.5074446257830068	0.09272888582122486	0.09129564519984988	0.005613770962940023	0.10346403192293963	0.005597902903317298	0.10317157710245795
8.052605699483543	0.3893602391099069	0.389268181671824	0.42773035251416686	0.4269695225943817	0.4483428634710589	0.4472147426488973	0.4692648102736081	0.4677591259153192	0.5099418274221098	0.5076906841222789	0.09263994398814014	0.09120809184271662	0.005566419205699447	0.10320947783496592	0.005550681953732983	0.10291768621090114
8.101126699683881	0.3896490336619102	0.3895558927503483	0.4280065607521723	0.427244843976331	0.44861180289561425	0.44748292166015646	0.4695260711241702	0.46801976648369115	0.5101874405311143	0.5079359761609904	0.09255108783140717	0.09112062278507893	0.005519347439276956	0.10295332245135569	0.005503740252429168	0.10266219878307936
8.149940063318896	0.3899372605707232	0.38984303607865034	0.4282821338946347	0.427519531376434	0.44888007192173646	0.44775043202188936	0.46978662626097206	0.46827970372244304	0.5104322804112018	0.5081804985739637	0.09246231891883537	0.09103323957042297	0.0054725543080413885	0.10269556174718275	0.005457076447131115	0.10240511080698411
8.199047552025359	0.39022491486350586	0.39012960670952046	0.4285570674687084	0.42779358033922754	0.4491476663559094	0.44801726955304816	0.4700464717805262	0.46853893373528455	0.5106763437386814	0.5084242480337983	0.09237363882670416	0.09094594375057341	0.005426038462119642	0.10243619169899887	0.00541068919132659	0.10214641827215587
8.248450938054788	0.39051199154885713	0.3904155996773633	0.42883135698823577	0.4280669863960199	0.44941458199412315	0.44828343006212423	0.4703056037717094	0.46879745261827316	0.5109196271877977	0.5086672212109089	0.0922850491398073	0.09085873688574371	0.00537979855738957	0.10217520828501847	0.005364577144224114	0.10188611716965568
8.298152004337403	0.390798485616785	0.39070100999816904	0.42910499795373935	0.4283397450648836	0.44968081462187603	0.4485489093471512	0.47056401831578193	0.46905525645982915	0.5111621274307708	0.5089094147735654	0.09219655145150966	0.09077162054458164	0.005333833255435572	0.10191260748494813	0.00531873897072721	0.10162420349209356
8.348152544546481	0.39108439203867473	0.390985832669482	0.42937798585241377	0.42861185185064804	0.4499463600141805	0.4488137031957098	0.47082171148640006	0.4693123413407528	0.5114038411378357	0.5091508253879303	0.09210814736378833	0.09068459630421952	0.0052881412235485925	0.10164838528041287	0.005273173341442394	0.10136067323389852
8.398454363163072	0.39136970576726016	0.3912700626703728	0.4296503161581189	0.42888330224489174	0.4502112139355666	0.44907780738493275	0.4710786793496365	0.4695687033342405	0.5116447649772822	0.5093914497180991	0.09201983848728999	0.09059766575032453	0.005242721134703032	0.1013825376549704	0.005227878932632102	0.10109552239148911
8.449059275541144	0.39165442173659243	0.39155369496140746	0.4299219843313733	0.42915409172593705	0.4504753721400894	0.4493412176815102	0.47133491796399646	0.4698243385059021	0.5118848956154974	0.5096312844261405	0.09193162644137738	0.09051083047714495	0.005197571667532763	0.10111506059416797	0.005182854426220906	0.10082874696337285
8.49996910797308	0.391938534862011	0.391836724484619	0.43019298581934656	0.42942421575884204	0.4507388303713317	0.44960392984169506	0.47159042338043505	0.47007924291377917	0.5121242297170049	0.509870326172137	0.09184351285418228	0.0904240920875663	0.0051526915063000445	0.10084595008561337	0.005138098509747557	0.10056034295008942
8.551185697755594	0.39222204004011335	0.3921191461634778	0.4304633160558533	0.42969366979539503	0.4510015843624118	0.44986593961130844	0.4718451916423755	0.47033341260836126	0.5123627639445076	0.5101085716142262	0.09175549936265613	0.090337452193157	0.005108079340899074	0.10057520211938709	0.005093609876363203	0.10029030635448066
8.602710893256043	0.3925049321487254	0.3924009549028629	0.43073297046134723	0.42996244927410854	0.4512636298359888	0.4501272427257462	0.4720992187857285	0.4705868436326061	0.5126004949589305	0.5103460174086419	0.09166758761262415	0.09025091241422423	0.005063733866833786	0.1003028126880281	0.005049387224806523	0.10001863318177584
8.654546553979111	0.3927872060468718	0.39268214558903275	0.43100194444291406	0.4302305496202131	0.4515249625042701	0.45038783490998474	0.47235250083891084	0.47083953202195705	0.5128374194194626	0.5105826602097568	0.09157977925883935	0.09016447437986444	0.005019653785156564	0.10002877778622121	0.005005429259377081	0.09974531943974796
8.706694550633951	0.3930688565747472	0.39296271308959707	0.4312702333942674	0.43049796624565245	0.4517855780690154	0.4506477118785886	0.4726050338228637	0.4710914738043628	0.5130735339836014	0.510818496670126	0.09149207596503205	0.09007813972801629	0.004975837802509098	0.09975309341169236	0.004961734689941544	0.09947036113906904
8.759156765201672	0.3933498785536867	0.3932426522534879	0.43153783269574203	0.43076469454907784	0.45204547222154806	0.4509068693357179	0.4728568137510738	0.47134266500029615	0.5133088353071963	0.5110535234405291	0.09140447940396865	0.08999191010551319	0.004932284631062878	0.09947575556488175	0.00491830223187506	0.09919375429282695
8.811935091003267	0.3936302667861364	0.39352195791093103	0.4318047377142894	0.43103072991584274	0.45230464064275844	0.4511653029751336	0.4731078366295932	0.47159310162277546	0.5135433200444934	0.5112877371700147	0.09131699125750523	0.08990578716814213	0.004888992988516527	0.09919676024922808	0.004875130606064815	0.09891549491713647
8.865031432767935	0.39391001605562487	0.39380062487341805	0.432070943803472	0.431296067717999	0.45256307900311543	0.4514230084802079	0.47335809845705973	0.4718427796773831	0.513776984848181	0.5115211345059455	0.09122961321664402	0.08981977258069204	0.004845961598055837	0.09891610347092694	0.004832218538898481	0.09863557903143771
8.918447706701835	0.3941891211267345	0.3940786479336777	0.4323364463034596	0.4315607033142918	0.45282078296267025	0.4516799815239312	0.47360759522471746	0.4720916951622878	0.5140098263694346	0.5117537120940417	0.09114234698158764	0.08973386801701458	0.0048031891883537625	0.09863378123944244	0.004789564762227805	0.09835400265808403
8.972185840557227	0.3944675767450721	0.39435602186564833	0.43260124054102406	0.4318246320501555	0.4530777481710691	0.4519362177689207	0.4738563229164391	0.47233984406826457	0.5142418412579636	0.511985466578429	0.09105519426179876	0.08964807516007692	0.004760674493553552	0.09834978956791929	0.004747168013339298	0.09807076182266883
9.02624777370205	0.39474537763724105	0.39463274142444993	0.43286532182953597	0.43208784925771	0.45333397026755995	0.4521917128674283	0.47410427750874745	0.47258722237871764	0.514473026162059	0.5122163946016829	0.09096815677605641	0.08956239570202183	0.004718416253234992	0.09806412447269963	0.004705027034960452	0.09778585255435246
9.080635457189915	0.3950225185108128	0.3949088013463562	0.4331286854689602	0.43235035025575713	0.4535894448810021	0.45244646246135134	0.4743514549708376	0.4728338260697013	0.5147033777286398	0.5124464928048762	0.09088123625251474	0.08947683134422195	0.004676413212388653	0.09777678197346518	0.004663140575236646	0.09749927088604693
9.135350853830497	0.3952989940542981	0.3951841963487664	0.43339132674585235	0.4326121303497768	0.4538441676298745	0.4527004621822417	0.4745978512646	0.4730796511099432	0.5149328926033017	0.5126757578276268	0.09079443442876413	0.08939138379734098	0.004634664121421217	0.09748775809394772	0.004621507387693846	0.0972110128541459
9.190395938260405	0.39557479893711917	0.3954589211301793	0.43365324093335583	0.4328731848319242	0.45409813412228833	0.45295370765131443	0.47484346234464264	0.47332469346086675	0.5151615674303657	0.5129041863081447	0.09070775305188616	0.08930605478139118	0.004593167736125281	0.0971970488618723	0.004580126231224391	0.0969210744988942
9.245772697014415	0.39584992780958145	0.395732970370164	0.4339144232911986	0.4331335089810274	0.4543513399559953	0.45320619447945976	0.47508828415831633	0.4735689490766149	0.5153893988529279	0.5131317748832825	0.09062119387852026	0.08922084602579299	0.0045519228176384985	0.09690465030837458	0.004538995870085216	0.0966294518647004
9.301483128597186	0.396124375302846	0.39600633872933394	0.43417486906569	0.4333930980625841	0.4546037807183971	0.45345791826725246	0.4753323126457371	0.4738124139040731	0.5156163835129092	0.5133585201885825	0.09053475867492178	0.08913575926943512	0.00451092813244891	0.0966105584691519	0.004498115073846343	0.09633614099982424
9.357529243555355	0.39639813602890145	0.3962790208493193	0.43443457348971865	0.4336519473287596	0.45485545198655974	0.4537088746049625	0.475575543739812	0.4740550838828953	0.5158425180511056	0.5135844188583285	0.09044844921702506	0.08905079626073899	0.004470182452378957	0.09631476938413641	0.004457482617404196	0.0960411379569166
9.413913064550128	0.39667120458053595	0.3965510113527397	0.43469353178275044	0.43391005201838495	0.4551063493272213	0.45395905907256767	0.4758179733662625	0.4742969549455261	0.5160677991072401	0.513809467525595	0.09036226729050449	0.08896595875771496	0.0044296845545432895	0.09601727909753777	0.0044170972809451925	0.09574443879323269
9.47063662643026	0.39694357553131004	0.39682230484317793	0.434951739150826	0.4341674073569552	0.45535646829680687	0.45420846723976466	0.4760595974436522	0.47453802301722825	0.5162922233200148	0.5140336628222995	0.09027621469084217	0.08888124852802992	0.004389433221348771	0.09571808365825518	0.004376957849927088	0.09544603957027675
9.527701976305488	0.3972152434355295	0.39709289590515245	0.43520919078655956	0.4344240085566275	0.4556058044414375	0.4544570946659802	0.4763004118834109	0.474778284016108	0.5165157873271627	0.5142570013792536	0.09019029322338909	0.08879666734907142	0.004349427240455839	0.09541717911957903	0.004337063115056772	0.0951459363542142
9.585111173620431	0.3974862028282165	0.3973627791040911	0.4354658818691368	0.4346798508162202	0.4558543532969444	0.45470493690038455	0.4765404125898611	0.47501773385313883	0.516738487765502	0.5144794798262159	0.09010450470343151	0.08871221700800615	0.0043096654047833916	0.09511456154000086	0.004297411872282275	0.09484412521632635
9.642866290228868	0.397756448225084	0.3976319489863045	0.43572180756431445	0.4349349293212124	0.45610211038888193	0.45495198948190424	0.47677959546024545	0.4752563684321912	0.516960321270989	0.5147010947919455	0.09001885095625693	0.08862789930185058	0.004270146512478146	0.09481022698284391	0.004258002922763904	0.0945406022325983
9.700969410468568	0.3980259741225075	0.39790040007895927	0.4359769630244185	0.43518923924374264	0.45634907123254	0.45519824793923414	0.4770179563847541	0.47549418365005747	0.5171812844787741	0.5149218429042549	0.08993333381722271	0.08854371603753462	0.0042308693668786646	0.09450417151633417	0.004218835072855143	0.0942353634841595
9.75942263123647	0.39829477499749855	0.39816812689005204	0.43623134338834524	0.43544277574260853	0.45659523133295676	0.45544370779085225	0.4772554912465521	0.4757311753964803	0.5174013740232557	0.5151417207900659	0.08984795513182083	0.08845966903196938	0.004191832776519355	0.09419639121415457	0.0041799071340848926	0.09392840505742583
9.818228062064373	0.3985628453076771	0.39843512390838276	0.43648494378155894	0.4356955339632668	0.45684058618493484	0.4556883645450324	0.4774921959218076	0.4759673395541807	0.5176205865381376	0.5153607250754643	0.08976271675574898	0.08837576011211516	0.0041530355551056	0.09388688215534557	0.004141217923140594	0.09361972304414223
9.877387825195074	0.3988301794912451	0.3987013856035284	0.4367377593160927	0.43594750903783397	0.45708513127305295	0.4559322136998595	0.4777280662797208	0.47620267199888533	0.5178389186564847	0.5155788523857551	0.08967762055498008	0.08829199111504625	0.00411447652149155	0.09357564042458932	0.004102766261850022	0.09330931354178063
9.936904055658934	0.3990967719669595	0.39896690642581784	0.43698978509054903	0.4361986960850863	0.45732886207168344	0.4561752507432438	0.47796309818255384	0.47643716859935786	0.5180563670107815	0.5157960993455211	0.08959266840583198	0.08820836388802597	0.004076154499659257	0.0932626621121102	0.0040645509771573	0.0929971726532699
9.996778901350961	0.3993626171341057	0.39923168080630445	0.4372410161901	0.4364490902104601	0.4575717740450041	0.4564174711529355	0.47819728748565915	0.47667082521742543	0.51827292823299	0.516012462578678	0.08950786219503774	0.08812488028857232	0.0040380683186893584	0.09294794331385958	0.004026570901103366	0.09268329648757856
10.05701452310831	0.3996277093724702	0.399495703156741	0.4374914476864876	0.4366986865060536	0.45781386264701596	0.45665887039654157	0.47843063003751063	0.4769036377080115	0.518488598954608	0.5162279387085352	0.08942320381981961	0.08804154218453208	0.0040002168127757365	0.09263148013208422	0.003988824870808205	0.09236768115934524
10.117613094788254	0.39989204304231507	0.39975896786955345	0.4377410746380254	0.43694748005062783	0.45805512332155834	0.45689944393153853	0.47866312167973507	0.47713560191916393	0.5187033758067294	0.5164425243578525	0.08933869518796332	0.08795835145415028	0.00396259882117489	0.09231326867512735	0.0039513117284579735	0.09205032278970293
10.178576803346665	0.40015561248435055	0.40002146931781557	0.4379898920895993	0.4371954659096082	0.4582955515023258	0.45713918720529334	0.4788947582471418	0.4773667136920886	0.5189172554201058	0.516656216148901	0.08925433821788879	0.08787530998614687	0.003925213188188614	0.09199330505734338	0.003914030321272133	0.09173121750579583
10.239907848916916	0.40041841201970874	0.400283201855223	0.43823789507266964	0.4374426391350862	0.4585351426128825	0.4573780956550741	0.47912553556775567	0.4775969688611774	0.5191302344252053	0.516869010703523	0.08917013483872784	0.08779241967978525	0.0038880587631604513	0.09167158539968057	0.0038769795015021202	0.09141036144127668
10.301608444889292	0.4006804359499176	0.4005441598160671	0.43848507860527286	0.4376889947658217	0.45877389206668195	0.45761616470807326	0.47935544946284914	0.4778263632540444	0.5193423094522773	0.5170809046431937	0.08908608699039884	0.08770968244495361	0.003851134400443268	0.09134810582972364	0.003840158126401594	0.09108775073659103
10.363680817990868	0.4009416785568743	0.4008043375152102	0.43873143769202316	0.4379345278272453	0.4590117952670822	0.4578533897814198	0.47958449574697526	0.4780548926915543	0.5195534771314129	0.5172918945890824	0.08900219662368632	0.08762710020223413	0.0038144389593979255	0.09102286248183589	0.003803565058198455	0.09076338153847985
10.426127208365882	0.4012021341028192	0.4010637292480599	0.438976967324116	0.4381792333314609	0.4592488476073661	0.45808976628220005	0.4798126702280005	0.47828255298785954	0.5197637340926106	0.517501977162117	0.08891846570031439	0.08754467488298684	0.003777971304351091	0.09069585149725867	0.003767199164101065	0.09043725000105951
10.488949869656532	0.40146179683030886	0.40132232929054257	0.4392216624793292	0.4384231062772488	0.45948504447075644	0.45832528960747504	0.4800399687071391	0.47850933995043005	0.5199730769658389	0.5177111489830452	0.08883489619303106	0.08746240842942016	0.0037417303045792494	0.09036706902392666	0.0037310593162538375	0.0901093522851113
10.552151069084381	0.401720660962191	0.40158013189907965	0.43946551812202755	0.43866614165006873	0.4597203812304364	0.45855995514429837	0.4802663869789879	0.4787352493800904	0.5201815023811034	0.5179194066725008	0.08875149008568482	0.08738030279467558	0.0037057148343198065	0.09003651121753364	0.003695144391731464	0.08977968455877772
10.615733087532126	0.4019787207015774	0.40183713131056076	0.4397085292031649	0.43890833442206306	0.45995485324956914	0.4587937582697363	0.4804919208315605	0.4789602770710531	0.5203890069685119	0.5181267468510683	0.08866824937330699	0.08729835994290598	0.0036699237727155776	0.08970417424083621	0.003659453272523816	0.08944824299760512
10.679698219625935	0.40223597023181856	0.4020933217423195	0.4399506906602881	0.4391496795520618	0.46018845588131524	0.45902669435088667	0.4807165660463235	0.47918441881095386	0.5205955873583412	0.5183331661393489	0.08858517606219384	0.08721658184935302	0.0036343560038107903	0.08937005426415112	0.0036239848455004164	0.0891150237845153
10.744048773818252	0.40249240371647677	0.40234869739210716	0.4401919974175407	0.4393901719855847	0.46042118446885444	0.45925875874489813	0.4809403183982321	0.47940767038088805	0.5208012401811054	0.5185386611580276	0.08850227216998921	0.08713497050043552	0.003599010416536874	0.0890341474654548	0.0035887380024091087	0.08878002311014654
10.808787072471103	0.40274801529930054	0.4026032524380683	0.44043244438566664	0.43962980665484747	0.4606530343454042	0.45948994679899147	0.48116317365576755	0.4796300275554466	0.5210059620676243	0.5187432285279409	0.08841953972577206	0.08705352789382709	0.003563885904684927	0.08869645003058224	0.00355371163985696	0.08844323717322311
10.87391545193992	0.40300279910419884	0.40285698103871515	0.4406720264620157	0.43986857847876504	0.46088400083424214	0.45972025385048043	0.48138512758097435	0.4798514861027534	0.5212097496490935	0.5189468648701452	0.08833698077013787	0.08697225603854389	0.003528981366898165	0.08835695815348288	0.003518904659269406	0.0881046621799868
10.93943626265785	0.40325674923521476	0.4031098773329021	0.44091073853054685	0.44010648236295685	0.4611140792487257	0.4599496752267898	0.48160617592949617	0.4800720417845016	0.5214125995571538	0.5191495668059871	0.08825459735528511	0.08689115695502708	0.0034942957066363967	0.08801566803604999	0.003484315966894691	0.08776429434507804
11.00535186922059	0.4035098597764989	0.4033619354398012	0.44114857546183317	0.44034351319975257	0.46134326489231414	0.4601782062454816	0.4818263144506173	0.48029169035599356	0.5216145084239634	0.5193513309571729	0.08817239154510914	0.08681023267523164	0.003459827832170692	0.08767257588864652	0.0034499444737896567	0.08742212989169218
11.071664650471687	0.4037621247922847	0.4036131494588762	0.44138553211306775	0.4405796658681963	0.46157155305859043	0.46040584221427333	0.4820455388872993	0.4805104275661775	0.5218154728822703	0.5195521539458402	0.08809036541528435	0.086729485242712	0.00342557665656118	0.0873276779299772	0.0034157890957695614	0.08707816505102528
11.138376999588447	0.4040135383268614	0.4038635134698582	0.44162160332806893	0.44081493523405324	0.4617989390312832	0.46063257843106126	0.48226384497622193	0.48072824915768914	0.5220154895654842	0.5197520323946304	0.08800852105335784	0.08664891671271437	0.0033915410976437244	0.0869809703875859	0.003381848753423622	0.08673239606328309
11.205491324168262	0.4042640944045482	0.40411302153271955	0.44185678393728534	0.44104931614981524	0.462025418084291	0.46085841018394447	0.48248122844782215	0.4809451508668885	0.5222145551077524	0.5199509629267616	0.08792686055883915	0.08656852915226056	0.003357720077999282	0.08663244949777038	0.0033481223720750464	0.08638481917729735
11.273010046315514	0.40451378702966867	0.40436166768764964	0.4420910687578022	0.44128280345470716	0.4622509854817034	0.46108333275124574	0.4826976850263363	0.4811611284239036	0.522412666144033	0.5201489421661032	0.08784538604329573	0.08648832464024621	0.003324112524944578	0.08628211150569598	0.00331460888177304	0.08603543065086683
11.340935602728974	0.404762610186524	0.40460944595502873	0.44232445259334763	0.44151539197469347	0.4624756364778262	0.46130734140153745	0.4829132104298403	0.4813761775526688	0.5226098193101728	0.5203459667372495	0.08776409963044345	0.08640830526752699	0.0032907173705067905	0.08592995266566561	0.0032813072172719338	0.08568422675104159
11.409270444789758	0.4050105578393677	0.4048563503354036	0.44255693023429915	0.44174707652248446	0.4626993663172041	0.4615304313936638	0.4831278003702921	0.48159029397096836	0.5228060112429823	0.5205420332655977	0.08768300345624326	0.08632847313701729	0.0032575335514168913	0.08557596924138977	0.003248216318010755	0.0853312037540519
11.478017038649782	0.40525762393237885	0.4051023748094615	0.44278849645769053	0.4419778518975439	0.4629221702346471	0.4617525979767667	0.48334145055357447	0.4818034733904774	0.5230012385803157	0.520737138377423	0.08760209966899699	0.0862488303637814	0.003224560009089661	0.08522015750629919	0.0032153351280967968	0.0849763579456777
11.547177865320764	0.4055038023896365	0.4053475133380055	0.443019146027218	0.4422077128860961	0.46314404345525456	0.46197383639030964	0.48355415667953777	0.4820157115168059	0.5231954979611476	0.5209312786999579	0.08752139042944633	0.08616937907513238	0.0031917956895823885	0.08486251374291953	0.0031826625962887434	0.08461968562136235
11.616755420763786	0.40574908711509283	0.4055917598619293	0.44324887369324817	0.4424366542611336	0.463364981194439	0.4621941418641041	0.4837659144420445	0.4822270040495411	0.5233887860256553	0.5211244508614705	0.08744087791087171	0.08609012141072701	0.003159239543602421	0.0845030342438946	0.0031501976759713557	0.08426118308618413
11.686752215979308	0.4059934719925475	0.40583510830219066	0.44347767419282613	0.4426646707824245	0.46358497865795445	0.46241350961833366	0.4839767195290133	0.48243734668229193	0.5235810994152978	0.5213166514913444	0.08736056429919063	0.08601105952266612	0.003126890526489401	0.08414171531201475	0.0031179393251488108	0.08390084665542474
11.75717077709787	0.406236950885621	0.4060775525597878	0.44370554224968145	0.4428917571965217	0.4638040310419218	0.46263193486358295	0.48418656762246365	0.48264673510273537	0.5237724347728989	0.5215078772201603	0.0872804517930618	0.08593219557559575	0.003094747598171299	0.08377855325986161	0.003085886506420721	0.08353867265451242
11.82801364547121	0.4064795176377284	0.40631908651573234	0.44393247257423846	0.4431179082367695	0.4640221335328542	0.4628494128008618	0.48439545439856274	0.48285516499265957	0.5239627887427304	0.5216981246797769	0.08720054260398633	0.08585353174680767	0.0030628097231732987	0.08341354441053284	0.003054038186955488	0.08317465741896513
11.899283377763982	0.40672116607205294	0.4065597040310249	0.4441584598636229	0.443343118623314	0.46423928130768644	0.4630659386216335	0.4846033755276713	0.483062632028011	0.5241521579705953	0.5218873905034153	0.08712083895641415	0.08577507022634069	0.003031075870596034	0.08304668509784108	0.003022393338483198	0.08280879729487367
11.970982546046038	0.4069618899915193	0.4067993989466286	0.44438349880167055	0.4435673830631109	0.4644554695338016	0.4632815075078419	0.48481032667439067	0.4832691318789408	0.5243405391039135	0.5220756713257417	0.08704134308785005	0.08569681321708683	0.00299954501407651	0.08267797166593027	0.0029909509372822995	0.08244108863924282
12.043113737885237	0.4072016831787674	0.4070381650834439	0.4446075840589379	0.4437906962499353	0.46467069336905825	0.4634961146319413	0.4850163034976108	0.4834746602098534	0.5245279287918087	0.5222629637829542	0.0869620572489577	0.08561876293489723	0.0029682161317952094	0.08230740046997198	0.0029597099641511804	0.08207152781973548
12.115679556440844	0.40744053939612507	0.40727599624228283	0.4448307102927085	0.4440130528643903	0.46488494796182084	0.463709755156922	0.4852213016505585	0.48367921267945296	0.5247143236851948	0.5224492645128674	0.08688298370367355	0.08554092160868906	0.0029370882064454484	0.08193496787619381	0.0029286694043837436	0.0817001112149569
12.188682620557461	0.4076784523855818	0.407512886203843	0.4450528721470044	0.4442344475739179	0.4650982284509871	0.46392242423634195	0.48542531678084616	0.4838827849407929	0.5248997204368643	0.5226345701550014	0.08680412472931251	0.08546329148055247	0.002906160225206733	0.08156067026176572	0.0028978282477702955	0.08132683521483841
12.26212556485955	0.40791541586876123	0.40774882872868123	0.44527406425259475	0.444454875032807	0.46531052996601746	0.46413411701435414	0.48562834453052256	0.4840853726413253	0.5250841157015795	0.5228188773506689	0.08672548261668388	0.08538587480586488	0.0028754311797540844	0.08118450401558164	0.002867185488569124	0.08095169622070841
12.336011039846525	0.40815142354689465	0.40798381755718827	0.44549428122700574	0.4446743298822061	0.4655218476269671	0.46434482862573884	0.4858303805361222	0.4842869714229511	0.5252675061361611	0.5230021827430662	0.08664705967020193	0.08530867385339759	0.0028449000662198465	0.08080646553807469	0.0028367401254913993	0.08057469064544875
12.41034171198835	0.4083864691007934	0.4082178464095617	0.445713517674531	0.44489280675013115	0.46573217654451377	0.4645545541959314	0.48603142042871833	0.4844875769220698	0.5254498883995826	0.5231844829773626	0.08656885820800451	0.08523169090543253	0.0028145658851714828	0.08042655124111775	0.002806491161674085	0.08019581491346628
12.485120263821853	0.4086205461908217	0.4084509089857803	0.44593176818624203	0.44511030025147846	0.46594151181999	0.46476328884105483	0.48623145983397176	0.48468718476963324	0.5256312591530606	0.5233657747007937	0.0864908805620628	0.08515492825787654	0.0027844276416124636	0.08004475754881923	0.0027764376046794936	0.07981506546140338
12.560349394047481	0.40885364845686933	0.4086829989655772	0.44614902733999784	0.445326804988034	0.4661498485454148	0.46497102766795084	0.48643049437218655	0.4848857905911958	0.5258116150601516	0.5235460545627535	0.08641312907830813	0.08507838822037746	0.0027544843449476275	0.07966108089726731	0.0027465784664602033	0.0794324387377543
12.63603181762671	0.40908576951832315	0.40891411000841316	0.4463652897004569	0.4455423155484854	0.4663571818035239	0.4651777657742107	0.48662851965836157	0.4850833900069668	0.525990952786846	0.5237253192148892	0.0863356061167458	0.08500207311643951	0.0027247350089703026	0.07927551773470043	0.002716912763356838	0.0790479312034762
12.712170265880024	0.40931690297404055	0.4091442357534501	0.44658054981908746	0.4457568265084329	0.46656350666780355	0.4653834982482096	0.48682553130224476	0.4852799786318673	0.5261692690016657	0.523903565311197	0.08625831405157885	0.0849259852835498	0.0026951786518552012	0.07888806452201891	0.0026874395160700892	0.07866153933186126
12.78876748658549	0.4095470424023203	0.40937336981952377	0.44679480223417917	0.44597033243040196	0.4667688182025226	0.4655882201691366	0.4870215249083888	0.4854755520755811	0.5263465603757614	0.5240807895081183	0.08618125527133215	0.08485012707329204	0.0026658142961277775	0.07849871773282757	0.002658157749641621	0.07827325960883513
12.865826244077915	0.4097761813608751	0.40960150580511684	0.44700804147085454	0.44618282786385355	0.4669731114627664	0.4657919266070303	0.48721649607620526	0.4856701059426107	0.5265228235830125	0.5242569884646379	0.08610443217897504	0.08477450085147341	0.002636640968649573	0.07810747385335048	0.002629066493446963	0.0778830885332269
12.943349319348618	0.4100043133868028	0.4098286372883313	0.4472202620410805	0.4463943073451978	0.467176381494469	0.4659946126228107	0.48741044040002174	0.48586363583233505	0.5266980553001271	0.5244321588423839	0.08602784719205042	0.0846991089982511	0.002607657700604449	0.07771432938294254	0.0026001647811733086	0.07749102261692542
13.0213395101458	0.41023143199655804	0.4100547578268614	0.44743145844368115	0.446604765397806	0.4673786233344496	0.46619627326831586	0.4876033534691389	0.48605613733906355	0.5268722522067442	0.5246062973057272	0.08595150274280156	0.08462395390825353	0.0025788635274799354	0.07731928083420314	0.0025714516507981955	0.07709705838497882
13.099799631075467	0.4104575306859228	0.4102798609579655	0.44764162516434863	0.44681419653202226	0.467579832010445	0.4663969035863332	0.4877952308678876	0.4862476060520944	0.527045410985536	0.524779400521884	0.0858754012783041	0.08454903799071371	0.0025502574890423624	0.07692232473297622	0.0025429261445681917	0.0767011923756229
13.178732513703073	0.4106826029299784	0.4105039401984379	0.447850756675657	0.44702259524517785	0.4677800025411463	0.4665964986106374	0.48798606817568796	0.48643803755577325	0.5272175283223138	0.5249514651610188	0.08579954526059637	0.0844743636695966	0.0025218386293355266	0.07652345761883339	0.002514587309001559	0.07630342114100586
13.258141006655675	0.4109066421830752	0.4107269890445813	0.4480588474370737	0.447229956021603	0.4679791299362339	0.46679505336602506	0.48817586096710786	0.48662742742955106	0.5273886009061322	0.5251224878963492	0.08572393716681434	0.08439993338373188	0.00249360599665005	0.07612267604513079	0.0024864341948505064	0.07590374124683308
13.338027975724735	0.4111296418788037	0.41094900097217807	0.44826589189497373	0.44743627333264063	0.46817720919641437	0.46699256286835095	0.4883646048119249	0.48681577124804465	0.5275586254293974	0.5252924654042507	0.08564857948932869	0.08432574958694881	0.002465558643508725	0.07571997657912277	0.0024584658570945273	0.0755021492729071
13.418396303969553	0.4113515954299643	0.4111699694364612	0.4484718844826514	0.4476415416366608	0.46837423531345596	0.46718902212456503	0.4885522952751848	0.48700306458109627	0.5277275985879748	0.5254613943643653	0.08557347473588052	0.08425181474820834	0.002437695626652747	0.07531535580216087	0.002430681354917308	0.07509864181309922
13.49924889182131	0.4115724962285373	0.41138988787208575	0.44867681962033473	0.44784575537907295	0.468570203270227	0.4673844261327489	0.4887389279172643	0.48718930299383534	0.5278955170812997	0.5256292714597092	0.08549862542972145	0.08417813135174478	0.0024100160070164023	0.07490881030993535	0.002403079751687187	0.0746932154753921
13.580588657187745	0.41179233764565293	0.4116087496930996	0.44888069171519823	0.4480489089923404	0.46876510804073207	0.46757876988215313	0.48892449829393414	0.48737448204674017	0.5280623776124881	0.5257960933767826	0.08542403410975803	0.08410470189720384	0.0023825188497275107	0.07450033671285894	0.00237566011495538	0.07428586688266137
13.662418535558457	0.4120111130315597	0.41182654829291365	0.4490834951613774	0.44825099689599485	0.46895894459015264	0.4677720483532375	0.4891090019564214	0.4875585972957006	0.5282281768884497	0.5259618568056811	0.08534970333069201	0.08403152889978299	0.0023552032240719	0.07408993163591049	0.002348421516428445	0.07387659267249091
13.744741480110864	0.4122288157155944	0.4120432770442723	0.4492852243399817	0.4484520134966508	0.46915170787488264	0.4679642565177076	0.48929243445147336	0.48774164429208294	0.528392911620002	0.5261265584402098	0.08527563566316831	0.08395861489037769	0.002328068203477418	0.07367759171889077	0.0023213630319416367	0.07346538949705916
13.827560461816718	0.41244543900615005	0.4122589292992232	0.4494858736191099	0.4486519531880195	0.46934339284256976	0.4681553893385542	0.48947479132142346	0.487923618582792	0.5285565785219859	0.5262901949779956	0.08520183369392162	0.08388596241572381	0.0023011128655192614	0.07326331361704774	0.0022944837414606845	0.07305225402387805
13.910878469549415	0.41266097619064446	0.41247349838908653	0.44968543735386324	0.4488508103509243	0.4695339944321553	0.46834544177009435	0.4896560681042566	0.48810451571033875	0.5287191743133829	0.5264527631206042	0.08512830002592894	0.08381357403854842	0.00227433629186935	0.072847094000565	0.002267782729056478	0.0726371829358925
13.9946985101918	0.4128754205354886	0.4126869776244247	0.44988390988636073	0.4490485793533159	0.4697235075739121	0.46853440875801017	0.489836260333675	0.488284331212905	0.5288806957174339	0.5266142595736572	0.08505503727855832	0.08374145233771654	0.0022477375683078726	0.07242892955535751	0.0022412590828810863	0.07222017293126726
14.079023608744702	0.4130887652860533	0.41289936029501073	0.4500812855457543	0.44924525455028635	0.46991192718948865	0.46872228523938986	0.4900153635391667	0.48846306062441014	0.5290411394617596	0.52677468104695	0.0849820480877245	0.08366959990838527	0.0022213157846908693	0.07200881698290118	0.0022149118951624303	0.07180122072395534
14.163856808436103	0.41330100366663713	0.413110639669797	0.45027755864824204	0.44944083028408577	0.47009924819194593	0.4689090661427691	0.49019337324607304	0.48864069947458005	0.529200502278481	0.5269340242545731	0.08490933510604765	0.08359801936215724	0.0021950700349351315	0.07158675300058803	0.002188740262186517	0.07138032304399644
14.24920117083096	0.413512128880433	0.4133208089968831	0.450472723497085	0.4496353008841376	0.470285465485804	0.46909474638817356	0.49037028497565843	0.48881724328901544	0.5293587809043453	0.527092285915034	0.08483690100300957	0.0835267133272368	0.002168999417016426	0.07116273434219522	0.0021627432842721284	0.0709574766373322
14.335059775941703	0.41372213410949454	0.4135298615034838	0.450666774382622	0.4498286606670534	0.4704705739670807	0.4692793208871592	0.4905460942451794	0.48899268758926034	0.5295159720808473	0.527249462751379	0.08476474846511407	0.08345568444858908	0.0021431030329281953	0.07073675775741606	0.0021369200657583853	0.07053267826618992
14.421435722339384	0.4139310125147021	0.4137377903958961	0.4508597055822848	0.4500209039366504	0.47065456852333604	0.4694627845428569	0.4907207965679571	0.4891670278928737	0.5296720725543596	0.5274055514913198	0.08469288019605384	0.0833849353880993	0.0021173799886797795	0.07030882001248528	0.002111269714990982	0.07010592470930987
14.50833212726552	0.4141387572357284	0.4139445888594662	0.4510515113606138	0.45021202498396623	0.4708374440337143	0.46964513225001453	0.4908943874534474	0.4893402597135003	0.5298270790762577	0.52756054886736	0.08462129891687342	0.08331446882473863	0.0020918293942822075	0.06987891789054856	0.0020857913443026455	0.06967721276218697
14.595752126744532	0.41434536139100314	0.4141502500585559	0.45124218596927396	0.4504020180872761	0.47101919536898973	0.46982635889504143	0.49106686240731434	0.4895123785609424	0.5299809884030519	0.5277144516169225	0.08455000736613781	0.08324428745472641	0.0020664503637259912	0.06944704819157721	0.002060484070001145	0.06924653923719859
14.683698875697011	0.4145508180776785	0.41435476713650843	0.4514317236470712	0.45059087751210886	0.47119981739160915	0.470006459356053	0.49123821693150416	0.48968337994123384	0.5301337972965177	0.52786725648248	0.08447900830010344	0.0831743939917015	0.0020412420149571453	0.06901320773236819	0.0020353470123484207	0.06881390096394568
14.772175548053516	0.41475512037159196	0.4145581332156143	0.4516201186199673	0.45077859751126365	0.47137930495573677	0.4701854285029152	0.4914084465243187	0.4898532593567128	0.5302855025238291	0.5280189602116863	0.0844083044928915	0.08310479116688937	0.002016203469878519	0.0685773933473115	0.0020103792955441513	0.06837929478908222
14.861185336869132	0.414958261327231	0.4147603413970758	0.4518073651010976	0.45096517232482675	0.4715576529073014	0.4703632611972896	0.4915775466804921	0.49002201230609793	0.5304361008576945	0.5281695595575095	0.08433789873666306	0.08303548172927806	0.0019913338543258163	0.06813960188831913	0.0019855800477053265	0.067942717576841
14.95073145443871	0.4151602339776959	0.4149613847609719	0.45199345729078644	0.45115059618018893	0.47173485608404064	0.47053995229267953	0.4917455128912656	0.490189634284563	0.5305855890764921	0.5283190512783678	0.08426779384179586	0.08296646844578992	0.0019666322980373963	0.06769983022479664	0.0019609484008600297	0.06750416620924682
15.040817132412794	0.4153610313346617	0.4151612563662221	0.45217838937656407	0.4513348632920618	0.47191090931554774	0.470715496634477	0.49191234064446715	0.49035612078381446	0.5307339639644088	0.5284674321382652	0.0841979926370691	0.0828977541014625	0.0019420979346649325	0.06725807524429683	0.0019364834909287865	0.06706363758621592
15.131445621914246	0.41556064638834095	0.41535994925054975	0.45236215553318354	0.45151796786249526	0.4720858074233198	0.47088988906000934	0.4920780254245872	0.4905214672921685	0.5308812223115809	0.5286146989069307	0.08412849796984126	0.08282934149962753	0.0019177299017281157	0.06681433385216451	0.0019121844576988067	0.06662112862569813
15.222620193655578	0.4157590721074447	0.41555745643044495	0.4525447499226368	0.45169990408089566	0.47225954522080216	0.47106312439858644	0.49224256271285893	0.4906856692946312	0.5310273609142353	0.5287608483599586	0.08405931270624002	0.08276123346209548	0.0018935273406226472	0.06636860297234648	0.0018880504448226532	0.06617663626416004
15.31434413805701	0.4159563014391434	0.4157537709011273	0.4527261666941729	0.45188066612404254	0.47243211751344105	0.4712351974715501	0.4924059479873393	0.49084872227297627	0.5311723765748347	0.5289058772789502	0.08399043973134919	0.08269343282933857	0.0018694893965944814	0.06592087954741999	0.0018640805997862664	0.06573015745642863
15.406620765365147	0.41615232730902724	0.41594888563650667	0.45290639998431403	0.4520602481561059	0.4726035190987283	0.47140610309232056	0.492568176722989	0.4910106217058257	0.5313162661022224	0.529049782451658	0.08392188194940108	0.08262594246068074	0.0018456152187087405	0.06547116053815216	0.0018402740739027479	0.0652816891760466
15.499453405772549	0.41634714262106515	0.4161427935891456	0.4530854439168726	0.45223864432866556	0.47277374476625145	0.4715758360664478	0.492729244391755	0.4911713630687342	0.5314590263117691	0.5291925606721328	0.08385364228397038	0.08255876523449093	0.0018219039598665887	0.06501944292480744	0.0018166300222999254	0.06483122841569866
15.592845409537835	0.41654074025756427	0.416335487690218	0.45326329260296955	0.45241584878072705	0.4729427892977454	0.47174439119165973	0.4928891464626537	0.4913309418342671	0.5316006540255254	0.5293342087408687	0.08378572367817058	0.08249190404837203	0.0017983547767630448	0.06456572370657909	0.0017931476038888228	0.06437877218695576
15.686800147106629	0.4167331130791283	0.41652696084947116	0.4534399401410508	0.4525918556387411	0.47311064746713977	0.47191176325791284	0.49304787840185543	0.49148935347208833	0.5317411460723698	0.5294747234649557	0.08371812909485536	0.0824253618193634	0.0017749668298758792	0.06410999990207245	0.00176982598136588	0.06392431752101402
15.781321009233178	0.41692425392461463	0.41671720595518297	0.4536153806169056	0.45276665901662116	0.4732773140406123	0.4720779470474439	0.493205435672769	0.4916465934490425	0.531880499288165	0.5296141016582295	0.08365086151681914	0.08235914148413692	0.0017517392834562884	0.06365226854934747	0.001746664321188529	0.0634678614686095
15.87641140710273	0.41711415561109116	0.4169062158741218	0.45378960810368285	0.45294025301576196	0.47344278377663734	0.47224293733482015	0.49336181373612853	0.4918026572292416	0.5320187105159124	0.5297523401414265	0.08358392394700688	0.08229324599920106	0.001728671305504914	0.06319252670624564	0.0017236617935543208	0.06300940110011766
15.972074772454643	0.4173028109337929	0.4170939834515031	0.45396261666191035	0.45311263172505717	0.4736070514260406	0.47240672888699164	0.49351700805008064	0.4919575402741497	0.532155776605909	0.5298894357423375	0.08351731940871912	0.08222767834110364	0.0017057620677722873	0.06273077145097261	0.0017008175723938201	0.06254893350599389
16.06831455770623	0.41749021266607667	0.41728050151094725	0.45413440033951136	0.45328378922091794	0.4737701117320504	0.4725693164633438	0.49367101407027186	0.492111238042674	0.5322916944159084	0.5300253852959674	0.08345105094582493	0.08216244150664784	0.0016830107457139754	0.062266999881316565	0.0016781308353519542	0.06208645579691563
16.165134236077357	0.4176763535593762	0.4174657628544356	0.4543049531718229	0.4534537195672928	0.4739319594303489	0.47273069481575014	0.49382382724993873	0.49226374599125056	0.5324264608112805	0.5301601856446941	0.08338512162297781	0.08209753851309405	0.001660416518502128	0.06180120911585618	0.001655600763772913	0.06162196510412343
16.262537301715792	0.4178612263431559	0.41764976026226586	0.4544742691816133	0.45362241681568366	0.4740925892491293	0.472890858688627	0.4939754430399991	0.49241505957393544	0.5325600726651782	0.5302938336384294	0.08331953452583588	0.08203297239838302	0.0016379785690041615	0.06133339629394641	0.0016332265426757253	0.061155458579136734
16.36052726982327	0.41804482372486346	0.41783248649300714	0.454642342379101	0.4537898750051662	0.4742519959091467	0.47304980281898423	0.4941258568891417	0.4925651742424956	0.5326925268587006	0.5304263261347846	0.08325429276127834	0.08196874622135082	0.0016156960837490075	0.06086355857530634	0.0016110073607578101	0.060686933394634934
16.459107676782416	0.4182271383898821	0.4180139342834531	0.45480916676197103	0.45395608816240873	0.4744101741237739	0.47320752193648585	0.49427506424391965	0.4927140854465003	0.5328238202810621	0.5305576599992352	0.08318939945763462	0.08190486306194789	0.0015935682529359951	0.060391693141056635	0.001588942410361227	0.06021638674434371
16.55828208028434	0.4184081630014821	0.4181940963485759	0.45497473631539503	0.45412105030168914	0.47456711859905726	0.47336401076349827	0.4944230605488453	0.4928617886334139	0.5329539498297637	0.5306878321052892	0.08312485776491091	0.08184132602146717	0.0015715942704082053	0.05991779719359158	0.001567030887458909	0.0597438158428929
16.658054059457015	0.41858789020077086	0.4183729653814782	0.4551390450120472	0.454284755424916	0.4747228240337716	0.47351926401515154	0.4945698412464824	0.4930082792486915	0.5330829124107637	0.5308168393346595	0.08306067085502106	0.0817781382227703	0.0015497733336284902	0.05944186795645123	0.0015452719916582147	0.05926921792703865
16.758427214994473	0.4187663126066426	0.4185505340533441	0.45530208681212375	0.45444719752164553	0.4748772851194758	0.4736732763993936	0.49471540177754497	0.4931535527358725	0.5332107049386539	0.5309446785774331	0.08299684192202435	0.08171530281051875	0.0015281046436825818	0.05896390267530194	0.0015236649261676227	0.058792590255038135
16.859405169286727	0.41894342281572655	0.4187267950133891	0.4554638556633609	0.45460837056910103	0.4750304965405726	0.473826042617048	0.49485973758099217	0.4932976045366779	0.5333373243368363	0.5310713467322494	0.08293337418235935	0.08165282295140963	0.0015065874052493378	0.0584838986174816	0.0015022088977723058	0.058313930106621115
16.960991566550526	0.41911921340233477	0.41890174088881127	0.455624345501052	0.45476826853219143	0.47518245297436196	0.4739775573618686	0.49500284409412776	0.4934404300911072	0.5334627675377026	0.5311968407064752	0.08287027087509137	0.08159070183441339	0.0014852208265896394	0.05800185307241179	0.0014809031168412368	0.05783323478397051
17.063190072960847	0.4192936769184089	0.4190753642847378	0.4557835502480675	0.4549268853635317	0.47533314909110275	0.4741278153206016	0.49514471675269883	0.4935820248375383	0.5335870314828159	0.5313211574163849	0.0828075352621522	0.08152894267101436	0.0014640041195344011	0.057517763351995654	0.0014597467973072042	0.05735050161185029
17.166004376783235	0.4194668058934649	0.4192476577841738	0.45594146381487033	0.4550842150034591	0.4754825795540687	0.4742768111730415	0.4952853509909961	0.49372238421282566	0.5337101131230945	0.5314442937873428	0.08274517062859466	0.0814675486954586	0.0014429364994605898	0.05703162679056106	0.0014387391566406116	0.05686572793743494
17.26943818850684	0.4196385928345384	0.4194186139479481	0.4560980800995368	0.455240251380054	0.475630739019609	0.4744245395920922	0.49542474224195654	0.49386150365240267	0.5338320094189992	0.5315662467539874	0.0826831802828421	0.08140652316500123	0.001422017185289448	0.056543440745358	0.0014178794158441477	0.0563789111306221
17.37349524097843	0.4198090302261282	0.4195882253146591	0.4562533929877728	0.4553949884091582	0.4757776221372077	0.4745709952438244	0.495562885937266	0.4939993785903822	0.5339527173407221	0.5316870132604172	0.08262156755694763	0.0813458693601573	0.0014012453994562968	0.05605320259640223	0.0013971667994288062	0.055890048584259944
17.478179289537028	0.41997811053013756	0.419756484400619	0.4564073963529323	0.4555484199943936	0.47592322354954303	0.4747161727875379	0.495699777507462	0.49413600445966294	0.5340722338683781	0.5318065902603808	0.08256033580685188	0.08128559058496504	0.001380620367908758	0.05556090974720007	0.0013766005354081123	0.055399137714701396
17.583494112149474	0.4201458261858164	0.4199233836997973	0.4565600840560356	0.4557005400271808	0.4760675378925504	0.474860066875822	0.4958354123820415	0.49427137669203003	0.5341905559921984	0.5319249747174681	0.08249948841265128	0.08122569016723757	0.001360141320083219	0.05506655962456364	0.001356179855278583	0.054906175961448866
17.689443509546752	0.42031216960970136	0.4200889156837623	0.4567114499457868	0.45585134238675845	0.4762105597954813	0.4750026721546158	0.4959697859895651	0.49440549071826456	0.5343076807127288	0.5320421636053054	0.08243902877886336	0.08116617145883454	0.001339807488891509	0.05457014967882401	0.0013359039940024076	0.054411160787807944
17.79603130536116	0.4204771331955539	0.420253072801623	0.4568614878585921	0.4560008209402011	0.4763522838809672	0.4751439832632722	0.49610289375776656	0.49453834196824753	0.5344236050410268	0.5321581539077498	0.08237896033470109	0.08110703783592518	0.001319618110704912	0.05407167738422913	0.0013157721900052266	0.05391408968121425
17.90326134626431	0.4206407093142985	0.42041584747996846	0.4570101916185767	0.4561489695424388	0.47649270476508	0.4752839948346198	0.4962347311136601	0.49466992587107084	0.5345383259988651	0.532272942619092	0.08231928653434867	0.08104829269926467	0.0012995724253457297	0.05357114023922804	0.0012957836851383853	0.05341496015277869
18.011137502105942	0.4208028903139593	0.4205772321228065	0.45715755503760364	0.4562957820362743	0.47663181705739815	0.47542270149502464	0.4963652934836527	0.49480023785514465	0.5346518406189352	0.5323865267442554	0.0822600108572431	0.0809899394744685	0.001279669676069517	0.0530685357666556	0.0012759377246829295	0.052913769738140104
18.119663666053608	0.4209636685195946	0.4207372191115011	0.45730357191529036	0.45644125225240306	0.47676961536106793	0.4755600978644562	0.4964945762936541	0.4949292733483096	0.5347641459450554	0.5324989032990016	0.08220113680835882	0.08093198161229324	0.001259909109536661	0.05256386151344827	0.0012562335573309547	0.05241051599762159
18.228843754733095	0.4211230362332309	0.4208958008047083	0.45744823603902635	0.45658537400943067	0.47690609427286745	0.4756961785565502	0.49662257496919004	0.4950570277779472	0.5348752390323797	0.5326100693101392	0.08214266791849725	0.08087442258891944	0.0012402899758194863	0.05205711505156785	0.001236670435165177	0.05190519651607417
18.338681708369887	0.421280985733796	0.42105296953831145	0.4575915411839915	0.4567281411138906	0.4770412483832738	0.4758309381786742	0.49674928493551773	0.495183496571096	0.534985116947612	0.5327200218157317	0.08208460774458098	0.08081726590624809	0.0012208115283800502	0.05154829397804406	0.001217247613650052	0.051397808903473674
18.44918149093129	0.4214375092770494	0.4212087176253543	0.45773348111317147	0.4568695473602637	0.4771750722765264	0.4759643713319927	0.4968747016177386	0.49530867515456306	0.5350937767692205	0.5328287578653115	0.08202695986995004	0.08076051509218421	0.001201473024043942	0.05103739591491774	0.0011979643516153438	0.05088835079507703
18.56034709026951	0.42159259909551194	0.4213630373559733	0.45787404957737615	0.45700958653099555	0.477307560530694	0.4760964726115341	0.4969988204409184	0.4954325589550422	0.535201215587657	0.5329362745200961	0.0819697279046689	0.08070417370094117	0.0011822737230016145	0.05052441850966716	0.0011788199112454656	0.05037681985164966
18.672182518265565	0.4217462473983948	0.421515920997328	0.4580132403152561	0.45714825239651385	0.4774387077177409	0.4762272366062567	0.497121636830203	0.4955551433992311	0.5353074305055776	0.5330425688532054	0.0819129154858294	0.08064824531334393	0.0011632128887826276	0.05000935943537854	0.001159813558043954	0.049863213759024916
18.784691810974078	0.42189844637152557	0.4216673607935308	0.4581510470533191	0.45728553871524646	0.4775685084035938	0.47635665789911374	0.4972431462109383	0.49567642391394834	0.5354124186380672	0.5331476379498847	0.0818565262778642	0.0805927335371317	0.0011442897882401049	0.04949221639070345	0.001140944560853896	0.04934753022958205
18.897879028768923	0.4220491881772739	0.42181734896557416	0.45828746350594707	0.4574214392336394	0.4776969571482088	0.4764847310671268	0.49736334400879195	0.49579639592625513	0.5355161771128671	0.5332514789077277	0.08180056397286474	0.08053764200727236	0.0011255036915565064	0.048972987100995624	0.0011222121918224026	0.04882976700174879
19.01174825648978	0.4221984649544752	0.4219658777112575	0.45842248337541197	0.4575559476861737	0.4778240485056436	0.47661145068144817	0.49748222564987565	0.4959150548635764	0.5356187030706056	0.533354088836905	0.08174503229090267	0.08048297438627992	0.0011068538722049936	0.048451669317501	0.0011036157263788482	0.04830992183971716
19.126303603589555	0.42234626881835274	0.4221129392051112	0.4585561003518922	0.457689057795382	0.47794977702412	0.4767368113074332	0.4975997865608669	0.496032396153823	0.5357199936650295	0.5334554648603941	0.08168993498035323	0.08042873436453503	0.0010883396069343299	0.04792826081754242	0.0010851544432410876	0.04778799253496402
19.241549204282624	0.4224925918604381	0.42225852559832056	0.458688308113488	0.4578207632718674	0.478074137246098	0.4768608075047097	0.49771602216913746	0.49614841522551656	0.535820046063244	0.5335556041142127	0.08163527581823403	0.08037492566060933	0.0010699601757848676	0.04740275940609706	0.0010668276243834818	0.04726397690508577
19.357489217694134	0.42263742614849015	0.42240262901864656	0.4588191003262383	0.4579510578143177	0.47819712370834594	0.47698343382724584	0.49783092790287636	0.4962631075079142	0.5359188574459487	0.5336545037476561	0.08158105861053133	0.08032155202159988	0.0010517148620388106	0.046875162914389534	0.0010486345550355658	0.04673787279509156
19.474127828010037	0.42278076372641216	0.42254524157034595	0.4589484706441347	0.45807993510952427	0.47831873094200705	0.4771046848234245	0.49794449919122	0.4963764684311377	0.5360164250076833	0.5337521609235363	0.08152728719255058	0.08026861722346511	0.0010336029522219903	0.046345469200844036	0.0010305745236607322	0.04620967807709064
19.59146924462811	0.42292259661416737	0.42268635533409005	0.45907641270913685	0.4582073888323958	0.47843895347267507	0.4772245550361105	0.4980567314643813	0.49648849342629864	0.5361127459570723	0.5338485728184253	0.08147396542926079	0.08021612507136432	0.0010156237360932074	0.04581367615158172	0.0010126468219398	0.045679390650519736
19.709517702309874	0.4230629168076925	0.4228259623668803	0.45920292015118924	0.45833341264597727	0.4785577858204629	0.477343039002726	0.4981676201537806	0.49659917792563135	0.5362078175170748	0.5339437366229013	0.08142109721564418	0.08016407940000474	0.0009977765066260247	0.04527978168015068	0.000994850744764797	0.045147008442512515
19.828277461333414	0.4232017162788093	0.42296405470196335	0.4593279865882322	0.4584580002014625	0.4786752225000773	0.4774601312553198	0.49827716069217676	0.4967085173626232	0.5363016369252374	0.5340376495417983	0.08136868647705754	0.08011248407399786	0.0009800605599887824	0.04474378372792387	0.0009771855902172	0.04461252940809857
19.94775280764713	0.42333898697513556	0.4231006243487439	0.45945160562621973	0.4585811451382123	0.47879125802088934	0.4775758263206434	0.4983853485138034	0.49681650717214765	0.5363942014339499	0.5341303087944593	0.08131673716959346	0.08006134298821108	0.0009624751955343847	0.04420568026412752	0.000959650659560829	0.0440759515304876
20.067948053024427	0.42347472081999155	0.4232356632926955	0.4595737708591304	0.4587028410837673	0.4789058868870092	0.4776901187202218	0.4984921790545018	0.4969231427905975	0.5364855083107058	0.5342217116149918	0.08126525328045013	0.08001066006813395	0.0009450197157945261	0.04366546928660853	0.0009422452572165341	0.04353727282085629
20.188867535219305	0.42360890971230764	0.4233691634952702	0.45969447586898327	0.45882308165386515	0.47901910359736066	0.4778030029704292	0.4985976477518604	0.49702841965602385	0.5365755548383648	0.5343118552525283	0.08121423882830603	0.0799604392702471	0.0009276934264526027	0.04312314882132284	0.0009249686907668586	0.04299649131942829
20.31051561812294	0.42374154552652754	0.42350111689380465	0.45981371422585016	0.4589418604524522	0.4791309026457536	0.47791447358256434	0.49870175004535044	0.4971323332082707	0.536664338315419	0.5344007369714898	0.08116369786369684	0.07991068458239678	0.0009104956363388261	0.042578716923188153	0.0009078202709242866	0.042453605094806335
20.432896691921076	0.4238726201125106	0.423631515401426	0.45993147948786767	0.45905917107169986	0.47924127852096216	0.4780245250629234	0.4988044813764691	0.49723487888911455	0.5367518560562646	0.5344883540518515	0.08111363446940875	0.07986140002417144	0.0008934256574142374	0.04203217167605544	0.0008907993115270241	0.041908612244810683
20.55601517325261	0.4240021252954321	0.42376035090695524	0.46004776520125057	0.4591750070920174	0.47935022570679786	0.4781331519128797	0.4989058371888787	0.4973360521424067	0.5368381053914743	0.5345747037894141	0.08106405276086444	0.07981258964729265	0.0008764828047511664	0.04148351119262372	0.0008739051295223454	0.04136151089637963
20.679875505368887	0.4241300528756806	0.42388761527480734	0.4601625649003045	0.45928936208206445	0.479457738682187	0.4782403486289557	0.49900581292855106	0.49743584841421395	0.5369230836680755	0.5346597834960773	0.0810149568865217	0.0797642575360064	0.0008596663965270146	0.04093273361509375	0.0008571370449470539	0.0408122992055695
20.804482158294064	0.4242563946287536	0.4240133003448909	0.46027587210743465	0.45940222959876575	0.47956381192124714	0.4783461097029032	0.4991044040439123	0.49753426315296206	0.537006788249832	0.5347435905001183	0.08096635102828402	0.07971640780747605	0.0008429757540080463	0.04037983711526749	0.0008404943809257048	0.04026097535843576
20.92983962898646	0.4243811423051521	0.42413739793250443	0.46038768033316124	0.459513603187322	0.47966843989336505	0.47845042962177936	0.49920160598598984	0.4976312918095827	0.5370892165175284	0.5348261221464718	0.08091823940190292	0.07966904461219358	0.0008264102015369534	0.03982481989483233	0.0008239764636530644	0.039707537570961904
21.055952441500814	0.42450428763027004	0.4242598998282309	0.4604979830761255	0.4596234763812225	0.4797716170632747	0.47855330286802705	0.49929741420855933	0.49772692983766026	0.5371703658692601	0.5349073757970175	0.08087062625740274	0.07962217213438763	0.0008099690665095416	0.03926768018509108	0.0008075826223736815	0.039151984088974245
21.18282514715158	0.42462582230428464	0.42438079779783067	0.4606067738231036	0.45973184270225703	0.47987333789113384	0.47865472391955033	0.4993918241682952	0.4978211726935793	0.5372502337207254	0.5349873488308668	0.08082351587949763	0.07957579459243799	0.0007936516793789483	0.0387084162479141	0.0007913121893687869	0.038594313188340834
21.31046232467717	0.4247457380020417	0.42450008358212965	0.4607140460490139	0.45983869566052593	0.4799735968326071	0.47875468724979553	0.4994848313249227	0.4979140158366754	0.5373288175055229	0.535066038644658	0.08077691258802785	0.07952991623930197	0.0007774573736276658	0.038147026375654036	0.0007751644999551832	0.03803452317603728
21.438868580405217	0.4248640263729406	0.424617748896909	0.46081979321692773	0.45994402875445206	0.4800723883389414	0.47885318732783244	0.49957643114137024	0.4980054547293891	0.5374061146754521	0.5351434426528516	0.08073082073839141	0.0794845413629448	0.0007613854857522195	0.03758350889074791	0.0007591388924614861	0.037472612389493065
21.568048548418737	0.42498067904081505	0.4247337854327883	0.4609240087780761	0.4600478354707893	0.4801697068570481	0.4789502186184321	0.4996666190839247	0.4980954848374175	0.5374821227008185	0.535219558288033	0.08068524472199304	0.07943967428677555	0.0007454353552687198	0.03701786214720926	0.0007432347082108048	0.036908579196875735
21.69800689072348	0.42509568760381294	0.42484818485510933	0.46102668617185916	0.46015010928463324	0.48026554682958544	0.4790457755821496	0.4997553906223888	0.49818410162987103	0.5375568390707438	0.5352943830012166	0.08064018896669238	0.07939531937009119	0.00072960632467578	0.0364500845296476	0.0007274512915174114	0.03634242199768778
21.828748297416116	0.4252090436342717	0.42496093880381586	0.4611278188258535	0.4602508436594294	0.4803599026950356	0.4791398526754046	0.4998427412302383	0.49827130057943014	0.5376302612934772	0.5353679142621554	0.08059565793726042	0.07935148100852685	0.0007138977394531842	0.03588017445392211	0.0007117879896696433	0.03577413922289452
21.960277486853503	0.42532073867859244	0.42507203889333034	0.46122740015581776	0.46035003204698205	0.4804527688877909	0.4792324443505649	0.49992866638478306	0.4983570771625042	0.5377023868967158	0.5354401495596551	0.08055165613584783	0.07930816363451283	0.0006983089480565585	0.03530813036792324	0.0006962441529139163	0.035203729334909895
22.092599205822967	0.4254307642571115	0.42518147671242995	0.46132542356570017	0.46044766788746117	0.4805441398382345	0.47932354505602703	0.50001316156733	0.49844142685939374	0.5377732134279244	0.5355110864018905	0.08050818810245669	0.07926537171774355	0.0006828393018816215	0.03473395075057795	0.000680819134443178	0.03463119082796595
22.225718229713628	0.4255391118639685	0.4252892438241178	0.4614218824476431	0.4605437446094108	0.4806340099728219	0.4794131492363018	0.500096222263344	0.49852434515445243	0.5378427384546636	0.5355807223167298	0.08046525841541644	0.07922310976564619	0.0006674881552690692	0.034157634112972346	0.0006655122903838073	0.03405652222831179
22.359639362688714	0.42564577296697065	0.42539533176549227	0.46151677018198783	0.4606382556297539	0.4807223737141671	0.47950125133209576	0.5001778439626173	0.49860582753624955	0.537910959564919	0.5356490548520593	0.08042287169187802	0.07918138232385932	0.000652254865491253	0.033579178998564885	0.0006503229797869547	0.03347972209458305
22.494367437858962	0.4257507390074568	0.4254997320476144	0.46161008013727933	0.46073119435379967	0.4808092254811253	0.4795878457803987	0.5002580221594352	0.4986858694977403	0.5379778743674387	0.5357160815761158	0.08038103258830459	0.07914019397672542	0.0006371387927237571	0.03299858398263211	0.0006352505645994544	0.032900789017347165
22.629907317457054	0.42585400140015633	0.42560243615536986	0.4617018056702688	0.46082255417524665	0.48089455968887657	0.4796729270145627	0.500336752352745	0.4987644665364302	0.5380434804920721	0.5357818000778213	0.0803397458009751	0.07909954934778224	0.0006221393000516162	0.032415847673476605	0.0006202944096718177	0.03231972162031127
22.766263893012997	0.42595555153304565	0.4257034355473312	0.4617919401259169	0.4609123284761893	0.480978370749014	0.47975648946439614	0.5004140300463283	0.498841614154548	0.5381077755901149	0.5358462079671236	0.08029901606649453	0.07905945310026599	0.0006072557534384515	0.031830968711688	0.000605453882736251	0.031736518559995375
22.903442085530802	0.42605538076720123	0.4258027216556146	0.46188047683739464	0.4610005106271196	0.4810606530696245	0.47983852755624096	0.5004898507489749	0.49891730785921595	0.5381707573346587	0.5359093028753414	0.08025884816231744	0.07901990993762414	0.0005924875217284686	0.03124394577113776	0.0005907283543848951	0.031151178525703926
23.041446845665973	0.4261534804366512	0.4259002858857344	0.46196740912608536	0.46108709398693065	0.4811414010553813	0.47991903571306604	0.5005642099746561	0.49899154316262395	0.5382324234209452	0.5359710824555136	0.08021924690726856	0.07898092460403178	0.0005778339766262519	0.030654777558822843	0.0005761171980709356	0.030563700240179514
23.180283153904217	0.42624984184822096	0.42599611961645517	0.46205273030158406	0.4611720719029194	0.4812206091076243	0.4799980083545489	0.5006371032427042	0.49906431558220704	0.5382927715667261	0.536031544382754	0.08018021716208493	0.07894250188492165	0.0005632944926792227	0.030063462814851505	0.0005616197900830677	0.02997408245944655
23.31995602074116	0.4263444562813781	0.4260902141996389	0.4621364336616968	0.46125543771078564	0.48129827162445293	0.4800754398971673	0.5007085260779892	0.49913562064082073	0.538351799512626	0.5360906863546104	0.0801417638299549	0.07890464660751874	0.0005488684472754191	0.029470000313068567	0.0005472355095508252	0.029382323973706548
23.460470486863187	0.4264373149880723	0.42618256096009033	0.46221851249243984	0.46133718473463475	0.48137438300080904	0.48015132475428607	0.5007784740111026	0.4992054538669231	0.5384095050225137	0.5361485060914296	0.08010389185707459	0.07886736364138361	0.0005345552206161841	0.028874388860728573	0.0005329637384041686	0.02878842360631495
23.60183162332936	0.4265284091925719	0.4262731511953992	0.46229896006803584	0.4614173062869749	0.48144893762856816	0.4802256573362432	0.5008469425785395	0.4992738107947549	0.5384658858838738	0.5362050013367256	0.08006660623320952	0.07883065789896712	0.00052035419572527	0.028276627299675283	0.0005188038613863633	0.028192380215187995
23.744044531754422	0.42661773009129855	0.4263619761757768	0.4623777696509111	0.46149579566871674	0.48152192989662895	0.48029843205044415	0.5009139273228826	0.4993406869645247	0.538520939908189	0.536260169857555	0.08002991199226238	0.07879453433617134	0.0005062647584117563	0.0276767145053185	0.0005047552660293331	0.02759419269241903
23.887114344492932	0.42670526885265636	0.4264490271438924	0.46245493449169117	0.4615726461691714	0.4815933541909989	0.48036964330144605	0.5009794237929921	0.49940607792259467	0.538574664931323	0.5363140094448969	0.07999381421285601	0.07875899795291957	0.0004922862972669417	0.027074649387344607	0.0004908173426358964	0.026993859964321132
24.031046224824397	0.4267910166168579	0.42653429531470216	0.4625304478291938	0.46164785106604467	0.4816632048948873	0.48043928549105147	0.5010434275441932	0.4994699792216678	0.5386270588139116	0.5363665179140367	0.07995831801892368	0.07872405379373915	0.0004784182036627893	0.026470430890384478	0.0004769894842868716	0.026391380992350832
24.175845367139747	0.42687496449574797	0.42661777187527866	0.46260430289042526	0.46172140362543534	0.481731476388795	0.480507353018399	0.5011059341384684	0.49953238642097847	0.5386781194417584	0.5364176931049573	0.07992342858030164	0.07868970694834573	0.0004646598717235051	0.025864057993672418	0.00046327108680155327	0.025786754772326503
24.32151699712871	0.42695710357262084	0.426699447984633	0.46267649289056983	0.4617932971018276	0.4817981630506047	0.480573840280051	0.5011669391446519	0.4995932950864862	0.5387278447262351	0.5364675328827353	0.07988915111334564	0.07865596255224988	0.00045101069831798846	0.02525552971113143	0.0004496615487445954	0.02517998033535207
24.468066371968433	0.4270374249020363	0.4267793147735357	0.46274701103298294	0.46186352473808584	0.4818632592556721	0.4806387416700905	0.5012264381386243	0.49965270079106705	0.5387762326046895	0.5365160351379408	0.07985549088154192	0.07862282578735533	0.00043747008304451107	0.02464484509167164	0.0004361602714124668	0.02457105674798754
24.61549878051318	0.42711591950962935	0.4268573633443315	0.4628158505091797	0.4619320797654459	0.481926759376917	0.4807020515802092	0.5012844267035111	0.4997105991147133	0.5388232810408565	0.5365631977870455	0.07982245319614008	0.0785903018825867	0.0004240374282273862	0.02403200321982979	0.0004227666588034751	0.023959983111595307
24.763819543485244	0.4271925783919187	0.42693358477075266	0.4628830044988255	0.4619989554035062	0.4819886577849182	0.4807637643998011	0.5013409004298848	0.49976698564473027	0.5388689880252779	0.5366090187728345	0.07979004341679061	0.07855839611451314	0.0004107121388985391	0.023417003215527643	0.00040948011762709235	0.023346758563732806
24.91303401366693	0.4272673925161078	0.42700797009772584	0.4629484661697222	0.4620641448602192	0.4820489488480034	0.4808238745160575	0.5013958549159648	0.4998218559759387	0.5389133515757251	0.5366534960648259	0.0797582669521921	0.0785271138079866	0.00039749362277841094	0.022799844234029365	0.00039630005728152895	0.0227313822775983
25.063147576093755	0.427340352819884	0.4270805103411766	0.46301222867779557	0.4621276413318781	0.4821076269323436	0.48088237631405845	0.501449285767823	0.49987520571087685	0.53895636973763	0.5366966276596932	0.07972712926074799	0.07849646033679192	0.0003843812902748489	0.022180525466666268	0.0003832258898379681	0.022113853462229827
25.214165648248784	0.42741145021121324	0.42715119648782846	0.46307428516708	0.4621894380031056	0.4821646864020468	0.48093926417686783	0.5015011885995936	0.49992703046000736	0.5389980405845208	0.5367384115816969	0.07969663585124485	0.0784664411243071	0.0003713745544637881	0.02155904614060944	0.0003702570300361252	0.021494171363130476
25.366093680258146	0.4274806755681289	0.4272200194949986	0.46313462876970224	0.4622495280468407	0.48222012161925143	0.48099453248562873	0.5015515590336787	0.4999773258419232	0.5390383622184645	0.5367788458831203	0.07966679228352365	0.07843706164416692	0.000358472831076595	0.02093540551916817	0.0003573928952635974	0.020872335261813646
25.518937155087716	0.4275480197385175	0.4272869702903886	0.4631932526058643	0.46230790462432136	0.4822739269442214	0.48104817561965607	0.5016003927009628	0.5000260874835606	0.5390773327705148	0.5368179286447111	0.079637604169177	0.07840832742095535	0.00034567553849274013	0.020309602902074175	0.0003446329055469821	0.020248344476286206
25.672701588741027	0.4276134735398992	0.4273520397718704	0.4632501497838243	0.4623645608850707	0.4823260967354412	0.4811001879565344	0.5016476852410261	0.5000733110204096	0.5391149504011677	0.5368556579761316	0.07960907717224991	0.07838024403088731	0.00033298209772891774	0.019681637625836856	0.00033197648354454934	0.019622198361602727
25.827392530458226	0.4276770277592046	0.4274152188072691	0.46330531339987646	0.46241948996687837	0.48237662534971254	0.481150563872213	0.5016934323023624	0.5001189920967306	0.5391512133008224	0.5368920320164121	0.07958121700995648	0.0783528171025166	0.00032039193241129027	0.01905150906293329	0.0003194230545271459	0.018993896309368097
25.983015562916506	0.427738673152544	0.4274764982341392	0.46335873653832793	0.46247268499577915	0.48242550714224575	0.48119929774110215	0.5017376295425958	0.5001631263657691	0.5391861196902487	0.5369270489344133	0.07955402945340465	0.07832605231745038	0.0003079044687799293	0.018419216623144052	0.00030697204637042397	0.018363437748490696
26.139576302431465	0.42779840044497636	0.4275358688595368	0.4634104122714775	0.4625241390860361	0.48247273646676264	0.48124638393617103	0.5017802726287051	0.5002057094899796	0.5392196678210625	0.5369607069292944	0.07952752032833434	0.07829995541107533	0.0002955191356734943	0.017784759753268986	0.00029462288953641114	0.017730822144741865
26.297080399159835	0.4278562003302686	0.4275933214597883	0.4634603336595892	0.4625738453401152	0.48251830767558684	0.4812918168290424	0.501821357237245	0.5002467371412437	0.5392518559762057	0.536993004230986	0.07950169551586661	0.078274532173295	0.00028323536450636233	0.017148137936743524	0.0002823750170664052	0.0170960490012817
26.455533537303385	0.4279120634706529	0.4276488467802514	0.46350849375086584	0.4626217968486627	0.48256221511974495	0.48133559079009286	0.501860879054576	0.500286205001098	0.5392826824704356	0.5370239391006731	0.07947656095327157	0.0782497884492827	0.0002710525892715143	0.016509350694889235	0.00027022786457253645	0.016459117859142225
26.614941435314055	0.4279659804965772	0.4277024355350733	0.4635548855814217	0.46266798669048037	0.48260445314906275	0.48137770018855036	0.5018988337770908	0.5003241087609603	0.5393121456508191	0.5370535098312834	0.07945212263473603	0.07822573014024223	0.0002589702465223276	0.015868397586373817	0.00025818087021711733	0.015820028296701594
26.77530984610034	0.4280179420064514	0.42775407840694296	0.46359950217525187	0.46271240793249657	0.482645016112264	0.4814181393925915	0.5019352171114475	0.5003604441223598	0.5393402438972345	0.5370817147479807	0.07942838661215698	0.07820236320418672	0.0002469877753528138	0.015225278207068982	0.0002462334747033168	0.015178779930167252
26.93664455723489	0.42806793856638803	0.427803766046838	0.463642336544201	0.4627550536297395	0.4826838983570658	0.4814569027694414	0.5019700247748033	0.5003952067971693	0.5393669756228816	0.5371085522086692	0.07940535899593941	0.07817969365672342	0.00023510461739384425	0.014579992190803637	0.000234385121269165	0.014535372413945424
27.098951391163432	0.4281159607099364	0.42785148907376547	0.4636833816879298	0.462795916825306	0.48272109423028126	0.4814939846854737	0.5020032524950526	0.5004283925078407	0.5393923392747979	0.537134020604501	0.07938304595581319	0.07815772757185596	0.00022332021680115943	0.013932539209307038	0.0002226352556677913	0.01388980544042795
27.26223620541477	0.42816199893781237	0.42789723807449953	0.4637226305938795	0.46283499055032945	0.4827565980779142	0.4815293795063082	0.5020348960110652	0.5004599969876425	0.5394163333343825	0.5371581183603948	0.07936145372165851	0.07813647108279961	0.00021163402024360067	0.013282918972336688	0.0002109833261543237	0.013242078739935437
27.426504892812353	0.4282060437176219	0.4279410036033097	0.46376007623723586	0.4628722678239448	0.48279040424526376	0.48156308159691136	0.50206495107293	0.5004900159809007	0.5394389563179283	0.5371808439355579	0.07934058858434725	0.07811593038281026	0.00020004547688934338	0.012631131228005188	0.00019942878348566673	0.012592192081783082
27.59176338168682	0.42824808548357823	0.4279827761816874	0.46379571158088817	0.46290774165325405	0.48282250707701924	0.4815950853216993	0.5020934134421999	0.5005184452432415	0.5394602067771594	0.5372021958240193	0.07932045689660147	0.07809611172602396	0.00018855403838213824	0.011977175761842318	0.00018797108089918524	0.01194014527365539
27.758017636089992	0.4282881146362144	0.428022546298064	0.46382952957539	0.4629414050332879	0.48285290091736055	0.48162538504463503	0.5021202788921392	0.5005452805418388	0.5394800832997808	0.5372221725551688	0.07930106507385899	0.07807702142831592	0.00017715915885596623	0.01132105239881298	0.00017660967409782735	0.011285938161591957
27.925273656010095	0.4283261215420877	0.42806030440752296	0.46386152315891593	0.46297325094696484	0.48288158011006366	0.4816539751293312	0.5021455432079751	0.5005705176556603	0.5394985845100305	0.5372407726943037	0.07928241959515843	0.07805866586816818	0.00016586029490528453	0.010662761002024013	0.00016534402124812608	0.010629570630726448
28.09353747758831	0.42836209653348034	0.4280960409315079	0.4638916852572146	0.46300327236505073	0.48290853899859437	0.48168084993915167	0.5021692021871512	0.5005941523757211	0.5395157090692443	0.5372579948431838	0.07926452700404218	0.07804105148755461	0.00015465690556526468	0.010002301472752606	0.00015417358296021533	0.009971042605002367
28.2628151733366	0.4283960299080912	0.42812974625752176	0.4639200087835641	0.4630314622461147	0.48293377192621345	0.481706003837312	0.5021912516395838	0.5006161805053392	0.539531455676426	0.5372738376405948	0.07924739390946359	0.07802418479284326	0.00014354845232200653	0.00933967375164002	0.00014309782228028034	0.009310354047386227
28.43311285235687	0.42842791192872337	0.42816141073882225	0.4639464866387204	0.4630578135364817	0.4829572732360768	0.48172943118698286	0.5022116873879207	0.5006365978603887	0.5395458230688278	0.5372882997629198	0.0792310269867199	0.07800807235570556	0.0001325343990872252	0.00867487781796683	0.00013211620467856733	0.00864750496008071
28.604436660561465	0.42845773282296334	0.428191024694108	0.46397111171086636	0.4630823191701859	0.4829790372713374	0.48175112635139145	0.5022305052678055	0.5006554002695646	0.5395588100225359	0.537301379924717	0.07921543297839878	0.077992720814051	0.00012161421218470636	0.008007913689866086	0.00012122819803739304	0.007982495384638355
28.77679278089485	0.4284854827828545	0.4282185784072009	0.4639938768755574	0.4631049720689187	0.4829990583752452	0.481771083693925	0.5022477011281419	0.500672583574644	0.5395704153530696	0.5373130768793106	0.07920061869533677	0.07797813687297264	0.00011078736034653147	0.0073387814245649	0.00011043327263648983	0.007315325401748396
28.950187433556945	0.4285111519645634	0.4282440621267201	0.4640147749956653	0.46312576514197734	0.48301733089125254	0.4817892975782319	0.5022632708313607	0.500688143630752	0.5395806379159843	0.5373233894193848	0.07918659101759382	0.0779643273057043	0.000100053314699311	0.006667481118768137	9.973090114412386e-05	0.006645995131677296
29.124626876227456	0.4285347304880388	0.4282674660657482	0.4640337989213196	0.4631446912862084	0.4830338491631134	0.48180576236832706	0.5022772102536943	0.5007020763066319	0.5395894766074867	0.5373323163775894	0.07917335689545124	0.0779512989546022	8.941154874420043e-05	0.005994012907876822	8.912055860621493e-05	0.005974504734282959
29.30011740429177	0.4285562084366639	0.42828878040149354	0.46405094148984477	0.4631617433859506	0.48304860753498696	0.4818204724286928	0.5022895152854489	0.5007143774849171	0.5395969303650564	0.5373398566271554	0.07916092335041972	0.07793905873213823	7.886153835579002e-05	0.005318376966869209	7.860172243501218e-05	0.0053008544092136844
29.476665351068124	0.4285755758569012	0.4283079952749418	0.4640661955256982	0.4631769143129752	0.48306160035154005	0.48183342212438574	0.5023001818312832	0.5007250430624067	0.5396029981680803	0.5373460090825164	0.07914929747626566	0.07792761362190946	6.840276176656168e-05	0.004640573510187096	6.817387239377304e-05	0.004625044395623945
29.654277088036206	0.4285928227579292	0.4283251007905027	0.46407955384040234	0.4631901969264223	0.48307282195805074	0.48184460582113636	0.5023092058104897	0.5007340689503441	0.5396076790384907	0.5373507726999414	0.07913848644005711	0.07791697067966825	5.803469955356633e-05	0.003960602791579504	5.783649058654916e-05	0.003947074972586506
29.832959025067048	0.42860793911127254	0.4283400870156477	0.4640910092324762	0.4632015840727364	0.4830822667005102	0.4818540178854573	0.5023165831572772	0.5007414510746988	0.5396109720414192	0.5373541464781766	0.07912849748322309	0.07790713703436644	4.775683463065228e-05	0.003278465104486372	4.758906145285735e-05	0.0032669464592913755
30.0127176106544	0.4286209148504242	0.4283529439805419	0.4641005544873615	0.46321106858559785	0.48308992892572744	0.48186165268474457	0.5023223098210607	0.5007471853764514	0.5396128762858551	0.5373561294590956	0.07911933792264102	0.07789811988921913	3.756865223247807e-05	0.0025941607818111834	3.743107174503102e-05	0.002584659214520002
30.193559332147448	0.4286317398704582	0.4283636616776656	0.46410818237735085	0.46321864328585216	0.4830958029814308	0.4818675045873831	0.5023263817667503	0.5007512678118822	0.5396133909253168	0.5373567207283613	0.07911101515172642	0.07788992652278703	2.7469639904964538e-05	0.0019076901961199155	2.736201052710996e-05	0.0019002136374979273
30.37549071598484	0.42864040402763737	0.42837223006143027	0.4641138856615075	0.46322430098143724	0.4830998832163732	0.48187156796285163	0.5023287949750458	0.5007536943528635	0.539612515158531	0.5373559194160951	0.07910353664155696	0.07788256429007555	1.745928750107595e-05	0.0012190537599821027	1.738136915485633e-05	0.001213610167042134
30.55851832793038	0.4286468971390088	0.4283786390477854	0.46411765708558533	0.4632280344673053	0.48310216398043593	0.4818738371818253	0.5023295454427346	0.5007544609871524	0.539610248230124	0.5373537246975573	0.07909690994200698	0.07787604062365233	7.537087151288091e-06	0.0005282519251750273	7.488641273090124e-06	0.0005248492826837037
30.742648773309874	0.4286512089819946	0.4283828785138168	0.46411948938194514	0.46322983652534555	0.48310263962472927	0.48187430661628483	0.5023286291829924	0.5007535637186912	0.5396065894313211	0.5373501357938382	0.07909114268290444	0.07787036303478546	-2.2974667317487985e-06	-0.00016471481659152687	-2.316677202074402e-06	-0.00016606849618483466
30.92788869724955	0.42865332929397154	0.42838493829733726	0.4641193752694683	0.4632296999242993	0.4831013045017002	0.48187297063961554	0.5023260422256868	0.5007509985679098	0.5396015381006583	0.5373451519725579	0.07908624257520305	0.07786553911460634	-1.2044877463646131e-05	-0.0008598459332347375	-1.2035088095885271e-05	-0.0008591426099542332
31.114244784915854	0.42865324777184344	0.42838480819646746	0.4641173074534657	0.46322761741967694	0.4830981529652353	0.48186982362671815	0.5023217806176863	0.5007467615720285	0.5395950936247034	0.5373387725485785	0.07908221741218263	0.07786157653527571	-2.1705646117808897e-05	-0.0015571408538335163	-2.1667090976729142e-05	-0.0015543724585711516
31.30172376175672	0.4286509540716034	0.4283824779692099	0.46411327862558427	0.4632235817536663	0.4830931793707607	0.4818648599541091	0.5023158404231721	0.5007408487853691	0.5395872554387888	0.5373309968847244	0.07907907507066755	0.07785848305119358	-3.128027151610979e-05	-0.0022565989669658393	-3.121318317833577e-05	-0.0022517574017513198
31.4903323937443	0.4286464378078883	0.4283779373330121	0.46410728146371144	0.4632175856550439	0.4830863780753534	0.4818580740000301	0.5023082177239516	0.5007332562796668	0.5395780230277539	0.537321824392516	0.079076823512257	0.0778562665002072	-4.076925024687483e-05	-0.0029582196212771805	-4.0673859806217294e-05	-0.0029512967590505923
31.68007748761912	0.42863968855352197	0.42837117596432095	0.4640993086318741	0.46320962183907655	0.4830777434378381	0.48184946014454816	0.502298908619779	0.500723980144386	0.5395673959267013	0.5373112545329132	0.07907547078459097	0.07785493480485728	-5.017307668819804e-05	-0.003662002126219477	-5.004961375054684e-05	-0.0036529898096233637
31.870965891135747	0.4286306958390511	0.42836218349812955	0.46408935278013475	0.46319968300742426	0.48306726981889536	0.48183901276966623	0.5022879092286764	0.50071301648704	0.5395553737217609	0.5372992868170692	0.0790750250226278	0.07785449597363403	-5.9492243000613954e-05	-0.004367945750871627	-5.934093569037735e-05	-0.004356835792094671
32.063004493309954	0.42861944915227024	0.4283509495275112	0.4640774065444843	0.46318776184803767	0.4830549515811636	0.48182672625942435	0.5022752156872611	0.5007003614335163	0.539541956050868	0.5372859208070973	0.07907549444994916	0.07785495810226417	-6.872723914774781e-05	-0.005076049724507925	-6.854831411895468e-05	-0.005062833905157049
32.25620022466719	0.42860593793773616	0.42833746360314723	0.4640634625467324	0.4631738510350515	0.48304078308934506	0.4818125950000064	0.502260824151075	0.5006860111284003	0.5395271426045531	0.5372711561168481	0.07907688738008159	0.07785632937501	-7.787855291097046e-05	-0.005786313236953333	-7.767223534171919e-05	-0.005770983307030519
32.45056005749291	0.4285901515962745	0.4283217152328422	0.46404751339438977	0.46315794322867554	0.4830247587103058	0.4817966133798452	0.5022447307949196	0.5006699617353101	0.5395109331267418	0.5372549924126998	0.07907921221785368	0.0778586180660019	-8.694666989450539e-05	-0.00649873543807189	-8.671318349140478e-05	-0.006481283115405745
32.64609100608406	0.42857207948447273	0.4283036938810309	0.4640295516805526	0.46314003107508067	0.4830068728131837	0.4817787757897281	0.5022269318131921	0.5006522094372293	0.5394933274155688	0.5372374294143584	0.07908247746075739	0.07786183254058665	-9.593207353564281e-05	-0.007213315437923029	-9.567164054424815e-05	-0.007193732408168785
32.84280012700226	0.4285517109141663	0.42828338896827317	0.46400956998377785	0.463120107206282	0.4829871197694888	0.48175907662289974	0.5022074234202282	0.5006327504368472	0.5394743253242033	0.5372184668956712	0.07908669170035153	0.07786598125670287	-0.00010483524512427955	-0.00793005230723054	-0.00010454808632576196	-0.00790833022283266
33.040694519328454	0.4285290351519111	0.4282607898707402	0.46398756086795695	0.463098164240018	0.4829654939532079	0.4817375102751697	0.5021862018506493	0.5006115809568996	0.5394539267616872	0.5371981046854537	0.07909186362368416	0.07787107276627446	-0.0001136566638071379	-0.008648945076942027	-0.00011334299852205909	-0.008625075556622619
33.239781324919136	0.4285040414184458	0.4282358859196883	0.46396351688218546	0.46307419477962386	0.48294198974090746	0.4817140711450149	0.5021632633597096	0.5005886972405191	0.5394321316937862	0.537176342668327	0.07909800201473031	0.07787711571664248	-0.00012239680659731356	-0.009369992738342603	-0.00012205685269450761	-0.00934396736688825
33.44006772866406	0.4284767188881443	0.42820866640092287	0.4639374305606274	0.46304819141390324	0.4829166015118377	0.4816887536336857	0.5021386042236529	0.5005640955515833	0.539408940143854	0.5371531807855704	0.07910511575587037	0.07788411885200489	-0.00013105614839115098	-0.010093194243452785	-0.00013069012228528187	-0.01006500457067716
33.64156095874556	0.42844705668845556	0.42817912055425084	0.46390929442237644	0.4630201467169938	0.48288932364803344	0.4816615521453097	0.502112220740069	0.5005377721750708	0.5393843521937085	0.5371286190359832	0.07911321382938209	0.07789209101489274	-0.0001396351619804559	-0.010818548505113768	-0.00013924327863379382	-0.01078818604521814
33.84426828689945	0.42841504389933105	0.4281472375729216	0.46387910097131063	0.46299005324823006	0.4828601505344177	0.48163246108699587	0.5020841092282573	0.5005097234174211	0.5393583679845246	0.5371026574767656	0.07912230531896722	0.07790104114766869	-0.00014813431805360544	-0.011546054396532668	-0.00014771679098601886	-0.011513510627878532
34.04819702867729	0.428380669552642	0.4281130066030561	0.4638468426959446	0.46295790355199934	0.4828290765589049	0.4816014748689383	0.5020542660295927	0.5004799456068971	0.5393309877177362	0.5370752962244064	0.0791323994112993	0.07791097829405305	-0.0001565540852166425	-0.012275710752021496	-0.0001561111265060422	-0.01224097711649108
34.25335454371064	0.4283439226315838	0.42807641674306424	0.4638125120692766	0.46292369015759616	0.4827960961125007	0.48156858790451906	0.5020226875078974	0.5004484350939549	0.5393022116559567	0.5370465354555908	0.07914350539760177	0.07792191160067685	-0.00016489493000659827	-0.013007516367210314	-0.00016442675028627285	-0.012970584268899188
34.45974823597649	0.4283047920700681	0.42803745704305074	0.46377610154862947	0.46288740557906893	0.4827612035894036	0.4815337946104136	0.5019893700498165	0.5004151882516141	0.5392720401239098	0.5370163754081166	0.07915563267525537	0.07793385031866178	-0.0001731573168866074	-0.013741469998265643	-0.00017266412535588138	-0.013702330803525342
34.66738555406454	0.4282632667521016	0.4279961165042073	0.46373760357548893	0.4628490423150645	0.48272439338710993	0.48149708940669145	0.5019543100651974	0.5003802014758356	0.5392404735093784	0.5369848163818288	0.07916879074942762	0.07794680380522674	-0.00018134170827255325	-0.014477570362799952	-0.00018082371269523279	-0.014436215399243224
34.87627399144595	0.42821933551115304	0.4279523840781932	0.4636970105753334	0.4628085928486661	0.48268565990650936	0.4814584667169215	0.5019175039874751	0.500343471185903	0.539207512264165	0.5369518587395663	0.07918298923474254	0.07796078152532725	-0.00018944856454261583	-0.015215816140255356	-0.0001889059712474328	-0.01517223669578982
35.086421086743854	0.4281729871295069	0.4279062486665033	0.4636543149574634	0.4627660496472273	0.482644997551989	0.4814179209682712	0.501878948274061	0.5003049938248082	0.5391731569050688	0.5369175029081247	0.07919823785696682	0.07797579305331882	-0.00019747834403838205	-0.015956205971278337	-0.00019691135793187264	-0.015910393294120695
35.29783442400536	0.4281242103376025	0.4278576991198208	0.4636095091148212	0.46272140516219856	0.4826024007315316	0.48137544659160947	0.5018386394067372	0.5002647658596407	0.539137408014878	0.5368817493792317	0.0792145464547381	0.07799184807465537	-0.00020543150308660607	-0.01669873845852976	-0.00020484032764489513	-0.01665068375572787
35.51052163297529	0.428072993813361	0.42780672423735916	0.46356258542380757	0.4626746518289523	0.4825578638568154	0.4813310380216099	0.5017965738920545	0.500222783781985	0.5391002662433771	0.5368445987105421	0.07923192498131514	0.07800895638761401	-0.00021330849600587065	-0.01744341216668488	-0.00021269333327911255	-0.017393106603449837
35.72449038937153	0.4280193261814974	0.42775331276618905	0.463513536244092	0.4626257820665995	0.48251138134331306	0.4812846896968495	0.5017527482617358	0.5001790441083185	0.5390617323083698	0.5368060515266437	0.07925038350636564	0.07802712790505129	-0.00022110977511524688	-0.018190225622376488	-0.00022047082573761756	-0.018137660321997373
35.93974841516195	0.4279631960128187	0.4276974534005511	0.46346235391841883	0.46257478827780235	0.4824629476103903	0.4812363960599083	0.5017071590730854	0.5001335433804167	0.5390218069967189	0.5367661085200818	0.07926993221778117	0.0780463726561919	-0.0002288357907509475	-0.018939177315090205	-0.0002281732539337611	-0.01888434335721456
36.15630347884324	0.42790459182350754	0.4276391347811551	0.4634090307724043	0.4625216628485793	0.48241255708140196	0.48118615155747296	0.5016598029094008	0.5000862781657635	0.5389804911654018	0.5367247704523986	0.07929058142353061	0.07806670078845238	-0.00023648699127321038	-0.01969026569672394	-0.00023580106481180252	-0.019633154117016716
36.374163395721176	0.42784350207439026	0.4275783454944638	0.46335355911433135	0.46246639814810747	0.48236020418379166	0.48113395064043096	0.5016106763803919	0.5000372450579644	0.5389377857425828	0.5366820381551901	0.0793123415535408	0.07808812256929054	-0.00024406382307873287	-0.020443489182270014	-0.00024335470335290488	-0.020384090971333535
36.59333602819267	0.42777991517019154	0.4275150740719623	0.46329593123493623	0.46240898652851586	0.4823058833491848	0.4810797877639747	0.501559776122604	0.4999864406771684	0.5388936917287025	0.5366379125311781	0.07933522316161581	0.07811064838809781	-0.0002515667306115521	-0.021198846149843575	-0.00025083461258867956	-0.02113715225256385
36.813829286029524	0.4277138194587714	0.4274493089894128	0.46323613940718883	0.4623494203246744	0.4822495890134878	0.48102365738769304	0.5015070987998455	0.49993386167048914	0.538848210197584	0.5365923945553006	0.07935923692738749	0.0781342887581153	-0.00025899615637303697	-0.021956334940952615	-0.0002582412336133988	-0.021892336255845635
37.03565112666392	0.42764520323034777	0.4273810386660929	0.4631741758860684	0.46228769185397767	0.48219131561698014	0.4809655539756744	0.5014526411036232	0.4998795047124378	0.5388013422975578	0.5365454852758189	0.07938439365830594	0.07815905431839179	-0.0002663525409354328	-0.02271595386113745	-0.00026557500558777036	-0.022649641238885465
37.25880955547555	0.42757405471670323	0.42731025146401835	0.46311003290833014	0.4622237934161179	0.48213105760440994	0.48090547199659905	0.5013963997535792	0.4998233665053561	0.5387530892526035	0.536497185815442	0.07941070429165992	0.07818495583577821	-0.00027363632295185347	-0.023477701180027566	-0.00027283636576180825	-0.0234090654229675
37.483312626080554	0.4275003620903737	0.42723693568715027	0.46304370269226724	0.46215771729285793	0.48206880942508573	0.48084340592383645	0.5013383714979378	0.49976544377985843	0.5387034523635092	0.5364474973724697	0.07943817989664319	0.07821200420695258	-0.0002808479391669394	-0.02424157513168268	-0.00028002574947061376	-0.024170606992413468
37.70916844062219	0.42742411346382264	0.4271610795805847	0.4629751774374657	0.4620894557477915	0.4820045655329702	0.48077935023554114	0.5012785531139525	0.4997057332952764	0.5386524330090523	0.5363964212219527	0.07946683167644561	0.07824021046048699	-0.00028798782442529536	-0.025007573914820114	-0.0002871435901601327	-0.024934264095719527
37.93638515006311	0.4273452968885957	0.42708267132972744	0.46290444932455055	0.4620190010261008	0.4819383203867709	0.4807132994147436	0.5012169414083628	0.4996442318401103	0.538600032647195	0.5363439587168736	0.07949667097039569	0.07826958575894886	-0.00029505641168792174	-0.025775695693567968	-0.00029419031939115214	-0.025700034845783648
38.164970954479706	0.42726390035445994	0.4270016990594488	0.4628315105149275	0.46194634535430423	0.48187006845003033	0.4806452479494456	0.5011535332178552	0.4995809362324865	0.5385462528163032	0.5362901112893437	0.07952770925613456	0.07830014140104573	-0.0003020541320435388	-0.026545938597763552	-0.0003011663668486264	-0.02646791731957876
38.39493410335793	0.4271799117885238	0.42691815083322315	0.4627563531505151	0.46187148093999936	0.48179980419121426	0.4805751903327115	0.5010883254095285	0.4995158433206185	0.5384910951363817	0.5362348804518211	0.07955995815183108	0.07833188882380135	-0.00030898141470947493	-0.02731830072276864	-0.0003080721603538894	-0.0272379095591333
38.626282895891045	0.42709331905434006	0.4268320146522505	0.4626789693534705	0.46179439997159716	0.4817275220838035	0.48050312106275994	0.5010213148813691	0.49944894998327644	0.5384345613103316	0.5361782677983491	0.07959342941844291	0.07836483960477982	-0.00031583868705631346	-0.028092780130819506	-0.00031490812588197414	-0.028010009572213335
38.859025681279114	0.4270041099509884	0.42674327845455773	0.46259935122590784	0.46171509461804877	0.48165321660637517	0.48042903464305065	0.5009524985627255	0.49938025313026074	0.5383766531252272	0.5361202750058122	0.0796281349620079	0.07839900546434803	-0.00032262637461122345	-0.028869374850970075	-0.00032167468756294504	-0.0287842153319815
39.09317085903034	0.4269122722121419	0.42665193011408414	0.4625174908496064	0.4616335570285649	0.48157688224269446	0.4803529255823783	0.5008818734147953	0.4993097497028816	0.5383173724536126	0.5360609038352148	0.07966408683599317	0.07843439826797811	-0.00032934490106795167	-0.02964808287927667	-0.0003283722676958867	-0.029560524777636488
39.328726879264174	0.4268177935051106	0.42655795743974567	0.46243338028571473	0.46154977933232777	0.481498513481795	0.48027478839495596	0.5008094364311132	0.49923743667444526	0.5382567212548217	0.5360001561329789	0.07970129724367139	0.07847103002859455	-0.00033599468830325385	-0.03042890217992067	-0.00033500128676933194	-0.030338935815819923
39.56570224301631	0.4267206614298682	0.42646134817448056	0.46234701157444263	0.46146375363819386	0.4814181048180648	0.48019461760050114	0.5007351846380498	0.4991633110507445	0.5381947015763182	0.535938033832264	0.079739778540557	0.07850891290896325	-0.0003425761563871088	-0.031211830685620612	-0.0003415621634552668	-0.031119446319550548
39.80410550254544	0.4266208635180574	0.42636208999427555	0.4622583767347473	0.46137547203439044	0.4813356507513245	0.4801124077243256	0.500659115095312	0.4990873698705591	0.538131315555057	0.5358745389543089	0.07977954323687515	0.0785480592241273	-0.0003490897235882695	-0.031996866297561155	-0.0003480553146331111	-0.03190205412973057
40.04394526164196	0.42651838723197416	0.4262601705071717	0.46216746776400963	0.4612849265882007	0.48125114578691386	0.4800281532974131	0.5005812248964532	0.49900961020615786	0.5380665654188689	0.5358096736097938	0.07982060400008317	0.07858848144388715	-0.00035553580639058335	-0.03278400688655836	-0.0003544811553988225	-0.032686757055770954
40.28523017593832	0.4264132199635328	0.42615557725224795	0.46207427663770206	0.4611921093456432	0.4811645844357633	0.47994184885650565	0.500501511169387	0.49893002916380974	0.5380004534878691	0.5357434400002261	0.07986297365743693	0.07863019219532476	-0.000361914819506981	-0.0335732502937276	-0.00036084009907244585	-0.03347355287554876
40.52796895322162	0.4263053490332066	0.4260482976985872	0.46197879530904734	0.46109701233114114	0.4810759612144779	0.47985348894418217	0.500419971076911	0.4988486238843017	0.5379329821758853	0.5356758404193488	0.0799066651986078	0.07867320426537923	-0.00036822717588069764	-0.03436459433039829	-0.000367132557211991	-0.034262439336501416
40.77217035374772	0.4261947616889495	0.4259383192442168	0.4618810157086675	0.4609996275471816	0.4809852706454083	0.4797630681089383	0.5003366018172342	0.4987653915434616	0.5378641539919135	0.5356068772545727	0.0799516917783473	0.07871753060346999	-0.00037447328670781044	-0.03515803677960605	-0.0003733589396204273	-0.03505341415561247
41.017843190557436	0.42608144510509366	0.4258256292150298	0.46178092974422486	0.4608999469739682	0.48089250725672766	0.4796705809052659	0.5002514006245106	0.4986803293526879	0.5377939715415951	0.5355365529884294	0.07999806671919718	0.07876318432416285	-0.0003806535614382378	-0.035953575395780035	-0.00037951965436289203	-0.035846475020690605
41.26499632979458	0.4259653863812247	0.42571021486368305	0.46167852930005143	0.46079796256906125	0.4807976655825041	0.4795760218937254	0.500164364769383	0.49859343455948774	0.5377224375287204	0.5354648702000531	0.08004580351425902	0.07881017870989807	-0.0003867684077966116	-0.036751207906576155	-0.0003856151077761272	-0.036641619590952246
41.51363869102594	0.4258465725410336	0.4255920633684715	0.4615738062367694	0.46069366626701125	0.4807007401627677	0.47947938564102294	0.5000754915595312	0.49850470444801986	0.5376495547567551	0.5353918315666828	0.08009491583001299	0.07885852721375809	-0.00039281823178838327	-0.037550932012820226	-0.0003916457044760291	-0.03743884549722054
41.763779247563185	0.42572499053114493	0.4254711618321808	0.4614667523909024	0.4605870499789788	0.4806017255435837	0.47938066672008134	0.4999847783402272	0.49841413633964454	0.5375753261303938	0.5353174398651914	0.08014541750918404	0.07890824346229552	-0.00039880343770726245	-0.038352745388920084	-0.0003976118473718593	-0.038238150342863264
42.0154270267867	0.42560062721992015	0.42534749728091453	0.46135735957447394	0.4604781055923487	0.48050061627711704	0.47927985971011217	0.499892222494898	0.4983217275934829	0.5374997546571391	0.5352416979736405	0.08019732257367185	0.07895934125841127	-0.00040472442815875365	-0.03915664568503985	-0.00040351393767779076	-0.039039531704816
42.26859111047143	0.42547346939623726	0.42522105666289733	0.4612456195745969	0.4603668249703294	0.48039740692169436	0.4791769591966818	0.49979782144569634	0.4982274756069809	0.5374228434489069	0.5351646088728605	0.08025064522753242	0.07901183458429042	-0.000410581604059157	-0.039962630526403586	-0.0004093523749248984	-0.03984298713416479
42.523280635114425	0.42534350376824337	0.4250918268472544	0.46113152415305286	0.46025319995154457	0.48029209204187207	0.4790719597717801	0.4997015726540765	0.49813137781648054	0.5373445957236587	0.535086175648058	0.08030539986001077	0.07906573760438901	-0.0004163753646522217	-0.04077069751485851	-0.00041512755696737624	-0.040648514156529814
42.77950479226489	0.4252107169620831	0.4249597946227637	0.46101506504585754	0.46013722234961413	0.4801846662084906	0.478964856033885	0.49960347362138147	0.49803343169780123	0.5372650148070618	0.5350064014904484	0.08036160104864591	0.07912106466848183	-0.00042210610752091426	-0.041580844229628156	-0.00042083987999985695	-0.04145611027351492
43.03727282885567	0.42507509552059997	0.4248249466965833	0.46089623396281826	0.46001888395272045	0.4800751239987376	0.4788556425880226	0.49950352188943337	0.49793363476682495	0.5371841041341775	0.5349252896989197	0.08041926356241827	0.07917783031476978	-0.0004277742285987429	-0.04239306822812239	-0.00042648973857006833	-0.042265772963517634
43.29659404753705	0.42493662590200976	0.4246872696929523	0.4607750225870763	0.4598981765231678	0.479963459996199	0.47874431404582873	0.4994017150411334	0.4978319845800913	0.5371018672511767	0.5348428436817197	0.08047840236496959	0.07923604927304108	-0.00043338012218330224	-0.043207367047401135	-0.0004320775255798326	-0.043077499681885456
43.55747780701245	0.42479529447854847	0.4245467501518643	0.4606514225746399	0.45977509179692744	0.4798496687909141	0.47863086502560737	0.49929805070107075	0.4977284787353999	0.5370183078170863	0.5347590669581759	0.08053903261788099	0.07929573646789763	-0.0004389241809413802	-0.04402373820408911	-0.0004376036323076038	-0.043891287862592776
43.81993352237618	0.42465108753508946	0.42440337452771315	0.4605254255539045	0.4596496214831703	0.47973374497942695	0.47851529015238375	0.4991925265361374	0.4976231148724207	0.5369334296055647	0.5346739631604429	0.08060116968401101	0.07935690702204674	-0.0004444067959250564	-0.04484217919606692	-0.0004430684484176828	-0.044707134919249825
44.08397066545326	0.4245039912677343	0.4242571291879103	0.46039702312515823	0.4595217572637897	0.4796156831648329	0.4783975840579577	0.49908514025615236	0.4975158906733113	0.5368472365067068	0.5345875360352784	0.08066482913090628	0.07941957625964652	-0.0004498283565872452	-0.0456626875038495	-0.0004484723619659903	-0.045525038245386895
44.349598765141174	0.4243539917823728	0.4241080004114746	0.46026620686007774	0.4593914907929087	0.47949547795682257	0.47827774138095486	0.49897588961449296	0.49740680386334324	0.5367597325288817	0.5344997894458525	0.08073002673426867	0.07948375970972653	-0.000455189250788246	-0.04648526059108349	-0.000453815759420495	-0.046344995216315965
44.6168274077539	0.4242010750932135	0.4239559743875909	0.46013296830120964	0.4592588136963776	0.479373123971726	0.4781557567668707	0.4988647724087357	0.49729585221153605	0.5366709218005992	0.5344107273735853	0.08079677848149562	0.07954947310966655	-0.00046048986480495824	-0.047309895905428334	-0.0004590990256628791	-0.047167003189287016
44.88566623736761	0.4240452271212837	0.42380103721413986	0.45999729896143665	0.4591237175712554	0.4792486158325518	0.4780316248681206	0.49875178648130347	0.4971830335313007	0.5365808085724111	0.5343203539200172	0.08086510057528791	0.07961673240875038	-0.00046573058334897777	-0.048136590880417884	-0.00046432254400863293	-0.04799105950544913
45.15612495616904	0.42388643369289764	0.42364317489619563	0.4598591903234328	0.45898619398528007	0.4791219481690219	0.47790534034407406	0.4986369297201244	0.4970683456810899	0.5364893972188446	0.5342286733087116	0.08093500943732974	0.07968555377178266	-0.00047091178957892055	-0.048965342936554634	-0.0004694866962159372	-0.04881716149061788
45.42821332480542	0.4237246805380933	0.42348237334449496	0.4597186338391042	0.45884623447632383	0.4789931156176047	0.4777768978611001	0.4985202000592967	0.49695178656505784	0.5363966922403671	0.5341356898871908	0.08100652171203437	0.07975595358277893	-0.0004760338651069729	-0.04979614948204869	-0.0004745918624977641	-0.04964530645646903
45.701941162736816	0.4235599532890364	0.4233186183738701	0.4595756209290114	0.4587038305518337	0.47886211282154595	0.4776462920925959	0.49840159547976237	0.4968333541337286	0.5363026982653882	0.534041408128903	0.08107965427037235	0.07982794844873019	-0.00048109719001254714	-0.050629007914395174	-0.00047963842153297964	-0.05047549170193122
45.97731834859046	0.4233922374783914	0.42315189570165285	0.4594301429817836	0.4585589736882598	0.47872893443089376	0.4775135177190246	0.4982811140099923	0.4967130463846734	0.5362074200522945	0.5339458326352271	0.08115442421376559	0.07990155520343603	-0.0004861021428567147	-0.051463915621710044	-0.0004846267504766688	-0.051307714513910696
46.25435482051728	0.42322151853765727	0.4229821909460431	0.45928219135351106	0.45841165533046696	0.4785935751025228	0.4773785694279403	0.49815875372667895	0.4965908613631971	0.5361108624915196	0.5338489681375096	0.0812308488780692	0.07997679091141778	-0.0004910491006936413	-0.052300869984279075	-0.0004895572249761226	-0.05214197216933769
46.533060576550575	0.4230477817954703	0.42280948962444304	0.4591317573671272	0.4582618668911312	0.4784560295001508	0.4772414419140151	0.4980345127554362	0.49646679716303327	0.5360130306076523	0.5337508194991387	0.08130894583761693	0.08005367287190766	-0.0004959384390829102	-0.053139868375723154	-0.0004944302191806083	-0.05297826193609012
46.813445674966815	0.42287101247586956	0.42263377715175865	0.45897883231177167	0.45810959975012133	0.4783162922943568	0.4771021298790591	0.49790838927151226	0.4963408519270497	0.5359139295615787	0.5336513917176534	0.08138873290935963	0.08013221862291753	-0.0005007705320990707	-0.05398090816441936	-0.0004992461057559128	-0.053816581074826786
47.09552023464871	0.4226911956965273	0.4224550388386621	0.45882340744213734	0.457954845253865	0.4781743581625903	0.47696062803203837	0.4977803815005101	0.49621302384796123	0.5358135646526658	0.5335506899268901	0.08147022815708264	0.08021244594538393	-0.0005055457523477358	-0.054823986715206274	-0.0005040052558940022	-0.05465692683995371
47.37929443545016	0.42250831646694254	0.4222732598898212	0.4586654739778035	0.45779759471469783	0.47803022178918037	0.47681693108908935	0.4976504877191181	0.4960833111690544	0.53571194132098	0.5334487193991692	0.08155344989570062	0.08029437286739972	-0.0005102644709771287	-0.05566910139107506	-0.0005087080393212373	-0.05549929648094576
47.66477851856398	0.4223223596865944	0.4220884254020887	0.45850502310254804	0.4576378394101954	0.4778838778653367	0.4766710337735305	0.4975187062558505	0.4959517121849215	0.5356090651495462	0.5333454855475144	0.08163841669564786	0.08037801766853167	-0.0005149270576911835	-0.05651624955461898	-0.000513354824322021	-0.05634368724489036
47.951982786891236	0.42213331014306066	0.42190052036265646	0.45834204596364425	0.4574755705824892	0.4777353210891501	0.4765229308158627	0.4973850354917961	0.4958182252422026	0.535504941866648	0.5332409939279189	0.08172514738734593	0.08046339888421798	-0.0005195338807586491	-0.057365428569553956	-0.0005179459777437945	-0.05719009637751071
48.24091760541319	0.4219411525100929	0.42170952964716807	0.45817653367114053	0.4573107794375647	0.4775845461655865	0.4763726169537763	0.49724947386138146	0.49568284874034046	0.5353995773481659	0.5331352502416459	0.08181366106577012	0.08055053531025924	-0.0005240853070285212	-0.05821663580250913	-0.0005224818650076957	-0.05803852112435948
48.53159340156531	0.42174587134565344	0.42151543801779257	0.4580084772971191	0.45714345714454	0.4774315478064773	0.4762200869321448	0.4971120198531388	0.4955455811323425	0.5352929776199615	0.5330282603375727	0.08190397709509972	0.08063944600739671	-0.0005285817019473615	-0.059069868625655886	-0.0005269628501264334	-0.058888958733490426
48.82402066561362	0.42154745108991065	0.42131823012126013	0.4578378678749391	0.456973594834931	0.4772763207305005	0.4760653355030181	0.49697267201049034	0.4954064209255576	0.5351851488602986	0.5329200302145767	0.0819961151134694	0.0807301503059824	-0.0005330234295637393	-0.059925124417191	-0.0005313892957126143	-0.0597414064563111
49.11820995103327	0.4213458760631923	0.4211178904868518	0.4576646963984581	0.45680118360188965	0.4771188596631682	0.4759083574256118	0.49683142893253757	0.49526536668245863	0.5350760974023135	0.5328105660239618	0.0820900950378068	0.08082266781074807	-0.0005374108525435517	-0.060782400563923034	-0.0005357615629978385	-0.06059586155053864
49.41417187488941	0.4211411304638943	0.4209144035243503	0.4574889538212344	0.45662621449943175	0.4769591593367938	0.4757491474662851	0.4966882892748651	0.49512241702143833	0.5349658297365254	0.5326998740719316	0.08218593706877737	0.08091701840566029	-0.0005417443321923399	-0.06164169446401502	-0.0005400800118410265	-0.061452321281265654
49.71191711822035	0.42093319836634785	0.4207077535219472	0.4573106310557098	0.4564486785416377	0.47679721449046575	0.47558770039852416	0.49654325175035535	0.49497757061761644	0.5348543525133941	0.532587960822105	0.08228366169582577	0.08101322225888734	-0.0005460242284553996	-0.06250300352765237	-0.0005443450007366346	-0.06231078292265124
50.01145642642306	0.420722063718639	0.42049792464410385	0.4571297189723713	0.45626856670183874	0.47663301987001117	0.4754240110029117	0.49639631513001237	0.49483082620365687	0.5347416725459223	0.5324748328980775	0.08238328970231638	0.081111299827854	-0.0005502508999384315	-0.06336632518002716	-0.0005485568868398571	-0.06317124376107586
50.3128006096408	0.4205077103403852	0.4202849009293692	0.45694620839889205	0.4560858699117778	0.47646657022795363	0.47525807406709325	0.4962474782437983	0.49468218257059593	0.5346277968123075	0.5323604970860287	0.08248484217078128	0.08121127186440899	-0.0005544247039194206	-0.06423165686327081	-0.0005527160259718444	-0.06403370109657658
50.61596054315354	0.42029012192046084	0.4200686662881512	0.4567600901192494	0.4559005790607533	0.47629786032346744	0.4750898843857401	0.49609673998148174	0.4945316385686836	0.5345127324586396	0.5322449603373782	0.08258834048827703	0.08131315942009097	-0.000558545996363291	-0.0650989960388273	-0.0005568227726351349	-0.06489815224512085
50.9209471677702	0.4200692820146792	0.4198492045004391	0.45657135487282163	0.4557126849947371	0.476126884922322	0.4749194367605031	0.4959440992934973	0.49437919310823364	0.5343964868016483	0.5321282297714882	0.08269380635184918	0.0814169838515067	-0.0005626151319362283	-0.06596834018986897	-0.0005608774800245353	-0.0657645945404397
51.22777149022361	0.41984517404342186	0.4196264992134808	0.4563799933534626	0.45552217851547444	0.4759536387968245	0.47474672599996587	0.49578955519181744	0.49422484516048965	0.5342790673315017	0.5320103126784168	0.08280126177410749	0.0815227668258169	-0.0005666324640164477	-0.06683968682345665	-0.0005648805000427748	-0.06663302533679882
51.53644458356769	0.41961778128922	0.41940053393940724	0.4561859962085514	0.45532905037955745	0.4757781167257525	0.47457174691958465	0.49563310675083583	0.49406859375849893	0.5341604817146545	0.5318912165217204	0.08291072908891794	0.08163053032633615	-0.0005705983447116258	-0.06771303347326807	-0.0005688321833206	-0.06750344201203973
51.84697758757708	0.4193870868942827	0.4191712920528093	0.4559893540380191	0.4551332912974771	0.4756003134942823	0.4743944943416255	0.49547475310826383	0.49391043799800183	0.5340407377967497	0.5317709489413089	0.08302223095721199	0.0817402966582495	-0.0005745131248698909	-0.0685883777019427	-0.0005727328792198838	-0.06837584196881608
52.15938170914916	0.41915307385797484	0.41893875678826153	0.4557900573933512	0.4549348919326512	0.4754202238939096	0.47421496309509764	0.4953144934660381	0.4937503770383307	0.5339198436055734	0.5316495177563519	0.0831357903729119	0.08185208845444121	-0.0005783771540973648	-0.06946571710396654	-0.0005765829358517216	-0.06925022263754954
52.47366822270851	0.4189157250342396	0.4187029112377939	0.45558809677656453	0.45473384290042745	0.4752378427223627	0.4740331480156751	0.49515232709124407	0.49358841010332416	0.5337978073540638	0.5315269309682401	0.0832514306689866	0.08196592868145137	-0.0005821907807731508	-0.07034504930865637	-0.0005803827000957495	-0.07012658147981199
52.789848470613855	0.4186750231289671	0.4184637383483098	0.45538346263915797	0.4545301347670615	0.47505316478350745	0.4738490439456124	0.494988253317048	0.49342453648225315	0.5336746374433757	0.5314031967635998	0.08336917552362551	0.08208184064555353	-0.0005859543520586596	-0.07122637198223458	-0.0005841325176073608	-0.07100491599003078
53.107933863567155	0.4184309506973068	0.41822122091894837	0.45517614538103796	0.4543237580486682	0.4748661848872497	0.4736626457336577	0.49482227154364583	0.4932587555307589	0.5335503424660034	0.531278323517365	0.08348904896654474	0.08219984799895741	-0.0005896682139159282	-0.07210968283123975	-0.0005878327328363575	-0.07188522369904149
53.42793588102576	0.4181834901409227	0.4179753415983908	0.4549661353494164	0.45411470321014924	0.4746768978494227	0.47347394823494976	0.494654381239224	0.4930910666718056	0.5334249312089597	0.5311523197959046	0.08361107538542471	0.08231997474614017	-0.0005933327111269371	-0.0729949796059941	-0.0005914836890426045	-0.07276750217687322
53.74986607161648	0.4179326237051903	0.41772608288211	0.4547534228376801	0.4539029606640906	0.47448529849167076	0.4732829463109161	0.49448458194093337	0.4929214693966476	0.5332984126570158	0.5310251943602111	0.0837352795324821	0.08244224525031671	-0.0005969481873013827	-0.0738822601029625	-0.0005950857283044675	-0.07365174903510763
54.073736053552395	0.4176783334763325	0.41747342710955987	0.45453799808423373	0.45368852076963345	0.47429138164132534	0.4730896348291582	0.49431287325587775	0.49274996326580633	0.533170795996	0.5308969561691445	0.08386168653117775	0.08256668424003566	-0.0006005149848951064	-0.07477152216830518	-0.0005986391915422384	-0.07453796193101425
54.399557515052166	0.4174206013784965	0.4172173564613061	0.45431985127131164	0.45347137383131797	0.47409514213126946	0.47289400866332787	0.4941392548621165	0.49257654791006555	0.5330420906161615	0.5307676143827419	0.08399032188306944	0.08269331681592126	-0.00060403344522586	-0.07566276370123148	-0.0006021444185297931	-0.07542613857033587
54.727342214761876	0.4171594091707657	0.4169578529560939	0.4540989725237608	0.45325151009789544	0.47389657479979647	0.4726960626929981	0.4939637265096814	0.49240122303147904	0.5329123061155934	0.5306371783655851	0.08412121147480747	0.08282216845755741	-0.000607503908489293	-0.07655598265741048	-0.0006056017479068032	-0.07631627671013064
55.057101982179326	0.4168947384441098	0.41669489844785446	0.45387535190779416	0.45302891976111254	0.47369567449045663	0.47249579180352425	0.493786288021607	0.4922239884043918	0.532781452303724	0.5305056576902349	0.08425438158527437	0.08295326503051179	-0.0006109267137759389	-0.07745117705270843	-0.0006090115172012744	-0.07720837416306381
55.38884871808102	0.41662657061826763	0.4164284746226455	0.45364897942970994	0.452803592954464	0.4734924360518965	0.47229319088589283	0.4936069392949778	0.4920448438764772	0.5326495392048719	0.5303730621407288	0.08438985889288483	0.08308663279351401	-0.0006143021990852038	-0.07834834496657095	-0.0006123740628386498	-0.07810242880020724
55.722594394951685	0.41635488693856476	0.4161585629955273	0.4534198450345825	0.4525755197519141	0.4732868543376876	0.47208825483656786	0.4934256803019878	0.49186378936978925	0.5325165770618697	0.5302394017161445	0.08452767048302881	0.083222298405785	-0.0006176307013417981	-0.07924748454594521	-0.0006156897201609057	-0.0789984385548621
56.058351057416104	0.4160796684726612	0.41588514490737155	0.4531879386049166	0.4523446901665866	0.47307892420614583	0.4718809785573197	0.4932425110910184	0.49168082488182874	0.5323825763397562	0.5301046866342335	0.08466784385568593	0.0833602889345198	-0.0006209125564132778	-0.08014859400907426	-0.0006189588234448706	-0.07989640142697851
56.39613082267415	0.41580089610723053	0.4156082015216002	0.45295324995927044	0.4521110941494206	0.47286864052013994	0.47167135695504897	0.4930574317877284	0.491495950486625	0.5322475477295381	0.5299689273351209	0.08481040693319111	0.08350063186253186	-0.0006241480991269199	-0.08105167164967497	-0.0006221817059146595	-0.08079631548602606
56.7359458809379	0.41551855054456655	0.4153277138208553	0.45271576885084347	0.4518747215877927	0.472655998146889	0.4714593849415992	0.4928704425961634	0.4913091663358354	0.5321115021520272	0.5298321344850798	0.08495538806817582	0.08364335509606524	-0.0006273376632885963	-0.08195671584134345	-0.0006253586997618799	-0.08169817887583974
57.07780849587155	0.41523261229911695	0.41504366260359615	0.45247548496602785	0.4516355623041059	0.47244099195774847	0.4712450574335566	0.4926815437998778	0.4911204726598577	0.531974450761746	0.5296943189803739	0.08510281605167243	0.08378848697276574	-0.0006304815816962073	-0.08286372504132089	-0.0006284901361606199	-0.08260198981830058
57.42173100503407	0.41494306169394246	0.4147560284806239	0.45223238792292425	0.4513936060543407	0.47222361682798747	0.47102836935204273	0.49249073576307556	0.49092986976896047	0.5318364049509136	0.5295554919511769	0.08525272012139928	0.08393605626983093	-0.0006335801861594437	-0.08377269779516894	-0.0006315763452844347	-0.08350774661781202
57.7677258203244	0.41464987885709975	0.414464791871529	0.4519864672698209	0.4511488425265715	0.4720038676365505	0.47080931562249145	0.4922980189317666	0.49073735805443036	0.5316973763535054	0.5294156647655673	0.08540512997021917	0.08408609221233439	-0.0006366338075202149	-0.08468363274182877	-0.0006346176563251094	-0.08441544766562004
58.115805428429454	0.4143530437179443	0.414169933001064	0.4517377124836327	0.450901261339445	0.4717817392658089	0.47058789117441885	0.49210339383493945	0.4905429379897345	0.5315573768493916	0.5292748490335992	0.08556007575478482	0.0842386244817265	-0.0006396427756636403	-0.08559652861731593	-0.0006376143975086457	-0.08532509144438905
58.465982391274686	0.4140525360033561	0.41387143189543596	0.45148611296830304	0.45065085204062005	0.4715572266013026	0.4703640909411761	0.4919068610857528	0.49034661013170067	0.5314164185685584	0.5291330566114535	0.08571758810437054	0.08439368322452358	-0.000642607419544472	-0.08651138426060356	-0.0006405668961181332	-0.08623667653338885
58.818269346477535	0.41374833523388077	0.4135692683785193	0.4512316580531634	0.4503976041051678	0.471330324531461	0.4701379098596927	0.4917084213827423	0.49014837512171616	0.531274513895408	0.5289902996056691	0.08587769812989636	0.08455129906118718	-0.0006455280672026387	-0.08742819861832629	-0.0006434754785051844	-0.08715020161244524
59.172679007803275	0.41344042071978854	0.41326342206798583	0.45097433699125333	0.4501415069339332	0.47110102794732056	0.4699093428702084	0.4915080755110468	0.48994823368694146	0.531131675473146	0.5288465903774563	0.0860404374331487	0.08471150309518984	-0.0006484050457791213	-0.0883469707496829	-0.0006463404701120279	-0.08806566546770966
59.52922416562417	0.413128771557046	0.4129538723713501	0.450714138957597	0.4498825498518522	0.4708693317422199	0.46967838491598685	0.4913058243436513	0.4897461866415439	0.5309879162082508	0.528701941547096	0.08620583811620255	0.08487432692228798	-0.0006512386815423765	-0.08926769983251859	-0.0006491621954933802	-0.08898306699687453
59.887917687380885	0.41281336662320267	0.4126405984819299	0.45045105304743716	0.4496207221062296	0.47063523081148523	0.4694450309430192	0.4911016688426493	0.4895422348879494	0.5308432492750355	0.5285563659984239	0.08637393279105125	0.08503980263999307	-0.0006540292999002162	-0.09019038516792932	-0.0006519409783285468	-0.08990240521370652
60.24877251804685	0.4124941845731849	0.41232357937471686	0.45018506827442334	0.44935601286497107	0.4703987200521021	0.4692092758997153	0.49089561006052274	0.48933637941811153	0.5306976881202956	0.5284098768834042	0.0865447545894475	0.08520796285725077	-0.0006567772254253423	-0.09111502618688405	-0.0006546771414472907	-0.09082367925461199
60.6118016805955	0.4121712038349994	0.4120027938021581	0.44991617356875485	0.44908841121477117	0.470159794362366	0.4689711147365727	0.49068764914144214	0.4891286213148004	0.5305512464680499	0.5282624876267917	0.08671833717296445	0.08537884070433707	-0.0006594827818762194	-0.09204162245592329	-0.000657371006848817	-0.09174688838392342
60.97701827647021	0.41184440260534405	0.411678220289845	0.4496443577752784	0.4488179061592563	0.4699184486415242	0.46873054240584	0.49047778732258346	0.4889189617529099	0.5304039383243758	0.5281142119308888	0.08689471474326968	0.0855524698429678	-0.000662146292209953	-0.09297017368255922	-0.0006600228957166498	-0.09267203199937057
61.34443548605718	0.4115137588451198	0.41134983713210715	0.44936960965153444	0.4485444866170791	0.4696746777893984	0.46848755386115715	0.4902660259354683	0.48870740200078633	0.5302557779823415	0.5279650637803952	0.0870739220526421	0.08572888447664097	-0.0006647680786151522	-0.09390067972277905	-0.0006626331284474984	-0.0935991096390012
61.71406656916102	0.41117925027484675	0.4110176223875106	0.44909191786575664	0.4482681414199657	0.4694284767059873	0.46824214405718323	0.4900523664073196	0.488493943421573	0.5301067800270319	0.5278150574473535	0.08725599441470892	0.08590811936119701	-0.0006673484625238091	-0.09483314058665826	-0.000665202024666578	-0.09452812098697905
62.085924865483435	0.41084085436997814	0.4106815538742561	0.4488112709948197	0.4479888593107129	0.46917984029106014	0.46799430794920643	0.48983681026244186	0.48827858747457836	0.5299569593406822	0.527664207496196	0.08744096771543203	0.0860902098156251	-0.0006698877646376111	-0.0957675564453524	-0.0006677299032501471	-0.0954590658800214
62.46002379510434	0.41049854835611216	0.4103416091654764	0.44852765752213575	0.447706628941135	0.46892876344372225	0.46774404049273766	0.48961935912361765	0.48806133571666377	0.5298063311079072	0.5275125287888909	0.0876288784243312	0.08627519173310629	-0.0006723863049510337	-0.0967039276383872	-0.0006702170823479348	-0.09639194431431974
62.83637685896657	0.4101523092040977	0.4099977655844305	0.44824106583549583	0.4474214388699576	0.46867524106197167	0.46749133664308506	0.48940001471352784	0.4878421898036507	0.5296549108210401	0.5273600364901913	0.08781976360596712	0.08646310159230404	-0.0006748444027702138	-0.09764225468013876	-0.0006726638794054551	-0.09732675645243205
63.21499763936286	0.40980211362503266	0.40965000019959114	0.4479514842248584	0.44713327756065874	0.46841926804222933	0.46723619135491123	0.489178778856193	0.4876211514917501	0.529502714285577	0.5272067460729913	0.08801366093168014	0.0866539764689095	-0.0006772623767395958	-0.09858253826787688	-0.0006750706111857685	-0.09826350263041661
63.59589980042612	0.409447938065152	0.4092982898196236	0.44765890088008037	0.4468421333792538	0.4681608392788552	0.4669785995817709	0.4889556534784337	0.48739822263901367	0.5293497576257328	0.5270526733237907	0.0882106086915898	0.08684785404744916	-0.0006796405448641352	-0.09952477928899839	-0.0006774375937940169	-0.09920218336527853
63.979097088622495	0.40908975870060243	0.4089426109882543	0.44736330388859125	0.4465479945920261	0.4678999496636396	0.46671855627562886	0.48873064061135646	0.48717340520680513	0.5291960572901078	0.5268978343482672	0.08841064580687186	0.08704477263335333	-0.0006819792245359446	-0.10046897882955363	-0.0006797651426999618	-0.10014279936250148
64.36460333324754	0.40872755143210115	0.4085829399790246	0.4470646812330072	0.44625084936319703	0.4676365940852755	0.4664560563863587	0.48850374239185707	0.4869467012612953	0.5290416300574705	0.5267422455769657	0.08861381184230695	0.08724477116530457	-0.0006842787325548327	-0.10141513818162196	-0.0006820535727605215	-0.10108535152384945
64.75243244692527	0.40836129187947723	0.40821925278992927	0.44676302078868374	0.4459506857525388	0.4673707674288114	0.4661910948612197	0.48827496106415225	0.4867181129749794	0.5288864930426584	0.5265859237711022	0.08882014701912543	0.08744788922786402	-0.0006865393851550605	-0.10236325885205133	-0.0006843031982477488	-0.10202984095583645
65.14259842611021	0.4079909553760913	0.40785152513793455	0.44645831032120903	0.4456474917129243	0.4671024645750774	0.4659236666443116	0.4880442989813299	0.48648764262821714	0.5287306637025998	0.5264288860284841	0.08902969222813155	0.08765416706438832	-0.0006887614980339851	-0.10331334257158176	-0.0006865143328708134	-0.10297626897788348
65.53511535159264	0.4076165169631301	0.4074797324533751	0.4461505374838283	0.4453412550878161	0.46683168040009093	0.4656537666760093	0.48781175860692333	0.486255292610794	0.5285741598424561	0.526271149789555	0.0892424890431384	0.08786364559023294	-0.0006909453863735981	-0.10426539130321544	-0.0006886872898036467	-0.10392463713117195
65.92999738900669	0.40723795138377594	0.40710384987422565	0.44583968981480626	0.44503196360868913	0.46655840977443946	0.46538138989237054	0.487577342516511	0.48602106542351026	0.5284169996218951	0.5261127328435615	0.08945857973470693	0.08807636640627323	-0.0006930913648696135	-0.10521940725176648	-0.0006908223817096992	-0.10487494718744017
66.32725878934137	0.40685523307724575	0.4067238522402454	0.44552575473472006	0.4447196048923899	0.46628264756263543	0.46510653122452517	0.4873410533993394	0.48578496367979107	0.5282592015614895	0.5259536533348492	0.08967800728420275	0.08829237181272205	-0.0006951997477598892	-0.10617539287373745	-0.0006929199207678094	-0.10582720115830568
66.72691388945532	0.4064683361726944	0.40633971408699004	0.4452087195436825	0.4444041664384239	0.46600438862244864	0.4648291855980346	0.4871028940599681	0.48554699010732005	0.5281007845492489	0.5257939297692854	0.08990081539817375	0.08851170482327415	-0.0006972708488508506	-0.10713335088686904	-0.0006949802187016241	-0.10678140130491443
67.12897711259382	0.4060772344829862	0.4059514096396916	0.4448885714184959	0.44408563562617714	0.4657236278042103	0.46454934793222985	0.4868628674199442	0.4853071475497014	0.5279417678472883	0.5256335810208181	0.09012704852306583	0.08873440917957717	-0.0006993049815452457	-0.10809328428040033	-0.0006970035868069102	-0.10773755014804465
67.53346296890952	0.40568190149832245	0.40555891280699924	0.4445652974097296	0.4437639997120638	0.46544035995009225	0.46426701313951907	0.48662097651949676	0.48506543896814275	0.5277821710986337	0.5254726263381707	0.09035675186027411	0.08896052936603369	-0.0007013024588741201	-0.10905519632586902	-0.0006989903359797545	-0.10869565047806873
67.94038605598601	0.40528231037972984	0.4051621971745811	0.4442388844387251	0.4434392458266009	0.46515457989335496	0.463982176124673	0.48637722451926224	0.4848218674431675	0.5276220143341706	0.5253110853516744	0.09058997138155256	0.08919011062495436	-0.0007032635935247944	-0.11001909058813908	-0.0007009407767418763	-0.10965570536518499
68.3497610593647	0.40487843395239986	0.404761235998581	0.44390931929452154	0.4431113609714075	0.464866282457569	0.4636948317840799	0.48613161470203037	0.4845764361763497	0.5274613179797359	0.5251489780802457	0.09082675384477405	0.08942319897205682	-0.0007051886978716171	-0.11098497093632886	-0.0007028552192774873	-0.11061771817111321
68.7616027530747	0.4044702446988792	0.40435600219892825	0.4435765886307032	0.4427803320161264	0.46457546245580583	0.46340497500496886	0.4858841504745206	0.4843291484920783	0.5273001028633617	0.5249863249385082	0.09106714681006649	0.08965984121233576	-0.0007070780840087165	-0.1119528415559472	-0.0007047339734593816	-0.11158169256007966
69.17592600016614	0.4040577147521073	0.40394646835249626	0.4432406789621653	0.44244614569526486	0.4642821146897961	0.4631126006646082	0.48563483536918367	0.484080007839346	0.5271383902226677	0.5248231467440655	0.09131119865632445	0.08990008495629967	-0.0007089320637787555	-0.11292270696040418	-0.0007065773488809102	-0.11254763251037048
69.59274575324658	0.40364081588829603	0.40353260668610724	0.4429015766617937	0.4421087886049549	0.4639862339490602	0.46281770362946867	0.4853836730460303	0.48382901779356535	0.5269762017124124	0.524659464724927	0.09155895859811351	0.09014397863658999	-0.0007107509488079033	-0.11389457200381514	-0.000708385654886956	-0.11351554232628303
70.01207705502031	0.4032195195196491	0.40311438906937785	0.44255926795706285	0.4417682471996292	0.46368781501000017	0.4625202787543586	0.48513066729448806	0.48357618205841446	0.5268135594122021	0.5244953005270898	0.09181047670296683	0.09039157152499507	-0.0007125350505421402	-0.11486844189452938	-0.0007101592006067969	-0.11448542665078776
70.43393503883172	0.40279379668691595	0.4026917870074026	0.4422137389265395	0.4414245077886081	0.4633868526349597	0.46222032088152204	0.48487582203528434	0.48332150446770855	0.526650485834363	0.5243306762222835	0.09206580390909923	0.09064291374986876	-0.000714284680277677	-0.11584432220740837	-0.0007118982949902986	-0.11545729047861641
70.85833492921113	0.4023636180517769	0.40226477163327184	0.44186497549630016	0.4410775565326017	0.4630833415712509	0.46191782483970467	0.48461914132236156	0.48306498898730055	0.5264870039319831	0.524165614315876	0.09232499204353944	0.09089805631395445	-0.0007160001491945955	-0.11682221889778077	-0.0007136032468391118	-0.11643113916927916
71.2852920424243	0.40192895388905614	0.40183331370041925	0.4415129634362524	0.44072737944011653	0.4627772765501428	0.4616127854431849	0.48436062934481716	0.48280663971701115	0.5263231371071228	0.5240001377549519	0.09258809384069257	0.09115705111264455	-0.0007176817683999248	-0.11780213831661968	-0.0007152743648409787	-0.11740697846060755
71.71482178702524	0.40148977407875674	0.40139738357479454	0.4411576883563606	0.44037396236377074	0.4624686522858082	0.4613051974907684	0.48410029042887476	0.48254646089258757	0.526158909219202	0.5238342699365609	0.09285516296134898	0.09141995095266789	-0.0007193298489581723	-0.11878408722428446	-0.0007169119576104777	-0.11838481448384641
72.14693966441222	0.40104604809791483	0.40095695122685904	0.44079913570277274	0.4400172909965111	0.4621574634742408	0.4609950557647409	0.48383812903988554	0.48228445688769184	0.5259943445935684	0.5236680347161435	0.0931262540121494	0.09168680957123082	-0.0007209447019328463	-0.11976807280622381	-0.0007185163337214417	-0.11936465377762318
72.58166126938723	0.40059774501226714	0.4005119862233963	0.44043729075384574	0.4396573508677329	0.46184370479211984	0.4606823550297897	0.4835741497843576	0.4820206322159197	0.5258294680302457	0.5235014564161388	0.0934014225655152	0.09195768165561148	-0.0007225266384242035	-0.1207541026886787	-0.0007200878017445955	-0.12034650330306818
73.01900229071879	0.40014483346772967	0.40006245771913734	0.44007213861606576	0.4392941273392941	0.4615273708956454	0.4603670900318774	0.48330835741201844	0.48175499153285034	0.525664304812877	0.5233345598347765	0.09368072518006457	0.09223262286323741	-0.0007240759696069965	-0.12174218495464117	-0.0007216266702909646	-0.12133037046054085
73.45897851170821	0.3996872816816787	0.39960833444819277	0.43970366421986146	0.4389276056014285	0.4612084564193198	0.4600492554970763	0.4830407568179057	0.4814875396381254	0.5254988807178544	0.5231673702550597	0.09396421942151727	0.09251168984223553	-0.0007255930067768812	-0.12273232816137636	-0.0007231332480475139	-0.12231626310487798
73.90160581075892	0.3992250574340357	0.3991495847152886	0.43933185231530697	0.4385577706685477	0.4608869559746914	0.4597288461303628	0.48277135304449226	0.4812182814775629	0.5253332220236528	0.5229999134539434	0.09425196388411276	0.09279494025249445	-0.0007270780613888306	-0.12372454135748967	-0.0007246078438174486	-0.12330418956253197
74.34690016194996	0.39875812805814315	0.39868617638680054	0.43895668746771027	0.43818460737493403	0.4605628641490475	0.4594058566143619	0.482500151283839	0.48094722214529845	0.525167355520361	0.5228322157117098	0.09454401821254345	0.0930824327872262	-0.0007285314450989899	-0.1247188341006904	-0.0007260507665659555	-0.12429415864946236
74.79487763561212	0.39828646043143423	0.398218076881581	0.43857815405308476	0.4378081003703179	0.4602361755040641	0.4590802816080483	0.4822271568797841	0.4806743668859624	0.5250013085194243	0.5226643038215507	0.09484044312443216	0.09337422719506529	-0.0007299534698113064	-0.12571521647666373	-0.0007274623254600598	-0.12528617968852984
75.24555439890803	0.39781002096588575	0.3977452531615767	0.43819623625350246	0.437428234115339	0.4599068845744016	0.4587521157454008	0.4819523753301627	0.48039972109688833	0.5248351088635994	0.5224962050993578	0.0951413004333524	0.09367038430270205	-0.0007313444477244913	-0.12671369911885222	-0.0007288428299141447	-0.12628026252852464
75.6989467164156	0.3973287755982505	0.39726767172222677	0.4378109180523206	0.43704499287688553	0.45957498586625106	0.4584213536340031	0.48167581228905776	0.48012329033035495	0.5246687849371261	0.5223279473937288	0.09544665307241736	0.09397096603807531	-0.0007327046913755408	-0.12771429322766892	-0.000730192589635581	-0.1272764175633938
76.15507095071504	0.39684268978006615	0.39678529858264044	0.43742218322928317	0.436658360723309	0.45924047385582933	0.45808798985359844	0.4813974735690896	0.4798450802958611	0.5245023656761231	0.5221595590961916	0.0957565651184562	0.09427603545413679	-0.0007340345136881421	-0.12871701059128782	-0.0007315119146691917	-0.12827465575206531
76.61394356297929	0.3963517284674295	0.39629809927554654	0.43703001535549024	0.43626832151951317	0.45890334298781693	0.45775201895458734	0.48111736514373343	0.47956509686243604	0.5243358805792143	0.5219910691516562	0.09607110181677982	0.09458565675319994	-0.0007353342280249087	-0.12972186360752858	-0.0007328011154481007	-0.12927498863930964
77.07558111356816	0.39585585611053686	0.3958060388370096	0.436634397788234	0.4358748589219083	0.45856358767373906	0.4574134354564726	0.4808354931496747	0.4792833460609823	0.5241693597183873	0.521822507069095	0.09639032960656513	0.09489989531189605	-0.0007366041482352315	-0.13072886530559913	-0.0007340605028407499	-0.1302774283768855
77.54000026262605	0.3953550366429797	0.39530908179590707	0.43623531366569407	0.43547795637323267	0.4582212022902903	0.4570722338462469	0.4805518638891985	0.478999834086655	0.5240028337500947	0.5216539029324632	0.09671431614687533	0.09521881770674895	-0.0007378445887080143	-0.13173802936866252	-0.0007352903882033024	-0.1312819877460356
78.00721777068286	0.39484923347079215	0.39480719216316096	0.43583274590149257	0.4350775970972336	0.4578761811775971	0.45672840857672087	0.48026648383261344	0.4787145673012761	0.5238363339266016	0.5214852874118568	0.09704313034332375	0.0955424917403893	-0.0007390558644265743	-0.13274937015833643	-0.0007364910834289362	-0.13228868017985462
78.47725049925933	0.39433840946124266	0.3943003334207192	0.43542667717910033	0.4346737640932039	0.45752851863741567	0.45638195406479376	0.4799793596207101	0.4784275522357851	0.5236698921075842	0.5213166917749266	0.09737684237540846	0.09587098646842934	-0.0007402382910227101	-0.1337629027385674	-0.0007376629010047431	-0.13329751978757542
78.95011541147531	0.3938225269313657	0.39378846851027793	0.43501708994609356	0.4342664401303738	0.4571782089312689	0.4560328646896542	0.47969049806725755	0.4781387955927221	0.52350354077199	0.5211481478985385	0.09771552372453536	0.0962043722269993	-0.0007413921848340443	-0.13477864290136665	-0.0007388061540643531	-0.1343085213786992
79.42582957266194	0.3933015476362228	0.3932715598217422	0.434603966408253	0.4338556077421479	0.45682524627851073	0.4556811347909259	0.47939990616153444	0.477848304248754	0.5233373130301622	0.520979688280702	0.09805924720274958	0.09654272066099626	-0.0007425178629621443	-0.13579660719292974	-0.0007399211564448338	-0.13532170048847547
79.90441015097758	0.3927754327568926	0.39274956918141346	0.4341872885235059	0.4334412492201874	0.45646962485432624	0.45532675866673483	0.4791075910708972	0.4775560852572308	0.5231712426362364	0.5208113460527642	0.098408086982188	0.09688610475303117	-0.0007436156433310304	-0.13681681294070813	-0.0007410082227460313	-0.13633707340451906
80.38587441802741	0.39224414288817516	0.3922224578399021	0.4337670379957003	0.43302334660833064	0.4561113387876549	0.45496973057171625	0.47881356014338405	0.47726214585078497	0.5230053640008167	0.5206431549918787	0.09876211862528457	0.0972345988531231	-0.0007446858447526794	-0.13783927828208675	-0.0007420676683894123	-0.13735465719354067
80.87023974948666	0.3917076380260118	0.3916901864597545	0.4333431962682107	0.43260188169634833	0.4557503821590415	0.45461004471494226	0.4785178209103584	0.47696649344396325	0.5228397122039384	0.5204751495337545	0.09912141911574579	0.09758827870913676	-0.0007457287869873097	-0.13886402219314675	-0.0007430998096804586	-0.1383744697301239
81.35752362572781	0.39116587755460536	0.3911527151027885	0.4329157445173697	0.4321768360135273	0.45538674899840864	0.45424769525777897	0.47822038108918785	0.4766691356359017	0.5226743230083242	0.5203073647856967	0.09948606689031365	0.09794722149801036	-0.0007467447908108826	-0.1398910645190483	-0.0007441049638715613	-0.13939652972547378
81.8477436324513	0.39061882023324	0.3906100032171311	0.4324846636457177	0.43174819082207905	0.4550204332827493	0.45388267631166385	0.4779212485859623	0.4763700802130344	0.5225092328729395	0.5201398365399414	0.09985614187134834	0.09831150585777194	-0.0007477341780813274	-0.14092042600535137	-0.000745083449228523	-0.14042085675804117
82.34091746132043	0.39006642418278875	0.39006200962394894	0.43204993427506916	0.4313159271103674	0.45465142893373633	0.45351498193580286	0.47762043149824895	0.4760693351518442	0.5223444789668595	0.5199726012872948	0.10023172550024366	0.0986812119203855	-0.0007486972718100948	-0.1419521283305869	-0.0007460355850970046	-0.1414474713047582
82.83706291059936	0.38950864687190184	0.3895086925038652	0.4316115367393871	0.43088002558594946	0.45427972981524445	0.45314460613478535	0.47731793811788686	0.47576690862165044	0.5221800991834498	0.5198056962310832	0.10061290077170851	0.09905642134544052	-0.000749634396231047	-0.14298619413956715	-0.0007469616919717481	-0.14247639477333962
83.33619788579601	0.3889454451028705	0.38895000938305485	0.43116945107746	0.43044046666842317	0.4539053297307865	0.4527715428561124	0.47701377693382113	0.4754628089874385	0.5220161321548734	0.5196391593014235	0.10099975226894033	0.0994372173547203	-0.000750545876875508	-0.14402264707821644	-0.0007478620915688516	-0.14350764953624662
83.83834040030794	0.3883767749971524	0.38838591711900866	0.430723657025378	0.4299972304820796	0.45352822242085294	0.452395785987634	0.4767079566349733	0.47515704481272597	0.5218526172669303	0.5194730291698203	0.10139236619970254	0.09982368476765781	-0.0007514320406504238	-0.1450615118302494	-0.0007487371068998772	-0.1445412589654751
84.34350857607244	0.3878025919805569	0.3878163718859604	0.4302741340087975	0.42955029684834856	0.4531484015601576	0.4520173293548967	0.4764004861131524	0.4748496248624705	0.521689594674236	0.5193073452640995	0.10179083043335287	0.1002159100377226	-0.0007522932159141904	-0.14610281415397708	-0.0007495870623461798	-0.14557724746858014
84.85172064422062	0.38722285076807644	0.3872413291599659	0.42982086113499446	0.4290996452780361	0.4527658607547846	0.4516361667183924	0.47609137446600763	0.4745405581060179	0.521527105315755	0.5191421477836861	0.102195234538836	0.10061398128975675	-0.0007531297325584219	-0.14714658092118782	-0.000750412283739843	-0.14661564052642007
85.36299494573534	0.3866375053483569	0.38666074370362635	0.42936381718469113	0.42864525496334444	0.45238059353923127	0.4512522917707089	0.4757806310000154	0.4742298537200896	0.5213651909306876	0.5189774777152357	0.10260566982367449	0.10101798835828997	-0.00075394192209155	-0.14819284015746348	-0.0007512130984423937	-0.14765646473186678
85.87734993211305	0.38604650896779835	0.38607456955044733	0.4289029806036592	0.428187104769669	0.45199259337334474	0.45086569813357713	0.4754682652335125	0.4739175210918116	0.521203894074731	0.5188133768486285	0.10302222937398989	0.10142802282686446	-0.0007547301177250332	-0.14924162108374617	-0.0007519898354281795	-0.14869974782979511
86.39480416602983	0.38544981411427626	0.38548275998882325	0.4284383294940834	0.4277251732271653	0.451601853639148	0.45047637935481255	0.47515428689976247	0.4736035698217838	0.521043258136713	0.518649887793336	0.10344500809557662	0.10184417806839749	-0.0007554946544611751	-0.15029295415943977	-0.0007527428253717994	-0.1497455187593033
86.91537632201124	0.38484737250047246	0.38488526754563823	0.4279698416056842	0.42725943852207926	0.45120836763755173	0.45008432890514255	0.4748387059500673	0.4732880097271904	0.5208833273556185	0.5184870539951689	0.10387410275607317	0.1022665492866157	-0.0007562358691868831	-0.15134687112751521	-0.0007534724007362548	-0.15079380769672923
87.43908518710603	0.3842391350468092	0.3842820439694739	0.4274974943265905	0.4267898784878325	0.45081212858494457	0.4496895401749229	0.47452153255691537	0.4729708508449496	0.5207241468380075	0.5183249197534158	0.10430961202824943	0.10269523355858656	-0.0007569541007664271	-0.1524034050606815	-0.0007541788958636553	-0.15184464610064197
87.9659496615646	0.3836250518639714	0.3836730402134129	0.42702126467395274	0.4263164705958555	0.45041312960966473	0.44929200647073114	0.4742027771171718	0.47265210343490843	0.5205657625758484	0.5181635302383841	0.1047516365344574	0.10313032987839604	-0.0007576496901385288	-0.1534625904093332	-0.0007548626470711972	-0.15289806675835393
88.4959887595208	0.3830050722350117	0.38305820641743	0.42654112928429144	0.42583919194616177	0.450011363748339	0.44889172101183905	0.4738824502553067	0.4723317779830726	0.5204082214647642	0.5180029315093553	0.10520027889226824	0.103571939201981	-0.0007583229804205005	-0.15452446305229728	-0.0007555239927471424	-0.15395410383413832
89.0292216096782	0.38237914459702355	0.38243749189035736	0.4260570644035699	0.42535801925765343	0.4496068239420907	0.44848867692655575	0.47356056282666475	0.47200988520488374	0.5202515713227117	0.5178431705329594	0.10565564376134405	0.10402016449318294	-0.0007589743170083318	-0.15558906034772235	-0.0007561632734531254	-0.1550127929195355
89.56566745600044	0.3817472165223745	0.3818108450914167	0.4255690458769848	0.4248729288581503	0.4491995030326126	0.4480828672484372	0.47323712592077294	0.4716864360485318	0.5200958609090996	0.517684295201986	0.106117837891569	0.10447511077103057	-0.0007596040476851029	-0.15665642118716505	-0.0007567808320268488	-0.1560741710850806
90.1053456584057	0.381109234699486	0.38117821361130316	0.42507704913846445	0.424383896674134	0.44878939375809246	0.4476742849123591	0.47291215086468863	0.47136144169831296	0.5199411399443615	0.5175263543546409	0.10658697017249114	0.10493688515831484	-0.0007602125227351153	-0.1577265860518935	-0.0007573770136905522	-0.15713827693440408
90.6482756934654	0.3804651449131499	0.380539544152813	0.424581049199866	0.42389089822019893	0.4483764887489926	0.4472629227504443	0.4725856492263877	0.47103491357802574	0.5197874591299898	0.5173693977942587	0.10706315168410921	0.10540559693147507	-0.0007608000950552474	-0.15879959707011437	-0.0007579521661619237	-0.15820515066020846
91.19447715510712	0.37981489202436974	0.3798947825110013	0.4240810206398617	0.42339390858819814	0.4479607805236768	0.446848773487844	0.472257632818188	0.4707068633544069	0.5196348701690492	0.517213476309485	0.10754649574904013	0.10588135757184947	-0.0007613671202733596	-0.15987549807712753	-0.0007585066397683415	-0.15927483410230536
91.74396975532183	0.3791584199497129	0.3792438735528594	0.4235769375925042	0.42289290243607847	0.44754226148387544	0.4464318297383616	0.4719281137002162	0.47037730294061025	0.5194834257871772	0.5170586416949406	0.108037117986128	0.10636428081832958	-0.0007619139568736388	-0.16095433467803844	-0.0007590407875654459	-0.16034737080761374
92.29677332487483	0.37849567164016423	0.3785867611964974	0.42306877373546303	0.4223878539763901	0.4471209239099858	0.44601208399992115	0.47159710418390877	0.47004624449972243	0.5193331797540888	0.5169049467723804	0.10853513636551582	0.10685448272146085	-0.0007624409663210541	-0.16203615431233231	-0.0007595549654587641	-0.1614228060929861
92.85290781402206	0.3778265890594654	0.3779233883898214	0.42255650227791625	0.4218787369644655	0.44669675995620006	0.4455895286498639	0.4712646168355519	0.4697137004483194	0.5191841869055925	0.5167524454123573	0.1090406712652485	0.10735208169903326	-0.000762948513192252	-0.16312100632076465	-0.0007600495323346057	-0.16250118711063521
93.41239329322968	0.377151113161929	0.3772536970886911	0.42204009594809244	0.42136552468625205	0.4462697616454562	0.4451641559400743	0.4709306644798585	0.469379683460062	0.51903650316614	0.5166011925564102	0.10955384552943939	0.10785719859321592	-0.0007634369653117257	-0.16420894201563385	-0.0007605248501852402	-0.16358256291468365
93.97524995389855	0.3764691838697135	0.3765776282345461	0.42151952698044814	0.42084818994579054	0.4458399208642	0.4447359579919303	0.4705952602035809	0.4690442064693288	0.5188901855719149	0.5164512442397846	0.11007478452805688	0.10836995672927528	-0.0007639066938907035	-0.1653000147527024	-0.0007609812842470642	-0.1646669845316211
94.54149810909283	0.37578074004954465	0.3758951217314845	0.4209947671024698	0.4203267050523291	0.4454072293569598	0.44430492679106093	0.4702584173591592	0.46870728267488765	0.5187452922944804	0.5163026576147016	0.11060361621838055	0.10889048197592915	-0.0007643580736737543	-0.1663942800069691	-0.0007614192031422107	-0.165754505033334
95.11115819427312	0.37508571948887004	0.37520611642278295	0.42046578752108704	0.4198010418070537	0.4449716787207142	0.44387105418191625	0.4699201495684037	0.4683689255436034	0.5186018826649991	0.5161554909741928	0.11114047120818364	0.10941890280740094	-0.0007647914830877789	-0.1674917954506867	-0.0007618389790209901	-0.16684517961223833
95.68425076803395	0.37438405887143245	0.3745105500668427	0.4199325589086876	0.41927117148943416	0.44453326039905877	0.4434343318621323	0.46958047072621123	0.4680291488141815	0.5184600171990388	0.5160098037765112	0.11168548282068833	0.10995535036720304	-0.0007652073043952212	-0.1685926210341222	-0.0007622409877128811	-0.16793906565993666
96.26079651284576	0.37367569375224724	0.3738083593125453	0.4193950513887172	0.41873706484316126	0.4440919656761526	0.44299475137669075	0.46923939500431383	0.4676879665009481	0.5183197576219833	0.5158656566701375	0.11223878716136215	0.11049995853373568	-0.0007656059238571045	-0.16969681907053769	-0.0007626256088809624	-0.16903622284863218
96.84081623580131	0.372960558531967	0.3730994796740058	0.4188532345208528	0.4181986920616705	0.4436477856704421	0.44255230411185925	0.46889693685505784	0.4673453928976602	0.5181811668950606	0.5157231115193955	0.11280052318660579	0.11105286398772747	-0.0007659877318974551	-0.17080445432333136	-0.0007629932261840056	-0.17013671321618062
97.42433086936633	0.3722385864306217	0.3723838455047065	0.4183070772857354	0.4176560227732339	0.4432007113281521	0.4421069812889073	0.46855311101521513	0.4670014425813543	0.5180443092420072	0.5155822314306943	0.11337083277440149	0.11161420628161094	-0.0007663531232756093	-0.17191559409748436	-0.0007633442274417868	-0.17124060125387075
98.01136147213543	0.3715097094607141	0.3716613899709949	0.41775654806924617	0.41710902602560723	0.44275073341653304	0.4416587739575881	0.4682079325098187	0.466656130416222	0.5179092501763856	0.5154430807794131	0.11394986079697496	0.11218412791086703	-0.0007667024972644598	-0.1730303083339919	-0.0007636790048071718	-0.1723479539980275
98.60192922959182	0.3707738583996577	0.3709320450249323	0.4172016146463131	0.4165576702702189	0.44229784251685866	0.441207672989377	0.4678614166560284	0.4663094715575167	0.5177760565295709	0.5153057252374467	0.1145377551955486	0.11276277438741565	-0.000767036257833642	-0.17414866970835874	-0.0007639979549440845	-0.17345884112505416
99.1960554548718	0.37003096276153935	0.3701957413764722	0.4166422441642306	0.4160019233458826	0.4418420290171603	0.440753669070457	0.4675135790670201	0.4659614814554889	0.5176447964794268	0.5151702318014284	0.11513466705724763	0.11335029431512222	-0.0007673548138421027	-0.1752707537330025	-0.0007643014792122482	-0.17457333505024053
99.79376158953411	0.36928095076818807	0.369452408464957	0.4160784031254761	0.4154417524620207	0.4413832831046894	0.44029675269444174	0.467164435655898	0.46561217585934883	0.517515539579687	0.5150366688216503	0.11574075069423291	0.11394683946748417	-0.0007676585792334434	-0.1763966388632383	-0.0007645899838594761	-0.17569151103108993
100.39506920433367	0.36852374931953535	0.3687019744299104	0.41551005737000796	0.4148771241813805	0.4409215947580987	0.4398369141548223	0.4668140026396275	0.46526157082125197	0.5173883567900638	0.5149051060316977	0.11635616372513184	0.11455256486756855	-0.0007679479732432548	-0.17752640660835084	-0.0007648638802189578	-0.17681344727370174
101.00000000000001	0.36775928396324825	0.3679443660811124	0.4149371720570264	0.41430800440222515	0.4404569537393259	0.43937414353713417	0.46646229654298593	0.46490968270030886	0.5172633205070994	0.514775614578818	0.11698106715884309	0.11516762887028434	-0.0007680895436328205	-0.17809227151773405	-0.0007649976179149041	-0.17737536542386453
