# Supplementary material for: White matter micro- and macrostructure brain charts for the human lifespan
Source: Nature. 2026 May 13;655(8124):979–89. doi: 10.1038/s41586-026-10454-2 (PMC13391363; doi:10.1038/s41586-026-10454-2)
Supplement: Supplementary file 12 — Centiles trajectories of brain charts. SDT.T9.1–5 contain the brain charts for the global metrics; SDT.T9.6–509 contain the brain charts for the tract-specific metrics (unnormalized); and SDT.T9.510–1157 contain the brain charts for the tract-specific macrostructural metrics (normalized). Included in each table are the male and female centile trajectories for the 2.5th, 25th, 50th, 75th and 97.5th percentiles; the interquartile range normalized by the 50th centile; and the derivatives of the 50th centiles with respect to both age and log(age). Charts are sampled in logarithmically spaced intervals. Age is reported in years, while centile trajectory values are reported in metric-specific units: diffusivities in mm2 s−1, volume in mm3, surface area in mm2, average length in mm, and FA is dimensionless (unitless). [file 41586_2026_10454_MOESM12_ESM.zip › plotted_curves/SDT.T9.191-ILF_right_md-mean_curve_metrics.csv]

ages	male_0.025th_percentile	female_0.025th_percentile	male_0.25th_percentile	female_0.25th_percentile	male_0.5th_percentile	female_0.5th_percentile	male_0.75th_percentile	female_0.75th_percentile	male_0.975th_percentile	female_0.975th_percentile	male_normalized_quantile_range	fwmale_normalized_quantile_range	male_median_centile_d_age	male_median_centile_d_log_age	female_median_centile_d_age	female_median_centile_d_log_age
0.25	0.0010713467780541646	0.001065022354035465	0.001148918983304276	0.0011373238115639135	0.001196411271227692	0.0011811550161423656	0.0012496357089164971	0.0012298962024688102	0.001370848598106118	0.0013394695010069569	0.08418236106123538	0.07837446367305519	-0.0004353008551544102	-0.0002513334923582746	-0.0004290932978451157	-0.00024774938026870456
0.25150637576242696	0.0010708125129636765	0.0010644889691877016	0.0011483114565058506	0.0011367218845342094	0.0011957555445701238	0.0011805086403986718	0.001248922994368806	0.001229197870833669	0.0013699947670632903	0.0013386449358582686	0.08414055725673042	0.07833571321276349	-0.0004341918409294099	-0.0002514445773893481	-0.0004280002296311869	-0.00024785895753098863
0.2530218281966045	0.0010702777869353143	0.001063955122994439	0.0011477033954909869	0.0011361194277061263	0.001195099238273006	0.0011798616928829372	0.0012482096493488088	0.0012284989207893967	0.001369140192502988	0.0013378196494915374	0.08409866782532621	0.07829688313512873	-0.00043197112284021344	-0.00025166586380645506	-0.00042581144227699097	-0.0002480772416784127
0.25454641199404576	0.0010697426036899494	0.0010634208191689684	0.0011470948045072687	0.0011355164452866416	0.0011944423569471814	0.0011792141781367725	0.0012474956789125086	0.0012277993572820576	0.0013682848806471932	0.0013369936478881631	0.08405669291722853	0.07825797357798767	-0.0004297584155493195	-0.00025188538310810804	-0.00042363055061328536	-0.00024829378524501844
0.2560801821758082	0.001069206966946714	0.0010628860614228994	0.0011464856878010473	0.0011349129414815258	0.0011937849052025822	0.0011785661007008843	0.0012467810881153537	0.0012270991852571373	0.001367428837718028	0.0013361669370296184	0.08401463268400651	0.07821898468044258	-0.0004275537214599723	-0.000252103135672227	-0.0004214575570017365	-0.00024850858860664404
0.25762319409447826	0.0010686708804228755	0.0010623508534660356	0.0011458760496173	0.001134308920495206	0.0011931268876480784	0.0011779174651149222	0.001246065882012069	0.0012263984096593816	0.0013665720699375503	0.001335339522897256	0.08397248727858761	0.07817991658285751	-0.0004253570426448472	-0.0002523191219373222	-0.0004192924634771056	-0.00024872165219794184
0.2591755034361701	0.0010681343478337031	0.0010618151990062447	0.0011452658941994791	0.0011337043865306182	0.001192468308891314	0.0011772682759173243	0.0012453500656564801	0.0012256970354326251	0.0013657145835275378	0.0013345114114721036	0.08393025685525624	0.07814076942685516	-0.000423168380847605	-0.00025253334240118996	-0.00041713527175174514	-0.00024893297651298885
0.2607371662225343	0.0010675973728923465	0.001061279101749329	0.0011446552257893775	0.0011330993437890647	0.0011918091735385618	0.0011766185376451625	0.0012446336441013532	0.001224995067519626	0.001364856384709292	0.0013336826087346643	0.08388794156964996	0.07810154335531518	-0.00042098773748522333	-0.00025274579762088467	-0.0004149859832163205	-0.0002491425621045651
0.2623082388127803	0.0010670599593097017	0.0010607425653989002	0.0011440440486269743	0.0011324937964700727	0.001191149486194559	0.0011759682548339906	0.001243916622398216	0.0012242925108619008	0.0013639974797034198	0.0013328531206647188	0.08384554157875759	0.07806223851237144	-0.00041881511365199353	-0.00025295648821324623	-0.0004128445989409757	-0.00024935040958279364
0.2638887779057103	0.0010665221107942907	0.0010602055936562564	0.001143432366950302	0.0011318877487712566	0.00119048925146236	0.0011753174320176965	0.001243199005597198	0.0012235893703995647	0.0013631378747296368	0.0013320229532411316	0.08380305704091474	0.0780228550434087	-0.0004166505101176887	-0.000253165414852069	-0.00041071111967844187	-0.00024955651961533487
0.26547884054176485	0.0010659838310521374	0.001059668190220255	0.0011428201849953041	0.0011312812048881755	0.0011898284739431859	0.0011746660737283505	0.0012424807987468655	0.0012228856510711646	0.0013622775760065663	0.001331192112441653	0.08376048811580229	0.07798339309506036	-0.00041449392733350354	-0.00025337257827043325	-0.0004085855458660359	-0.00024976089292727544
0.2670784841050822	0.0010654451237866356	0.0010591303587871913	0.0011422075069956886	0.0011306741690141969	0.0011891671582362658	0.0011740141844960568	0.001241762006894049	0.0012221813578135224	0.0013614165897515272	0.001330360604242728	0.08371783496444378	0.07794385281520669	-0.0004123453654327758	-0.000253577979258679	-0.0004064678776282693	-0.0002499635303006287
0.26868776632556873	0.0010649059926984377	0.0010585921030506719	0.0011415943371828	0.0011300666453403566	0.001188505308938697	0.0011733617688488053	0.0012410426350836885	0.0012214764955615696	0.0013605549221803457	0.001329528434619298	0.08367509774919986	0.07790423435297028	-0.00041020482423093085	-0.0002537816186633235	-0.00040435811477690375	-0.0002501644325727248
0.2703067452809827	0.0010643664414853257	0.0010580534267015025	0.0011409806797854755	0.0011294586380552296	0.0011878429306452915	0.001172708831312331	0.0012403226883586694	0.0012207710692481984	0.001359692579507151	0.0013286956095446211	0.083632276633769	0.0778645378587153	-0.0004080723032321987	-0.0002539834973888655	-0.00040225625681566957	-0.00025036360063754315
0.2719354793990299	0.0010638264738420898	0.0010575143334275552	0.0011403665390299074	0.0011288501513447857	0.0011871800279484267	0.001172055376409959	0.0012396021717596566	0.0012200650838040928	0.001358829567944175	0.0013278621349900699	0.08358937178318186	0.0778247634840439	-0.0004059478016273932	-0.00025418361639512055	-0.00040016230294115385	-0.0002505610354443244
0.27357402745947257	0.0010632860934604161	0.0010569748269136604	0.001139751919139515	0.0011282411893922637	0.0011865166054379067	0.0011714014086624714	0.0012388810903249442	0.0012193585441575812	0.0013579658937015668	0.0013270280169249522	0.08354638336379935	0.07778491138179275	-0.0004038313182978537	-0.00025438197669722107	-0.00039807625204341113	-0.0002507567379960163
0.2752224485962505	0.0010627453040287606	0.0010564349108414842	0.0011391368243348044	0.0011276317563780368	0.0011858526677008118	0.0011707469325879594	0.0012381594490902897	0.0012186514552344804	0.0013571015629871878	0.0013261932613163228	0.08350331154330923	0.07774498170603163	-0.00040172285181883094	-0.0002545785793665045	-0.0003959981027121806	-0.0002509507093516883
0.27688080229961526	0.0010622041092322346	0.0010558945888894064	0.0011385212588332382	0.0011270218564794754	0.0011851882193213558	0.0011700919527016795	0.0012374372530887603	0.001217943821957936	0.001356236582006425	0.0013253578741287927	0.08346015649072333	0.07770497461206069	-0.0003996224004597648	-0.00025477342552848725	-0.00039392785323483226	-0.0002511429506231455
0.2785491484182772	0.0010616625127524886	0.0010553538647324152	0.0011379052268491038	0.001126411493870828	0.001184523264880746	0.0011694364735159212	0.0012367145073505779	0.0012172356492482813	0.0013553709569619993	0.0013245218613243568	0.08341691837637473	0.07766489025640672	-0.0003975299621865602	-0.00025496651636275347	-0.0003918655015993089	-0.00025133346297528947
0.28022754716156506	0.0010611205182675977	0.0010548127420419847	0.0011372887325933841	0.0011258006727230831	0.0011838578089570413	0.0011687804995398627	0.001235991216902965	0.0012165269420228782	0.0013545046940537757	0.001323685228862202	0.08337359737191424	0.07762472879682124	-0.00039544553466647203	-0.0002551578531035381	-0.0003898110455002324	-0.00025152224762756137
0.2819160591015993	0.0010605781294519424	0.001054271224485958	0.001136671780273623	0.0011251893972038414	0.0011831918561250089	0.0011681240352794302	0.0012352673867699877	0.0012158177051959658	0.0013536377994785706	0.0013228479826985268	0.08333019365030836	0.07758449039227663	-0.00039336911526660634	-0.000255347437037895	-0.0003877644823363502	-0.0002517093058511388
0.28361474517547763	0.0010600353499761025	0.001053729315728444	0.0011360543740938046	0.0011245776714771942	0.0011825254109559915	0.0011674670852371693	0.0012345430219724103	0.0012151079436785212	0.0013527702794299736	0.0013220101287863691	0.08328670738583477	0.07754417520296586	-0.00039130070105736214	-0.0002555352695048363	-0.0003857258092133109	-0.00025189463896815867
0.2853236666874746	0.0010594921835067421	0.0010531870194296995	0.0011354365182542248	0.0011239654997035969	0.0011818584780177697	0.0011668096539121072	0.0012338181275275443	0.0012143976623781077	0.0013519021400981597	0.0013211716730754254	0.08324313875408045	0.0775037833902966	-0.0003892402888172608	-0.0002557213518974144	-0.0003836950229496594	-0.00025207824835413173
0.2870428853112538	0.0010589486337064934	0.001052644339246016	0.0011348182169513576	0.001123352886039737	0.0011811910618744173	0.0011661517457996118	0.0012330927084490916	0.0012136868661987246	0.0013510333876696984	0.001320332621511868	0.0831994879319383	0.07746331511689071	-0.00038718787503283503	-0.000255905685660085	-0.0003816721200757822	-0.000252260135435195
0.28877246309209376	0.0010584047042338546	0.0010521012788296154	0.0011341994743777413	0.0011227398346384206	0.0011805231670861775	0.0011654933653912692	0.0012323667697470074	0.0012129755600406703	0.001350164028327383	0.001319492980038181	0.08315575509760403	0.07742277054658012	-0.00038514345589912846	-0.0002560882722875968	-0.0003796570968351287	-0.00025244030168694587
0.2905124624491269	0.0010578603987430777	0.0010515578418285403	0.0011335802947218501	0.0011221263496484458	0.0011798547982093247	0.0011648345171747475	0.0012316403164273494	0.0012122637488003979	0.0013492940682500452	0.0013186527545929817	0.08311194043057309	0.07738214984440552	-0.00038310702732646806	-0.0002562691133269346	-0.0003776499491905949	-0.0002526187486366904
0.29226294617759224	0.0010573157208840576	0.0010510140318865427	0.0011329606821679702	0.0011215124352144798	0.00117918595979603	0.0011641752056336632	0.0012309133534921307	0.0012115514373703682	0.0013484235136123732	0.0013178119511108464	0.08306804411163768	0.07734145317661183	-0.00038107858493968694	-0.000256448210375293	-0.0003756506728236353	-0.0002527954778608621
0.294023977451102	0.0010567706743022304	0.001050469852642981	0.0011323406408960824	0.0011208980954769418	0.0011785166563942334	0.0011635154352474587	0.0012301858859391798	0.001210838630638915	0.0013475523705847403	0.001316970575522145	0.08302406632288323	0.0773006807106468	-0.0003790581240804003	-0.0002566255650791882	-0.00037365926313559505	-0.00025297049098396696
0.29579561982392083	0.0010562252626384655	0.0010499253077327175	0.0011317201750817418	0.001120283334571889	0.0011778468925475146	0.001162855210491274	0.0012294579187619994	0.0012101253334901082	0.0013466806453330282	0.0013161286337528757	0.0829800072476864	0.07725983261515719	-0.0003770456398112798	-0.00025680117913556844	-0.00037167571525509313	-0.00025314378968158135
0.29757793723326015	0.0010556794895289574	0.001049380400786002	0.0011310992888959538	0.0011196681566308837	0.0011771766727949593	0.001162194535835808	0.001228729456949618	0.0012094115508036027	0.0013458083440184459	0.0013152861317244817	0.08293586707071057	0.07721890905998692	-0.00037504112691660874	-0.000256975054289621	-0.0003697000240352466	-0.0002533153756761053
0.29937099400158496	0.0010551333586051308	0.0010488351354283848	0.0011304779865050668	0.0011190525657808962	0.0011765060016710406	0.0011615334157472135	0.0012280005054864627	0.0012086972874545206	0.0013449354727973705	0.0013144430753537068	0.08289164597790456	0.07717791021617398	-0.00037304457990461337	-0.00025714719233513317	-0.0003677321840560577	-0.00025348525073692896
0.3011748548389356	0.0010545868734935296	0.0010482895152806031	0.0011298562720706469	0.0011184365661441778	0.0011758348837054844	0.001160871854686957	0.0012272710693522096	0.001207982548313303	0.0013440620378211633	0.0013135994705524181	0.08284734415649683	0.07713683625594693	-0.00037105599301151537	-0.0002573175951143536	-0.0003657721896312416	-0.00025365341668234787
0.30298958484526295	0.0010540400378157198	0.0010477435439584838	0.001129234149749367	0.0011178201618381497	0.0011751633234231504	0.001160209857111703	0.001226541153521654	0.0012072673382455806	0.001343188045236009	0.0013127553232274468	0.08280296179499544	0.07709568735272264	-0.00036907536020142073	-0.0002574862645163545	-0.00036382003480534	-0.0002538198753762877
0.30481524951277783	0.0010534928551881892	0.0010471972250728453	0.0011286116236928936	0.0011172033569752933	0.001174491325343908	0.0011595474274731924	0.0012258107629645736	0.0012065516621120435	0.001342313501182746	0.0013119106392804297	0.08275849908318281	0.07705446368110361	-0.0003671026751717599	-0.0002576532024782807	-0.0003618757133604933	-0.00025398462873013616
0.3066519147283146	0.0010529453292222452	0.001046650562229392	0.0011279886980477697	0.0011165861556630308	0.0011738188939825088	0.001158884570218116	0.0012250799026455904	0.0012058355247683028	0.0013414384117966945	0.0013110654246076422	0.08271395621211354	0.0770131654168751	-0.0003651379313520664	-0.00025781841098285185	-0.0003599392188146644	-0.00025414767869985644
0.3084996467757088	0.0010523974635239229	0.001046103559028628	0.0011273653769553115	0.0011159685620036276	0.0011731460338484762	0.0011582212897880083	0.0012243485775240471	0.0012051189310647733	0.001340562783207505	0.0013102196850998534	0.08266933337411082	0.07697179273700196	-0.00036318112190858454	-0.0002579818920587784	-0.000358010544426135	-0.0002543090272868753
0.31035851233818973	0.0010518492616938822	0.001045556219065748	0.0011267416645514908	0.0011153505800940713	0.0011724727494459763	0.001157557590619117	0.001223616792553867	0.001204401885846533	0.0013396866215389827	0.0013093734266421586	0.08262463076276377	0.07693034581962596	-0.0003612322397472667	-0.0002581436477812893	-0.0003560896831972804	-0.00025446867653877714
0.3122285785007863	0.001051300727327314	0.0010450085459305502	0.001126117564966829	0.00111473221402597	0.0011717990452737037	0.0011568934771422925	0.0012228845526834284	0.001203684393953203	0.0013388099329089329	0.0013085266551138282	0.08257984857292398	0.07688882484406329	-0.00035929127751388457	-0.00025830368026991124	-0.0003541766278736258	-0.0002546266285462506
0.3141099127527488	0.0010507518640138463	0.001044460543207338	0.0011254930823262892	0.0011141134678854434	0.0011711249258247651	0.001156228953782873	0.0012221518628554354	0.0012029664602188198	0.0013379327234289997	0.001307679376388156	0.08253498700070296	0.07684722999080167	-0.00035735822759808133	-0.00025846199168877426	-0.00035227137094845373	-0.00025478288544411587
0.31600258298998396	0.0010502026753374499	0.0010439122144748284	0.0011248682207491707	0.0011134943457530198	0.0011704503955865626	0.0011555640249605694	0.0012214187280067917	0.001202248089471712	0.0013370549992045087	0.0013068315963323074	0.08249004624346806	0.07680556144149678	-0.00035543308213520364	-0.00025861858424616746	-0.0003503739046641363	-0.0002549374494106027
0.3179066575175057	0.001049653164876347	0.0010433635633060603	0.0011242429843490035	0.0011128748517035306	0.00116977545904068	0.0011548986950893543	0.0012206851530684748	0.001201529286534378	0.001336176766334312	0.0013059833208071683	0.08244502649983994	0.07676381937897006	-0.00035351583300846645	-0.00025877346019387293	-0.00034848422101507737	-0.0002550903226668233
0.3198222050518999	0.0010491033362029175	0.0010428145932683006	0.0011236173772334417	0.0011122549898060067	0.0011691001206627697	0.0011542329685773484	0.001219951142965409	0.0012008100562233624	0.0013352980309106293	0.0013051345556671983	0.0823999279696893	0.0767220039872058	-0.0003516064718519507	-0.00025892662182677717	-0.00034660231175059897	-0.0002552415074768555
0.32174929472380437	0.0010485531928836119	0.0010422653079229548	0.0011229914035041655	0.0011116347641235752	0.001168424384922441	0.0011535668498267107	0.001219216702616348	0.0012000904033491358	0.0013344187990189007	0.0013042853067602792	0.0823547508541342	0.07668011545134852	-0.00034970499005337885	-0.00025907807148270456	-0.0003447281683755521	-0.00025539100614582755
0.32368799608040405	0.0010480027384788578	0.0010417157108254824	0.0011223650672567732	0.0011110141787133644	0.0011677482562831474	0.001152900343233534	0.001218481836933747	0.0011993703327159804	0.0013335390767376283	0.0013034355799275788	0.08230949535553658	0.0766381539576993	-0.00034781137875428136	-0.00025922781154086305	-0.00034286178215298113	-0.0002555388210200571
0.3256383790879404	0.0010474519765429782	0.0010411658055253046	0.0011217383725806893	0.0011103932376263998	0.0011670717392020837	0.0011522334531877338	0.001217746550823649	0.00119864984912187	0.0013326588701382354	0.0013025853810033994	0.08226416167749864	0.07659611969371502	-0.00034592562885521483	-0.00025937584442251027	-0.0003410031441100081	-0.00025568495448838324
0.32760051413423674	0.001046900910624096	0.0010406155955657167	0.0011211113235590554	0.001109771944907504	0.0011663948381300689	0.001151566184072938	0.001217010849185559	0.0011979289573583489	0.001331778185284907	0.0013017347158150363	0.08221875002486043	0.07655401284800238	-0.00034404773101648356	-0.00025952217259009314	-0.0003391522450352791	-0.0002558294089790025
0.3295744720312385	0.001046349544264057	0.0010400650844838062	0.0011204839242686404	0.0011091503045952066	0.0011657175575114495	0.0011508985402663922	0.0012162747369123337	0.0011972076622104259	0.0013308970282344542	0.0013008835901826418	0.08217326060369687	0.07651183361031727	-0.00034217767565991597	-0.00025966679854530494	-0.00033730907548223943	-0.00025597218695880275
0.33156032401756863	0.0010457978809983413	0.0010395142758103698	0.0011198561787797434	0.0011085283207216462	0.00116503990178399	0.0011502305261388518	0.0012155382188900642	0.0011964859684564595	0.0013300154050361666	0.0013000320099190864	0.08212769362131359	0.07646958217156148	-0.0003403154529739716	-0.0002598097248316389	-0.00033547362577557305	-0.00025611329093633284
0.33355814176109866	0.001045245924355977	0.0010389631730698219	0.0011192280911560912	0.001107905997312469	0.0011643618753787654	0.001149562146054473	0.0012148012999979563	0.001195763880868038	0.0013291333217316616	0.0012991799808298142	0.08208204928624552	0.07642725872378019	-0.0003384610529145182	-0.0002599509540321121	-0.00033364588601014766	-0.0002562527234587775
0.33556799736153503	0.0010446936778594606	0.0010384117797801187	0.00111859966545475	0.0011072833383867428	0.001163683482720062	0.00114889340437072	0.00121406398510822	0.0011950414042098765	0.0013282507843547493	0.0012983275087127117	0.08203632780825092	0.07638486346015812	-0.00033661446520533156	-0.0002600904887673505	-0.00033182584605201404	-0.0002563904871102085
0.3375899633530214	0.001044141145024678	0.0010378600994526783	0.0011179709057260337	0.0011066603479568669	0.0011630047282252805	0.0011482243054382654	0.0012133262790859649	0.0011943185432397088	0.001327367798931297	0.0012974745993579795	0.08199052939831239	0.07634239657501742	-0.0003347756793433687	-0.00026022833169711546	-0.0003300134955439571	-0.00025652658451363886
0.3396241127067558	0.00104358832936082	0.0010373081355922965	0.0011173418160134077	0.0011060370300284743	0.0011623256163048284	0.0011475548536008867	0.0012125881867890787	0.001193595302708175	0.0013264843714790812	0.0012966212585479898	0.08194465426862962	0.07629985826381498	-0.00033294468460082216	-0.00026036448552010927	-0.00032820882390738326	-0.0002566610183300233
0.3416705188336247	0.0010430352343703039	0.0010367558916970685	0.0011167124003533995	0.0011054133886003446	0.0011616461513620248	0.0011468850531953711	0.001211849713068124	0.001192871687358715	0.001325600508007655	0.0012957674920571602	0.08189870263261873	0.0762572487231394	-0.0003311214700260634	-0.00026049895297164394	-0.0003264118203427091	-0.0002567937912565932
0.343729255586852	0.0010424818635486983	0.0010362033712583135	0.0011160826627755124	0.0011047894276643186	0.0011609663377930043	0.0011462149085514227	0.0012111108627662329	0.0011921477019274688	0.0013247162145182156	0.0012949133056518256	0.08185267470490912	0.07621456815070825	-0.0003293060244471957	-0.0002606317368244737	-0.00032462247383335807	-0.0002569249060270784
0.34580039726466444	0.001041928220384643	0.0010356505777604959	0.0011154526073021336	0.0011041651512052075	0.001160286179986618	0.0011455444239915637	0.0012103716407189952	0.0011914233511431667	0.001323831497003468	0.0012940587050901077	0.08180657070133888	0.07617181674536422	-0.00032749833647438553	-0.0002607628398882955	-0.0003228407731486471	-0.0002570543654120405
0.3478840186129729	0.001041374308359773	0.0010350975146811488	0.0011148222379484484	0.0011035405632007064	0.0011596056823243394	0.0011448736038310416	0.0012096320517543569	0.001190698639727029	0.001322946361447492	0.0012932036961217882	0.08176039083895274	0.07612899470707439	-0.00032569839450113935	-0.00026089226500805585	-0.0003210667068439532	-0.00025718217221681883
0.34998019482807	0.0010408201309486478	0.0010345441854908023	0.001114191558722357	0.0011029156676213138	0.0011589248491801745	0.0011442024523777407	0.0012088921006925186	0.0011899735723926675	0.0013220608138256168	0.0012923482844881878	0.08171413533599946	0.07608610223692557	-0.00032390618670852245	-0.00026102001506495	-0.00031930026326465466	-0.0002573083292813083
0.352089001559344	0.001040265691618672	0.0010339905936529096	0.0011135605736243854	0.0011022904684302457	0.0011582436849205632	0.0011435309739320895	0.0012081517923458282	0.0011892481538459854	0.0013211748601042865	0.0012914924759220422	0.0816678044119276	0.0760431395371227	-0.0003221217010659916	-0.00026114609297489544	-0.00031754143054868456	-0.00025743283948101436
0.3542105149120084	0.0010397109938300299	0.001033436742623771	0.0011129292866476086	0.00110166496958335	0.001157562193904296	0.0011428591727869683	0.001207411131518688	0.0011885223887850736	0.0013202885062409406	0.0012906362761473766	0.08162139828738293	0.076000106810985	-0.00032034492533461467	-0.00026127050168853194	-0.0003157901966288068	-0.0002575557057253042
0.35634481144984936	0.0010391560410356053	0.0010328826358524663	0.0011122977017775613	0.00110103917502903	0.001156880380482417	0.0011421870532276244	0.0012066701230074462	0.0011877962819001196	0.0013194017581838803	0.0012897796908793895	0.0815749171842051	0.07595700426294363	-0.00031857584706945774	-0.0002613932441904998	-0.0003140465492331712	-0.00025767693095615773
0.35849196819798806	0.0010386008366809205	0.0010323282767807844	0.0011116658229921642	0.0011004130887081634	0.001156198248998142	0.001141514619531587	0.001205928771600309	0.0011870698378733128	0.0013185146218721532	0.0012889227258243358	0.08152836132542554	0.07591383209853983	-0.0003168144536214723	-0.0002615143234993289	-0.0003123104758904205	-0.00025779651814952786
0.36065206264566085	0.0010380453842040581	0.001031773668843152	0.0011110336542616373	0.0010997867145540212	0.001155515803786765	0.0011408418759685747	0.0012051870820772353	0.0011863430613787444	0.0013176271032354235	0.0012880653866794043	0.08148173093526365	0.07587059052442031	-0.00031506073214110364	-0.0002616337426668003	-0.000310581963930856	-0.0002579144703142022
0.3628251727490157	0.0010374896870355996	0.001031218815466567	0.0011104011995484273	0.0010991600564921914	0.0011548330491755777	0.0011401688268004172	0.0012044450592098464	0.0011856159570823182	0.0013167392081938577	0.0012872076791326079	0.08143502623912259	0.07582727974833559	-0.00031331466957862375	-0.0002617515047766139	-0.0003088610004878256	-0.0002580307904902768
0.3650113769339257	0.0010369337485985543	0.001030663720070532	0.0011097684628071272	0.0010985331184405038	0.0011541499894837833	0.0011394954762809699	0.0012037027077613316	0.0011848885296416607	0.0013158509426580015	0.001286349608862667	0.08138824746358869	0.07578389997913768	-0.00031157625268796174	-0.00026186761294483274	-0.00030714757250099867	-0.00025814548174946106
0.36721075409881926	0.001036377572308298	0.0010301083860669892	0.0011091354479844037	0.0010979059043089547	0.0011534666290224137	0.0011388218286560341	0.0012029600324863575	0.001184160783706029	0.0013149623125286686	0.0012854911815389013	0.08134139483642623	0.07574045142677574	-0.0003098454680294793	-0.0002619820703197162	-0.0003054416667195303	-0.0002582585471952725
0.3694233836175272	0.0010358211615725003	0.001029552816860251	0.0011085021590189167	0.0010972784179996285	0.001152782972094245	0.0011381478881632714	0.0012022170381309721	0.0011834327239162196	0.0013140733236968168	0.001284632402821111	0.08129446858657613	0.0756969343022951	-0.0003081223019709145	-0.0002620948800797773	-0.00030374326970256105	-0.00025836998996137117
0.37164934534214805	0.001035264519791071	0.0010289970158469447	0.0011078685998412536	0.0010966506634066337	0.0011520990229937234	0.001137473659032132	0.0012014737294325228	0.001182704354904489	0.0013131839820434434	0.0012837732783594806	0.08124746894415097	0.07565334881783349	-0.00030640674069110085	-0.0002622060454350317	-0.00030205236782321343	-0.00025847981321180935
0.3738887196059291	0.0010347076503560864	0.0010284409864159394	0.0011072347743738475	0.0010960226444160202	0.0011514147860068752	0.001136799145483767	0.0012007301111195585	0.0011819756812944551	0.0013122942934394636	0.0012829138137944573	0.08120039614043377	0.07560969518661756	-0.0003046987701815773	-0.00026231556962530433	-0.0003003689472701465	-0.0002585880201403379
0.3761415872261661	0.0010341505566517375	0.0010278847319482953	0.0011066006865309156	0.001095394364905719	0.0011507302654112414	0.0011361243517309617	0.0011999861879117529	0.0011812467077010258	0.0013114042637456082	0.0012820540147566568	0.0811532504078736	0.075565973622962	-0.0003029983762491417	-0.00026242345592006333	-0.00029869299404969296	-0.0002586946139697399
0.3784080295071193	0.001033593242054261	0.001027328255817193	0.0011059663402183805	0.001094765828745464	0.001150045465475788	0.0011354492819780507	0.0011992419645198101	0.0011805174387303037	0.001310513898812307	0.0012811938868667494	0.08110603198008381	0.07552218434226589	-0.00030130554451812674	-0.00026252970761797556	-0.00029702449398869013	-0.0002587995979516089
0.3806881282429484	0.001033035709931889	0.0010267715613878842	0.0011053317393338105	0.0010941370397967339	0.001149360390460844	0.0011347739404208533	0.0011984974456453897	0.0011797878789795158	0.001309623204479591	0.0012803334357353697	0.08105874109183782	0.07547832756100885	-0.0002996202604322873	-0.00026263432804604636	-0.00029536343273581234	-0.0002589029753653216
0.38298196572066395	0.0010324779636447816	0.0010262146520176253	0.0011046968877663436	0.0010935080019126753	0.0011486750446180153	0.0011340983312465914	0.001197752635981015	0.0011790580330369221	0.0013087321865769752	0.0012794726669630011	0.08101137797906685	0.07543440349675055	-0.00029794250925962995	-0.00026273732056089627	-0.00029370979576687217	-0.00025900474951956465
0.3852896247230969	0.0010319200065449727	0.001025657531055622	0.0011040617893966237	0.0010928787189380415	0.0011479894321901154	0.0011334224586338204	0.0011970075402099956	0.0011783279054817406	0.001307840850923361	0.0012786115861398847	0.08096394287885689	0.07539041236812616	-0.00029627227609038687	-0.00026283868854498627	-0.0002920635683826278	-0.0002591049237487264
0.38761118853188686	0.0010313618419763196	0.001025100201842978	0.0011034264480967412	0.001092249194709131	0.001147303557411101	0.001132746326752363	0.0011962621630063521	0.0011775975008840721	0.0013069492033269375	0.001277750198845922	0.08091643602944584	0.07534635439484386	-0.00029460954584328847	-0.0002629384354093933	-0.00029042473571375127	-0.0002592035014141181
0.3899467409304866	0.001030803473274435	0.0010245426677126337	0.0011027908677301572	0.0010916194330537175	0.0011466174245059863	0.0011320699397632354	0.0011955165090347254	0.0011768668238048188	0.001306057249585066	0.001276888510650573	0.0808688576702194	0.07530222979768386	-0.0002929543032665072	-0.00026303656459197855	-0.0002887932827240758	-0.0002593004859046122
0.39229636620718694	0.0010302449037666468	0.0010239849319893142	0.0011021550521516526	0.001090989437790992	0.0011459310376907901	0.0011313933018185776	0.0011947705829503123	0.001176135878795609	0.0013051649954841978	0.001276026527112764	0.08082120804170975	0.07525803879849252	-0.0002913065329389064	-0.00026313307955602716	-0.0002871691942108179	-0.0002593958806342833
0.3946601491581577	0.0010296861367719346	0.0010234269979894767	0.0011015190052072583	0.0010903592127314988	0.0011452444011724548	0.0011307164170615905	0.0011940243893987803	0.001175404670398726	0.0013042724467997645	0.001275164253780794	0.08077348738559102	0.07521378162018386	-0.0002896662192740651	-0.0002632279837913587	-0.0002855524548068811	-0.000259489689041964
0.3970381750905084	0.0010291271756008847	0.001022868869021261	0.0011008827307341994	0.001089728761677081	0.0011445575191487893	0.0011300392896264708	0.0011932779330161992	0.0011746732031470343	0.0013033796092960877	0.0012743016961922452	0.08072569594467775	0.07516945848673212	-0.0002880333465213325	-0.0002633212808126617	-0.00028394304898429756	-0.0002595819145918554
0.39943052982536675	0.0010285680235556335	0.0010223105483844342	0.0011002462325608326	0.0010890980884208166	0.0011438703958083964	0.0011293619236383433	0.0011925312184289636	0.001173941481563908	0.0013024864887262809	0.0012734388598738889	0.08067783396292144	0.0751250696231733	-0.000286407898769353	-0.0002634129741601876	-0.00028234096105753115	-0.0002596725607739714
0.4018372997009759	0.001028008683929821	0.001021752039370339	0.001099609514506589	0.0010884671967469567	0.0011431830353306122	0.0011286843232131939	0.0011917842502537218	0.001173209510163154	0.0013015930908321573	0.0012725757503415916	0.08062990168540743	0.07508061525560024	-0.0002847898599473986	-0.0002635030673983907	-0.0002807461751824225	-0.0002597616311005302
0.40425857157581063	0.001027449160008539	0.0010211933452618559	0.0010989725803819163	0.0010878360904308835	0.0011424954418854402	0.0011280064924578204	0.0011910370330973032	0.0011724772934489577	0.0013006994213441369	0.0012717123731002444	0.08058189935835063	0.07503609561116	-0.0002831792138277278	-0.0002635915641152342	-0.0002791586753603803	-0.0002598491291075089
0.4066944328317112	0.0010268894550682884	0.0010206344693333422	0.0010983354339882264	0.0010872047732390397	0.0011418076196334944	0.0011273284354697585	0.001190289571556656	0.0011717448359158007	0.0012998054859811616	0.0012708487336436584	0.08053382722909627	0.07499151091805216	-0.0002815759440280008	-0.000263678467922579	-0.00027757844544215593	-0.00025993505835539277
0.4091449713770379	0.0010263295723769252	0.0010200754148505917	0.0010976980791178345	0.0010865732489288805	0.0011411195727259321	0.001126650156337227	0.0011895418702187693	0.0011710121420484003	0.0012989112904505987	0.0012699848374544886	0.08048568554611357	0.0749468614055255	-0.0002799800340143044	-0.00026376378245543397	-0.00027600546912745494	-0.00026001942242631637
0.411610275649843	0.0010257695151936208	0.001019516185070788	0.001097060519553911	0.0010859415212488208	0.0011404313053043993	0.0011259716591390703	0.0011887939336606135	0.0011702792163216448	0.0012980168404481602	0.0012691206900041514	0.0804374745589937	0.07490214730387576	-0.0002783914671021237	-0.00026384751137115137	-0.00027443972996754606	-0.0002601022249240359
0.41409043462106226	0.0010252092867688127	0.0010189567832424623	0.0010964227590704242	0.0010853095939381853	0.00113974282150097	0.0011252929479447027	0.0011880457664490706	0.0011695460632005319	0.0012971221416578135	0.0012682562967527438	0.08038919451844816	0.07485736884444241	-0.00027681022645875686	-0.00026392965834859394	-0.0002728812113687862	-0.0002601834694745675
0.41658553779772634	0.001024648890344166	0.0010183972126054455	0.0010957848014320965	0.0010846774707271524	0.0011390541254380935	0.0011246140268140485	0.001187297373140876	0.001168812687140101	0.0012962271997517044	0.001267391663148961	0.08034084567630416	0.07481252625960728	-0.0002752362951070897	-0.00026401022708924526	-0.0002713298965951183	-0.00026026315972621505
0.41909567522619073	0.001024088329152523	0.0010178374763908245	0.0010951466503943425	0.001084045155336705	0.0011383652212285295	0.001123934899797485	0.0011865487582825448	0.001168079092585372	0.0012953320203900616	0.0012665267946300142	0.08029242828550281	0.0747676197827904	-0.00027366965592678927	-0.00026408922131579415	-0.00026978576876821037	-0.00026034129934671135
0.4216209374953856	0.0010235276064178682	0.0010172775778209075	0.0010945083097032298	0.0010834126514785874	0.0011376761129753027	0.0011232555709357983	0.0011857999264103213	0.0011673452839712911	0.0012944366092211292	0.0012656616966215631	0.08024394260009686	0.07472264964844856	-0.0002721102916550533	-0.0002641666447703306	-0.0002682488108707304	-0.0002604178920244671
0.42416141574008476	0.0010229667253552853	0.0010167175201091746	0.001093869783095428	0.0010827799628552511	0.0011369868047716462	0.0011225760442601198	0.0011850508820501137	0.0011666112657226656	0.0012935409718810814	0.0012647963745376315	0.08019538887524608	0.07467761609207235	-0.00027055818489177264	-0.0002642425012165661	-0.00026671900574939955	-0.00026049294146821
0.4267172016441951	0.0010224056891709155	0.0010161573064602456	0.001093231074298159	0.0010821470931598133	0.0011362973007009462	0.0011218963237918831	0.001184301629717433	0.0011658770422541106	0.0012926451139939428	0.0012639308337805393	0.08014676736721571	0.0746325193501834	-0.00026901331810014195	-0.000264316794437891	-0.000265196336116047	-0.0002605664514061523
0.42928838744406506	0.00102184450106192	0.001015596940069834	0.0010925921870291535	0.0010815140460760059	0.0011356076048366938	0.0011212164135427664	0.0011835521739173376	0.0011651426179699884	0.0012917490411715152	0.0012630650797408227	0.08009807833337342	0.07458735966033263	-0.0002674756736085193	-0.0002643895282365971	-0.0002636807845499134	-0.0002606384255849914
0.43187506593181346	0.0010212831642164434	0.0010150364241247177	0.0010919531249966065	0.0010808808252781394	0.0011349177212424352	0.001120536317514653	0.0011828025191443776	0.0011644079972643604	0.0012908527590133015	0.001262199117797173	0.08004932203218663	0.07454213726109658	-0.00026594523361270217	-0.0002644607064336002	-0.0002621723334997883	-0.00026070886777004865
0.4344773304586784	0.0010207216818135774	0.0010144757618026944	0.0010913138918991348	0.001080247434431052	0.0011342276539717238	0.0011198560396995733	0.0011820526698825395	0.0011636731845209255	0.0012899562731064358	0.0012613329533163575	0.08000049872321904	0.07449685239207562	-0.00026442198017959107	-0.00026453033286921723	-0.00026067096528753497	-0.00026077778174582456
0.4370952749383861	0.0010201600570233192	0.0010139149562725487	0.0010906744914257285	0.0010796138771900694	0.0011335374070680672	0.0011191755840796636	0.0011813026306051874	0.0011629381841129697	0.0012890595890256028	0.0012604665916531544	0.07995160866712961	0.07445150529389076	-0.0002629058952471064	-0.00026459841140064055	-0.0002591766621081737	-0.0002608451713135007
0.4397289938505404	0.0010195982930065474	0.001013354010694019	0.0010900349272557205	0.0010789801572009667	0.001132846984564892	0.0011184949546271196	0.0011805524057750198	0.0011622030004033194	0.0012881627123329813	0.001259600038150288	0.0799026521256669	0.07440609620818302	-0.0002613969606281574	-0.0002646649459034367	-0.00025768940603265733	-0.0002609110402914949
0.4423785822440318	0.0010190363929149756	0.0010127929282177628	0.0010893952030587332	0.0010783462780999268	0.0011321563904854832	0.0011178141553041532	0.0011798019998440058	0.0011614676377442864	0.0012872656485781598	0.0012587332981383622	0.07985362936166888	0.07436062537760818	-0.0002598951580131681	-0.0002647299402711023	-0.0002562091790111465	-0.00026097539251579427
0.4450441357404687	0.0010184743598911274	0.0010122317119853202	0.0010887553224946467	0.001077712243513498	0.0011314656288429511	0.0011171331900629443	0.0011790514172533436	0.0011607321004776178	0.0012863684032980776	0.0012578663769357912	0.07980454063906002	0.07431509304583647	-0.0002584004689692998	-0.000264793398412011	-0.0002547359628742307	-0.00026103823183856734
0.44772575053762753	0.0010179121970683037	0.0010116703651290874	0.0010881152892135613	0.0010770780570585614	0.001130774703640187	0.0011164520628456037	0.0011783006624334095	0.0011599963929344527	0.0012854709820169603	0.001256999279848745	0.07975538622284681	0.07426949945754925	-0.0002569128749452809	-0.0002648553242516616	-0.0002532697393339556	-0.0002610995621273038
0.4504235234129248	0.0010173499075705503	0.0010111088907722831	0.0010874751068557572	0.0010764437223422924	0.0011300836188698183	0.001115770777584131	0.001177549739803708	0.0011592605194352737	0.0012845733902462516	0.0012561320121710837	0.07970616637911568	0.07422384485843626	-0.00025543235727318314	-0.0002649157217316789	-0.0002518104899880691	-0.0002611593872657858
0.4531375517269096	0.0010167874945126271	0.0010105472920289174	0.0010868347790516585	0.001075809242962123	0.0011293923785141685	0.0011150893382003719	0.001176798653772828	0.0011585244842898593	0.00128367563348455	0.0012552645791842972	0.07965688137503292	0.07417812949519309	-0.00025395889716961495	-0.0002649745948087312	-0.00025035819632079903	-0.00026121771115281134
0.4558679334267773	0.0010162249609999814	0.001009985572003764	0.001086194309421801	0.0010751746225057077	0.0011287009865452193	0.0011144077486059819	0.0011760474087383946	0.0011577882917972434	0.00128277771721755	0.0012543969861574477	0.07960753147883756	0.07413235361552133	-0.00025249247573866374	-0.0002650319474546692	-0.0002489128397049345	-0.00026127453770147246
0.45861476704990445	0.0010156623101287164	0.0010094237337923335	0.0010855537015767927	0.0010745398645508933	0.0011280094469245693	0.001113726012702388	0.0011752960090870243	0.00115705194624567	0.0012818796469179776	0.0012535292383471137	0.07955811695984198	0.07408651746812141	-0.0002510330739733946	-0.00026508778365572083	-0.0002474744014046848	-0.000261329870839877
0.4613781517274047	0.001015099544985568	0.0010088617804808416	0.0010849129591172875	0.0010739049726656792	0.0011273177636033998	0.001113044134380749	0.0011745444591942866	0.0011563154519125501	0.0012809814280455366	0.0012526613409973297	0.0795086380884283	0.07404062130269493	-0.00024958067275768214	-0.0002651421074119642	-0.0002460428625762068	-0.0002613837145090392
0.4641581871877068	0.0010145366686478763	0.0010082997151461904	0.00108427208563395	0.001073269950408195	0.001126625940522438	0.0011123621175219282	0.001173792763424659	0.0011555788130644265	0.0012800830660468498	0.0012517932993395407	0.0794590951360454	0.0739946653699387	-0.00024813525287006866	-0.000265194922737938	-0.00024461820427176817	-0.0002614360726643228
0.4669549737601532	0.001013973684183558	0.001007737540855932	0.0010836310847074206	0.001072634801326659	0.001125933981611916	0.0011116799659964447	0.0011730409261314831	0.0011548420339569246	0.0012791845663553967	0.0012509251185925361	0.07940948837520748	0.0739486499215446	-0.0002466967949834309	-0.0002652462336609762	-0.0002432004074398586	-0.00026148694927380367
0.46976861237862133	0.0010134105946510877	0.001007175260668257	0.001082989959908295	0.0010719995289593602	0.0011252418907915476	0.001110997683664457	0.0011722889516569321	0.0011541051188347262	0.0012782859343914703	0.0012500568039624134	0.0793598180794888	0.073902575210196	-0.00024526527966803324	-0.0002652960442208474	-0.0002417894529276321	-0.00026153634831760364
0.4725992045851658	0.0010128474030994686	0.0010066128776319602	0.0010823487147970851	0.0010713641368346194	0.001124549671970485	0.001110315274375716	0.001171536844331967	0.0011533680719315218	0.0012773871755621144	0.0012491883606425137	0.07931008452352525	0.07385644148956687	-0.00024384068739433107	-0.0002653443584705595	-0.00024038532148423775	-0.0002615842737888896
0.4754468525336833	0.0010122841125682143	0.0010060503947864246	0.0010817073529242002	0.001070728628470769	0.0011238573290472936	0.0011096327419695433	0.0011707846084763021	0.001152630897469981	0.0012764882952610772	0.0012483197938133836	0.07926028798300737	0.07381024901431742	-0.00024242299853405314	-0.0002653911804750275	-0.00023898799376123603	-0.00026163072969256906
0.47831165899359906	0.0010117207260873222	0.0010054878151615938	0.0010810658778299103	0.001070093007376121	0.0011231648659099148	0.0011089500902747929	0.0011700322483983651	0.0011518935996617113	0.0012755892988687556	0.0012474511086427173	0.07921042873468098	0.07376399804009257	-0.00024101219336256086	-0.00026543651431062965	-0.00023759745031559643	-0.0002616757200449016
0.4811937273535759	0.0010111572466772584	0.0010049251417779577	0.0010804242930443305	0.0010694572770489448	0.0011224722864356437	0.0011082673231098297	0.001169279768395269	0.0011511561827072326	0.001274690191752153	0.0012465823102853204	0.07916050705634314	0.07371768882352168	-0.00023960825205954217	-0.0002654803640639025	-0.00023621367160969742	-0.00026171924887175013
0.4840931616252451	0.0010105936773489356	0.0010043623776465314	0.0010797826020873915	0.001068821440977445	0.001121779594491098	0.0011075844442825005	0.0011685271727527743	0.0011504186507959402	0.0012737909792648297	0.0012457134038830623	0.07911052322683963	0.07367132162221209	-0.0002382111547139798	-0.0002655227338340116	-0.00023483663801665555	-0.00026176132021155096
0.4870100664469608	0.0010100300211036903	0.0010037995257688287	0.0010791408084688111	0.0010681855026397284	0.0011210867939321838	0.0011069014575900977	0.0011677744657452535	0.0011496810081060686	0.0012728916667468495	0.0012448443945648235	0.0790604775260638	0.07362489669475097	-0.00023682088132390144	-0.00026556362773016984	-0.00023346632982032545	-0.0002618019381128711
0.4899445470875755	0.0010094662809332687	0.0010032365891368522	0.0010784989156880785	0.00106754946550379	0.001120393888604077	0.0011062183668193429	0.001167021651635664	0.001148943258804668	0.0012719922595247441	0.0012439752874464638	0.07901037023495172	0.07357841430070063	-0.00023543741179762878	-0.0002656030498702777	-0.00023210272721571612	-0.0002618411066323545
0.49289670945023945	0.0010089024598198112	0.0010026735707330742	0.0010778569272344304	0.00106691333302749	0.001119700882341196	0.001105535175746361	0.0011662687346755184	0.0011482054070475732	0.001271092762911466	0.0012431060876307795	0.07896020163548205	0.07353187470059637	-0.00023406072595782978	-0.0002656410043829216	-0.0002307458103136817	-0.0002618788298372754
0.4958666600762229	0.001008338560735831	0.0010021104735304179	0.0010772148465868277	0.001066277108658529	0.0011190077789671742	0.0011048518881366504	0.001165515719104852	0.001147467456979373	0.0012701931822063448	0.0012422368002074588	0.07890997201067235	0.07348527815594613	-0.00023269080354276772	-0.0002656774954060692	-0.0002293955591420871	-0.000261915111804345
0.4988545061487607	0.0010077745866442	0.0010015473004922424	0.0010765726772139367	0.0010656407958344316	0.0011183145822948382	0.0011041685077450643	0.001164762609152195	0.0011467294127333846	0.0012692935226950466	0.0012413674302530452	0.07885968164457638	0.07343862492922597	-0.00023132762420696729	-0.00026571252708559867	-0.00022805195364614117	-0.0002619499566176853
0.5018603554969207	0.0010072105404981388	0.001000984054572332	0.0010759304225741125	0.0010650043979825285	0.0011176212961261885	0.0011034850383157897	0.0011640094090345496	0.0011459912784316292	0.0012683937896495385	0.0012404979828309055	0.07880933082228264	0.07339191528387924	-0.00022997116752468405	-0.00026574610357638084	-0.00022671497369203264	-0.0002619833683704109
0.5048843165994948	0.001006646425241196	0.0010004207387148754	0.0010752880861153767	0.0010643679185199338	0.0011169279242523714	0.0011028014835823224	0.0011632561229573584	0.0011452530581848022	0.0012674939883280437	0.001239628462991185	0.07875891982991118	0.07334514948431371	-0.00022862141299126448	-0.00026577822904128023	-0.00022538459906806807	-0.00026201535116335273
0.5079264985889148	0.0010060822438072404	0.0009998573558544594	0.001074645671275404	0.0010637313608535344	0.0011162344704536654	0.0011021178472674512	0.0011625027551144843	0.0011445147560922555	0.001266594123975011	0.00123875887577078	0.07870844895461176	0.07329832779589988	-0.00022727834002508884	-0.00026580890765109944	-0.00022406080948714213	-0.00026204590910536285
0.5109870112551897	0.001005517999120444	0.0009992939089160508	0.001074003181481501	0.0010630947283799658	0.001115540938499454	0.001101434133083232	0.0011617493096881815	0.0011437763762419668	0.0012656942018210709	0.0012378892261932979	0.07865791848456069	0.0732514504849689	-0.00022594192796926427	-0.0002658381435837742	-0.00022274358458759802	-0.0002620750463118715
0.5140659650498691	0.0010049536940952763	0.0009987304008149895	0.0010733606201505977	0.0010624580244856054	0.0011148473321482152	0.0011007503447309792	0.0011609957908490787	0.0011430379227105251	0.0012647942270830102	0.0012370195192690303	0.07860732870895916	0.07320451781880952	-0.00022461215609315133	-0.00026586594102351313	-0.0002214329039352536	-0.00026210276690466494
0.5171634710900281	0.0010043893316364905	0.0009981668344569764	0.0010727179906892283	0.0010618212525465537	0.0011141536551474995	0.0011000664859012416	0.0011602422027561547	0.0011422993995631064	0.001263894204963734	0.0012361497599949211	0.07855667991803096	0.073157530065667	-0.00022328900359508408	-0.00026589230416179666	-0.00022012874702623253	-0.00026212907501280136
0.5202796411622786	0.0010038249146391127	0.0009976032127380625	0.0010720752964935175	0.00106118441592862	0.0011134599112339136	0.001099382560273788	0.0011594885495567154	0.0011415608108534528	0.001262994140652232	0.0012352799533545322	0.0785059724030193	0.07311048749474061	-0.00022197244960306395	-0.00026591723719526783	-0.00021883109328715844	-0.00026215397477016844
0.5234145877268029	0.00100326044598844	0.0009970395385446459	0.0010714325409491752	0.0010605475179873178	0.0011127661041331102	0.0010986985715175967	0.0011587348353863831	0.0011408221606238605	0.001262094039323557	0.0012344101043180243	0.07845520645618512	0.07306339037618109	-0.00022066247317817367	-0.0002659407443274808	-0.00021753992207876327	-0.0002621774703175095
0.5265684239214125	0.001002695928560022	0.0009964758147534517	0.0010707897274314722	0.0010599105620678383	0.001112072237559762	0.0010980145232908302	0.0011579810643690652	0.0011400834529051488	0.0012611939061387817	0.0012335402178421156	0.07840438237080563	0.07301623898108965	-0.000219359053315743	-0.0002659628297676242	-0.00021625521269666437	-0.00026219956580059156
0.5297412635656308	0.0010021313652196595	0.0009959120442315378	0.0010701468593052388	0.0010592735515050561	0.0011113783152175579	0.0010973304192408344	0.0011572272406169444	0.0011393446917166584	0.0012602937462449794	0.00123267029887007	0.07835350044116986	0.07296903358151487	-0.0002180621689452933	-0.00026598349772830043	-0.00021497694437239145	-0.00026222026536923404
0.5329332211648017	0.0010015667588234014	0.0009953482298362798	0.0010695039399248557	0.0010586364896235088	0.0011106843407991895	0.001096646263004118	0.0011564733682304653	0.0011386058810662248	0.0012593935647751988	0.0012318003523316603	0.0783025609625783	0.07292177445045073	-0.00021677179893508924	-0.0002660027524278852	-0.00021370509627699485	-0.00026223957317897395
0.5361444119142209	0.0010010021122175317	0.0009947843744153688	0.0010688609726342375	0.0010579993797373913	0.0011099903179863345	0.0010959620582063434	0.001155719451298311	0.0011378670249501679	0.0012584933668484313	0.001230930383143152	0.07825156423134023	0.07287446186183523	-0.00021548792209222234	-0.0002660205980886954	-0.00021243964752082345	-0.0002622574933883459
0.5393749517032939	0.0010004374282385714	0.000994220480806808	0.001068217960766834	0.0010573622251505508	0.001109296250449652	0.00109527780846232	0.0011549654938973967	0.001137128127353281	0.0012575931575695936	0.0012300603962072806	0.07820051054477085	0.07282709609054794	-0.00021421051716510875	-0.00026603703893723907	-0.00021118057715671656	-0.000262274030160492
0.5426249571197181	0.0009998727097132686	0.000993656551838904	0.001067574907645614	0.001056725029156474	0.0011086021418487664	0.0010945935173759876	0.0011542115000928482	0.0011363891922488115	0.001256692942029498	0.0012291903964132228	0.07814940020118873	0.07277967741240811	-0.00021293956284504367	-0.0002660520792038268	-0.0002099278641813085	-0.000262289187662218
0.5458945454536906	0.0009993079594585994	0.0009930925903302663	0.0010669318165830645	0.0010560877950382844	0.001107907995832263	0.0010939091885404126	0.0011534574739379974	0.0011356502235984538	0.001255792725304835	0.0012283203886365836	0.07809823349991679	0.0727322061041725	-0.0002116750377679777	-0.0002660657231218222	-0.0002086814875363885	-0.00026230297006288317
0.5491838347021408	0.0009987431802817627	0.0009925285990898052	0.0010662886908811833	0.0010554505260687366	0.0011072138160376766	0.0010932248255377793	0.0011527034194743634	0.001134911225352337	0.0012548925124581485	0.0012274503777393736	0.07804701074127451	0.07268468244353311	-0.00021041692051501637	-0.0002660779749264208	-0.00020744142611064942	-0.0002623153815347057
0.5524929435729888	0.0009981783749801853	0.00099196458091673	0.0010656455338314795	0.001054813225510212	0.001106519606091493	0.0010925404319393837	0.001151949340731654	0.001134172201449018	0.001253992308537826	0.0012265803685699939	0.0779957322265815	0.07263710670911716	-0.00020916518961630604	-0.00026608883885678725	-0.0002062076587416306	-0.00026232642625259595
0.55582199148943	0.0009976135463415077	0.0009914005386005456	0.0010650023487149573	0.0010541758966147129	0.0011058253696091275	0.0010918560113056255	0.0011511952417277392	0.0011334331558154663	0.0012530921185780614	0.001225710365963214	0.07794439825815194	0.07258947918048163	-0.00020791982355178318	-0.0002660983191541677	-0.00020498016421752197	-0.0002623361083935738
0.5591710985942444	0.0009970486971435976	0.0009908364749210542	0.0010643591388021273	0.0010535385426238622	0.001105131110194935	0.001091171567186005	0.0011504411264686581	0.0011326940923670624	0.0012521919475988578	0.0012248403747401613	0.07789300913929274	0.07254180013811437	-0.00020668080075142425	-0.00026610642006041907	-0.0002037589212781632	-0.0002623444321363244
0.5625403857541326	0.000996483830154543	0.000990272392648356	0.0010637159073529961	0.0010529011667688994	0.001104436831442197	0.0010904871031191179	0.001149686998948605	0.001131955015007588	0.0012512918006059995	0.0012239703997083034	0.0778415651743034	0.07249406986343176	-0.00020544809959965882	-0.00026611314582047907	-0.000202543908617292	-0.0002623514016606432
0.565929974564078	0.0009959189481326533	0.0009897082945428503	0.001063072657617065	0.001052263772270682	0.0011037425369331182	0.0010898026226326537	0.0011489328631499192	0.0011312159276292211	0.0012503916825910369	0.0012231004456614363	0.07779006666847074	0.07244628863877495	-0.00020422169843456461	-0.000266118500679452	-0.00020133510488409834	-0.00026235702114818515
0.569339987351735	0.000995354053826466	0.0009891441833552342	0.0010624293928333346	0.0010516263623396797	0.0011030482302388292	0.0010891181292433888	0.0011481787230430884	0.0011304768341125274	0.00124949159853128	0.001222230517379669	0.07773851392806969	0.07239845674741008	-0.00020300157555006026	-0.00026612248888283063	-0.00020013248868425149	-0.0002623612947806331
0.5727705471818436	0.0009947891499747477	0.0009885800618265122	0.0010617861162303028	0.0010509889401759832	0.0011023539149193824	0.0010884336264571932	0.0011474245825867408	0.0011297377383264636	0.0012485915533897822	0.0012213606196294175	0.07768690726036098	0.07235057447352533	-0.0002017877091992082	-0.0002661251146779675	-0.0001989360385821759	-0.00026236422674041915
0.5762217778606706	0.0009942242393064919	0.0009880159326879907	0.0010611428310259607	0.001050351508969295	0.001101659594523745	0.0010877491177690188	0.0011466704457276332	0.001128998644128365	0.0012476915521153216	0.0012204907571633865	0.07763524697358691	0.07230264210223016	-0.00020058007759399255	-0.0002661263823119653	-0.00019774573310288313	-0.0002623658212106694
0.5796938039404782	0.000993659324540931	0.000987451798661289	0.0010604995404278029	0.0010497140718989401	0.0011009652725898083	0.001087064606662908	0.0011459163164006603	0.0011282595553639492	0.0012467915996424005	0.0012196209347205675	0.07758353337697105	0.07225465991955118	-0.00019937865890645723	-0.0002661262960305666	-0.00019656155073161097	-0.0002623660823727336
0.5831867507240184	0.0009930944083875396	0.0009868876624583437	0.0010598562476328269	0.0010490766321338664	0.0011002709526443857	0.0010863800966119952	0.0011451621985288482	0.0011275204758673155	0.001245891700891234	0.0012187511570262294	0.07753176678071658	0.07220662821243273	-0.0001981834312724251	-0.0002661248600801802	-0.00019538346991790356	-0.0002623650144084333
0.5867007442690553	0.0009925294935460367	0.00098632352678141	0.0010592129558275347	0.0010484391928326457	0.0010995766382032102	0.0010856955910785013	0.0011444080960233511	0.0011267814094609405	0.0012449918607677372	0.0012178814287919079	0.07747994749600323	0.07215854726873466	-0.00019699437279183107	-0.0002661220787068541	-0.00019421146907630527	-0.00026236262149959
0.5902359113929144	0.0009919645827063926	0.000985759394323069	0.0010585696681879384	0.0010478017571434776	0.0010988823327709402	0.0010850110935137407	0.0011436540127834527	0.0011260423599556773	0.0012440920841635197	0.0012170117547153998	0.07742807583498562	0.07211041737722922	-0.00019581146152994333	-0.0002661179561545268	-0.00019304552658705454	-0.00026235890782586035
0.5937923796770596	0.0009913996785488395	0.000985195267766238	0.0010579263878795664	0.0010471643282041986	0.0010981880398411633	0.0010843266073581248	0.0011428999526965683	0.001125303331150762	0.0012431923759558814	0.0012161421394807615	0.07737615211079157	0.0720622388276009	-0.00019463467551880664	-0.0002661124966652495	-0.00019188562079758276	-0.0002623538775645695
0.597370277471697	0.0009908347837438794	0.0009846311497841776	0.0010572831180574716	0.001046526909142289	0.001097493762896403	0.0010836421360411704	0.0011421459196382495	0.001124564326833816	0.0012422927410078101	0.001215272587758307	0.07732417663751993	0.0720140119104434	-0.00019346399276032322	-0.0002661057044808235	-0.00019073173002565058	-0.00026234753489295937
0.6009697339004076	0.0009902699009522837	0.000984067043040493	0.0010566398618662284	0.001045889503074869	0.0010967995054081132	0.0010829576829814926	0.0011413919174721773	0.0011238253507808399	0.0012413931841679668	0.0012144031042045926	0.07727214973023999	0.07196573691725935	-0.00019229939122636375	-0.0002660975838405799	-0.0001895838325597643	-0.0002623398839859681
0.6045908788648067	0.0009897050328251137	0.000983502950189152	0.0010559966224399514	0.001045252113108719	0.0010961052708366972	0.0010822732515868236	0.001140637950050175	0.0011230864067562271	0.0012404937102706939	0.0012135336934624296	0.07722007170498663	0.07191741414045659	-0.00019114084885954452	-0.0002660881389798253	-0.00018844190665950888	-0.0002623309290145093
0.6082338430492322	0.0009891401820037262	0.0009829388738744921	0.0010553534029023003	0.0010446147423402818	0.0010954110626315086	0.0010815888452540138	0.0011398840212122118	0.0011223474985127668	0.0012395943241360118	0.0012126643601608768	0.07716794287876132	0.07186904387334839	-0.00018998834357705774	-0.00026607737413328336	-0.00018730593055915623	-0.00026232067414844185
0.611898757925461	0.0009885753511197793	0.000982374816731226	0.001054710206366483	0.0010439773938556688	0.0010947168842308543	0.0010809044673690382	0.001139130134786401	0.0011216086297916442	0.0012386950305696095	0.0012117951089152396	0.07711576356952884	0.07182062641015151	-0.00018884185327036618	-0.00026606529353198627	-0.00018617588246791494	-0.0002623091235542663
0.6155857557574533	0.00098801054279525	0.000981810781384458	0.0010540670359352724	0.001043340070730674	0.0010940227390620102	0.0010802201213070061	0.0011383762945890133	0.0011208698043224522	0.0012377958343628547	0.0012109259443270721	0.07706353409621602	0.07177216204598337	-0.00018770135580684078	-0.00026605190140333024	-0.00018505174057154017	-0.0002622962813950691
0.6192949696061266	0.0009874457596424416	0.0009812467704496924	0.0010534238947010122	0.0010427027760307817	0.0010933286305412249	0.0010795358104321695	0.0011376225044244803	0.0011201310258231953	0.001236896740292789	0.0012100568709841797	0.07701125477870972	0.07172365107686127	-0.000186566829031648	-0.00026603720197135305	-0.00018393348303347157	-0.00026228215183013437
0.6230265333341571	0.0009868810042639995	0.0009806827865328485	0.0010527807857456319	0.0010420655128111798	0.0010926345620737334	0.0010788515380979347	0.001136868768085405	0.0011193922980003003	0.0012359977531221345	0.0012091878934606234	0.07695892593785508	0.07167509379970037	-0.00018543825076910991	-0.0002660211994563455	-0.0001828210879967207	-0.00026226673901497133
0.6267805816108112	0.0009863162792529204	0.000980118832230271	0.0010521377121406536	0.001041428284116769	0.0010919405370537626	0.00107816730764687	0.0011361150893525662	0.0011186536245486242	0.0012350988775992906	0.0012083190163167206	0.07690654789545366	0.07162649051231358	-0.00018431559882348125	-0.00026600389807399094	-0.00018171453358517553	-0.0002622500471014533
0.6305572499168048	0.0009857515871925712	0.0009795549101287435	0.0010514946769472119	0.001040791092982176	0.0010912465588645507	0.0010774831224107185	0.0011353614719949346	0.0011179150091514612	0.0012342001184583481	0.001207450244099052	0.07685412097426143	0.07157784151340679	-0.00018319885098161404	-0.00026598530203608695	-0.0001806137979048772	-0.00026223208023642974
0.634356674549194	0.0009851869306566946	0.000978991022805504	0.0010508516832160558	0.0010401539424317661	0.0010905526308783468	0.0010767989857104088	0.0011346079197696725	0.0011171764554805562	0.001233301480419081	0.0012065815813404664	0.07680164549798776	0.07152914710258117	-0.00018208798501292978	-0.0002659654155492963	-0.00017951885904465836	-0.0002622128425614767
0.6381789926262927	0.000984622312209437	0.000978427172828263	0.0010502087339875766	0.001039516835479662	0.0010898587564564393	0.001076114900856074	0.0011338544364221598	0.0011164379671961195	0.001232402968186969	0.0012057130325600935	0.07674912179129373	0.07148040758032909	-0.00018098297867169544	-0.00026594424281545237	-0.0001784296950793074	-0.0002621923382148117
0.642024342092622	0.0009840577344053477	0.0009778633627552066	0.0010495658322918083	0.0010388797751297455	0.0010891649389491523	0.0010754308711470497	0.001133101025685989	0.001115699547946825	0.0012315045864531862	0.0012048446022633365	0.0766965501797892	0.07143162324803258	-0.00017988380969846673	-0.00026592178803130917	-0.00017734628406942954	-0.00026217057132835175
0.6458928617238878	0.0009834931997894111	0.0009772995951350285	0.001048922981148455	0.001038242764375689	0.0010884711816958753	0.0010747468998719084	0.0011323476912829928	0.0011149612013698416	0.001230606339894626	0.0012039762949419	0.07664393099003239	0.07138279440796352	-0.0001787904558200326	-0.00026589805538687616	-0.00017626860406219635	-0.00026214754602763013
0.6497846911319898	0.0009829287108970527	0.0009767358725069357	0.0010482801835668995	0.0010376058062009593	0.0010877774880250692	0.0010740629903084593	0.0011315944369232485	0.001114222931090833	0.0012297082331739005	0.0012031081150737865	0.07659126454952796	0.07133392136328053	-0.00017770289475266265	-0.00026587304906758313	-0.00017519663309500944	-0.00026212326643412776
0.6536999707700591	0.000982364270254161	0.0009761721974006687	0.0010476374425462225	0.0010369689035788384	0.001087083861254284	0.0010733791457237687	0.0011308412663050954	0.0011134847407239766	0.0012288102709393533	0.0012022400671233104	0.07653855118672435	0.07128500441802825	-0.00017662110420282873	-0.0002658467732526981	-0.00017413034919447345	-0.0002620977366619426
0.6576388419375281	0.0009817998803771017	0.0009756085723365202	0.0010469947610752166	0.0010363320594724403	0.0010863903046901733	0.0010726953693741784	0.0011300881831151476	0.0011127466338719794	0.001227912457825067	0.0012013721555411102	0.07648579123101466	0.07123604387713557	-0.00017554506186723273	-0.00026581923211399516	-0.0001730697303787554	-0.0002620709608190386
0.661601446785229	0.0009812355437727432	0.0009750449998253526	0.0010463521421324126	0.0010356952768347293	0.0010856968216285184	0.0010720116645053196	0.0011293351910283158	0.0011120086141260931	0.0012270147984508842	0.0012005043847641615	0.07643298501273188	0.07118704004641467	-0.0001744747454354989	-0.00026579042981708656	-0.00017201475465894456	-0.000262042943007218
0.6655879283205246	0.000980671262938468	0.0009744814823686161	0.001045709588686088	0.0010350585586085363	0.0010850034153542373	0.0010713280343521308	0.0011285822937078156	0.001111270685066129	0.0012261172974224086	0.001199636759215787	0.0763801328631494	0.07113799323255902	-0.00017341013259131177	-0.00026576037052111756	-0.00017096540003957994	-0.00026201368732070573
0.6695984304124688	0.0009801070403621976	0.0009739180224583707	0.001045067103694293	0.0010344219077265814	0.001084310089141409	0.00107064448213888	0.0011278294948051915	0.0011105328502604788	0.0012252199593310279	0.0011987692833056748	0.0763272351144795	0.07108890374314242	-0.0001723512010132211	-0.0002657290583776839	-0.00016992164452075964	-0.000261983197847121
0.6736330977969988	0.0009795428785224077	0.0009733546225773021	0.0010444246901048654	0.001033785327111488	0.0010836168462532885	0.0010699610110791763	0.001127076797960329	0.0011097951132661272	0.001224322788753921	0.001197901961429888	0.07627429209987033	0.07103977188661735	-0.00017129792837575208	-0.00026569649753041547	-0.00016888346609869598	-0.00026195147866628354
0.6776920760821589	0.0009789787798881579	0.0009727912851987489	0.0010437823508554589	0.0010331488196758114	0.0010829236899423333	0.0010692776243759992	0.0011263242068014821	0.0011090574776286782	0.001223425790254083	0.0011970347979708886	0.07622130415340594	0.07099059797231336	-0.00017025029235143152	-0.000265662692116031	-0.0001678508427672143	-0.0002619185338503527
0.6817755117533548	0.0009784147469191	0.0009722280127867152	0.0010431400888735523	0.00103251238832205	0.001082230623450213	0.0010685943252217096	0.0011255717249452801	0.0011083199468823668	0.0012225289683803283	0.001196167797297543	0.07616827161010385	0.07094138231043697	-0.00016920827061117638	-0.00026562764626250623	-0.00016682375251919623	-0.0002618843674639937
0.6858835521786408	0.0009778507820655158	0.0009716648077959006	0.0010424979070764865	0.0010318760359426752	0.0010815376500078453	0.0010679111167980775	0.0011248193559967648	0.0011075825245500848	0.0012216323276673243	0.0011953009637651513	0.0761151948059147	0.07089212521206882	-0.00016817184082587588	-0.00026559136408998985	-0.0001658021733473014	-0.00026184898356346187
0.6900163456140378	0.0009772868877683217	0.0009711016726717156	0.0010418558083714693	0.001031239765420147	0.001080844772835401	0.0010672280022762982	0.0011240671035493911	0.0011068452141433963	0.0012207358726355907	0.0011944343017154548	0.07606207407771917	0.07084282698916257	-0.00016714098066783478	-0.0002655538497104981	-0.00016478608324510535	-0.0002618123861961863
0.6941740412088835	0.0009767230664591091	0.0009705386098503116	0.0010412137956556156	0.0010306035796269432	0.0010801519951423423	0.0010665449848170226	0.001123314971185067	0.0011061080191625678	0.001219839607791537	0.0011935678154766651	0.07600890976332655	0.07079348795454529	-0.00016611566781135623	-0.00026551510722641614	-0.0001637754602088204	-0.0002617745794013526
0.6983567890112157	0.000976159320560154	0.0009699756217585954	0.0010405718718159566	0.0010299674814255753	0.0010794593201274324	0.0010658620675703695	0.0011225629624741639	0.001105370943096578	0.0012189435376274659	0.0011927015093634746	0.07595570220147627	0.0707441084219132	-0.00016509587993421282	-0.00026547514073166356	-0.00016277028223812828	-0.0002617355672092647
0.702564739973187	0.0009755956524844524	0.0009694127108142631	0.0010399300397294757	0.001029331473668621	0.0010787667509787723	0.0010651792536759597	0.0011218110809755484	0.0011046339894231552	0.0012180476666216104	0.0011918353876770866	0.07590245173183317	0.07069468870583377	-0.00016408159471895112	-0.0002654339543108619	-0.00016177052733706843	-0.00026169535364092833
0.7067980459565127	0.0009750320646357342	0.0009688498794258151	0.0010392883022631231	0.0010286955591987392	0.0010780742908738118	0.0010644965462629306	0.0011210593302365963	0.0011038971616087869	0.001217151999238138	0.0011909694547052273	0.07584915869498685	0.07064522912174187	-0.00016307278985389084	-0.00026539155203925135	-0.00016077617351563378	-0.00026165394270794007
0.7110568597379514	0.0009744685594084983	0.0009682871299925888	0.00103864666227385	0.0010280597408487047	0.0010773819429793872	0.0010638139484499703	0.0011203077137932277	0.0011031604631087553	0.0012162565399271882	0.0011901037147221782	0.07579582343245206	0.07059572998593984	-0.00016206944303390203	-0.00026534793798180245	-0.0001597871987903815	-0.00026161133841220985
0.7153413350148182	0.0009739051391880306	0.0009677244649047778	0.0010380051226086275	0.0010274240214414251	0.0010766897104517372	0.0010631314633453345	0.001119556235169923	0.001102423897367154	0.0012153612931248856	0.0011892381719887893	0.07574244628666499	0.070546191615596	-0.0001610715319626116	-0.00026530311619468727	-0.00015880358118632032	-0.0002615675447464605
0.7196516264105322	0.0009733418063504333	0.0009671618865434616	0.001037363686104476	0.0010267884037899729	0.0010759975964365332	0.0010624490940468775	0.0011188048978797531	0.0011016874678169183	0.0012144662632533666	0.00118837283075251	0.07568902760098384	0.0704966143287433	-0.0001600790343517372	-0.0002652570907223373	-0.00015782529873650808	-0.00026152256569175747
0.7239878894801961	0.000972778563262655	0.0009665993972806338	0.0010367223555884963	0.0010261528906976125	0.00107530560406891	0.0010617668436420813	0.0011180537054244087	0.0011009511778798527	0.0012135714547208104	0.0011875076952474145	0.07563556771968649	0.07044699844427858	-0.0001590919279238906	-0.0002652098655998858	-0.00015685232948493832	-0.0002614764052203955
0.7283502807162107	0.0009722154122825101	0.0009660369994792219	0.0010360811338778878	0.001025517484957821	0.001074613736473484	0.0010610847152080737	0.001117302661294219	0.0011002150309666512	0.001212676871921453	0.0011866427696942189	0.07558206698796954	0.0703973442819619	-0.00015811019041307717	-0.0002651614448520301	-0.00015588465148692887	-0.00026142906729426096
0.7327389575539218	0.0009716523557587126	0.000965474695493121	0.0010354400237799846	0.0010248821893543228	0.0010739219967643894	0.001060402711811663	0.0011165517689681868	0.0010994790304769283	0.0012117825192356222	0.0011857780583003153	0.07552852575194761	0.0703476521624122	-0.00015713379956504292	-0.00026511183249167125	-0.00015492224280884426	-0.000261380555862778
0.7371540783773028	0.0009710893960309012	0.0009649124876672227	0.001034799028092281	0.0010242470066611177	0.0010732303880453026	0.001059720836509369	0.0011158010319140127	0.0010987431797992526	0.0012108884010297613	0.0011849135652597994	0.07547494435865014	0.07029792240711155	-0.00015616273313909246	-0.00026506103252094126	-0.00015396508153110722	-0.0002613308748657117
0.74159580252467	0.0009705265354296714	0.000964350378337437	0.0010341581496024629	0.0010236119396425047	0.0010725389134094753	0.0010590390923474427	0.0011150504535881287	0.0010980074823111654	0.00120999452165646	0.001184049294753491	0.07542132315602298	0.0702481553383995	-0.00015519696890893553	-0.00026500904893062005	-0.0001530131457483791	-0.0002612800282316141
0.746064290294433	0.000969963776276601	0.0009637883698307271	0.001033517391088435	0.0010229769910531164	0.0010718475759397602	0.0010583574823619048	0.0011143000374357229	0.0010972719413792182	0.0012091008854544802	0.0011831852509489702	0.07536766249292526	0.07019835127947505	-0.00015423648466403317	-0.0002649558857003853	-0.00015206641357018436	-0.0002612280198769634
0.7505597029508803	0.0009694011208842804	0.0009632264644651359	0.0010328767553183511	0.001022342163637947	0.0010711563787086428	0.0010576760095785697	0.0011135497868907708	0.0010965365603589966	0.0012082074967487842	0.0011823214380006	0.07531396271912874	0.07014851055439203	-0.00015328125821000016	-0.00026490154679778555	-0.00015112486312256201	-0.0002611748537071912
0.7550822027299987	0.0009688385715563442	0.0009626646645498175	0.001032236245050648	0.0010217074601323835	0.0010704653247782733	0.00105699467701308	0.0011127997053760688	0.0010958013425951569	0.0012073143598505698	0.0011814578600495625	0.07526022418531686	0.0700986334880629	-0.00015233126736963198	-0.0002648460361781013	-0.0001501884725485375	-0.00026112053361546095
0.7596319528453285	0.0009682761305875011	0.0009621029723850665	0.0010315958630340745	0.0010210728832622364	0.0010697744172004987	0.001056313487670936	0.0011120497963032637	0.001095066291421452	0.0012064214790572971	0.0011805945212238853	0.07520644724308305	0.07004872040625329	-0.00015138648998465343	-0.0002647893577849836	-0.00014925722000963537	-0.00026106506348316794
0.7642091174938536	0.0009677138002635636	0.000961541390262348	0.0010309556120077228	0.0010204384357437703	0.0010690836590168912	0.0010556324445475265	0.0011113000630728843	0.0010943314101607663	0.001205528858652721	0.001179731425638473	0.07515263224493093	0.06999877163558435	-0.00015044690391598226	-0.00026473151554967655	-0.00014833108368629555	-0.0002610084471796059
0.7688138618619275	0.0009671515828614804	0.0009609799204643303	0.001030315494701062	0.0010198041202837376	0.0010683930532587845	0.0010549515506281626	0.001110550509074374	0.0010935967021251454	0.0012046365029069245	0.0011788685773951415	0.07509877954427108	0.06994878750352902	-0.00014951248704478393	-0.00026467251339054587	-0.00014741004177909467	-0.00026095068856113457
0.7734463521312342	0.0009665894806493686	0.0009604185652649157	0.0010296755138339707	0.0010191699395794103	0.0010677026029473054	0.00105427080888811	0.0011098011376861263	0.0010928621706158314	0.0012037444160763503	0.0011780059805826483	0.0750448894954226	0.06989876833841281	-0.0001485832172735263	-0.0002646123552130508	-0.00014649407250955093	-0.0002608917914716513
0.7781067554847866	0.000966027495886546	0.0009598573269292733	0.0010290356721167709	0.0010185358963186127	0.0010670123110934084	0.001053590222292623	0.0011090519522755156	0.0010921278189232953	0.001202852602403838	0.0011771436392767278	0.07499096245360938	0.06984871446941278	-0.00014765907252684007	-0.00026455104490960557	-0.00014558315412117884	-0.00026083175974206396
0.7827952401129585	0.0009654656308235646	0.0009592962077138714	0.0010283959722502628	0.0010179019931797566	0.0010663221806979102	0.0010529097937969775	0.0011083029561989358	0.0010913936503272718	0.0012019610661186553	0.0011762815575401251	0.07493699877496098	0.06979862622655582	-0.0001467400307528094	-0.00026448858635994	-0.00014467726488023858	-0.00026077059719020745
0.7875119752195561	0.0009649038877022397	0.0009587352098665105	0.0010277564169257538	0.0010172682328318742	0.0010656322147515206	0.0010522295263465063	0.0011075541528018289	0.0010906596680967937	0.0012010698114365325	0.0011754197394226317	0.0748829988165119	0.06974850394071835	-0.0001458260699233882	-0.0002644249834300172	-0.0001437763830771377	-0.00026070830762120467
0.792257131027923	0.0009643422687556897	0.0009581743356263541	0.0010271170088251014	0.0010166346179346494	0.0010649424162348837	0.0010515494228766303	0.0011068055454187267	0.0010899258754902233	0.0012001788425597022	0.0011745581889611152	0.07482896293619802	0.06969834794362548	-0.00014491716803545496	-0.0002643602399721723	-0.00014288048702665312	-0.00026064489482632847
0.7970308787870847	0.0009637807762083644	0.0009576135872239667	0.0010264777506207414	0.0010160011511384586	0.0010642527881186083	0.0010508694863128995	0.0011060571373732822	0.0010891922757552941	0.0011992881636769322	0.0011736969101795631	0.07477489149285824	0.06964815856784964	-0.0001440133031117008	-0.0002642943598249181	-0.00014198955506894428	-0.00026058036258314043
0.8018333907779276	0.0009632194122760847	0.0009570529668813443	0.001025838644975729	0.0010153678350844008	0.0010635633333633092	0.0010501897195710238	0.0011053089319783113	0.001088458872129142	0.0011983977789635667	0.0011728359070891142	0.07472078484623318	0.06959793614681069	-0.00014311445320155936	-0.0002642273468126677	-0.00014110356557042736	-0.0002605147146548803
0.8066648403194178	0.0009626581791660732	0.0009564924768119548	0.0010251996945437715	0.00101473467240434	0.0010628740549196388	0.0010495101255569162	0.0011045609325358253	0.001087725667838348	0.0011975076925815602	0.0011719751836881016	0.07466664335696303	0.06954768101477417	-0.0001422205963823031	-0.000264159204746206	-0.0001402224969250243	-0.0002604479547915206
0.8115254017748545	0.0009620970790769912	0.0009559321192207646	0.0010245609019692663	0.0010141016657209344	0.0010621849557283284	0.00104883070716672	0.00110381314233707	0.0010869926660989674	0.0011966179086795178	0.0011711147439620836	0.07461246738658743	0.06949739350684966	-0.00014133171075916828	-0.00026408993742119136	-0.00013934632755480125	-0.00026038008672896185
0.8164152505581643	0.0009615361141989746	0.0009553718963042808	0.0010239222698873373	0.0010134688176476761	0.0010614960387202237	0.0010481514672868537	0.0011030655646625648	0.0010862598701165739	0.001195728431392735	0.0011702545918838858	0.07455825729754526	0.06944707395899354	-0.0001404477744670618	-0.00026401954861926535	-0.00013847503591032928	-0.00026031111418781117
0.8213345631402307	0.0009609752867136698	0.0009548118102505845	0.0010232838009238752	0.0010128361307889303	0.001060807306816324	0.0010474724087940468	0.0011023182027821415	0.0010855272830862957	0.0011948392648432375	0.001169394731413643	0.0745040134531717	0.06939672270800394	-0.00013956876567076948	-0.0002639480421071372	-0.0001376086004721555	-0.0002602410408749922
0.8262835170552626	0.0009604145987942696	0.0009542518632393662	0.001022645497695571	0.0010122036077399687	0.0010601187629278204	0.001046793534555375	0.001101571059954982	0.001084794908192853	0.0011939504131398204	0.0011685351664988328	0.0744497362177003	0.06934634009152278	-0.00013869466256599683	-0.000263875421636417	-0.00013674699975120552	-0.0002601698704822186
0.8312622909072027	0.0009598540526055514	0.0009536920574419652	0.001022007362809959	0.0010115712510870125	0.0010594304099561362	0.0010461148474283047	0.0011008241394296601	0.0010840627486106004	0.0011930618803780919	0.0011676759010743236	0.0743954259562592	0.06929592644803381	-0.0001378254433804238	-0.00026380169094417094	-0.00013589021228975484	-0.00026009760668641024
0.8362710643761712	0.0009592936503039114	0.000953132395021402	0.0010213693988654511	0.0010109390634072653	0.0010587422507929622	0.0010454363502607257	0.0011000774444441797	0.0010833308075035627	0.0011921736706405107	0.001166816939062407	0.07434108303487356	0.06924548211686278	-0.00013696108637369087	-0.0002637268537514226	-0.00013503821666188687	-0.00026002425314905486
0.8413100182249524	0.0009587333940374084	0.0009525728781324235	0.0010207316084513832	0.0010103070472689598	0.0010580542883203065	0.0010447580458909983	0.0010993309782260199	0.0010825990880254813	0.0011912857879964364	0.0011659582843728503	0.0742867078204612	0.06919500743817565	-0.00013610156983910604	-0.00026365091376395755	-0.00013419099147478353	-0.00025994981351676327
0.8463793343055166	0.0009581732859457935	0.000952013508921531	0.0010200939941480453	0.001009675205231388	0.0010573665254105223	0.0010440799371479847	0.0010985847439921688	0.0010818675933198473	0.0011903982365021617	0.0011650999409029274	0.07423230068083485	0.06914450275297938	-0.00013524687210406117	-0.00026357387467243476	-0.00013334851536915548	-0.0002598742914205754
0.8514791955655843	0.0009576133281605565	0.0009514542895270269	0.0010194565585267318	0.0010090435398449483	0.00105667896492636	0.0010434020268510985	0.0010978387449491742	0.001081136326519949	0.0011895110202009673	0.001164241912537471	0.07417786198469932	0.06909396840311954	-0.0001343969715306842	-0.0002634957401513871	-0.0001325107670201442	-0.000259797690476099
0.8566097860552276	0.0009570535228049568	0.0009508952220790451	0.0010188193041497714	0.0010084120536511798	0.0010559916097209994	0.0010427243178103356	0.001097092984293177	0.001080405290748908	0.001188624143123155	0.0011633842031489074	0.07412339210165321	0.06904340473128129	-0.00013355184651643592	-0.0002634165138590827	-0.00013167772513768272	-0.0002597200142827605
0.861771290933513	0.0009564938719940717	0.0009503363086996	0.00101818223357058	0.0010077807491828113	0.0010553044626381023	0.001042046812826328	0.0010963474652099627	0.0010796744891197298	0.001187737609286104	0.0011625268165973111	0.07406889140218485	0.06899281208098726	-0.0001327114754954284	-0.0002633361994381356	-0.00013084936846768924	-0.0002596412664241654
0.8669638964751838	0.0009559343778348249	0.0009497775515026134	0.0010175453493336901	0.0010071496289637894	0.001054617526511841	0.0010413695146903722	0.0010956021908749964	0.0010789439247353351	0.0011868514226943047	0.0011616697567304367	0.07401436025767567	0.06894219079659937	-0.00013187583693868854	-0.00026325480051486716	-0.00013002567579269153	-0.0002595614504683208
0.8721877900773816	0.0009553750424260372	0.0009492189525939657	0.0010169086539748033	0.0010065186955093338	0.0010539308041669553	0.0010406924261844826	0.0010948571644534735	0.0010782136006886145	0.0011859655873394162	0.0011608130273837766	0.07395979904039525	0.06889154122331566	-0.00013104490935457458	-0.00026317232069833496	-0.0001292066259320629	-0.0002594805699660252
0.877443160266411	0.0009548158678584591	0.0009486605140715291	0.0010162721500208236	0.00100588795132597	0.0010532442984187858	0.001040015550081428	0.0010941123891003584	0.0010774835200624633	0.001185080107200303	0.001159956632380597	0.0739052081235045	0.06884086370717024	-0.0001302186712901915	-0.00026308876358149824	-0.0001283921977433683	-0.000259398628452312
0.8827301967045416	0.0009542568562148162	0.0009481022380252087	0.001015635839989909	0.0010052573989115738	0.001052558012073324	0.0010393388891447761	0.0010933678679604358	0.00107675368592983	0.0011841949862430915	0.0011591005755319896	0.07385058788105235	0.06879015859503464	-0.00012939710133201554	-0.00026300413274127354	-0.00012758237012283624	-0.0002593156294458665
0.8880490901968541	0.0009536980095698425	0.0009475441265369833	0.001014999726391502	0.0010046270407554128	0.0010518719479272465	0.0010386624461289362	0.0010926236041683445	0.001076024101353758	0.0011833102284212044	0.0011582448606369143	0.07379593868797746	0.06873942623461529	-0.00012858017810593592	-0.0002629184317364808	-0.00012677712200546976	-0.00025923157644758277
0.8934000326981257	0.0009531393299903344	0.0009469861816809507	0.0010143638117263883	0.0010039968793381958	0.0010511861087679746	0.0010379862237792081	0.001091879600848638	0.0010752947693874369	0.0011824258376754277	0.0011573894914822542	0.07374126092010563	0.06868866697445392	-0.0001277678802782123	-0.0002628316641090367	-0.00012597643236660072	-0.0002591464729423121
0.8987832173197573	0.0009525808195351774	0.0009464284055233596	0.0010137280984867257	0.001003366917132104	0.0010505004973737032	0.001037310224831817	0.0010911358611158158	0.0010745656930742364	0.0011815418179339401	0.0011565344718428511	0.0736865549541508	0.0686378811639267	-0.00012696018655676544	-0.00026274383338462104	-0.00012518028022209804	-0.0002590603223979471
0.904198838336744	0.0009520224802553993	0.0009458708001226613	0.0010130925891560997	0.0010027371566008467	0.0010498151165134573	0.0010366344520139677	0.0010903923880743803	0.001073836875447764	0.0011806581731123754	0.0011556798054815657	0.0736318211677129	0.06858706915324414	-0.00012615707569056667	-0.0002626549430699565	-0.00012438864462885335	-0.00025897312826483887
0.9096470911946843	0.0009514643141942077	0.0009453133675295432	0.0010124572862095615	0.0010021076001996956	0.0010491299689471335	0.0010359589080438814	0.001089649184818879	0.0010731083195319024	0.0011797749071138697	0.0011548254961493184	0.07357705993927932	0.06853623129345134	-0.00012535852647142798	-0.0002625649966549459	-0.00012360150468551656	-0.00025888489397568604
0.915128172516836	0.0009509063233870329	0.0009447561097869794	0.0010118221921136756	0.001001478250375539	0.0010484450574255457	0.001035283595630851	0.0010889062544339535	0.0010723800283408628	0.0011788920238291088	0.0011539715475851458	0.07352227164822316	0.06848536793642497	-0.0001245645177343213	-0.00026247399761250567	-0.00012281883953330075	-0.00025879562294611747
0.9206422801112097	0.0009503485098615689	0.0009441990289302635	0.0010111873093265609	0.001000849109566915	0.0010477603846904702	0.0010346085174752749	0.0010881635999943828	0.0010716520048792253	0.0011780095271363789	0.0011531179635162411	0.07346745667480288	0.06843447943487692	-0.00012377502835757281	-0.0002623819493967061	-0.00012204062835663443	-0.0002587053185744981
0.9261896129777101	0.0009497908756378209	0.000943642126987061	0.0010105526402979423	0.0010002201802040676	0.001047075953474697	0.0010339336762687137	0.0010874212245651387	0.0010709242521419922	0.0011771274209016237	0.0011522647476580146	0.0734126154001625	0.0683835661423499	-0.0001229900372638204	-0.0002622888554438263	-0.00012126685038323093	-0.0002586139842406243
0.931770371315315	0.0009492334227281445	0.0009430854059774448	0.0010099181874691921	0.0009995914647089833	0.001046391766502072	0.00103325907469393	0.0010866791312014287	0.0010701967731146318	0.0011762457089784905	0.0011514119037141363	0.07335774820633073	0.06833262841322064	-0.00012220952342052727	-0.00026219471917215964	-0.00012049748488522638	-0.0002585216233068899
0.9373847565293029	0.0009486761531372933	0.0009425288679139443	0.0010092839532733788	0.0009989629654954435	0.0010457078264875484	0.0010325847154249396	0.0010859373229487484	0.0010694695707731297	0.0011753643952083868	0.0011505594353765937	0.07330285547622069	0.0682816666026967	-0.00012143346584068959	-0.00026209954398165314	-0.00011973251117956829	-0.0002584282391174808
0.9430329712385201	0.0009481190688624581	0.0009419725148015844	0.0010086499401353102	0.000998334684969065	0.0010450241361372316	0.0010319106011270548	0.0010851958028429266	0.001068742648084033	0.0011744834834205298	0.0011497073463257376	0.0732479375936294	0.06823068106681746	-0.00012066184358337784	-0.0002620033332541294	-0.00011897190862833473	-0.00025833383499807017
0.9487152192826929	0.0009475621718933153	0.0009414163486379354	0.001008016150471584	0.000997706625527353	0.0010443406981484283	0.0010312367344569385	0.001084454573910179	0.0010680160080045068	0.0011736029774320016	0.0011488556402303419	0.07319299494323749	0.06817967216245416	-0.00011989463575394488	-0.00026190609035231516	-0.00011821565663984457	-0.0002582384142565952
0.9544317057297852	0.0009470054642120702	0.0009408603714131499	0.0010073825866906327	0.0009970787895597385	0.0010436575152096973	0.001030563118062642	0.0010837136391671576	0.0010672896534823736	0.0011727228810478045	0.0011480043207476463	0.07313802791061015	0.06812864024730927	-0.0001191318215050946	-0.000261807818620563	-0.00011746373466896276	-0.0002581419801827023
0.9601826368833979	0.0009464489477935014	0.0009403045851100134	0.0010067492511927727	0.0009964511794476345	0.001042974590000895	0.0010298897545836633	0.0010829730016209992	0.001066563587456171	0.0011718431980609133	0.0011471533915234184	0.07308303688219397	0.06807758567991547	-0.00011837338003727049	-0.00026170852138460154	-0.00011671612221704486	-0.0002580445360463035
0.9659682202902156	0.0009458926246050056	0.0009397489917039873	0.0010061161463702493	0.0009958237975644785	0.001042291925193226	0.0010292166466509911	0.0010822326642693774	0.0010658378128551999	0.0011709639322523304	0.0011463028561920045	0.07302802224531978	0.06802650881963747	-0.00011761929059878051	-0.0002616082019505084	-0.0001159727988333803	-0.0002579460850995474
0.9717886647474951	0.0009453364966066469	0.0009391935931632533	0.0010054832746072906	0.000995196646275781	0.0010416095234492958	0.0010285437968871535	0.0010814926301005573	0.0010651123325995725	0.001170085087391146	0.0011454527183763817	0.07297298438820075	0.06797541002666924	-0.00011686953248689347	-0.0002615068636055151	-0.00011523374411516463	-0.0002578466305752092
0.9776441803106027	0.000944780565751197	0.0009386383914487615	0.0010048506382801495	0.0009945697279391751	0.001040927387423156	0.0010278712079062708	0.0010807529020934415	0.0010643871496002675	0.0011692066672345856	0.0011446029816882173	0.07291792369993277	0.06792428966203597	-0.00011612408504831084	-0.0002614045096185347	-0.00011449893770829056	-0.00025774617568774527
0.9835349783005937	0.0009442248339841832	0.0009380833885142704	0.0010042182397571543	0.0009939430449044603	0.0010402455197603556	0.0010271988823140985	0.001080013483217623	0.0010636622667591748	0.001168328675528072	0.0011437536497279157	0.07286284057049319	0.06787314808759268	-0.0001153829276794166	-0.00026130114323849596	-0.00011376835930766716	-0.00025764472363193347
0.9894612713118381	0.0009436693032439349	0.0009375285863064003	0.0010035860813987594	0.000993316599513657	0.0010395639230979929	0.001026526822708086	0.0010792743764334392	0.001062937686969155	0.0011674511160052795	0.001142904726084683	0.07280773539074151	0.06782198566602511	-0.00011464603982649924	-0.00026119676769428835	-0.00011304198865755288	-0.0002575422775832892
0.9954232732196957	0.0009431139754616341	0.0009369739867646744	0.0010029541655575964	0.0009926903941010518	0.001038882600064769	0.0010258550316774194	0.0010785355846920296	0.0010622134131140853	0.0011665739923881976	0.0011420562143365774	0.07275260855242077	0.06777080276084764	-0.00011391340098682035	-0.00026109138619578864	-0.00011231980555258259	-0.0002574388406985928
1.0014211991882311	0.0009425588525613535	0.0009364195918215657	0.001002322494578517	0.0009920644309932454	0.0010382015532810328	0.0010251835118030759	0.001077797110935377	0.0010614894480689126	0.001165697308387177	0.001141208118050565	0.072697460448154	0.06771959973640583	-0.00011318499070898935	-0.00026098500193319496	-0.00011160178983765645	-0.0002573344161145852
1.0074552656779823	0.0009420039364601131	0.0009358654034025475	0.0010016910707986515	0.000991438712509207	0.001037520785358839	0.0010245122656578746	0.0010770589580963725	0.0010607657946997107	0.001164821067701	0.0011403604407825823	0.07264229147144662	0.067668376957875	-0.00011246078859303288	-0.00026087761807636056	-0.000110887921408509	-0.00025722900694810646
1.013525690453769	0.0009414492290679208	0.0009353114234261374	0.0010010598965474534	0.0009908132409603208	0.0010368402989019963	0.0010238412958065283	0.0010763211290988639	0.0010600424558637287	0.0011639452740169324	0.0011395131860775882	0.07258710201668608	0.06761713479125955	-0.00011174077429153273	-0.0002607692377762927	-0.00011017818021268055	-0.000257122616297234
1.0196326925925556	0.0009408947322878206	0.0009347576538039431	0.0010004289741467485	0.0009901880186504338	0.001036160096506118	0.0010231706048056913	0.0010755836268577068	0.001059319434409443	0.0011630699310107794	0.0011386663574696199	0.0725318924791411	0.06756587360339378	-0.00011102492750912629	-0.000260659864162488	-0.00010947254624930902	-0.0002570152472396725
1.0257764924913542	0.000940340448015947	0.0009342040964407135	0.0009997983059107944	0.0009895630478759104	0.0010354801807586822	0.0010225001952040161	0.0010748464542788287	0.0010585967331766162	0.001162195042346957	0.0011378199584818572	0.07247666325496212	0.0675145937619422	-0.00011031322800394983	-0.000260549500345153	-0.00010877099956989322	-0.0002569069028331983
1.0319573118751795	0.0009397863781415628	0.0009336507532343854	0.0009991678941463204	0.0009889383309256818	0.001034800554239074	0.0010218300695422026	0.001074109614259272	0.0010578743549963477	0.0011613206116785374	0.0011369739926266771	0.07242141474118079	0.06746329563539902	-0.00010960565558747193	-0.0002604381494142327	-0.00010807352027847328	-0.0002567975861151872
1.0381753738050519	0.000939232524547116	0.0009330976260761309	0.0009985377411525877	0.0009883138700812956	0.0010341212195186479	0.0010211602303530532	0.0010733731096872594	0.0010571523026911293	0.001160446642647321	0.0011361284634057135	0.072366147335711	0.06741197959308862	-0.00010890219012490987	-0.0002603258144386056	-0.00010738008853261594	-0.0002566873001037806
1.0444309026860459	0.0009386788891082834	0.0009325447168504036	0.0009979078492214355	0.0009876896676169666	0.0010334421791607755	0.0010204906801615198	0.0010726369434422413	0.0010564305790748956	0.001159573138883889	0.0011352833743099129	0.072310861437348	0.0673606460051638	-0.00010820281153613165	-0.00026021249846744365	-0.00010669068454312314	-0.0002565760477960255
1.05072412427539	0.0009381254736940213	0.0009319920274349936	0.0009972782206373364	0.0009870657257996323	0.0010327634357209011	0.001019821421484766	0.0010719011183949571	0.0010557091869530875	0.0011587001040076692	0.0011344387288196023	0.07225555744576842	0.06730929524260891	-0.00010750749979530905	-0.0002600982045283806	-0.00010600528857478142	-0.0002564638321687074
1.057055265690613	0.000937572280166616	0.0009314395597010682	0.0009966488576774477	0.0009864420468889978	0.0010320849917465982	0.0010191524568322115	0.0010711656374074905	0.001054988129122698	0.001157827541626998	0.0011335945304045397	0.07220023576153166	0.06725792767723786	-0.00010681623493194459	-0.0002599829356286776	-0.00010532388094687539	-0.00025635065617854447
1.0634245554177415	0.0009370193103817302	0.0009308873155132271	0.0009960197626116634	0.0009858186331375945	0.001031406849777619	0.0010184837887055917	0.001070430503333323	0.0010542674083723344	0.0011569554553391786	0.0011327507825239808	0.07214489678607743	0.06720654368169438	-0.00010612899703113521	-0.0002598666947550565	-0.00010464644203318774	-0.00025623652276102193
1.0698322233195456	0.0009364665661884532	0.000930335296729548	0.0009953909377026656	0.0009851954867908274	0.0010307290123459526	0.0010178154195990081	0.0010696957190173932	0.0010535470274822712	0.0011560838487305462	0.0011319074886267377	0.07208954092172974	0.06715514362945342	-0.00010544576623384982	-0.00025974948487306193	-0.00010397295226295677	-0.0002561214348317242
1.0762785006438331	0.0009359140494293503	0.0009297835052016365	0.0009947623852059788	0.0009845726100870288	0.0010300514819758769	0.0010171473519989835	0.0010689612872961513	0.0010528269892245046	0.0011552127253765278	0.0011310646521512377	0.07203416857169295	0.06710372789481929	-0.00010476652273712361	-0.00025963130892694974	-0.00010330339212050177	-0.0002560053952847252
1.0827636200317978	0.000935361761940516	0.0009292319427746781	0.0009941341073700254	0.0009839500052575133	0.0010293742611840178	0.001016479588384518	0.0010682272109976208	0.0010521072963628145	0.0011543420888417105	0.0011302222765255904	0.07197878014005439	0.06705229685292845	-0.00010409124679471027	-0.0002595121698396319	-0.00010263774214597232	-0.00025588840699292126
1.089287815526412	0.0009348097055516205	0.0009286806112874868	0.0009935061064361757	0.0009833276745266294	0.0010286973524794019	0.0010158121312271436	0.001067493492941453	0.0010513879516528173	0.0011534719426799012	0.001129380365167646	0.0719233760317845	0.06700085087974704	-0.0001034199187174567	-0.0002593920705132591	-0.00010197598293604226	-0.0002557704728091692
1.0958513225808764	0.0009342578820859597	0.0009281295125725519	0.0009928783846388015	0.0009827056201118082	0.0010280207583635106	0.0010151449829909737	0.0010667601359389835	0.00105066895784202	0.0011526022904341895	0.0011285389214850544	0.07186795665273646	0.06694939035207352	-0.00010275251887353898	-0.0002592710138286658	-0.00010131809514381251	-0.0002556515955650096
1.1024543780671139	0.0009337062933605092	0.0009275786484560938	0.0009922509442053336	0.0009820838442236254	0.00102734448133034	0.0010144781461327663	0.0010660271427932943	0.0010499503176698841	0.0011517331356370147	0.0011276979488753344	0.07181252240964557	0.06689791564753624	-0.00010208902768850392	-0.00025914900264426	-0.00010066405947882495	-0.0002555317780697508
1.1090972202843215	0.0009331549411859729	0.0009270280207581116	0.0009916237873563124	0.0009814623490658487	0.0010266685238664555	0.0010138116231019755	0.0010652945162992699	0.0010492320338678805	0.0011508644818102305	0.0011268574507259338	0.07175707371013183	0.06684642714459695	-0.00010142942564633772	-0.0002590260397980215	-0.00010001385670842244	-0.00025541102311282815
1.115780088967567	0.0009326038273668324	0.0009264776312924309	0.0009909969163054428	0.00098084113683549	0.0010259928884510448	0.001013145416340804	0.0010645622592436556	0.0010485141091595414	0.0011499963324651656	0.0011260174304142865	0.07170161096269916	0.06679492522254804	-0.00010077369328903574	-0.0002589021281055037	-9.936746765697169e-05	-0.00025528933346122273
1.1225032252964444	0.0009320529537014028	0.0009259274818667629	0.0009903703332596525	0.0009802202097228688	0.0010253175775559818	0.001012479528284268	0.0010638303744051195	0.001047796546260532	0.0011491286911026967	0.0011251778913078901	0.07164613457673427	0.06674341026151606	-0.00010012181121731023	-0.0002587772703604996	-9.872487320670975e-05	-0.00025516671186048834
1.1292668719037753	0.0009315023219818792	0.0009253775742827466	0.000989744040419142	0.000979599569911656	0.001024642593645876	0.001011813961360244	0.001063098864554308	0.0010470793478786942	0.0011482615612133063	0.0011243388367643563	0.07159064496250872	0.06669188264245836	-9.947376009104836e-05	-0.00025865146933568006	-9.808605429832695e-05	-0.00025504316103536206
1.1360712728843656	0.0009309519339943904	0.0009248279103360045	0.0009891180399774413	0.0009789792195789334	0.001023967939178134	0.0010111487179895302	0.0010623677324539075	0.0010463625167141137	0.0011473949462771525	0.0011235002701314805	0.07153514253117975	0.06664034274716646	-9.882952062900685e-05	-0.0002585247277807068	-9.745099193059215e-05	-0.0002549186836882378
1.1429166738038161	0.0009304017915190519	0.0009242784918161952	0.0009884923341214676	0.0009783591608952505	0.0010232936166030173	0.0010104838005859026	0.0010616369808587052	0.0010456460554591786	0.001146528849764138	0.0011226621947473092	0.07147962769478874	0.06658879095826528	-9.818907360971407e-05	-0.00025839704842375855	-9.681966716107437e-05	-0.00025479328249983224
1.1498033217073829	0.000929851896330015	0.0009237293205070605	0.0009878669250315767	0.0009777393960246732	0.001022619628363697	0.001009819211556171	0.0010609066125156464	0.0010449299667986336	0.0011456632751339698	0.0011218246139401988	0.07142410086626358	0.06653722765921347	-9.755239987147002e-05	-0.00025826843397058763	-9.619206110619838e-05	-0.00025466696012865775
1.1567314651288954	0.0009293022501955239	0.0009231803981864844	0.0009872418148816253	0.0009771199271248476	0.0010219459768963162	0.0010091549533002397	0.0010601766301639008	0.001044214253409648	0.001144798225836236	0.0011209875310288892	0.07136856245941779	0.06648565323430437	-9.691948031266551e-05	-0.00025813888710488064	-9.556815494179971e-05	-0.0002545397192118548
1.1637013540997225	0.0009287528548779604	0.0009226317266265364	0.0009866170058390176	0.000976500756347046	0.0010212726646300421	0.0010084910282111574	0.0010594470365349136	0.001043498917961864	0.0011439337053104626	0.0011201509493225586	0.07131301288895145	0.06643406806866498	-9.629029589233729e-05	-0.0002580084104885916	-9.49479299035133e-05	-0.00025441156236499785
1.1707132401577995	0.0009282037121339028	0.0009220833075935296	0.0009859925000647684	0.0009758818858362282	0.0010205996939871287	0.001007827438675181	0.0010587178343524745	0.0010427839631174667	0.0011430697169861877	0.0011193148721208978	0.07125745257045242	0.06638247254826007	-9.56648276296268e-05	-0.0002578770067596936	-9.433136728601021e-05	-0.000254282492179847
1.177767376356704	0.0009276548237141784	0.0009215351428480745	0.0009853682997135607	0.0009752633177310994	0.0010199270673829771	0.0010071641870718353	0.0010579890263327787	0.0010420693915312415	0.001142206264283032	0.0011184793027141763	0.07120188192039544	0.06633086705988801	-9.504305660505696e-05	-0.0002577446785350934	-9.37184484446213e-05	-0.00025415251122726246
1.1848640172747877	0.0009271061913639111	0.0009209872341451246	0.0009847444069337945	0.0009746450541641586	0.001019254787226187	0.0010065012757739622	0.0010572606151844815	0.0010413552058506294	0.0011413433506107578	0.001117644244383302	0.07114630135614425	0.06627925199118416	-9.442496396010192e-05	-0.00025761142840868834	-9.310915479480986e-05	-0.00025402162205584444
1.1920034190243662	0.0009265578168225802	0.0009204395832340358	0.0009841208238676518	0.0009740270972617616	0.001018582855918625	0.001005838707147788	0.0010565326036087676	0.001040641408715795	0.0011404809793693481	0.0011168097003998953	0.07109071129595053	0.06622762773062163	-9.381053089757563e-05	-0.00025747725895119977	-9.250346781231045e-05	-0.00025388982719085074
1.1991858392609598	0.000926009701824071	0.0009198921918586173	0.000983497552651149	0.0009734094491441756	0.0010179112758554759	0.0010051764835529785	0.0010558049942994091	0.001039928002759684	0.0011396191539490691	0.001115975674026354	0.0710351121589563	0.06617599466751012	-9.319973868207598e-05	-0.0002573421727113112	-9.1901369033906e-05	-0.00025375712913583426
1.2064115371925936	0.000925461848096729	0.0009193450617571833	0.0009828745954141964	0.0009727921119256342	0.001017240049425308	0.0010045146073426956	0.0010550777899428294	0.001039214990608084	0.0011387578777305423	0.0011151421685159188	0.07097950436519328	0.06612435319199814	-9.2592568639846e-05	-0.0002572061722141694	-9.130284005721967e-05	-0.0002536235303716994
1.2136807735891502	0.0009249142573634121	0.0009187981946626077	0.0009822519542806532	0.0009721750877143959	0.0010165691790101298	0.0010038530808636605	0.0010543509932181637	0.0010385023748796865	0.0011378971540848132	0.001114309187112743	0.07092388833558376	0.0660727036950728	-9.198900215942607e-05	-0.00025706925996266117	-9.070786254110341e-05	-0.00025348903335661865
1.2209938107917835	0.0009243669313415461	0.0009182515923023769	0.000981629631368387	0.0009715583786127999	0.0010158986669854494	0.0010031919064562081	0.0010536246067973224	0.0010377901581861478	0.001137036986373421	0.0011134767330519596	0.07086826449194134	0.06602104656856006	-9.138902069136257e-05	-0.00025693143843588673	-9.011641820565186e-05	-0.00025335364052569975
1.2283509127223842	0.0009238198717431793	0.0009177052563986456	0.0009810076287893326	0.0009709419867173261	0.0010152285157203392	0.0010025310864543527	0.0010528986333450583	0.001037078343132155	0.0011361773779484724	0.0011126448095597527	0.07081263325697329	0.0659693822051274	-9.079260574905434e-05	-0.0002567927100907974	-8.952848883278519e-05	-0.00025321735429198466
1.2357523448931043	0.0009232730802750315	0.0009171591886682856	0.0009803859486495446	0.0009703259141186467	0.0010145587275774877	0.0010018706231858393	0.0010521730755190194	0.0010363669323154797	0.0011353183321527044	0.0011118134198534195	0.07075699505427793	0.06591771099828217	-9.019973890825317e-05	-0.0002566530773602249	-8.894405626604096e-05	-0.0002530801770450064
1.2431983744159416	0.0009227265586385573	0.000916613390822947	0.0009797645930492659	0.0009697101629016926	0.0010138893049132722	0.0010012105189722126	0.0010514479359698264	0.001035655928327051	0.0011344598523195671	0.0011109825671414483	0.07070135030834784	0.06586603334237305	-8.961040180772983e-05	-0.0002565125426542969	-8.836310241115697e-05	-0.00025294211115176046
1.2506892700123766	0.0009221803085299894	0.0009160678645691033	0.0009791435640829718	0.0009690947351457	0.0010132202500778055	0.001000550776128867	0.0010507232173411214	0.0010349453337510069	0.0011336019417732808	0.0011101522546235777	0.0706456994445709	0.06581434963259228	-8.902457614952397e-05	-0.00025637110835993737	-8.77856092358631e-05	-0.0002528031589560942
1.2582253020230734	0.0009216343316404042	0.0009155226116081153	0.000978522863839443	0.0009684796329242801	0.0010125515654150097	0.0009998913969651172	0.0010499989222696453	0.0010342351511647677	0.0011327446038289215	0.0011093224854908763	0.07059004288922979	0.0657626602649743	-8.844224369858322e-05	-0.00025622877684011724	-8.721155877021436e-05	-0.00025266332277845693
1.2658067424176331	0.0009210886296557669	0.0009149776336362771	0.0009779024944018128	0.0009678648583054667	0.0010118832532626679	0.0009992323837842488	0.0010492750533852902	0.0010335253831390892	0.0011318878417924802	0.0011084932629258023	0.07053438106950302	0.06571096563639774	-8.786338628351265e-05	-0.00025608555043482584	-8.664093310689625e-05	-0.00025252260491648304
1.2734338648044117	0.0009205432042569945	0.0009144329323448785	0.000977282457847635	0.000967250413351784	0.0010112153159524925	0.0009985737388835886	0.0010485516133111744	0.001032816032238136	0.0011310316589609461	0.001107664590102285	0.07047871441346698	0.06565926614458609	-8.728798579642205e-05	-0.0002559414314599884	-8.607371440136347e-05	-0.00025238100764460314
1.2811069444403917	0.0009199980571200047	0.0009138885094202499	0.0009766627562489353	0.0009666363001202947	0.0010105477558101812	0.0009979154645545535	0.0010478286046636974	0.0010321071010195326	0.0011301760586223705	0.0011068364701857813	0.07042304335009543	0.06560756218810831	-8.67160241932452e-05	-0.0002557964222084097	-8.550988487171507e-05	-0.0002522385332136279
1.2888262582411194	0.000919453189915775	0.0009133443665438292	0.0009760433916722772	0.0009660225206626706	0.0010098805751554835	0.0009972575630827262	0.0010471060300526116	0.0010313985920344416	0.0011293210440559446	0.0011060089063333616	0.07036736830926113	0.06555585416638034	-8.614748349380918e-05	-0.0002556505249488583	-8.49494267991524e-05	-0.00025209518385102547
1.296592084790695	0.0009189086043103951	0.000912800505392205	0.0009754243661788154	0.0009654090770252391	0.0010092137763022583	0.0009966000367479	0.0010463838920810827	0.0010306905078276136	0.0011284666185320696	0.0011051819016937659	0.07031168972173749	0.0655041424796657	-8.558234578212587e-05	-0.00025550374192703784	-8.439232252813178e-05	-0.00025195096176119924
1.3044047043518285	0.0009183643019651233	0.0009122569276371824	0.0009748056818243584	0.0009647959712490535	0.0010085473615585373	0.0009959428878241554	0.0010456621933457562	0.0010299828509374618	0.0011276127853124297	0.0011043554594074884	0.07025600801919825	0.06545242752907512	-8.50205932061282e-05	-0.00025535607536339433	-8.383855446614241e-05	-0.0002518058691243774
1.312264398875954	0.0009178202845364467	0.0009117136349458281	0.000974187340659432	0.0009641832053699422	0.0010078813332265928	0.0009952861185799095	0.0010449409364368274	0.0010292756238961184	0.001126759547650072	0.0011035295826068371	0.07020032363421948	0.06540070971656994	-8.446220797822535e-05	-0.0002552075274553367	-8.328810508444195e-05	-0.0002516599080978066
1.320171452013404	0.0009172765536761279	0.0009111706289805351	0.0009735693447293309	0.0009635707814185761	0.0010072156936029907	0.000994629731277986	0.0010442201239380972	0.0010285688292295063	0.0011259069087894706	0.0011027042744160152	0.0701446370002793	0.06534898944496177	-8.390717237548306e-05	-0.00025505810037648735	-8.2740956917432e-05	-0.00025151308081425294
1.3281261491236485	0.0009167331110312699	0.000910627911399073	0.0009729516960741866	0.0009629587014205239	0.0010065504449786613	0.0009939737281756736	0.0010434997584270482	0.0010278624694573988	0.0011250548719666086	0.0011018795379511878	0.0700889485517611	0.06529726711791312	-8.335546873947108e-05	-0.00025490779627618254	-8.21970925636642e-05	-0.00025136538938388964
1.3361287772855897	0.0009161899582443636	0.0009100854838546422	0.00097233439672902	0.0009623469673963093	0.0010058855896389553	0.0009933181115247848	0.001042779842474901	0.0010271565470934825	0.001124203440409045	0.001101055376320551	0.07003325872395302	0.06524554313993908	-8.280707947647126e-05	-0.0002547566172797222	-8.165649468527131e-05	-0.0002512168358925482
1.3441796253079266	0.0009156470969533531	0.0009095433479959353	0.0009717174487238105	0.0009617355813614778	0.0010052211298637135	0.000992662883571725	0.00104206037864669	0.0010264510646454295	0.0011233526173359987	0.001100231792624413	0.06997756795304981	0.06519381791640817	-8.226198705752613e-05	-0.00025460456548775934	-8.111914600808512e-05	-0.00025106742240132984
1.352278983739575	0.0009151045287916842	0.0009090015054671909	0.0009711008540835494	0.0009611245453266518	0.001004557067927325	0.0009920080465575512	0.0010413413695013216	0.0010257460246149584	0.001122502405958414	0.001099408789955262	0.06992187667615295	0.06514209185354383	-8.172017401871651e-05	-0.0002544516429769106	-8.058502932224015e-05	-0.00025091715094852085
1.3604271448801535	0.0009145622553883661	0.0009084599579082468	0.0009704846148283048	0.0009605138612975906	0.0010038934060987948	0.0009913536027180334	0.0010406228175916467	0.0010250414294978986	0.001121652809479044	0.0010985863713978378	0.06986618533127359	0.06509036535842527	-8.118162296109205e-05	-0.0002542978517995065	-8.005412748197244e-05	-0.0002507660235481213
1.3686244027905345	0.0009140202783680256	0.0009079187069545999	0.0009698687329732813	0.0009599035312752526	0.0010032301466418037	0.0009906995542837199	0.0010399047254645252	0.0010243372817842582	0.0011208038310925202	0.001097764540029207	0.0698104943573329	0.0650386388389883	-8.064631655112231e-05	-0.00025414319398395224	-7.952642340564725e-05	-0.00025061404218992833
1.3768710533034536	0.0009134785993509624	0.00090737775423746	0.0009692532105288782	0.0009592935572558539	0.0010025672918147718	0.0009900459034799976	0.001039187095660889	0.0010236335839582875	0.0011199554739854283	0.0010969432989188352	0.06975480419416208	0.06498691270402637	-8.011423752028041e-05	-0.0002539876715336453	-7.900190007605057e-05	-0.00025046120883981393
1.3851673940341884	0.0009129372199532091	0.0009068371013838089	0.0009686380495007558	0.0009586839412309302	0.0010019048438709266	0.000989392652527157	0.001038469930715817	0.0010229303384985484	0.0011191077413363888	0.0010961226511286629	0.06969911528250623	0.06493518736319379	-7.958536866534832e-05	-0.00025383128642725294	-7.848054054022252e-05	-0.00025030752543900303
1.3935137243912972	0.000912396141786587	0.0009062967500164552	0.0009680232518898931	0.0009580746851873975	0.0010012428050583634	0.0009887398036404558	0.0010377532331585964	0.0010222275478779775	0.0011182606363161294	0.0010953025997131778	0.06964342806402353	0.06488346322700325	-7.905969284856956e-05	-0.00025367404061912846	-7.796232790964475e-05	-0.00025015299390451773
1.4019103455874267	0.0009118553664587636	0.0009057567017540926	0.0009674088196926519	0.0009574657911076136	0.0010005811776201117	0.0009880873590301814	0.0010370370055127946	0.0010215252145639555	0.0011174141620875634	0.0010944831477194901	0.06958774298128796	0.06483174070683077	-7.853719299787815e-05	-0.00025351593603947786	-7.744724536062203e-05	-0.0002499976161297601
1.410357560650181	0.0009113148955733058	0.0009052169582113533	0.0009667947549008336	0.0009568572609694343	0.0009999199637941956	0.000987435320901712	0.0010363212502963203	0.0010208233410183686	0.0011165683218058615	0.0010936642981874032	0.06953206047778918	0.06478002021491534	-7.801785210665574e-05	-0.00025335697459333284	-7.693527613400475e-05	-0.00024984139398337435
1.4188556744330574	0.0009107747307297428	0.0009046775209988689	0.0009661810595017462	0.0009562490967462804	0.0009992591658137037	0.0009867836914555837	0.0010356059700214984	0.0010201219296976797	0.0011157231186185363	0.0010928460541494934	0.06947638099793568	0.06472830216435962	-7.750165323365532e-05	-0.00025319715816038424	-7.64264035350154e-05	-0.0002496843293088302
1.4274049936264492	0.000910234873523623	0.0009041383917233279	0.0009655677354782654	0.0009556413004071989	0.000998598785906852	0.0009861324728875564	0.001034891167195136	0.0010194209830529965	0.001114878555665516	0.0010920284186311839	0.06942070498705476	0.06467658696913231	-7.698857950365345e-05	-0.00025303648859631434	-7.592061093394248e-05	-0.0002495264239260053
1.4360058267687137	0.0009096953255465669	0.0009035995719875281	0.0009649547848088933	0.0009550338739169187	0.0009979388262970463	0.00098548166738867	0.0010341768443185887	0.001018720503530133	0.001114034636079219	0.001091211394650815	0.06936503289139569	0.06462487504406973	-7.647861410708945e-05	-0.0002528749677316866	-7.54178817658907e-05	-0.00024936767963001927
1.4446584842573071	0.0009091560883863298	0.0009030610633904401	0.0009643422094678245	0.0009544268192359186	0.0009972792892029507	0.000984831277145317	0.001033463003887831	0.0010180204935696824	0.0011131913629846375	0.0010903949852197274	0.0693093651581288	0.06457316680487626	-7.597174030021803e-05	-0.0002527125973720845	-7.491819953064915e-05	-0.0002492080981911782
1.453363278359986	0.0009086171636268559	0.0009025228675272587	0.0009637300114250049	0.0009538201383204833	0.0009966201768385492	0.0009841813043393003	0.001032749648393523	0.001017320955607079	0.0011123487394994087	0.0010895791933423296	0.06925370223534935	0.06452146266812608	-7.546794140506075e-05	-0.0002525493792980005	-7.44215477930521e-05	-0.00024904768135530775
1.4621205232260774	0.0009080785528483396	0.0009019849859894663	0.0009631181926461977	0.0009532138331227712	0.0009959614914132157	0.0009835317511479027	0.0010320367803210826	0.0010166218920726728	0.0011115067687338992	0.0010887640220161804	0.06919804457207786	0.06446976305126552	-7.496720080955865e-05	-0.0002523853152646971	-7.39279101827292e-05	-0.00024888643084289286
1.470930534897817	0.0009075402576272809	0.0009014474203648872	0.0009625067550930437	0.0009526079055908718	0.0009953032351317755	0.0009828826197439493	0.001031324402150751	0.0010159233053917908	0.0011106654537912804	0.0010879494742320613	0.06914239261826176	0.06441806837261332	-7.446950196777352e-05	-0.00025222040700301207	-7.34372703945288e-05	-0.0002487243483507151
1.4797936313217521	0.0009070022795365437	0.0009009101722377442	0.0009618957007231229	0.0009520023576688676	0.0009946454101945705	0.0009822339122958696	0.0010306125163576628	0.0010152251979848063	0.0011098247977676045	0.0010871355529740523	0.0690867468247781	0.06436637905136254	-7.397482839938824e-05	-0.0002520546562175263	-7.294961218806684e-05	-0.0002485614355497434
1.48871013236022	0.0009064646201454175	0.0009003732431887223	0.0009612850314900228	0.0009513971912969021	0.0009939880187975316	0.000981585630967769	0.0010299011254119184	0.001014527572267213	0.0011089848037518916	0.0010863222612196137	0.06903110764343351	0.06431469550758316	-7.348316369026192e-05	-0.00025188806458809054	-7.246491938806693e-05	-0.00024839769408624424
1.4976803598028874	0.0009059272810196709	0.0008998366347950198	0.000960674749343395	0.0009507924084112342	0.0009933310631322358	0.0009809377779194876	0.0010291902317786485	0.0010138304306496837	0.001108145474826199	0.001085509601939654	0.06897547552696688	0.06426301816222181	-7.299449149236747e-05	-0.00025172063376957543	-7.19831758844644e-05	-0.0002482331255818371
1.5067046373783677	0.0009053902637216129	0.0008993003486304114	0.0009600648562290213	0.0009501880109443069	0.0009926745453859784	0.0009802903553066686	0.0010284798379180875	0.0010131337755381463	0.0011073068140657078	0.001084697578098616	0.06891985092905203	0.06421134743710481	-7.250879552351402e-05	-0.00025155236539087245	-7.150436563205936e-05	-0.0002480677316327451
1.5157832907659001	0.0009048535698101515	0.0008987643862653043	0.000959455354088878	0.0009495840008248068	0.000992018467741837	0.0009796433652808233	0.0010277699462856414	0.0010124376093338487	0.0011064688245387986	0.001083886192654547	0.06886423430429685	0.06415968375493915	-7.202605956771468e-05	-0.0002513832610559208	-7.10284726508914e-05	-0.00024790151381023917
1.5249166476071065	0.0009043172008408513	0.0008982287492667977	0.0009588462448611967	0.0009489803799777283	0.0009913628323787373	0.0009789968099893959	0.001027060559331959	0.0010117419344334302	0.001105631509307133	0.0010830754485591815	0.06880862610824802	0.06410802753931516	-7.154626747489512e-05	-0.00025121332234268046	-7.05554810261147e-05	-0.00024773447366063794
1.5341050375178134	0.000903781158365994	0.000897693439198739	0.0009582375304805313	0.0009483771503244346	0.0009907076414715236	0.000978350691575829	0.0010263516795030027	0.001011046753228986	0.0011047948714257353	0.001082265348758013	0.06875302679739072	0.06405637921470621	-7.106940316125437e-05	-0.00025104255080429794	-7.008537490803268e-05	-0.000247566612705169
1.5433487920999491	0.0009032454439346331	0.0008971584576217847	0.0009576292128778153	0.0009477743137827218	0.0009900528971910172	0.0009777050121796294	0.0010256433092401141	0.00101035206810814	0.0011039589139430648	0.0010814558961903765	0.068697436829152	0.06400473920647247	-7.059545060891098e-05	-0.00025087094796780174	-6.961813851184828e-05	-0.0002473979324390252
1.5526482449535108	0.0009027100590926601	0.0008966238060934607	0.000957021293980435	0.0009471718722668854	0.0009893986017040944	0.0009770597739364377	0.001024935450980093	0.0010096578814541165	0.0011031236399011099	0.0010806470937895277	0.0686418566619012	0.06395310794086188	-7.012439386588909e-05	-0.0002506985153340746	-6.91537561179345e-05	-0.00024722843433230834
1.5620037316886017	0.0009021750053828579	0.0008960894861682171	0.0009564137757122863	0.0009465698276877777	0.0009887447571737447	0.0009764149789780895	0.0010242281071552615	0.001008964195645804	0.0011022890523354574	0.001079838944482717	0.06858628675495337	0.0639014858450123	-6.965621704670827e-05	-0.0002505252543796299	-6.86922120720565e-05	-0.00024705811983077863
1.5714155899375468	0.0009016402843449602	0.0008955554993974881	0.0009558066599938387	0.0009459681819528737	0.0009880913657591402	0.0009757706294326816	0.0010235212801935352	0.0010082710130578257	0.001101455154275376	0.0010790314511912673	0.06853072756857059	0.06384987334695162	-6.919090433148839e-05	-0.0002503511665538638	-6.823349078476787e-05	-0.00024688699035363415
1.580884159367074	0.0009011058975157159	0.0008950218473297546	0.0009551999487422059	0.0009453669369663373	0.0009874384296157071	0.000975126727424644	0.0010228149725184993	0.0010075783360606152	0.0011006219487439042	0.0010782246168306608	0.06847517956396318	0.06379827087560314	-6.872843996672678e-05	-0.00025017625328147	-6.77775767318825e-05	-0.00024671504729528726
1.5904097816905756	0.00090057184642894	0.0008944885315105971	0.0009545936438712004	0.0009447660946290788	0.0009867859508951842	0.0009744832750747981	0.0010221091865494718	0.0010068861670204767	0.0010997894387579196	0.001077418444310606	0.06841964320329375	0.06374667886078372	-6.826880826484027e-05	-0.0002500005159609131	-6.732445445428725e-05	-0.0002465422920247262
1.5999928006804371	0.0009000381326155817	0.0008939555534827599	0.0009539877472914065	0.000944165656838824	0.0009861339317457	0.0009738402745004301	0.0010214039247015824	0.0010061945082996632	0.0010989576273282313	0.0010766129365351253	0.0683641189496772	0.06369509773320822	-6.781199360395701e-05	-0.00024982395596373497	-6.687410855762271e-05	-0.0002463687258841829
1.6096335621804478	0.000899504757603781	0.0008934229147862117	0.0009533822609102424	0.0009435656254901788	0.0009854823743118367	0.0009731977278153575	0.0010206991893858413	0.0010055033622564458	0.0010981265174596594	0.0010758080964026365	0.06830860726718363	0.06364352792449007	-6.735798042849933e-05	-0.0002496465746365806	-6.642652371278285e-05	-0.00024619435019113123
1.6193324141182788	0.0008989717229189263	0.0008928906169581989	0.0009527771866320229	0.0009429660024746883	0.000984831280734696	0.0009725556371299922	0.0010199949830092098	0.0010048127312451802	0.0010972961121511137	0.0010750039268060234	0.06825310862084075	0.06359196986714444	-6.69067532488507e-05	-0.00024946837330042104	-6.59816846557762e-05	-0.0002460191662380651
1.6290897065180392	0.000898439030083715	0.0008923586615333091	0.0009521725263580237	0.0009423667896809027	0.0009841806531519675	0.0009719140045514077	0.0010192913079746719	0.0010041226176163787	0.0010964664143956768	0.0010742004306327209	0.06819762347663659	0.06354042399458963	-6.645829664114061e-05	-0.0002492893532492768	-6.55395761873373e-05	-0.0002458431752906942
1.6389057915129117	0.0008979066806182162	0.000891827050043531	0.0009515682819865504	0.0009417679889944444	0.0009835304936980005	0.0009712728321834112	0.001018588166681309	0.001003433023716783	0.0010956374271806897	0.0010733976107647947	0.06814215230152021	0.06348889074114869	-6.601259524731395e-05	-0.0002491095157508283	-6.510018317313487e-05	-0.00024566637858888796
1.6487810233578566	0.0008973746760399287	0.0008912957840183139	0.0009509644554130008	0.00094116960229807	0.0009828808045038698	0.0009706321221266063	0.00101788556152437	0.0010027439518894342	0.0010948091534878337	0.001072595470079023	0.06808669556340463	0.06343737054205244	-6.556963377531144e-05	-0.00024892886204760933	-6.4663490543862e-05	-0.0002454887773476466
1.6587157584424002	0.0008968430178638396	0.0008907648649846243	0.0009503610485299286	0.0009405716314717332	0.0009822315876974418	0.000969991876478461	0.001017183494895343	0.0010020554044737405	0.0010939815962932094	0.001071794011446972	0.06803125373116986	0.06338586383344066	-6.5129396998799e-05	-0.0002487473933550366	-6.422948329489614e-05	-0.0002453103727550754
1.6687103553034934	0.000896311707602488	0.0008902342944670118	0.0009497580632271125	0.0009399740783926537	0.0009815828454034484	0.0009693520973333788	0.0010164819691820311	0.001001367383805555	0.0010931547585674264	0.0010709932377350826	0.06797582727466459	0.0633343710523659	-6.469186975716773e-05	-0.0002485651108627973	-6.379814648646565e-05	-0.0002451311659739386
1.6787651746384535	0.0008957807467660221	0.0008897040739876626	0.0009491555013916178	0.000939376944935377	0.000980934579743549	0.0009687127867827607	0.0010157809867686201	0.0010006798922172397	0.0010923286432756804	0.0010701931518047455	0.06792041666470823	0.06328289263679374	-6.425703695547846e-05	-0.0002483820157337946	-6.336946524358039e-05	-0.00024495115814099355
1.6888805793179813	0.0008952501368622624	0.000889174205066465	0.000948553364907865	0.000938780232971844	0.000980286792836407	0.0009680739469150786	0.0010150805500357568	0.0009999929320377427	0.001091503253377843	0.001069393756512387	0.06786502237309448	0.06323142902560556	-6.382488356435762e-05	-0.000248198109104536	-6.29434247557889e-05	-0.0002447703503664356
1.6990569343992543	0.0008947198793967598	0.0008886446892210664	0.0009479516556576931	0.0009381839443714524	0.0009796394867977519	0.0009674355798159404	0.0010143806613606172	0.000999306505592667	0.0010906785918285398	0.0010685950547095475	0.06780964487259221	0.0631799806586021	-6.339539462017069e-05	-0.0002480133920854666	-6.252001027738652e-05	-0.0002445887437349803
1.7092946071391046	0.0008941899758728577	0.0008881155279669345	0.0009473503755204269	0.0009375880810011235	0.000978992663740452	0.0009667976875681584	0.0010136813231169828	0.0009986206152043436	0.001089854661577239	0.0010677970492429638	0.0677542846369494	0.06312854797650451	-6.296855522469613e-05	-0.0002478278657603583	-6.209920712724193e-05	-0.0002444063393050866
1.7195939670072704	0.0008936604277917518	0.0008875867228174176	0.0009467495263729413	0.000936992644725366	0.0009783463257745828	0.0009661602722518169	0.0010129825376753118	0.0009979352631919014	0.0010890314655683329	0.0010669997429546502	0.06769894214089477	0.06307713142095694	-6.254435054512536e-05	-0.0002476415311862823	-6.168100068863064e-05	-0.000244223138108679
1.7299553856997325	0.0008931312366525524	0.0008870582752838061	0.0009461491100897295	0.0009363976374063436	0.0009777004750074964	0.0009655233359443439	0.0010122843074028152	0.000997250451871342	0.0010882090067412247	0.0010662031386819819	0.06764361786014131	0.06302573143452876	-6.212276581401416e-05	-0.000247454389393581	-6.12653764092419e-05	-0.0002440391411515086
1.7403792371521247	0.0008926024039523432	0.0008865301868753915	0.0009455491285429668	0.0009358030609039386	0.0009770551135438916	0.0009648868807205758	0.0010115866346635271	0.000996566183555611	0.0010873872880304114	0.001065407239257776	0.06758831227138729	0.06297434846071757	-6.170378632930351e-05	-0.00024726644138620135	-6.085231980127587e-05	-0.00024385434941343043
1.7508658975532332	0.0008920739311862445	0.0008860024590995282	0.0009449495836025793	0.0009352089170758179	0.0009764102434858823	0.0009642509086528275	0.0010108895218183815	0.0009958824605546695	0.0010865663123655709	0.0010646120475103734	0.06753302585232009	0.06292298294395146	-6.128739745420858e-05	-0.000247077688141778	-6.0441816441138274e-05	-0.00024366876384784852
1.76141574535857	0.000891545819847471	0.0008854750934616926	0.000944350477136306	0.0009346152077774971	0.0009757658669330661	0.0009636154218109609	0.0010101929712252825	0.0009951992851755663	0.0010857460826716428	0.001063817566263721	0.06747775908161899	0.06287163532959149	-6.087358461692727e-05	-0.00024688813061027326	-6.003385196939187e-05	-0.00024348238538132727
1.7720291613040315	0.0008910180714273979	0.0008849480914655474	0.000943751811009771	0.0009340219348624107	0.0009751219859825997	0.000962980422262456	0.001009496985239184	0.000994516659722514	0.001084926601868921	0.0010630237983374577	0.06742251243895772	0.06282030606393336	-6.0462333310834504e-05	-0.0002466977697153372	-5.9628412090791116e-05	-0.00024329521491431305
1.7827065284196406	0.0008904906874156169	0.000884421454612998	0.0009431535870865451	0.0009334291001819728	0.0009744786027292616	0.000962345912072476	0.0010088015662121585	0.0009938345864969576	0.0010841078728731327	0.0010622307465469924	0.06736728640500714	0.06276899559421165	-6.0053629094398986e-05	-0.00024650660635405774	-5.9225482574205845e-05	-0.00024310725332099548
1.7934482320433673	0.0008899636693000006	0.0008838951844042568	0.0009425558072282145	0.0009328367055856453	0.000973835719265527	0.0009617118933039394	0.001008106716493473	0.0009931530677976497	0.0010832898985955275	0.0010614384137035905	0.06731208146143727	0.06271770436860145	-5.964745759070439e-05	-0.0002463146413957118	-5.8825049252246575e-05	-0.00024291850144830818
1.8042546598350382	0.0008894370185667652	0.0008833692823379051	0.0009419584732944495	0.0009322447529210067	0.0009731933376816386	0.0009610783680175902	0.0010074124384296674	0.0009924721059207259	0.001082472681942965	0.0010606468026144581	0.06725689809092165	0.06266643283622092	-5.924380448793509e-05	-0.0002461218756833472	-5.842709802166696e-05	-0.00024272896011726108
1.8151262017903238	0.0008889107367005274	0.0008828437499109498	0.0009413615871430668	0.0009316532440338127	0.0009725514600656728	0.0009604453382720628	0.0010067187343646231	0.0009917917031597718	0.0010816562258179959	0.001059855916082821	0.06720173677713974	0.06261518144713388	-5.884265553891821e-05	-0.0002459283100329779	-5.803161484288499e-05	-0.00024253863012210775
1.8260632502548164	0.0008883848251843704	0.000882318588618889	0.000940765150630101	0.0009310621807680669	0.0009719100885036144	0.0009598128061239572	0.0010060256066396424	0.0009911118618059031	0.0010808405331189546	0.001059065756908014	0.06714659800477898	0.06256395065235353	-5.8443996561033384e-05	-0.00024573394523319525	-5.763858573998304e-05	-0.00024234751223004003
1.8370661999381863	0.0008878592854999033	0.0008817937999557718	0.0009401691656098688	0.0009304715649660858	0.0009712692250794247	0.0009591807736279039	0.0010053330575935206	0.0009904325841478359	0.0010800256067400422	0.0010582763278855602	0.06709148225953836	0.06251274090384423	-5.80478134362683e-05	-0.0002455387820456678	-5.724799680071474e-05	-0.000242155607181882
1.848135447928429	0.0008873341191273245	0.0008812693854142606	0.0009395736339350383	0.0009298813984685658	0.0009706288718751143	0.000958549242836638	0.0010046410895626246	0.0009897538724719613	0.0010792114495714149	0.0010574876318072593	0.06703639002813234	0.062461552654524806	-5.765409211104522e-05	-0.0002453428212048636	-5.685983417626217e-05	-0.0002419629156914238
1.8592713937061955	0.0008868093275454813	0.0008807453464856903	0.0009389785574566943	0.0009292916831146486	0.0009699890309708121	0.0009579182158010653	0.001003949704880964	0.0009890757290624184	0.0010783980644992705	0.0010566996714612678	0.06698132179829229	0.06241038635827068	-5.7262818596102993e-05	-0.0002451460634181335	-5.6474084081332976e-05	-0.000241769438445949
1.8704744391592067	0.0008862849122319336	0.0008802216846601329	0.0009383839380244071	0.0009287024207419886	0.0009693497044448374	0.0009572876945703342	0.00100325890588027	0.0009883981562011698	0.0010775854544059357	0.0010559124496321874	0.06692627805877131	0.06235924246991897	-5.6873978966316685e-05	-0.00024494850936507273	-5.609073279372323e-05	-0.00024157517610517987
1.8817449885967616	0.0008857608746630177	0.0008796984014264585	0.0009377897774863014	0.0009281136131868228	0.0009687108943737735	0.0009566576811919083	0.0010025686948900712	0.0009877211561680763	0.001076773622169957	0.0010551259691011486	0.06687125929934574	0.062308121445267615	-5.648755936080163e-05	-0.00024475015969843694	-5.570976665454641e-05	-0.0002413801293023321
1.8930834487643238	0.0008852372163139033	0.0008791754982723958	0.0009371960776891207	0.0009275252622840326	0.0009680726028325334	0.0009560281777116323	0.001001879074237766	0.000987044731240969	0.0010759625706661842	0.001054340232645895	0.06681626601081973	0.062257023741082045	-5.6103545982691405e-05	-0.0002445510150436425	-5.5331172068039114e-05	-0.00024118429864378177
1.9044902288582053	0.0008847139386586612	0.0008786529766845956	0.000936602840478298	0.0009269373698672146	0.000967434831894437	0.0009553991861738053	0.0010011900462487025	0.0009863688836957262	0.0010751523027658606	0.0010535552430408683	0.06676129868502811	0.06220594981509634	-5.572192509893659e-05	-0.00024435107599843353	-5.49549355013737e-05	-0.00024098768470875997
1.9159657405403292	0.0008841910431703208	0.0008781308381486907	0.0009360100676980208	0.0009263499377687454	0.0009667975836312781	0.0009547707086212498	0.0010005016132462506	0.0009856936158063455	0.00107434282133671	0.0010527710030572952	0.06670635781483905	0.062154900126016877	-5.534268304026313e-05	-0.0002441503431329095	-5.45810434844779e-05	-0.00024079028804890878
1.9275103979530908	0.0008836685313209384	0.0008776090841493623	0.0009354177611913048	0.000925762967819853	0.000966160860113402	0.0009541427470953863	0.0009998137775518842	0.000985018929845023	0.00107353412924303	0.0010519875154632735	0.06665144389415757	0.06210387513352465	-5.496580620104746e-05	-0.00024394881698969195	-5.420948261007641e-05	-0.0002405921091889196
1.9391246177343011	0.0008831464045816545	0.0008770877161703976	0.0009348259228000556	0.0009251764618506803	0.0009655246634097712	0.0009535153036362994	0.0009991265414852524	0.0009843448280822246	0.0010727262293457752	0.0010512047830238563	0.06659655741793047	0.06205287529827938	-5.459128103942751e-05	-0.0002437464980847015	-5.384023953367706e-05	-0.00024039314862722705
1.9508088190322228	0.0008826246644227558	0.0008765667356947521	0.0009342345543651379	0.000924590421690351	0.0009648889955880388	0.0009528883802828091	0.000998439907364255	0.0009836713127867594	0.0010719191245026462	0.0010504228085011363	0.06654169888214752	0.06200190108192278	-5.4219094076636554e-05	-0.0002435433869047987	-5.347330097300873e-05	-0.00024019340683345547
1.9625634235206988	0.0008821033123137459	0.0008760461442046192	0.0009336436577264515	0.000924004849167047	0.0009642538587146268	0.0009522619790725493	0.0009977538775051286	0.0009829983862258643	0.0010711128175681867	0.0010496415946543406	0.0664868687838465	0.06195095294708061	-5.38492318973155e-05	-0.00024333948390969917	-5.3108653708298925e-05	-0.00023999288425069487
1.9743888554143678	0.000881582349723398	0.0008755259431814819	0.0009330532347229888	0.0009234197461080637	0.0009636192548547898	0.0009516361020420281	0.000997068454222512	0.000982326050665268	0.001070307311393863	0.0010488611442399064	0.06643206762111653	0.06190003135736725	-5.348168114942958e-05	-0.00024313478953189027	-5.274628458216274e-05	-0.0002397915812950291
1.9862855414839768	0.0008810617781198245	0.0008750061341061842	0.0009324632871929114	0.000922835114339887	0.000962985186072693	0.0009510107512267079	0.0009963836398295311	0.0009816543083692743	0.0010695026088281604	0.0010480814600115755	0.06637729589310067	0.06184913677738823	-5.311642854388676e-05	-0.00024292930417563197	-5.238618049919347e-05	-0.0002395894983545921
1.9982539110717792	0.0008805415989705349	0.0008744867184589873	0.0009318738169736137	0.0009222509556882554	0.0009623516544314812	0.000950385928661072	0.000995699436637871	0.0009809831616008338	0.0010686987127166679	0.0010473025447204757	0.06632255410000103	0.061798269672744204	-5.275346085438504e-05	-0.00024272302821706782	-5.2028328425941794e-05	-0.00023938663578998431
2.010294396107033	0.000880021813742507	0.0008739676977196398	0.0009312848259017988	0.0009216672719782349	0.0009617186619933573	0.0009497616363787007	0.0009950158469578608	0.000980312612621625	0.001067895625902178	0.001046524401115216	0.0662678427430809	0.06174743051003409	-5.239276491748879e-05	-0.00024251596200450254	-5.1672715390881085e-05	-0.00023918299393435594
2.0224074311215867	0.0008795024239022408	0.000873449073367433	0.0009306963158135394	0.0009210840650342817	0.0009610862108196486	0.0009491378764123395	0.000994332873098543	0.0009796426636921249	0.001067093351224766	0.0010457470319419659	0.06621316232467017	0.061696619756857314	-5.203432763257326e-05	-0.0002423081058590404	-5.1319328484324134e-05	-0.00023897857309373993
2.0345934532655616	0.0008789834309158254	0.0008729308468812672	0.0009301082885443504	0.0009205013366803108	0.0009604543029708823	0.0009485146507939716	0.0009936505173677548	0.0009789733170716872	0.0010662918915218852	0.0010449704399445464	0.0661585133481678	0.06164583788182014	-5.1678135961227833e-05	-0.00024209946007269778	-5.096815485808315e-05	-0.00023877337354621941
2.0468529023231294	0.0008784648362490067	0.0008724130197397158	0.0009295207459292618	0.0009199190887397683	0.0009598229405068623	0.0009478919615548912	0.0009929687820722098	0.0009783045750186212	0.0010654912496284624	0.0010441946278645189	0.06610389631804639	0.06159508535453686	-5.132417692754743e-05	-0.00024189002490973555	-5.061918172536567e-05	-0.00023856739554170558
2.059186220728381	0.0008779466413672427	0.0008718955934210869	0.000928933689802881	0.0009193373230356973	0.0009591921254867364	0.0009472698107257776	0.0009922876695175689	0.000977636439790266	0.0010646914283769814	0.0010434195984412732	0.06604931173985533	0.06154436264563454	-5.097243761797293e-05	-0.00024167980060701977	-5.0272396360830085e-05	-0.00023836063930324225
2.0715938535812968	0.0008774288477357725	0.0008713785694034859	0.0009283471219994668	0.0009187560413908063	0.0009585618599690729	0.0009466482003367614	0.000991607182008523	0.0009769689136430667	0.001063892430597578	0.0010426453544121125	0.06599476012022566	0.06149367022675554	-5.062290518084017e-05	-0.00024146878737235644	-4.992778610025256e-05	-0.00023815310502561804
2.084076248663807	0.0008769114568196797	0.0008708619491648817	0.0009277610443529995	0.000918175245627541	0.0009579321460119352	0.0009460271324175052	0.0009909273218488735	0.0009763019988326547	0.0010630942591181348	0.0010418718985123485	0.06594024196687409	0.06144300857056273	-5.027556682644929e-05	-0.0002412569853854074	-4.958533834040213e-05	-0.00023794479287547743
2.0966338564559543	0.0008763944700839537	0.0008703457341831661	0.0009271754586972481	0.0009175949375681499	0.0009573029856729542	0.0009454066089972705	0.0009902480913416048	0.0009756356976139213	0.001062296916764367	0.0010410992334753829	0.06588575778860511	0.06139237815074221	-4.993040982700231e-05	-0.0002410443947978569	-4.9245040539068474e-05	-0.00023773570299218116
2.109267130152151	0.0008758778889935553	0.0008698299259362208	0.0009265903668658414	0.0009170151190347559	0.0009566743810094017	0.0009447866321049922	0.0009895694927889692	0.0009749700122410973	0.0010615004063599187	0.0010403273620328028	0.06583130809531818	0.06134177944200737	-4.9587421516221475e-05	-0.00024083101573268983	-4.890688021466638e-05	-0.00023752583548669604
2.1219765256775314	0.0008753617150134806	0.0008693145259019795	0.0009260057706923393	0.000916435791849425	0.0009560463340782669	0.0009441672037693528	0.0009888915284925633	0.0009743049449678303	0.0010607047307264561	0.0010395562869144662	0.06577689339800954	0.061291212920102624	-4.9246589289460296e-05	-0.0002406168482849691	-4.857084494633984e-05	-0.0002373151904423998
2.1347625017044103	0.0008748459496088229	0.0008687995355584903	0.0009254216720102989	0.0009158569578342332	0.0009554188469363254	0.0009435483260188528	0.0009882142007534048	0.0009736404980472599	0.001059909892683755	0.0010387860108485916	0.06572251420877695	0.06124067906180796	-4.8907900603335774e-05	-0.000240401892520975	-4.823692237358734e-05	-0.0002371037679141652
2.147625519668832	0.0008743305942448401	0.0008682849563839821	0.00092483807265335	0.0009152786188113407	0.0009547919216402207	0.0009429300008818873	0.0009875375118720184	0.0009729766737320998	0.0010591158950498	0.0010380165365618506	0.06566817104082545	0.061190178344942156	-4.857134297556187e-05	-0.00024018614847812203	-4.790510019610228e-05	-0.00023689156792838784
2.160566043787228	0.0008738156503870165	0.000867770789856929	0.0009242549744552617	0.0009147007766030599	0.0009541655602465334	0.0009423122303868198	0.000986861464148508	0.0009723134742747147	0.0010583227406408737	0.0010372478667794581	0.0656138644084683	0.06113971124836694	-4.823690398506053e-05	-0.0002399696161657916	-4.757536617396724e-05	-0.00023667859048431827
2.1735845410731627	0.0008733011195011278	0.0008672570374561089	0.0009236723792500148	0.0009141234330319213	0.0009535397648118578	0.0009416950165620495	0.0009861860598826425	0.0009716509019271941	0.0010575304322716517	0.0010364800042252566	0.0655595948271357	0.061089278251991515	-4.7904571271510654e-05	-0.0002397522955643605	-4.7247708127168275e-05	-0.0002364648355524801
2.1866814813541975	0.0008727870030533057	0.0008667437006606737	0.0009230902888718713	0.0009135465899207489	0.000952914537392877	0.0009410783614360933	0.0009855113013739316	0.0009709889589414361	0.0010567389727552969	0.001035712951621814	0.06550536281337549	0.061038879836775486	-4.7574332535424424e-05	-0.00023953418662589487	-4.692211393542839e-05	-0.00023625030307466988
2.199857337288837	0.0008722733025101008	0.00086623078095021	0.0009225087051554448	0.0009129702490927266	0.0009522898800464352	0.000940462267037654	0.0009848371909217067	0.0009703276475692239	0.0010559483649035496	0.0010349467116905098	0.06545116888485959	0.060988516484735106	-4.72461755378073e-05	-0.000239315289273484	-4.659857153829078e-05	-0.00023603499296506736
2.213112584383593	0.0008717600193385493	0.0008657182798048046	0.0009219276299357732	0.0009123944123714699	0.0009516657948296168	0.0009398467353956965	0.0009841637308252039	0.0009696669700623036	0.0010551586115268268	0.0010341812871516285	0.06539701356038889	0.06093818867894521	-4.692008809995679e-05	-0.00023909560340082403	-4.6277068934702514e-05	-0.00023581890510865344
2.2264477010101436	0.0008712471550062382	0.00086520619870511	0.0009213470650483897	0.000911819081581098	0.0009510422837998209	0.0009392317685395239	0.0009834909233836424	0.0009690069286724665	0.0010543697154343163	0.0010334166807244517	0.06534289735989587	0.060887896903544715	-4.65960581035596e-05	-0.00023887512887346696	-4.595759418302148e-05	-0.00023560203936248691
2.2398631684225956	0.0008707347109813671	0.0008646945391324051	0.0009207670123293915	0.0009112442585462989	0.0009504193490148335	0.0009386173684988468	0.000982818770896304	0.0009683475256516232	0.0010535816794340668	0.001032652895127345	0.065288820804451	0.06083764164374125	-4.627407349048346e-05	-0.00023865386552854306	-4.564013540087758e-05	-0.00023538439555514934
2.2533594707748548	0.0008702226887328125	0.000864183302568664	0.0009201874736155105	0.0009106699450924053	0.0009497969925329036	0.0009380035373038626	0.0009821472756626139	0.0009676887632518874	0.001052794506333085	0.0010318899330778552	0.06523478441626773	0.06078742338581515	-4.595412226214568e-05	-0.0002384318131724017	-4.5324680764735614e-05	-0.00023516597348580137
2.2669370951380965	0.000869711089730201	0.0008636724904966198	0.0009196084507441934	0.0009100961430454647	0.0009491752164128273	0.0009373902769853301	0.0009814764399822295	0.0009670306437256543	0.0010520081989374378	0.001031127797292801	0.06518078871870549	0.06073724261712244	-4.563619247995726e-05	-0.00023820897158360888	-4.501121851019363e-05	-0.0002349467729263477
2.2805965315183476	0.0008691999154439618	0.0008631621043998242	0.0009190299455536593	0.0009095228542323037	0.0009485540227140092	0.0009367775895746372	0.000980806266155107	0.0009663731693256753	0.0010512227600523343	0.0010303664904883598	0.06512683423627559	0.06068709982610245	-4.532027226496205e-05	-0.00023798534051189257	-4.4699736931358425e-05	-0.00023472679361857818
2.294338272874165	0.0008686891673454026	0.0008626521457627233	0.0009184519598829836	0.0009089500804806117	0.0009479334134965516	0.0009361654771038894	0.0009801367564815971	0.0009657163423051496	0.001050438192482235	0.001029606015380172	0.06507292149464669	0.060636995502279564	-4.500634979742041e-05	-0.00023776091967675494	-4.439022438092188e-05	-0.00023450603527624958
2.308162815134429	0.0008681788469067676	0.0008621426160707088	0.0009178744955721622	0.0009083778236189966	0.0009473133908213225	0.0009355539416059686	0.0009794679132625176	0.0009650601649177883	0.0010496544990309382	0.0010288463746834192	0.06501905102064878	0.06058693013626878	-4.46944133168925e-05	-0.00023753570876888785	-4.4082669270056885e-05	-0.0002342844975844749
2.3220706572162446	0.0008676689556013093	0.0008616335168101961	0.0009172975544621892	0.0009078060854770699	0.0009466939567500381	0.0009349429851146233	0.000978799738799241	0.0009644046394179103	0.0010488716825016841	0.0010280875711129308	0.06496522334227871	0.06053690421978134	-4.4384451122057855e-05	-0.00023730970744992308	-4.377706006794546e-05	-0.0002340621801986409
2.336062301042938	0.0008671594949033464	0.0008611248494686794	0.0009167211383951226	0.0009072348678855082	0.0009460751133453319	0.0009343326096645336	0.000978132235393771	0.0009637497680605108	0.0010480897456972443	0.0010273296073832682	0.06491143898870566	0.06048691824562767	-4.407645157041007e-05	-0.0002370829153518217	-4.3473385301931455e-05	-0.00023383908274576815
2.3501382515621807	0.0008666504662883379	0.0008606166155348049	0.0009161452492141637	0.0009066641726761318	0.0009454568626708408	0.0009337228172913937	0.0009774654053488305	0.0009630955531013506	0.0010473086914200255	0.0010265724862088238	0.06485769849027512	0.06043697270772364	-4.37704030781319e-05	-0.00023685533207676301	-4.3171633557145817e-05	-0.00023361520482348408
2.3642990167642037	0.0008661418712329414	0.0008601088164984303	0.000915569888763724	0.0009060940016819715	0.000944839206791274	0.0009331136100319842	0.00097679925096794	0.0009624419967970312	0.001046528522472162	0.0010258162103039122	0.064804002378515	0.06038706810109463	-4.346629412010916e-05	-0.00023662695719839366	-4.287179347647885e-05	-0.00023339054600091114
2.378545107700138	0.000865633711215082	0.0008596014538506925	0.0009149950588894986	0.0009055243567373417	0.0009442221477724929	0.0009325049899242472	0.0009761337745555	0.000961789101405077	0.0010457492416556136	0.001025060782382864	0.06475035118614125	0.060337204921880425	-4.316411322943109e-05	-0.00023639779026010665	-4.25738537603651e-05	-0.00023316510581783412
2.392877038500453	0.0008651259877140192	0.0008590945290840726	0.0009144207614385419	0.0009049552396779125	0.0009436056876815898	0.0009318969590073642	0.0009754689784168776	0.0009611368691840174	0.0010449708517722665	0.0010243062051601209	0.06469674544706207	0.060287383667340544	-4.2863848997383436e-05	-0.0002361678307753745	-4.227780316640173e-05	-0.00023293888378420058
2.4072953263935135	0.0008646187022104117	0.0008585880436924654	0.0009138469982593377	0.0009043866523407847	0.0009429898285869643	0.0009312895193218351	0.0009748048648584863	0.0009604853023934714	0.0010441933556240293	0.0010235524813503344	0.06464318569638416	0.06023760483586008	-4.2565490073316614e-05	-0.00023593707822847088	-4.1983630509452585e-05	-0.00023271187938098126
2.4218004917242455	0.0008641118561863831	0.0008580819991712392	0.0009132737712018728	0.000903818596564557	0.0009423745725583999	0.0009306826729095494	0.0009741414361878705	0.0009598344032942221	0.0010434167560129314	0.0010227996136684544	0.06458967247041855	0.060187868926951826	-4.226902516438896e-05	-0.00023570553207388767	-4.169132466139841e-05	-0.00023248409206025333
2.436393057972914	0.0008636054511255882	0.0008575763970173055	0.0009127010821177108	0.0009032510741894017	0.0009417599216671428	0.000930076421813866	0.0009734786947137885	0.0009591841741483043	0.0010426410557412222	0.0010220476048298276	0.06453620630668447	0.06013817644126488	-4.197444303540021e-05	-0.00023547319173605752	-4.140087455090785e-05	-0.00023225552124436777
2.4510735517740176	0.0008630994885132798	0.0008570712387291836	0.0009121289328600631	0.0009026840870571352	0.0009411458779859795	0.0009294707680796888	0.0009728166427462958	0.0009585346172190837	0.0010418662576114684	0.0010212964575502933	0.06448278774391743	0.06008852788058862	-4.168173250855556e-05	-0.000235240056609326	-4.111226916320154e-05	-0.00023202616632581052
2.46584250293529	0.0008625939698363772	0.0008565665258070693	0.0009115573252838675	0.0009021176370112949	0.0009405324435893169	0.0009288657137535465	0.0009721552825968327	0.0009578857347713423	0.0010410923644266592	0.0010205461745462804	0.06442941732207307	0.06003892374785646	-4.139088246336853e-05	-0.00023500612605797944	-4.082549753994108e-05	-0.0002317960266676189
2.4807004444568266	0.0008620888965835286	0.0008560622597528982	0.0009109862612458564	0.0009015517258972068	0.000939919620553258	0.0009282612608836664	0.0009714946165783029	0.0009572375290713575	0.0010403193789902984	0.001019796758534901	0.06437609558233283	0.05998936454715352	-4.110188183652913e-05	-0.00023477139941704972	-4.054054877918739e-05	-0.00023156510160368682
2.4956479125503126	0.0008615842702451794	0.0008555584420704126	0.0009104157426046321	0.0009009863555620611	0.0009393074109556802	0.0009276574115200533	0.0009708346470051609	0.0009565900023869859	0.0010395473041065087	0.0010190482122340479	0.06432282306711146	0.059939850783720904	-4.081471962152916e-05	-0.00023453587599059356	-4.0257412034939294e-05	-0.00023133339043784895
2.510685446658382	0.0008610800923136414	0.0008550550742652297	0.0009098457712207429	0.000900421527854986	0.0009386958168763175	0.0009270541677145673	0.0009701753761934976	0.0009559431569877472	0.001038776142580131	0.001018300538362493	0.06426960032006158	0.0598903829639607	-4.0529384868689955e-05	-0.00023429955505296918	-3.9976076517230646e-05	-0.00023110089244438026
2.5258135894740787	0.0008605763642831552	0.0008545521578449053	0.000909276348956753	0.0008998572446271179	0.0009380848403968339	0.0009264515315209993	0.0009695168064611205	0.0009552969951449053	0.0010380058972168243	0.0010175537396399806	0.06421642788607923	0.05984096159544288	-4.0245866684811976e-05	-0.00023406243584819797	-3.969653149169666e-05	-0.0002308676068676352
2.54103288696045	0.0008600730876499609	0.0008540496943190037	0.0009087074776773208	0.0008992935077316791	0.0009374744836009078	0.0009258495049951531	0.0009688589401276445	0.0009546515191315537	0.0010372365708231671	0.0010168078187873279	0.06416330631131163	0.05979158718690936	-3.9964154232928484e-05	-0.00023382451758896527	-3.94187662794282e-05	-0.000230633532921104
2.556343888370238	0.0008595702639123666	0.0008535476851991656	0.000908139159249274	0.0008987303190240512	0.0009368647485743116	0.0009252480901949229	0.0009682017795145768	0.0009540067312227012	0.0010364681662067639	0.001016062778526526	0.06411023614316158	0.059742260248280867	-3.968423673249982e-05	-0.0002335857994591739	-3.91427702571244e-05	-0.00023039866979016055
2.571747146265715	0.0008590678945708066	0.0008530461319991666	0.0009075713955416754	0.0008981676803618411	0.0009362556374049821	0.0009246472891803637	0.0009675453269453935	0.0009533626336953458	0.001035700686176332	0.0010153186215808264	0.0640572179302949	0.05969298129066184	-3.940610345875423e-05	-0.00023334628061119633	-3.8868532856388416e-05	-0.0002301630166285651
2.5872432165386163	0.0008585659811279231	0.0008525450362349976	0.000907004188425912	0.0008976055936049685	0.0009356471521831146	0.000924047104013785	0.0009668895847456402	0.0009527192288285746	0.001034934133541824	0.001014575350674855	0.06400425222264566	0.059643750826347396	-3.912974374275374e-05	-0.00023310596016676288	-3.859604356388699e-05	-0.00022992657256040716
2.602832658430207	0.000858064525088619	0.000852044399424919	0.0009064375397757553	0.0008970440606157265	0.0009350392950012286	0.0009234475367598128	0.0009662345552430031	0.0009520765189036319	0.0010341685111145108	0.001013832968534696	0.06395133957142331	0.0595945693688274	-3.8855146971241566e-05	-0.00023286483721776663	-3.832529192117004e-05	-0.00022968933668013336
2.6185160345514573	0.000857563527960137	0.0008515442230895373	0.0009058714514674468	0.0008964830832588654	0.0009344320679542581	0.0009228485894854814	0.0009655802407674065	0.000951434506204016	0.0010334038217070976	0.0010130914778880013	0.06389848052911914	0.05954543743279474	-3.8582302586184086e-05	-0.00023262291082409847	-3.805626752414332e-05	-0.00022945130805063219
2.6342939109033563	0.0008570629912521208	0.0008510445087518688	0.000905305925379769	0.0008959226634016631	0.0009338254731396276	0.0009222502642603066	0.0009649266436510932	0.0009507931930155571	0.0010326400681338205	0.0010123508814640853	0.0638456756495114	0.05949635553414895	-3.831120008494435e-05	-0.00023238018001600635	-3.7788960023349416e-05	-0.00022921248570562103
2.6501668568973313	0.0008565629164766845	0.0008505452579374065	0.0009047409633941197	0.0008953628029139996	0.0009332195126573316	0.0009216525631563647	0.0009642737662287125	0.0009501525816265037	0.0010318772532105494	0.0010116111819940246	0.06379292548767422	0.059447324190003474	-3.804182901985531e-05	-0.0002321366437925687	-3.7523359123475125e-05	-0.0002289728686480086
2.666135445375801	0.0008560633051484814	0.0008500464721741894	0.0009041765673945897	0.000894803503668433	0.0009326141886100175	0.0009210554882483745	0.0009636216108374075	0.0009495126743276092	0.0010311153797548953	0.001010872382210758	0.06374023059998218	0.059398343918692455	-3.7774178997977e-05	-0.00023189230112127812	-3.72594545831606e-05	-0.00022873245584967283
2.6822002526328483	0.0008555641587847727	0.0008495481529928714	0.0009036127392680397	0.0008942447675402755	0.0009320095031030673	0.0009204590416137768	0.000962970179816904	0.0009488734734122176	0.0010303544505863129	0.0010101344848491903	0.06368759154411778	0.059349415239775785	-3.750823968113465e-05	-0.0002316471509393736	-3.699723621498896e-05	-0.00022849124625287653
2.6983618584350144	0.000855065478905492	0.0008490503019267844	0.0009030494809041708	0.0008936865964076638	0.0009314054582446736	0.0009198632253328102	0.0009623194755095935	0.0009482349811763447	0.001029594468526201	0.0010093974926462849	0.06363500887907925	0.05930053867404585	-3.724400078553708e-05	-0.00023140119215253607	-3.673669388513587e-05	-0.00022824923876832437
2.71462084604223	0.0008545672670333193	0.0008485529205120138	0.0009024867941956083	0.0008931289921516417	0.0009308020561459287	0.0009192680414885988	0.0009616695002606262	0.0009475971999187721	0.0010288354363980142	0.0010086614083411752	0.06358248316518471	0.05925171474353476	-3.698145208155465e-05	-0.00023115442363483285	-3.647781751315096e-05	-0.00022800643227582906
2.730977802228858	0.0008540695246937456	0.0008480560102874612	0.0009019246810379727	0.0008925719566562306	0.0009301992989209003	0.0009186734921672265	0.0009610202564179967	0.0009469601319411266	0.0010280773570273628	0.001007926234675259	0.06353001496408267	0.05920294397151901	-3.672058339381293e-05	-0.000230906844230383	-3.6220597072041116e-05	-0.00022776282562558814
2.747433317304874	0.0008535722534151403	0.000847559572794912	0.0009013631433299541	0.0008920154918085034	0.0009295971886867124	0.000918079579457817	0.0009603717463326278	0.0009463237795479663	0.0010273202332421172	0.001007191974392298	0.06347760483875603	0.059154226882527215	-3.6461384600609825e-05	-0.00023065845275055397	-3.596502258772227e-05	-0.00022751841763579694
2.763987985137163	0.0008530754547288256	0.0008470636095791104	0.0009008021829733972	0.0008914595994986681	0.0009289957275636346	0.0009174863054526213	0.0009597239723584692	0.0009456881450468756	0.0010265640678725205	0.0010064586302385291	0.0634252533535317	0.05910556400234781	-3.620384563390172e-05	-0.00023040924797540496	-3.571108413894658e-05	-0.00022727320709331478
2.780642403170963	0.0008525791301691401	0.0008465681221878219	0.0009002418018733707	0.0008909042816201365	0.0009283949176751564	0.0009168936722470925	0.0009590769368525771	0.0009450532307485424	0.0010258088637512877	0.0010057262049627581	0.06337296107408533	0.05905695585803257	-3.594795647930346e-05	-0.00023015922865463057	-3.545877185735791e-05	-0.000227027192755358
2.797397172451417	0.0008520832812735086	0.0008460731121719029	0.0008996820019382453	0.0008903495400696019	0.0009277947611480717	0.0009163016819399667	0.0009584306421752055	0.0009444190389668491	0.0010250546237137133	0.0010049947013164647	0.06332072856745112	0.059008402977906646	-3.569370717543263e-05	-0.00022990839350475745	-3.520807592687428e-05	-0.0002267803733466689
2.8142528976452668	0.0008515879095825156	0.0008455785810853742	0.0008991227850797761	0.0008897953767471208	0.0009271952601125672	0.0009157103366333515	0.0009577850906898998	0.0009437855720189644	0.001024301350597784	0.00100426412205391	0.06326855640202662	0.05895990589157359	-3.544108781409691e-05	-0.0002296567412112538	-3.495898658376073e-05	-0.00022653274756109787
2.831210187062679	0.0008510930166399676	0.0008450845304854832	0.0008985641532131718	0.000889241793556181	0.0009265964167022957	0.0009151196384327986	0.0009571402847635797	0.0009431528322254222	0.0010235490472442763	0.0010035344699322324	0.06321644514758328	0.05891146512992263	-3.5190088540065084e-05	-0.00022940427042841827	-3.471149411646973e-05	-0.0002262843140614923
2.848269652679189	0.0008505986039929687	0.0008445909619327792	0.00089800610825718	0.0008886887924037858	0.0009259982330544664	0.0009145295894473921	0.0009564962267666347	0.0009425208219102182	0.0010227977164968735	0.0010028057477115577	0.063164395375271	0.05886308122513633	-3.494069955053275e-05	-0.00022915097977699306	-3.4465588865183194e-05	-0.00022603507147839208
2.865431910157798	0.0008501046731919891	0.0008440978769911809	0.0008974486521341627	0.0008881363752005294	0.0009254007113099281	0.0009139401917898302	0.0009558529190730134	0.000941889543400895	0.0010220473612022707	0.0010020779581551024	0.06311240765762763	0.05881475471069637	-3.4692911095462325e-05	-0.00022889686784774432	-3.422126122200331e-05	-0.0002257850184121668
2.882697578871184	0.0008496112257909274	0.00084360527722804	0.0008968917867701672	0.0008875845438606664	0.0009248038536132441	0.0009133514475765001	0.0009552103640603062	0.0009412589990286247	0.0010212979842102751	0.0010013511040292706	0.06306048256858585	0.05876648612139268	-3.444671347687181e-05	-0.00022864193319793724	-3.397850163036273e-05	-0.00022553415343026795
2.900067281924058	0.0008491182633471951	0.0008431131642142243	0.0008963355140950186	0.0008870333003022054	0.0009242076621127912	0.0009127633589275748	0.0009545685641098511	0.000940629191128312	0.001020549588373932	0.0010006251881037739	0.06300862068348198	0.05871827599332817	-3.420209704886948e-05	-0.00022838617435266828	-3.3737300585010704e-05	-0.00022528247506869992
2.9175416461756507	0.0008486257874217708	0.0008426215395241716	0.0008957798360423837	0.0008864826464469682	0.0009236121389608283	0.0009121759279670807	0.0009539275216068086	0.0009400001220386667	0.0010198021765496158	0.0009999002131517206	0.062956822579062	0.05867012486392854	-3.3959052217518576e-05	-0.00022812958980558684	-3.3497648631922866e-05	-0.00022502998183232537
2.9351213022623317	0.0008481337995792834	0.0008421304047359731	0.0008952247545498607	0.000885932584220683	0.0009230172863135928	0.0009115891568229922	0.0009532872389402666	0.0009393717941023073	0.0010190557515971548	0.0009991761819497348	0.06290508883349272	0.058622033271947815	-3.3717569440507716e-05	-0.00022787217801728543	-3.325953636790224e-05	-0.0002247766721934219
2.952806884620376	0.0008476423013880724	0.0008416397614314347	0.0008946702715590494	0.0008853831155530518	0.000922423106331376	0.000911003047627308	0.0009526477185033208	0.000938744209665841	0.0010183103163799296	0.0009984530972780524	0.06285342002636615	0.05857400175747741	-3.3477639227022515e-05	-0.00022761393741629887	-3.302295444050987e-05	-0.00022452254459257026
2.970599031508854	0.0008471512944202656	0.0008411496111961515	0.0008941163890156371	0.0008848342423778348	0.0009218296011786152	0.0009104176025161388	0.0009520089626931752	0.000938117371079959	0.0010175658737649914	0.0009977309619206341	0.06280181673871066	0.05852603086195229	-3.323925213749232e-05	-0.00022735486639838265	-3.2787893547815e-05	-0.0002242675974382935
2.9884983850326714	0.0008466607802518444	0.0008406599556195757	0.0008935631088694722	0.0008842859666329251	0.0009212367730239728	0.0009098328236297879	0.0009513709739112278	0.0009374912806995233	0.0010168224266231681	0.0009970097786652682	0.06275027955299746	0.0584781211281596	-3.300239878346878e-05	-0.00022709496332687373	-3.25543444382459e-05	-0.0002240118291069737
3.006505591165733	0.000846170760462719	0.0008401707962950898	0.0008930104330746484	0.0008837382902604304	0.0009206446240404258	0.0009092487131128379	0.000950733754563168	0.0009368659408836613	0.0010160799778291792	0.0009962895503036813	0.06269880905314985	0.0584302731002466	-3.2767069827209505e-05	-0.0002268342265314971	-3.2322297910194336e-05	-0.00022375523794196384
3.0246212997742656	0.0008456812366367982	0.0008396821348200778	0.0008924583635895832	0.0008831912152067525	0.0009200531564053522	0.0009086652731142369	0.0009500973070590697	0.0009362413539958559	0.0010153385302617479	0.000995570279631647	0.06264740582455242	0.05838248732372769	-3.253325598180645e-05	-0.00022657265431000329	-3.209174481215091e-05	-0.00022349782225494774
3.0428461646402667	0.0008451922103620575	0.0008391939727959913	0.0008919069023770946	0.0008826447434226611	0.0009194623723006114	0.0009080825057873762	0.0009494616338134783	0.0009356175224040322	0.0010145980868037083	0.0009948519694490871	0.06259607045405727	0.058334764345492625	-3.230094801085284e-05	-0.00022631024492758556	-3.186267604238929e-05	-0.0002232395803258569
3.0611808434850984	0.0008447036832306119	0.0008387063118284238	0.0008913560514044838	0.0008820988768633774	0.0009188722739126338	0.00090750041329018	0.000948826737245509	0.0009349944484806525	0.001013858650342122	0.0009941346225601862	0.06254480352999481	0.058287104713815076	-3.207013672804071e-05	-0.00022604699661515903	-3.1635082548501364e-05	-0.0002229805104005389
3.079625997993227	0.0008442156568387902	0.0008382191535271833	0.0008908058126436161	0.000881553617488654	0.0009182828634325092	0.0009069189977851924	0.0009481926197789416	0.0009343721346028106	0.0010131202237683916	0.0009934182417735006	0.06249360564218273	0.05823950897836065	-3.184081299721642e-05	-0.0002257829075711093	-3.140895532751861e-05	-0.00022272061069281146
3.0981822938360946	0.0008437281327872037	0.0008377324995063616	0.0008902561880710008	0.0008810089672628532	0.0009176941430560696	0.0009063382614396578	0.0009475592838423118	0.0009337505831523194	0.0010123828099783733	0.0009927028299020655	0.06244247738193298	0.05819197769019445	-3.161296773204411e-05	-0.00022551797596029322	-3.118428542557561e-05	-0.00022245987938368517
3.116850400696155	0.0008432411126808185	0.0008372463513844074	0.0008897071796678725	0.0008804649281550285	0.0009171061149839799	0.0009057582064256122	0.0009469267318690072	0.0009331297965158074	0.0010116464118724916	0.0009919883897635082	0.062391419342061875	0.05814451140179005	-3.1386591895870425e-05	-0.00022525219991437195	-3.096106393778164e-05	-0.00022219831462133577
3.135630992291033	0.0008427545981290276	0.0008367607107841939	0.0008891587894202705	0.0008799215021390002	0.0009165187814218214	0.000905178834919962	0.0009462949662973612	0.0009325097770848059	0.0010109110323558523	0.0009912749241801518	0.062340432116899734	0.058097110667038175	-3.1161676501554464e-05	-0.00022498557753192205	-3.073928200797438e-05	-0.00022193591452124295
3.1545247463978408	0.0008422685907457212	0.0008362755793330966	0.0008886110193191202	0.0008793786911934432	0.0009159321445801805	0.0009046001491045772	0.0009456639895707472	0.0009318905272558487	0.0010101766743383577	0.0009905624359791332	0.062289516302299196	0.05804977604125379	-3.093821261110352e-05	-0.0002247181068771309	-3.051893082841803e-05	-0.0002216726771648303
3.1735323448776414	0.0008417830921493635	0.0008357909586630626	0.0008880638713603179	0.0008788364973019629	0.0009153462066747393	0.0009040221511663753	0.0009450338041376777	0.0009312720494305625	0.0010094433407348243	0.0009898509279925114	0.06223867249564473	0.05800250808118691	-3.071619133564185e-05	-0.00022444978598107346	-3.0300001639841506e-05	-0.00022140860060132495
3.192654473700048	0.0008412981039630592	0.0008353068504106797	0.0008875173475448077	0.0008782949224531751	0.0009147609699263583	0.0009034448432974049	0.0009444044124518953	0.0009306543460157583	0.0010087110344650953	0.0009891404030573775	0.062187901295862213	0.0579553073450296	-3.0495603835094948e-05	-0.0002241806128406021	-3.008248573105679e-05	-0.00022114368284623098
3.211891822967991	0.000840813627814632	0.0008348232562172559	0.0008869714498786686	0.0008777539686407931	0.0009141764365611722	0.0009028682276949392	0.0009437758169724737	0.000930037419423531	0.0010079797584541617	0.0009884308640159707	0.062137203303428264	0.05790817439242468	-3.0276441318075054e-05	-0.00022391058541884612	-2.9866374438775045e-05	-0.0002208779218814405
3.2312450869426166	0.0008403296653366918	0.0008343401777288845	0.000886426180373191	0.0008772136378637015	0.0009135926088106693	0.0009022923065615568	0.0009431480201639093	0.0009294212720713484	0.001007249515632273	0.0009877223137157863	0.06208657912038025	0.057861109784476616	-3.0058695041617484e-05	-0.00022363970164496205	-2.9651659147488657e-05	-0.00022061131565559444
3.2507149640683446	0.0008398462181667129	0.0008338576165965228	0.0008858815410449655	0.0008766739321260449	0.0009130094889117902	0.000901717082105235	0.0009425210244962227	0.0009288059063821509	0.0010065203089350615	0.0009870147550096941	0.062036029350325234	0.05781411408375861	-2.9842356310962048e-05	-0.00022336795941366172	-2.9438331289152048e-05	-0.00022034386208336088
3.2703021569980693	0.0008393632879471024	0.0008333755744760613	0.0008853375339159604	0.000876134853437305	0.0009124270791070084	0.0009011425565394335	0.0009418948324450525	0.0009281913247844423	0.0010057921413036538	0.0009863081907560464	0.061985554598450426	0.05776718785432184	-2.9627416479525298e-05	-0.00022309535658623925	-2.922638234320596e-05	-0.00022007555904643428
3.2900073726185273	0.0008388808763252752	0.0008328940530283965	0.0008847941610136051	0.0008755964038123831	0.0009118453816444246	0.0009005687320831832	0.0009412694464917523	0.0009275775297123864	0.0010050650156847917	0.0009856026238187945	0.06193515547153352	0.057720331661705905	-2.941386694836623e-05	-0.00022282189098837835	-2.901580383603622e-05	-0.0002198064043915371
3.3098313220758016	0.0008383989849537308	0.0008324130539195092	0.0008842514243708791	0.0008750585852716876	0.0009112643987778577	0.0008999956109611792	0.0009406448691234944	0.0009269645236059072	0.0010043389350309548	0.000984898057067606	0.06188483257795148	0.05767354607294689	-2.920169916622445e-05	-0.00022254756041156787	-2.8806587340980683e-05	-0.00021953639593139118
3.329774720800988	0.0008379176154901224	0.0008319325788205337	0.0008837093260263895	0.0008745213998412117	0.0009106841327669321	0.0008994231954038655	0.0009400211028333621	0.0009263523089107807	0.0010036139023004752	0.000984194493377977	0.061834586527691617	0.057626831656587954	-2.899090462933976e-05	-0.00022227236261321281	-2.8598724478273718e-05	-0.00021926553144588357
3.349838288536016	0.0008374367695973324	0.0008314526294078302	0.000883167868024456	0.0008739848495526157	0.0009101045858771687	0.0008988514876475223	0.0009393981501204502	0.0009257408880787304	0.0010028899204576583	0.0009834919356313447	0.06178441793236188	0.05758018898268816	-2.8781474881167668e-05	-0.00022199629531569065	-2.839220691459171e-05	-0.00021899380867987372
3.370022749359618	0.0008369564489435469	0.0008309732073630623	0.0008826270524151964	0.0008734489364433139	0.0009095257603800765	0.0008982804899343603	0.000938776013489965	0.0009251302635675277	0.001002166992472904	0.0009827903867152088	0.06173432740520162	0.057533618622831614	-2.8573401512160812e-05	-0.00022171935620673988	-2.818702636289347e-05	-0.00021872122534358218
3.390328831713469	0.0008364766552023277	0.0008304943143732697	0.0008820868812546085	0.0008729136625565566	0.0009089476585532418	0.000897710204512608	0.0009381546954533213	0.0009245204378410883	0.0010014451213228267	0.0009820898495232456	0.061684315561090844	0.057487121150138286	-2.8366676159585075e-05	-0.00022144154293865514	-2.798317458230226e-05	-0.00021844777911292357
3.4107572684284713	0.0008359973900526912	0.000830015952130943	0.0008815473566046582	0.0008723790299415137	0.0009083702826804235	0.0008971406336366032	0.000937534198528246	0.0009239114133695699	0.0010007243099903794	0.0009813903269554258	0.06163438301656183	0.05744069713927367	-2.8161290507301012e-05	-0.00022116285312875905	-2.778064337790112e-05	-0.0002181734676294511
3.431308796751202	0.0008355186551791789	0.0008295381223340962	0.0008810084805333614	0.0008718450406533581	0.0009077936350516412	0.0008965717795668804	0.0009369145252388751	0.0009233031926294687	0.0010000045614649731	0.0009806918219181292	0.06158453038980979	0.05739434716645803	-2.7957236285621606e-05	-0.0002208832843590136	-2.7579424600493452e-05	-0.00021789828849980153
3.4519841583705158	0.0008350404522719349	0.0008290608266863441	0.0008804702551148716	0.0008713116967533519	0.0009072177179632709	0.0008960036445702661	0.0009362956781158572	0.0009226957781037211	0.000999285878742602	0.0009799943373242682	0.06153475830070342	0.05734807180947749	-2.7754505271062463e-05	-0.00022060283417627002	-2.737951014641915e-05	-0.00021762223929580604
3.47278409944432	0.0008345627830267778	0.000828584066896975	0.0008799326824295618	0.0008707790003089287	0.0009066425337181324	0.0008954362309199651	0.0009356776596964509	0.0009220891722817988	0.000998568264825963	0.000979297876093401	0.061485067370796585	0.057301871647693334	-2.755308928618569e-05	-0.0002203215000920189	-2.7180891957374193e-05	-0.00021734531755440711
3.4937093706264992	0.0008340856491452798	0.0008281078446810269	0.0008793957645641136	0.0008702469533937801	0.0009060680846255871	0.0008948695408956558	0.0009350604725246296	0.0009214833776598115	0.0009978517227245839	0.000978602441151853	0.061435458223338985	0.057255747262053305	-2.7352980199270294e-05	-0.00022003927958141878	-2.698356202013308e-05	-0.00021706752077715885
3.514760727094002	0.0008336090523348395	0.0008276321617593629	0.0008788595036116018	0.0008697155580879408	0.0009054943730016292	0.00089430357678358	0.0009344441191511817	0.0009208783967406045	0.000997136255454944	0.0009779080354328385	0.061385931483287	0.05720969923510103	-2.715416992430872e-05	-0.0002197561700846562	-2.678751236649679e-05	-0.00021678884643086538
3.535938928574102	0.0008331329943087571	0.0008271570198587447	0.0008783239016715797	0.0008691848164778719	0.0009049214011689771	0.0008937383408766343	0.0009338286021338121	0.0009202742320338582	0.0009964218660405998	0.0009772146618765756	0.06133648777731578	0.0571637281509872	-2.695665042068071e-05	-0.00021947216900583544	-2.659273507294932e-05	-0.00021650929194658164
3.557244739371806	0.0008326574767863124	0.0008266824207119117	0.0008777889608501673	0.0008686547306565502	0.0009043491714571703	0.0008931738354744651	0.0009332139240372466	0.0009196708860561911	0.0009957085575123133	0.0009765223234304126	0.06128712773383035	0.05711783459547996	-2.6760413692872298e-05	-0.00021918727371234015	-2.6399222260494598e-05	-0.0002162288547196689
3.578678928397448	0.0008321825014928404	0.0008262083660576552	0.0008772546832601388	0.0008681253027235524	0.0009037776862026643	0.0008926100628835602	0.0009326000874333353	0.0009190683613312598	0.000994996332908176	0.0009758310230489477	0.06123785198297732	0.05707201915597597	-2.6565451790468847e-05	-0.0002189014815361101	-2.6206966094531603e-05	-0.00021594753211029438
3.600242269194432	0.0008317080701598051	0.0008257348576408924	0.000876721071021006	0.0008675965347851398	0.0009032069477489205	0.0008920470254173403	0.0009319870949011536	0.0009184666603898582	0.0009942851952737333	0.0009751407636941481	0.06118866115665748	0.057026282421511414	-2.6371756807849756e-05	-0.0002186147897727253	-2.6015958784594145e-05	-0.00021566532144276507
3.6219355399671502	0.0008312341845248796	0.0008252618972127468	0.0008761881262591101	0.0008670684289543481	0.0009026369584465058	0.0008914847253962549	0.0009313749490271083	0.000917865785770022	0.0009935751476621163	0.0009744515483354762	0.06113955588853589	0.056980624982772475	-2.617932088393518e-05	-0.00021832719568073977	-2.5826192584121888e-05	-0.00021538222000508367
3.643759523609069	0.0008307608463320206	0.000824789486530623	0.0008756558511077081	0.0008665409873510732	0.0009020677206531865	0.000890923165147876	0.0009307636524050428	0.0009172657400171303	0.000992866193134168	0.0009737633799500114	0.06109053681405556	0.05693504743210677	-2.5988136202116652e-05	-0.00021803869648273633	-2.563765979034932e-05	-0.00021509822504967024
3.6657150077309777	0.000830288057331545	0.0008243176273582814	0.0008751242477070588	0.0008660142121021568	0.0009014992367340221	0.0008903623470069899	0.0009301532076363384	0.0009166665256840063	0.0009921583347585689	0.0009730762615225729	0.06104160457044888	0.05688955036353513	-2.5798194989944817e-05	-0.00021774928936435511	-2.5450352744055965e-05	-0.00021481333379266832
3.6878027846894206	0.0008298158192802088	0.0008238463214659192	0.000874593318204514	0.0008654881053414765	0.0009009315090614641	0.0008898022733156948	0.0009295436173300236	0.0009160681453310231	0.0009914515756119712	0.0009723901960458449	0.060992759796750284	0.05684413437276211	-2.5609489519004547e-05	-0.0002174589714744879	-2.5264263829385958e-05	-0.00021452754341397262
3.710023651615288	0.0008293441339412811	0.0008233755706302421	0.0008740630647546042	0.0008649626692100292	0.0009003645400154491	0.0008892429464234921	0.0009289348841028753	0.0009154706015262022	0.0009907459187791228	0.0009717051865204984	0.060944003133807906	0.056798800057188285	-2.5422012104658193e-05	-0.00021716773992488947	-2.5079385473598254e-05	-0.0002142408510566185
3.732378410442586	0.0008288730030846261	0.0008229053766345499	0.0008735334895191311	0.0008644379058560279	0.0008997983319834993	0.0008886843686873877	0.0009283270105795304	0.0009148738968453267	0.0009900413673530034	0.0009710212359553249	0.0608953352242979	0.056753548015921786	-2.5235755105809665e-05	-0.00021687559178945603	-2.4895710146875805e-05	-0.00021395325382667085
3.7548678679373717	0.0008284024284867803	0.0008224357412688071	0.0008730045946672571	0.0008639138174349818	0.0008992328873608197	0.0008881265424719833	0.0009277199993925908	0.0009142780338720369	0.0009893379244349547	0.0009703383473673539	0.060846756712734686	0.05670837884978977	-2.50507109248177e-05	-0.0002165825241055852	-2.4713230362287397e-05	-0.00021366474879466746
3.777492835726878	0.0008279324119310258	0.0008219666663297233	0.0008724763823755902	0.0008633904061097883	0.0008986682085503914	0.0008875694701495711	0.0009271138531827271	0.0009136830151979382	0.0009886355931348068	0.0009696565237819827	0.06079826824548576	0.05666329316135073	-2.4866872007332785e-05	-0.00021628853387370417	-2.4531938675437237e-05	-0.00021337533299367606
3.8002541303288	0.0008274629552074723	0.0008214981536208304	0.0008719488548282767	0.0008628676740508213	0.000898104297963071	0.0008870131541002336	0.0009265085745987879	0.0009130888434227048	0.0009879343765710144	0.0009689757682331023	0.06074987047078418	0.05661829155490569	-2.4684230841880844e-05	-0.00021599361805554884	-2.4351827684246374e-05	-0.0002130850034194054
3.823152573180761	0.0008269940601131359	0.000821030204952563	0.0008714220142170935	0.0008623456234360227	0.0008975411580176932	0.0008864575967119397	0.0009259041662979106	0.0009124955211541892	0.0009872342778707917	0.0009682960837632293	0.06070156403874142	0.056573374636511846	-2.4502779959773013e-05	-0.00021569777357499653	-2.417289002878617e-05	-0.0002127937570302052
3.8461889906699622	0.0008265257284520176	0.0008205628221423374	0.0008708958627415377	0.000861824256450992	0.0008969787911411656	0.0008859028003806433	0.0009253006309456287	0.0009119030510085268	0.0009865353001702437	0.0009676174734236316	0.060653349601360707	0.05652854301399377	-2.4322511935005037e-05	-0.00021540099731867657	-2.3995118391163806e-05	-0.0002125015907472605
3.8693642141629967	0.000826057962035182	0.0008200960070146281	0.0008703704026089167	0.0008613035752890747	0.0008964171997685687	0.0008853487675103782	0.0009246979712159799	0.0009113114356102412	0.0009858374466145015	0.0009669399402744585	0.06060522781255105	0.05648379729695647	-2.4143419383997056e-05	-0.00021510328613519314	-2.3818505495310643e-05	-0.00021220850145484138
3.892679080035866	0.0008255907626808335	0.0008196297614010463	0.0008698456360344375	0.0008607835821514519	0.0008958563863432542	0.0008847955005133562	0.0009240961897916133	0.0009107206775923507	0.0009851407203578532	0.0009662634873848676	0.060557199328140174	0.05643913809679797	-2.3965494965309114e-05	-0.00021480463683429263	-2.364304410667345e-05	-0.00021191448599874874
3.9161344297041563	0.0008251241322144016	0.0008191640871404235	0.0008693215652413039	0.0008602642792472357	0.0008952963533169487	0.0008842430018100696	0.0009234952893639055	0.0009101307795964799	0.000984445124563888	0.0009655881178331606	0.06050926480588859	0.0563945660267213	-2.378873137950585e-05	-0.00021450504618739097	-2.346872703210337e-05	-0.00021161954118709136
3.9397311096534064	0.0008246580724686161	0.0008186989860788875	0.0008687981924608046	0.000859745668793556	0.0008947371031498509	0.0008836912738293857	0.0009228952726330664	0.0009095417442729639	0.0009837506624056252	0.0009649138347069109	0.06046142490550272	0.05635008170174833	-2.361312136907323e-05	-0.00021420451092793447	-2.3295547119717153e-05	-0.00021132366379045253
3.963469971469652	0.0008241925852835879	0.0008182344600699427	0.0008682755199324049	0.0008592277530156534	0.0008941786383107321	0.0008831403190086477	0.0009222961423082508	0.0009089535742809583	0.0009830573370656537	0.0009642406411030951	0.060413680288650976	0.05630568573873255	-2.3438657717995276e-05	-0.00021390302774998426	-2.3123497258543263e-05	-0.00021102685054044668
3.987351871870168	0.000823727672506892	0.0008177705109745532	0.0008677535499038441	0.0008587105341469736	0.0008936209612770415	0.000882590139793777	0.0009216979011076734	0.0009083662722885503	0.0009823651517362729	0.0009635685401282307	0.060366031618975594	0.0562613787563717	-2.3265333251712428e-05	-0.00021360059330866044	-2.2952570378480253e-05	-0.00021072909813085738
4.01137767273438	0.0008232633359936441	0.0008173071406612197	0.0008672322846312239	0.0008581940144292555	0.0008930640745350039	0.0008820407386393688	0.0009211005517587164	0.0009077798409728647	0.0009816741096196266	0.0009628975348985021	0.060318479562108014	0.05621716137522184	-2.309314083693073e-05	-0.0002132972042205028	-2.2782759450050427e-05	-0.00021043040321702677
4.035548241134971	0.0008227995776065837	0.0008168443510060618	0.0008667117263791042	0.0008576781961126273	0.0008925079805797232	0.0008814921180087968	0.0009205040969980456	0.0009071942830201778	0.0009809842139278462	0.0009622276285399002	0.060271024785684205	0.05617303421771077	-2.29220733813304e-05	-0.0002129928570623607	-2.2614057484163924e-05	-0.0002101307624153559
4.059864449369175	0.0008223363992161548	0.0008163821438928993	0.0008661918774205967	0.000857163081455698	0.0008919526819152862	0.000880944280374312	0.0009199085395717214	0.0009066096011260252	0.0009802954678831879	0.0009615588241883549	0.060223667959357616	0.05612899790815089	-2.2752123833499893e-05	-0.00021268754837208692	-2.2446457532038916e-05	-0.0002098301723038598
4.08432717499025	0.0008218738027005852	0.0008159205212133309	0.0008656727400374576	0.0008566486727256491	0.000891398181054862	0.0008803972282171436	0.0009193138822353123	0.000906025797995313	0.0009796078747181746	0.000960891124989869	0.06017640975481565	0.05608505307275395	-2.258328518259939e-05	-0.00021238127464756618	-2.227995268488936e-05	-0.00020952862942116846
4.108937300839158	0.000821411789945972	0.0008154594848668202	0.0008651543165201861	0.0008561349721983332	0.000890844480520812	0.0008798509640276042	0.0009187201277540128	0.0009054428763424334	0.000978921437675739	0.0009602245341006586	0.06012925084579377	0.05604120033964443	-2.2415550458263628e-05	-0.00021207403234710376	-2.2114536073758462e-05	-0.00020922613026680414
4.133695715076422	0.0008209503628463582	0.0008149990367607725	0.0008646366091681133	0.0008556219821583622	0.0008902915828447852	0.0008793054903051884	0.0009181272789027517	0.0009048608388913706	0.0009782361600093627	0.0009595590546872842	0.06008219190809092	0.05599744033887314	-2.2248912730366e-05	-0.00021176581788889814	-2.1950200869369496e-05	-0.000208922671300793
4.15860331121418	0.0008204895233038216	0.0008145391788106225	0.0008641196202895065	0.0008551097048992089	0.000889739490567833	0.0008787608095586803	0.0009175353384663166	0.000904279688375822	0.0009775520449832248	0.0009588946899267966	0.06003523361958471	0.055953773702432784	-2.2083365108827718e-05	-0.00021145662765081896	-2.178694028193498e-05	-0.00020861824894388703
4.183660988148428	0.000820029273228549	0.0008140799129399099	0.0008636033522016549	0.0008545981427232937	0.0008891882062405044	0.0008782169243062507	0.0009169443092394597	0.0009036994275393021	0.000976869095872339	0.0009582314430068647	0.05998837666024706	0.05591020106427131	-2.191890074347211e-05	-0.00021114645797107312	-2.1624747560924223e-05	-0.00020831285957709222
4.208869650191461	0.0008195696145389266	0.0008136212410803685	0.0008630878072309745	0.000854087297942088	0.0008886377324229582	0.0008776738370755679	0.0009163541940270234	0.0009031200591352652	0.000976187315962705	0.0009575693171259249	0.05994162171216033	0.05586672306030642	-2.175551282374011e-05	-0.00021083530514656723	-2.1463615994886387e-05	-0.00020800649954128003
4.2342302071045115	0.0008191105491616174	0.0008131631651720045	0.0008625729877130987	0.0008535771728762036	0.0008880880716850662	0.0008771315504038958	0.0009157649956440507	0.0009025415859272141	0.0009755067085514486	0.0009569083154933135	0.059894969459532314	0.05582334032844179	-2.159319457863476e-05	-0.00021052316543446192	-2.130353891132905e-05	-0.00020769916513785347
4.259743574130585	0.0008186520790316458	0.0008127056871631813	0.0008620588959929775	0.0008530677698554917	0.0008875392266065168	0.0008765900668382019	0.0009151767169159054	0.0009019640106888155	0.0009748272769469708	0.0009562484413294098	0.059848420588713064	0.055780053508579015	-2.1431939276384676e-05	-0.00021021003505042324	-2.1144509676405965e-05	-0.0002073908526273871
4.285410672027485	0.0008181942060924829	0.0008122488090107033	0.0008615455344249761	0.0008525590912191402	0.0008869911997769287	0.0008760493889352624	0.0009145893606783914	0.0009013873362040191	0.0009741490244690949	0.0009555896978657796	0.059801975788210095	0.05573686324263519	-2.1271740224287905e-05	-0.0002098959101689002	-2.098652169478521e-05	-0.0002070815582299046
4.311232427101037	0.0008177369322961281	0.0008117925326799003	0.0008610329053729711	0.0008520511393157695	0.0008864439937959519	0.0008755095192617684	0.0009140029297778705	0.0009008115652671724	0.0009734719544492142	0.0009549320883453154	0.059755635748706314	0.055693770174558316	-2.111259076859745e-05	-0.00020958078692343007	-2.0829568409513888e-05	-0.00020677127812535057
4.337209771238533	0.0008172802596031956	0.0008113368601447093	0.0008605210112104506	0.0008515439165035292	0.0008858976112733803	0.0008749704603944296	0.0009134174270713825	0.0009002367006831351	0.000972796070230442	0.0009542756160223788	0.059709401163074764	0.05565077495034018	-2.095448429424024e-05	-0.00020926466140583355	-2.067364330179261e-05	-0.0002064600084527024
4.363343641942354	0.0008168241899829957	0.0008108817933877604	0.0008600098543206098	0.0008510374251501967	0.0008853520548292565	0.0008744322149200832	0.000912832855426764	0.0008996627452673986	0.0009721213751677587	0.0009536202841629454	0.059663272726397244	0.05560787821803421	-2.0797414224744265e-05	-0.00020894752966696406	-2.0518739890711818e-05	-0.00020614774530960944
4.389634982363801	0.0008163687254136201	0.0008104273344004626	0.000859499437096452	0.0008505316676332765	0.0008848073270939812	0.000873894785435802	0.0009122492177227685	0.0008990897018462049	0.0009714478726281634	0.0009529660960447511	0.0596172511359793	0.055565080627770304	-2.0641374021888176e-05	-0.00020862938771504247	-2.0364851733161576e-05	-0.00020583448475242072
4.416084741337141	0.0008159138678820304	0.0008099734851830867	0.0008589897619408903	0.0008500266463400983	0.0008842634307084259	0.0008733581745490004	0.0009116665168491925	0.0008985175732566638	0.0009707755659908281	0.0009523130549574345	0.05957133709136916	0.05552238283177	-2.0486357185604126e-05	-0.00020831023151640649	-2.0211972423651164e-05	-0.00020552022279671234
4.442693873413836	0.0008154596193841379	0.000809520247744851	0.0008584808312668425	0.0008495223636679133	0.0008837203683240386	0.0008728223848775421	0.0009110847557069908	0.0008979463623468711	0.0009701044586472458	0.0009516611642026843	0.0595255312943741	0.055479785484364885	-2.0332357253821653e-05	-0.00020799005699556616	-2.0060095594055805e-05	-0.00020520495541614947
4.469463338897009	0.0008150059819248942	0.0008090676241040081	0.0008579726474973367	0.0008490188220239981	0.0008831781426029574	0.0008722874190498514	0.0009105039372084044	0.0008973760719760311	0.0009694345540013866	0.0009510104270943882	0.05947983444907756	0.05543728924200999	-2.0179367802200532e-05	-0.00020766886003412144	-1.9909214913484824e-05	-0.0002048886785425419
4.49639410387609	0.0008145529575183728	0.0008086156162879285	0.0008574652130656083	0.0008485160238257508	0.0008826367562181194	0.0008717532797050188	0.0009099240642770803	0.0008968067050145736	0.0009687658554698501	0.0009503608469587768	0.059434247261857996	0.05539489476330188	-2.0027382444023217e-05	-0.00020734663647153928	-1.9759324088028385e-05	-0.0002045713880655109
4.523487140261684	0.000814100548187858	0.0008081642263331912	0.0008569585304152029	0.000848013971500796	0.0008820962118533723	0.0008712199694929169	0.0009093451398481964	0.0008962382643442802	0.0009680983664820217	0.000949712427134579	0.059388770441405725	0.05535260270899502	-1.9876394829917293e-05	-0.00020702338210393245	-1.961041686066381e-05	-0.00020425307983282237
4.550743425820648	0.0008136487559659308	0.0008077134562856637	0.0008564526020000791	0.0008475126674870792	0.0008815565122035891	0.0008706874910743026	0.000908767166868588	0.0008956707528583987	0.000967432090480228	0.0009490651709731639	0.05934340469874177	0.055310413742018213	-1.9726398647685467e-05	-0.00020669909268403175	-1.946248701100925e-05	-0.00020393374964958189
4.578163944211368	0.0008131975828945568	0.0008072633082005968	0.00085594743028471	0.0008470121142329759	0.0008810176599747798	0.0008701558471209373	0.0009081901482968708	0.0008951041734617737	0.0009667670309198948	0.0009484190818386998	0.05929815074723506	0.05526832852749166	-1.9577387622218834e-05	-0.00020637376392201867	-1.9315528355139805e-05	-0.00020361339327820693
4.605749685019276	0.0008127470310251701	0.0008068137841427043	0.0008554430177441844	0.0008465123141973863	0.0008804796578842016	0.0008696250403156895	0.000907614087103567	0.0008945385290709629	0.0009661031912697022	0.0009477741631082983	0.05925300930262271	0.05522634773274489	-1.9429355515257485e-05	-0.0002060473914847205	-1.9169534745478237e-05	-0.0002032920064388155
4.633501643792551	0.0008122971024187632	0.0008063648861862551	0.0008549393668643106	0.0008460132698498414	0.0008799425086604747	0.0008690950733526529	0.000907038986271231	0.0008939738226143632	0.0009654405750117448	0.0009471304181721702	0.05920798108302665	0.05518447202733227	-1.928229612511642e-05	-0.00020571997099441686	-1.9024500070489656e-05	-0.00020296958480764404
4.6614208220780515	0.000811847799145976	0.0008059166164151605	0.0008544364801417231	0.0008455149836706061	0.0008794062150436992	0.0008685659489372575	0.0009064648487945804	0.0008934100570323374	0.0009647791856416938	0.0009464878504337808	0.05916306680897389	0.0551427020830528	-1.9136203286586675e-05	-0.00020539149802989431	-1.888041825459999e-05	-0.0002026461240182409
4.689508227457455	0.00081139912328718	0.0008054689769230606	0.0008539343600839813	0.0008450174581507797	0.0008788707797855653	0.0008680376697863805	0.0009058916776806186	0.0008928472352773342	0.0009641190266689525	0.000945846463309999	0.05911826720341561	0.055101038573965526	-1.899107087077398e-05	-0.00020506196812575261	-1.8737283257972207e-05	-0.00020232161966041162
4.717764873583629	0.000810951076932571	0.000805021969813416	0.0008534330092096795	0.0008445206957924029	0.0008783362056494733	0.0008675102386284649	0.0009053194759487682	0.0008922853603140202	0.0009634601016168234	0.0009452062602312586	0.05907358299174514	0.05505948217641012	-1.884689278484203e-05	-0.00020473137677207154	-1.8595089076327634e-05	-0.0002019960672803578
4.746191780217212	0.0008105036621822554	0.0008045755971995919	0.0008529324300485481	0.0008440246991085579	0.0008778024954106461	0.0008669836582036276	0.0009047482466309972	0.0008917244351193987	0.0009628024140226674	0.0009445672446417078	0.059029014901819186	0.055018033569022164	-1.870366297188411e-05	-0.00020439971941446644	-1.8453829740819327e-05	-0.0002016694623806492
4.774789973263409	0.0008100568811463404	0.0008041298612049528	0.0008524326251415618	0.0008435294706234771	0.0008772696518562486	0.0008664579312637786	0.0009041779927719514	0.0008911644626829438	0.0009621459674380691	0.0009439294199993727	0.058984563663976766	0.054976693432753604	-1.8561375410721878e-05	-0.0002040669914538107	-1.8313499317704207e-05	-0.00020134180041894711
4.803560484809025	0.0008096107359450213	0.0008036847639629488	0.0008519335970410423	0.0008430350128726466	0.0008767376777855022	0.0008659330605727372	0.0009036087174290814	0.0008906054460067247	0.0009614907654289986	0.0009432927897763119	0.05894023001105885	0.05493546245089017	-1.8420024115719733e-05	-0.00020373318824556952	-1.8174091908323975e-05	-0.0002010130768088092
4.832504353159697	0.000809165228708676	0.000803240307617207	0.0008514353483107704	0.0008425413284029121	0.0008762065760098064	0.0008654090489063452	0.0009030404236727797	0.0008900473881055348	0.000960836811575983	0.0009426573574587763	0.0588960146784287	0.05489434130907019	-1.8279603136581862e-05	-0.00020339830509999435	-1.8035601648884805e-05	-0.00020068328691960624
4.861622622877388	0.0008087203615779498	0.0008027964943216195	0.000850937881526087	0.0008420484197725835	0.0008756763493528542	0.0008648858990525841	0.0009024731145865077	0.0008894902920070204	0.0009601841094742669	0.000942023126547368	0.05885191840399306	0.05485333069530418	-1.8140106558229077e-05	-0.00020306233728192846	-1.7898022710214484e-05	-0.00020035242607541193
4.890916344818065	0.0008082761367038506	0.0008023533262404381	0.0008504411992740058	0.0008415562895515447	0.0008751470006507526	0.0008643636138116952	0.0009019067932669322	0.0008889341607518123	0.0009595326627339845	0.0009413901005572042	0.05880794192822124	0.05481243129999351	-1.800152850057503e-05	-0.00020272528001036294	-1.7761349297654855e-05	-0.0002000204895554747
4.9203865761696335	0.0008078325562478354	0.0008019108055483604	0.0008499453041533166	0.0008410649403213569	0.0008746185327521416	0.0008638421959962925	0.000901341462824057	0.0008883789973936531	0.0009588824749803248	0.0009407582830180753	0.05876408599416857	0.05477164381594911	-1.786386311833539e-05	-0.00020238712845813134	-1.762557565084151e-05	-0.0001996874725934128
4.950034380490085	0.0008073896223819067	0.0008014689344306274	0.0008494501987747004	0.0008405743746753716	0.0008740909485183171	0.0008633216484314879	0.0009007771263813593	0.0008878248049995343	0.0009582335498537069	0.0009401276774746127	0.05872035134749288	0.05473096893841232	-1.772710460089255e-05	-0.00020204787775199295	-1.7490696043540727e-05	-0.0001993533703774364
4.979860827745887	0.0008069473372886983	0.0008010277150831081	0.0008489558857608307	0.0008400845952188327	0.0008735642508233471	0.0008628019739550038	0.0009002137870759223	0.0008872715866498212	0.0009575858910099438	0.0009394982874864472	0.05867673873648141	0.05469040736507324	-1.759124717208918e-05	-0.00020170752297210548	-1.7356704783507218e-05	-0.00019901817805012545
5.009866994350591	0.000806505703161573	0.0008005871497123984	0.0008484623677464905	0.0008395956045689903	0.0008730384425541988	0.0008622831754172976	0.0008996514480585748	0.0008867193454383926	0.0009569395021204216	0.0009388701166283807	0.05863324891206779	0.054649959796092544	-1.7456285090051288e-05	-0.0002013660591518307	-1.7223596212251682e-05	-0.0001986818907077914
5.040053963203681	0.0008060647222047098	0.000800147240535908	0.0008479696473786767	0.0008391074053552067	0.0008725135266108564	0.0008617652556816791	0.0008990901124940241	0.0008861680844727688	0.0009562943868722663	0.0009382431684905454	0.05858988262785679	0.05460962693411895	-1.732221264696618e-05	-0.00020102348127712388	-1.709136470486039e-05	-0.00019834450340011633
5.070422823729659	0.0008056243966332031	0.00079970798978196	0.0008474777273167179	0.0008386200002190707	0.0008719895059064505	0.0008612482176244364	0.0008985297835609996	0.0008856178068742536	0.0009556505489685265	0.0009376174466785791	0.05854664064014401	0.05456940948431333	-1.7189024169025208e-05	-0.00020067978428731092	-1.6960004669913653e-05	-0.00019800601113093008
5.100974671917351	0.0008051847286731468	0.0007992693996898751	0.0008469866102323761	0.0008381333918145006	0.0008714663833673712	0.0008607320641349491	0.0008979704644523819	0.0008850685157780585	0.0009550079921283367	0.0009369929548137837	0.058503523707940104	0.05452930815436577	-1.7056714016161836e-05	-0.00020033496307420018	-1.6829510549232554e-05	-0.00019766640885707232
5.131710610359471	0.0008047457205617373	0.0007988314725100748	0.0008464962988099685	0.0008376475828078633	0.000870944161933404	0.0008602167981158208	0.0008974121583753523	0.0008845202143334498	0.0009543667200871069	0.0009363696965333047	0.058460532592991964	0.05448932365451841	-1.692527658178622e-05	-0.0001999890124806114	-1.669987681763782e-05	-0.00019732569148742107
5.1626317482924104	0.000804307374547362	0.0007983942105041701	0.0008460067957464747	0.0008371625758780819	0.0008704228445578489	0.0008597024224829965	0.0008968548685515271	0.0008839729057038795	0.0009537267365966924	0.0009357476754902954	0.05841766805980583	0.05444945669758593	-1.6794706292854594e-05	-0.00019964192730290153	-1.6571097982993194e-05	-0.0001969838538848634
5.193739201636265	0.0008038696928896927	0.0007979576159450556	0.0008455181037516485	0.0008366783737167455	0.0008699024342076441	0.0008591889401658847	0.0008962985982170975	0.0008834265930671221	0.0009530880454255727	0.0009351268953540887	0.05837493087567081	0.05440970799897736	-1.666499760946509e-05	-0.00019929370228816135	-1.6443168585816847e-05	-0.0001966408908638806
5.225034093035115	0.0008034326778597859	0.0007975216911170086	0.0008450302255481371	0.000836194979028228	0.000869382933863499	0.0008586763541074882	0.0008957433506229767	0.0008828812796154181	0.0009524506503590372	0.0009345073598103743	0.05833232181068093	0.05437007827671702	-1.653614502476579e-05	-0.0001989443321348816	-1.6316083199212003e-05	-0.0001962967971912699
5.256517551897525	0.0008029963317401709	0.0007970864383157794	0.000844543163871589	0.0008357123945297953	0.0008688643465200151	0.0008581646672645228	0.0008951891290349363	0.0008823369685556077	0.0009518145551993595	0.0009338890725613667	0.05828984163775969	0.05433056825146679	-1.6408143064800332e-05	-0.0001985938114927588	-1.6189836428670903e-05	-0.00019595156758575594
5.288190714437326	0.0008025606568249526	0.000796651859848692	0.0008440569214707759	0.0008352306229517241	0.0008683466751858192	0.0008576538826075488	0.0008946359367337571	0.0008817936631092762	0.0009511797637659879	0.0009332720373259858	0.05824749113268353	0.054291178646548185	-1.628098628834486e-05	-0.00019824213496288934	-1.6064422911910015e-05	-0.00019560519671746324
5.320054723714605	0.0008021256554198987	0.0007962179580347363	0.0008435715011076983	0.0008347496670374127	0.0008678299228836848	0.000857144003121093	0.000894083777015363	0.0008812513665128899	0.0009505462798957186	0.0009326562578400296	0.058205271074105246	0.05425191018796371	-1.6154669286663412e-05	-0.0001978892970962154	-1.59398373187139e-05	-0.0001952576792082772
5.352110729676963	0.0008016913298425461	0.0007957847352046666	0.0008430869055577136	0.0008342695295434978	0.0008673140926506713	0.0008566350318037787	0.0008935326531909791	0.0008807100820179417	0.0009499141074428931	0.0009320417378563522	0.058163182243579165	0.05421276360442101	-1.6029186683377827e-05	-0.0001975352923939966	-1.5816074350758283e-05	-0.00019490900963092805
5.384359889201005	0.0008012576824222887	0.0007953521937010974	0.0008426031376096419	0.000833790213239969	0.0008667991875382445	0.000856126971668452	0.0008929825685872665	0.0008801698128910909	0.0009492832502795732	0.0009314284811450423	0.05812122542558542	0.05417373962735409	-1.5904533134330698e-05	-0.00019718011530803214	-1.569312874138279e-05	-0.00019455918250860238
5.41680336613411	0.0008008247155004813	0.0007949203358786042	0.0008421202000658912	0.0008333117209102886	0.0008662852106124147	0.0008556198257423141	0.0008924335265464771	0.0008796305624143111	0.0009486537122957374	0.0009308164914936064	0.05807940140755402	0.05413483899094729	-1.5780703327377202e-05	-0.00019682376023955062	-1.5570995255531975e-05	-0.00019420819231555364
5.44944233133642	0.0008003924314305315	0.0007944891641038154	0.0008416380957425685	0.0008328340553515022	0.0008657721649538614	0.0008551135970670445	0.0008918855304265951	0.0008790923338850281	0.0009480254973994621	0.0009302057727071423	0.05803771097989089	0.054096062432157796	-1.565769198219255e-05	-0.00019646622153890458	-1.544966868949338e-05	-0.00019385603347565894
5.482277962723094	0.000799960832578004	0.0007940586807555186	0.0008411568274696069	0.0008323572193743644	0.0008652600536580749	0.0008546082886989403	0.0008913385836014939	0.0008785551306162736	0.0009473986095171202	0.0009295963286085321	0.05799615493600196	0.054057410690740076	-1.553549385015056e-05	-0.00019610749350612577	-1.5329143870784767e-05	-0.00019350270036325168
5.515311445306831	0.0007995299213207111	0.0007936288882247496	0.000840676398090873	0.0008318812158034468	0.0008647488798354772	0.0008541039037090357	0.0008907926894610756	0.0008780189559368212	0.0009467730525935613	0.0009289881630386123	0.05795473407232106	0.05401888450926925	-1.5414103714150168e-05	-0.00019574757038998136	-1.5209415657982395e-05	-0.0001931481873022889
5.548543971240616	0.0007990997000488202	0.0007931997889149014	0.0008401968104642992	0.0008314060474772675	0.000864238646611568	0.0008536004451832453	0.0008902478514114321	0.0008774838131913439	0.0009461488305923168	0.0009283812798563718	0.05791344918833321	0.05398048463316432	-1.5293516388383e-05	-0.00019538644638730784	-1.5090478940497226e-05	-0.00019279248856551856
5.581976739860765	0.0007986701711649464	0.0007927713852418164	0.0008397180674619946	0.0008309317172484022	0.0008637293571270506	0.0008530979162224883	0.0008897040728749885	0.0008769497057405545	0.0009455259474957837	0.0009277756829391287	0.05787230108660212	0.053942211810714055	-1.5173726718253552e-05	-0.0001950241156436494	-1.4972328638482996e-05	-0.00019243559837506252
5.615610957730194	0.000798241337084257	0.0007923436796338922	0.000839240171970372	0.00083045822798361	0.0008632210145379729	0.0008525963199428276	0.0008891613572906624	0.0008764166369613596	0.0009449044073054285	0.0009271713761827232	0.05783129057279736	0.053904066793100176	-1.5054729580146753e-05	-0.000194660572252231	-1.4854959702640183e-05	-0.00019207751090188907
5.649447838681973	0.0007978132002345675	0.0007919166745321762	0.0008387631268902655	0.0008299855825639492	0.0008627136220158595	0.0008520956594755985	0.0008886197081140112	0.0008758846102470052	0.0009442842140419756	0.0009265683635017011	0.05779041845571922	0.053866050334423064	-1.4936519881301319e-05	-0.00019429581025409703	-1.4738367114063358e-05	-0.0001917182202654244
5.6834886038631165	0.0007973857630564462	0.0007914903723904731	0.0008382869351370565	0.0008295137838849035	0.0008622071827478519	0.0008515959379675484	0.0008880791288173918	0.0008753536290072321	0.0009436653717456129	0.000925966648829509	0.057749685547327206	0.05382816319172646	-1.4819092559603328e-05	-0.0001939298236373066	-1.4622545884034749e-05	-0.00019135772053271993
5.717734481778674	0.0007969590280033137	0.0007910647756754421	0.000837811599640795	0.0008290428348565014	0.0008617016999368456	0.0008510971585809707	0.0008875396228901143	0.0008748236966684249	0.0009430478844761878	0.0009253662361186829	0.05770909266276707	0.05379040612502299	-1.4702442583520298e-05	-0.00019356260633779376	-1.4507491053947913e-05	-0.0001909960057196458
5.75218670833605	0.0007965329975415402	0.0007906398868666975	0.0008373371233463194	0.0008285727384034363	0.0008611971768016235	0.0008505993244938382	0.000887001193838594	0.0008742948166737623	0.0009424317563134046	0.0009247671293410377	0.05766864062039849	0.05375277989731955	-1.4586564951747302e-05	-0.00019319415223681413	-1.4393197695071816e-05	-0.00019063306978892025
5.786846526889619	0.0007961076741505592	0.0007902157084569165	0.0008368635092133925	0.0008281034974651964	0.000860693616577009	0.0008501024388999464	0.0008864638451865207	0.0008737669924833769	0.0009418169913570382	0.0009241693324878677	0.057628330241822276	0.053715285274643206	-1.4471454693231259e-05	-0.0001928244551628877	-1.42796609083444e-05	-0.00019026890664999851
5.821715188285586	0.0007956830603229544	0.0007897922429519393	0.0008363907602168108	0.0008276351149961848	0.0008601910225139876	0.0008496065050090484	0.000885927580475002	0.0008732402275745078	0.0009412035937271232	0.0009235728495701385	0.05758816235191026	0.05367792302606871	-1.4357106866947147e-05	-0.00019245350889066093	-1.4166875824367375e-05	-0.00018990351016007212
5.856793950907131	0.0007952591585645773	0.0007893694928708706	0.0008359188793465452	0.0008271675939658439	0.0008596893978798662	0.0008491115260469928	0.0008853924032627366	0.000872714525441653	0.0009405915675641724	0.0009229776846186827	0.05754813777883173	0.053640693923742995	-1.4243516561639538e-05	-0.00019208130713965765	-1.4054837603130407e-05	-0.00018953687412276432
5.892084080719833	0.0007948359713946403	0.0007889474607461862	0.0008354478696078571	0.0008267009373587817	0.0008591887459584022	0.0008486175052558654	0.000884858317126166	0.0008721898895967293	0.0009399809170293746	0.0009223838416843989	0.0575082573540845	0.05360359874291334	-1.4130678895817386e-05	-0.00019170784357552817	-1.3943541433830697e-05	-0.0001891689922873252
5.927586851317345	0.0007944135013458276	0.0007885261491238378	0.0008349777340214323	0.0008262351481749003	0.0008586890700499547	0.0008481244458941311	0.0008843253256596413	0.0008716663235692316	0.0009393716463048088	0.0009217913248384537	0.057468521912522115	0.05356663826195423	-1.4018589017495559e-05	-0.00019133311180882795	-1.3832982534807067e-05	-0.0001887998583494921
5.963303543967366	0.0007939917509643935	0.0007881055605633547	0.0008345084756235033	0.0008257702294295187	0.0008581903734716211	0.0008476323512367711	0.0008837934324755814	0.0008711438309063874	0.0009387637595936486	0.0009212001381724784	0.057428932292384695	0.05352981326239454	-1.3907242104035239e-05	-0.00019095710539446253	-1.3723156153331792e-05	-0.00018842946595057364
5.999235447657878	0.0007935707228102744	0.0007876856976379517	0.0008340400974659847	0.0008253061841535028	0.0008576926595573909	0.0008471412245754298	0.0008832626412046432	0.0008706224151733195	0.0009381572611203809	0.0009206102857987741	0.0573894893353286	0.05349312452894528	-1.3796633362019028e-05	-0.00019057981783213163	-1.3614057565405902e-05	-0.00018805780867661714
6.035383859143656	0.0007931504194571862	0.0007872665629346353	0.0008335726026165945	0.0008248430153933949	0.0008571959316582801	0.0008466510692185564	0.0008827329554958778	0.000870102079953207	0.000937552155131009	0.0009200217718505153	0.057350193886455625	0.0534565728495275	-1.3686758027110432e-05	-0.00019020124256566295	-1.3505682075705405e-05	-0.00018768488005899142
6.071750082993084	0.0007927308434927371	0.0007868481590543085	0.0008331059941589919	0.0008243807262115407	0.000856700193142488	0.0008461618884915485	0.0008822043790169056	0.0008695828288474463	0.0009369484458932764	0.0009194346004819557	0.057311046794345184	0.05342015901530073	-1.357761136377457e-05	-0.00018982137298173551	-1.3398025017333226e-05	-0.00018731067357349862
6.108335431635222	0.0007923119975185306	0.0007864304886118786	0.0008326402751929041	0.0008239193196862194	0.0008562054473955388	0.0008456736857368982	0.0008816769154540771	0.0008690646654758148	0.0009363461376968771	0.0009188487758686336	0.057272048911082986	0.05338388382069242	-1.3469188665264295e-05	-0.0001894402024110453	-1.3291081751706443e-05	-0.0001869351826401522
6.145141225407182	0.0007918938841502736	0.0007860135542363647	0.0008321754488342588	0.0008234587989117766	0.0008557116978204321	0.0008451864643143376	0.0008811505685126444	0.0008685475934766343	0.0009357452348536763	0.000918264302207581	0.0572332010922946	0.05334774806342436	-1.3361485253387748e-05	-0.00018905772412694533	-1.3184847668394964e-05	-0.00018655840062276052
6.182168792601758	0.0007914765060178835	0.0007855973585710055	0.0008317115182153173	0.0008229991669987528	0.0008552189478377917	0.0008447002276009862	0.0008806253419169292	0.0008680316165069379	0.0009351457416979281	0.0009176811837175353	0.05719450419717475	0.053311752544545565	-1.325449647837304e-05	-0.00018867393134561206	-1.3079318184946315e-05	-0.00018618032082851066
6.2194194695153895	0.0007910598657655962	0.0007851819042733686	0.0008312484864848071	0.000822540427074018	0.0008547272008860151	0.0008442149789914992	0.0008801012394104939	0.0008675167382426345	0.0009345476625864966	0.0009170994246391478	0.0571559590885206	0.053275898068457894	-1.3148217718698257e-05	-0.00018828881722540713	-1.297448874678156e-05	-0.0001858009365081903
6.256894600496366	0.0007906439660520741	0.0007847671940154571	0.0008307863568080553	0.0008220825822809023	0.0008542364604214253	0.0008437307218982134	0.000879578264756312	0.0008670029623786768	0.0009339510018990779	0.0009165190292351985	0.057117566632763364	0.05324018544294944	-1.3042644380911045e-05	-0.0001879023748660169	-1.2870354826969785e-05	-0.00018542024085471676
6.294595537993358	0.0007902288095505181	0.0007843532304838243	0.0008303251323671273	0.0008216256357793337	0.0008537467299184259	0.000843247459751303	0.0008790564217369456	0.000866490292629233	0.000933355764038429	0.0009159400017908127	0.05707932770000132	0.05320461547922268	-1.2937771899545342e-05	-0.00018751459730936837	-1.276691192613269e-05	-0.0001850382270038864
6.332523642604218	0.0007898143989487711	0.000783940016379676	0.0008298648163609547	0.0008211695907459658	0.0008532580128696469	0.000842765195998922	0.0008785357141547104	0.0008659787327278495	0.0009327619534305836	0.0009153623466136709	0.05704124316403131	0.053169188991925416	-1.2833595736918418e-05	-0.00018712547753826914	-1.2664155572284994e-05	-0.00018465488803356966
6.370680283125076	0.0007894007369494353	0.0007835275544189895	0.00082940541200548	0.0008207144503743208	0.0008527703127861072	0.0008422839341073644	0.0008780161458318614	0.0008654682864276303	0.0009321695745250917	0.0009147860680342347	0.05700331390238477	0.05313390679918254	-1.2730111382967813e-05	-0.00018673500847621316	-1.2562081320641877e-05	-0.00018427021696301726
6.40906683659976	0.0007889878262699767	0.0007831158473326184	0.0008289469225337885	0.0008202602178749198	0.0008522836331973623	0.0008418036775612097	0.0008774977206107611	0.0008649589575014016	0.0009315786317952395	0.0009142111704059601	0.056965540796358086	0.053098769722625346	-1.2627314355088265e-05	-0.00018634318298663133	-1.2460684753504495e-05	-0.0001838842067528601
6.447684688369473	0.0007885756696428425	0.0007827048978664101	0.00082848935119625	0.000819806896475425	0.0008517979776516692	0.0008413244298634829	0.0008769804423540639	0.0008644507497418927	0.000930989129738288	0.0009136376581055241	0.056927924731048955	0.05306377858742533	-1.2525200198048453e-05	-0.00018594999387352984	-1.2359961480112522e-05	-0.00018349685030469298
6.486535232122802	0.0007881642698155658	0.0007822947087813117	0.0008280327012606528	0.000819354489420771	0.0008513133497161323	0.000840846194535803	0.0008764643149448883	0.0008639436669619018	0.0009304010728756987	0.0009130655355330407	0.05689046659539039	0.053028934222324325	-1.2423764483758537e-05	-0.00018555543388010243	-1.2259907136448131e-05	-0.00018310814046043622
6.525619869945995	0.0007877536295508859	0.0007818852828534908	0.000827576976012351	0.0008189029999733116	0.0008508297529768742	0.0008403689751185455	0.0008759493422870044	0.0008634377129944817	0.0009298144657533765	0.0009124948071122946	0.056853167282183835	0.05299423745966814	-1.2323002811173017e-05	-0.0001851594956888969	-1.2160517385177011e-05	-0.00018271807000269646
6.564940012373588	0.0007873437516268521	0.0007814766228744394	0.0008271221787543953	0.0008184524314129496	0.0008503471910391816	0.0008398927751709902	0.0008754355283050065	0.0008629328916931059	0.0009292293129418955	0.0009119254772909566	0.056816027688136504	0.05295968913543839	-1.2222910806127668e-05	-0.0001847621719215653	-1.2061787915396832e-05	-0.00018232663165340668
6.604497078439295	0.0007869346388369462	0.0007810687316510983	0.0008266683128076837	0.0008180027870372872	0.0008498656675276777	0.0008394175982714888	0.0008749228769445053	0.0008624292069318567	0.0009286456190367493	0.000911357550540822	0.05677904871389574	0.05292529008928506	-1.2123484121127903e-05	-0.00018436345513711538	-1.1963714442536633e-05	-0.0001819338180736041
6.644292495727218	0.00078652629399019	0.0007806616120059635	0.0008262153815110976	0.0008175540701617587	0.0008493851860864754	0.0008389434480176158	0.0008744113921723045	0.0008619266626055971	0.0009280633886585819	0.0009107910313580332	0.05674223126408524	0.05289104116456085	-1.202471843531755e-05	-0.0001839633378336869	-1.186629270822151e-05	-0.00018153962186381878
6.684327700423376	0.0007861187199112635	0.0007802552667772072	0.0008257633882216482	0.0008171062841197796	0.0008489057503793428	0.0008384703280263335	0.0008739010779765903	0.0008614252626301577	0.0009274826264534346	0.000910225924263316	0.05670557624734111	0.052856943208354275	-1.1926609454187415e-05	-0.00018356181244580383	-1.1769518480104352e-05	-0.00018114403556271363
6.724604137367524	0.0007857119194406203	0.00077984969881879	0.0008253123363146213	0.0008166594322628833	0.0008484273640898694	0.0008379982419341491	0.0008733919383671181	0.0008609250109425134	0.000926903337092991	0.0009096622338022088	0.05666908457634806	0.05282299707152431	-1.1829152909587429e-05	-0.0001831588713462895	-1.1673387551747877e-05	-0.0001807470516476395
6.76512326010531	0.0007853058954345986	0.0007794449110005788	0.0008248622291837157	0.000816213517960869	0.0008479500309216217	0.0008375271933972782	0.0008728839773753945	0.0008604259115009692	0.0009263255252748149	0.0009090999645453007	0.05663275716787787	0.0527892036087337	-1.1732344559442151e-05	-0.00018275450684404615	-1.1577895742400854e-05	-0.00018034866253271997
6.805886530940724	0.0007849006507655453	0.0007790409062084663	0.0008244130702411994	0.0008157685446019469	0.0008474737545983212	0.000837057186091811	0.0008723771990548769	0.0008599279682853472	0.0009257491957226102	0.0009085391210884699	0.0565965949428264	0.05275556367848537	-1.1636180187646686e-05	-0.0001823487111840827	-1.1483038896961673e-05	-0.0001799488605701005
6.846895420988873	0.0007844961883219251	0.0007786376873444831	0.0008239648629180466	0.0008153245155928798	0.0008469985388639998	0.0008365882237138693	0.0008718716074811538	0.0008594311852971662	0.0009251743531864594	0.0009079797080531166	0.05656059882625063	0.052722078143155666	-1.1540655603962599e-05	-0.00018194147654770898	-1.1388812885790994e-05	-0.00017954763804906015
6.888151410229076	0.0007840925110084456	0.0007782352573269209	0.0008235176106640929	0.0008148814343591326	0.0008465243874831768	0.0008361203099797775	0.0008713672067521451	0.0008589355665598339	0.0009246010024430843	0.0009074217300864097	0.056524769747408006	0.05268874786903192	-1.1445766643813221e-05	-0.0001815327950513701	-1.129521360449838e-05	-0.00017914498719445726
6.92965598755826	0.0007836896217461689	0.000777833619090451	0.0008230713169481781	0.000814439304345021	0.0008460513042410202	0.0008356534486262285	0.0008708640009882892	0.0008584411161188356	0.0009240291482960929	0.0009068651918615277	0.056489108639794804	0.05265557372634714	-1.1351509168174359e-05	-0.0001811226587466741	-1.1202236973885046e-05	-0.0001787409001675344
6.971410650844719	0.0007832875234726361	0.0007774327755862425	0.0008226259852583006	0.0008139981290138573	0.0008455792929435239	0.0008351876434104487	0.000870361994332743	0.0008579478380419222	0.0009234587955762407	0.0009063100980779031	0.056453616441185364	0.05262255658931722	-1.125787906340256e-05	-0.00018071105961961487	-1.1109878939813758e-05	-0.00017833536906558534
7.01341690698215	0.0007828862191419815	0.0007770327297820816	0.0008221816191017634	0.0008135579118481	0.0008451083574176731	0.0008347228981103673	0.0008698611909515738	0.0008574557364193006	0.0009228899491416833	0.0009057564534614673	0.05641829409367201	0.052589697336176834	-1.116487224112582e-05	-0.00018029798959035004	-1.1018135472983318e-05	-0.00017792838592051163
7.055676271944047	0.0007824857117250578	0.000776633484662496	0.0008217382220053298	0.0008131186563495056	0.0008446385015116216	0.0008342592165247882	0.0008693615950339602	0.00085696481536383	0.0009223226138782419	0.0009052042627649027	0.05638314254370404	0.052556996849218086	-1.107248463805971e-05	-0.00017988344051259042	-1.0927002568838357e-05	-0.00017751994269901705
7.098190270838397	0.0007820860042095528	0.0007762350432288731	0.0008212957975153724	0.0008126803660392789	0.0008441697290948623	0.000833796602473558	0.0008688632107923898	0.0008564750790112121	0.0009217567946996608	0.0009046535307678891	0.05634816274213038	0.052524456014825235	-1.0980712215894611e-05	-0.00017946740417329465	-1.0836476247428825e-05	-0.0001771100313021634
7.1409604379627405	0.0007816870996001141	0.0007758374084995849	0.0008208543491980294	0.0008122430444582263	0.0008437020440584044	0.0008333350597977409	0.0008683660424628607	0.0008559865315201911	0.0009211924965478751	0.0009041042622773606	0.05631335564423773	0.05249207572351729	-1.0889550961143066e-05	-0.0001790498722920586	-1.074655255325907e-05	-0.00017669864356464893
7.183988316859528	0.000781289000918468	0.0007754405835101081	0.0008204138806393559	0.0008118066951669066	0.0008432354503149475	0.0008328745923597897	0.0008678700943050817	0.0008554991770727453	0.0009206297243932736	0.0009035564621277561	0.05627872220979441	0.05245985686998144	-1.0798996884994055e-05	-0.00017863083652083778	-1.0657227555154261e-05	-0.00017628577125469724
7.227275460371831	0.0007808917112035452	0.0007750445713131512	0.0008199743954454826	0.0008113713217457886	0.000842769951799061	0.0008324152040437222	0.0008673753706026793	0.0008550130198742904	0.0009200684832349709	0.0009030101351812792	0.05624426340309102	0.05242780035311507	-1.0709046023184635e-05	-0.00017821028844333675	-1.0568497346119879e-05	-0.00017587140607325247
7.270823430699384	0.0007804952335116015	0.0007746493749787747	0.0008195358972427689	0.000810936927795403	0.0008423055524673605	0.000831956898755295	0.0008668818756633985	0.0008545280641538768	0.0009195087781010745	0.0009024652863281539	0.05620998019298251	0.0523959070760652	-1.0619694435855948e-05	-0.00017778821957473157	-1.0480358043218549e-05	-0.00017545553965406246
7.31463379945495	0.0007800995709163428	0.0007742549975945185	0.000819098389677962	0.0008105035169365002	0.000841842256298689	0.000831499680422181	0.0008663896138193124	0.0008540443141643906	0.0009189506140489598	0.0009019219204868868	0.056175873552932354	0.052364177946265966	-1.0530938207371082e-05	-0.00017736462136036524	-1.0392805787368814e-05	-0.00017503816356209678
7.358708147721062	0.0007797047265090523	0.0007738614422655294	0.0008186618764183574	0.0008100710928102097	0.0008413800672943003	0.000831043552994151	0.0008658985894270317	0.0008535617741827601	0.0009183939961655476	0.0009013800426045328	0.05614194446105381	0.05233261387548056	-1.0442773446242212e-05	-0.00017693948517635838	-1.030583674327401e-05	-0.00017461926929393523
7.403048066107065	0.000779310703398712	0.0007734687121146826	0.0008182263611519541	0.0008096396590781943	0.0008409189894780365	0.0008305885204432483	0.0008654088068679106	0.0008530804485101555	0.0009178389295675763	0.0009008396576569551	0.05610819390015556	0.05230121577984107	-1.035519628498488e-05	-0.00017651280232905409	-1.021944709931645e-05	-0.00017419884827793441
7.447655154806527	0.0007789175047121303	0.0007730768102827117	0.0008177918475876174	0.0008092092194228109	0.0008404590268965147	0.0008301345867639702	0.0008649202705482604	0.0008526003414721973	0.000917285419401885	0.000900300770649095	0.056074622857784924	0.05226998457989036	-1.0268202879911564e-05	-0.00017608456405343587	-1.013363306731109e-05	-0.00017377689187195178
7.49253102365499	0.0007785251335940703	0.000772685739928338	0.0008173583394552417	0.0008087797775472738	0.0008400001836193127	0.0008296817559734547	0.0008644329848995631	0.0008521214574191655	0.0009167334708456964	0.0008997633866152435	0.056041232326272415	0.052238921200622936	-1.0181789411062292e-05	-0.00017565476151362724	-1.0048390882441346e-05	-0.00017335339136420602
7.537677292188054	0.0007781335932073744	0.0007722955042283941	0.0008169258405059099	0.0008083513371758108	0.0008395424637391532	0.000829230032111657	0.0008639469543786838	0.0008516438007262038	0.0009161830891068979	0.0008992275106193081	0.05600802330277771	0.05220802657152625	-1.0095952082046777e-05	-0.00017522338580197583	-9.963716803146339e-06	-0.0001729283379726665
7.583095589699846	0.0007777428867330951	0.0007719061063779586	0.0008164943545120608	0.0008079239020538311	0.0008390858713720938	0.0008287794192415398	0.00086346218346809	0.0008511673757935363	0.0009156342794243328	0.000898693147755092	0.05597499678933477	0.05217730162662524	-1.001068711991085e-05	-0.00017479042793891453	-9.879607110919661e-06	-0.00017250172284383192
7.628787555301809	0.0007773530173706218	0.0007715175495904811	0.0008160638852676504	0.0008074974759480843	0.0008386304106577123	0.0008283299214492553	0.0008629786766760654	0.0008506921870466734	0.0009150870470680846	0.0008981603031465655	0.055942153792897985	0.052146747304522234	-9.925990775001142e-06	-0.0001743558788719901	-9.796058110224382e-06	-0.00017207353705289696
7.674754837981857	0.0007769639883378123	0.000771129837097917	0.0008156344365883205	0.0008070720626468287	0.000838176085759302	0.0008278815428443358	0.0008624964385369338	0.0008502182389366319	0.0009145413973397738	0.0008976289819481491	0.055909495325389906	0.052116364548443386	-9.841859320800297e-06	-0.0001739197294753081	-9.713066128343856e-06	-0.00017164377160297506
7.720999096663877	0.0007765758028711209	0.0007707429721508558	0.0008152060123115641	0.0008066476659599951	0.0008377229008640596	0.0008274342875598793	0.0008620154736112769	0.0008497455359401467	0.0009139973355728476	0.0008970991893449916	0.0558770224037468	0.05208615430628103	-9.758289053848901e-06	-0.00017348197054942172	-9.630627515270704e-06	-0.00017121241742493187
7.767522000267617	0.0007761884642257329	0.000770356958018654	0.0008147786162968954	0.0008062242897193535	0.0008372708601832807	0.0008269881597527405	0.0008615357864861605	0.0008492740825598872	0.0009134548671328811	0.0008965709305532524	0.05584473604996809	0.05205611753063687	-9.675276293566806e-06	-0.00017304259282055479	-9.548738643521196e-06	-0.00017077946537585875
7.814325227768903	0.000775801975675692	0.0007699717979895706	0.0008143522524260165	0.0008058019377786838	0.0008368199679525524	0.0008265431636037249	0.0008610573817753553	0.0008488038833246812	0.0009129139974178716	0.0008960442108203922	0.055812637291163446	0.05202625517886939	-9.592817382136909e-06	-0.00017260158694010208	-9.46739590804678e-06	-0.0001703449062394613
7.861410468260233	0.0007754163405140364	0.0007695874953708965	0.0008139269246029895	0.0008053806140139418	0.0008363702284319509	0.0008260993033177774	0.0008605802641195667	0.0008483349427897298	0.0009123747318585444	0.0008955190354254554	0.055780727159602646	0.051996568213137355	-9.510908684397593e-06	-0.00017215894348443506	-9.386595726142144e-06	-0.00016990873072614265
7.908779421011744	0.0007750315620529285	0.0007692040534890901	0.0008135026367544069	0.0008049603223234292	0.000835921645906236	0.0008256565831241769	0.0008601044381866594	0.0008478672655368313	0.0009118370759186533	0.0008949954096793616	0.05574900669276327	0.051967057600446724	-9.429546587629359e-06	-0.00017171465295304222	-9.306334537204086e-06	-0.00016947092947031117
7.956433795532517	0.0007746476436237954	0.0007688214756899171	0.0008130793928295684	0.0008045410666279712	0.0008354742246850573	0.0008252150072767375	0.0008596299086718942	0.0008474008561746093	0.0009113010350952945	0.0008944733389252043	0.05571747693338308	0.05193772431269531	-9.348727501520132e-06	-0.00017126870576977815	-9.226608802707231e-06	-0.00016903149303193477
8.004375311632296	0.0007742645885774546	0.0007684397653385778	0.000812657196800647	0.0008041228508710793	0.0008350279691031431	0.0008247745800539962	0.0008591566802981499	0.0008469357193387304	0.0009107666149192056	0.0008939528285385371	0.05568613892950838	0.0519085693267223	-9.268447857998727e-06	-0.00017082109228122588	-9.147415006032292e-06	-0.0001685904118950421
8.052605699483543	0.0007738824002842584	0.0007680589258198532	0.0008122360526628728	0.0008037056790191358	0.0008345828835205136	0.0008243353057594211	0.0008586847578161668	0.0008464718596921409	0.0009102338209550894	0.0008934338839276805	0.05565499373454655	0.051879593624352544	-9.188704111068313e-06	-0.00017037180275611408	-9.068749652329025e-06	-0.00016814767646722295
8.101126699683881	0.0007735010821342222	0.0007676789605382341	0.0008118159644347015	0.0008032895550615585	0.000834138972322675	0.0008238971887216021	0.0008582141460047729	0.000846009281925287	0.0009097026588019179	0.0008929165105340152	0.05562404240731591	0.05185079819244745	-9.109492736728356e-06	-0.0001699208273851227	-8.990609268413885e-06	-0.0001677032770791287
8.149940063318896	0.0007731206375371702	0.0007672998729180672	0.0008113969361580001	0.0008028744830109869	0.0008336962399208323	0.0008234602332944619	0.0008577448496711313	0.000845547990756355	0.0009091731340932616	0.000892400713832293	0.05559328601210004	0.051822184022951426	-9.030810232811548e-06	-0.0001694681562800504	-8.912990402608692e-06	-0.0001672572039838338
8.199047552025359	0.0007727410699228651	0.0007669216664036878	0.0008109789718982172	0.0008024604669034514	0.0008332546907520884	0.0008230244438574501	0.0008572768736509694	0.0008450879909314957	0.0009086452524975988	0.0008918864993309341	0.05556272561869898	0.05179375211294151	-8.95265311891269e-06	-0.00016901377947384222	-8.835889624681653e-06	-0.00016680944735689152
8.248450938054788	0.0007723623827411511	0.0007665443444595624	0.0008105620757445685	0.0008020475107985565	0.000832814329279656	0.0008225898248157525	0.0008568102228088259	0.0008446292872250643	0.0009081190197186459	0.0008913738725723417	0.0555323623024832	0.05176550346467691	-8.875017936137153e-06	-0.0001685576869183414	-8.759303525613174e-06	-0.000166359997294252
8.298152004337403	0.0007719845794620959	0.0007661679105704324	0.0008101462518102189	0.0008016356187796616	0.0008323751599930691	0.0008221563806004979	0.0008563449020382951	0.0008441718844398577	0.0009075944414956844	0.0008908628391332124	0.05550219714444725	0.051737439085649255	-8.797901247132103e-06	-0.00016809986848587144	-8.683228717573307e-06	-0.00016590884381315063
8.348152544546481	0.0007716076635761228	0.0007657923682414506	0.0008097315042324585	0.0008012247949540589	0.0008319371874083865	0.0008217241156689624	0.0008558809162622649	0.0008437157874073493	0.0009070715236038822	0.0008903534046248479	0.0554722312312652	0.05170955998863274	-8.721299635857521e-06	-0.00016764031396743206	-8.607661833765629e-06	-0.0001654559768514141
8.398454363163072	0.0007712316385941607	0.0007654177209983259	0.0008093178371728939	0.0008008150434531566	0.0008315004160684125	0.0008212930345047789	0.0008554182704331714	0.0008432610009879304	0.0009065502718546349	0.0008898455746934717	0.05544246565534444	0.05168186719173597	-8.645209707461299e-06	-0.00016717901307142236	-8.532599528279783e-06	-0.0001650013862657118
8.449059275541144	0.0007708565080477816	0.0007650439723874683	0.0008089052548176294	0.0008004063684326656	0.0008310648505429071	0.0008208631416181508	0.0008549569695332438	0.0008428075300711558	0.0009060306920958956	0.0008893393550205513	0.05541290151488214	0.05165436171845365	-8.569628088204648e-06	-0.0001667159554247788	-8.45803847597526e-06	-0.00016454506183191664
8.49996910797308	0.0007704822754893431	0.0007646711259761298	0.0008084937613774535	0.0007999987740727809	0.0008306304954288013	0.0008204344415460608	0.0008544970185747555	0.0008423553795759833	0.0009055127902125126	0.0008888347513231172	0.05538353991392228	0.05162704459771805	-8.49455142530077e-06	-0.0001662511305707548	-8.383975372365168e-06	-0.00016408699324407805
8.551185697755594	0.0007701089444921348	0.0007642991853525541	0.0008080833610880285	0.0007995922645783721	0.0008301973553504183	0.0008200069388524885	0.0008540384226002797	0.0008419045544510255	0.0009049965721265736	0.0008883317693540913	0.055354381962411846	0.05159991686395351	-8.419976386814243e-06	-0.00016578452796933707	-8.310406933527761e-06	-0.00016362717011431105
8.602710893256043	0.0007697365186505183	0.0007639281541261156	0.0008076740582100761	0.0007991868441791656	0.0008297654349596862	0.0008195806381286199	0.0008535811866829395	0.0008414550596747908	0.0009044820437977441	0.0008878304149026101	0.05532542877625866	0.05157297955712793	-8.345899661520509e-06	-0.00016531613699627412	-8.237329895929499e-06	-0.00016316558197176922
8.654546553979111	0.000769365001580078	0.0007635580359274736	0.0008072658570295718	0.0007987825171299389	0.0008293347389363658	0.0008191555439930716	0.0008531253159266702	0.000841006900255941	0.0009039692112236215	0.0008873306937943603	0.055296681477389704	0.05154623372280966	-8.27231795876883e-06	-0.00016484594694171628	-8.164741016320962e-06	-0.00016270221826159004
8.706694550633951	0.0007689943969177634	0.0007631888344087149	0.0008068587618579343	0.0007983792877107083	0.000828905271988269	0.0008187316610921051	0.0008526708154664755	0.0008405600812335393	0.0009034580804400793	0.0008868326118919103	0.0552681411938101	0.051519680412219604	-8.199228008409429e-06	-0.00016437394701099284	-8.092637071649249e-06	-0.00016223706834536666
8.759156765201672	0.0007686247083220364	0.0007628205532435043	0.000806452777032218	0.0007979771602269209	0.0008284770388514827	0.0008183089940998473	0.0008522176904686898	0.0008401146076773046	0.0009029486575216227	0.0008863361750950467	0.055239809059664025	0.05149332068228774	-8.126626560595734e-06	-0.0001639001263221418	-8.021014858876699e-06	-0.00016177012149912184
8.811935091003267	0.000768255939473024	0.0007624531961272362	0.0008060479069153123	0.0007975761390096507	0.0008280500442906008	0.0008178875477185175	0.0008517659461312441	0.0008396704846878733	0.0009024409485817491	0.0008858413893411176	0.05521168621529256	0.05146715559570997	-8.054510385758357e-06	-0.00016342447390735315	-7.949871194932318e-06	-0.0001613013669141128
8.865031432767935	0.0007678880940726577	0.0007620867667771781	0.0008056441558961287	0.0007971762284157862	0.0008276242930989399	0.0008174673266786423	0.0008513155876839238	0.0008392277173970476	0.000901934959773297	0.0008853482606053671	0.05518377380729599	0.05144118622100283	-7.982876274415136e-06	-0.00016294697871072072	-7.879202916537438e-06	-0.00016083079369505482
8.918447706701835	0.0007675211758448351	0.0007617212689326318	0.0008052415283898088	0.0007967774328282357	0.0008271997900987836	0.0008170483357392927	0.0008508666203886491	0.0008387863109680678	0.000901430697288824	0.000884856794901293	0.05515607298859658	0.051415413632561933	-7.911721037047112e-06	-0.00016246762958765926	-7.809006880093831e-06	-0.000160358390859483
8.972185840557227	0.0007671551885355585	0.0007613567063550772	0.0008048400288379124	0.000796379756656117	0.0008267765401416006	0.0008166305796883014	0.0008504190495397312	0.0008383462705958667	0.0009009281673609574	0.000884366998280986	0.05512858491849867	0.05138983891071992	-7.841041504049948e-06	-0.000161986415305293	-7.739279961625593e-06	-0.00015988414733819623
9.02624777370205	0.0007667901359130976	0.0007609930828283297	0.0008044396617086276	0.0007959832043349599	0.0008263545481082877	0.0008162140633424981	0.0008499728804641575	0.0008379076015073389	0.0009004273762627788	0.000883878876835487	0.055101310762754006	0.051364463141805455	-7.770834525526633e-06	-0.00016150332454045735	-7.670019056585722e-06	-0.0001594080519735086
9.080635457189915	0.0007664260217681328	0.0007606304021586921	0.000804040431496964	0.0007955877803269047	0.0008259338189093972	0.0008157987915479364	0.0008495281185218559	0.0008374703089616043	0.0008999283303081848	0.0008833924366951396	0.05507425169362353	0.05133928741819987	-7.701096971241515e-06	-0.0001610183458801151	-7.601221079776323e-06	-0.00015893009351869436
9.135350853830497	0.0007660628499139146	0.0007602686681751129	0.0008036423427249619	0.0007951934891209067	0.000825514357485379	0.0008153847691801309	0.0008490847691059786	0.0008370343982502832	0.000899431035852272	0.0008829076840299527	0.055047408889943535	0.051314312838400856	-7.631825730439884e-06	-0.00016053146781952465	-7.532882965214163e-06	-0.0001584502606372662
9.190395938260405	0.0007657006241864157	0.0007599078847293396	0.000803245399941894	0.0007948003352329368	0.0008250961688068174	0.0008149720011442889	0.0008486428376431788	0.000836599874697763	0.0008989354992917137	0.0008824246250499591	0.05502078353719015	0.05128954050708023	-7.563017711793331e-06	-0.00016004267876251754	-7.465001666051747e-06	-0.00015796854190291976
9.245772697014415	0.0007653393484444858	0.0007595480556960759	0.0008028496077244724	0.000794408323206187	0.0008246792578746703	0.0008145604923755474	0.0008482023295938915	0.0008361667436614739	0.0008984417270651424	0.0008819432660055819	0.054994376827544156	0.05126497153514598	-7.494669843246225e-06	-0.00015955196702061025	-7.3975741544315965e-06	-0.0001574849257982569
9.301483128597186	0.0007649790265700084	0.0007591891849731407	0.0008024549706770549	0.0007940174576112765	0.0008242636297205126	0.0008141502478392111	0.0008477632504526187	0.0008357350105321651	0.0008979497256535384	0.0008814636131880025	0.05496818995996065	0.051240607039804646	-7.426779071897753e-06	-0.0001590593208113944	-7.330597421386503e-06	-0.00015699940071398077
9.357529243555355	0.0007646196624680585	0.0007588312764816266	0.0008020614934318561	0.0007936277430464602	0.0008238492894067825	0.0008137412725309939	0.0008473256057482161	0.0008353046807341831	0.0008974595015806217	0.0008809856729295347	0.0549422241402341	0.05121644814462275	-7.359342363888292e-06	-0.00015856472825864776	-7.264068476688611e-06	-0.00015651195494822967
9.413913064550128	0.000764261260067061	0.0007584743341660609	0.0008016691806491587	0.0007932391841378384	0.0008234362420270247	0.000813333571477261	0.000846889401044182	0.0008348757597257552	0.000896971061413245	0.000880509451603999	0.054916480581066296	0.05119249597959189	-7.292356704321351e-06	-0.00015806817739164036	-7.1979843488095135e-06	-0.00015602257670627173
9.47063662643026	0.0007639038233189477	0.0007581183619945641	0.0008012780370175217	0.0007928517855395647	0.0008230244927061406	0.0008129271497352706	0.0008464546419389463	0.0008344482529992674	0.0008964844117617902	0.0008800349556270998	0.054890960502137535	0.05116875168119126	-7.225819097097033e-06	-0.00015756965614388552	-7.1323420847459185e-06	-0.00015553125409945023
9.527701976305488	0.00076354735619932	0.0007577633639590146	0.0008008880672539988	0.0007924655519340625	0.0008226140466006377	0.0008125220123934231	0.000846021334066168	0.0008340221660815559	0.0008959995592805738	0.0008795621914568114	0.054865665130175524	0.051145216392453466	-7.1597265648391806e-06	-0.00015706915235283447	-7.067138749933775e-06	-0.00015503797514435091
9.585111173620431	0.0007631918627076075	0.0007574093440752089	0.0008004992761043507	0.0007920804880322347	0.0008222049088988811	0.0008121181645715054	0.000845589483095027	0.0008335975045341903	0.0008955165106682484	0.0008790911655937598	0.05484059569902382	0.051121891263029566	-7.094076148743585e-06	-0.00015656665375826662	-7.002371428123377e-06	-0.00015454272776188605
9.642866290228868	0.0007628373468672334	0.0007570563063830298	0.0008001116683432652	0.0007916965985736849	0.0008217970848213517	0.0008117156114209466	0.0008451590947305287	0.0008331742739537691	0.0008950352726682173	0.000878621884581618	0.05481575344971712	0.05109877744925408	-7.028864908495587e-06	-0.00015606214800253926	-6.938037221269205e-06	-0.0001540454997768781
9.700969410468568	0.0007624838127257744	0.0007567042549466072	0.0007997252487745729	0.0007913138883269288	0.0008213905796208971	0.0008113143581250637	0.0008447301747137994	0.0008327524799722087	0.0008945558520690427	0.0008781543550074939	0.05479113963054944	0.051075876114215275	-6.964089922149516e-06	-0.0001555556226291721	-6.8741332494423255e-06	-0.00015354627891728256
9.75942263123647	0.000762131264355128	0.0007563531938544876	0.0007993400222314706	0.0007909323620896181	0.0008209853985829957	0.0008109144098993209	0.000844302728822397	0.0008323321282570422	0.0008940782557048674	0.0008776885835023322	0.054766755497151445	0.051053188427819536	-6.899748286033278e-06	-0.0001550470650825142	-6.81065665070809e-06	-0.00015304505281329983
9.818228062064373	0.0007617797058516725	0.0007560031272197974	0.0007989559935767386	0.0007905520246887557	0.00082058154702601	0.0008105157719915804	0.0008438767628706083	0.0008319132245117136	0.0008936024904558304	0.0008772245767413092	0.05474260231255943	0.0510307155668619	-6.83583711461825e-06	-0.0001545364627067447	-6.747604581018585e-06	-0.00015254180899682002
9.877387825195074	0.0007614291413364391	0.0007556540591804149	0.0007985731677029691	0.0007901728809809226	0.0008201790303014563	0.0008101184496823647	0.0008434522827097671	0.0008314957744758821	0.0008931285632484973	0.0008767623414442425	0.054718681347294	0.05100845871509486	-6.772353540376169e-06	-0.00015402380274390226	-6.684974214060842e-06	-0.0001520365348994801
9.936904055658934	0.0007610795749552766	0.0007553059938991399	0.0007981915495327912	0.0007897949358525016	0.0008197778537942679	0.0008097224482851179	0.0008430292942285642	0.0008310797839257264	0.0008926564810562899	0.0008763018843760005	0.05469499387943394	0.050986419063298115	-6.709294713721885e-06	-0.00015350907233477318	-6.622762741215205e-06	-0.00015152921785333007
9.996778901350961	0.0007607310108790208	0.0007549589355638603	0.0007978111440190965	0.0007894181942198991	0.0008193780229230604	0.0008093277731464634	0.0008426078033533606	0.0008306652586742454	0.0008921862508999169	0.0008758432123469081	0.05467154119469288	0.050964597809349886	-6.646657802943101e-06	-0.00015299225851825304	-6.560967371447776e-06	-0.00015101984508991695
10.05701452310831	0.0007603834533036587	0.0007546128883877256	0.0007974319561452643	0.000789042661029775	0.0008189795431403976	0.0008089344296464707	0.0008421878160485009	0.0008302522045715707	0.0008917178798478085	0.000875386332213168	0.05464832458649589	0.05094299615829872	-6.5844399939826714e-06	-0.00015247334822879322	-6.499585331130875e-06	-0.00015050840373820318
10.117613094788254	0.0007600369064505066	0.0007542678566093214	0.0007970539909253999	0.0007886683412592724	0.0008185824199330713	0.0008085424231989241	0.0008417693383166427	0.0008298406275052783	0.0008912513750165662	0.0008749312508772811	0.05462534535605933	0.050921615322436	-6.522638490362269e-06	-0.0001519523282955404	-6.438613863989258e-06	-0.00014999488082440005
10.178576803346665	0.0007596913745663789	0.0007539238444928422	0.0007966772534045635	0.000788295239916249	0.0008181866588223702	0.0008081517592515905	0.000841352376199075	0.0008294305334007021	0.0008907867435714052	0.0008744779752884697	0.05460260481246808	0.05090045652136854	-6.461250513158101e-06	-0.00015142918544380768	-6.378050231006446e-06	-0.0001494792632716624
10.239907848916916	0.0007593468619237573	0.0007535808563282636	0.0007963017486590013	0.0007879233620395056	0.0008177922653643533	0.0008077624432864882	0.0008409369357760413	0.000829021928221248	0.0008903239927266021	0.0008740265124431041	0.054580104272756266	0.05087952098209398	-6.400273300803151e-06	-0.00015090390629224348	-6.317891710292886e-06	-0.00014896153789900612
10.301608444889292	0.0007590033728209688	0.0007532388964315214	0.0007959274817963855	0.0007875527126990243	0.000817399245150133	0.0008073744808201627	0.0008405230231670729	0.0008286148179687168	0.0008898631297459534	0.0008735768693851367	0.05455784506198855	0.05085880993907562	-6.3397041090108505e-06	-0.00015037647735202664	-6.258135596992273e-06	-0.00014844169141972618
10.363680817990868	0.0007586609115823589	0.0007528979691446876	0.0007955544579560508	0.0007871832969962037	0.0008170076038061526	0.000806987877403962	0.0008401106445313197	0.000828209208683625	0.0008894041619432339	0.0008731290532065395	0.05453582851334221	0.05083832463431732	-6.279540210673597e-06	-0.0001498468850267276	-6.1987792031393055e-06	-0.00014791971044070262
10.426127208365882	0.0007583194825584672	0.0007525580788361506	0.0007951826823092331	0.0007868151200640987	0.0008166173469944702	0.0008066026386243164	0.0008396998060678822	0.0008278051064455324	0.00088894709668266	0.0008726830710477453	0.05451405596818727	0.05081806631744141	-6.219778895752599e-06	-0.0001493151156109207	-6.139819857633663e-06	-0.00014739558146251164
10.488949869656532	0.000757979090126206	0.0007522192299007906	0.0007948121600593129	0.0007864481870676558	0.0008162284804130441	0.0008062187701030138	0.0008392905140161537	0.0008274025173733659	0.0008884919413793588	0.0008722389300980889	0.054492528776174214	0.05079803624576644	-6.160417471174663e-06	-0.0001487811552894347	-6.081254906089087e-06	-0.0001468692908780378
10.552151069084381	0.0007576397386890368	0.0007518814267601641	0.0007944428964420567	0.0007860825032039593	0.0008158410097960197	0.0008058362774974867	0.0008388827746561568	0.0008270014476257535	0.0008880387034998407	0.0008717966375962608	0.05447124829531578	0.050778235684384145	-6.101453260721167e-06	-0.00014824499013638137	-6.023081710698937e-06	-0.00014634082497033685
10.615733087532126	0.000757301432677151	0.000751544673862685	0.0007940748967258636	0.0007857180737024737	0.0008154549409140202	0.0008054551665010967	0.0008384765943088899	0.0008266019034013587	0.0008875873905624771	0.0008713562008307603	0.05445021589207332	0.05075866590624104	-6.042883604941325e-06	-0.00014770660611423958	-5.965297650201498e-06	-0.00014581016991360718
10.679698219625935	0.0007569641765476494	0.0007512089756838054	0.0007937081662120113	0.0007853549038252882	0.0008150702795744383	0.0008050754428434197	0.0008380719793366719	0.0008262038909392155	0.0008871380101379825	0.0008709176271403519	0.05442943294144356	0.050739328192217714	-5.9847058610307605e-06	-0.0001471659890728838	-5.907900119741204e-06	-0.00014527731177124692
10.744048773818252	0.0007566279747847252	0.0007508743367262037	0.0007933427102349066	0.0007849929988673658	0.0008146870316217325	0.0008046971122905384	0.0008376689361434944	0.0008258074165190703	0.0008866905698499022	0.0008704809239145309	0.054408900827046525	0.050720223831210186	-5.9269174027317545e-06	-0.000146623124748696	-5.850886530757611e-06	-0.00014474223649477147
10.808787072471103	0.0007562928318998465	0.0007505407615199667	0.0007929785341623355	0.0007846323641567917	0.0008143052029377231	0.0008043201806453328	0.0008372674711753737	0.0008254124864617236	0.0008862450773751047	0.0008700460985939886	0.05438862094121404	0.05070135412021205	-5.8695156202508494e-06	-0.00014607799876353855	-5.794254310922953e-06	-0.000144204929923758
10.87391545193992	0.0007559587524319391	0.0007502082546227778	0.000792615643395716	0.0007842730050550249	0.0008139247994418928	0.0008039446537477749	0.0008368675909207062	0.0008250191071293763	0.0008858015404442772	0.0008696131586710852	0.05436859468507858	0.05068272036439818	-5.81249792012354e-06	-0.00014553059662375523	-5.738000903999889e-06	-0.00014366537778379151
10.93943626265785	0.0007556257409475739	0.0007498768206201055	0.0007922540433703544	0.0007839149269571526	0.0008135458270916899	0.0008035705374752283	0.0008364693019106296	0.00082462728492598	0.0008853599668424293	0.0008691821116903266	0.05434882346866478	0.0506643238772085	-5.755861725153556e-06	-0.0001449809037195604	-5.68212376977819e-06	-0.00014312356568643714
11.00535186922059	0.0007552938020411515	0.0007495464641253908	0.0007918937395557004	0.0007835581352921428	0.0008131682918828307	0.0008031978377427432	0.0008360726107193844	0.0008242370262975868	0.0008849203644093977	0.0008687529652488451	0.054329308710981745	0.05064616598043324	-5.6996044742723545e-06	-0.00014442890532323505	-5.626620383951571e-06	-0.00014257947912774127
11.071664650471687	0.000754962940335092	0.0007492171897802402	0.0007915347374556085	0.0007832026355231062	0.000812792199849612	0.0008028265605033648	0.0008356775239646815	0.000823848337732709	0.0008844827410403614	0.0008683257269968876	0.054310051840114316	0.050628248004299	-5.643723622444571e-06	-0.00014387458658857155	-5.571488238006669e-06	-0.00014203310348703813
11.138376999588447	0.0007546331604800233	0.0007488890022546161	0.0007911770426085984	0.0007828484331475527	0.0008124175570652181	0.0008024567117484341	0.0008352840483080714	0.0008234612257626744	0.0008840471046863571	0.0008679004046383045	0.054291054293318514	0.050610571287555806	-5.5882166406125144e-06	-0.00014331793255037417	-5.516724839172739e-06	-0.00014148442402661665
11.205491324168262	0.0007543044671549699	0.0007485619062470293	0.0007908206605881168	0.0007824955336976529	0.0008120443696420336	0.0008020882975078965	0.000834892190455315	0.0008230756969619901	0.000883613463354801	0.000867477005931047	0.054272317517115316	0.05059313717756576	-5.533081015561721e-06	-0.00014275892812293245	-5.462327710300217e-06	-0.00014093342589072133
11.273010046315514	0.0007539768650675452	0.0007482359064847335	0.0007904655970028038	0.0007821439427405018	0.0008116726437319594	0.0008017213238506106	0.0008345019571567612	0.0008226917579487059	0.0008831818251100168	0.0008670555386876656	0.05425384296738671	0.0505759470303919	-5.478314249800394e-06	-0.00014219755809838364	-5.408294389728889e-06	-0.00014038009410347052
11.340935602728974	0.0007536503589541467	0.0007479110077239234	0.000790111857496762	0.0007817936658783879	0.0008113023855267345	0.0008013557968846659	0.0008341133552077295	0.0008223094153847873	0.0008827521980737715	0.0008666360107758214	0.05423563210947508	0.05055900221088759	-5.4239138615038915e-06	-0.00014163380714668494	-5.354622431241046e-06	-0.00013982441356871766
11.409270444789758	0.000753324953580146	0.0007475872147499279	0.0007897594477498227	0.0007814447087490561	0.0008109336012582521	0.0008009917227576917	0.000833726391448888	0.0008219286759764823	0.0008823245904258099	0.0008662184301187914	0.05421768641827859	0.05054230409278901	-5.36987738440544e-06	-0.00014106765981428127	-5.301309403951335e-06	-0.0001392663690693574
11.478017038649782	0.000753000653740087	0.0007472645323774118	0.0007894083734778213	0.0007810970770259817	0.0008105662971988873	0.0008006291076571804	0.0008333410727666445	0.0008215495464747013	0.000881899010404402	0.0008658028046959886	0.05420000737835211	0.05052585405880696	-5.316202367683376e-06	-0.00014049910052252312	-5.2483528922000686e-06	-0.0001387059452653272
11.547177865320764	0.0007526774642578817	0.0007469429654505724	0.000789058640432868	0.0007807507764186402	0.0008102004796618223	0.0008002679578108056	0.0008329574060935345	0.0008211720336753931	0.0008814754663068904	0.0008653891425434814	0.054182596484008305	0.05050965350072038	-5.262886375885685e-06	-0.00013992811356722257	-5.195750495458687e-06	-0.0001381431266929134
11.616755420763786	0.0007523553899870081	0.0007466225188433441	0.0007887102544036272	0.0007804058126727841	0.0008098361550013766	0.000799908279486749	0.0008325753984086171	0.0008207961444199296	0.0008810539664902473	0.0008649774517545224	0.0541654552394186	0.05049370381946978	-5.2099269888233185e-06	-0.0001393546831172099	-5.14349982825256e-06	-0.0001375778977639741
11.686752215979308	0.0007520344358107082	0.0007463031974595963	0.000788363221215592	0.0007800621915707164	0.0008094733296133386	0.0007995500789940225	0.0008321950567378694	0.0008204218855954897	0.0008806345193716334	0.0008645677404800772	0.05414858515871616	0.050478006425254886	-5.157321801460904e-06	-0.0001387787932130291	-5.0915985200508315e-06	-0.00013701024276452367
11.75717077709787	0.000751714606642193	0.0007459850062333427	0.0007880175467313705	0.0007797199189315741	0.0008091120099353046	0.0007991933626828035	0.0008318163881545938	0.000820049264135452	0.0008802171334289687	0.0008641600169293676	0.05413198776610108	0.05046256273762934	-5.105068423844755e-06	-0.00013820042776624408	-5.040044215169279e-06	-0.00013644014585348363
11.82801364547121	0.0007513959074248387	0.0007456679501289412	0.0007876732368509628	0.0007793790006116049	0.0008087522024470118	0.0007988381369447622	0.000831439399779817	0.0008196782870197846	0.0008798018172014999	0.0008637542893704088	0.054115664595944885	0.05044737418559958	-5.0531644810161355e-06	-0.00013761957055843932	-4.9888345727069905e-06	-0.0001358675910623497
11.899283377763982	0.0007510783431323936	0.0007453520341413032	0.0007873302975120501	0.000779039442504453	0.0008083939136706838	0.0007984844082133994	0.0008310640987827025	0.0008193089612754444	0.000879388579290383	0.000863350566130561	0.05409961719289769	0.050432442207724464	-5.001607612875082e-06	-0.0001370362052392493	-4.937967266405857e-06	-0.00013529256229283249
11.970982546046038	0.0007507619187691829	0.0007450372632961025	0.000786988734690282	0.0007787012505414467	0.0008080371501713741	0.0007981321829643856	0.0008306904923809633	0.0008189412939767776	0.0008789774283592668	0.0008629488555970853	0.05408384711199569	0.0504177682522126	-4.950395474129232e-06	-0.00013645031532596996	-4.887439984605467e-06	-0.00013471504331694084
12.043113737885237	0.0007504466393703124	0.0007447236426499816	0.0007866485543995644	0.0007783644306918818	0.0008076819185573123	0.0007977814677158992	0.000830318587841277	0.0008185752922459224	0.0008785683731348834	0.0008625491662176996	0.054068355918771044	0.05040335377702738	-4.899525734180198e-06	-0.00013586188420214307	-4.83725043012688e-06	-0.0001341350177752887
12.115679556440844	0.0007501325100018781	0.0007444111772907649	0.000786309762692354	0.0007780289889633165	0.0008073282254802564	0.0007974322690289737	0.0008299483924797078	0.0008182109632532187	0.0008781614224076444	0.000862151506501148	0.05405314518936128	0.05038920024998674	-4.848996077035962e-06	-0.00013527089511627954	-4.787396320180687e-06	-0.00013355246917559627
12.188682620557461	0.0007498195357611741	0.0007440998723376705	0.0007859723656599523	0.0007776949314018624	0.0008069760776358451	0.0007970845935078437	0.0008295799136621314	0.0008178483142176203	0.0008777565850322457	0.000861755885017771	0.05403821651062298	0.05037530914886855	-4.798804201206798e-06	-0.00013467733118036063	-4.737875386274203e-06	-0.00013296738089174642
12.26212556485955	0.0007495077217769051	0.0007437897329415256	0.0007856363694328043	0.0007773622640924827	0.0008066254817639574	0.0007967384478002975	0.0008292131588046647	0.0008174873524071115	0.0008773538699282784	0.0008613623104000854	0.0540235714802428	0.05036168196151392	-4.748947819642815e-06	-0.00013408117536967135	-4.688685374153352e-06	-0.0001323797361634793
12.336011039846525	0.0007491970732093926	0.0007434807642849766	0.0007853017801807934	0.0007770309931592836	0.000806276444649067	0.0007963938385980243	0.0008288481353740936	0.0008171280851391226	0.0008769532860808381	0.0008609707913433621	0.05400921170685302	0.0503483201859348	-4.699424659616869e-06	-0.00013348241052038579	-4.639824043663025e-06	-0.00013178951809361683
12.41034171198835	0.0007488875952507964	0.0007431729715827139	0.000784968604113552	0.0007767011247658238	0.0008059289731206132	0.0007960507726369817	0.0008284848508883189	0.0008167705197809622	0.0008765548425411581	0.0008605813366062258	0.05399513881014722	0.050335225330421146	-4.650232462640423e-06	-0.00013288101932906748	-4.5912891686950355e-06	-0.00013119670964809038
12.485120263821853	0.0007485792931253195	0.0007428663600816805	0.0007846368474807555	0.0007763726651154076	0.0008055830740533591	0.0007957092566977428	0.0008281233129167864	0.0008164146637502346	0.0008761585484272263	0.0008601939550112389	0.053981354420997295	0.050322398913649	-4.601368984380287e-06	-0.00013227698435097635	-4.543078537090975e-06	-0.00013060129365427553
12.560349394047481	0.0007482721720894337	0.0007425609350613017	0.0007843065165724402	0.0007760456204513989	0.0008052387543677694	0.0007953692976058709	0.0008277635290809434	0.0008160605245152814	0.0008757644129244324	0.000859808655445515	0.05396786018157219	0.050309842464790665	-4.552831994551927e-06	-0.00013167028799901392	-4.495189950531192e-06	-0.00013000325279916014
12.63603181762671	0.0007479662374320899	0.0007422567018336989	0.0007839776177193047	0.0007757199970575232	0.0008048960210303773	0.0007950309022322783	0.0008274055070546798	0.0008157081095956116	0.0008753724452862016	0.0008594254468613202	0.05395465774545823	0.05029755752362621	-4.5046192768561505e-06	-0.00013106091254247443	-4.44762122448622e-06	-0.00012940256962937213
12.712170265880024	0.000747661494474942	0.0007419536657439168	0.0007836501572930282	0.0007753958012581815	0.0008045548810541657	0.0007946940774935998	0.0008270492545647883	0.0008153574265623453	0.0008749826548346506	0.0008590443382766921	0.053941748777779464	0.050285545640656515	-4.456728628867215e-06	-0.00013044884010565694	-4.400370188103152e-06	-0.00012879922654895903
12.78876748658549	0.000747357948572564	0.0007416518321701445	0.0007833241417065808	0.0007750730394187606	0.0008042153414989425	0.000794358830352563	0.0008266947793914169	0.0008150084830386546	0.0008745950509612383	0.0008586653387760577	0.05392913495532105	0.050273808377215796	-4.40915786196084e-06	-0.0001298340526666164	-4.3534346841258426e-06	-0.00012819320581827776
12.865826244077915	0.0007470556051126745	0.0007413512065239453	0.000782999577414545	0.0007747517179459521	0.0008038774094717291	0.0007940251678183676	0.000826342089368538	0.0008146612867002173	0.0008742096431274345	0.0008582884575108658	0.05391681796665451	0.05026234730558881	-4.361904801214456e-06	-0.00012921653205577588	-4.30681256880297e-06	-0.0001275844895528011
12.943349319348618	0.0007467544695163585	0.0007410517942504801	0.0007826764709134328	0.0007744318432880669	0.0008035410921271419	0.0007936930969470623	0.00082599119238441	0.0008143158452756646	0.0008738264408653855	0.0008579137037002172	0.053904799512261556	0.05025116400912567	-4.314967285326543e-06	-0.00012859625995453872	-4.2605017118065025e-06	-0.00012697305972173
13.0213395101458	0.0007464545472382951	0.0007407536008287411	0.000782354828742012	0.0007741134219353607	0.0008032063966677882	0.0007933626248419315	0.0008256420963820546	0.0008139721665470443	0.0008734454537785968	0.0008575410866315119	0.05389308130466303	0.05024026008236153	-4.268343166518619e-06	-0.00012797321789387306	-4.214499996148431e-06	-0.00012635889814666124
13.099799631075467	0.0007461558437669808	0.0007404566317717781	0.000782034657481629	0.000773796460420354	0.0008028733303446557	0.0007930337586538782	0.0008252948093597289	0.0008136302583502778	0.0008730666915426139	0.0008571706156610914	0.05388166506854744	0.05022963713113428	-4.222030310473655e-06	-0.00012734738725331263	-4.1688053180931675e-06	-0.00012574198650036617
13.178732513703073	0.0007458583646249616	0.0007401608926269352	0.0007817159637565393	0.0007734809653181616	0.0008025419004575128	0.0007927065055818184	0.0008249493393714095	0.0008132901285756307	0.0008726901639057184	0.0008568023002148999	0.05387055254090003	0.0502192967727073	-4.176026596218983e-06	-0.00012671874925895832	-4.123415587069072e-06	-0.00012512230630504217
13.258141006655675	0.0007455621153690598	0.0007398663889760812	0.0007813987542342378	0.0007731669432468193	0.0008022121143553089	0.000792380872873071	0.0008246056945272773	0.0008129517851681803	0.0008723158806896261	0.0008564361497891423	0.05385974547113697	0.05020924063589043	-4.1303299160629775e-06	-0.00012608728498259003	-4.078328725593862e-06	-0.00012449983893167427
13.338027975724735	0.0007452671015906074	0.0007395731264358483	0.000781083035625794	0.0007728544008676188	0.0008018839794365799	0.0007920568678237587	0.0008242638829942088	0.0008126152361282947	0.0008719438517901955	0.000856072173950957	0.05384924562123629	0.050199470361164865	-4.0849381755083194e-06	-0.00012545297534030664	-4.03354266918874e-06	-0.00012387456559806442
13.418396303969553	0.0007449733289156768	0.0007392811106578661	0.0007807688146861861	0.000772543344885439	0.0008015575031498543	0.0007917344977792052	0.0008239239129962692	0.0008122804895121084	0.0008715740871781412	0.0008557103823390886	0.05383905476587519	0.05018998760080698	-4.039849293160924e-06	-0.00012481580109049983	-3.989055366282121e-06	-0.0001232464673673883
13.49924889182131	0.0007446808030053194	0.0007389903473290046	0.0007804560982146449	0.000772233782049088	0.0008012326929940701	0.0007914137701343452	0.0008235857928152171	0.0008119475534320128	0.0008712065968997609	0.0008553507846645777	0.05382917469256512	0.050180794019016435	-3.995061200639735e-06	-0.00012417574283279942	-3.944864778141106e-06	-0.00012261552514697405
13.580588657187745	0.0007443895295557979	0.0007387008421716118	0.0007801448930549935	0.0007719257191516406	0.0008009095565189871	0.0007910946923341275	0.0008232495307910064	0.0008116164360571416	0.0008708413910776639	0.0008549933907114473	0.05381960720179141	0.0501718912920442	-3.950571842496926e-06	-0.00012353278100640797	-3.90096887877521e-06	-0.00012198171968669236
13.662418535558457	0.0007440995142988282	0.0007384126009437596	0.0007798352060959962	0.0007716191630307855	0.0008005881013256109	0.0007907772718739336	0.0008229151353222999	0.0008112871456138693	0.0008704784799115127	0.0008546382103374074	0.05381035410715221	0.050163281108321696	-3.906379176145912e-06	-0.00012288689588890733	-3.857365654867835e-06	-0.00012134503157776311
13.744741480110864	0.0007438107630018152	0.0007381256294394839	0.0007795270442717028	0.0007713141205691673	0.0008002683350666124	0.0007904615162999874	0.0008225826148669811	0.0008109596903863068	0.000870117873678768	0.0008542852534745552	0.05380141723550077	0.05015496516859352	-3.8624811717798135e-06	-0.00012223806759484313	-3.814053105712957e-06	-0.00012070544125161731
13.827560461816718	0.0007435232814680967	0.0007378399334890328	0.0007792204145618029	0.0007710105986947393	0.0007999502654467593	0.000790147433209778	0.0008222519779426768	0.0008106340787168075	0.0008697595827354446	0.0008539345301300941	0.053792798427089006	0.05014694518604909	-3.818875812257837e-06	-0.00012158627607330996	-3.771029243073744e-06	-0.00012006292897709381
13.910878469549415	0.0007432370755371866	0.0007375555189591159	0.0007789153239919821	0.0007707086043811164	0.0007996339002233478	0.0007898350302524868	0.0008219232331272846	0.0008103103190064779	0.0008694036175168791	0.0008535860503870558	0.05378449953571232	0.050139222886457696	-3.7755610930645042e-06	-0.00012093150110759066	-3.728292091157402e-06	-0.00011941747486010623
13.9946985101918	0.0007429521510850176	0.0007372723917531501	0.0007786117796342762	0.0007704081446479284	0.0007993192472066359	0.0007895243151294098	0.0008215963890595009	0.0008099884197156905	0.0008690499885384978	0.0008532398244050285	0.05377652242885698	0.05013180000830567	-3.7325350221995013e-06	-0.00012027372231279698	-3.6858396865241047e-06	-0.00011876905884211642
14.079023608744702	0.0007426685140241898	0.0007369905578115142	0.0007783097886074349	0.0007701092265611809	0.0007990063142602876	0.0007892152955943932	0.0008212714544393598	0.000809668389364604	0.0008686987063966013	0.0008528958624208967	0.05376886898784818	0.05012467830293293	-3.689795620099613e-06	-0.00011961291913437089	-3.643670077983774e-06	-0.00011811766069774743
14.163856808436103	0.0007423861703042179	0.0007367100231118004	0.0007780093580772848	0.0007698118572336167	0.0007986951093018143	0.0007889079794542686	0.0008209484380287736	0.0008093502365336885	0.000868349781769153	0.0008525541747495878	0.0537615411080009	0.0501178595346731	-3.647340919573673e-06	-0.00011894907084680773	-3.601781326536234e-06	-0.00011746326003372887
14.24920117083096	0.0007421051259117828	0.0007364307936690705	0.0007777104952570978	0.0007695160438250816	0.0007983856403030258	0.000788602374569294	0.0008206273486520821	0.0008090339698642565	0.0008680032254165802	0.0008522147717848271	0.05375454069877218	0.05011134548099498	-3.605168965711489e-06	-0.00011828215655190766	-3.560171505294883e-06	-0.00011680583628773111
14.335059775941703	0.0007418253868709795	0.0007361528755361102	0.0007774132074079581	0.0007692217935428899	0.000798077915290479	0.0007882984888535949	0.000820308195196602	0.0008087195980589946	0.0008676590481825771	0.0008518776639998986	0.05374786968391582	0.05010513793264472	-3.5632778158127196e-06	-0.00011761215517744339	-3.518838699407764e-06	-0.00011614536872642245
14.421435722339384	0.0007415469592435746	0.0007358762748036899	0.0007771175018391397	0.0007689291136421981	0.0007977719423459387	0.0007879963302756154	0.0008199909866131885	0.0008084071298825082	0.0008673172609949262	0.0008515428619484181	0.053741530001637436	0.050099238693791875	-3.5216655392767207e-06	-0.00011693904547424583	-3.4777810059500106e-06	-0.00011548183644302656
14.50833212726552	0.0007412698491292612	0.0007356009976008264	0.0007768233859084828	0.0007686380114263817	0.0007974677296068396	0.0007876959068585722	0.0008196757319168002	0.0008080965741618682	0.0008669778748663253	0.0008512103762651165	0.05373552360475335	0.050093649582174514	-3.480330217566982e-06	-0.00011626280601623185	-3.4369965338865507e-06	-0.00011481521835696173
14.595752126744532	0.0007409940626659131	0.0007353270500950406	0.0007765308670227708	0.0007683484942474076	0.000797165285266747	0.0007873972266809072	0.0008193624401870647	0.0008077879397871583	0.0008666409008952174	0.0008508802176666226	0.05372985246085012	0.05008837242924846	-3.4392699441148505e-06	-0.00011558341519798954	-3.3964834039853717e-06	-0.00011414549321192569
14.683698875697011	0.0007407196060298467	0.0007350544384926265	0.0007762399526381178	0.0007680605695062205	0.0007968646175758329	0.0007871002978767524	0.0008190511205688583	0.000807481235712037	0.0008663063502666408	0.0008505523969522656	0.053724518552445866	0.050083409080337	-3.3984828242163145e-06	-0.00011490085123222471	-3.356239748705629e-06	-0.00011347263957325882
14.772175548053516	0.0007404464854360819	0.000734783169038916	0.0007759506502603541	0.0007677742446531265	0.0007965657348413475	0.0007868051286363954	0.000818741782272888	0.0008071764709542988	0.0008659742342530834	0.0008502269250048817	0.053719523877155714	0.05007876139478145	-3.357966974997309e-06	-0.00011421509214962211	-3.3162637121681576e-06	-0.00011279663582744459
14.861185336869132	0.0007401747071386028	0.0007345132480185459	0.0007756629674454155	0.0007674895271881791	0.0007962686454280989	0.0007865117272067469	0.0008184344345762756	0.000806873654596443	0.0008656445642153445	0.0008499038127916268	0.053714870447855945	0.050074431246097825	-3.317720525308765e-06	-0.00011352611579590333	-3.2765534500583254e-06	-0.00011211746017977808
14.95073145443871	0.0007399042774306231	0.0007342446817557288	0.0007753769117997388	0.0007672064246615733	0.0007959733577589374	0.0007862201018918186	0.0008181290868231543	0.0008065727957862482	0.0008653173516034106	0.0008495830713648046	0.0537105602928522	0.05007042052212959	-3.277741615663292e-06	-0.00011283389983057779	-3.2371071295479725e-06	-0.00011143509065281165
15.040817132412794	0.0007396352026448529	0.0007339774766145252	0.0007750924909806574	0.000766924944674039	0.0007956798803152436	0.0007859302610531996	0.0008178257484252674	0.0008062739037373535	0.0008649926079573396	0.0008492647118626997	0.05370659545605116	0.05006673112520737	-3.2380283981336966e-06	-0.00011213842172475008	-3.1979229292216846e-06	-0.00011074950508449533
15.131445621914246	0.0007393674891537685	0.0007337116389991182	0.0007748097126968049	0.0007666450948772409	0.0007953882216374234	0.0007856422131105424	0.0008175244288625756	0.0008059769877298447	0.0008646703449081568	0.000848948745510423	0.05370297799712972	0.05006336497230663	-3.1985790363061456e-06	-0.00011143965875951012	-3.1589990389935263e-06	-0.00011006068112603962
15.222620193655578	0.00073910114336988	0.0007334471753540892	0.0007745285847085172	0.0007663668829741803	0.0007950983903254037	0.0007853559665420519	0.0008172251376838683	0.0008056820571108476	0.0008643505741787577	0.000848635183620764	0.05369970999171188	0.050060323995211084	-3.159391705209909e-06	-0.0001107375880249617	-3.1203336600671427e-06	-0.0001093685962414992
15.31434413805701	0.0007388361717460029	0.0007331840921646927	0.0007742491148282389	0.0007660903167195977	0.0007948103950391341	0.0007850715298849725	0.0008169278845073792	0.000805389121295122	0.000864033307584821	0.0008483240375950511	0.05369679353154272	0.05005761014067376	-3.120464591195929e-06	-0.00011003218641639223	-3.0819250048238697e-06	-0.0001086732277041369
15.406620765365147	0.0007385725807755383	0.0007329223959571439	0.0007739713109209415	0.0007658154039203893	0.0007945242444991011	0.0007847889117360967	0.0008166326790214198	0.0008050981897656751	0.0008637185570357427	0.0008480153189240333	0.05369423072466932	0.05005522537058421	-3.0817958918995247e-06	-0.00010932343063388417	-3.043771296744671e-06	-0.00010797455259548006
15.499453405772549	0.0007383103769927418	0.0007326620932988934	0.0007736951809045313	0.0007655421524360124	0.0007942399474868336	0.0007845081207522579	0.0008163395309850018	0.0008048092720743649	0.0008634063345355633	0.0008477090391887542	0.053692023695619255	0.05005317166213596	-3.0433838161779414e-06	-0.00010861129718070517	-3.005870770387588e-06	-0.00010727254780404372
15.592845409537835	0.000738049566973005	0.0007324031907989143	0.0007734207327502725	0.0007652705701789056	0.0007939575128454229	0.0007842291656508425	0.0008160484502284799	0.0008045223778425199	0.0008630966521839205	0.0008474052100614498	0.05369017458558479	0.05005145100799544	-3.005226583988052e-06	-0.00010789576235986642	-2.9682216712541634e-06	-0.00010656719002219428
15.686800147106629	0.0007377901573331372	0.0007321456951079906	0.0007731479744832103	0.0007650006651149104	0.0007936769494800485	0.0007839520552103038	0.0008157594466541976	0.0008042375167615649	0.0008627895221770082	0.0008471038433064529	0.05368868555260769	0.05005006541647353	-2.967322426352531e-06	-0.00010717680227331772	-2.9308222557486788e-06	-0.00010585845574487274
15.781321009233178	0.0007375321547316445	0.0007318896129190024	0.000772876914182596	0.0007647324452636933	0.0007933982663585013	0.0007836767982706767	0.0008154725302371366	0.0008039546985936491	0.0008624849568085434	0.000846804950781105	0.05368755877176763	0.05004901691169981	-2.9296695852774543e-06	-0.00010645439281997682	-2.8936707911122322e-06	-0.00010514632126817913
15.87641140710273	0.0007372755658690156	0.0007316349509672177	0.0007726075599823176	0.0007644659186991744	0.0007931214725117199	0.000783403403734101	0.0008151877110255754	0.0008036739331722831	0.0008621829684707493	0.0008465085444366813	0.05368679643537028	0.05004830753379837	-2.892266313679441e-06	-0.00010572850969342573	-2.8567655553412077e-06	-0.00010443076268681906
15.972074772454643	0.0007370203974880065	0.0007313817160305841	0.0007723399200713343	0.0007642010935499583	0.0007928465770343254	0.000783131880565349	0.0008149049991417555	0.0008033952304029819	0.0008618835696553464	0.0008462146363193261	0.0536864007531415	0.05004793933906641	-2.8551108752885093e-06	-0.00010499912837927394	-2.8201048370831913e-06	-0.00010371175589130033
16.06831455770623	0.000736766656373934	0.0007311299149300282	0.0007720740026941182	0.0007639379779997753	0.0007925735890851721	0.0007828622377923632	0.0008146244047825566	0.00080311860026392	0.0008615867729545618	0.0008459232385710026	0.053686373952420124	0.050047914400153375	-2.8182015446177183e-06	-0.00010426622415438125	-2.7836869356352364e-06	-0.00010298927656807177
16.165134236077357	0.0007365143493549574	0.0007308795545297444	0.0007718098161510897	0.0007636765802879117	0.0007923025178878862	0.000782594484506784	0.000814345938220169	0.0008028440528065798	0.0008612925910621371	0.0008456343634304426	0.053686718278356395	0.05004823480624536	-2.7815366068703606e-06	-0.00010352977208422098	-2.7475101608224334e-06	-0.00010226330019591501
16.262537301715792	0.0007362634833023802	0.0007306306417375028	0.0007715473687990712	0.0007634169087096639	0.0007920333727314295	0.0007823286298645047	0.0008140696098027902	0.0008025715981564248	0.0008610010367743658	0.0008453480232341244	0.053687435994111736	0.05004890266324813	-2.745114357841083e-06	-0.00010278974701971588	-2.7115728329146424e-06	-0.00010153380204325213
16.36052726982327	0.000736014065130939	0.0007303831835049456	0.0007712866690517335	0.0007631589716167799	0.0007917661629706557	0.0007820646830862146	0.0008137954299553119	0.000802301246513565	0.0008607121229911287	0.0008450642304172461	0.053688529381058926	0.05004992009397532	-2.708933103905478e-06	-0.0001020461235973491	-2.6758732826160855e-06	-0.0001008007571686731
16.459107676782416	0.000735766101799101	0.0007301371868278907	0.0007710277253800498	0.0007629027774179116	0.0007915008980268731	0.0007818026534579512	0.0008135234091800227	0.000802033008153436	0.0008604258627169463	0.000844782997514718	0.05369000073898845	0.050051289238338445	-2.672991161903858e-06	-0.00010129887623538947	-2.6404098509525895e-06	-0.00010006414041646705
16.55828208028434	0.0007355196003093657	0.0007298926587466408	0.0007707705463127579	0.0007626483345790742	0.0007912375873884204	0.0007815425503316654	0.000813253558057321	0.0008017668934274863	0.0008601422690620481	0.0008445043371621688	0.05369185238631498	0.05005301225353787	-2.6372868590779364e-06	-0.00010054797913169877	-2.605180889193523e-06	-9.93239264150958e-05
16.658054059457015	0.0007352745677085633	0.0007296496063462885	0.0007705151404368188	0.0007623956516241037	0.0007909762406112408	0.0007812843831257833	0.000812985887246427	0.0008015029127638681	0.0008598613552434479	0.0008442282620969575	0.05369408666028735	0.050055091314257553	-2.6018185330092466e-06	-9.979340626239952e-05	-2.570184758825776e-06	-9.8580089575806e-05
16.758427214994473	0.0007350310110881584	0.0007294080367570272	0.000770261516397887	0.0007621447371351208	0.000790716867319465	0.000781028161325777	0.0008127204074861103	0.0008012410766681366	0.0008595831345860359	0.0008439547851592004	0.053696705917200535	0.05005752861286167	-2.5665845315467166e-06	-9.903513137904385e-05	-2.5354198314340645e-06	-9.783260408915972e-05
16.859405169286727	0.0007347889375845575	0.0007291679571544683	0.0007700096829007811	0.0007618955997530054	0.0007904594772060003	0.0007807738944847457	0.0008124571295954211	0.000800981395723963	0.0008593076205236838	0.0008436839192928151	0.05369971253261086	0.05006032635959411	-2.5315832127277386e-06	-9.82731280061433e-05	-2.5008844886675353e-06	-9.70814439238965e-05
16.960991566550526	0.0007345483543794161	0.0007289293747599501	0.0007697596487099607	0.0007616482481778621	0.0007902040800331259	0.0007805215922239926	0.0008121960644744324	0.000800723880593843	0.0008590348266003636	0.0008434156775465661	0.0537031089015545	0.050063486782780796	-2.4968129447308987e-06	-9.750736943997529e-05	-2.4665771221833895e-06	-9.63265828252402e-05
17.063190072960847	0.000734309268699946	0.0007286922968408569	0.0007695114226500027	0.0007614026911695004	0.0007899506856330888	0.0007802712642336136	0.0008119372231049823	0.0008004685420198201	0.0008587647664712742	0.0008431500730751293	0.053706897438766464	0.050067012129032286	-2.46227210579748e-06	-9.673782874536352e-05	-2.4324961335280525e-06	-9.556799431043039e-05
17.166004376783235	0.0007340716878192307	0.0007284567307109437	0.0007692650136060899	0.0007611589375479212	0.0007896993039087151	0.0007800229202730983	0.0008116806165514372	0.0008002153908242234	0.0008584974539039912	0.0008428871191401759	0.0537110805789065	0.05007090466345264	-2.427959084141257e-06	-9.596447875293013e-05	-2.3986399341159245e-06	-9.480565166847255e-05
17.26943818850684	0.0007338356190565398	0.0007282226837306514	0.0007690204305244993	0.0007609169961937949	0.0007894499448340211	0.0007797765701719202	0.0008114262559614532	0.0007999644379103961	0.0008582329027796244	0.0008426268291114525	0.05371566077678237	0.05007516666984781	-2.393872277909031e-06	-9.518729205795773e-05	-2.3650069451491493e-06	-9.403952795733472e-05
17.37349524097843	0.000733601069777645	0.0007279901633074371	0.0007687776824130953	0.0007606768760489606	0.0007892026184548308	0.0007795322238301518	0.0008111741525667486	0.0007997156942634504	0.0008579711270939908	0.0008423692164678923	0.05372064050758066	0.05007980045093781	-2.360010095104302e-06	-9.44062410170865e-05	-2.3315955975369493e-06	-9.32695960008667e-05
17.478179289537028	0.0007333680473951395	0.0007277591768960982	0.0007685367783418281	0.0007604385861169156	0.0007889573348894024	0.0007792898912190713	0.0008109243176838869	0.0007994691709510168	0.000857712140958801	0.0008421142947987265	0.053726022267098626	0.05008480832857236	-2.3263709535243857e-06	-9.362129774634353e-05	-2.298404331856161e-06	-9.249582838757875e-05
17.583494112149474	0.000733136559368759	0.0007275297319991026	0.0007682977274432351	0.0007602021354633179	0.0007887141043290579	0.0007790495823817837	0.0008106767627150638	0.0007992248791240089	0.0008574559586028622	0.0008418620778046147	0.053731808571978845	0.05009019264394823	-2.2929532806775788e-06	-9.283243411839504e-05	-2.265431598260162e-06	-9.17181974672554e-05
17.689443509546752	0.0007329066132057076	0.0007273018361669221	0.0007680605389129522	0.000759967533216492	0.0007884729370388237	0.0007788113074338457	0.0008104314991489099	0.0007989828300173949	0.0008572025943732946	0.0008416125792987911	0.053738001959947296	0.050095955757829096	-2.25975551373242e-06	-9.203962176013158e-05	-2.2326758564294308e-06	-9.093667534920691e-05
17.79603130536116	0.0007326782164609818	0.0007270754969983644	0.0007678252220102222	0.0007597347885679359	0.000788233843358072	0.0007785750765638953	0.000810188538561294	0.000798743034950975	0.0008569520627367631	0.0008413658132082183	0.05374460499005405	0.05010210005076869	-2.226776099446999e-06	-9.124283205039219e-05	-2.200135575504327e-06	-9.015123389960467e-05
17.90326134626431	0.0007324513767377012	0.0007268507221409125	0.000767591786058415	0.0007595039107728369	0.000787996833701174	0.0007783409000342909	0.0008099478926161422	0.0007985055053301715	0.0008567043782807247	0.0008411217935747609	0.053751620242917963	0.05010862792333833	-2.194013494101303e-06	-9.044203611702217e-05	-2.1678092340117992e-06	-8.936184473873343e-05
18.011137502105942	0.0007322261016874377	0.0007266275192910625	0.000767360240445547	0.0007592749091505907	0.000787761918558156	0.0007781087881817552	0.0008097095730662615	0.000798270252646824	0.000856459555714689	0.0008408805345563698	0.05375905032097347	0.05011554179635424	-2.1614661634304297e-06	-8.963720483465276e-05	-2.1356953198025004e-06	-8.856847923879863e-05
18.119663666053608	0.0007320023990105511	0.0007264058961946676	0.0007671305946248106	0.0007590477930853256	0.0007875291084953648	0.0007778787514180263	0.0008094735917541751	0.0007980372884799962	0.0008562176098714985	0.0008406420504282843	0.053766897848720796	0.050122844111109996	-2.129132582572111e-06	-8.882830882200876e-05	-2.10379233000612e-06	-8.77711085215116e-05
18.228843754733095	0.0007317802764565233	0.0007261858606472803	0.0007669028581151038	0.0007588225720264295	0.0007872984141561378	0.0007776508002305128	0.0008092399606129647	0.0007978066244967875	0.0008559785557086204	0.0008404063555842448	0.05377516547297985	0.05013053732961149	-2.0970112359778095e-06	-8.801531843893873e-05	-2.0720987709385748e-06	-8.696970345509203e-05
18.338681708369887	0.0007315597418242992	0.0007259674204945029	0.0007666770405015697	0.0007585992554890876	0.0007870698462614838	0.0007774249451829623	0.000809008691667127	0.0007975782724531601	0.0008557424083094594	0.0008401734645377258	0.05378385586314748	0.05013862393481484	-2.0651006173667483e-06	-8.719820378425003e-05	-2.0406131580504028e-06	-8.616423465168666e-05
18.44918149093129	0.0007313408029626242	0.0007257505836323341	0.0007664531514361347	0.0007583778530548165	0.0007868434156107636	0.0007772011969161281	0.000808779797033431	0.0007973522441947673	0.0008555091828846796	0.0008399433919231768	0.05379297171145737	0.05014710643086755	-2.0333992296630264e-06	-8.637693469271124e-05	-2.0093340158790565e-06	-8.535467246531536e-05
18.56034709026951	0.0007311234677703916	0.0007255353580075247	0.0007662312006380604	0.0007581583743720135	0.0007866191330823879	0.0007769795661484502	0.0008085532889217958	0.0007971285516577982	0.0008552788947735526	0.0008397161524972873	0.053802515733243295	0.050155987343351915	-2.001905584910618e-06	-8.555148073191576e-05	-1.97825987795653e-06	-8.4540986988485e-05
18.672182518265565	0.0007309077441969865	0.0007253217516179298	0.0007660111978944926	0.0007579408291565014	0.0007863970096345129	0.0007767600636767389	0.0008083291796361682	0.0007969072068698264	0.000855051559445314	0.0008394917611402594	0.05381249066720562	0.050165269219532745	-1.9706182042430152e-06	-8.472181120067201e-05	-1.9473892867711944e-06	-8.372314804991343e-05
18.784691810974078	0.0007306936402426344	0.0007251097725128698	0.000765793153061019	0.0007577252271920861	0.0007861770563057475	0.0007765427003768673	0.0008081074815754176	0.0007966882219506721	0.0008548271925005417	0.0008392702328571024	0.0538228992756848	0.05017495462860789	-1.939535617787383e-06	-8.388789512492334e-05	-1.916720793694506e-06	-8.290112521155968e-05
18.897879028768923	0.0007304811639587541	0.0007248994287934887	0.000765577076062235	0.0007575115783311153	0.0007859592842158703	0.0007763274872044705	0.0008078882072342366	0.0007964716091132708	0.0008546058096725503	0.0008390515827789396	0.05383374434493034	0.0501850461619609	-1.9086563646229272e-06	-8.304970125572186e-05	-1.8862529589250623e-06	-8.207488776620919e-05
19.01174825648978	0.000730270323448308	0.0007246907286131173	0.0007653629768923071	0.0007572998924950419	0.0007857437045665465	0.0007761144351956513	0.000807671369204052	0.0007962573806645523	0.000854387426828802	0.0008388358261643313	0.0538450286853832	0.050195546433419426	-1.8779789927093372e-06	-8.220719806595334e-05	-1.8559843514183438e-06	-8.124440473422645e-05
19.126303603589555	0.000730061126866164	0.000724483680177642	0.0007651508656155523	0.0007570901796749981	0.0007855303286420623	0.0007759035554676962	0.0008074569801739507	0.0007960455490063337	0.000854172059972339	0.0008386229784006197	0.05385675513195343	0.0502064580795151	-1.8475020588265036e-06	-8.136035374745054e-05	-1.8259135488364088e-06	-8.040964486100144e-05
19.241549204282624	0.0007298535824194481	0.0007242782917458698	0.0007649407523670113	0.0007568824499323674	0.0007853191678100574	0.0007756948592197936	0.0008072450529316079	0.0007958361266362133	0.0008539597252432279	0.0008384130550052819	0.0538689265443074	0.05021778375974566	-1.8172241285146704e-06	-8.050913620846756e-05	-1.796039137480672e-06	-7.95705766141186e-05
19.357489217694134	0.0007296476983679117	0.0007240745716299035	0.000764732647353039	0.0007566767133993693	0.0007851102335222728	0.0007754883577337661	0.0008070356003642354	0.0007956291261484861	0.0008537504389200317	0.0008382060716273095	0.05388154580715495	0.05022952615684487	-1.7871437759955054e-06	-7.965351306937762e-05	-1.766359712215143e-06	-7.872716817944325e-05
19.474127828010037	0.0007294434830242952	0.0007238725281955157	0.000764526560851893	0.000756472980279647	0.0007849035373153035	0.0007752840623748069	0.0008068286354595345	0.0007954245602350621	0.0008535442174212923	0.0008380020440485999	0.05389461583054165	0.05024168797705041	-1.7572595841408752e-06	-7.879345166153517e-05	-1.7368738764395389e-06	-7.787938745995593e-05
19.59146924462811	0.0007292409447546914	0.0007236721698625233	0.000764322503214327	0.0007562712608488558	0.0007846990908113551	0.0007750819845922209	0.0008066241713066585	0.0007952224416863936	0.0008533410773070336	0.000837800988185363	0.05390813955014632	0.050254271950380014	-1.7275701444034557e-06	-7.792891902344556e-05	-1.707580242019894e-06	-7.702720207197755e-05
19.709517702309874	0.0007290400919789177	0.0007234735051051695	0.0007641204848641942	0.0007560715654552645	0.0007844969057190153	0.0007748821359201783	0.0008064222210971904	0.0007950227833924177	0.0008531410352802865	0.0008376029200895507	0.05392211992757996	0.05026728083090771	-1.6980740567299965e-06	-7.7059881896685e-05	-1.678477429203993e-06	-7.61705793413392e-05
19.828277461333414	0.0007288409331708903	0.0007232765424525081	0.0007639205162990574	0.0007558739045203605	0.0007842969938340315	0.0007746845279784772	0.0008062227981261323	0.0007948255983435109	0.0008529441081886347	0.0008374078559503063	0.05393655995068969	0.050280717397046745	-1.668769929514917e-06	-7.618630672331927e-05	-1.649564066573666e-06	-7.53094863007453e-05
19.94775280764713	0.0007286434768589993	0.0007230812904887894	0.0007637226080908017	0.0007556782885394603	0.0007840993670400958	0.0007744891724733108	0.0008060259157929042	0.0007946308996314493	0.000852750313025778	0.0008372158120954257	0.05395146263386708	0.05029458445183269	-1.639656379567346e-06	-7.530815964398863e-05	-1.6208387910144305e-06	-7.444388968791404e-05
20.067948053024427	0.0007284477316264827	0.0007228877578538446	0.0007635267708862495	0.00075548472808232	0.0007839040373096334	0.0007742960811980389	0.0008058315876023494	0.0007944387004503782	0.0008525596669331108	0.000837026804992838	0.0539668310183609	0.05030888482321419	-1.6107320320274225e-06	-7.44254064934946e-05	-1.5923002476205157e-06	-7.357375594088666e-05
20.188867535219305	0.0007282537061118112	0.0007226959532434847	0.0007633330154077905	0.0007552932337937654	0.0007837110167046095	0.0007741052660339804	0.0008056398271657605	0.0007942490140978048	0.000852372187201331	0.0008368408512521141	0.05398266817259242	0.050323621364344755	-1.5819955202821603e-06	-7.35380127966645e-05	-1.56394708963805e-06	-7.269905119489106e-05
20.31051561812294	0.0007280614090090736	0.0007225058854098902	0.000763141352454015	0.0007551038163943146	0.0007835203173773402	0.0007739167389512008	0.0008054506482019155	0.0007940618539755875	0.0008521878912720679	0.0008366579676259831	0.053998977192475914	0.0503387969538793	-1.5534454859481017e-06	-7.264594376660272e-05	-1.5357779784373055e-06	-7.18197412805377e-05
20.432896691921076	0.0007278708490683587	0.0007223175631620105	0.0007629517929003462	0.0007549164866808135	0.0007833319515713078	0.0007737305120093143	0.0008052640645381177	0.0007938772335909448	0.0008520067967395218	0.0008364781710118749	0.054015761201743534	0.05035441449627395	-1.5250805787988923e-06	-7.174916430102707e-05	-1.507791583422926e-06	-7.093579171901787e-05
20.55601517325261	0.0007276820350961492	0.0007221309953659665	0.0007627643476996885	0.0007547312555270784	0.0007831459316219921	0.0007735465973582964	0.0008050800901112586	0.0007936951665574769	0.0008518289213521385	0.0008363014784534831	0.05403302335227489	0.05037047692209155	-1.496899456693724e-06	-7.084763897813318e-05	-1.4799865819849212e-06	-7.004716771930042e-05
20.679875505368887	0.0007274949759557106	0.0007219461909454512	0.0007625790278830758	0.0007545481338845386	0.0007829622699577048	0.0007733650072392996	0.0008048987389688853	0.0007935156665961924	0.000851654283014294	0.0008361279071423418	0.0540507668244289	0.05038698718830987	-1.46890078554264e-06	-6.9941332054263e-05	-1.4523616594622375e-06	-6.915383417571697e-05
20.804482158294064	0.0007273096805674886	0.0007217631588821385	0.000762395844560328	0.000754367132782892	0.000782780979100436	0.0007731857539854805	0.0008047200252702833	0.0007933387475365526	0.0008514828997880102	0.0008359574744194303	0.05406899482738303	0.050403948278633724	-1.4410832392128606e-06	-6.903020745888111e-05	-1.424915509039542e-06	-6.825575566249409e-05
20.92983962898646	0.000727126157909509	0.0007215819082160971	0.0007622148089207176	0.000754188263330768	0.0007826020716667127	0.0007730088500228426	0.0008045439632875766	0.0007931644233175305	0.0008513147898946905	0.0008357901977767994	0.05408771059947525	0.050421363203811596	-1.4134454995079655e-06	-6.811422879265949e-05	-1.3976468317372474e-06	-6.735289643231002e-05
21.055952441500814	0.0007269444170177742	0.0007214024480461949	0.0007620359322336336	0.0007540115367163843	0.000782425560368456	0.0007728343078710712	0.0008043705674068281	0.0007929927079886687	0.0008511499717168731	0.0008356260948592054	0.05410691740855003	0.0504392350019579	-1.3859862560902658e-06	-6.719335932281467e-05	-1.3705543363434249e-06	-6.644522041257539e-05
21.18282514715158	0.0007267644669866739	0.0007212247875305232	0.0007618592258492639	0.0007538369642082278	0.0007822514580138636	0.0007726621401443961	0.0008041998521291698	0.0007928236157111659	0.0008509884638000184	0.0008354651834657829	0.05412661855231141	0.05045756673887525	-1.3587042064218229e-06	-6.626756197988803e-05	-1.3436367393253323e-06	-6.553269120029848e-05
21.31046232467717	0.0007265863169693854	0.0007210489358868145	0.0007616847011992731	0.000753664557155731	0.0007820797775082844	0.0007724923595524526	0.0008040318320719301	0.0007926571607589682	0.0008508302848543074	0.0008353074815517318	0.05414681735867849	0.050476361508387975	-1.3315980557210803e-06	-6.533679935424863e-05	-1.316892764813369e-06	-6.461527206005901e-05
21.438868580405217	0.00072640997617829	0.0007208749023928635	0.0007615123697974959	0.0007534943269899571	0.0007819105318551191	0.0007723249789011551	0.0008038665219697861	0.0007924933575198716	0.0008506754537564758	0.0008351530072300229	0.05416751718614528	0.050495622432672506	-1.3046665168865365e-06	-6.440103369165229e-05	-1.2903211445256142e-06	-6.369292592003917e-05
21.568048548418737	0.0007262354538853832	0.0007207026963869545	0.0007613422432406322	0.0007533262852242934	0.0007817437341567171	0.000772160011093579	0.0008037039366759248	0.0007923322204966414	0.0008505239895516656	0.0008350017787731329	0.0541887214241493	0.050515352662598365	-1.2779083104637844e-06	-6.346022689066033e-05	-1.2639206177183886e-06	-6.276561536838754e-05
21.69800689072348	0.0007260627594226914	0.0007205323272682898	0.0007611743332089498	0.0007531604434551505	0.0007815793976152922	0.0007719974691308532	0.0008035440911632166	0.0007921737643081428	0.0008503759114553018	0.0008348538146147961	0.05421043349344019	0.05053555537807017	-1.2513221645631123e-06	-6.25143404973938e-05	-1.2376899311259716e-06	-6.18333026490836e-05
21.828748297416116	0.0007258919021826931	0.0007203638044974241	0.0007610086514669974	0.0007529968133626697	0.000781417535533845	0.0007718373661130629	0.0008033870005254085	0.000792018003690485	0.0008502312388549994	0.0008347091333517863	0.05423265684645698	0.05055623378837466	-1.2249068148235086e-06	-6.156333570286887e-05	-1.2116278389063921e-06	-6.0895949658551496e-05
21.960277486853503	0.0007257228916187396	0.0007201971375966981	0.0007608452098643198	0.0007528354067114355	0.0007812581613170941	0.0007716797152401609	0.0008032326799783237	0.0007918649534981798	0.0008500899913124894	0.0008345677537457146	0.05425539496770752	0.05057739113253436	-1.198661004351946e-06	-6.060717333855603e-05	-1.185733102593723e-06	-5.995351794210735e-05
22.092599205822967	0.0007255557372454815	0.0007200323361506788	0.0007606840203361827	0.0007526762353511958	0.0007811012884724203	0.0007715245298128884	0.0008030811448610815	0.0007917146287053114	0.0008499521885655752	0.0008344296947248567	0.05427865137415639	0.05059903067966401	-1.1725834836591974e-06	-5.9645813872244435e-05	-1.160004491033463e-06	-5.900596868940733e-05
22.225718229713628	0.0007253904486392993	0.0007198694098066021	0.0007605250949043071	0.0007525193112175917	0.0007809469306108209	0.0007713718232337097	0.000802932410637332	0.0007915670444067241	0.0008498178505301161	0.000834294975386003	0.05430242961561523	0.05062115572933204	-1.1466730106129974e-06	-5.86792174043782e-05	-1.1344407803257246e-06	-5.805326273064515e-05
22.359639362688714	0.0007252270354387331	0.0007197083682748205	0.000760368445677606	0.000752364646332893	0.0007807951014478717	0.0007712216090077533	0.0008027864928964999	0.0007914222158192225	0.000849686997302033	0.0008341636149963359	0.05432673327513929	0.050643769611928575	-1.1209283503781954e-06	-5.770734366361552e-05	-1.1090407537896717e-06	-5.7095360533471196e-05
22.494367437858962	0.000725065507344921	0.0007195492213292478	0.0007602140848529336	0.0007522122528067365	0.000780645814804705	0.0007710739007437624	0.0008026434073550513	0.0007912801582827807	0.0008495596491593483	0.0008340356329953233	0.05435156596943037	0.05066687568903579	-1.0953482753699173e-06	-5.673015200330367e-05	-1.083803201898468e-06	-5.613222219835734e-05
22.629907317457054	0.0007249058741220338	0.0007193919788078156	0.0007600620247158363	0.00075206214283688	0.0007804990846089902	0.0007709287121550606	0.0008025031698577673	0.0007911408872617753	0.0008494358265642453	0.0008339110489966494	0.05437693134924416	0.05069047735380652	-1.069931565189381e-06	-5.574760139659407e-05	-1.0587269222146582e-06	-5.516380745404503e-05
22.766263893012997	0.0007247481455977216	0.0007192366506129295	0.0007599122776413178	0.0007519143287099591	0.0007803549248959368	0.0007707860570605256	0.0008023657963790408	0.0007910044183462279	0.0008493155501651647	0.0008337898827901655	0.05440283309980312	0.050714578031345006	-1.0446770065696866e-06	-5.475965043238995e-05	-1.03381071935027e-06	-5.419007565407585e-05
22.903442085530802	0.0007245923316635559	0.0007190832467119274	0.0007597648560946074	0.0007517688228022521	0.0007802133498092966	0.0007706459493855737	0.0008022313030241837	0.0007908707672530614	0.0008491988407989238	0.000833672154343867	0.054429274941214606	0.050739181179093665	-1.0195833933294117e-06	-5.376625731143281e-05	-1.0090534049100007e-06	-5.321098577243388e-05
23.041446845665973	0.0007244384422754797	0.0007189317771375439	0.0007596197726319377	0.0007516256375804526	0.0007800743736023867	0.0007705084031631554	0.0008020997060307537	0.0007907399498273757	0.0008490857194928667	0.0008335578838058993	0.054456260628898134	0.05076429028722811	-9.946495263114634e-07	-5.276737984147295e-05	-9.844537974409116e-07	-5.222649639943788e-05
23.180283153904217	0.0007242864874542581	0.0007187822519883759	0.0007594770399013284	0.0007514847856024508	0.0007799380106391174	0.0007703734325347618	0.0008019710217698928	0.0007906119820437334	0.0008489762074670443	0.0008334470915065881	0.05448379395401295	0.05078990887905145	-9.698742133345054e-07	-5.1762975433078395e-05	-9.600107223773496e-07	-5.123656573743918e-05
23.31995602074116	0.0007241364772859354	0.000718634681429354	0.000759336670643382	0.0007513462795181213	0.0007798042753950365	0.0007702410517514429	0.0008018452667476874	0.0007904868800074673	0.0008488703261364244	0.000833339797960501	0.054511878743895445	0.05081604051140169	-9.452562691335438e-07	-5.075300109516623e-05	-9.357230119854364e-07	-5.0241151596241984e-05
23.460470486863187	0.0007239884219222922	0.000718489075692216	0.0007591986776920828	0.0007512101320701208	0.0007796731824583809	0.0007701112751748375	0.0008017224576065412	0.0007903646599559972	0.0008487680971131336	0.0008332360238685349	0.05454051886250223	0.05084268877505682	-9.207945153178604e-07	-4.973741343067273e-05	-9.115895053192664e-07	-4.924021138899559e-05
23.60183162332936	0.0007238423315813077	0.0007183454450759838	0.0007590630739756068	0.0007510763560946916	0.0007795447465311435	0.0007699841172782129	0.0008016026111265658	0.000790245338260168	0.0008486695422087266	0.0008331357901200314	0.054569718210857696	0.0508698572951521	-8.964877802994549e-07	-4.8716168631252055e-05	-8.876090481584574e-07	-4.8233702127559175e-05
23.744044531754422	0.0007236982165476265	0.0007182037999474461	0.0007589298725171404	0.0007509449645224762	0.0007794189824301526	0.0007698595926475192	0.0008014857442269907	0.0007901289314256022	0.0008485746834364933	0.0008330391177949256	0.054599480727509586	0.05089754973159939	-8.723348992540139e-07	-4.768922247314067e-05	-8.637804929587101e-07	-4.7221580417672326e-05
23.887114344492932	0.0007235560871730267	0.0007180641507416428	0.0007587990864357064	0.000750815970379338	0.0007792959050881594	0.0007697377159824537	0.000801371873967589	0.0007900154560940685	0.0008484835430137938	0.0008329460281659189	0.05462981038899019	0.05092576977951279	-8.483347140658334e-07	-4.665653031243888e-05	-8.401026988041037e-07	-4.6203802455013765e-05
24.031046224824397	0.0007234159538768931	0.0007179265079623533	0.0007586707289469976	0.0007506893867871901	0.0007791755295549432	0.0007696185020975372	0.000801261017550118	0.0007899049290448671	0.0008483961433644255	0.0008328565427006857	0.0546607112102808	0.05095452116964186	-8.244860732688382e-07	-4.5618047080170365e-05	-8.165745313541868e-07	-4.5180324020177576e-05
24.175845367139747	0.0007232778271466925	0.0007177908821825893	0.000758544813364221	0.0007505652269648355	0.0007790578709984246	0.0007695019659232027	0.0008011531923197848	0.0007897973671962337	0.0008483125071210295	0.0008327706830641099	0.054692187245291166	0.050983807668807925	-8.007878320170914e-07	-4.457372727820208e-05	-7.931948628006093e-07	-4.4151100474509875e-05
24.32151699712871	0.0007231417175384516	0.0007176572840450881	0.0007584213530989459	0.0007504435042288094	0.0007789429447057912	0.0007693881225068948	0.0008010484157667192	0.0007896927876067552	0.0008482326571275186	0.0008326884711205472	0.0547242425873356	0.05101363308034971	-7.772388519980584e-07	-4.3523524972721717e-05	-7.699625717972995e-07	-4.311608675425238e-05
24.468066371968433	0.000723007635677245	0.0007175257242628184	0.0007583003616619713	0.0007503242319942417	0.0007788307660846452	0.0007692769870141881	0.0008009467055274796	0.000789591207476815	0.0008481566164415589	0.0008326099289361334	0.054756881369621514	0.05104400124457268	-7.538380013953107e-07	-4.246739379021314e-05	-7.468765434201323e-07	-4.207523736646235e-05
24.61549878051318	0.0007228755922576771	0.0007173962136194784	0.0007581818526641881	0.0007502074237757145	0.0007787213506641503	0.0007691685747299087	0.0008008480793865633	0.0007894926441500404	0.0008480844083370663	0.0008325350787811057	0.05479010776574496	0.05107491603920609	-7.305841548590347e-07	-4.1405286913126504e-05	-7.239356691283311e-07	-4.102850638446065e-05
24.763819543485244	0.0007227455980443742	0.0007172687629700053	0.000758065839817462	0.0007500930931881395	0.0007786147140962019	0.0007690629010592756	0.0008007525552779447	0.0007893971151147804	0.0008480160563067522	0.0008324639431321714	0.05482392599018938	0.05110638137986528	-7.074761934205975e-07	-4.033715707338348e-05	-7.011388466903086e-07	-3.997584744186433e-05
24.91303401366693	0.000722617663872479	0.0007171433832410875	0.0007579523369355188	0.0007499812539476381	0.0007785108721566076	0.0007689599815290538	0.0008006601512866295	0.0007893046380055961	0.0008479515840646997	0.0008323965446749033	0.054858340298835954	0.051138401220521976	-6.845130044535151e-07	-3.9262956547547745e-05	-6.784849801450693e-07	-3.8917213728145716e-05
25.063147576093755	0.0007224918006481489	0.0007170200854316804	0.0007578413579348435	0.0007498719198724356	0.0007784098407462826	0.0007688598317887191	0.0008005708856502317	0.0007892152306047723	0.0008478910155489813	0.0008323329063061721	0.054893354989477235	0.05117097955397945	-6.616934816335539e-07	-3.8182637152439636e-05	-6.55972979761877e-07	-3.785255798383069e-05
25.214165648248784	0.0007223680193490538	0.0007168988806135218	0.0007577329168355821	0.0007497651048837571	0.0007783116358924537	0.0007687624676116348	0.0008004847767605625	0.0007891289108438424	0.000847834374924304	0.0008322730511366067	0.05492897440234063	0.05120412041235497	-6.390165248762805e-07	-3.709615023886337e-05	-6.336017619756364e-07	-3.678183249480882e-05
25.366093680258146	0.000722246331024886	0.0007167797799316607	0.0007576270277624615	0.0007496608230067424	0.0007782162737498865	0.0007686679048962484	0.0008004018431652509	0.0007890456968051428	0.0008477816865847076	0.0008322170024931001	0.054965202920617635	0.05123782786757104	-6.164810402880562e-07	-3.600344668644451e-05	-6.113702493443923e-07	-3.570498908725406e-05
25.518937155087716	0.0007221267467978641	0.0007166627946049788	0.0007575237049457103	0.000749559088371361	0.0007781237706021167	0.0007685761596672935	0.0008003221035693737	0.0007889656067233743	0.0008477329751562873	0.0008321647839213384	0.05500204497100218	0.05127210603184968	-5.940859401178979e-07	-3.4904476898300896e-05	-5.892773704946862e-07	-3.462197912224019e-05
25.672701588741027	0.0007220092778632504	0.0007165479359267268	0.0007574229627219975	0.0007494599152133457	0.000778034142862706	0.0007684872480770142	0.0008002455768371159	0.0007888886589871946	0.0008476882654999667	0.000832116419188378	0.05503950502423521	0.05130695905821661	-5.718301427006661e-07	-3.3799190795158474e-05	-5.673220600768865e-07	-3.353275349046725e-05
25.827392530458226	0.0007218939354898627	0.0007164352152650556	0.0007573248155353727	0.0007493633178751265	0.0007779474070765024	0.0007684011864063957	0.000800172281993443	0.0007888148721408214	0.0008476475827143027	0.0008320719322852492	0.05507758759565693	0.051342391141012064	-5.497125724171666e-07	-3.268753781004996e-05	-5.455032587157495e-07	-3.2437262606849204e-05
25.983015562916506	0.0007217807310205988	0.0007163246440635592	0.000757229277938225	0.0007492693108067845	0.0007778635799209251	0.0007683179910664162	0.0008001022382258039	0.0007887442648856647	0.0008476109521383399	0.0008320313474296061	0.05511629724576804	0.05137840651640792	-5.277321596373376e-07	-3.15694668825417e-05	-5.238199129622804e-07	-3.13354564048518e-05
26.139576302431465	0.0007216696758729561	0.0007162162338418142	0.0007571363645922418	0.0007491779085670046	0.000777782678207255	0.000768237678599307	0.0008000354648858475	0.0007886768560819698	0.0008475783993544962	0.0008319946890684062	0.05515563858079968	0.05141500946293327	-5.058878406768823e-07	-3.044492645298824e-05	-5.022709752425594e-07	-3.022728433108024e-05
26.297080399159835	0.0007215607815395622	0.0007161099961959298	0.0007570460902693875	0.0007490891258240476	0.0007777047188819477	0.0007681602656798328	0.0007999719814911665	0.0007886126647504906	0.0008475499501915001	0.0008319619818806336	0.055195616253287685	0.05145220430200741	-4.841785577270122e-07	-2.9313864455787764e-05	-4.808554038013627e-07	-2.9112695338839867e-05
26.455533537303385	0.0007214540595887086	0.0007160059427991014	0.0007569584698528883	0.0007490029773567307	0.0007776297190279618	0.0007680857691165857	0.0007999118077270642	0.0007885517100741805	0.0008475256307273682	0.0008319332507800649	0.05523623496266014	0.05148999539847847	-4.6260325883753367e-07	-2.817622831502442e-05	-4.5957216267614176e-07	-2.799163788380632e-05
26.614941435314055	0.0007213495216648791	0.0007159040854021597	0.000756873518338222	0.0007489194780554095	0.0007775576958660932	0.0007680142058532878	0.0007998549634483355	0.0007884940113998982	0.0008475054672924192	0.0008319085209180614	0.05527749945582881	0.05152838716117257	-4.4116089784962745e-07	-2.7031964937446196e-05	-4.3842022163240527e-07	-2.6864059917086625e-05
26.77530984610034	0.0007212471794892977	0.0007158044358341383	0.0007567912508341303	0.0007488386429229851	0.0007774886667563395	0.0007679455929701209	0.0007998014686810849	0.0007884395882401501	0.0008474894864723468	0.0008318878176864214	0.05531941452779237	0.05156738404344982	-4.1985043433686794e-07	-2.5881020705997848e-05	-4.1739855610647275e-07	-2.5729908879140728e-05
26.93664455723489	0.0007211470448604669	0.0007157070060028341	0.0007567116825636303	0.0007487604870759102	0.00077742264919927	0.0007678799476850623	0.0007997513436245559	0.0007883884602748412	0.000847477715111324	0.0008318711667202576	0.0553619850222471	0.05160699054376664	-3.9867083356575836e-07	-2.4723341473881222e-05	-3.965061471772856e-07	-2.458913169431365e-05
27.098951391163432	0.0007210491296547202	0.0007156118078953772	0.0007566348288650466	0.0007486850257452111	0.0007773596608374192	0.0007678172873552416	0.0007997046086529947	0.0007883406473530559	0.0008474701803151665	0.0008318585939009256	0.055405215832206485	0.05164721120624833	-3.776210664610362e-07	-2.3558872558948618e-05	-3.7574198151089575e-07	-2.3441674764729248e-05
27.26223620541477	0.0007209534458267657	0.000715518853578802	0.0007565607051930412	0.0007486122742775176	0.000777299719456686	0.000767757629478308	0.0007996612843175222	0.0007882961694948586	0.0008474669094545256	0.0008318501253589908	0.055449111900628636	0.05168805062126995	-3.567001095401874e-07	-2.238755873709697e-05	-3.5510505131102627e-07	-2.228748396410074e-05
27.426504892812353	0.0007208600054102496	0.0007154281552006269	0.0007564893271196701	0.0007485422481361078	0.0007772428429877642	0.0007677009916938216	0.0007996213913480514	0.0007882550468931198	0.0008474679301681493	0.000831845787477242	0.05549367822105555	0.051729513426042824	-3.359069448631395e-07	-2.120934423457954e-05	-3.345943542748357e-07	-2.1126504631069354e-05
27.59176338168682	0.0007207688205183117	0.0007153397249894336	0.0007564207103354395	0.0007484749629019592	0.0007771890495075784	0.0007676473917846538	0.0007995849506552125	0.0007882172999153633	0.0008474732703661769	0.0008318456068937464	0.055538919838257615	0.051771604305213256	-3.1524055999062814e-07	-2.0024172722704625e-05	-3.1420889354087655e-07	-1.9958681563153613e-05
27.758017636089992	0.000720679903344151	0.0007152535752554548	0.0007563548706503794	0.0007484104342748161	0.0007771383572407447	0.0007675968476784094	0.0007995519833323144	0.0007881829491056408	0.0008474829582334916	0.0008318496105049533	0.0555848418488926	0.05181432799146624	-2.9469994793172166e-07	-1.883198731042479e-05	-2.939476776431249e-07	-1.8783959010115758e-05
27.925273656010095	0.0007205932661615931	0.0007151697183911647	0.0007562918239951251	0.0007483486780742645	0.0007770907845610441	0.0007675493774488639	0.0007995225106573252	0.0007881520151864286	0.0008474970222331179	0.0008318578254688409	0.05563144940216971	0.05185768926614219	-2.7428410710522363e-07	-1.7632730538563735e-05	-2.7380972046934723e-07	-1.760228066791103e-05
28.09353747758831	0.000720508921325661	0.0007150881668718711	0.0007562315864220121	0.0007482897102408189	0.0007770463499929134	0.0007675049993174159	0.0007994965540948815	0.000788124519060547	0.0008475154911096737	0.0008318702792081096	0.055678747700525236	0.051901692959857394	-2.539920412819932e-07	-1.6426344371767154e-05	-2.537940412094923e-07	-1.6413589671360196e-05
28.2628151733366	0.0007204268812731541	0.0007150089332563191	0.0007561741741061835	0.0007482335468370242	0.0007770050722129611	0.0007674637316545617	0.0007994741352983266	0.0007881004818131112	0.0008475383938928754	0.0008318869994134267	0.05572674200030885	0.05194634395313851	-2.3382275953680656e-07	-1.5212770192174485e-05	-2.3389966430928735e-07	-1.5217828587876792e-05
28.43311285235687	0.0007203471585232248	0.0007149320301872898	0.000756119603346706	0.0007481802040485635	0.0007769669700514908	0.0007674255929813821	0.000799455276111769	0.0007880799247134996	0.0008475657599010912	0.0008319080140467125	0.055775437612477996	0.05199164717706261	-2.1377527620932563e-07	-1.3991948792480002e-05	-2.1412561942296682e-07	-1.4014939410639249e-05
28.604436660561465	0.0007202697656779672	0.0007148574703922133	0.000756067890567703	0.0007481296981853843	0.0007769320624940538	0.0007673906019710522	0.0007994399985721778	0.0007880628692173562	0.0008475976187449552	0.0008319333513444855	0.05582483990330459	0.05203760761391001	-1.9384861084078067e-07	-1.2763820367800438e-05	-1.9447094136643486e-07	-1.2804863551152401e-05
28.77679278089485	0.0007201947154230037	0.0007147852666837795	0.0007560190523194957	0.0007480820456828328	0.0007769003686830138	0.000767358777450366	0.0007994283249114982	0.0007880493369686125	0.0008476340003310334	0.0008319630398212484	0.05587495429509079	0.052084230297821596	-1.7404178814664842e-07	-1.1528324510012844e-05	-1.7493467007606567e-07	-1.1587541833141257e-05
28.950187433556945	0.0007201220205280777	0.0007147154319605547	0.0007559731052797574	0.0007480372631028001	0.0007768719079191311	0.0007673301384012798	0.0007994202775587976	0.0007880393498015407	0.0008476749348655428	0.00083199710827293	0.05592578626689487	0.052131520315472524	-1.5435383795073254e-07	-1.0285400198845052e-05	-1.5551585055579437e-07	-1.036291448458515e-05
29.124626876227456	0.0007200516938476538	0.0007146479792076062	0.0007559300662546834	0.0007479953671348841	0.000776846699663172	0.0007673047039624764	0.0007994158791424436	0.0007880329297428325	0.0008477204528581349	0.0008320355857803795	0.05597734135526982	0.05217948280674986	-1.3478379515133657e-07	-9.034985795353112e-06	-1.3621353283374896e-07	-9.130921130889869e-06
29.30011740429177	0.0007199837483215154	0.000714582921497126	0.0007558899521801672	0.0007479563745975599	0.0007768247635375274	0.0007672824934309457	0.000799415152492305	0.000788030099013703	0.0008477705851257294	0.0008320785017129095	0.05602962515501103	0.05222812296544284	-1.1533069966488535e-07	-7.777019033899935e-06	-1.1702677191541278e-07	-7.891500787449157e-06
29.476665351068124	0.0007199181969753756	0.000714520271989066	0.0007558527801229985	0.0007479203024393679	0.0007768061193278646	0.0007672635262635872	0.000799418120641991	0.0007880308800320301	0.0008478253627964155	0.0008321258857319003	0.05608264331991559	0.052277446039944435	-9.59935963803886e-08	-6.511437014272703e-06	-9.795462773938904e-08	-6.644591852428272e-06
29.654277088036206	0.0007198550529214837	0.0007144600439317701	0.0007558185672820641	0.0007478871677401078	0.0007767907869847864	0.0007672478220788277	0.0007994248068311109	0.0007880352954145114	0.0008478848173134049	0.0008321777677944497	0.056136401563553595	0.052327457333960076	-7.677153512171062e-08	-5.238176194743982e-06	-7.8996165130997e-08	-5.390132098825884e-06
29.832959025067048	0.0007197943293592424	0.0007144022506626185	0.0007557873309895709	0.0007478569877120539	0.00077677878662552	0.0007672354006582661	0.0007994352345075734	0.0007880433679788617	0.000847948980439054	0.0008322341781570876	0.05619090566004981	0.05237816220722996	-5.7663570581217155e-08	-3.957172382718088e-06	-6.015045374936287e-08	-4.1280586668968056e-06
30.0127176106544	0.0007197360395758275	0.0007143469056086725	0.0007557590887122776	0.0007478297797011775	0.0007767701385356236	0.0007672262819483303	0.0007994494273299122	0.0007880551207460315	0.0008480178842589451	0.000832295147379542	0.05624616144487753	0.052429566076260946	-3.866876229722399e-08	-2.6683607283473076e-06	-4.1416568061832665e-08	-2.858308057296366e-06
30.193559332147448	0.0007196801969468079	0.0007142940222873217	0.0007557338580527376	0.0007478055611883823	0.0007767648631707097	0.0007672204860619574	0.0007994674091696407	0.0007880705769424559	0.0008480915611860274	0.0008323607063285608	0.05630217481566461	0.052481674415067736	-1.978617458981216e-08	-1.3716757150672443e-06	-2.2793587274149568e-08	-1.580816121615758e-06
30.37549071598484	0.0007196268149367794	0.0007142436143069449	0.0007557116567505638	0.0007477843497907608	0.0007767629811582008	0.0007672180332803	0.0007994892041136485	0.0007880897600023427	0.0008481700439648347	0.0008324308861818037	0.05635895173301092	0.05253449275592879	-1.0148765126893888e-09	-6.705115143668117e-08	-4.280595291422662e-09	-2.955180553321224e-07
30.55851832793038	0.0007195759070999936	0.0007141956953675667	0.0007556925026836988	0.0007477661632628557	0.0007767645132990948	0.0007672189440544449	0.0007995148364666217	0.0007881126935699791	0.0008482533656757566	0.0008325057184317803	0.056416498221320104	0.052588026690149454	1.764605817760126e-08	1.2455798363286696e-06	1.4123319310062332e-08	9.976516100740351e-07
30.742648773309874	0.0007195274870809963	0.0007141502792615227	0.0007556764138697032	0.000747751019497939	0.0007767694805697606	0.0007672232390071576	0.0007995443307534981	0.0007881394015020779	0.0008483415597393844	0.0008325852348898575	0.056474820369638794	0.05264228186883957	3.619755108066197e-08	2.5662848137930627e-06	3.24190633474615e-08	2.298759015667562e-06
30.92788869724955	0.0007194815686152685	0.0007141073798741298	0.0007556634084670573	0.0007477389365293056	0.000776777904123752	0.0007672309389346478	0.0007995777117219599	0.000788169907870152	0.0008484346599209232	0.0008326694676903282	0.05653392433251601	0.05269726400370089	5.4640519199077725e-08	3.895132046960459e-06	5.060753907040402e-08	3.6078709838016643e-06
31.114244784915854	0.0007194381655298747	0.0007140670111843624	0.0007556535047764788	0.0007477299325315814	0.0007767898052936482	0.0007672420648083587	0.0007996150043449581	0.0007882042369629255	0.000848532700334676	0.0008327584492945422	0.056593816330867915	0.052752978867828114	7.297587498265173e-08	5.232190510795487e-06	6.868964421173282e-08	4.925055026222536e-06
31.30172376175672	0.0007193972917441129	0.0007140291872655307	0.0007556467212422525	0.0007477240258220443	0.0007768052055929132	0.000767256637776775	0.0007996562338232731	0.0007882424132887719	0.0008486357154485983	0.0008328522124951027	0.05665450265286187	0.05280943229651921	9.120452636700305e-08	6.577529897772161e-06	8.666627201699487e-08	6.250379352423785e-06
31.4903323937443	0.0007193589612701685	0.0007139939222859658	0.0007556430764535753	0.0007477212348619592	0.0007768241267177804	0.0007672746791672555	0.0007997014255881073	0.0007882844615781885	0.0008487437400889222	0.0008329507904201269	0.05671598965480939	0.05286663018810123	1.093273768290777e-07	7.93122062753282e-06	1.0453831130255442e-07	7.583912878361687e-06
31.68007748761912	0.0007193231882137771	0.0007139612305097091	0.0007556425891459178	0.0007477215782579306	0.0007768465905491617	0.0007672962104878876	0.0007997506053037189	0.0007883304067863064	0.00084885680944486	0.0008330542165375748	0.05677828376207549	0.0529245785047662	1.2734532543398625e-07	9.293333856019714e-06	1.2230664649766007e-07	8.925725235975346e-06
31.870965891135747	0.0007192899867748877	0.000713931126297209	0.0007556452782024	0.0007477250747632687	0.0007768726191545813	0.0007673212534293679	0.0007998037988700907	0.0007883802740954333	0.0008489749590733805	0.0008331625246596493	0.056841391470001175	0.052983283273420924	1.452592668796729e-07	1.0663941484884143e-05	1.3997215769605276e-07	1.0275886782040722e-05
32.063004493309954	0.0007192593712483339	0.00071390362410602	0.0007556511626551837	0.000747731743279371	0.0007769022347901324	0.000767349829866904	0.0007998610324256349	0.000788434088917632	0.0008490982249040623	0.000833275748947261	0.056905319344838536	0.05304275058654908	1.6307009153681412e-07	1.2043116170423751e-05	1.5753572068415503e-07	1.1634468606358528e-05
32.25620022466719	0.000719231356024506	0.0007138787384915065	0.0007556602616868761	0.0007477416028571173	0.000776935459902458	0.0007673819618621378	0.0007999223323499362	0.0007884918768973324	0.0008492266432440252	0.0008333939239145646	0.05697007402470356	0.05310298660308618	1.8077868550086043e-07	1.343093133354678e-05	1.749982069965822e-07	1.3001542541829503e-05
32.45056005749291	0.0007192059555900311	0.0007138564841075546	0.0007556725946319553	0.0007477546726982837	0.0007769723171307607	0.0007674176716650996	0.0007999877252665345	0.0007885536639139842	0.0008493602507829425	0.0008335170844335723	0.057035662220538484	0.05316399754931	1.9838593064234328e-07	1.4827461170152656e-05	1.9236048396991876e-07	1.4377181174363152e-05
32.64609100608406	0.0007191831845284595	0.0007138368757072893	0.0007556881809782092	0.0007477709721569724	0.0007770128293088359	0.0007674569817161832	0.000800057238045749	0.0007886194760847448	0.0008494990845981371	0.0008336452657388373	0.057102090717094954	0.053225789719740714	2.1589270463940116e-07	1.6232780659541923e-05	2.096234147641856e-07	1.5761457850677063e-05
32.84280012700226	0.000719163057520946	0.0007138199281437881	0.0007557070403681848	0.0007477905207410492	0.0007770570194671271	0.0007674999146481406	0.0008001308978075331	0.0007886893397671976	0.0008496431821597498	0.0008337785034322071	0.057169366373927485	0.053288369478058505	2.3329988103632654e-07	1.7646965576045837e-05	2.2678785842377217e-07	1.715444668951016e-05
33.040694519328454	0.000719145589346952	0.0007138056563708163	0.0007557291926006681	0.0007478133381136123	0.0007771049108348183	0.0007675464932881158	0.0008002087319243851	0.0007887632815621244	0.0008497925813360125	0.0008339168334876679	0.05723749612640347	0.05335174325803431	2.506083292906202e-07	1.9070092498713054e-05	2.4385466992882764e-07	1.8556222591531446e-05
33.239781324919136	0.0007191307948849375	0.0007137940754435511	0.000755754657632164	0.000747839444094464	0.000777156526841941	0.0007675967406596911	0.0008002907680242856	0.0007888413283162994	0.000849947320398585	0.0008340602922562506	0.05730648698673212	0.05341591756447184	2.6781891480291524e-07	2.0502238820913066e-05	2.608247002175955e-07	1.9966861247916468e-05
33.44006772866406	0.0007191186891130662	0.0007137852005193203	0.0007557834555784052	0.000747868858661605	0.0007772118911215167	0.0007676506799849652	0.0008003770339936847	0.0007889235071253338	0.0008501074380279971	0.0008342089164710265	0.05737634604500326	0.05348089897416995	2.849324989846313e-07	2.194348276235436e-05	2.7769879625254984e-07	2.138643915197691e-05
33.64156095874556	0.0007191092871099145	0.0007137790468583455	0.0007558156067158736	0.0007479016019527461	0.0007772710275117256	0.0007677083346866616	0.0008004675579805318	0.0007890098453365574	0.0008502729733191717	0.0008343627432521822	0.05744708047024773	0.053546694136894425	3.0194993928789847e-07	2.339390337852132e-05	2.944778010507531e-07	2.2815033608514224e-05
33.84426828689945	0.0007191026040551813	0.0007137756298244849	0.0007558511314833369	0.0007479376942668331	0.0007773339600580994	0.0007677697283902537	0.0008005623683973442	0.0007891003705519373	0.0008504439657870404	0.0008345218101121723	0.05751869751151166	0.05361330977636745	3.1887208926193594e-07	2.485358057263687e-05	3.1116255373698186e-07	2.4252722744755317e-05
34.04819702867729	0.0007190986552304108	0.0007137749648859924	0.0007558900504834104	0.000747977156065597	0.0007774007130157511	0.0007678348849261314	0.0008006614939243289	0.0007891951106310473	0.0008506204553722586	0.000834686154960966	0.05759120449894853	0.05368075269127116	3.356997985864453e-07	2.6322595105043867e-05	3.277538895810235e-07	2.5699585520483348e-05
34.25335454371064	0.0007190974560197062	0.0007137770676162654	0.000755932384484122	0.0007480200079751063	0.0007774713108516191	0.0007679038283317785	0.0008007649635125335	0.000789294093694065	0.0008508024824470018	0.0008348558161113636	0.05766460884492723	0.05374902975627041	3.524339131258207e-07	2.7801028606028177e-05	3.4425264004429683e-07	2.715570173900117e-05
34.45974823597649	0.0007190990219104673	0.0007137819536946183	0.0007559781544205156	0.0007480662707873585	0.0007775457782467615	0.0007679765828539973	0.0008008728063870638	0.0007893973481248295	0.0008509900878208784	0.0008350308322844217	0.05773891804515781	0.05381814792304491	3.6907527498877997e-07	2.9288963587392747e-05	3.6065963283753166e-07	2.8621152058955213e-05
34.66738555406454	0.000719103368494117	0.0007137896389070447	0.0007560273813962544	0.0007481159654618706	0.0007776241400986614	0.0007680531729511468	0.000800985052050331	0.0007895049025739271	0.0008511833127469243	0.0008352112426149476	0.05781413967983635	0.05388811422134314	3.8562472254137503e-07	3.0786483451977764e-05	3.769756919394171e-07	3.0096018003522573e-05
34.87627399144595	0.0007191105114668386	0.0007138001391469919	0.0007560800866852506	0.000748169113127297	0.0007777064215235713	0.0007681336232954157	0.0008011017302853515	0.0007896167859618299	0.0008513821989277056	0.0008353970866570958	0.05789028141480559	0.053958935760051445	4.0208309048440395e-07	3.229367250762172e-05	3.9320163766533994e-07	3.158038197362267e-05
35.086421086743854	0.0007191204666303226	0.0007138134704161435	0.0007561362917333175	0.0007482257350830676	0.0007777926478588913	0.000768217958775129	0.0008012228711591017	0.0007897330274820799	0.0008515867885215291	0.000835588404390057	0.0579673510027364	0.05403061972827719	4.184512098881054e-07	3.381061597829138e-05	4.0933828670099495e-07	3.307432725838111e-05
35.29783442400536	0.0007191332498925094	0.0007138296488252012	0.0007561960181598318	0.0007482858528010368	0.0007778828446655707	0.0007683062044970769	0.0008013485050259092	0.0007898536566045126	0.0008517971241487469	0.0008357852362238351	0.05804535628432517	0.05410317339645266	4.347299082277205e-07	3.533740001518404e-05	4.253864521438014e-07	3.457793804637066e-05
35.51052163297529	0.0007191488772683435	0.0007138486905946762	0.0007562592877594207	0.0007483494879271585	0.0007779770377305449	0.0007683983857888788	0.0008014786625309034	0.0007899787030785335	0.0008520132488981756	0.000835987623005127	0.05812430518951204	0.05417660411745438	4.509200094459428e-07	3.687411171074406e-05	4.413469435506079e-07	3.6091299438184565e-05
35.72449038937153	0.0007191673648805328	0.0007138706120556844	0.0007563261225036697	0.0007484166622831763	0.0007780752530692102	0.0007684945282013779	0.0008016133746135152	0.0007901081969364388	0.0008522352063336254	0.0008361956060232968	0.05820420573871809	0.054250919327739885	4.6702233399845486e-07	3.842083911068106e-05	4.5722056699493835e-07	3.7614497458982044e-05
35.93974841516195	0.0007191887289603097	0.0007138954296507521	0.000756396544542846	0.00074848739786834	0.0007781775169279222	0.000768594657511071	0.000801752672511026	0.00079024216849679	0.0008524630405005376	0.0008364092270164568	0.05828506604410293	0.05432612654850333	4.83037698882768e-07	3.99776712254607e-05	4.730081250908444e-07	3.914761906884112e-05
36.15630347884324	0.0007192129858481969	0.0007139231599346165	0.0007564705762076431	0.0007485617168611282	0.0007782838557865325	0.0007686987997225581	0.0008018965877621683	0.000790380648367825	0.0008526967959327338	0.0008366285281776369	0.05836689431083955	0.054402233386848284	4.989669177067439e-07	4.154469804515393e-05	4.887104170484165e-07	4.06907521767752e-05
36.374163395721176	0.0007192401519947862	0.0007139538195750453	0.0007565482400109511	0.0007486396416210082	0.0007783942963609633	0.0007688069810710428	0.0008020451522107891	0.0007905236674509371	0.0008529365176592917	0.0008368535521610781	0.05844969883841471	0.05447924753698159	5.148108007196027e-07	4.312201055092779e-05	5.043282387195373e-07	4.2243985652501426e-05
36.59333602819267	0.0007192702439615084	0.0007139874253536486	0.0007566295586496361	0.0007487211946901996	0.000778508865605804	0.0007689192280248457	0.0008021983980095501	0.0007906712569441866	0.0008531822512115224	0.0008370843420886117	0.0585334880219433	0.054557176781423286	5.305701548611458e-07	4.4709700728950974e-05	5.19862382635395e-07	4.380740933901395e-05
36.813829286029524	0.0007193032784214234	0.0007140239941667082	0.0007567145550063534	0.0007488063987954722	0.0007786275907169585	0.0007690355672879697	0.0008023563576237038	0.0007908234483458794	0.0008534340426300869	0.0008373209415561631	0.058618270353512074	0.054636028992237295	5.462457838246396e-07	4.6307861585187515e-05	5.353136380693672e-07	4.538111406726664e-05
37.03565112666392	0.000719339272160007	0.0007140635430260072	0.0007568032521513763	0.0007488952768499593	0.00077875049913432	0.0007691560258026893	0.0008025190638349132	0.0007909802734581916	0.0008536919384722263	0.0008375633946403626	0.058704054423535934	0.05471581213228163	5.618384880752472e-07	4.791658715661007e-05	5.506827910539344e-07	4.6965191666470396e-05
37.25880955547555	0.0007193782420759391	0.000714106089059659	0.0007568956733444384	0.0007489878519549838	0.0007788776185444755	0.0007692806307521706	0.0008026865497451262	0.0007911417643908405	0.000853955985819112	0.0008378117459052562	0.05879084892214429	0.054796534256478575	5.773490649126946e-07	4.9535972526965066e-05	5.659706244446477e-07	4.855973497963628e-05
37.483312626080554	0.0007194202051819096	0.0007141516495129572	0.0007569918420366152	0.0007490841474019242	0.0007790089768834629	0.000769409409563141	0.0008028588487805232	0.000791307953564829	0.0008542262322833411	0.0008380660404091553	0.05887866264058419	0.05487820351310596	5.927783085300353e-07	5.116611384131664e-05	5.811779179736888e-07	5.0164837877314516e-05
37.70916844062219	0.000719465178605419	0.0007142002417492181	0.0007570917818722125	0.0007491841866740863	0.0007791446023395529	0.0007695423899085813	0.0008030359946955113	0.0007914788737162276	0.0008545027260165511	0.0008383263237115846	0.05896750447265017	0.054960828145108075	6.081270100316474e-07	5.280710831881419e-05	5.963054482643979e-07	5.178059526936285e-05
37.93638515006311	0.0007195131795895854	0.0007142518832506314	0.0007571955166906813	0.0007492879934486005	0.0007792845233560705	0.0007696795997104571	0.0008032180215767802	0.0007916545579000184	0.0008547855157171662	0.000838592641880355	0.05905738341613415	0.05504441649142797	6.233959575045744e-07	5.4459054268735096e-05	6.113539889045661e-07	5.3407103120989285e-05
38.164970954479706	0.000719564225493963	0.0007143065916191238	0.0007573030705285619	0.0007493955915983494	0.0007794287686342628	0.0007698210671424935	0.0008034049638474278	0.0007918350394940043	0.0008550746506382935	0.0008388650414987669	0.059148308574299834	0.055128976988362034	6.385859360649292e-07	5.612205110591684e-05	6.263243104885022e-07	5.504445846699069e-05
38.39493410335793	0.0007196183337953602	0.0007143643845772206	0.000757414467621443	0.0007495070051939097	0.0007795773671361991	0.0007699668206329817	0.0008035968562711432	0.0007920203522027669	0.0008553701805957479	0.00083914356967293	0.05924028915738367	0.05521451817093548	6.536977278808788e-07	5.779619936338576e-05	6.41217180642837e-07	5.66927594242983e-05
38.626282895891045	0.0007196755220886597	0.0007144252799689125	0.0007575297324059428	0.0007496222585055145	0.0007797303480877061	0.000770116888867619	0.0008037937339564477	0.0007922105300616848	0.0008556721559762186	0.0008394282740392088	0.05933333448411709	0.055301048674301995	6.687321122487554e-07	5.948160071045372e-05	6.560333640911412e-07	5.8352105208603344e-05
38.859025681279114	0.0007197358080876577	0.0007144892957605389	0.0007576488895217275	0.0007497413760050529	0.0007798877409813616	0.0007702713007924024	0.0008039956323610174	0.0007924056074410232	0.0008559806277455939	0.0008397192027718119	0.059427453983274696	0.05538857723516411	6.836898656329554e-07	6.117835796773385e-05	6.707736227005469e-07	6.002259614915073e-05
39.09317085903034	0.0007197992096258908	0.0007145564500416632	0.0007577719638135356	0.0007498643823680773	0.0007800495755795082	0.0007704300856165453	0.0008042025872960548	0.0007926056190500713	0.0008562956474574203	0.0008400164045904979	0.05952265719524994	0.05547711269321711	6.985717617010671e-07	6.28865751219343e-05	6.854387155129718e-07	6.170433370311645e-05
39.328726879264174	0.0007198657446574824	0.0007146267610259644	0.0007578989803332404	0.0007499913024758455	0.0007802158819173243	0.0007705932728154461	0.0008044146349307395	0.0007928105999413533	0.0008566172672615228	0.00084031992876843	0.059618953773653366	0.05556666399261823	7.133785713871882e-07	6.460635734328868e-05	7.000293987997636e-07	6.339742047131725e-05
39.56570224301631	0.0007199354312579836	0.0007147002470521269	0.0007580299643419283	0.0007501221614173786	0.0007803866903059292	0.0007707608921336875	0.00080463181179674	0.0007930205855148956	0.0008569455399127743	0.0008406298251401586	0.059716353486939544	0.05565724018347884	7.28111062931391e-07	6.633781100148783e-05	7.14546426110272e-07	6.510196021436432e-05
39.80410550254544	0.0007200082876252294	0.0007147769265847441	0.0007581649413120096	0.000750256984491554	0.0007805620313355357	0.0007709329735880886	0.000804854154792804	0.0007932356115225673	0.000857280518780031	0.0008409461441097569	0.05981486622006133	0.055748850423379216	7.427700019300293e-07	6.808104368252743e-05	7.289905483154335e-07	6.681805786865058e-05
40.04394526164196	0.000720084332080191	0.0007148568182152206	0.0007583039369293478	0.0007503957972092125	0.0007807419358786447	0.0007711095474707882	0.0008050817011894117	0.0007934557140724795	0.0008576222578552205	0.0008412689366590907	0.05991450197614956	0.0558415039789119	7.573561513905987e-07	6.98361642059997e-05	7.433625136517904e-07	6.854581956194927e-05
40.28523017593832	0.0007201635830678411	0.0007149399406626848	0.0007584469770954201	0.0007505386252952984	0.000780926435093288	0.000771290644352378	0.0008053144886335089	0.0007936809296334598	0.0008579708117626048	0.0008415982543562427	0.060015270878223136	0.05593521022724998	7.718702717692504e-07	7.160328264191329e-05	7.576630677678942e-07	7.028535263034486e-05
40.52796895322162	0.0007202460591580174	0.0007150263127749052	0.0007585940879294994	0.0007506854946910201	0.0007811155604263096	0.0007714762950850744	0.0008055525551533072	0.0007939112950395861	0.0008583262357682032	0.0008419341493640824	0.060117183170924446	0.05602997865773604	7.863131210271695e-07	7.338251032856791e-05	7.718929537787328e-07	7.203676563513617e-05
40.77217035374772	0.000720331779046299	0.0007151159535292148	0.0007587452957708684	0.0007508364315560418	0.0007813093436167023	0.0007716665308059401	0.000805795939163169	0.0007941468474948033	0.0008586885857893967	0.0008422766744489974	0.06022024922228865	0.05612581887350671	8.006854546821832e-07	7.517395989092845e-05	7.860529123060629e-07	7.380016837998937e-05
41.017843190557436	0.000720420761554882	0.0007152088820334396	0.0007589006271810554	0.0007509914622706981	0.0007815078166989848	0.0007718613829401448	0.0008060446794685603	0.0007943876245776002	0.0008590579184047016	0.0008426258829897729	0.060324479525536816	0.05622274059313487	8.149880258482255e-07	7.697774525777801e-05	8.001436815222116e-07	7.557567192756354e-05
41.26499632979458	0.0007205130256334622	0.0007153051175268324	0.0007590601089460984	0.0007511506134382336	0.0007817110120066284	0.0007720608832042738	0.0008062988152710861	0.0007946336642457635	0.0008594342908637259	0.0008429818289866376	0.06042988470090416	0.056320753652306293	8.292215852947517e-07	7.879398168114671e-05	8.141659972049371e-07	7.736338861788483e-05
41.51363869102594	0.0007206085903601254	0.000715404679381016	0.0007592237680788404	0.0007513139118870765	0.0007819189621755346	0.0007722650636096852	0.0008065583861736074	0.0007948850048412093	0.000859817761097313	0.0008433445670704737	0.060536475497496314	0.05641986800551987	8.433868814916243e-07	8.062278575485249e-05	8.281205927812302e-07	7.916343208594356e-05
41.763779247563185	0.0007207074749422392	0.0007155075871009269	0.0007593916318212477	0.000751481384673131	0.0007821317001475588	0.0007724739564659095	0.0008068234321854358	0.0007951416850948836	0.000860208387727868	0.0008437141525121902	0.06064426279517828	0.05652009372781919	8.574846606605041e-07	8.246427543368018e-05	8.42008199377622e-07	8.097591728051245e-05
42.0154270267867	0.0007208096987173544	0.0007156138603257744	0.0007595637276467618	0.0007516530590821083	0.0007823492591740884	0.000772687594384105	0.0008070939937276154	0.0007954037441317488	0.0008606062300798824	0.0008440906412322773	0.060753257606494575	0.05662144101655135	8.715156668264584e-07	8.431857005278265e-05	8.558295458646354e-07	8.280096048179919e-05
42.26859111047143	0.0007209152811541076	0.0007157235188299913	0.0007597400832626756	0.0007518289626318719	0.0007825716728196677	0.0007729060102805502	0.0008073701116382841	0.0007956712214758359	0.0008610113481906499	0.0008444740898105186	0.06086347107862177	0.056723920193155364	8.854806418691352e-07	8.618579034802565e-05	8.695853589053577e-07	8.463867932070879e-05
42.523280635114425	0.0007210242418531341	0.0007158365825242067	0.0007599207266125435	0.0007520091230748268	0.0007827989749656807	0.0007731292373801993	0.0008076518271781283	0.0007959441570553922	0.0008614238028211895	0.0008448645554959028	0.06097491449535612	0.05682754170498351	8.993803255680829e-07	8.806605847508364e-05	8.832763630063981e-07	8.648919279832801e-05
42.77950479226489	0.000721136600547978	0.000715953071456211	0.0007601056858786146	0.0007521935684003255	0.0007830311998140785	0.000773357309220276	0.0008079391820359151	0.0007962225912080959	0.0008618436554673651	0.0008452620962167015	0.061087599279132196	0.05693231612714947	9.132154556584782e-07	8.995949803083936e-05	8.969032805625568e-07	8.835262130474364e-05
43.03727282885567	0.0007212523771060176	0.0007160730058119359	0.0007602949894843041	0.0007523823268371112	0.0007832683818911708	0.0007735902596539277	0.0008082322183341259	0.0007965065646863634	0.0008622709683712264	0.000845666770590742	0.061201536993079314	0.057038254164409434	9.269867678872879e-07	9.18662340746168e-05	9.104668319142879e-07	9.022908664013674e-05
43.29659404753705	0.0007213715915293907	0.0007161964059164392	0.0007604886660966918	0.0007525754268557903	0.0007835105560514659	0.0007738281228539292	0.0008085309786346749	0.0007967961186627412	0.0008627058045325579	0.0008460786379358719	0.06131673934311025	0.05714536665307803	9.406949960557697e-07	9.378639314824855e-05	9.239677353854291e-07	9.211871203337885e-05
43.55747780701245	0.0007214942639559226	0.0007163232922348882	0.0007606867446290476	0.0007527728971713282	0.0007837577574815661	0.0007740709333164338	0.0008088355059447177	0.0007970912947353734	0.0008631482277206456	0.0008464977582806103	0.06143321818004793	0.05725366456297123	9.543408720769347e-07	9.572010329847447e-05	9.374067073389305e-07	9.402162216362586e-05
43.81993352237618	0.0007216204146600674	0.0007164536853735614	0.0007608892542433973	0.0007529747667455875	0.0007840100217041257	0.0007743187258647896	0.0008091458437225643	0.0007973921349335731	0.0008635983024862771	0.0008469241923750108	0.06155098550178779	0.05736315899938815	9.679251260310585e-07	9.766749409920172e-05	9.50784462229546e-07	9.59379431811902e-05
44.08397066545326	0.0007217500640538465	0.0007165876060808446	0.0007610962243531121	0.0007531810647898872	0.0007842673845818609	0.0007745715356533997	0.0008094620358836798	0.0007976986817234701	0.0008640560941739615	0.0008473580017017167	0.06167005345549888	0.05747386120512352	9.814484862083993e-07	9.962869667279328e-05	9.64101712644166e-07	9.786780272788564e-05
44.349598765141174	0.0007218832326877965	0.0007167250752482392	0.000761307684625535	0.0007533918207675996	0.0007845298823216197	0.0007748293981716451	0.000809784126806787	0.0007980109780137551	0.0008645216689343903	0.0008477992484872307	0.061790434339859826	0.05758578256251347	9.949116791729481e-07	0.00010160384371407649	9.77359169362967e-07	9.981132995998121e-05
44.6168274077539	0.0007220199412519238	0.0007168661139113775	0.000761523664984641	0.0007536070643967787	0.0007847975514785175	0.0007750923492478635	0.000810112161340074	0.0007983290671615209	0.0008649950937371404	0.0008482479957133995	0.06191214060733857	0.05769893459552227	1.008315429819025e-06	0.00010359306951354674	9.905575414077654e-07	0.00010176865556960069
44.88566623736761	0.0007221602105766621	0.000717010743251041	0.0007617441956137294	0.0007538268256528209	0.0007850704289601276	0.0007753604250533847	0.0008104461848074988	0.0007986529929781917	0.0008654764363836172	0.0008487043071291108	0.062035184866506894	0.05781332897185773	1.0216604614077078e-06	0.00010559650997943315	1.0036975360849538e-06	0.00010373991180639974
45.15612495616904	0.0007223040616338328	0.0007171589845941831	0.0007619693069581464	0.0007540511347711554	0.0007853485520307321	0.0007756336621066231	0.000810786243015198	0.000798982799735551	0.0008659657655202519	0.0008491682472622154	0.06215957988439924	0.057928977505129146	1.0349474956353535e-06	0.00010761430266320593	1.0167798590440466e-06	0.00010572523250129695
45.42821332480542	0.0007224515155376171	0.0007173108594149629	0.00076219902972805	0.0007542800222499759	0.0007856319583156446	0.0007759120972772352	0.0008111323822580089	0.0007993185321718725	0.0008664631506519582	0.0008496398814316791	0.06228533858891073	0.05804589215703926	1.0481772526884595e-06	0.0001096465867837515	1.0298052143297223e-06	0.00010772475308942764
45.701941162736816	0.0007226025935455281	0.0007174663893357819	0.0007624333949012033	0.0007545135188529993	0.0007859206858055891	0.0007761957677903336	0.0008114846493260937	0.0007996602354981464	0.0008669686621558498	0.0008501192757599644	0.06241247407123731	0.058164085039616155	1.0613504512946206e-06	0.00011169350325201943	1.0427743044310461e-06	0.00010973861063351409
45.97731834859046	0.0007227573170593903	0.0007176255961283262	0.0007626724337258072	0.0007547516556122635	0.0007862147728611501	0.0007764847112307654	0.0008118430915116792	0.0008000079554044107	0.0008674823712952282	0.0008506064971856536	0.06254099958836042	0.058283568417482154	1.0744678087817264e-06	0.00011375519469689066	1.0556878303389326e-06	0.00011176694384840147
46.25435482051728	0.0007229157076263253	0.0007177885017146181	0.0007629161777233692	0.0007549944638309604	0.0007865142582172859	0.0007767789655474545	0.00081220775661591	0.0008003617380661891	0.0008680043502338481	0.0008511016134763139	0.06267092856557382	0.05840435471016509	1.0875300411315215e-06	0.00011583180549037952	1.068546491593634e-06	0.00011380989312503864
46.533060576550575	0.0007230777869397405	0.0007179551281680693	0.0007631646586916062	0.000755241975086302	0.0007868191809879113	0.0007770785690578051	0.0008125786929558131	0.0008007216301510312	0.0008685346720504626	0.0008516046932416117	0.06280227459905559	0.05852645649444757	1.100537863032514e-06	0.00011792348177369627	1.0813509863341793e-06	0.00011586760055465328
46.813445674966815	0.0007232435768403215	0.0007181254977145404	0.0007634179087073845	0.0007554942212324228	0.0007871295806705469	0.0007773835604521705	0.0008129559493713828	0.0008010876788251624	0.000869073410753654	0.0008521158059466812	0.06293505145848721	0.05864988650675852	1.1134919879452441e-06	0.00012003037148483608	1.0941020113625598e-06	0.00011794020995545274
47.09552023464871	0.0007234130993170372	0.0007182996327334117	0.0007636759601297035	0.0007557512344033244	0.0007874454971510454	0.0007776939787983959	0.0008133395752327902	0.0008014599317602503	0.0008696206412969716	0.0008526350219257574	0.06306927308971624	0.05877465764560728	1.126393128158881e-06	0.0001221526243859461	1.1068002621964206e-06	0.00012002786689827016
47.37929443545016	0.0007235863765081424	0.0007184775557586548	0.0007639388456027114	0.0007560130470158523	0.0007877669707083826	0.00077800986354642	0.0008137296204477104	0.0008018384371402788	0.0008701764395943596	0.0008531624123960742	0.06320495361747105	0.05890078297406095	1.1392419948469488e-06	0.00012429039209027604	1.119446433116766e-06	0.0001221307187317111
47.66477851856398	0.0007237634307021886	0.0007186592894799111	0.0007642065980587634	0.0007562796917727126	0.0007880940420195266	0.0007783312545329502	0.0008141261354687771	0.0008022232436685385	0.0008707408825359036	0.0008536980494720344	0.06334210734811876	0.05902827572226309	1.1520392981237068e-06	0.00012644382809079424	1.132041217224121e-06	0.00012424891460946497
47.951982786891236	0.0007239442843390399	0.0007188448567435767	0.0007644792507215171	0.0007565512016655265	0.0007884267521643767	0.0007786581919862063	0.0008145291713011638	0.0008026144005747366	0.0008713140480038883	0.0008542420061796609	0.06348074877247692	0.05915714929000081	1.1647857471057312e-06	0.00012861308778885916	1.1445853065005472e-06	0.000126382605517672
48.24091760541319	0.0007241289600108934	0.0007190342805538936	0.0007647568371090711	0.000756827609977926	0.0007887651426307822	0.0007789907165307388	0.0008149387795102985	0.0008030119576222268	0.0008718960148891844	0.0008547943564713352	0.0636208925686735	0.059287417249315064	1.1774820499747991e-06	0.00013079832852397333	1.1570793918608182e-06	0.00012853194430270665
48.53159340156531	0.0007243174804633067	0.0007192275840740461	0.0007650393910371427	0.000757108950288687	0.0007891092553196369	0.0007793288691923166	0.0008153550122297102	0.0008034159651153604	0.0008724868631079675	0.0008553551752408256	0.06376255360506027	0.05941909334715808	1.190128914038387e-06	0.00013299970960362062	1.1695241632118328e-06	0.0001306970856990719
48.82402066561362	0.0007245098685962284	0.0007194247906272647	0.0007653269466222884	0.0007573952564749063	0.0007894591325500535	0.0007796726914028917	0.000815777922169012	0.0008038264739069664	0.0008730866736187758	0.0008559245383386207	0.06390574694317688	0.059552191508099137	1.202727045782363e-06	0.00013521739233302021	1.1819203095033565e-06	0.00013287818635784876
49.11820995103327	0.0007247061474650325	0.0007196259236979311	0.0007656195382851639	0.0007576865627152135	0.0007898148170646132	0.0007800222250056354	0.0008162075626220205	0.000804243535405953	0.0008736955284399169	0.000856502522587562	0.0640504878407695	0.05968672583707871	1.2152771509436281e-06	0.00013745154004699	1.1942685187937233e-06	0.0001350754048767
49.41417187488941	0.0007249063402815635	0.0007198310069326971	0.0007659172007538321	0.0007579829034930341	0.0007901763520347066	0.0007803775122600596	0.0008166439874750244	0.0008046672015850475	0.0008743135106672366	0.0008570892057988009	0.06419679175486667	0.05982271062220961	1.2277799345690975e-06	0.00013970231814142142	1.2065694783068657e-06	0.00013728890182951314
49.71191711822035	0.0007251104704151804	0.0007200400641416013	0.0007662199690671106	0.0007582843135998853	0.0007905437810659476	0.0007807385958472068	0.0008170872512151898	0.0008050975249886636	0.0008749407044922476	0.0008576846667880686	0.06434467434490619	0.05996016033763467	1.2402361010729456e-06	0.0001419698941045877	1.218823874483705e-06	0.00013951883979584911
50.01145642642306	0.0007253185613938071	0.0007202531192991958	0.0007665278785779628	0.0007585908281387211	0.0007909171482036776	0.0007811055188749261	0.0008175374089391172	0.0008055345587409051	0.0008755771952206361	0.0008582889853922805	0.06449415147592472	0.06009908964642824	1.2526463543057788e-06	0.00014425443755100575	1.2310323930480715e-06	0.0001417653833928334
50.3128006096408	0.0007255306369049902	0.0007204701965456767	0.0007668409649569382	0.0007589024825273174	0.0007912964979385551	0.0007814783248832284	0.0008179945163615503	0.0008059783565537104	0.0008762230692911528	0.0008589022424864746	0.06464523922180199	0.06023951340355773	1.2650113976227229e-06	0.00014655612025465947	1.2431957190669855e-06	0.00014402869930627005
50.61596054315354	0.0007257467207969612	0.0007206913201880237	0.0007671592641956564	0.0007592193125017063	0.0007916818752122354	0.0007818570578497268	0.0008184586298242401	0.0008064289727351397	0.0008768784142948993	0.0008595245200011021	0.06479795386856783	0.06038144665889447	1.2773319339426208e-06	0.0001488751161829449	1.2553145370111565e-06	0.00014630895632314345
50.9209471677702	0.0007259668370797013	0.0007209165147011417	0.0007674828126103364	0.0007595413541196507	0.0007920733254231355	0.0007822417621951593	0.0008189298063049624	0.0008068864621978027	0.0008775433189950152	0.0008601559009396642	0.06495231191776636	0.060524904660280814	1.2896086658130846e-06	0.0001512116015311149	1.2673895308115777e-06	0.00014860632536359275
51.22777149022361	0.0007261910099260126	0.0007211458047290087	0.0007678116468453749	0.0007598686437641666	0.0007924708944322938	0.0007826324827889965	0.0008194081034267006	0.0008073508804674367	0.0008782178733467801	0.0008607964693967165	0.0651083300898869	0.06066990285665369	1.3018422954842214e-06	0.0001535657547583058	1.2794213839254463e-06	0.00015092097951441286
51.53644458356769	0.0007264192636725953	0.0007213792150858314	0.0007681458038769729	0.0007602012181470934	0.000792874628569324	0.0007830292649551405	0.0008198935794669918	0.0008078222836916358	0.0008789021685181397	0.0008614463105762431	0.06526602532785465	0.060816456901225155	1.3140335249702158e-06	0.00015593775662317566	1.2914107793990468e-06	0.0001532530940634158
51.84697758757708	0.0007266516228211273	0.0007216167707572038	0.0007684853210168091	0.0007605391143127089	0.0007932845746384596	0.0007834321544777101	0.0008203862933674397	0.000808300728648732	0.000879596296910666	0.0008621055108104121	0.0654254148005897	0.06096458265472181	1.326183056117201e-06	0.0001583277902205693	1.3033583999289e-06	0.00015560284653345913
52.15938170914916	0.0007268881120393493	0.0007218584969012729	0.0007688302359157642	0.0007608823696413933	0.0007937007799246994	0.0007838411976069181	0.0008208863047433997	0.0008087862727568348	0.000880300352180962	0.0008627741575787199	0.06558651590662948	0.061114296188683456	1.3382915906813217e-06	0.00016073604102004313	1.3152649279320194e-06	0.00015797041671858358
52.47366822270851	0.0007271287561621598	0.0007221044188499124	0.0007691805865677	0.0007612310218533477	0.0007941232922000539	0.0007842564410650456	0.0008213936738938445	0.0008092789740830352	0.0008810144292625284	0.0008634523395275395	0.06574934627782096	0.06126561378882251	1.350359830386413e-06	0.00016316269690261342	1.3271310455986035e-06	0.0001603559867183746
52.789848470613855	0.0007273735801927013	0.0007223545621098918	0.0007695364113132773	0.0007615851090123472	0.0007945521597298809	0.0007846779320524973	0.0008219084618113963	0.0008097788913527613	0.0008817386243880867	0.0008641401464900672	0.06591392378308254	0.06141855195844835	1.3623884770027142e-06	0.0001656079482008077	1.3389574349677129e-06	0.00016275974097590407
53.107933863567155	0.0007276226093034706	0.0007226089523640675	0.0007698977488438448	0.0007619446695295659	0.0007949874312793427	0.000785105718253974	0.0008224307301925603	0.0008102860839593197	0.0008824730351123986	0.0008648376695067063	0.06608026653223459	0.06157312742195034	1.3743782324227623e-06	0.000168071987738716	1.350744777997093e-06	0.0001651818663150617
53.42793588102576	0.0007278758688374161	0.0007228676154725635	0.0007702646382053633	0.0007623097421674345	0.0007954291561199496	0.000785539847844725	0.0008229605414481295	0.0008108006119735929	0.0008832177603355647	0.000865545000845866	0.06624839287990553	0.061729357128352105	1.3863297987195058e-06	0.00017055501087104297	1.3624937566143486e-06	0.0001676225519772756
53.74986607161648	0.0007281333843090486	0.0007231305774739655	0.0007706371188023943	0.0007626803660435586	0.0007958773840362205	0.0007859803694969086	0.0008234979587137875	0.0008113225361539168	0.000883972900326831	0.0008662622340252052	0.06641832142950742	0.06188725825492709	1.3982438782339079e-06	0.00017305721552582365	1.3742050527997766e-06	0.00017008198966153576
54.073736053552395	0.0007283951814055556	0.0007233978645865193	0.0007710152304021393	0.0007630565806346905	0.0007963321653324509	0.0007864273323860559	0.000824043045860909	0.0008118519179561391	0.0008847385567489185	0.0008669894638333343	0.06659007103729357	0.06204684821088469	1.4101211736508405e-06	0.00017557880224697286	1.3858793486553212e-06	0.00017256037356419562
54.399557515052166	0.0007286612859879217	0.0007236695032093363	0.0007713990131385409	0.000763438425780755	0.0007967935508395938	0.0007868807861976378	0.0008245958675075596	0.0008123888195438604	0.0008855148326828821	0.0008677267863519768	0.06676366081648673	0.062208144641125784	1.4219623880639201e-06	0.00017811997423583525	1.3975173264644224e-06	0.00017505790041777436
54.727342214761876	0.000728931724092046	0.0007239455199235961	0.0007717885075164294	0.0007638259416889226	0.0007972615919222452	0.0007873407811337321	0.000825156489029693	0.0008129333037988535	0.000886301832653508	0.0008684742989785989	0.06693911014149095	0.062371165430067994	1.4337682250574729e-06	0.00018068093739589952	1.4091196687679095e-06	0.00017757476953314533
55.057101982179326	0.0007292065219298749	0.0007242259414937667	0.0007721837544157401	0.0007642191689377511	0.0007977363404857588	0.00078780736791981	0.0008257249765725689	0.0008134854343316868	0.0008870996626552809	0.0008692321004495425	0.06711643865218224	0.06253592870554428	1.4455393887861153e-06	0.00018326190037751267	1.4206870584359925e-06	0.00018011118284105843
55.38884871808102	0.0007294857058905269	0.0007245107948688154	0.0007725847950957769	0.000764618148481369	0.0007982178489834639	0.0007882805978116198	0.0008263013970623719	0.0008140452754925268	0.0008879084301789136	0.0008700002908636391	0.06729566625828215	0.06270245284277526	1.4572765840560695e-06	0.00018586307462400975	1.4322201787439395e-06	0.00018266734493535552
55.722594394951685	0.0007297693025414376	0.0007248001071834425	0.000772991671199551	0.000765022921653735	0.0007987061704240215	0.0007887605226021999	0.0008268858182180659	0.0008146128923821599	0.0008887282442384814	0.0008707789717063569	0.06747681314381636	0.06287075646841783	1.468980516405394e-06	0.00018848467441839878	1.4437197134464525e-06	0.000185243463116741
56.058351057416104	0.0007300573386294923	0.0007250939057593012	0.0007734044247581646	0.0007654335301729368	0.0007992013583788853	0.0007892471946289893	0.000827478308563453	0.0008151883508631966	0.000889559215399143	0.0008715682458744553	0.06765989977165807	0.06304085846468996	1.4806518921751076e-06	0.0001911269169293517	1.4551863468386002e-06	0.00018783974743558085
56.39613082267415	0.0007303498410821727	0.0007253922181062352	0.0007738230981952652	0.0007658500161455613	0.0007997034669898987	0.0007897406667810652	0.0008280789374394737	0.0008157717175714968	0.0008904014558054921	0.0008723682177011886	0.06784494688816181	0.0632127779735761	1.4922914186072007e-06	0.00019379002226205255	1.4666207638507935e-06	0.00019045641073933695
56.7359458809379	0.000730646837008708	0.0007256950719235182	0.0007742477343315645	0.0007662724220711254	0.0008002125509770198	0.0007902409925065005	0.0008286877750167397	0.0008163630599278073	0.0008912550792105477	0.0008731789929820645	0.0680319755278853	0.06338653440111162	1.5038998039174946e-06	0.00019647421350615923	1.4780236501129706e-06	0.00019309366871755884
57.07780849587155	0.0007309483537012232	0.0007260024951010938	0.000774678376389414	0.0007667007908465598	0.0008007286656461695	0.0007907482258198364	0.0008293048923083	0.0008169624461496097	0.0008921202010053892	0.0008740006790011629	0.0682210070184057	0.06356214742175278	1.5154777573877978e-06	0.00019917971678731772	1.4893956920391648e-06	0.00019575173994976214
57.42173100503407	0.0007312544186359017	0.0007263145157208289	0.0007751150679974555	0.000767135165770769	0.0008012518668972248	0.0007912624213096898	0.00082993036118266	0.0008175699452632016	0.0008929969382494741	0.0008748333845580478	0.06841206298522813	0.06373963698282725	1.5270259894500406e-06	0.00020190676131831564	1.5007375769046996e-06	0.00019843084595336236
57.7677258203244	0.0007315650594741412	0.0007266311620577616	0.0007755578531953276	0.0007675755905492402	0.0008017822112321351	0.000791783634146475	0.0008305642543770441	0.0008181856271159924	0.0008938854097016328	0.0008756772199952662	0.06860516535679385	0.06391902330907444	1.5385452117725774e-06	0.00020465557945173463	1.5120499929225165e-06	0.00020113121123238598
58.115805428429454	0.0007318803040637215	0.0007269524625813618	0.0007760067764384497	0.0007680221092987286	0.0008023197557631886	0.0007923119200902668	0.0008312066455109181	0.000818809562389044	0.0008947857358517828	0.0008765322972264705	0.06880033636958222	0.06410032690727308	1.5500361373529947e-06	0.00020742640673426793	1.523333629331429e-06	0.00020385306332823538
58.465982391274686	0.0007322001804399729	0.0007272784459567918	0.0007764618826028667	0.0007684747665520037	0.0008028645582214126	0.0007928473354987863	0.000831857609099774	0.0008194418226098413	0.000895698038953361	0.0008773987297651638	0.06899759857332047	0.06428356857095802	1.5614994806083162e-06	0.00021021948196153772	1.5345891764772211e-06	0.00020659663287095342
58.818269346477535	0.0007325247168269497	0.0007276091410461758	0.0007769232169901721	0.0007689336072626648	0.0008034166769651261	0.000793389937335531	0.0008325172205691841	0.0008200824801653124	0.0008966224430565114	0.0008782766327541008	0.06919697483629046	0.06446876938523151	1.5729359574706298e-06	0.0002130350472345499	1.5458173258972151e-06	0.00020936215363140387
59.172679007803275	0.0007328539416386079	0.0007279445769098691	0.0007773908253324959	0.000769398676810024	0.000803976170988635	0.0007939397831780342	0.0008331855562691267	0.0008207316083150934	0.000897559074042032	0.0008791661229953444	0.06939848835074436	0.0646559507316671	1.5843462854714385e-06	0.0002158733480156494	1.557018770399635e-06	0.00021214986257353519
59.52922416562417	0.0007331878834799816	0.000728284782807732	0.0007778647537975644	0.0007698700210040549	0.0008045430999310761	0.0007944969312262666	0.0008338626934885937	0.0008213892812050461	0.0008985080596561114	0.000880067318981004	0.0696021626384299	0.06484513429331154	1.5957311838459606e-06	0.0002187346331885831	1.5681942041592331e-06	0.00021495999991033576
59.887917687380885	0.0007335265711483739	0.0007286297882004146	0.0007783450489938432	0.0007703476860904232	0.0008051175240854259	0.0007950614403111883	0.000834548710470492	0.0008220555738810475	0.0008994695295458839	0.0008809803409246871	0.06980802155622354	0.0650363420597857	1.6070913736291898e-06	0.00022161915511778596	1.5793443227994728e-06	0.0002177928091585124
60.24877251804685	0.0007338700336345377	0.0007289796227506347	0.0007788317579757436	0.000770831718755574	0.0008056995044076539	0.0007956333699034354	0.0008352436864268283	0.0008227305623030297	0.0009004436152958018	0.0008819053107936501	0.07001608930187746	0.06522959633248489	1.6184275777541245e-06	0.00022452716970952635	1.5904698234879382e-06	0.00022064853719561128
60.6118016805955	0.0007342183001238754	0.0007293343163244738	0.0007793249282489179	0.0007713221661319097	0.0008062891025260503	0.0007962127801221703	0.0008359477015542112	0.0008234143233593103	0.0009014304504648803	0.0008828423523417105	0.07022639041988521	0.06542491972988376	1.6297405211543325e-06	0.00022745893647452275	1.6015714050258891e-06	0.00022352743431830469
60.97701827647021	0.0007345713999976285	0.0007296938989926634	0.0007798246077756227	0.0007718190758030279	0.000806886380750707	0.0007967997317440725	0.0008366608370496472	0.0008241069348811897	0.0009024301706248069	0.0008837915911428979	0.0704389498074629	0.06562233519294958	1.6410309308619638e-06	0.00023041471859094886	1.6126497679354312e-06	0.00022642975430037238
61.34443548605718	0.0007349293628340789	0.0007300584010318844	0.0007803308449801681	0.0007723224958090434	0.0008074914020831728	0.0007973942862124908	0.0008373831751266625	0.0008248084756578388	0.0009034429133989625	0.0008847531546258967	0.07065379272065365	0.06582186599065845	1.6522995361140016e-06	0.00023339478297032534	1.6237056145603466e-06	0.00022935575445409695
61.71406656916102	0.000735292218409751	0.0007304278529260674	0.0007808436887544454	0.000772832474651986	0.0008081042302262783	0.0007979965056467552	0.0008381147990317467	0.0008255190254514807	0.0009044688185023697	0.0008857271721092868	0.07087094478055726	0.0660235357256278	1.6635470684624176e-06	0.0002363994003239389	1.6347396491619374e-06	0.00023230569569190895
62.085924865483435	0.0007356599967006177	0.0007308022853676966	0.0007813631884635405	0.0007733490613012764	0.0008087249295941391	0.0007986064528516509	0.0008388557930611285	0.0008262386650128719	0.0009055080277825976	0.000886713774837608	0.07109043197968533	0.06622736833986015	1.6747742618786893e-06	0.00023942884523087127	1.645752578014869e-06	0.00023527984258933654
62.46002379510434	0.0007360327278833099	0.0007311817292591198	0.0007818893939514279	0.0007738723051992853	0.0008093535653223338	0.0007992241913270576	0.0008396062425778907	0.0008269674760970896	0.000906560685261646	0.0008877130960182698	0.0713122806884485	0.06643338812060143	1.6859818528650386e-06	0.0002424833962075268	1.6567451095045316e-06	0.0002382784634488433
62.83637685896657	0.0007364104423363297	0.0007315662157138568	0.0007824223555467552	0.0007744022562669677	0.0008099902032782713	0.0007998497852777576	0.0008403662340294367	0.0008277055414796311	0.0009076269371788448	0.0008887252708593282	0.07153651766177593	0.06664161970632168	1.69717058056784e-06	0.00024556333577893663	1.6677179542365448e-06	0.0002413018303669412
63.21499763936286	0.0007367931706412668	0.000731955776057922	0.000782962124068711	0.0007749389649095936	0.0008106349100717404	0.000800483299623425	0.0008411358549653116	0.000828452944972846	0.0009087069320347883	0.0008897504366081682	0.07176317004587454	0.06685208809281494	1.7083411868877747e-06	0.0002486689505505624	1.678671825132384e-06	0.00024435021930022116
63.59589980042612	0.0007371809435840149	0.0007323504418311356	0.0007835087508329833	0.000775482482022546	0.0008112877530656518	0.0008011248000087781	0.0008419151940553873	0.0008292097714426797	0.000909800820636338	0.0008907887325910856	0.07199226538512478	0.06706481863942426	1.7194944166036476e-06	0.00025180053128393	1.689607437529994e-06	0.0002474239101335485
63.979097088622495	0.0007375737921559998	0.0007327502447884509	0.0007840622876578142	0.0007760328589972192	0.0008119488003869824	0.0008017743528139252	0.0008427043411084314	0.0008299761068257713	0.0009109087561427337	0.0008918403002538308	0.07222383162912227	0.0672798370753961	1.7306310174849265e-06	0.00025495837297170865	1.700525509306522e-06	0.0002505231867524771
64.36460333324754	0.0007379717475553987	0.0007331552169012824	0.0007846227868701364	0.0007765901477270046	0.0008126181209379088	0.0008024320251648938	0.0008435033870910467	0.000830752038146893	0.0009120308941128207	0.0008929052832031202	0.07245789713986613	0.06749716950636225	1.7417517404164258e-06	0.0002581427749155374	1.7114267609763274e-06	0.0002536483371131659
64.75243244692527	0.000738374841188376	0.0007335653903588315	0.0007851903013118196	0.0007771544006133564	0.0008132957844071581	0.0008030978849443417	0.0008443124241470211	0.0008315376535367377	0.000913167392553461	0.0008939838272491392	0.07269449069909759	0.06771684242095884	1.7528573395234233e-06	0.0002613540408057946	1.7223119157998377e-06	0.00025679965331568133
65.14259842611021	0.0007387831046703097	0.0007339807975694213	0.000785764884345998	0.0007777256705719587	0.0008139818612815575	0.000803772000802469	0.0008451315456170659	0.0008323330422500764	0.0009143184119691241	0.0008950760804490819	0.07293364151579401	0.06793888269757944	1.763948572291573e-06	0.0002645924788023668	1.7331816999034601e-06	0.00025997743167988085
65.53511535159264	0.0007391965698270299	0.0007344014711618332	0.0007863465898635083	0.0007783040110389833	0.0008146764228578066	0.0008044544421681249	0.0008459608460589799	0.0008331382946842876	0.0009154841154127251	0.0008961821931517446	0.07317537923381959	0.06816331761127171	1.775026199704599e-06	0.0002678584016184704	1.7440368423936401e-06	0.0002631819728217133
65.92999738900669	0.0007396152686960567	0.0007348274439866473	0.000786935472289422	0.0007788894759774418	0.000815379541254464	0.0008051452792601179	0.0008468004212682326	0.0008339535023982659	0.0009166646685377259	0.0008973023180432077	0.0734197339397408	0.06839017484077509	1.7860909863652921e-06	0.0002711521266045569	1.7548780754704854e-06	0.0002664135817309621
66.32725878934137	0.0007400392335278388	0.0007352587491175808	0.0007875315865896805	0.000779482119883632	0.0008160912894241574	0.0008058445830987276	0.0008476503682989815	0.0008347787581317179	0.0009178602396515429	0.0008984366101936308	0.0736667361708044	0.06861948247570622	1.797143700636673e-06	0.0002744739758361592	1.7657061345502812e-06	0.00026967256785179194
66.72691388945532	0.0007404684967870012	0.0007356954198528378	0.0007881349882778395	0.0007800819977936911	0.0008168117411660299	0.0008065524255174362	0.0008485107854855418	0.0008356141558248695	0.0009190709997703075	0.0008995852271052116	0.07391641692308872	0.06885126902389804	1.808185114782505e-06	0.0002778242762036254	1.7765217583947269e-06	0.0002729592451657381
67.12897711259382	0.0007409030911535927	0.0007361374897164582	0.0007887457334219176	0.0007806891652902444	0.0008175409711384166	0.000807268879174873	0.0008493817724643132	0.0008364597906385761	0.0009202971226750095	0.000900748328761321	0.0741688076598297	0.06908556341888974	1.8192160050934953e-06	0.0002812033595009922	1.7873256892213078e-06	0.0002762739322730856
67.53346296890952	0.0007413430495243303	0.0007365849924596625	0.0007893638786513464	0.0007813036785091517	0.0008182790548717555	0.0008079940175669704	0.0008502634301961649	0.0008373157589748477	0.0009215387849690594	0.000901926077676853	0.07442394031992297	0.06932239502757649	1.830237152040167e-06	0.00028461156252107545	1.798118672839905e-06	0.00027961695248043816
67.94038605598601	0.0007417884050138599	0.000737037962062215	0.0007899894811640485	0.000781925594146374	0.0008190260687817597	0.0008087279150393654	0.0008511558609893239	0.0008381821584978266	0.0009227961661373409	0.0009031186389498472	0.07468184732661294	0.06956179365802435	1.8412493404211788e-06	0.00028804922715072734	1.8089014587850671e-06	0.00028298863388792617
68.3497610593647	0.000742239190956008	0.0007374964327337717	0.0007906225987336136	0.0007825549694649286	0.0008197820901828267	0.0008094706468000106	0.0008520591685227398	0.0008390590881551807	0.000924069448606759	0.0009043261803143839	0.07494256159636842	0.06980378956744576	1.8522533594994995e-06	0.0002915167004671759	1.8196748004400444e-06	0.0002863893094785519
68.7616027530747	0.0007426954409050405	0.0007379604389152477	0.0007912632897165967	0.0007831918623019703	0.000820547197301712	0.0008102222889320417	0.0008529734578699634	0.0008399466481999769	0.0009253588178083601	0.0009055488721948288	0.07520611654795058	0.07004841347035194	1.863250003166124e-06	0.00029501433483938855	1.8304394551804442e-06	0.0002898193172101715
69.17592600016614	0.0007431571886369256	0.0007384300152801714	0.0007919116130599357	0.0007838363310759685	0.0008213214692914672	0.0008109829184068688	0.0008538988355235493	0.0008408449402129976	0.0009266644622410584	0.0009067868877614292	0.07547254611168071	0.07029569654687595	1.8742400700920772e-06	0.00029854248803021233	1.841196184507914e-06	0.0002932790001094754
69.59274575324658	0.0007436244681506004	0.0007389051967360583	0.00079256762830849	0.0007844884347940154	0.0008221049862456474	0.0008117526130975345	0.000854835409419991	0.0008417540671255565	0.0009279865735370217	0.0009080404029873459	0.07574188473891007	0.07054567045127635	1.885224363883239e-06	0.0003021015233003188	1.8519457541935807e-06	0.00029676870636802244
70.01207705502031	0.0007440973136692339	0.0007393860184257685	0.0007932313956126965	0.0007851482330592304	0.0008228978292127915	0.0008125314517923054	0.0008557832889651995	0.0008426741332427828	0.0009293253465287589	0.0009093095967071102	0.07601416741169674	0.07079836732062504	1.8962036932466605e-06	0.0003056918095161454	1.862688934416287e-06	0.00030028878943938464
70.43393503883172	0.0007445757596415015	0.0007398725157288815	0.0007939029757363607	0.0007858157860782986	0.0008237000802111925	0.0008133195142085384	0.0008567425850605552	0.0008436052442674242	0.0009306809793179795	0.0009105946506766037	0.07628942965269922	0.07105381978368235	1.9071788721561215e-06	0.000309313721260307	1.8734264999225106e-06	0.000303839608142481
70.85833492921113	0.0007450598407428577	0.0007403647242630702	0.0007945824300645709	0.0007864911546691274	0.0008245118222439544	0.0008141168810068101	0.000857713410129532	0.0008445475073241647	0.0009320536733462633	0.0009118957496345725	0.07656770753528627	0.07131206096996742	1.9181507200217e-06	0.0003129676389435343	1.8841592301635166e-06	0.0003074215267617475
71.2852920424243	0.000745549591876812	0.0007408626798854677	0.0007952698206117443	0.0007871744002686142	0.0008253331393143458	0.0008149236338053065	0.0008586958781449148	0.0008455010309844578	0.0009334436334676022	0.0009132130813657227	0.07684903769387276	0.07157312451902499	1.929120061858582e-06	0.00031665394891960963	1.8948879094524574e-06	0.00031103491515338533
71.71482178702524	0.0007460450481762076	0.0007413664186940496	0.0007959652100298081	0.0007878655849405577	0.0008261641164414575	0.0008157398551945068	0.00085969010465663	0.0008464659252919203	0.0009348510680228754	0.00091454683676547	0.07713345733448768	0.07183704458989534	1.9400877284733286e-06	0.00032037304360491015	1.9056133271324249e-06	0.0003146801488551343
72.14693966441222	0.0007465462450045077	0.000741875977029013	0.0007966686616165219	0.0007885647713836878	0.0008270048396761787	0.0008165656287521457	0.0008606962068202039	0.000847442301788278	0.0009362761889163196	0.0009158972099063721	0.07742100424557671	0.07210385587079546	1.9510545566389734e-06	0.0003241253215983675	1.916336277723034e-06	0.000318357609194575
72.58166126938723	0.0007470532179570768	0.0007423913914741535	0.0007973802393239323	0.0007892720229398259	0.0008278553961174824	0.0008174010390584625	0.0008617143034258575	0.0008484302735398778	0.0009377192116940467	0.0009172643981062982	0.07771171680904945	0.07237359358901031	1.9620213892767354e-06	0.0003279111878052299	1.92705756108674e-06	0.00032206768340251046
73.01900229071879	0.0007475660028624702	0.0007429126988582492	0.0007981000077669766	0.0007899874036021815	0.0008287158739290453	0.0008182461717117546	0.0008627445149282698	0.0008494299551647941	0.0009391803556246867	0.0009186486019983982	0.07800563401157688	0.07264629352100718	1.972989075660716e-06	0.0003317310535660145	1.9377779826093566e-06	0.00032581076473106596
73.45897851170821	0.000748084635783731	0.0007434399362564508	0.000798828032232237	0.0007907109780237922	0.0008295863623562072	0.0008191011133442434	0.0008637869634770205	0.0008504414628605435	0.0009406598437822231	0.0009200500256029294	0.07830279545614259	0.07292199200277288	1.983958471600154e-06	0.00033558533678546	1.9484983533595446e-06	0.00032958725257056787
73.90160581075892	0.0007486091530196794	0.0007439731409916622	0.0007995643786868337	0.0007914428115260897	0.0008304669517432636	0.0008199659516382369	0.0008648417729477241	0.0008514649144324058	0.0009421579031310736	0.0009214688764009776	0.0786032413738611	0.07320072594038325	1.9949304396395685e-06	0.00033947446206594734	1.9592194902649926e-06	0.0003333975525710853
74.34690016194996	0.000749139591106215	0.0007445123506359345	0.0008003091137874816	0.0007921829701076214	0.0008313577335511214	0.0008208407753426312	0.0008659090689738883	0.0008525004293223953	0.0009436747646135141	0.0009229053654101615	0.0789070126360626	0.07348253282080984	2.00590584926736e-06	0.0003433988608453342	1.9699422163002014e-06	0.0003372420767684958
74.79487763561212	0.0007496759868176186	0.0007450576030118558	0.0008010623048896981	0.0007929315204529112	0.0008322588003753106	0.0008217256742897297	0.0008669889789795059	0.0008535481286388781	0.0009452106632394985	0.0009243597072623606	0.07921415076665808	0.0737674507229699	2.0168855771226764e-06	0.0003473589715371206	1.9806673606639685e-06	0.0003411212437113842
75.24555439890803	0.0007502183771678581	0.0007456089361939456	0.0008018240200571748	0.0007936885299414727	0.0008331702459643713	0.0008226207394124063	0.0008680816322124069	0.0008546081351868651	0.0009467658381789702	0.0009258321202835425	0.07952469795478688	0.07405551832902606	2.0278705072094335e-06	0.0003513552396743336	1.9913957589711827e-06	0.00034503547859207617
75.6989467164156	0.0007507667994118974	0.0007461663885100502	0.0008025943280713093	0.000794454066656972	0.0008340921652386161	0.0008235260627616102	0.000869187159778388	0.0008556805734989937	0.0009483405328567315	0.0009273228265757493	0.079838697067761	0.07434677493594413	2.0388615311170595e-06	0.00035538811805788106	2.0021282534458127e-06	0.0003489852133813087
76.15507095071504	0.0007513212910470134	0.0007467299985427435	0.0008033732984409117	0.0007952281993965524	0.0008350246543092918	0.0008244417375242306	0.0008703056946761478	0.0008567655698672224	0.0009499349950499704	0.0009288320521013235	0.08015619166430564	0.07464126046731283	2.049859548245575e-06	0.00035945806690790283	2.012865693118448e-06	0.0003529708869656756
76.61394356297929	0.0007518818898141113	0.0007472998051307244	0.0008041610014120747	0.0007960109976803104	0.0008359678104981305	0.0008253678580413177	0.0008714373718330397	0.0008578632523752485	0.0009515494769885137	0.0009303600267694265	0.08047722600811244	0.07493901548543429	2.060865466027746e-06	0.00036356555401789725	2.0236089340234078e-06	0.00035699294528757086
77.07558111356816	0.0007524486336990449	0.0007478758473702186	0.000804957507978223	0.0007968025317609386	0.0008369217323573164	0.0008263045198266799	0.0008725823281416744	0.0008589737509316775	0.0009531842354579104	0.0009319069845249417	0.08080184508170904	0.07524008120369419	2.0718802001768247e-06	0.00036771105491612	2.034358839414171e-06	0.0003610518414913777
77.54000026262605	0.0007530215609339472	0.000748458164616388	0.0008057628898903459	0.0007976028726335387	0.0008378865196898795	0.0008272518195858665	0.0008737407024973997	0.0008600971973039687	0.0009548395319054403	0.0009334731634398347	0.08113009460065534	0.07554449949921603	2.0829046749274577e-06	0.0003718950530295362	2.0451162799760975e-06	0.0003651480360719883
78.00721777068286	0.0007536007099985615	0.0007490467964847368	0.0008065772196674121	0.0007984120920456022	0.0008388622735705159	0.0008282098552355384	0.0008749126358366722	0.0008612337251531666	0.0009565156325491374	0.000935058805807046	0.08146202102807489	0.07585231292580814	2.09393982327367e-06	0.0003761180398495212	2.0558821340330765e-06	0.0003692819970246286
78.47725049925933	0.0007541861196215722	0.0007496417828525165	0.0008074005706069666	0.0007992302625071593	0.0008398490963668478	0.0008291787259232356	0.0008760982711763474	0.0008623834700694429	0.0009582128084899242	0.0009366641582369959	0.08179767158953216	0.07616356472721449	2.1049865872316753e-06	0.0003803805151059436	2.066657287782365e-06	0.0003734542000032315
78.95011541147531	0.000754777828781954	0.0007502431638601472	0.0008082330167959339	0.0008000574573011205	0.0008408470917611531	0.0008301585320475719	0.0008772977536539326	0.0008635465696084897	0.0009599313358269872	0.0009382894717568094	0.0821370942882644	0.07647829885067173	2.11604591810236e-06	0.0003846829869444679	2.0774426355181508e-06	0.00037766512847950406
79.42582957266194	0.0007553758767103103	0.0007508509799126238	0.000809074633121605	0.0008008937504937849	0.0008418563647725478	0.0008311493752788333	0.0008785112305688016	0.000864723163328757	0.0009616714957764685	0.0009399350019123163	0.08248033792077697	0.07679655996078763	2.127118776731928e-06	0.0003890259721070488	2.0882390798642207e-06	0.0003819152739067966
79.90441015097758	0.0007559803028902327	0.0007514652716809411	0.0008099254952828385	0.0008017392169455481	0.0008428770217796591	0.0008321513585800278	0.0008797388514244274	0.0008659133928295907	0.0009634335747936176	0.0009416010088729536	0.08282745209281456	0.07711839345374454	2.1382061337966085e-06	0.00039340999611994776	2.0990475320232203e-06	0.0003862051358900498
80.38587441802741	0.0007565911470596559	0.0007520860801035123	0.0008107856798014636	0.0008025939323217961	0.0008439091705437895	0.0008331645862283704	0.000880980767971647	0.0008671174017902752	0.0009652178646985016	0.000943287757539645	0.0831784872357197	0.0774438454718396	2.1493089700746863e-06	0.00039783559348410824	2.1098689120096483e-06	0.0003905352223566305
80.87023974948666	0.0007572084492122219	0.0007527134463875917	0.0008116552640338932	0.0008034579731039912	0.0008449529202325815	0.0008341891638372243	0.0008822371342529863	0.0008683353360100103	0.0009670246628054008	0.0009449955176557576	0.08353349462318545	0.07777296291837071	2.1604282767419443e-06	0.0004023033078724425	2.1207041489122334e-06	0.0003949060497351886
81.35752362572781	0.0007578322495986529	0.0007533474120107044	0.0008125343261829626	0.0008043314166009662	0.0008460083814442121	0.000835225198378519	0.0008835081066480931	0.0008695673434488619	0.0009688542720560239	0.0009467245639212585	0.08389252638841692	0.07810579347287745	2.1715650556704703e-06	0.00040681369233280806	2.1315541811528418e-06	0.00039931814313795555
81.8477436324513	0.0007584625887281302	0.0007539880187220777	0.0008134229453099864	0.0008052143409604197	0.0008470756662321171	0.0008362727982056434	0.0008847938439202946	0.0008708135742697004	0.0009707070011566689	0.0009484751761101565	0.08425563554171443	0.07844238560674736	2.1827203197280053e-06	0.0004113673094941761	2.1424199567484205e-06	0.00040377203654673455
82.34091746132043	0.000759099507369678	0.0007546353085440732	0.0008143212013470426	0.0008061068251806193	0.000848154888130261	0.0008373320730768338	0.000886094507264319	0.0008720741808811599	0.0009725831647194635	0.0009502476391913545	0.08462287598848736	0.07878278859919827	2.1938950930957234e-06	0.0004159647317812376	2.1533024335864933e-06	0.0004082682730057463
82.83706291059936	0.0007597430465535597	0.0007552893237736285	0.0008152291751094975	0.0008070089491223265	0.0008492461621789797	0.0008384031341790731	0.000887410260355221	0.0008733493179816548	0.0009744830834078394	0.0009520422434530259	0.08499430254771202	0.07912705255364512	2.205090411592733e-06	0.00042060654163389444	2.1642025797084623e-06	0.0004128074048189434
83.33619788579601	0.0007603932475726809	0.0007559501069837005	0.0008161469483087684	0.0008079207935209373	0.0008503496049513985	0.000839486094152509	0.000888741269398543	0.0008746391426044783	0.0009764070840863824	0.0009538592846306387	0.08536997097084995	0.07947522841446897	2.2163073229985184e-06	0.0004252933317313301	2.1751213735897662e-06	0.0004173899937515435
83.83834040030794	0.0007610501519839963	0.0007566177010247083	0.0008170746035653282	0.000808842439998847	0.0008514653345804417	0.0008405810671154047	0.0008900877031817434	0.0008759438141640102	0.0009783554999752038	0.00095569906403874	0.08574993796123513	0.07982736798418846	2.227546887398151e-06	0.00043002570522468475	2.186059804440855e-06	0.0004220166112387791
84.34350857607244	0.0007617138016099357	0.0007572921490259916	0.0008180122244219721	0.0008097739710780543	0.0008525934707864658	0.000841688168689646	0.0008914497331269471	0.0008772634945030847	0.0009803286708090183	0.0009575618887066573	0.08613426119394661	0.08018352394105674	2.238810177538123e-06	0.00043480427597622495	2.1970188725154273e-06	0.0004266878386006423
84.85172064422062	0.0007623842385398352	0.000757973494397268	0.0008189598953573417	0.0008107154701929986	0.0008537341349055164	0.000842807516026812	0.0008928275333450479	0.0008785983479415374	0.0009823269430010752	0.0009594480715182292	0.08652299933618235	0.08054374985708986	2.250098279171558e-06	0.0004396296688022605	2.20799958941054e-06	0.00043140426725937764
85.36299494573534	0.0007630615051313732	0.000758661780830091	0.0008199177017997071	0.0008116670217036347	0.0008548874499182295	0.0008439392278348192	0.0008942212806911968	0.0008799485413259642	0.0009843506698121178	0.0009613579313557098	0.08691621206814638	0.08090810021654059	2.261412291434863e-06	0.00044450251972580346	2.219002978392625e-06	0.000436166498965912
85.87734993211305	0.0007637456440120284	0.0007593570522993239	0.0008208857301410332	0.0008126287109087672	0.0008560535404794064	0.000845083424405171	0.0008956311548217386	0.0008813142440807476	0.0009864002115245682	0.0009632917932480123	0.08731396010446558	0.08127663043483084	2.2727533272295843e-06	0.00044942347623661005	2.2300300747300165e-06	0.0004409751460331124
86.39480416602983	0.0007644366980805448	0.000760059353064616	0.0008218640677513244	0.0008136006240596368	0.0008572325329482722	0.0008462402276408203	0.0008970573382526311	0.0008826956282603746	0.0009884759356221138	0.000965249988523424	0.08771630521615323	0.0816493968779567	2.284122513609467e-06	0.0004543931975569404	2.2410819260268834e-06	0.00044583083157259673
86.91537632201124	0.000765134710508408	0.0007607687276718835	0.0008228528029932534	0.0008145828483737664	0.0008584245554194375	0.0008474097610846559	0.00089850001641939	0.0008840928686030838	0.0009905782169748953	0.000967232854966963	0.08812331025313509	0.08202645688237875	2.295520992179117e-06	0.00045941235491511745	2.252159592568549e-06	0.0004507341897402317
87.43908518710603	0.0007658397247413364	0.0007614852209547994	0.0008238520252370873	0.0008155754720490781	0.0008596297377545834	0.0008485921499486426	0.0008999593777386119	0.0008855061425858919	0.0009927074380304986	0.000969240736982536	0.0885350391673543	0.08240786877541348	2.306949919511311e-06	0.000464481631828606	2.263264147684481e-06	0.00045568586598837557
87.9659496615646	0.0007665517845007896	0.0007622088780362935	0.0008248618248759219	0.0008165785842782885	0.0008608482116149014	0.0008497875211436277	0.0009014356136711307	0.0008869356304810393	0.0009948639890109763	0.0009712739857600796	0.08895155703647321	0.08279369189614083	2.318410467570917e-06	0.0004696017243942252	2.2743966781113914e-06	0.0004606865173251429
88.4959887595208	0.0007672709337854878	0.0007629397443300587	0.0008258822933412231	0.0008175922752635855	0.0008620801104942928	0.0008509960033098316	0.0009029289187868512	0.0008883815154138964	0.000997048268116105	0.0009733329594478569	0.08937293008819298	0.08318398661684182	2.329903824150204e-06	0.00047477334158657625	2.2855582843721647e-06	0.000465736812580414
89.0292216096782	0.0007679972168729502	0.0007636778655420659	0.0008269135231186899	0.0008186166362315946	0.0008633255697533649	0.0008522177268480433	0.0009044394908313144	0.0008898439834223752	0.0009992606817331219	0.0009754180233300945	0.089799225725206	0.08357881436498318	2.3414311933198702e-06	0.00047999720556607395	2.2967500811634607e-06	0.0004708374326805598
89.56566745600044	0.000768730678321051	0.0007644232876720917	0.0008279556077644495	0.0008196517594486468	0.000864584726654238	0.0008534528239515436	0.0009059675307940571	0.0008913232235178998	0.0010015016446531801	0.0009775295500101646	0.09023051255080278	0.08397823764576622	2.352993795889176e-06	0.00048527405199497164	2.3079731977550255e-06	0.00047598907092982756
90.1053456584057	0.0007694713629695883	0.0007651760570152516	0.0008290086419215847	0.0008206977382363476	0.0008658577203961906	0.0008547014286387696	0.0009075132429788123	0.0008928194277479764	0.0010037715802947707	0.0009796679195995034	0.0906668603951539	0.08438232006525663	2.364592869888958e-06	0.0004906046303648215	2.3192287784030985e-06	0.00048119243330158046
90.6482756934654	0.0007702193159418847	0.0007659362201635541	0.0008300727213370203	0.0008217546669874717	0.0008671446921521756	0.0008559636767867578	0.0009090768350756287	0.0008943327912604271	0.0010060709209343867	0.0009818335199124944	0.09110834034228736	0.08479112635411103	2.3762296710570265e-06	0.0004959897043314287	2.330517982771299e-06	0.0004864482387363367
91.19447715510712	0.000770974582646393	0.0007667038240074534	0.0008311479428787527	0.0008228226411821652	0.0008684457851062128	0.0008572397061653627	0.0009106585182349464	0.0008958635123693192	0.0010084001079446842	0.0009840267466675121	0.09155502475778549	0.08520472239192374	2.387905473342643e-06	0.0005014300520603809	2.3418419863630068e-06	0.000491757219448663
91.74396975532183	0.0007717372087783359	0.000767478915737428	0.0008322344045534589	0.0008239017574044931	0.0008697611444917087	0.0008585296564723028	0.0009122585071437176	0.0008974117926226671	0.0010107595920404487	0.000986248003694382	0.09200698731721921	0.08562317523220649	2.399621569432902e-06	0.0005069264665853168	2.3532019809765093e-06	0.0004971201212453924
92.29677332487483	0.0007725072403213644	0.0007682615428455664	0.0008333322055244785	0.0008249921133593221	0.0008710909176307161	0.0008598336693690376	0.0009138770201036261	0.0008989778368719501	0.0010131498335326492	0.0009884977031484803	0.09246430303534997	0.08604655312802549	2.411379271283448e-06	0.0005124797561731342	2.3645991751586326e-06	0.0005025377038493373
92.85290781402206	0.0007732847235492379	0.000769051753127167	0.0008344414461301816	0.0008260938078895512	0.0008724352539741633	0.0008611518885175047	0.000915514279111473	0.0009005618533435042	0.0010155713025908968	0.0009907762657317247	0.09292704829611603	0.08647492555831425	2.423179910674019e-06	0.000518090744704075	2.376034794684392e-06	0.0005080107412365198
93.41239329322968	0.0007740697050275394	0.000769849594682362	0.0008355622279027477	0.0008272069409937118	0.0008737943051430944	0.000862484459617756	0.0009171705099418205	0.0009021640537118651	0.0010180244795146465	0.000993084120920732	0.09339530088343671	0.08690836325488524	2.435024839777004e-06	0.0005237602720610524	2.3875100830452085e-06	0.0005135400219811737
93.97524995389855	0.0007748622316154048	0.000770655115917746	0.0008366946535873386	0.0008283316138439243	0.0008751682249709304	0.000863831530446494	0.000918845942231935	0.0009037846531750972	0.0010205098550134515	0.0009954217072023846	0.09386914001285315	0.08734693823015807	2.4469154317437788e-06	0.0005294891945319957	2.3990263019502437e-06	0.0005191263496112652
94.54149810909283	0.0007756623504672968	0.000771468365548036	0.0008378388271617133	0.0008294679288042494	0.0008765571695468092	0.0008651932508965642	0.000920540809569148	0.0009054238705322085	0.0010230279304966649	0.0009977894723171262	0.09434864636403882	0.0877907238056343	2.4588530813122924e-06	0.0005352783852251297	2.410584731849094e-06	0.0005247705429763105
95.11115819427312	0.0007764701090347971	0.0007722893925977421	0.0008389948538562652	0.0008306159894494192	0.0008779612972600139	0.0008665697730174097	0.0009222553495806801	0.0009070819282626893	0.0010255792183729254	0.0010001878735102518	0.09483390211420306	0.08823979464113364	2.470839205426581e-06	0.0005411287344954663	2.4221866724619644e-06	0.000530473436624046
95.68425076803395	0.0007772855550684384	0.0007731182464028615	0.000840162840174513	0.0008317759005839774	0.0008793807688455376	0.0008679612510565303	0.0009239898040260359	0.0009087590526082658	0.0010281642423598354	0.0010026173777915193	0.09532499097242265	0.08869422676482423	2.4828752438824098e-06	0.0005470411503865624	2.4338334433333724e-06	0.0005362358811906165
96.26079651284576	0.0007781087366195687	0.0007739549766125968	0.000841342893914053	0.0008329477682618299	0.0008808157474308171	0.000869367841501972	0.0009257444188920472	0.0009104554736569335	0.0010307835378042306	0.0010050784622033988	0.09582199821492562	0.08915409760406663	2.4949626599935154e-06	0.0005530165590858227	2.445526384401895e-06	0.0005420587438023095
96.84081623580131	0.0007789397020422549	0.0007747996331910981	0.0008425351241879901	0.0008341316998062266	0.0008822663985836739	0.000870789703125883	0.000927519444490662	0.0009121714254293524	0.0010334376520134646	0.0010075716140983014	0.09632501072136428	0.08961948601710115	2.5071029412697746e-06	0.0005590559053931521	2.4572668565805414e-06	0.0005479429084884746
97.42433086936633	0.0007797784999952193	0.0007756522664192258	0.0008437396414468489	0.0008353278038301706	0.0008837328903614915	0.0008722269970291571	0.0009293151355595604	0.0009139071459676709	0.0010361271445981466	0.0010100973314251275	0.09683411701210624	0.09009047232560446	2.5192976001293076e-06	0.0005651601532057349	2.469056242364559e-06	0.0005538892766090431
98.01136147213543	0.0007806251794438268	0.0007765129268963492	0.0008449565575010034	0.0008365361902572927	0.0008852153933616889	0.000873679886687221	0.0009311317513657208	0.0009156628774268863	0.0010388525878268133	0.0010126561230255262	0.09734940728658029	0.09056713834814545	2.5315481746226174e-06	0.0005713302860178571	2.4808959464525703e-06	0.0005598987672942868
98.60192922959182	0.0007814797896621042	0.0007773816655421648	0.0008461859855436118	0.000837756970343177	0.000886714080773504	0.0008751485379969732	0.0009329695558120091	0.0009174388661687938	0.0010416145669929903	0.0010152485089402186	0.09787097346271269	0.09104956743456556	2.543856229186435e-06	0.0005775673074366605	2.492787396384411e-06	0.0005659723178977616
99.1960554548718	0.0007823423802348156	0.0007782585335985503	0.0008474280401740996	0.0008389902566971703	0.0008882291284311583	0.000876633119324933	0.000934828817546924	0.0009192353628586447	0.0010444136807951831	0.001017875020725814	0.09839890921748613	0.09153784450132182	2.556223355421202e-06	0.0005838722417157161	2.504732043212576e-06	0.0005721108844667089
99.79376158953411	0.0007832130010595801	0.0007791435826314563	0.0008486828374221867	0.0008402361633046887	0.0008897607148684253	0.0008781338015566348	0.0009367098100775925	0.0009210526225645933	0.0010472505417303015	0.0010205362017825343	0.09893331002866645	0.09203205606781593	2.5686511728894744e-06	0.0005902461343040566	2.516731362177567e-06	0.0005783154422232539
100.39506920433367	0.0007840917023490418	0.0007800368645328193	0.0008499504947724851	0.0008414948055500182	0.0008913090213746591	0.0008796507581472882	0.0009386128118861373	0.0009228909048600192	0.0010501257765010844	0.0010232326076932631	0.09947427321773211	0.09253229029374864	2.5811413299456657e-06	0.0005966900524152774	2.5287868534143616e-06	0.0005845869860632846
101.00000000000001	0.0007849785346330976	0.0007809384315225274	0.0008512311311896885	0.0008427663002396507	0.0008928742320523332	0.000881184165173775	0.0009405381065495414	0.0009247504739288491	0.0010530400264381163	0.0010259648065744165	0.10002189799404858	0.09303863701753033	2.5874210552464885e-06	0.0005999296526316747	2.5348470229519574e-06	0.00058773963011178
