# Supplementary material for: White matter micro- and macrostructure brain charts for the human lifespan
Source: Nature. 2026 May 13;655(8124):979–89. doi: 10.1038/s41586-026-10454-2 (PMC13391363; doi:10.1038/s41586-026-10454-2)
Supplement: Supplementary file 12 — Centiles trajectories of brain charts. SDT.T9.1–5 contain the brain charts for the global metrics; SDT.T9.6–509 contain the brain charts for the tract-specific metrics (unnormalized); and SDT.T9.510–1157 contain the brain charts for the tract-specific macrostructural metrics (normalized). Included in each table are the male and female centile trajectories for the 2.5th, 25th, 50th, 75th and 97.5th percentiles; the interquartile range normalized by the 50th centile; and the derivatives of the 50th centiles with respect to both age and log(age). Charts are sampled in logarithmically spaced intervals. Age is reported in years, while centile trajectory values are reported in metric-specific units: diffusivities in mm2 s−1, volume in mm3, surface area in mm2, average length in mm, and FA is dimensionless (unitless). [file 41586_2026_10454_MOESM12_ESM.zip › plotted_curves/SDT.T9.192-ILF_right_rd-mean_curve_metrics.csv]

ages	male_0.025th_percentile	female_0.025th_percentile	male_0.25th_percentile	female_0.25th_percentile	male_0.5th_percentile	female_0.5th_percentile	male_0.75th_percentile	female_0.75th_percentile	male_0.975th_percentile	female_0.975th_percentile	male_normalized_quantile_range	fwmale_normalized_quantile_range	male_median_centile_d_age	male_median_centile_d_log_age	female_median_centile_d_age	female_median_centile_d_log_age
0.25	0.0009161585748050213	0.0009114469038003635	0.000986627518000924	0.000977340603944203	0.0010267462846669428	0.0010146756421897426	0.001069238600413535	0.0010540836091351155	0.0011574526219814316	0.0011354671146795196	0.08045910040902511	0.0756330417327213	-0.0005378382324127439	-0.00031053640183671666	-0.0005315153068558338	-0.0003068856785649328
0.25150637576242696	0.0009154356457629424	0.0009107276929620756	0.0009858489864787627	0.0009765694006733407	0.0010259360981895297	0.001013874980414136	0.001068394886303362	0.0010532518533599706	0.0011565393049264034	0.001134571145364831	0.0804591045877692	0.0756330456594437	-0.0005364031881938125	-0.0003106359029080574	-0.0005300971333325188	-0.0003069840099129417
0.2530218281966045	0.0009147122533995534	0.0009100080211878317	0.0009850699560305938	0.0009757977031736603	0.0010251253925174456	0.0010130738055474523	0.001067550631531839	0.0010524195645852056	0.0011556254026488133	0.0011336746019394409	0.08045910881077074	0.07563304962775128	-0.0005335299803397864	-0.00031083370660264786	-0.000527257703543782	-0.00030717948825118024
0.25454641199404576	0.0009139884032942987	0.0009092878940284079	0.000984290432665363	0.0009750255173975528	0.0010243141739041694	0.0010122721237696474	0.0010667058426114514	0.0010515867492309889	0.001154710922198891	0.0011327774913196182	0.08045911307852191	0.07563305363811278	-0.0005306678601506021	-0.00031102911455180293	-0.0005244292310713217	-0.0003073725990094256
0.2560801821758082	0.0009132641010212696	0.0009085673170292545	0.0009835104223862455	0.0009742528492916983	0.001023502448597176	0.001011469941254752	0.0010658605260484464	0.0010507534137113317	0.0011537958706201168	0.0011318798204150101	0.08045911739153228	0.07563305769100034	-0.0005278168263291305	-0.0003112221290946515	-0.0005216117146316646	-0.0003075633444986625
0.25762319409447826	0.000912539352149012	0.0009078462957303076	0.0009827299311904562	0.0009734797047968694	0.0010226902228377382	0.0010106672641706635	0.0010650146883426045	0.0010499195644338784	0.0011528802549489816	0.0011309815961284065	0.0804591217503051	0.07563306178689212	-0.0005249768771306007	-0.00031141275264720547	-0.0005188051525026327	-0.00030775172710759136
0.2591755034361701	0.0009118141622403536	0.0009071248356658111	0.0009819489650690508	0.000972706089847738	0.0010218775028607247	0.0010098640986789486	0.0010641683359870423	0.0010490852077996984	0.0011519640822147612	0.0011300828253555184	0.08045912615535633	0.07563306592627221	-0.0005221480103736464	-0.0003116009877054682	-0.0005160095425285616	-0.00030793774930282236
0.2607371662225343	0.0009110885368522079	0.0009064029423641288	0.0009811675300067217	0.0009719320103726744	0.0010210642948943838	0.0010090604509346334	0.0010633214754679854	0.0010482503502030685	0.0011510473594392792	0.0011291835149847462	0.08045913060720775	0.07563307010963011	-0.0005193302234411945	-0.00031178683684390807	-0.000513224882122798	-0.0003081214136285426
0.2623082388127803	0.0009103624815354037	0.0009056806213475707	0.0009803856319816119	0.0009711574722935623	0.0010202506051601506	0.0010082563270860097	0.0010624741132645656	0.0010474149980312733	0.0011501300936366853	0.0011282836718969605	0.08045913510638707	0.07563307433746044	-0.0005165235132807422	-0.0003119703027130716	-0.0005104511682675894	-0.00030830272270343517
0.2638887779057103	0.0009096360018345083	0.0009049578781322155	0.0009796032769651243	0.0009703824815256043	0.0010194364398724432	0.0010074517332744391	0.0010616262558486129	0.0010465791576643965	0.00114921229181323	0.0011273833029652846	0.08045913965342621	0.07563307861026378	-0.0005137278764097419	-0.000312151388039722	-0.000507688397522077	-0.00030848167922248315
0.26547884054176485	0.0009089091032876402	0.0009042347182277294	0.0009788204709217224	0.0009696070439771333	0.0010186218052384687	0.0010066466756341508	0.001060777909684444	0.001045742835475118	0.0011482939609670374	0.0011264824150548664	0.08045914424886536	0.07563308292854785	-0.0005109433089178772	-0.00031233009562620095	-0.0005049365660220739	-0.00030865828595535993
0.2670784841050822	0.0009081817914263076	0.0009035111471372014	0.0009780372198087545	0.0009688311655494312	0.001017806707458022	0.0010058411602920545	0.0010599290812286647	0.0010449060378285155	0.0011473751080878889	0.0011255810150226709	0.08045914889324669	0.07563308729282389	-0.0005081698064725026	-0.0003125064283507062	-0.0005021956694863383	-0.0003088325457465957
0.26868776632556873	0.0009074540717752172	0.0009027871703569533	0.0009772535295762476	0.0009680548521365304	0.0010169911527232924	0.0010050351933675369	0.0010590797769299593	0.0010440687710818537	0.0011464557401569943	0.001124679109717253	0.08045915358712594	0.07563309170361103	-0.0005054073643194212	-0.00031268038916515417	-0.0004994657032161842	-0.00030900446151327365
0.2703067452809827	0.0009067259498521202	0.0009020627933763891	0.0009764694061667425	0.0009672781096250452	0.0010161751472186715	0.0010042287809722862	0.0010582300032288977	0.0010432310415844014	0.0011455358641467865	0.0011237767059785575	0.0804591583310599	0.0756330961614337	-0.0005026559772859929	-0.0003128519810944863	-0.0004967466620993677	-0.0003091740362445583
0.2719354793990299	0.0009059974311676295	0.0009013380216778106	0.0009756848555150971	0.0009665009438939778	0.0010153586971205645	0.0010034219292100917	0.0010573797665577296	0.001042392855677225	0.0011446154870206995	0.0011228738106377001	0.08045916312561213	0.07563310066682573	-0.000499915639786741	-0.0003130212072373906	-0.000494038540616637	-0.0003093412730029721
0.27357402745947257	0.0009052685212250556	0.0009006128607362565	0.0009748998835483073	0.0009657233608145512	0.001014541808597194	0.0010026146441766614	0.001056529073340193	0.0010415542196929967	0.0011436946157329555	0.0011219704305167589	0.08045916797135665	0.07563310522031838	-0.0004971863458257952	-0.0003131880707649415	-0.0004913413328415661	-0.0003095061749216754
0.2752224485962505	0.0009045392255202387	0.0008998873160193313	0.0009741144961853323	0.000964945366250015	0.0010137244878084188	0.0010018069319594359	0.001055677929991316	0.001040715139955804	0.0011427732572283538	0.0011210665724285698	0.08045917286886949	0.07563310982245944	-0.0004944680889976683	-0.0003133525749185184	-0.0004886550324449401	-0.0003096687452046054
0.27688080229961526	0.0009038095495413818	0.0008991613929870454	0.0009733286993369083	0.0009641669660554848	0.0010129067409055483	0.0010009987986374052	0.0010548263429172244	0.0010398756227809583	0.0011418514184420633	0.0011201622431765187	0.08045917781873616	0.07563311447379441	-0.0004917608624923631	-0.0003135147230099722	-0.0004859796326973087	-0.0003098289871249216
0.2785491484182772	0.0009030794987688925	0.0008984350970916497	0.0009725424989053807	0.0009633881660777545	0.0010120885740311596	0.0010001902502809305	0.0010539743185149514	0.0010390356744748085	0.00114092910629942	0.0011192574495543428	0.08045918282154586	0.07563311917488325	-0.0004890646591008685	-0.0003136745184225964	-0.00048331512647370456	-0.00030998690402575524
0.28022754716156506	0.0009023490786752102	0.0008977084337774727	0.0009717559007845177	0.0009626089721551293	0.0010112699933189082	0.0009993812929515573	0.0010531218631722474	0.0010381953013345474	0.00114000632771571	0.0011183521983459234	0.08045918787790102	0.07563312392628703	-0.00048637947121615843	-0.00031383196460854634	-0.0004806615062562525	-0.00031014249931851645
0.2819160591015993	0.0009016182947246583	0.0008969814084807672	0.0009709689108593504	0.0009618293901172604	0.0010104510048933584	0.0009985719327018463	0.0010522689832673947	0.0010373545096480368	0.0011390830895959803	0.001117446496325096	0.08045919298840676	0.07563312872857067	-0.00048370529083596736	-0.0003139870650882559	-0.0004780187641370004	-0.00031029577648239437
0.28361474517547763	0.0009008871523732719	0.0008962540266295381	0.0009701815350059949	0.0009610494257849556	0.0010096316148697955	0.0009977621755751884	0.0010514156851690153	0.0010365133056936175	0.0011381593988348262	0.0011165403502554406	0.08045919815367165	0.07563313358231744	-0.0004810421095670647	-0.0003141398234497439	-0.00047538689182174965	-0.00031044673906349685
0.2853236666874746	0.0009001556570686539	0.000895526293643407	0.0009693937790914833	0.0009602690849700416	0.001008811829354062	0.0009969520276056412	0.0010505619752358994	0.0010356716957399328	0.0011372352623162055	0.001115633766890103	0.08045920337431783	0.07563313848810173	-0.0004783899186291962	-0.00031429024334875266	-0.000472765880632775	-0.0003105953906740455
0.2870428853112538	0.0008994238142498091	0.0008947982149334377	0.0009686056489735963	0.0009594883734751681	0.0010079916544423675	0.0009961414948177468	0.0010497078598168152	0.0010348296860457488	0.001136310686913231	0.0011147267529715878	0.08045920865097393	0.07563314344651917	-0.0004757487088571932	-0.00031443832850683306	-0.0004701557215127661	-0.00031074173499201496
0.28877246309209376	0.0008986916293469979	0.000894069795901998	0.0009678171505007031	0.0009587072970936676	0.0010071710962211357	0.0009953305832263713	0.001048853345250333	0.0010339872828597756	0.0011353856794879872	0.0011138193152315807	0.08045921398427182	0.07563314845816088	-0.000473118470704581	-0.0003145840827109003	-0.0004675564050282133	-0.0003108857757603001
0.2905124624491269	0.0008979591077815795	0.0008933410419425967	0.0009670282895115884	0.0009579258616093784	0.0010063501607668157	0.0009945192988365264	0.0010479984378646437	0.001033144492420496	0.0011344602468913259	0.0011129114603907486	0.0804592193748525	0.07563315352363173	-0.0004704991942491299	-0.00031472750981398345	-0.0004649679213737934	-0.00031102751678677154
0.29226294617759224	0.0008972262549658605	0.0008926119584397408	0.0009662390718352954	0.0009571440727964858	0.0010055288541457265	0.0009937076476432087	0.00104714314397739	0.0010323013209559868	0.0011335343959626841	0.0011120031951585593	0.08045922482336801	0.07563315864354331	-0.0004678908691945205	-0.00031486861373333785	-0.0004623902603727026	-0.00031116696194158355
0.294023977451102	0.0008964930763029521	0.0008918825507687874	0.0009654495032909674	0.0009563619364193735	0.0010047071824138773	0.000992895635631236	0.0010462874698954855	0.0010314577746837542	0.0011326081335298979	0.0011110945262330976	0.08045923033047235	0.07563316381850972	-0.00046529348487300837	-0.00031500739844905756	-0.0004598234114827071	-0.0003113041151582008
0.29579561982392083	0.000895759577186616	0.0008911528242957935	0.0009646595896876852	0.000955579458232452	0.0010038851516168184	0.0009920832687750794	0.0010454314219149516	0.0010306138598105605	0.0011316814664090117	0.0011101854603008826	0.08045923589683392	0.0756331690491597	-0.0004627070302467007	-0.00031514386800213234	-0.00045726736379841926	-0.0003114389804318718
0.29757793723326015	0.0008950257630011259	0.000890422784377377	0.0009638693368243182	0.0009547966439800199	0.0010030627677894736	0.0009912705530387101	0.001044575006320739	0.0010297695825322584	0.001130754401404098	0.0011092760040366868	0.0804592415231182	0.07563317433611964	-0.0004601314939201018	-0.00031527802649952696	-0.00045472210605518315	-0.00031157156181921275
0.29937099400158496	0.0008942916391211183	0.000889692436360569	0.0009630787504893579	0.0009540134993960965	0.001002240036955963	0.0009904574943754318	0.0010437182293865693	0.0010289249490336274	0.0011298269453070755	0.0011083661641033582	0.08045924721001207	0.07563317968003154	-0.0004575668641337294	-0.00031540987810727006	-0.00045218762663257195	-0.00031170186343790207
0.3011748548389356	0.0008935572109114535	0.0008889617855826734	0.000962287836460775	0.0009532300302042778	0.0010014169651294724	0.0009896440987277296	0.0010428610973747593	0.0010280799654882084	0.0011288991048975265	0.0011074559471516473	0.08045925295819906	0.07563318508154239	-0.0004550131287706649	-0.0003155394270513423	-0.0004496639135572744	-0.00031182988946493184
0.30298958484526295	0.0008928224837270736	0.0008882308373711289	0.000961496600505864	0.0009524462421175845	0.0010005935583120705	0.0009888303720271116	0.0010420036165360656	0.00102723463805814	0.001127970886942528	0.001106545359820028	0.08045925876837653	0.07563319054130459	-0.0004524702753627152	-0.00031566667761923073	-0.0004471509545063701	-0.00031195564413652455
0.30481524951277783	0.0008920874629128673	0.0008874995970433718	0.000960705048381098	0.0009516621408383176	0.0009997698224945711	0.0009880163201939588	0.0010411457931095236	0.001026388972894007	0.001127042298196469	0.0011056344087345324	0.08045926464124938	0.07563319605997966	-0.00044993829109002403	-0.0003157916341561262	-0.00044464873681099304	-0.00031207913174702284
0.3066519147283146	0.0008913521538035288	0.0008867680699066987	0.000959913185831976	0.0009508777320579084	0.0009989457636563701	0.0009872019491373712	0.0010402876333222805	0.0010255429761346774	0.0011261133454008834	0.0011047231005085788	0.08045927057752927	0.07563320163823865	-0.0004474171627861234	-0.0003159143010657284	-0.00044215724746010654	-0.0003122003566488063
0.3084996467757088	0.000890616561723426	0.0008860362612581322	0.0009591210185928812	0.0009500930214567779	0.0009981213877653025	0.0009863872647550192	0.0010394291433894437	0.0010246966539071464	0.0011251840352842748	0.0011038114417428048	0.0804592765779367	0.0756332072767557	-0.00044490687694398456	-0.0003160346828108007	-0.00043967647310527713	-0.00031231932325206935
0.31035851233818973	0.0008898806919864628	0.0008853041763842829	0.0009583285523869344	0.0009493080147041869	0.0009972967007774777	0.0009855722729329905	0.0010385703295139209	0.0010238500123263853	0.001124254374561949	0.0011028994390248953	0.08045928264320053	0.07563321297622032	-0.0004424074197164618	-0.0003161527839110889	-0.00043720640006095213	-0.0003124360360224343
0.3122285785007863	0.0008891445498959524	0.000884571820561228	0.0009575357929258524	0.0009485227174581035	0.0009964717086371469	0.000984756979545654	0.0010377111978862727	0.0010230030574951872	0.0011233243699358508	0.001101987098929431	0.08045928877406311	0.07563321873732476	-0.00043991877691629266	-0.0003162686089391853	-0.00043474701430817886	-0.0003125504994799799
0.3141099127527488	0.0008884081407444857	0.0008838391990543802	0.0009567427459098184	0.0009477371353650703	0.0009956464172765596	0.0009839413904555118	0.0010368517546845539	0.001022155795504027	0.0011223940280943989	0.001101074428017724	0.08045929497126254	0.07563322456076875	-0.0004374409340272001	-0.0003163821625258023	-0.0004322983015010995	-0.000312662718200879
0.31600258298998396	0.0008876714698138016	0.0008831063171183514	0.0009559494170273256	0.0009469512740600501	0.0009948208326158042	0.0009831255115130542	0.0010359920060741715	0.001021308232430898	0.0011214633557123238	0.0011001614328376532	0.08045930123556021	0.0756332304472607	-0.0004349738762048916	-0.0003164934493573579	-0.0004298602469687274	-0.00031277269681534436
0.3179066575175057	0.0008869345423746622	0.0008823731799968377	0.000955155811955056	0.0009461651391663039	0.0009939949605626767	0.000982309348556623	0.0010351319582077307	0.0010204603743411826	0.0011205323594505072	0.0010992481199235125	0.0804593075677186	0.07563323639752173	-0.00043251758827667075	-0.00031660247417203413	-0.0004274328357181112	-0.00031288044000712945
0.3198222050518999	0.0008861973636867239	0.0008816397929224823	0.0009543619363577363	0.0009453787362952516	0.0009931688070125412	0.000981492907412269	0.0010342716172248886	0.0010196122272874946	0.0011196010459558214	0.001098334495795853	0.08045931396850978	0.07563324241227731	-0.0004300720547489867	-0.00031670924176219195	-0.00042501605243794316	-0.00031298595251225136
0.32174929472380437	0.0008854599389984192	0.0008809061611167687	0.0009535677958880108	0.0009445920710463458	0.0009923423778481876	0.0009806761938936214	0.0010334109892522153	0.0010187637973095463	0.00111866942186098	0.0010974205669613362	0.08045932043871583	0.07563324849226044	-0.00042763725980982104	-0.0003168137569729834	-0.00042260988150066847	-0.000313089239117742
0.32368799608040405	0.0008847222735468338	0.0008801722897898882	0.0009527733961863116	0.0009438051490069383	0.0009915156789396984	0.0009798592138017524	0.0010325500804030548	0.0010179150904340098	0.001117737493784384	0.0010965063399125802	0.08045932697912993	0.07563325463821739	-0.0004252131873307974	-0.00031691602470049207	-0.000420214306968536	-0.000313190304663008
0.3256383790879404	0.0008839843725575857	0.0008794381841406253	0.0009519787428807255	0.0009430179757521566	0.0009906887161443153	0.0009790419729250389	0.0010316888967773724	0.0010170661126743718	0.0011168052683299657	0.0010955918211280082	0.08045933359054774	0.07563326085089594	-0.00042279982087350954	-0.00031701604989289867	-0.0004178293125967625	-0.000313289154038332
0.32760051413423674	0.0008832462412447053	0.0008787038493562369	0.0009511838415868629	0.0009422305568447682	0.0009898614953063013	0.000978224477039036	0.00103082744446163	0.0010162168700308025	0.0011158727520870421	0.0010946770170717063	0.08045934027378482	0.07563326713105946	-0.00042039714369038195	-0.00031711383754837175	-0.0004154548818337267	-0.0003133857921823746
0.3295744720312385	0.0008825078848105242	0.0008779692906123404	0.0009503886979077487	0.0009414428978350681	0.000989034022256818	0.000977406731906351	0.0010299657295286461	0.0010153673684900274	0.0011149399516301702	0.0010937619341932798	0.08045934702965563	0.0756332734794815	-0.00041800513872977674	-0.0003172093927147901	-0.0004130909978280195	-0.0003134802240835899
0.33156032401756863	0.0008817693084455547	0.0008772345130727961	0.0009495933174336782	0.000940655004260751	0.000988206302813789	0.0009765887432765092	0.0010291037580374607	0.0010145176140251785	0.0011140068735189983	0.0010928465789277072	0.08045935385899367	0.07563327989693425	-0.000415623788637437	-0.00031730272048810515	-0.00041073764343083075	-0.00031357245477903195
0.33355814176109866	0.0008810305173283799	0.0008764995218895985	0.0009487977057421116	0.0009398668816467867	0.0009873783427817849	0.0009757705168858343	0.0010282415360332014	0.0010136676125956845	0.0011130735242981273	0.001091930957695206	0.08045936076263245	0.07563328638421286	-0.0004132530757617048	-0.0003173938260126741	-0.0004083948011978644	-0.0003136624893524953
0.33556799736153503	0.000880291516625544	0.0008757643222027626	0.000948001868397544	0.0009390785355053155	0.0009865501479518859	0.0009749520584573249	0.0010273790695469608	0.0010128173701471283	0.0011121399104969689	0.00109101507690109	0.08045936774142368	0.07563329294210666	-0.00041089298215898906	-0.00031748271448200915	-0.00040606245339433467	-0.0003137503329349034
0.3375899633530214	0.0008795523114914389	0.0008750289191402165	0.0009472058109513946	0.0009382899713355136	0.0009857217241015634	0.0009741333737005315	0.001026516364595664	0.001011966892611132	0.0011112060386296065	0.0010900989429356387	0.08045937479622574	0.07563329957142824	-0.0004085434895924056	-0.0003175693911345867	-0.00040374058199954543	-0.0003138359907043087
0.3396241127067558	0.0008788129070681957	0.0008742933178176893	0.0009464095389418815	0.0009375011946234858	0.0009848930769945632	0.0009733144683114334	0.0010256534271819388	0.0010111161859052188	0.0011102719151946567	0.001089182562173953	0.08045938192790716	0.07563330627299196	-0.00040620457953818856	-0.0003176538612550128	-0.00040142916870777867	-0.00031391946788369984
0.3416705188336247	0.0008780733084855822	0.0008735575233386119	0.0009456130578939186	0.000936712210842154	0.0009840642123807816	0.0009724953479723283	0.0010247902632939984	0.0010102652559327028	0.0011093375466751398	0.0010882659409758362	0.08045938913734457	0.07563331304762362	-0.0004038762331887713	-0.0003177361301735515	-0.0003991281949317915	-0.0003140007697398639
0.343729255586852	0.0008773335208608966	0.0008728215407940102	0.0009448163733189923	0.0009359230254511457	0.0009832351359961515	0.0009716760183517131	0.001023926878905517	0.0010094141085825658	0.0011084029395383476	0.0010873490856856602	0.0804593964254288	0.0756333198961579	-0.00040155843145597836	-0.0003178162032644316	-0.00039683764180847847	-0.00031407990158446863
0.34580039726466444	0.0008765935492988636	0.0008720853752624013	0.0009440194907150587	0.00093513364389668	0.000982405853562526	0.000970856485104169	0.0010230632799755116	0.0010085627497293376	0.0011074681002357083	0.001086432002632236	0.08045940379305984	0.07563332681944124	-0.00039925115497546626	-0.0003178940859467627	-0.0003945574902006477	-0.0003141568687725915
0.3478840186129729	0.0008758533988915349	0.0008713490318096952	0.0009432224155664308	0.0009343440716114639	0.0009815763707875617	0.000970036753870251	0.0010221994724482185	0.001007711185232979	0.0011065330352026661	0.0010855146981286886	0.08045941124114557	0.07563333381832715	-0.0003969543841105816	-0.0003179697836836193	-0.0003922877207015174	-0.0003142316767021369
0.34998019482807	0.0008751130747181848	0.00087061251548909	0.0009424251533436688	0.0009335543140145802	0.0009807466933646055	0.0009692168302763734	0.0010213354622529793	0.0010068594209387666	0.0011055977508585464	0.0010845971784723331	0.08045941877060662	0.07563334089368147	-0.0003946680989511675	-0.0003180433019775164	-0.0003900283136367977	-0.0003143043308125315
0.352089001559344	0.0008743725818452188	0.0008698758313409833	0.0009416277095034783	0.0009327643765113897	0.0009799168269726019	0.0009683967199347087	0.0010204712553041329	0.0010060074626771845	0.0011046622536064414	0.0010836794499445588	0.08045942638237703	0.07563334804638025	-0.00039239227932189036	-0.00031811464637410136	-0.0003877792490682985	-0.0003143748365841692
0.3542105149120084	0.0008736319253260734	0.0008691389843928687	0.0009408300894886067	0.000931974264493423	0.0009790867772759605	0.0009675764284430749	0.0010196068575008942	0.0010051553162638085	0.001103726549833083	0.0010827615188107023	0.08045943407739838	0.07563335527730977	-0.00039012690478651413	-0.0003181838224617095	-0.0003855405067977602	-0.0003144431995378283
0.35634481144984936	0.0008728911102011226	0.0008684019796592488	0.0009400322987277422	0.0009311839833382895	0.000978256549924466	0.0009667559613848365	0.0010187422747272511	0.0010043029874992038	0.0011027906459087288	0.0010818433913199412	0.08045944185662374	0.07563336258736328	-0.00038787195464623503	-0.0003182508358666458	-0.0003833120663716827	-0.0003145094252353653
0.35849196819798806	0.0008721501414975817	0.0008676648221415295	0.0009392343426354077	0.000930393538409559	0.0009774261505531702	0.0009659353243287904	0.001017877512851847	0.001003450482168806	0.0011018545481870333	0.001080925073705161	0.08045944972101635	0.07563336997744954	-0.0003856274079461486	-0.0003183156922552388	-0.0003810939070820196	-0.00031457351927674515
0.36065206264566085	0.0008714090242294225	0.0008669275168279484	0.0009384362266118679	0.0009296029350566856	0.0009765955847822912	0.0009651145228290803	0.0010170125777278858	0.0010025978060428321	0.001100918263004948	0.0010800065721828648	0.08045945767155463	0.07563337744848522	-0.0003833932434804399	-0.00031837839733395157	-0.00037888600797073013	-0.00031463548730031876
0.3628251727490157	0.0008706677633972746	0.0008661900686934657	0.0009376379560430314	0.0009288121786148966	0.0009757648582171041	0.0009642935624250827	0.0010161474751930182	0.0010017449648761626	0.0010999817966825952	0.0010790878929530406	0.08045946570922596	0.0756333850013981	-0.0003811694397923282	-0.00031843895684655066	-0.00037668834783410876	-0.0003146953349828785
0.3650113769339257	0.0008699263639883448	0.0008654524826996902	0.0009368395363003534	0.0009280212744051076	0.0009749339764478565	0.0009634724486413192	0.0010152822110692389	0.00100089196440825	0.0010990451555231654	0.0010781690421990682	0.08045947383502736	0.07563339263712625	-0.0003789559751784799	-0.00031849737657385635	-0.00037450090522378465	-0.0003147530680371602
0.36721075409881926	0.000869184830976328	0.000864714763794789	0.0009360409727407492	0.0009272302277338247	0.0009741029450496593	0.0009626511869873581	0.001014416791162797	0.001000038810363017	0.0010981083458128035	0.0010772500260876044	0.08045948204997175	0.07563340035662199	-0.0003767528276942822	-0.00031855366233446425	-0.0003723236584524392	-0.0003148086922128146
0.3694233836175272	0.0008684431693213231	0.0008639769169134021	0.0009352422707064947	0.0009264390438930593	0.0009732717695823985	0.0009618297829577189	0.0010135512212640838	0.0009991855084487565	0.0010971713738205068	0.0010763308507684827	0.08045949035508247	0.07563340816084409	-0.00037455997515423167	-0.00031860781998191423	-0.00037015658559666487	-0.00031486221329568576
0.37164934534214805	0.000867701383969745	0.0008632389469765582	0.0009344434355251415	0.0009256477281602315	0.0009724404555906416	0.0009610082420317799	0.0010126855071475398	0.000998332064358037	0.0010962342457980108	0.0010754115223746024	0.080459498751392	0.07563341605076662	-0.0003723773951374021	-0.00031865985540574515	-0.0003679996644992689	-0.00031491363710620113
0.3738887196059291	0.0008669594798542484	0.0008625008588915965	0.000933644472509426	0.0009248562857980903	0.0009716090086035429	0.0009601865696736893	0.0010118196545715631	0.0009974784837676089	0.0010952969679796968	0.0010744920470218357	0.08045950723994975	0.07563342402737265	-0.00037020506499294004	-0.000318709774532272	-0.00036585287277360323	-0.00031496296949912184
0.3761415872261661	0.0008662174618936448	0.0008617626575520838	0.0009328453869571855	0.000924064722054625	0.0009707774341347466	0.0009593647713322755	0.0010109536692784113	0.0009966247723383127	0.0010943595465824827	0.001073572430808923	0.08045951582181515	0.07563343209165693	-0.00036804296183590157	-0.0003187575833177858	-0.00036371618780547954	-0.00031501021636234916
0.3784080295071193	0.0008654753349928278	0.000861024347837742	0.0009320461841512778	0.000923273042162982	0.0009699457376823273	0.0009585428524409639	0.0010100875569941132	0.0009957709357149922	0.0010934219878057305	0.0010726526798173835	0.08045952449805509	0.07563344024462934	-0.00036589106255754955	-0.0003188032877536884	-0.00036158958675783226	-0.0003150553836168135
0.3806881282429484	0.0008647331040426904	0.0008602859346143656	0.0009312468693594874	0.0009224812513413831	0.0009691139247286662	0.0009577208184176876	0.001009221323428382	0.0009949169795263977	0.0010924842978311464	0.0010717328001114115	0.08045953326976076	0.07563344848730588	-0.00036374934382801816	-0.0003188468938654654	-0.00035947304657446555	-0.0003150984772166132
0.38298196572066395	0.000863990773920054	0.0008595474227337495	0.0009304474478344539	0.0009216893547930455	0.0009682820007403968	0.0009568986746648035	0.0010083549742745167	0.0009940629093851095	0.0010915464828226854	0.0010708127977377868	0.08045954213802464	0.0756334568207194	-0.00036161778209628515	-0.0003188884077085785	-0.00035736654398177414	-0.0003151395031465998
0.3852896247230969	0.0008632483494875935	0.000858808817033616	0.0009296479248135909	0.0009208973577061032	0.0009674499711683031	0.0009560764265690158	0.0010074885152093313	0.000993208730887446	0.0010906085489264595	0.0010698926787257876	0.08045955110395973	0.07563346524591143	-0.00035949635359680543	-0.0003189278353714631	-0.0003552700554928234	-0.000315178467422933
0.38761118853188686	0.0008625058355937623	0.0008580701223375383	0.0009288483055190032	0.0009201052652535262	0.0009666178414472492	0.0009552540795012894	0.0010066219518930556	0.0009923544496133825	0.001089670502270644	0.001068972449087091	0.08045956016868805	0.07563347376393882	-0.00035738503435020497	-0.00031896518297194754	-0.0003531835574110409	-0.00031521537609224826
0.3899467409304866	0.0008617632370727247	0.0008573313434548781	0.000928048595157417	0.0009193130825930505	0.0009657856169960964	0.0009544316388167772	0.0010057552899692614	0.0009915000711264708	0.0010887323489653933	0.0010680521148156968	0.08045956933334462	0.0756334823758688	-0.00035528380016827676	-0.000319000456658336	-0.0003511070258318538	-0.00031525023523001905
0.39229636620718694	0.0008610205587442892	0.0008565924851807111	0.0009272487989201033	0.0009185208148671016	0.0009649533032176275	0.0009536091098547424	0.0010048885350647852	0.0009906456009737624	0.0010877940951027512	0.0010671316818878364	0.08045957859908137	0.07563349108278457	-0.0003531926266569785	-0.0003190336626084367	-0.0003490404366477684	-0.00031528305094113973
0.3946601491581577	0.0008602778054138352	0.0008558535522957621	0.0009264489219828039	0.0009177284672027271	0.0009641209054984675	0.0009527864979384824	0.0010040216927896413	0.0009897910446857248	0.001086855746756567	0.001066211156261891	0.08045958796706203	0.07563349988577456	-0.0003511114892175149	-0.00031906480702700857	-0.00034698376555036825	-0.00031531382935856556
0.3970381750905084	0.0008595349818722516	0.0008551145495663396	0.0009256489695056653	0.0009169360447115208	0.0009632884292090233	0.0009519638083752592	0.0010031547687369528	0.0009889364077761745	0.0010859173099824137	0.001065290543878312	0.08045959743846318	0.07563350878594703	-0.00034904036305385966	-0.0003190938961487588	-0.00034493698803500505	-0.00031534257664370124
0.39943052982536675	0.0008587920928958681	0.0008543754817442669	0.0009248489466331601	0.0009161435524895503	0.0009624558797033871	0.0009511410464562199	0.0010022877684828626	0.0009880816957421898	0.001084978790817497	0.0010643698506595317	0.08045960701447195	0.07563351778442118	-0.00034697922317422636	-0.00031912093623656657	-0.00034290007940238065	-0.00031536929898443034
0.4018372997009759	0.0008580491432463954	0.0008536363535668276	0.0009240488584940275	0.0009153509956173031	0.0009616232623192864	0.0009503182174563382	0.0010014206975864823	0.0009872269140640546	0.0010840401952805926	0.0010634490825099	0.08045961669629947	0.07563352688232958	-0.00034492804439023583	-0.00031914593357651455	-0.0003408730147610173	-0.0003153940025938107
0.40425857157581063	0.0008573061376708664	0.0008528971697566999	0.0009232487102012081	0.0009145583791596136	0.0009607905823780126	0.0009494953266343418	0.0010005535615898041	0.0009863720682051797	0.0010831015293719588	0.001062528245315603	0.08045962648516189	0.07563353608081745	-0.0003428868013263531	-0.0003191688944833293	-0.0003388557690338634	-0.0003154166937124059
0.4066944328317112	0.0008565630809015684	0.0008521579350218946	0.0009224485068517702	0.000913765708165592	0.000959957845184343	0.000948672379232641	0.0009996863660176305	0.0009855171636120286	0.001082162799073259	0.0010616073449445794	0.08045963638229157	0.0756335453810458	-0.00034085546841924885	-0.0003191898252961345	-0.00033684831695829365	-0.0003154373786050657
0.4091449713770379	0.0008558199776559925	0.0008514186540557033	0.000921648253526857	0.0009129729876685775	0.0009591250560264915	0.0009478493804772736	0.0009988191163775207	0.0009846622057140605	0.0010812240103474965	0.001060686387246466	0.08045964638893986	0.0756335547841842	-0.00033883401992257367	-0.0003192087323792281	-0.00033485063309005025	-0.0003154560635606485
0.411610275649843	0.0008550768326367723	0.0008506793315366368	0.0009208479552916201	0.0009121802226860656	0.000958292220176027	0.0009470263355778348	0.0009979518181597086	0.000983807199923662	0.001080285169138937	0.0010597653780525136	0.08045965650636853	0.07563356429142244	-0.0003368224299098721	-0.000319225622121333	-0.00033286269180746175	-0.00031547275489285376
0.41409043462106226	0.000854333650531629	0.0008499399721283706	0.0009200476171951622	0.0009113874182196548	0.0009574593428878271	0.0009462032497274181	0.000997084476837044	0.0009829521516360792	0.0010793462813730394	0.0010588443231755226	0.08045966673585149	0.07563357390395849	-0.00033482067227572077	-0.00031924050093279366	-0.0003308844673130529	-0.0003154874589376411
0.41658553779772634	0.0008535904360133183	0.0008492005804796934	0.0009192472442704747	0.0009105945792549853	0.0009566264294000113	0.0009453801281025572	0.0009962170978649377	0.000982097066229361	0.0010784073529563909	0.0010579232284097808	0.08045967707868774	0.07563358362300913	-0.0003328287207423619	-0.0003192533752486293	-0.00032891593363673644	-0.00031550018205317443
0.41909567522619073	0.0008528471937395805	0.0008484611612244555	0.0009184468415343901	0.0009098017107616891	0.0009557934849338798	0.0009445569758631691	0.0009953496866812871	0.0009812419490642997	0.0010774683897766405	0.001057002099530995	0.08045968753618052	0.07563359344980329	-0.0003308465488603973	-0.00031926425152511984	-0.00032695706464067054	-0.0003155109306204329
0.4216209374953856	0.0008521039283530837	0.000847721718981513	0.0009176464139875177	0.0009090088176933286	0.0009549605146938631	0.0009437337981524915	0.0009944822487064262	0.0009803868054843654	0.0010765293977024314	0.0010560809422962252	0.08045969810965449	0.07563360338558446	-0.00032887413001250754	-0.0003192731362403334	-0.0003250078340206741	-0.0003155197110416008
0.42416141574008476	0.0008513606444813796	0.0008469822583546836	0.0009168459666141965	0.0009082159049873506	0.0009541275238674589	0.000942910600097035	0.000993614789343066	0.0009795316408156571	0.0010755903825833421	0.0010551597624438305	0.0804597088004494	0.07563361343161001	-0.0003269114374173099	-0.00031928003589373755	-0.0003230682153089748	-0.00031552652973851347
0.4267172016441951	0.000850617346736852	0.0008462427839326982	0.000916045504382439	0.0009074229775650273	0.0009532945176251839	0.0009420873868065285	0.0009927473139762367	0.000978676460366843	0.0010746513502498287	0.0010542385656934063	0.08045971960992153	0.07563362358915499	-0.0003249584441302189	-0.000319284957003646	-0.00032113818187920473	-0.0003155313931544057
0.42928838744406506	0.0008498740397166701	0.00084550330028915	0.0009152450322438862	0.0009066300403314158	0.000952461501120523	0.0009412641633738618	0.0009918798279732344	0.0009778212694291084	0.0010737123065131563	0.0010533173577457224	0.0804597305394404	0.07563363385950568	-0.0003230151230486089	-0.000319287906108745	-0.00031921770694726126	-0.000315534307750831
0.43187506593181346	0.0008491307280027494	0.0008447638119824584	0.0009144445551337562	0.0009058370981753031	0.0009516284794898745	0.0009404409348750473	0.000991012336683571	0.0009769660732761064	0.001072773257165357	0.0010523961442826784	0.08045974159039407	0.07563364424396728	-0.00032108144691544993	-0.0003192888897679269	-0.0003173067635753868	-0.0003155352800084388
0.4344773304586784	0.0008483874161616991	0.0008440243235558151	0.0009136440779707977	0.0009050441559691635	0.0009507954578524992	0.000939617706369159	0.000990144845438919	0.0009761108771639031	0.00107183420797916	0.0010514749309672388	0.08045975276418414	0.07563365474385683	-0.0003191573883196408	-0.0003192879145568761	-0.00031540532467574933	-0.00031553431642686314
0.4370952749383861	0.0008476441087447843	0.0008432848395371487	0.0009128436056572431	0.0009042512185691088	0.000949962441310483	0.0009387944828982948	0.0009892773595530646	0.0009752556863309326	0.0010708951647079505	0.0010505537234433877	0.08045976406223004	0.07563366536051122	-0.0003172429197005333	-0.0003192849870694292	-0.0003135133630114695	-0.00031553142352191976
0.4397289938505404	0.0008469008102878876	0.0008425453644390845	0.0009120431430787672	0.0009034582908148513	0.0009491294349486807	0.0009379712694875287	0.0009884098843218666	0.0009744005059979498	0.001069956133085713	0.0010496325273360758	0.0804597754859731	0.07563367609528018	-0.0003153380133517347	-0.0003192801139172696	-0.0003116308512019217	-0.0003155266078277985
0.4423785822440318	0.0008461575253114626	0.000841805902758898	0.000911242695104441	0.0009026653775296555	0.0009482964438346785	0.0009371480711448634	0.0009875424250231936	0.0009735453413679793	0.0010690171188269784	0.00104871134825117	0.0804597870368629	0.0756336869495271	-0.0003134426414230229	-0.0003192733017285121	-0.0003097577617240388	-0.0003155198758944544
0.4450441357404687	0.0008454142583205026	0.0008410664589784876	0.0009104422665866935	0.0009018724835203044	0.0009474634730187458	0.0009363248928611957	0.0009866749869168981	0.0009726901976262867	0.0010680781276267844	0.0010477901917754137	0.08045979871637368	0.07563369792463755	-0.0003115567759231219	-0.00031926455714686997	-0.00030789406691572596	-0.0003155112342875521
0.44772575053762753	0.0008446710138045006	0.0008403270375643274	0.0009096418623612744	0.0009010796135770498	0.0009466305275338018	0.0009355017396102685	0.000985807575244763	0.0009718350799403156	0.0010671391651606236	0.0010468690634763708	0.08045981052599109	0.07563370902200856	-0.00030968038872289383	-0.00031925388683157196	-0.0003060397389790248	-0.000315500689588577
0.4504235234129248	0.0008439277962374128	0.0008395876429674392	0.0009088414872472115	0.0009002867724735871	0.0009457976123953684	0.0009346786163486367	0.0009849401952304654	0.000970979993459665	0.001066200237084399	0.0010459479689023917	0.08045982246722208	0.07563372024305433	-0.0003078134515598352	-0.00031924129745783403	-0.0003041947499826392	-0.0003154882483932253
0.4531375517269096	0.0008431846100776265	0.000838848279623356	0.0009080411460467739	0.0008994939649670099	0.0009449647326015339	0.0009338555280156269	0.0009840728520795305	0.0009701249433160418	0.0010652613490343848	0.001045026913582566	0.08045983454158934	0.07563373158920786	-0.00030595593603724436	-0.0003192267957129735	-0.0003023590718646829	-0.00031547391731115426
0.4558679334267773	0.0008424414597679292	0.0008381089519520902	0.0009072408435454415	0.0008987011957977787	0.0009441318931329255	0.0009330324795333049	0.0009832055509793073	0.0009692699346232272	0.001064322506627185	0.0010441059030266877	0.08045984675063894	0.07563374306192035	-0.0003041078136309383	-0.0003192103882993236	-0.0003005326764363436	-0.00031545770296606546
0.45861476704990445	0.0008416983497354722	0.0008373696643581011	0.000906440584511869	0.0008979084696896886	0.0009432990989526588	0.000932209475806435	0.0009823382970989137	0.0009684149724770333	0.0010633837154596908	0.0010431849427252084	0.08045985909592583	0.07563375466265343	-0.00030226905569083473	-0.00031919208193276205	-0.00029871553538327045	-0.00031543961199367865
0.4613781517274047	0.000840955284391748	0.0008366304212302701	0.0009056403736978553	0.0008971157913498381	0.0009424663550063182	0.000931386521722458	0.0009814710955892223	0.0009675600619552849	0.001062444981109051	0.0010422640381492134	0.08045987157903231	0.07563376639289436	-0.0003004396334427839	-0.00031917188334082414	-0.0002969076202704868	-0.0003154196510434526
0.4641581871877068	0.000840212268132549	0.0008358912269418601	0.0009048402158383056	0.0008963231654685904	0.0009416336662219144	0.0009305636221514412	0.000980603951582803	0.0009667052081177623	0.0010615063091326208	0.0010413431947503661	0.08045988420155126	0.07563377825414047	-0.0002986195179926765	-0.00031914979926334075	-0.0002951089025437781	-0.0003153978267761981
0.4669549737601532	0.0008394693053379561	0.0008351520858505038	0.0009040401156512117	0.0008955305967195577	0.0009408010375098643	0.0009297407819460699	0.0009797368701939175	0.0009658504160061967	0.0010605677050679464	0.0010404224179608999	0.08045989696510308	0.07563379024791224	-0.00029680868032777585	-0.0003191258364506899	-0.00029331935353113514	-0.0003153741458625514
0.46976861237862133	0.0008387264003723021	0.0008344130022981682	0.0009032400778376201	0.0008947380897595618	0.0009399684737629547	0.0009289180059416037	0.0009788698565184708	0.0009649956906442221	0.0010596291744327218	0.001039501713193568	0.08045990987132125	0.07563380237574706	-0.00029500709132254666	-0.0003191000016661283	-0.0002915389444489991	-0.0003153486149858886
0.4725992045851658	0.0008379835575841489	0.0008336739806111303	0.0009024401070816043	0.000893945649228615	0.000939135979856312	0.0009280952989558543	0.0009780029156339883	0.0009641410370373531	0.001058690722724758	0.001038581085841619	0.08045992292185959	0.07563381463919788	-0.0002932147217376557	-0.00031907230168121137	-0.0002897676464020671	-0.0003153212408384676
0.4754468525336833	0.0008372407813062672	0.000832935025099959	0.0009016402080502422	0.0008931532797498925	0.0009383035606473894	0.0009272726657891614	0.0009771360525995913	0.0009632864601729605	0.0010577523554219591	0.0010376605412787687	0.08045993611839247	0.07563382703983924	-0.0002914315422242464	-0.0003190427432771814	-0.0002880054303871227	-0.00031529203012248264
0.47831165899359906	0.0008364980758556095	0.0008321961400594872	0.0009008403853935881	0.0008923609859297108	0.0009374712209759287	0.0009264501112243646	0.0009762692724559686	0.0009624319650202426	0.0010568140779822893	0.0010367400848591748	0.08045994946261635	0.07563383957926059	-0.0002896575233287957	-0.0003190113332463551	-0.00028625226729622755	-0.00031526098954962056
0.4811937273535759	0.0008357554455332928	0.0008314573297687937	0.0009000406437446563	0.0008915687723574994	0.0009366389656639412	0.000925627640026782	0.0009754025802253484	0.0009615775565302023	0.0010558758958437498	0.001035819721917405	0.08045996295624054	0.07563385225907607	-0.0002878926354928091	-0.00031897807838832115	-0.000284508127918387	-0.000315228125839645
0.4840931616252451	0.0008350128946245783	0.0008307185984911859	0.0008992409877193924	0.000890776643605789	0.0009358067995156883	0.0009248052569441901	0.0009745359809114845	0.0009607232396356239	0.0010549378144243547	0.0010348994577684192	0.08045997660100333	0.0756338650809118	-0.00028613684905651193	-0.0003189429855107173	-0.00028277298294249187	-0.0003151934457201466
0.4870100664469608	0.0008342704273988512	0.0008299799504741754	0.0008984414219166646	0.0008899846042301853	0.0009349747273176592	0.0009239829667068021	0.0009736694794996298	0.0009598690192510564	0.0010539998391221057	0.0010339792977075474	0.08045999039865634	0.0756338780464194	-0.00028439013426151405	-0.00031890606142856437	-0.00028104680296064943	-0.000315156955926682
0.4899445470875755	0.0008335280481096071	0.0008292413899494682	0.0008976419509182325	0.0008891926587693525	0.0009341427538385547	0.0009231607740272487	0.0009728030809565166	0.0009590149002727876	0.0010530619753149752	0.0010330592470104627	0.08046000435097736	0.07563389115726689	-0.00028265246125433463	-0.0003188673129644326	-0.00027932955846965424	-0.000315118663201025
0.49289670945023945	0.0008327857609944335	0.0008285029211329445	0.0008968425792887418	0.0008884008117450017	0.0009333108838292639	0.0009223386836005644	0.0009719367902303434	0.0009581608875788326	0.0010521242283608849	0.001032139310933172	0.08046001845976439	0.07563390441513967	-0.0002809238000876513	-0.000318826746946943	-0.00027762121987445765	-0.0003150785742915829
0.4958666600762229	0.0008320435702749964	0.0008277645482246457	0.0008960433115757015	0.0008876090676618674	0.0009324791220228563	0.0009215167001041672	0.0009710706122507483	0.0009573069860289155	0.0010511866035976874	0.0010312194947119896	0.08046003272683233	0.0756339178217493	-0.0002792041207245466	-0.00031878437021126693	-0.00027592175749158177	-0.0003150366959536466
0.4988545061487607	0.0008313014801570219	0.000827026275408758	0.000895244152309471	0.0008868174310076941	0.0009316474731345549	0.0009206948281978425	0.0009702045519288006	0.0009564532004644483	0.001050249106343144	0.0010302998035635214	0.0804600471540197	0.07563393137882451	-0.00027749339303989595	-0.0003187401895978492	-0.0002742311415497023	-0.0003149930349469199
0.5018603554969207	0.0008305594948302944	0.0008262881068536054	0.000894445106003246	0.0008860259062532322	0.0009308159418617359	0.0009198730725237361	0.0009693386141569878	0.0009555995357085243	0.0010493117418949218	0.0010293802426846572	0.08046006174319101	0.07563394508811089	-0.0002757915868227545	-0.00031869421195152015	-0.00027254934219309024	-0.0003149475980357974
0.5048843165994948	0.0008298176184686338	0.0008255500467116344	0.0008936461771530516	0.0008852344978522137	0.0009299845328839062	0.0009190514377063373	0.0009684728038091992	0.0009547459965659035	0.001048374515530572	0.001028460817252551	0.08046007649622762	0.07563395895138206	-0.00027409867177999314	-0.0003186464441221337	-0.00027087632948458173	-0.0003149003919893645
0.5079264985889148	0.0008290758552298953	0.0008248120991194067	0.0008928473702377276	0.0008844432102413551	0.0009291532508626996	0.0009182299283524706	0.000967607125740718	0.0009538925878230004	0.0010474374325075194	0.0010275415324246119	0.08046009141503563	0.07563397297042417	-0.00027241461753782503	-0.0003185968929628469	-0.00026921207340782627	-0.0003148514235807587
0.5109870112551897	0.0008283342092559542	0.0008240742681975877	0.0008920486897189162	0.0008836520478403338	0.0009283221004418631	0.0009174085490512833	0.0009667415847882052	0.0009530393142478761	0.0010465004980630508	0.0010266223933384918	0.08046010650154363	0.07563398714705416	-0.0002707393936452196	-0.0003185455653307856	-0.0002675565438697014	-0.0003148006995863928
0.5140659650498691	0.0008275926846727012	0.000823336558050944	0.0008912501400410632	0.000882861015051794	0.0009274910862472506	0.0009165873043742409	0.0009658761857697	0.0009521861805902265	0.0010455637174143105	0.001025703405112082	0.08046012175770177	0.07563400148310062	-0.0002690729695761229	-0.0003184924680859902	-0.00026590971070250546	-0.000314748226785011
0.5171634710900281	0.0008268512855900362	0.0008225989727683318	0.0008904517256314057	0.0008820701162613311	0.0009266602128868132	0.000915766198875119	0.0009650109334846072	0.0009513331915813831	0.001044627095758288	0.0010247845728434976	0.08046013718548263	0.07563401598042305	-0.00026741531473054025	-0.0003184376080896112	-0.0002642715436669274	-0.0003146940119582442
0.5202796411622786	0.0008261100161018629	0.0008218615164226957	0.0008896534508999631	0.0008812793558374909	0.0009258294849506036	0.0009149452370899971	0.0009641458327136936	0.0009504803519342963	0.0010436906382718157	0.0010238659016110804	0.08046015278688702	0.07563403064089466	-0.0002657663984398928	-0.00031838099220640736	-0.00026264201245462804	-0.0003146380618898881
0.5234145877268029	0.0008253688802860814	0.0008211241930710603	0.000888855320239539	0.0008804887381317609	0.0009249989070107526	0.0009141244235372526	0.0009632808882190799	0.0009496276663435387	0.0010427543501115584	0.0010229473964733838	0.08046016856393515	0.0756340454664159	-0.0002641261899677949	-0.0003183226273026918	-0.0002610210866899054	-0.0003145803833646821
0.5265684239214125	0.0008246278822045908	0.0008203870067545323	0.0008880573380257167	0.0008796982674785723	0.0009241684836214849	0.0009133037627175626	0.0009624161047442399	0.0009487751394853009	0.0010418182364140187	0.0010220290624691813	0.08046018451866895	0.07563406045890833	-0.0002624946585111365	-0.00031826252024383384	-0.0002594087359321373	-0.000314520983167782
0.5297412635656308	0.0008238870259032858	0.000819649961498295	0.0008872595086168553	0.0008789079481952937	0.0009233382193191078	0.0009124832591138997	0.0009615514870140044	0.0009479227760173899	0.0010408823022955286	0.001021110904617458	0.08046020065316241	0.0756340756203194	-0.0002608717732046073	-0.0003182006778967572	-0.00025780492967936164	-0.00031445986808603665
0.5329332211648017	0.0008231463154120501	0.0008189130613116089	0.0008864618363540903	0.0008781177845822349	0.0009225081186220142	0.0009116629171915274	0.00096068703973455	0.000947070580579224	0.0010399465528522496	0.0010201929279174092	0.08046021696950774	0.07563409095261366	-0.0002592575031225286	-0.0003181371071283856	-0.00025620963736947	-0.0003143970449056288
0.5361444119142209	0.0008224057547447659	0.0008181763101878121	0.0008856643255613334	0.0008773277809226436	0.0009216781860306801	0.0009108427413980081	0.000959822767593405	0.0009462185577918394	0.0010390109931601797	0.0010192751373484454	0.08046023346982313	0.0756341064577829	-0.0002576518172815456	-0.00031807181480594804	-0.00025462282838228933	-0.00031433252041168647
0.5393749517032939	0.0008216653478993102	0.0008174397121043235	0.0008848669805452796	0.0008765379414827111	0.0009208484260276656	0.0009100227361632005	0.0009589586752594574	0.0009453667122578897	0.001038075628275148	0.0010183575378701936	0.08046025015625295	0.07563412213783978	-0.00025605468464162673	-0.00031800480779445306	-0.0002530444720433289	-0.0003142663013895042
0.5426249571197181	0.0008209250988575556	0.0008167032710226394	0.0008840698055953991	0.0008757482705115672	0.000920018843077625	0.0009092029058992618	0.0009580947673829454	0.0009445150485616506	0.001037140463232823	0.0010174401344224986	0.08046026703096622	0.07563413799482802	-0.00025446607410931077	-0.00031793609295791003	-0.0002514745376251404	-0.00031419839462284993
0.5458945454536906	0.0008201850115853781	0.0008159669908883426	0.0008832728049839496	0.0008749587722412934	0.0009191894416273021	0.0009083832550006528	0.0009572310485954725	0.0009436635712690176	0.001036205503048715	0.0010165229319254285	0.08046028409615949	0.07563415403080595	-0.0002528859545397888	-0.0003178656771578303	-0.00024991299434881653	-0.0003141288068923276
0.5491838347021408	0.0008194450900326616	0.0008152308756311104	0.0008824759829659845	0.0008741694508869285	0.000918360226105548	0.0009075637878441494	0.0009563675235100119	0.0009428122849275268	0.0010352707527181897	0.0010156059352792884	0.08046030135405162	0.07563417024786127	-0.0002513142947401237	-0.0003177935672546428	-0.00024835981138784935	-0.0003140575449774585
0.5524929435729888	0.0008187053381332985	0.0008144949291647079	0.0008816793437793457	0.0008733803106464617	0.0009175312009233091	0.0009067445087888377	0.0009555041967209045	0.0009419611940663433	0.0010343362172164643	0.0010146891493646138	0.08046031880689071	0.0756341866481077	-0.0002497510634709432	-0.0003177197701063339	-0.0002468149578699619	-0.00031398461565537716
0.55582199148943	0.0008179657598052024	0.0008137591553870079	0.000880882891644687	0.0008725913557008561	0.0009167023704736514	0.0009059254221761301	0.0009546410728038822	0.0009411103031962836	0.0010334019014986255	0.0010137725790421933	0.08046033645695164	0.07563420323368085	-0.0002481962294468565	-0.0003176442925655054	-0.0002452784028778576	-0.0003139100256985272
0.5591710985942444	0.0008172263589503138	0.0008130235581799912	0.0008800866307654705	0.0008718025902140479	0.0009158737391317646	0.0009051065323297747	0.0009537781563160661	0.0009402596168098188	0.0010324678104996416	0.0010128562291530742	0.08046035430653799	0.07563422000674352	-0.0002466497613413665	-0.00031756714148245546	-0.0002437501154534949	-0.0003138337818768544
0.5625403857541326	0.0008164871394546071	0.0008122881414097569	0.0008792905653279854	0.0008710140183329564	0.00091504531125497	0.0009042878435558578	0.0009529154517959761	0.0009394091393810826	0.0010315339491343634	0.001011940104518567	0.08046037235797138	0.07563423696948268	-0.0002451116277884524	-0.0003174883237039572	-0.00024223006459950236	-0.00031375589095661294
0.565929974564078	0.0008157481051881008	0.0008115529089265314	0.0008784946995013478	0.0008702256441874969	0.0009142170911827311	0.0009034693601428217	0.0009520529637635538	0.0009385588753658911	0.0010306003222975456	0.0010110242099402678	0.08046039061361565	0.07563425412411551	-0.00024358179738312447	-0.00031740784607078854	-0.00024071821928009496	-0.00031367635969825614
0.569339987351735	0.0008150092600048733	0.0008108178645646831	0.0008776990374375268	0.0008694374718905943	0.0009133890832366741	0.0009026510863614769	0.0009511906967201648	0.0009377088292017471	0.0010296669348638645	0.001010108550200071	0.08046040907584956	0.07563427147287861	-0.00024206023868572624	-0.00031732571542009147	-0.000239214548425154	-0.00031359519485826826
0.5727705471818436	0.0008142706077430662	0.0008100830121427292	0.0008769035832713414	0.0008686495055381909	0.0009125612917205864	0.0009018330264650102	0.0009503286551486155	0.0009368590053078593	0.0010287337916879207	0.0010091931300601775	0.08046042774708863	0.07563428901804002	-0.00024054692022326685	-0.00031724193858351235	-0.0002377190209313651	-0.0003135124031879155
0.5762217778606706	0.0008135321522249042	0.00080934835546335	0.0008761083411204894	0.0008678617492092616	0.0009117337209204465	0.0009010151846890043	0.0009494668435131731	0.0009360094080851556	0.0010278008976042704	0.0010082779542631194	0.08046044662977274	0.07563430676189542	-0.0002390418104902814	-0.0003171565223858974	-0.00023623160566427215	-0.0003134279914323579
0.5796938039404782	0.000812793897256704	0.0008086138983134044	0.0008753133150855507	0.0008670742069658314	0.0009109063751044305	0.00090019756525145	0.0009486052662595742	0.0009351600419162985	0.0010268682574274312	0.0010073630275317705	0.0804604657263717	0.07563432470676465	-0.00023754487795243917	-0.0003170694736461255	-0.0002347522714599426	-0.0003133419663300385
0.5831867507240184	0.0008120558466288963	0.0008078796444639451	0.0008745185092500129	0.000866286882852993	0.0009100792585229354	0.0008993801723527687	0.0009477439278150525	0.0009343109111657065	0.0010259358759519143	0.0010064483545693754	0.0804604850393853	0.07563434285499462	-0.00023605609104904168	-0.0003169807991776352	-0.00023328098712860346	-0.000313254334614127
0.5867007442690553	0.0008113180041160291	0.000807145597670226	0.0008737239276802782	0.0008654997808989112	0.0009092523754085858	0.0008985630101758176	0.0009468828325883442	0.0009334620201795643	0.0010250037579522281	0.0010055339400595541	0.08046050457134196	0.07563436120896547	-0.00023457541819352223	-0.0003168905057857607	-0.00023181772145525192	-0.00031316510301032663
0.5902359113929144	0.0008105803734767979	0.0008064117616717327	0.000872929574425692	0.0008647129051148614	0.0009084257299762678	0.0008977460828859239	0.0009460219849697221	0.0009326133732858533	0.001024071908182917	0.0010046197886663403	0.08046052432480053	0.07563437977107824	-0.00023310282777594393	-0.0003167986002680645	-0.00023036244320148724	-0.00031307427823620837
0.5937923796770596	0.0008098429584540526	0.0008056781401921858	0.0008721354535185514	0.0008639262594952254	0.0009075993264231367	0.0008969293946308921	0.0009451613893310062	0.000931764974794361	0.0010231403313785714	0.0010037059050341899	0.08046054430235325	0.07563439854377033	-0.00023163828816588627	-0.0003167050894150869	-0.00022891512110903567	-0.0003129818670028761
0.597370277471697	0.0008091057627748228	0.00080494473693957	0.0008713415689741347	0.0008631398480175324	0.000906773168928646	0.0008961129495410314	0.0009443010500255889	0.0009309168289967104	0.0010222090322538624	0.001002792293788013	0.08046056450661844	0.07563441752949993	-0.0002301817677140272	-0.0003166099800093747	-0.00022747572390011128	-0.0003128878760124687
0.6009697339004076	0.0008083687901503311	0.0008042115556061455	0.0008705479247907167	0.0008623536746424625	0.0009059472616545591	0.0008952967517291743	0.0009434409713884579	0.00093006894016638	0.0010212780155035535	0.0010018789595331948	0.08046058494024738	0.0756344367307626	-0.00022873323475393337	-0.0003165132788248426	-0.0002260442202804691	-0.0003127923119591869
0.6045908788648067	0.0008076320442760208	0.0008034785998684744	0.0008697545249495913	0.0008615677433138813	0.000905121608744984	0.0008944808052907006	0.0009425811577362211	0.0009292213125587256	0.001020347285802541	0.0010009659068556203	0.08046060560592415	0.07563445615007613	-0.00022729265760255968	-0.0003164149926242754	-0.00022462057894037657	-0.0003126951815274337
0.6082338430492322	0.0008068955288315713	0.000802745873387439	0.0008689613734150979	0.0008607820579588575	0.0009042962143263958	0.0008936651143035627	0.0009417216133671317	0.0009283739504110112	0.001019416847805874	0.0010000531403217086	0.08046062650636263	0.07563447578999254	-0.00022586000456525923	-0.0003163151281633525	-0.00022320476855719473	-0.00031259649139275814
0.611898757925461	0.000806159247480922	0.000802013379808262	0.0008681684741346421	0.0008599966224876832	0.0009034710825076515	0.000892849682828308	0.0009408623425611151	0.0009275268579424284	0.0010184867061487854	0.000999140664478431	0.08046064764431164	0.07563449565309534	-0.00022443524393593595	-0.00031621369218784445	-0.0002217967577975155	-0.0003124962482215221
0.6155857557574533	0.0008054232038722946	0.0008012811227605334	0.0008673758310387212	0.0008592114407939052	0.0009026462173800269	0.0008920345149081041	0.0009400033495797906	0.0009266800393541254	0.0010175568654467164	0.0009982284838533464	0.08046066902254813	0.07563451574199533	-0.0002230183439986405	-0.0003161106914325307	-0.0002203965153186327	-0.0003123944586698735
0.6192949696061266	0.000804687401638217	0.000800549105858229	0.0008665834480409475	0.0008584265167543458	0.0009018216230172371	0.0008912196145687666	0.0009391446386665053	0.0009258334988292333	0.0010166273302953542	0.0009973166029546283	0.0804606906438867	0.07563453605933436	-0.00022160927302970757	-0.00031600613262158794	-0.0002190040097696938	-0.00031229112938280235
0.6230265333341571	0.0008039518443955506	0.0007998173326997409	0.0008657913290380834	0.0008576418542291329	0.0009009973034754712	0.0008904049858187894	0.0009382862140463665	0.0009249872405329008	0.0010156981052706626	0.0009964050262711	0.08046071251117426	0.07563455660778808	-0.00022020799930079493	-0.0003159000224694508	-0.00021761920979516958	-0.0003121862669956399
0.6267805816108112	0.0008032165357455093	0.0007990858068678954	0.0008649994779100581	0.0008568574570617204	0.0009001732627934084	0.0008895906326493653	0.0009374280799262583	0.000924141268612315	0.0010147691949289079	0.0009954937582722615	0.08046073462728784	0.07563457739006413	-0.00021881449107886974	-0.0003157923676784524	-0.00021624208403531187	-0.00031207987813219873
0.6305572499168048	0.000802481479273694	0.0007983545319299883	0.0008642078985200021	0.0008560733290789264	0.0008993495049922655	0.0008887765590344256	0.0009365702404948907	0.0009232955871967391	0.0010138406038067032	0.0009945828034083268	0.0804607569951472	0.07563459840889995	-0.00021742871662921992	-0.0003156831749393796	-0.00021487260112816597	-0.0003119719694041345
0.634356674549194	0.0008017466785501135	0.0007976235114378045	0.0008634165947142784	0.0008552894740909542	0.000898526034075809	0.000887962768930663	0.0009357126999228158	0.0009224502003975418	0.0010129123364210385	0.0009936721661102594	0.0804607796176975	0.07563461966706836	-0.00021605064421678644	-0.0003155724509310842	-0.00021351072971192986	-0.0003118625474122505
0.6381789926262927	0.0008010121371292148	0.0007968927489276492	0.000862625570322507	0.0008545058958914298	0.0008977028540304055	0.0008871492662775665	0.0009348554623624715	0.000921605112308229	0.0010119843972693139	0.000992761850789802	0.0804608024979255	0.07563464116736991	-0.00021468024210788417	-0.00031546020231990046	-0.0002121564384263558	-0.00031175161874483215
0.642024342092622	0.000800277858549911	0.0007961622479203738	0.0008618348291576029	0.0008537225982574208	0.000896879968825037	0.0008863360549974505	0.0009339985319482095	0.0009207603270044789	0.0010110567908293818	0.0009918518618395175	0.08046082563884775	0.07563466291264762	-0.00021331747857292194	-0.00031534643576042187	-0.0002108096959142075	-0.00031163918997748064
0.6458928617238878	0.0007995438463356141	0.00079543201192141	0.000861044375015802	0.000852939584949484	0.0008960573824113463	0.0008855231389954933	0.0009331419127963354	0.0009199158485441743	0.0010101295215595844	0.0009909422036328275	0.08046084904352273	0.0756346849057675	-0.0002119623218866662	-0.0003152311578934197	-0.0002094704708236056	-0.0003115252676734459
0.6497846911319898	0.0007988101039942571	0.0007947020444207946	0.0008602542116766962	0.0008521568597116833	0.0008952350987236644	0.0008847105221597626	0.0009322856090051366	0.0009190716809674408	0.0010092025938987861	0.000990032880524044	0.0804608727150393	0.07563470714963856	-0.0002106147403301284	-0.0003151143753455099	-0.00020813873180897113	-0.0003114098583821556
0.6536999707700591	0.0007980766350183391	0.0007939723488932064	0.0008594643429032704	0.0008513744262716346	0.0008944131216790562	0.0008838982083612611	0.0009314296246549321	0.0009182278282966813	0.0010082760122664277	0.0009891238968484193	0.08046089665652853	0.07563472964719802	-0.00020927470219415933	-0.0003149960947314012	-0.00020681444753321843	-0.00031129296863974254
0.6576388419375281	0.0007973434428849406	0.0007932429287979907	0.0008586747724419298	0.0008505922883405301	0.000893591455177337	0.0008830862014539517	0.0009305739638080965	0.000917384294536615	0.00100734978106255	0.000988215256922174	0.08046092087115803	0.07563475240142535	-0.00020794217577942142	-0.00031487632265181364	-0.00020549758666944806	-0.0003111746049688502
0.661601446785229	0.00079661053105577	0.0007925137875792004	0.0008578855040225434	0.0008498104496131847	0.0008927701031011297	0.0008822745052748017	0.0009297186305091048	0.0009165410836743122	0.001006423904667852	0.000987306965042551	0.08046094536212807	0.075634775415326	-0.0002066171293976793	-0.000314755065691702	-0.00020418811790248736	-0.0003110547738778835
0.6655879283205246	0.0007958779029771869	0.0007917849286656173	0.0008570965413584744	0.0008490289137680555	0.0008919490693158895	0.0008814631236438135	0.0009288636287845735	0.0009156981996792338	0.0010054983874437198	0.0009863990254878432	0.08046097013268173	0.07563479869195118	-0.00020529953137475576	-0.00031463233042244854	-0.00020288600993040307	-0.0003109334818608145
0.6695984304124688	0.0007951455620802427	0.0007910563554708	0.0008563078881466177	0.0008482476844672985	0.0008911283576699497	0.000880652060364069	0.0009280089626432975	0.0009148556465032733	0.001004573233732282	0.0009854914425174498	0.08046099518610081	0.07563482223437774	-0.00020398935005037921	-0.0003145081233987268	-0.0002015912314653895	-0.00031081073539571125
0.6736330977969988	0.000794413511780717	0.0007903280713931117	0.0008555195480674453	0.0008474667653567908	0.0008903079719945634	0.0008798413192217681	0.0009271546360762976	0.0009140134280808014	0.0010036484478564535	0.000984584220371919	0.0804610205257038	0.07563484604573016	-0.00020268655378269385	-0.0003143824511626092	-0.00020030375123714084	-0.0003106865409470694
0.6776920760821589	0.000793681755479142	0.0007896000798157509	0.0008547315247850303	0.0008466861600661752	0.0008894879161039276	0.0008790309039862609	0.0009263006530568492	0.0009131715483286957	0.0010027240341199685	0.0009836773632729803	0.08046104615484936	0.07563487012916172	-0.00020139111094710782	-0.00031425532023901526	-0.00019902353799305939	-0.0003105609049635083
0.6817755117533548	0.0007929502965608533	0.0007888723841067969	0.0008539438219471007	0.0008459058722088958	0.0008886681937952485	0.0008782208184100989	0.0009254470175405416	0.0009123300111463939	0.0010017999968074474	0.0009827708754236064	0.08046107207693706	0.0756348944878693	-0.00020010298993854148	-0.0003141267371365719	-0.00019775056049987916	-0.00031043383387752144
0.6858835521786408	0.0007922191383960168	0.0007881449876192409	0.0008531564431850722	0.0008451259053822427	0.0008878488088487612	0.0008774110662290674	0.000924593733465311	0.0009114888204159298	0.0010008763401844257	0.0009818647610080492	0.08046109829540543	0.07563491912508157	-0.00019882215917425838	-0.0003139967083492512	-0.0001964847875454423	-0.00031030533410578154
0.6900163456140378	0.0007914882843396712	0.0007874178936910256	0.0008523693921140902	0.0008443462631673896	0.000887029765027786	0.0008766016511622355	0.0009237408047514901	0.0009106479800019858	0.0009999530684974168	0.0009809590241918946	0.08046112481373635	0.07563494404407128	-0.0001975485870933935	-0.0003138652403531783	-0.0001952261879404893	-0.0003101754120491129
0.6941740412088835	0.0007907577377317614	0.0007866911056450801	0.000851582672333069	0.000843566949129431	0.0008862110660787662	0.0008757925769119898	0.0009228882353018478	0.000909807493751926	0.0009990301859739497	0.0009800536691221015	0.0804611516354516	0.07563496924814837	-0.00019628224215954837	-0.00031373233960760305	-0.00019397473051963043	-0.0003100440740912702
0.6983567890112157	0.0007900275018971857	0.0007859646267893653	0.0008507962874247418	0.0008427879668174334	0.0008853927157313179	0.0008749838471640884	0.0009220360290016429	0.0009089673654958522	0.0009981076968226317	0.000979148699927065	0.08046117876411303	0.07563499474066061	-0.00019502309286295594	-0.00031359801255606556	-0.00019273038414263644	-0.0003099113265986331
0.702564739973187	0.0007892975801458294	0.0007852384604169074	0.000850010240955694	0.0008420093197644697	0.000884574717698262	0.0008741754655876986	0.0009211841897186654	0.0009081275990466444	0.0009971856052331896	0.0009782441207166525	0.08046120620332901	0.0756350205249974	-0.00019377110772061945	-0.00031346226562384283	-0.00019149311769700583	-0.00030977717592170495
0.7067980459565127	0.0007885679757726053	0.0007845126098058401	0.0008492245364764125	0.0008412310114876664	0.0008837570756756876	0.000873367435835442	0.0009203327213032879	0.000907288198200008	0.0009962639153765235	0.0009773399355822634	0.0804612339567507	0.07563504660458616	-0.00019252625527765854	-0.0003133251052175323	-0.00019026290009828417	-0.00030964162839272613
0.7110568597379514	0.0007878386920574965	0.0007837870782194461	0.0008484391775213323	0.0008404530454882448	0.000882939793342986	0.0008725597615434437	0.0009194816275885088	0.0009064491667345262	0.000995342631404764	0.0009764361485968784	0.08046126202806614	0.07563507298290137	-0.0001912885041102791	-0.0003131865377273557	-0.00018903970029149342	-0.00030950469032584027
0.7153413350148182	0.000787109732265601	0.0007830618689062006	0.0008476541676088775	0.0008396754252515746	0.0008821228743629028	0.0008717524463313788	0.0009186309123900117	0.000905610508411705	0.0009944217574513255	0.0009755327638151138	0.08046129042101513	0.07563509966345025	-0.00019005782282605077	-0.0003130465695246887	-0.00018782348725344955	-0.0003093663680179548
0.7196516264105322	0.0007863810996471666	0.0007823369850998069	0.0008468695102415053	0.0008388981542472046	0.0008813063223815829	0.000870945493802515	0.0009177805795062031	0.0009047722269760183	0.0009935012976309532	0.0009746297852732697	0.08046131913937996	0.07563512664978608	-0.0001888341800654475	-0.00031290520696258817	-0.0001866142299933593	-0.0003092266677475475
0.7239878894801961	0.0007856527974376408	0.0007816124300192463	0.0008460852089057602	0.0008381212359289198	0.0008804901410286217	0.0008701389075437663	0.0009169306327182697	0.0009039343261549704	0.0009925812560397861	0.0009737272169893909	0.08046134818698283	0.07563515394551	-0.0001876175445031103	-0.0003127624563750153	-0.0001854118975539304	-0.00030908559577377814
0.7283502807162107	0.0007849248288577128	0.0007808882068688196	0.0008453012670723149	0.0008373446737347895	0.0008796743339171143	0.0008693326911257404	0.0009160810757902352	0.0009030968096591327	0.0009916616367554151	0.0009728250629633205	0.08046137756770042	0.07563518155425362	-0.00018640788485017878	-0.00031261832407800116	-0.00018421645901389727	-0.0003089431583381541
0.7327389575539218	0.0007841971971133524	0.000780164318838187	0.0008445176881960179	0.0008365684710872049	0.0008788589046436988	0.0008685268481027834	0.0009152319124689989	0.0009022596811822038	0.0009907424438369275	0.0009719233271767497	0.08046140728544986	0.07563520947970148	-0.00018520516985370827	-0.00031247281636676005	-0.00018302788348827093	-0.00030879936166278155
0.7371540783773028	0.0007834699053958633	0.0007794407691024163	0.0008437344757159485	0.0008357926313929337	0.000878043856788622	0.0008677213820130359	0.0009143831464844002	0.0009014229444010575	0.0009898236813249781	0.0009710220135932812	0.08046143734419349	0.07563523772557883	-0.00018400936829940373	-0.00031232593951724397	-0.00018184614012950462	-0.0003086542119494773
0.74159580252467	0.0007827429568819234	0.0007787175608220317	0.0008429516330554571	0.0008350171580431701	0.000877229193915774	0.0008669162963784831	0.0009135347815492686	0.0009005866029758036	0.0009889053532418427	0.0009701211261584863	0.08046146774794685	0.07563526629565957	-0.00018282044901293815	-0.000312177699786198	-0.00018067119812958943	-0.00030850771538126764
0.746064290294433	0.0007820163547336327	0.0007779946971430523	0.0008421691636222249	0.0008342420544135837	0.0008764149195727545	0.0008661115947050027	0.0009126868213594785	0.0008997506605498285	0.0009879874635914765	0.000969220668799959	0.08046149850076771	0.0756352951937528	-0.0001816383808608546	-0.00031202810341018905	-0.0001795030267215253	-0.0003083598781221386
0.7505597029508803	0.0007812901020985548	0.0007772721811970401	0.0008413870708083032	0.0008334673238643614	0.0008756010372909109	0.0008653072804824163	0.0009118392695939988	0.0008989151207498589	0.0009870700163595706	0.0009683206454273737	0.08046152960676368	0.07563532442372357	-0.00018046313275155157	-0.0003118771566049672	-0.0001783415951790851	-0.0003082107063145656
0.7550822027299987	0.0007805642021097741	0.0007765500161011533	0.0008406053579901755	0.000832692969740271	0.0008747875505854093	0.0008645033571845505	0.0009109921299149629	0.0008980799871860163	0.0009861530155136236	0.0009674210599325539	0.08046156107009578	0.07563535398947756	-0.00017929467363726748	-0.00031172486556646506	-0.00017718687281916	-0.00030806020608115103
0.7596319528453285	0.0007798386578859341	0.0007758282049581844	0.0008398240285288008	0.0008319189953707026	0.0008739744629552672	0.0008636998282692792	0.0009101454059677054	0.0008972452634518676	0.0009852364650029906	0.0009665219161895212	0.08046159289496754	0.07563538389496816	-0.00017813297251496885	-0.0003115712364697709	-0.00017603882900328605	-0.00030790838352451333
0.7642091174938536	0.0007791134725312903	0.000775106750856617	0.0008390430857696714	0.0008311454040697239	0.0008731617778834289	0.0008628966971785854	0.0009092991013808366	0.0008964109531244842	0.0009843203687589532	0.0009656232180545629	0.0804616250856376	0.07563541414419499	-0.00017697799842657236	-0.00031141627546754647	-0.00017489743313778283	-0.00030775524472581584
0.7688138618619275	0.0007783886491357583	0.0007743856568706686	0.0008382625330428608	0.0008303721991361359	0.0008723494988368074	0.0008620939673386117	0.000908453219766289	0.000895577059764502	0.0009834047306947783	0.0009647249693662917	0.08046165764641415	0.07563544474120543	-0.0001758297204623449	-0.00031125998869338534	-0.00017376265467572427	-0.000307600795745655
0.7734463521312342	0.0007776641907749607	0.0007736649260603392	0.0008374823736630814	0.0008295993838535146	0.0008715376292663416	0.0008612916421597173	0.000907607764719381	0.0008947435869161709	0.000982489554705785	0.0009638271739457079	0.08046169058165728	0.07563547569009844	-0.0001746881077592799	-0.0003111023822567893	-0.00017263446311753528	-0.00030744504262275596
0.7781067554847866	0.000776940100510284	0.0007729445614714691	0.0008367026109297395	0.0008288269614902821	0.0008707261726070664	0.0008604897250365345	0.0009067627398188763	0.0008939105381074223	0.0009815748446694082	0.0009629298355962652	0.08046172389577744	0.07563550699501596	-0.00017355312950514956	-0.0003109434622478313	-0.00017151282801299017	-0.0003072879913753046
0.7827952401129585	0.0007762163813889182	0.0007722245661357759	0.0008359232481269826	0.0008280549352997409	0.0008699151322781421	0.0008596882193480199	0.0009059181486270346	0.0008930779168499199	0.0009806606044452568	0.0009620329581039254	0.08046175759323634	0.07563553866015736	-0.00017242475493813025	-0.00031078323473457403	-0.00017039771896142086	-0.00030712964799908815
0.7875119752195561	0.0007754930364439182	0.0007715049430709189	0.0008351442885237629	0.0008272833085201469	0.0008691045116829404	0.0008588871284575199	0.0009050739946896879	0.0008922457266391244	0.0009797468378751908	0.0009611365452372359	0.0804617916785549	0.07563557068976438	-0.00017130295334669143	-0.0003106217057604055	-0.0001692891056130491	-0.0003069700184678559
0.792257131027923	0.0007747700686942486	0.0007707856952805399	0.0008343657353738882	0.0008265120843747523	0.0008682943142090874	0.0008580864557128201	0.0009042302815362852	0.0008914139709543484	0.0009788335487833793	0.0009602406007473833	0.08046182615630192	0.07563560308813118	-0.0001701876940735647	-0.00031045888134917377	-0.00016818695767049918	-0.0003068091087337632
0.7970308787870847	0.0007740474811448394	0.0007700668257543213	0.0008335875919160802	0.0008257412660718633	0.0008674845432285229	0.000857286204446209	0.0009033870126799648	0.0008905826532588238	0.0009779207409763688	0.0009593451283682657	0.08046186103110455	0.07563563585960985	-0.0001690789465142173	-0.000310294767499969	-0.00016709124488951954	-0.00030664692472620603
0.8018333907779276	0.0007733252767866354	0.0007693483374680358	0.0008328098613740302	0.0008249708568049056	0.0008666752020975694	0.0008564863779745322	0.0009025441916176112	0.0008897517769997554	0.000977008418243153	0.0009584501318165544	0.08046189630764405	0.07563566900859225	-0.00016797668011990508	-0.00031012937019070375	-0.00016600193708019018	-0.0003064834723524035
0.8066648403194178	0.0007726034585966516	0.0007686302333835969	0.0008320325469564544	0.0008242008597524652	0.0008658662941569742	0.0008556869795992546	0.0009017018218299153	0.000888921345608387	0.0009760965843552367	0.0009575556147917641	0.08046193199065722	0.07563570253953443	-0.00016688086439731187	-0.0003099626953753376	-0.00016491900410747773	-0.00030631875749592696
0.8115254017748545	0.0007718820295380258	0.000767912516449119	0.0008312556518571618	0.0008234312780783628	0.0008650578227319925	0.0008548880126065218	0.0009008599067814461	0.000888091362500066	0.0009751852430667132	0.0009566615809763211	0.08046196808493425	0.07563573645693905	-0.00016579146891028407	-0.0003097947489848485	-0.00016384241589340043	-0.0003061527860188096
0.8164152505581643	0.0007711609925600693	0.0007671951895989594	0.0008304791792550947	0.0008226621149316933	0.0008642497911324233	0.0008540894802672104	0.0009000184499207047	0.000887261831074294	0.0009742743981143176	0.000955768034035622	0.08046200459532997	0.07563577076536523	-0.00016470846328049682	-0.0003096255369264278	-0.0001627721424168893	-0.0003059855637589648
0.8213345631402307	0.0007704403505983293	0.0007664782557537872	0.0008297031323144044	0.0008218933734469049	0.0008634422026526984	0.0008532913858370038	0.0008991774546801954	0.0008864327547148061	0.0009733640532175169	0.0009548749776181182	0.08046204152675127	0.0756358054694221	-0.00016363181718838382	-0.0003094550650831196	-0.0001617081537148568	-0.00030581709653054734
0.8262835170552626	0.0007697201065746344	0.0007657617178206244	0.0008289275141845041	0.0008211250567438401	0.0008626350605719194	0.0008524937325564406	0.0008983369244764855	0.0008856041367896265	0.0009724542120785642	0.0009539824153553697	0.08046207888416168	0.07563584057378095	-0.00016256150037569084	-0.0003092833393165684	-0.00016065041988415352	-0.0003056473901251189
0.8312622909072027	0.0007690002633971573	0.0007650455786929097	0.0008281523280001232	0.0008203571679278045	0.0008618283681539317	0.0008516965236509841	0.0008974968627102776	0.0008847759806511304	0.0009715448783825795	0.0009530903508621258	0.08046211667259562	0.07563587608316215	-0.0001614974826441018	-0.0003091103654623839	-0.00015959891108172086	-0.0003054764503101215
0.8362710643761712	0.000768280823960462	0.0007643298412505471	0.0008273775768813781	0.00081958971008962	0.0008610221286473873	0.0008508997623310783	0.0008966572727664624	0.0008839482896361137	0.0009706360557976131	0.0009521987877363855	0.08046215489713197	0.07563591200234959	-0.00016043973385669597	-0.00030893614933114044	-0.00015855359752540987	-0.00030530428282882216
0.8413100182249524	0.0007675617911455723	0.0007636145083599707	0.0008266032639338266	0.000818822686305697	0.0008602163452858122	0.0008501034517922183	0.0008958181580142035	0.0008831210670658579	0.0009697277479747299	0.0009513077295594806	0.08046219356292268	0.07563594833617573	-0.00015938822394044594	-0.0003087606967104861	-0.0001575144494953412	-0.0003051308934002295
0.8463793343055166	0.0007668431678200164	0.0007628995828741926	0.0008258293922485312	0.0008180560996380823	0.000859411021287658	0.0008493075952150064	0.0008949795218069857	0.000882294316246194	0.0009688199585480687	0.0009504171798961361	0.08046223267517172	0.0756359850895357	-0.00015834292288607887	-0.00030858401336372743	-0.00015648143733504316	-0.00030495628771984307
0.8514791955655843	0.0007661249568378885	0.0007621850676328614	0.000825055964902116	0.0008172899531345226	0.0008586061598563782	0.0008485121957652186	0.0008941413674826949	0.0008814680404675674	0.000967912691134924	0.0009495271422945459	0.08046227223915446	0.07563602226738379	-0.0001573038007483818	-0.00030840610502808063	-0.00015545453145146548	-0.00030478047145773846
0.8566097860552276	0.0007654071610399103	0.0007614709654623238	0.000824282984956837	0.0008165242498285328	0.0008578017641804876	0.000847717256593871	0.0008933036983636814	0.0008806422430051117	0.0009670059493358199	0.0009486376202864476	0.08046231226020413	0.07563605987473367	-0.00015627082764833877	-0.0003082269774169477	-0.00015443370231674192	-0.0003046034502599826
0.861771290933513	0.0007646897832534807	0.0007607572791756763	0.0008235104554606399	0.0008157589927394532	0.0008569978374336276	0.0008469227808372786	0.0008924665177568271	0.0008798169271187063	0.0009660997367345773	0.0009477486173871925	0.08046235274371703	0.07563609791665374	-0.0001552439737729644	-0.0003080466362174461	-0.00015341892046856487	-0.00030442522974738484
0.8669638964751838	0.0007639728262927404	0.0007600440115728284	0.0008227383794472243	0.000814994184872512	0.0008561943827746374	0.0008461287716171281	0.0008916298289536156	0.0008789920960530522	0.0009651940568984009	0.0009468601370958205	0.08046239369515285	0.07563613639827761	-0.00015422320937694134	-0.0003078650870924071	-0.00015241015651115686	-0.0003042458155158301
0.8721877900773816	0.0007632562929586274	0.0007593311654405558	0.0008219667599361034	0.0008142298292188875	0.0008553914033476099	0.0008453352320405351	0.0008907936352302042	0.000878167753037737	0.0009642889133779408	0.0009459721828951332	0.08046243512004439	0.07563617532480124	-0.00015320850478332815	-0.00030768233567937675	-0.00015140738111645013	-0.0003040652131366117
0.877443160266411	0.0007625401860389366	0.0007586187435525618	0.000821195599932675	0.0008134659287557742	0.000854588902281968	0.0008445421652001157	0.0008899579398474865	0.0008773439012873009	0.0009633843097073784	0.0009450847582517681	0.0804624770239805	0.0756362147014776	-0.00015219983038361473	-0.00030749838758897807	-0.00015041056502418382	-0.00030388342815487746
0.8827301967045416	0.0007618245083083799	0.0007579067486695374	0.0008204249024282775	0.0008127024864464425	0.0008537868826925279	0.000843749574174051	0.0008891227460511692	0.0008765205440013126	0.0009624802494044997	0.0009441978666162751	0.08046251941262446	0.07563625453362964	-0.00015119715663937383	-0.00030731324840671537	-0.00014941967904298636	-0.0003037004660900178
0.8880490901968541	0.0007611092625286461	0.0007571951835392203	0.0008196546704002666	0.0008119395052403111	0.0008529853476795679	0.0008429574620261568	0.0008882880570718427	0.0008756976843644342	0.0009615767359707738	0.000943311511423193	0.0804625622917017	0.07563629482663588	-0.00015020045408310756	-0.000307126923692419	-0.00014843469405177723	-0.00030351633243669296
0.8934000326981257	0.0007603944514484594	0.0007564840508964515	0.000818884906812067	0.0008111769880729985	0.000852184300328893	0.0008421658318059435	0.0008874538761250452	0.000874875325546489	0.0009606737728914256	0.0009424256960911201	0.0804626056670072	0.07563633558594458	-0.00014920969331830292	-0.000306939418979163	-0.00014745558099994727	-0.0003033310326634453
0.8987832173197573	0.00075968007780364	0.0007557733534632399	0.0008181156146132434	0.0008104149378664004	0.00085138374371191	0.0008413746865486917	0.0008866202064113439	0.0008740534707025397	0.0009597713636355207	0.0009415404240227961	0.08046264954441151	0.07563637681706802	-0.00014822484502083344	-0.0003067507397738478	-0.0001464823109080804	-0.00030314457221264357
0.904198838336744	0.000758966144317167	0.0007550630939488193	0.0008173467967395708	0.0008096533575287471	0.0008505836808856889	0.0008405840292755142	0.0008857870511163982	0.00087323212297295	0.0009588695116560365	0.0009406556986051755	0.08046269392984642	0.07563641852558207	-0.0001472458799398335	-0.0003065608915578111	-0.00014551485486889726	-0.00030295695650048304
0.9096470911946843	0.000758252653699238	0.0007543532750497124	0.0008165784561130941	0.0008088922499546718	0.0008497841148930353	0.0008397938629934296	0.0008849544134110363	0.0008724112854834645	0.0009579682203899475	0.0009397715232095089	0.08046273882931883	0.07563646071713387	-0.00014627276889805918	-0.00030636987978541197	-0.00014455318404799078	-0.0003027681909169022
0.915128172516836	0.00075753960864733	0.0007536438994497882	0.0008158105956421978	0.000808131618025277	0.0008489850487625581	0.0008390041906954261	0.0008841222964513293	0.0008715909613452715	0.0009570674932582999	0.0009388879011914144	0.08046278424890932	0.07563650339743223	-0.00014530548279187427	-0.0003061777098826157	-0.00014359726968438125	-0.00030257828082524973
0.9206422801112097	0.0007568270118462645	0.0007529349698203312	0.0008150432182216753	0.0008073714646082045	0.0008481864855087505	0.0008382150153605365	0.0008832907033786611	0.000870771153655088	0.0009561673336662962	0.0009380048358909639	0.0804628301947658	0.07563654657225835	-0.0001443439925936374	-0.0003059843872502688	-0.00014264708309173757	-0.00030238723156308933
0.9261896129777101	0.0007561148659682628	0.0007522264888200881	0.0008142763267327867	0.0008066117925576868	0.0008473884281320398	0.0008374263399538979	0.0008824596373198001	0.0008699518654952129	0.0009552677450033654	0.0009371223306327509	0.08046287667311529	0.07563659024746354	-0.00014338826935185456	-0.0003057899172627665	-0.00014170259565847443	-0.000302195048440701
0.931770371315315	0.0007554031736730164	0.0007515184590953497	0.0008135099240433414	0.0008058526047146385	0.0008465908796188759	0.0008366381674268337	0.0008816291013869823	0.0008691330999336199	0.0009543687306432567	0.0009362403887259812	0.0804629236902567	0.07563663442896348	-0.0001424382841903049	-0.0003055943052647503	-0.00014076377884814084	-0.00030200173674072017
0.9373847565293029	0.0007546919376077463	0.0007508108832799984	0.0008127440130077557	0.0008050939039067036	0.0008457938429417976	0.000835850500716917	0.0008807990986779764	0.0008683148600240189	0.0009534702939441144	0.0009353590134645464	0.08046297125256309	0.07563667912274993	-0.00014149400831134362	-0.0003053975565763811	-0.0001398306042014602	-0.0003018073017201639
0.9430329712385201	0.0007539811604072643	0.0007501037639955774	0.0008119785964671191	0.000804335692948332	0.0008449973210594945	0.0008350633427480393	0.0008799696322761583	0.0008674971488059326	0.0009525724382485551	0.0009344782081271008	0.08046301936648638	0.07563672433488453	-0.00014055541299445862	-0.0003051996764887599	-0.00013890304333573356	-0.00030161174860868223
0.9487152192826929	0.0007532708446940389	0.0007493971038513503	0.0008112136772492745	0.0008035779746408438	0.0008442013169168963	0.0008342766964304863	0.0008791407052505946	0.0008666799693047679	0.0009516751668837553	0.0009335979759771472	0.08046306803855277	0.07563677007150099	-0.00013962246959746405	-0.00030500067026514865	-0.00013798106794545018	-0.0003014150826073647
0.9544317057297852	0.0007525609930782608	0.000748690905444372	0.0008104492581688783	0.000802820751772505	0.0008434058334452294	0.00083349056466101	0.000878312320656112	0.0008658633245318998	0.0009507784831615355	0.0009327183202631182	0.0804631172753689	0.07563681633880866	-0.00013869514955805462	-0.0003048005431424694	-0.00013706464980389743	-0.00030121730889134946
0.9601826368833979	0.0007518516081579003	0.0007479851713595429	0.0008096853420274676	0.000802064027118589	0.0008426108735620973	0.0008327049503228923	0.0008774844815333714	0.0008650472174847303	0.000949882390378433	0.0009318392442184478	0.08046316708362208	0.0756368631430842	-0.00013777342439288964	-0.0003045993003281955	-0.0001361537607630775	-0.0003010184326079912
0.9659682202902156	0.0007511426925187794	0.0007472799041696783	0.0008089219316135415	0.0008013078034414456	0.0008418164401715534	0.0008319198562860265	0.0008766571909089484	0.0008642316511467787	0.0009489868918157961	0.0009309607510616659	0.08046321747007353	0.07563691049068909	-0.00013685726569938328	-0.0003043969470025998	-0.0001352483727541376	-0.00030081845887641734
0.9717886647474951	0.0007504342487346315	0.0007465751064355709	0.0008081590297026188	0.0008005520834905739	0.0008410225361641712	0.0008311352854069829	0.0008758304517954065	0.0008634166284877451	0.0009480919907398601	0.0009300828439964685	0.08046326844157003	0.07563695838805387	-0.00013594664515639843	-0.0003041934883188935	-0.0001343484577885634	-0.0003006173927886102
0.9776441803106027	0.0007497262793671672	0.0007458707807060587	0.0008073966390573149	0.0007997968700026928	0.0008402291644171142	0.0008303512405290849	0.000875004267191375	0.000862602152463597	0.0009471976904018345	0.0009292055262118076	0.08046332000503816	0.0756370068416901	-0.00013504153452364998	-0.0003039889294007281	-0.0001334539879580543	-0.000300415239407853
0.9835349783005937	0.0007490187869661422	0.0007451669295180857	0.0008066347624274121	0.0007990421657018072	0.0008394363277942214	0.0008295677244824826	0.0008741786400816307	0.000861788226016635	0.0009463039940379866	0.0009283288008819711	0.08046337216749123	0.07563705585818362	-0.00013414190564281503	-0.0003037832753428338	-0.0001325649354358277	-0.0003002120037703948
0.9894612713118381	0.0007483117740694166	0.0007444635553967675	0.0008058734025499281	0.00079828797329928	0.0008386440291460716	0.0008287847400842206	0.0008733535734371657	0.0008609748520755771	0.0009454109048697247	0.0009274526711666621	0.08046342493602156	0.07563710544420366	-0.00013324773043923988	-0.00030357653121390604	-0.00013168127247685513	-0.0003000076908843685
0.9954232732196957	0.0007476052432030267	0.0007437606608554588	0.0008051125621491876	0.000797534295493903	0.0008378522713100555	0.0008280022901383167	0.0008725290702152716	0.000860162033555628	0.0009445184261036814	0.0009265771402110881	0.08046347831780931	0.07563715560649371	-0.0001323589809202469	-0.0003033687020512488	-0.00013080297141783437	-0.0002998023057286525
1.0014211991882311	0.0007468991968812487	0.0007430582483958192	0.0008043522439368977	0.0007967811349719686	0.0008370610571104676	0.0008272203774358356	0.0008717051333596176	0.0008593497733585635	0.0009436265609318061	0.0009257022111460411	0.08046353232011752	0.0756372063518807	-0.00013147562917759092	-0.0003031597928650487	-0.00012993000467852178	-0.0002995958532542864
1.0074552656779823	0.0007461936376066655	0.0007423563205078769	0.0008035924506122141	0.0007960284944073379	0.0008362703893585557	0.0008264390047549606	0.000870881765800329	0.0008585380743728036	0.000942735312531443	0.0009248278870879823	0.08046358695030177	0.0756372576872746	-0.0001305976473876258	-0.0003029498086373761	-0.00012906234476217637	-0.00029938833838455414
1.013525690453769	0.0007454885678702291	0.0007416548796700938	0.0008028331848618169	0.000795276376461514	0.0008354802708526171	0.000825658174861067	0.0008700589704540615	0.0008577269394734892	0.0009418446840654175	0.0009239541711391242	0.08046364221579987	0.07563730961966639	-0.00012972500781041618	-0.00030273875431932606	-0.00012819996425542102	-0.00029917976601320784
1.0196326925925556	0.0007447839901513346	0.0007409539283494378	0.0008020744493599808	0.0007945247837837156	0.0008346907043780659	0.0008248778905068026	0.000869236750224084	0.000856916371522564	0.0009409546786821273	0.0009230810663875183	0.08046369812414089	0.07563736215613104	-0.00012885768279195797	-0.0003025266348342659	-0.00012734283582901962	-0.00029897014100527253
1.0257764924913542	0.000744079906917882	0.0007402534690014443	0.0008013162467686517	0.0007937737190109455	0.0008339016927075086	0.0008240981544321567	0.000868415108000361	0.000856106373368849	0.0009400652995156251	0.0009222085759071398	0.08046375468294475	0.07563741530382832	-0.0001279956447642755	-0.0003023134550772799	-0.00012649093223913999	-0.00029875946819829524
1.0319573118751795	0.0007433763206263418	0.0007395535040702816	0.0008005585797375122	0.0007930231847680621	0.0008331132386008175	0.0008233189693645358	0.0008675940466596224	0.0008552969478481215	0.0009391765496857056	0.0009213367027579668	0.08046381189992108	0.07563746907000611	-0.00012713886624514392	-0.00030209921991308786	-0.0001256442263265628	-0.000298547752399847
1.0381753738050519	0.0007426732337218283	0.0007388540359888238	0.0007998014509040589	0.0007922731836678584	0.0008323253448052145	0.0008225403380188422	0.0008667735690654518	0.0008544880977831921	0.0009382884322979921	0.0009204654499860743	0.08046386978287448	0.07563752346199037	-0.00012628731983879704	-0.000301883934176822	-0.0001248026910177502	-0.00029833499838866073
1.0444309026860459	0.0007419706486381629	0.0007381550671787132	0.0007990448628936807	0.000791523718311127	0.0008315380140553425	0.0008217622630975477	0.0008659536780683664	0.0008536798259839915	0.0009374009504440287	0.0009195948206237137	0.08046392833970012	0.07563757848720565	-0.00012544097823682931	-0.0003016676026746934	-0.00012396629932531766	-0.00029812121091429833
1.05072412427539	0.0007412685677979422	0.00073745660005043	0.0007982888183197239	0.0007907747912867341	0.0008307512490733446	0.0008209847472907716	0.0008651343765058914	0.0008528721352476411	0.0009365141072013614	0.0009187248176894028	0.08046398757838748	0.07563763415316373	-0.00012459981421848731	-0.0003014502301837696	-0.00012313502434850576	-0.0002979063946979277
1.057055265690613	0.0007405669936126076	0.0007367586370033591	0.000797533319783569	0.0007900264051716992	0.0008299650525689375	0.0008202077932763506	0.0008643156672026451	0.0008520650283585304	0.0009356279056336288	0.0009178554441880064	0.0804640475070233	0.0756376904674553	-0.00012376380065066972	-0.0003012318214507814	-0.00012230883927324965	-0.00029769055443054637
1.0634245554177415	0.0007398659284825135	0.0007360611804258607	0.0007967783698747064	0.0007892785625312624	0.0008291794272394956	0.0008194314037199262	0.0008634975529704222	0.0008512585080884131	0.000934742348790654	0.0009169867031108316	0.08046410813379358	0.07563774743777678	-0.0001229329104888155	-0.00030101238119309426	-0.00012148771737294228	-0.00029747369477436947
1.0698322233195456	0.0007391653747969916	0.0007353642326953317	0.0007960239711708088	0.0007885312659189562	0.0008283943757701201	0.0008186555812750083	0.0008626800366082661	0.0008504525771964625	0.0009338574397085252	0.0009161185974357038	0.08046416946697671	0.07563780507190519	-0.00012210711677734798	-0.0003007919140990689	-0.00012067163200885078	-0.00029725582036230214
1.0762785006438331	0.0007384653349344258	0.0007346677961782823	0.0007952701262378066	0.0007877845178766845	0.0008276099008337224	0.0008178803285830634	0.0008618631209025592	0.0008496472384293751	0.0009329731814096917	0.0009152511301270647	0.08046423151495376	0.07563786337772017	-0.0001212863926494806	-0.000300570424826202	-0.00011986055662996375	-0.000297036935797218
1.0827636200317978	0.0007377658112623163	0.000733971873230398	0.0007945168376299609	0.0007870383209347952	0.0008268260050911003	0.0008171056482735841	0.0008610468086270986	0.0008488424945214356	0.0009320895769030493	0.0009143843041360492	0.08046429428620519	0.07563792236318871	-0.00012047071132791076	-0.0003003479180019586	-0.00011905446477388643	-0.00029681704565243106
1.089287815526412	0.0007370668061373536	0.0007332764661966149	0.0007937641078899441	0.0007862926776121554	0.0008260426911910197	0.0008163315429641732	0.0008602311025431849	0.0008480383481946035	0.0009312066291840346	0.0009135181224005846	0.0804643577893125	0.07563798203637224	-0.00011966004612531944	-0.0003001243982238	-0.00011825333006715982	-0.0002965961544718898
1.0958513225808764	0.0007363683219054793	0.0007325815774111793	0.0007930119395489049	0.000785547590416219	0.0008252599617702883	0.000815558015260613	0.0008594160053996963	0.000847234802158595	0.0009303243412347054	0.0009126525878454656	0.08046442203296308	0.0756380424054366	-0.00011885437044523162	-0.0002998998700609601	-0.00011745712622563548	-0.00029637426677014966
1.1024543780671139	0.0007356703609019647	0.0007318872091977254	0.0007922603351265513	0.0007848030618431085	0.0008244778194538305	0.0008147850677569498	0.0008586015199331736	0.0008464318591109589	0.0009294427160238381	0.0009117877033824536	0.08046448702594515	0.0756381034786395	-0.00011805365778062848	-0.00029967433804942156	-0.00011666582705418399	-0.0002961513870306798
1.1090972202843215	0.0007349729254514754	0.0007311933638693418	0.0007915092971312292	0.000784059094377691	0.0008236962668547851	0.000814012703035571	0.0008577876488679082	0.0008456295217371672	0.0009285617565070187	0.0009109234719103587	0.08046455277715096	0.07563816526433946	-0.00011725788171615403	-0.00029944780669666216	-0.00011587940644808281	-0.0002959275197083888
1.115780088967567	0.0007342760178681398	0.0007305000437286378	0.0007907588280599824	0.0007833156904936454	0.0008229153065745564	0.0008132409236672776	0.0008569743949160143	0.0008448277927106824	0.000927681465626724	0.0009100598963151282	0.0804646192955858	0.07563822777099147	-0.0001164670159277334	-0.0002992202804800448	-0.0001150978383925999	-0.0002957026692276543
1.1225032252964444	0.0007335796404556222	0.0007298072510678158	0.0007900089303986503	0.0007825728526535425	0.0008221349412029206	0.0008124697322113699	0.0008561617607775218	0.0008440266746930557	0.0009268018463124239	0.0009091969794699392	0.08046468659035332	0.0756382910071602	-0.0001156810341825451	-0.0002989917638456241	-0.00011432109696313253	-0.0002954768399819896
1.1292668719037753	0.0007328837955071938	0.0007291149881687452	0.0007892596066219248	0.0007818305833089249	0.0008213551733180824	0.0008116991312157242	0.0008553497491404553	0.0008432261703339971	0.0009259229014806664	0.0009083347242352864	0.08046475467067651	0.07563835498150262	-0.00011489991033970803	-0.00029876226120925664	-0.00011354915632640072	-0.0002952500363361532
1.1360712728843656	0.0007321884853057972	0.0007284232573030201	0.0007885108591934377	0.0007810888849003702	0.0008205760054867759	0.0008109291232168657	0.0008545383626809136	0.0008424262822714593	0.000925044634035165	0.0009074731334590664	0.08046482354587924	0.07563841970278547	-0.00011412361835026752	-0.00029853177695571276	-0.00011278199073985057	-0.0002950222626238175
1.1429166738038161	0.0007314937121241237	0.0007277320607320452	0.0007877626905658355	0.0007803477598575804	0.0008197974402643272	0.0008101597107400577	0.0008537276040631629	0.0008416270131317288	0.0009241670468668994	0.000906612209976678	0.08046489322540244	0.07563848517988087	-0.00011335213225857621	-0.000298300315441119	-0.00011201957455238276	-0.00029479352314845664
1.1498033217073829	0.0007307994782246778	0.0007270414007070908	0.0007870151031808491	0.0007796072105994439	0.0008190194801947392	0.0008093908962993694	0.0008529174759397111	0.0008408283655294951	0.000923290142854196	0.0009057519566110976	0.0804649637188022	0.07563855142176855	-0.00011258542620088546	-0.0002980678809889614	-0.00011126188220463018	-0.00029456382218379096
1.1567314651288954	0.0007301057858598517	0.0007263512794693743	0.0007862680994693797	0.0007788672395341279	0.0008182421278107785	0.0008086226823977644	0.0008521079809513959	0.0008400303420679424	0.00092241392486283	0.000904892376172981	0.08046503503574426	0.07563861843752749	-0.00011182347440626822	-0.00029783447789158424	-0.0001105088882288191	-0.0002943331639721214
1.1637013540997225	0.0007294126372719948	0.0007256616992501256	0.0007855216818515714	0.0007781278490591401	0.0008174653856340503	0.000807855071527175	0.0008512991217274692	0.0008392329453388305	0.0009215383957461092	0.0009040334714607481	0.08046510718601114	0.07563868623635284	-0.00011106625119755575	-0.0002976001104117443	-0.00010976056724959493	-0.0002941015527262447
1.1707132401577995	0.0007287200346934837	0.0007249726622706585	0.0007847758527368846	0.0007773890415614088	0.0008166892561750789	0.0008070880661685838	0.0008504909008856798	0.0008384361779225774	0.000920663558344971	0.0009031752452606744	0.08046518017950693	0.07563875482755204	-0.00011031373099071318	-0.00029736478278058476	-0.00010901689398360587	-0.00029386899262726085
1.177767376356704	0.0007280279803467983	0.0007242841707424434	0.0007840306145241871	0.0007766508194173682	0.0008159137419333906	0.000806321668792105	0.0008496833210323625	0.0008376400423883445	0.0009197894154880763	0.0009023177003469831	0.08046525402624631	0.0756388242205373	-0.00010956588829603292	-0.0002971284991998002	-0.00010827784324055761	-0.0002936354878270431
1.1848640172747877	0.0007273364764445825	0.0007235962268671728	0.0007832859696018088	0.0007759131849930229	0.0008151388453975859	0.0008055558818570571	0.0008488763847625139	0.0008368445412941123	0.0009189159699918914	0.0009014608394819306	0.08046532873637402	0.07563889442483326	-0.00010882269771694819	-0.0002968912638381671	-0.0001075433899227346	-0.00029340104244612863
1.1920034190243662	0.0007266455251897289	0.0007229088328368397	0.0007825419203476408	0.0007751761406440286	0.0008143645690454387	0.0008047907078120536	0.0008480700946598847	0.0008360496771867778	0.0009180432246607966	0.0009006046654159028	0.08046540432014752	0.07563896545008984	-0.00010808413395094196	-0.0002966530808328205	-0.00010681350902525671	-0.00029316566057363547
1.1991858392609598	0.0007259551287754385	0.0007222219908338039	0.0007817984691292003	0.0007744396887157762	0.0008135909153439616	0.0008040261490950761	0.0008472644532970632	0.0008352554526022262	0.0009171711822871658	0.0008997491808875041	0.0804654807879533	0.0756390373060598	-0.00010735017179080292	-0.00029641395429252926	-0.00010608817563689116	-0.0002929293462691773
1.2064115371925936	0.0007252652893852999	0.0007215357030308635	0.0007810556183037151	0.0007737038315434577	0.0008128178867494891	0.0008032622081335551	0.0008464594632355587	0.0008344618700654183	0.0009162998456514658	0.0008988943886236496	0.08046555815029828	0.07563911000261889	-0.00010662078612298093	-0.0002961738882924503	-0.00010536736493960142	-0.0002926921035608654
1.2136807735891502	0.000724576009193357	0.0007208499715913275	0.0007803133702181961	0.0007729685714521501	0.0008120454857077699	0.0008024988873444534	0.0008456551270258874	0.0008336689320904748	0.0009154292175223488	0.0008980402913396532	0.08046563641781733	0.07563918354975924	-0.00010589595192903728	-0.0002959328868775424	-0.0001046510522088942	-0.0002924539364456413
1.2209938107917835	0.0007238872903641839	0.0007201647986690885	0.0007795717272095186	0.0007722339107568929	0.0008112737146540317	0.0008017361891343456	0.0008448514472076587	0.0008328766411807662	0.0009145593006567457	0.0008971868917393243	0.08046571560127361	0.07563925795759678	-0.00010517564428539489	-0.00029569095406115076	-0.00010393921281429824	-0.0002922148488901932
1.2283509127223842	0.0007231991350529525	0.0007194801864086913	0.0007788306916045011	0.0007714998517627613	0.0008105025760130815	0.0008009741158994963	0.0008440484263096595	0.0008320849998289848	0.0009136900977999583	0.0008963341925150543	0.08046579571155585	0.07563933323636332	-0.00010445983836347011	-0.00029544809382525683	-0.00010323182221914917	-0.00029197484482973435
1.2357523448931043	0.0007225115454055099	0.0007187961369454077	0.0007780902657199814	0.0007707663967649507	0.0008097320721993698	0.0008002126700259465	0.0008432460668499436	0.0008312940105172432	0.0009128216116857567	0.0008954821963479141	0.08046587675968912	0.07563940939641695	-0.00010374850943004749	-0.000295204310120617	-0.00010252885598081851	-0.00029173392816830845
1.2431983744159416	0.0007218245235584467	0.0007181126524053049	0.000777350451862895	0.000770033548048844	0.0008089622056170881	0.0007994518538895895	0.0008424443713359106	0.0008305036757171459	0.0009119538450364686	0.0008946309059077411	0.08046595875682604	0.07563948644823994	-0.0001030416328472103	-0.0002949596068661797	-0.00010183028975133818	-0.0002914921027797057
1.2506892700123766	0.0007211380716391683	0.0007174297349053197	0.0007766112523303571	0.0007693013078901008	0.0008081929786602379	0.000798691669856253	0.0008416433422643963	0.000829713997889882	0.0009110868005630748	0.0008937803238532322	0.08046604171425065	0.075639564402436	-0.00010233918407263204	-0.0002947139879496963	-0.0001011360992766927	-0.0002912493725054366
1.2582253020230734	0.0007204521917659741	0.0007167473865533325	0.0007758726694097363	0.000768569678554729	0.0008074243937127249	0.0007979321202817851	0.0008408429821217647	0.0008289249794863109	0.0009102204809653084	0.0008929304528320418	0.08046612564339281	0.07563964326974058	-0.00010164113865947233	-0.00029446745722663814	-0.00010044626039762417	-0.0002910057411563971
1.2658067424176331	0.0007197668860481197	0.000716065609448235	0.0007751347053787363	0.0007678386622991635	0.0008066564531484321	0.0007971732075121283	0.000840043293383979	0.000828136622947043	0.0009093548889317403	0.0008920812954808654	0.08046621055580751	0.07563972306101628	-0.00010094747225718875	-0.00029422001852238977	-9.976074904961829e-05	-0.00029076121251234155
1.2734338648044117	0.0007190821565858995	0.0007153844056800052	0.0007743973625054779	0.0007671082613703435	0.0008058891593313049	0.0007964149338834085	0.0008392442785167039	0.0008273489307025278	0.0009084900271398835	0.000891232854425541	0.08046629646319278	0.07563980378725958	-0.00010025816061073889	-0.000293971675629362	-9.907954126287671e-05	-0.00029051579032152164
1.2811069444403917	0.0007183980054707115	0.0007147037773297779	0.0007736606430485686	0.0007663784780057944	0.0008051225146154376	0.0007956573017220095	0.0008384459399753847	0.0008265619051731341	0.0009076258982562792	0.0008903851322811342	0.08046638337739247	0.07563988545959058	-9.95731795610591e-05	-0.00029372243230821327	-9.840261316250432e-05	-0.0002902694783008253
1.2888262582411194	0.0007177144347851362	0.000714023726469922	0.0007729245492571939	0.0007656493144337045	0.0008043565213451527	0.0007949003133446624	0.0008376482802053322	0.0008257755487692459	0.0009067625049365978	0.0008895381316520387	0.0804664713103819	0.07563996808927052	-9.88925050456127e-05	-0.0002934722922887656	-9.772994096863413e-05	-0.00029002228013597087
1.296592084790695	0.0007170314466030035	0.0007133442551641038	0.0007721890833711828	0.0007649207728729988	0.0008035911818550818	0.0007941439710585195	0.0008368513016418142	0.0008249898638913348	0.0009058998498257307	0.0008886918551320621	0.08046656027429182	0.07564005168769282	-9.821611309768913e-05	-0.00029322125926806164	-9.706150099660776e-05	-0.00028977419948128524
1.3044047043518285	0.0007163490429894703	0.0007126653654673703	0.0007714542476211018	0.0007641928555334269	0.0008028264984702568	0.0007933882771612432	0.0008360550067101386	0.0008242048529300559	0.0009050379355578854	0.0008878463053045247	0.0804666502813872	0.07564013626638523	-9.754397984722968e-05	-0.0002929693369121411	-9.639726965681578e-05	-0.0002895252399595094
1.312264398875954	0.0007156672260010908	0.0007119870594262119	0.0007707200442283219	0.000763465564615632	0.0008020624735061797	0.0007926332339410827	0.0008352593978257424	0.0008234205182663295	0.0009041767647566837	0.0008870014847423488	0.08046674134408714	0.07564022183701936	-9.687608152067484e-05	-0.0002927165288554301	-9.573722345497526e-05	-0.000289275405161743
1.320171452013404	0.0007149859976858925	0.0007113093390786447	0.0007699864754051056	0.0007627389023112386	0.0008012991092689181	0.0007918788436769622	0.0008344644773942806	0.000822636862271428	0.0009033163400352544	0.0008861573960081578	0.08046683347495895	0.0756403084114015	-9.621239444032592e-05	-0.00029246283869868717	-9.508133899217841e-05	-0.0002890246986478606
1.3281261491236485	0.0007143053600834436	0.0007106322064542741	0.0007692535433546846	0.0007620128708029226	0.0008005364080551854	0.000791125108638555	0.0008336702478117093	0.0008218538873070575	0.0009024566639963294	0.0008853140416543608	0.08046692668671741	0.07564039600148091	-9.55528950257814e-05	-0.00029220827001291694	-9.442959296493414e-05	-0.0002887731239460678
1.3361287772855897	0.0007136253152249339	0.000709955663574376	0.0007685212502713356	0.0007612874722644966	0.0007997743721524159	0.0007903720310863759	0.0008328767114643751	0.0008210715957254536	0.0009015977392323401	0.0008844714242232585	0.08046702099223432	0.07564048461935446	-9.48975597927712e-05	-0.00029195282633567854	-9.378196216515422e-05	-0.00028852068455281765
1.3441796253079266	0.0007129458651332411	0.0007092797124519609	0.0007677895983404649	0.0007605627088609853	0.0007990130038388639	0.0007896196132718535	0.0008320838707291039	0.0008202899898694568	0.0009007395683255118	0.000883629546247124	0.08046711640453495	0.07564057427726065	-9.424636535386444e-05	-0.00029169651117294526	-9.313842348052798e-05	-0.00028826738393356033
1.352278983739575	0.0007122670118230077	0.0007086043550918559	0.0007670585897386879	0.0007598385827487083	0.0007982523053836693	0.0007888678574374197	0.000831291727973284	0.0008195090720726034	0.0008998821538479608	0.0008827884102483058	0.0804672129367961	0.07564066498758147	-9.359928841843473e-05	-0.00029143932799921557	-9.249895389389778e-05	-0.00028801322552091113
1.3604271448801535	0.0007115887573007153	0.0007079295934907734	0.0007663282266339069	0.0007591150960753576	0.000797492279046957	0.000788116765816592	0.000830500285554962	0.0008187288446592149	0.0008990254983617922	0.0008819480187393213	0.08046731060235962	0.07564075676285051	-9.295630579230635e-05	-0.00029118128025579226	-9.18635304840501e-05	-0.00028775821271681545
1.3686244027905345	0.000710911103564754	0.0007072554296373812	0.0007655985111853902	0.0007583922509800705	0.0007967329270799101	0.0007873663406340512	0.0008297095458229195	0.0008179493099444803	0.00089816960441919	0.000881108374222946	0.08046740941472245	0.07564084961575789	-9.231739437840641e-05	-0.0002909223713529474	-9.123213042541017e-05	-0.0002875023488914663
1.3768710533034536	0.0007102340526054993	0.0007065818655123819	0.0007648694455438571	0.0007576700495935222	0.0007959742517248587	0.0007866165841057287	0.0008289195111167701	0.0008171704702345431	0.0008973144745625204	0.0008802694791923097	0.08046750938754359	0.0756409435591349	-9.168253117635555e-05	-0.0002906626046684513	-9.060473098784771e-05	-0.00028724563738261044
1.3851673940341884	0.0007095576064053849	0.0007059089030885818	0.0007641410318515506	0.0007569484940379912	0.0007952162552153608	0.0007858674984388893	0.0008281301837670454	0.000816392327826589	0.0008964601113244248	0.000879431336130996	0.0804676105346529	0.07564103860597599	-9.105169328247481e-05	-0.0002904019835475169	-8.998130953700306e-05	-0.00028698808149646426
1.3935137243912972	0.0007088817669389769	0.000705236544330967	0.000763413272242326	0.0007562275864274497	0.0007944589397762912	0.0007851190858322128	0.0008273415660952772	0.0008156148850089343	0.0008956065172279164	0.0008785939475131302	0.0804677128700352	0.07564113476942806	-9.042485788983423e-05	-0.000290140511303022	-8.936184353425941e-05	-0.0002867296845077416
1.4019103455874267	0.0007082065361730459	0.0007045647911967741	0.0007626861688417232	0.0007555073288676381	0.0007937023076239216	0.0007843713484758764	0.000826553660414094	0.0008148381440611075	0.0008947536947864776	0.0008777573158034774	0.08046781640785278	0.07564123206279268	-8.980200228877327e-05	-0.00028987819121684133	-8.87463105367775e-05	-0.0002864704496592374
1.410357560650181	0.0007075319160666401	0.0007038936456355649	0.0007619597237670528	0.0007547877234561427	0.0007929463609660019	0.0007836242885516388	0.0008257664690273037	0.0008140621072539406	0.0008939016465041532	0.0008769214434575356	0.08046792116243363	0.07564133049953553	-8.918310386626938e-05	-0.0002896150265380426	-8.813468819724585e-05	-0.0002862103801617166
1.4188556744330574	0.0007068579085711625	0.0007032231095893007	0.0007612339391274736	0.0007540687722824794	0.00079219110200185	0.0007828779082329241	0.0008249799942299809	0.0008132867768496549	0.0008930503748756538	0.0008760863329216313	0.08046802714827561	0.07564143009328193	-8.856814010553549e-05	-0.0002893510204815264	-8.752695426396395e-05	-0.00028594947919352576
1.4274049936264492	0.0007061845156304433	0.0007025531849924158	0.0007605088170240744	0.0007533504774281731	0.0007914365329224406	0.0007821322096849058	0.0008241942383085635	0.0008125121551019517	0.0008921998823864493	0.0008752519866330174	0.0804681343800567	0.07564153085782364	-8.795708858746337e-05	-0.00028908617623277233	-8.692308658117542e-05	-0.0002856877499022026
1.4360058267687137	0.0007055117391808109	0.0007018838737718867	0.0007597843595499543	0.0007526328409668328	0.0007906826559104704	0.0007813871950645849	0.00082340920354093	0.0008117382442560895	0.0008913501715128617	0.0008744184070199606	0.08046824287262475	0.07564163280711485	-8.734992698954808e-05	-0.0002888204969440922	-8.632306308868631e-05	-0.0002854251954028386
1.4446584842573071	0.0007048395811511687	0.0007012151778473124	0.0007590605687902996	0.0007519158649642386	0.0007899294731404645	0.0007806428665208797	0.0008226248921964948	0.0008109650465489802	0.0008905012447221703	0.0008735855965018442	0.08046835264101145	0.07564173595527535	-8.674663308545771e-05	-0.0002885539857337971	-8.57268618217541e-05	-0.00028516181877805136
1.453363278359986	0.0007041680434630691	0.0007005470991309847	0.0007583374468224725	0.0007511995514784156	0.0007891769867788488	0.0007798992261947067	0.0008218413065362969	0.0008101925642092757	0.0008896531044727018	0.000872753557489261	0.08046846370042485	0.07564184031660028	-8.614718474642125e-05	-0.000288286645690472	-8.51344609114138e-05	-0.0002848976230792333
1.4621205232260774	0.0007034971280307856	0.0006998796395279592	0.0007576149957160818	0.0007504839025597136	0.0007884251989840324	0.0007791562762190619	0.0008210584488130825	0.0008094207994574492	0.0008888057532139314	0.000871922292384104	0.08046857606625725	0.07564194590555448	-8.555155993965335e-05	-0.00028801847986781315	-8.454583858418657e-05	-0.00028463261132527506
1.470930534897817	0.0007028268367613896	0.0006992128009361352	0.0007568932175330738	0.0007497689202508956	0.0007876741119065066	0.0007784140187191091	0.0008202763212714028	0.0008086497545058886	0.0008879591933865806	0.000871091803579671	0.08046868975408485	0.07564205273677135	-8.49597367292218e-05	-0.0002877494912880141	-8.39609731620311e-05	-0.00028436678650300973
1.4797936313217521	0.0007021571715548212	0.0006985465852463234	0.0007561721143278043	0.0007490546065872049	0.0007869237276889111	0.0007776724558122593	0.000819494926147695	0.0008078794315589823	0.0008871134274227111	0.0008702620934607508	0.08046880477967193	0.07564216082506912	-8.437169327601968e-05	-0.00028747968294151605	-8.337984306251017e-05	-0.00028410015156765667
1.48871013236022	0.0007014881343039656	0.0006978809943423244	0.0007554516881471249	0.0007483409635964583	0.0007861740484661327	0.0007769315896082561	0.0008187142656703763	0.0008071098328132049	0.0008862684577458255	0.0008694331644037236	0.0804689211589725	0.07564227018543421	-8.378740783730743e-05	-0.00028720905778573114	-8.280242679842981e-05	-0.00028383270944171146
1.4976803598028874	0.0007008197268947274	0.0006972160301010003	0.0007547319410304615	0.0007476279932991161	0.0007854250763653801	0.0007761914222092609	0.000817934342059929	0.0008063409604572072	0.000885424286770966	0.000868605018776659	0.08046903890813095	0.075642380833039	-8.320685876685163e-05	-0.0002869376187455974	-8.222870297803359e-05	-0.00028356446301602833
1.5067046373783677	0.000700151951206102	0.000696551694392347	0.0007540128750098951	0.0007469156977083658	0.0007846768135062775	0.0007754519557099328	0.0008171551575289913	0.0008055728166719042	0.0008845809169048069	0.0008677776589394031	0.08046915804348671	0.07564249278324059	-8.2630024514814e-05	-0.00028666536871368997	-8.165865030494018e-05	-0.00028329541514962586
1.5157832907659001	0.0006994848091102515	0.0006958879890795691	0.0007532944921102436	0.0007462040788302033	0.0007839292620009399	0.0007747131921975147	0.0008163767142824455	0.0008048054036305567	0.0008837383505457557	0.0008669510872436816	0.08046927858157481	0.07564260605157333	-8.205688362743213e-05	-0.00028639231054902736	-8.109224757764377e-05	-0.0002830255686681882
1.5249166476071065	0.0006988183024725816	0.000695224916019159	0.0007525767943491453	0.0007454931386635143	0.0007831824239540735	0.0007739751337519215	0.0008155990145175109	0.000804038723498869	0.0008828965900840544	0.0008661253060331974	0.08046940053912809	0.07564272065376194	-8.148741474761634e-05	-0.0002861184470795697	-8.052947369007607e-05	-0.00028275492636656296
1.5341050375178134	0.0006981524331518097	0.0006945624770609607	0.0007518597837371303	0.00074478287920015	0.0007824363014630368	0.0007732377824458131	0.0008148220604238227	0.0008032727784350674	0.0008820556379018681	0.0008653003176437175	0.0804695239330825	0.07564283660571938	-8.092159661447773e-05	-0.000285843781100803	-7.99703076311345e-05	-0.0002824834910067908
1.5433487920999491	0.000697487203000047	0.0006939006740482536	0.0007511434622777177	0.0007440733024250118	0.0007816908966179495	0.0007725011403446913	0.0008140458541835367	0.0008025075705899963	0.000881215496373396	0.0008644761244031786	0.08046964878057478	0.0756429539235515	-8.035940806258579e-05	-0.00028556831537349114	-7.94147284845087e-05	-0.00028221126531854934
1.5526482449535108	0.0006968226138628636	0.0006932395088178195	0.0007504278319674803	0.0007433644103161286	0.0007809462115017645	0.0007717652095069732	0.0008132703979714037	0.0008017431021071989	0.0008803761678649565	0.0008636527286317757	0.08046977509894924	0.07564307262355664	-7.980082802304389e-05	-0.0002852920526277003	-7.886271542894424e-05	-0.0002819382519996805
1.5620037316886017	0.0006961586675793719	0.0006925789832000209	0.0007497128947961354	0.0007426562048447399	0.000780202248190356	0.000771029991984083	0.0008124956939548681	0.0008009793751230092	0.0008795376547350941	0.0008628301326420652	0.08046990290575873	0.07564319272222728	-7.924583552277459e-05	-0.000285014995560523	-7.831424773778461e-05	-0.00028166445371535787
1.5714155899375468	0.0006954953659822942	0.0006919190990188733	0.0007489986527466244	0.0007419486879753763	0.0007794590087526033	0.0007702954898205312	0.0008117217442941539	0.0008002163917666397	0.0008786999593346742	0.0008620083387390555	0.08047003221876617	0.07564331423625371	-7.86944096846029e-05	-0.00028473714683704965	-7.776930477929045e-05	-0.0002813898730994191
1.580884159367074	0.0006948327108980392	0.0006912598580921175	0.0007482851077951906	0.0007412418616659334	0.0007787164952504745	0.0007695617050539986	0.0008109485511423538	0.0007994541541602672	0.0008778630840069813	0.0008611873492203036	0.08047016305594942	0.07564343718253135	-7.814652972671504e-05	-0.00028445850908834225	-7.722786601600112e-05	-0.0002811145127524506
1.5904097816905756	0.0006941707041467775	0.0006906012622312971	0.0007475722619114646	0.0007405357278677619	0.0007779747097391198	0.0007688286397154259	0.0008101761166455189	0.0007986926644191262	0.0008770270310878183	0.0008603671663760167	0.08047029543549998	0.07564356157815676	-7.760217496270011e-05	-0.0002841790849124337	-7.668991100495681e-05	-0.0002808383752428978
1.5999928006804371	0.000693509347542516	0.0006899433132418325	0.0007468601170585455	0.000739830288525744	0.0007772336542669511	0.0007680962958290917	0.0008094044429427489	0.0007979319246515892	0.0008761918029056057	0.0008595477924891438	0.08047042937582542	0.07564368744042654	-7.706132480230637e-05	-0.0002838988768771866	-7.615541939764991e-05	-0.0002805614631075093
1.6096335621804478	0.0006928486428931682	0.0006892860129230886	0.0007461486751930736	0.0007391255455783704	0.0007764933308757194	0.0007673646754126999	0.0008086335321662833	0.0007971719369592615	0.0008753574017814778	0.0008587292298354719	0.08047056489556711	0.07564381478685203	-7.652395875017148e-05	-0.0002836178875160744	-7.562437093970586e-05	-0.0002802837788503376
1.6193324141182788	0.0006921885920006357	0.0006886293630684586	0.000745437938265328	0.000738421500957827	0.0007757537416006169	0.0007666337804774632	0.0008078633864415859	0.0007964127034370675	0.0008745238300293843	0.0008579114806837271	0.08047070201357344	0.07564394363515169	-7.59900564057947e-05	-0.00028333611932887526	-7.509674547067496e-05	-0.00028000532494285024
1.6290897065180392	0.0006915291966608766	0.0006879733654654317	0.0007447279082192929	0.000737718156590072	0.000775014888470351	0.0007659036130281899	0.0008070940078874413	0.0007956542261733392	0.0008736910899561874	0.0008570945472956672	0.08047084074893136	0.07564407400325814	-7.545959746432795e-05	-0.00028305357478458637	-7.457252292423361e-05	-0.0002797261038243737
1.6389057915129117	0.0006908704586639815	0.0006873180218956682	0.0007440185869927455	0.0007370155143949173	0.0007742767735072304	0.0007651741750633634	0.000806325398616037	0.0007948965072499029	0.0008728591838617592	0.0008562784319261795	0.0804709811209514	0.07564420590931796	-7.493256171565987e-05	-0.0002827702563188983	-7.405168332798306e-05	-0.00027944611790267637
1.6487810233578566	0.0006902123797942481	0.0006866633341350739	0.0007433099765173349	0.0007363135762861067	0.0007735393987272535	0.0007644454685752287	0.0008055575607330581	0.000794139548742168	0.0008720281140390812	0.0008554631368233761	0.08047112314917963	0.07564433937169811	-7.44089290442354e-05	-0.0002824861663339173	-7.353420680285272e-05	-0.00027916536955183147
1.6587157584424002	0.0006895549618302582	0.0006860093039538756	0.0007426020787186716	0.0007356123441714024	0.0007728027661401949	0.0007637174955498817	0.0008047904963377787	0.0007933833527192198	0.0008711978827743473	0.0008546486642286967	0.08047126685339194	0.0756444744089853	-7.388867942940969e-05	-0.00028220130719983083	-7.302007356346785e-05	-0.0002788838611139377
1.6687103553034934	0.0006888982065449483	0.000685355933116695	0.0007418948955163944	0.0007349118199526624	0.000772066877749685	0.0007629902579673459	0.0008040242075231477	0.0007926279212439008	0.0008703684923470581	0.0008538350163769983	0.08047141225361114	0.0756446110399859	-7.337179294519824e-05	-0.0002819156812548518	-7.250926391803164e-05	-0.0002786015948998133
1.6787651746384535	0.0006882421157056838	0.0006847032233826185	0.0007411884288242635	0.0007342120055259154	0.0007713317355532977	0.0007622637578016596	0.0008032586963758752	0.0007918732563729044	0.0008695399450301169	0.000853022195496653	0.08047155937008997	0.07564474928374122	-7.285824975937494e-05	-0.0002816292908022211	-7.200175826767297e-05	-0.0002783185731864424
1.6888805793179813	0.0006875866910743387	0.0006840511765052788	0.0007404826805502408	0.0007335129027814554	0.0007705973415426455	0.0007615379970209649	0.0008024939649765364	0.0007911193601568625	0.0008687122430899399	0.0008522102038096519	0.08047170822333267	0.07564488915951134	-7.234803013417973e-05	-0.0002813421381132608	-7.149753710672391e-05	-0.0002780347982188902
1.6990569343992543	0.0006869319344073642	0.0006833997942329233	0.0007397776525965645	0.0007328145136039074	0.0007698636977034502	0.0007608129775875856	0.0008017300153996432	0.0007903662346404332	0.0008678853887865427	0.0008513990435316938	0.08047185883408495	0.07564503068679636	-7.184111442609664e-05	-0.0002810542254275128	-7.099658102242834e-05	-0.00027775027220997006
1.7092946071391046	0.0006862778474558663	0.0006827490783084919	0.0007390733468598407	0.0007321168398723217	0.0007691308060156388	0.0007600887014581171	0.0008009668497137517	0.0007896138818623901	0.0008670593843736499	0.0008505887168722874	0.08047201122334517	0.07564517388532259	-7.133748308530558e-05	-0.00028076555495107347	-7.049887069474764e-05	-0.0002774649973397991
1.7195939670072704	0.0006856244319656807	0.0006820990304696876	0.0007383697652311156	0.0007314198834602431	0.0007683986684534214	0.0007593651705835077	0.0008002044699815368	0.0007888623038557122	0.000866234232098787	0.0008497792260348479	0.08047216541236038	0.0756453187750624	-7.083711665547415e-05	-0.000280476128856344	-7.000438689631905e-05	-0.00027717897575635364
1.7299553856997325	0.000684971689677444	0.0006814496524490542	0.0007376669095959602	0.0007307236462357975	0.0007676672869853895	0.0007586423869091445	0.0007994428782598937	0.0007881115026476666	0.0008654099342033836	0.0008489705732167917	0.08047232142263895	0.07564546537622074	-7.033999577399364e-05	-0.0002801859492838066	-6.951311049210179e-05	-0.0002768922095750248
1.7403792371521247	0.000684319622326672	0.0006808009459740472	0.0007369647818345558	0.0007300281300617737	0.0007669366635745843	0.0007579203523749379	0.0007986820766000222	0.0007873614802599082	0.0008645864929228719	0.0008481627606096364	0.08047247927594281	0.07564561370925173	-6.984610117165974e-05	-0.0002798950183411919	-6.902502243933545e-05	-0.00027660470087856326
1.7508658975532332	0.0006836682316438316	0.0006801529127671118	0.0007362633838217707	0.0007293333367957039	0.0007662068001785991	0.000757199068915407	0.0007979220670475186	0.0007866122387085581	0.0008637639104867851	0.0008473557903990975	0.08047263899429707	0.07564576379484865	-6.93554136722771e-05	-0.0002796033381029239	-6.85401037873179e-05	-0.0002763164517174954
1.76141574535857	0.0006830175193544162	0.0006795055545457537	0.0007355627174272427	0.0007286392682899403	0.0007654776987496509	0.0007564785384597628	0.000797162851642465	0.0007858637800042972	0.0008629421891188591	0.0008465496647651853	0.08047280059999325	0.07564591565395835	-6.886791419262461e-05	-0.00027931091061059177	-6.805833567724573e-05	-0.00027602746410976264
1.7720291613040315	0.000682367487179021	0.0006788588730226151	0.0007348627845154661	0.0007279459263917414	0.0007647493612346802	0.0007557587629319947	0.0007964044324195221	0.0007851161061524557	0.0008621213310371305	0.000845744385882303	0.08047296411558628	0.07564606930777806	-6.838358374240683e-05	-0.0002790177378731995	-6.757969934194363e-05	-0.00027573774004061025
1.7827065284196406	0.0006817181368334159	0.0006782128699055482	0.0007341635869458639	0.0007272533129433476	0.0007640217895754207	0.0007550397442509549	0.0007956468114080159	0.0007843692191531005	0.0008613013384540365	0.0008449399559193447	0.08047312956390837	0.07564622477776364	-6.790240342383069e-05	-0.0002787238218667498	-6.710417610580194e-05	-0.0002754472814630038
1.7934482320433673	0.0006810694700286203	0.0006775675468976912	0.0007334651265728756	0.0007265614297820706	0.0007632949857085022	0.000754321484330442	0.0007948899906320307	0.0007836231210011235	0.0008604822135765151	0.0008441363770397915	0.08047329696806482	0.07564638208562031	-6.742435443123085e-05	-0.00027842916453305055	-6.663174738451988e-05	-0.00027515609029740706
1.8042546598350382	0.0006804214884709798	0.0006769229056975394	0.0007327674052460415	0.0007258702787403644	0.0007625689515655262	0.0007536039850792876	0.0007941339721104963	0.0007828778136863343	0.0008596639586061051	0.0008433336514018111	0.0804734663514315	0.07564654125332425	-6.694941805171495e-05	-0.0002781337677833784	-6.616239468491825e-05	-0.00027486416843161554
1.8151262017903238	0.0006797741938622371	0.0006762789479990209	0.0007320704248100755	0.0007251798616459124	0.0007618436890731497	0.0007528872484014394	0.0007933787578572832	0.0007821332991935426	0.0008588465757390438	0.0008425317811583538	0.08047363773767649	0.07564670230310848	-6.647757566405343e-05	-0.0002778376334946764	-6.56960996047451e-05	-0.0002745715177209507
1.8260632502548164	0.0006791275878996099	0.0006756356754915725	0.0007313741871049563	0.0007244901803217077	0.0007611192001531799	0.0007521712761960483	0.00079262434988129	0.0007813895795026538	0.0008580300671663716	0.0008417307684572522	0.08047381115074573	0.07564686525747585	-6.600880873881138e-05	-0.0002775407635108029	-6.523284383238431e-05	-0.00027427813998792683
1.8370661999381863	0.0006784816722758627	0.0006749930898602122	0.000730678693966004	0.0007238012365861326	0.0007603954867226529	0.0007514560703575521	0.0007918707501865342	0.0007806466565887582	0.000857214435074028	0.0008409306154413188	0.08047398661487501	0.07564703013920406	-6.55430988381056e-05	-0.00027724315964267054	-6.47726091468695e-05	-0.00027398403702294516
1.848135447928429	0.0006778364486793825	0.0006743511927856124	0.0007299839472239603	0.0007231130322530399	0.0007596725506939266	0.0007507416327757592	0.0007911179607722406	0.0007799045324222108	0.0008563996816429509	0.0008401313242484413	0.08047416415459144	0.07564719697133684	-6.508042761564636e-05	-0.00027694482366902307	-6.431537741749538e-05	-0.00027368921058371076
1.8592713937061955	0.0006771919187942538	0.0006737099859441767	0.0007292899487050754	0.0007224255691318371	0.0007589503939747555	0.0007500279653359361	0.0007903659836329363	0.0007791632089687345	0.0008555858090491811	0.0008393328970116835	0.0804743437947177	0.075647365777201	-6.462077681623074e-05	-0.0002766457573351866	-6.386113060356108e-05	-0.0002733936623948441
1.8704744391592067	0.0006765480843003334	0.0006730694710081133	0.0007285967002311894	0.0007217388490275618	0.0007582290184683904	0.0007493150699188918	0.0007896148207585405	0.0007784226881894983	0.00085477281946396	0.0008385353358593852	0.08047452556037304	0.0756475365804029	-6.416412827543738e-05	-0.00027634596235287523	-6.340985075441175e-05	-0.00027309739414910217
1.8817449885967616	0.0006759049468733216	0.0006724296496455062	0.0007279042036198063	0.0007210528737409674	0.0007575084260736542	0.0007486029484010604	0.000788864474134449	0.0007776829720412102	0.0008539607150538274	0.0008377386429152523	0.0804747094769813	0.07564770940483063	-6.371046391981383e-05	-0.0002760454404018009	-6.296152000899446e-05	-0.0002728004075062962
1.8930834487643238	0.0006752625081848404	0.0006717905235203949	0.000727212460684185	0.0007203676450686019	0.000756788618685033	0.0007478916026545895	0.0007881149457416344	0.0007769440624762085	0.0008531494979807267	0.0008369428202984662	0.08047489557027333	0.07564788427466289	-6.325976576636999e-05	-0.00027574419312836884	-6.251612059562234e-05	-0.0002725027040934025
1.9044902288582053	0.0006746207699025071	0.0006711520942928442	0.0007265214732334185	0.0007196831648028919	0.0007560695981927587	0.0007471810345474241	0.0007873662375567287	0.0007762059614425486	0.000852339170402103	0.0008361478701237727	0.08047508386628434	0.07564806121436583	-6.281201592216179e-05	-0.00027544222214501146	-6.207363483195366e-05	-0.00027220428550506215
1.9159657405403292	0.0006739797336900081	0.00067051436361902	0.0007258312430725146	0.0007189994347322182	0.000755351366482904	0.000746471245943391	0.0007866183515521194	0.0007754686708840927	0.0008515297344710025	0.0008353537945015857	0.08047527439136583	0.07564824024870324	-6.236719658460343e-05	-0.00027513952903224226	-6.163404512459641e-05	-0.0002719051533031924
1.9275103979530908	0.0006733394012071733	0.0006698773331512654	0.0007251417720024772	0.0007183164566410049	0.0007546339254374537	0.000745762238702285	0.0007858712896960388	0.0007747321927406018	0.0008507211923361756	0.0008345605955380838	0.08047546717218851	0.0756484214027341	-6.192529004108577e-05	-0.00027483611533821173	-6.119733396892091e-05	-0.0002716053090169035
1.9391246177343011	0.0006726997741100519	0.0006692410045381706	0.0007244530618203886	0.0007176342323097933	0.0007539172769344017	0.0007450540146799542	0.0007851250539526521	0.0007739965289478233	0.0008499135461421753	0.0008337682753353097	0.08047566223574242	0.07564860470182276	-6.148627866808115e-05	-0.0002745319825758763	-6.076348394889325e-05	-0.00027130475414294253
1.9508088190322228	0.0006720608540509845	0.0006686053794246506	0.0007237651143194936	0.0007169527635153266	0.0007532014228478387	0.0007443465757283829	0.0007843796462821513	0.0007732616814375752	0.0008491067980294584	0.0008329768359912662	0.08047585960933987	0.07564879017163123	-6.105014493169164e-05	-0.00027422713222624573	-6.03324777368186e-05	-0.0002710034901454439
1.9625634235206988	0.0006714226426786791	0.0006679704594520178	0.0007230779312892798	0.0007162720520306288	0.000752486365048031	0.0007436399236957801	0.000783635068640845	0.0007725276521378486	0.0008483009501344862	0.0008321862796000174	0.08047605932062295	0.07564897783814208	-6.061687138732286e-05	-0.000273921565737828	-5.9904298092938735e-05	-0.0002707015184550965
1.9743888554143678	0.0006707851416382884	0.0006673362462580592	0.0007223915145155594	0.0007155920996250934	0.0007517721054015104	0.0007429340604266641	0.0007828913229812543	0.0007717944429728839	0.0008474960045898301	0.0008313966082517895	0.08047626139757198	0.07564916772763618	-6.018644067905948e-05	-0.00027361528452529704	-5.9478927865456305e-05	-0.0002703988404706148
1.9862855414839768	0.0006701483525714774	0.0006667027414771055	0.0007217058657805525	0.0007149129080645511	0.0007510586457711618	0.0007422289877619459	0.0007821484112521931	0.0007710620558632697	0.0008466919635242627	0.000830607824033064	0.08047646586849447	0.07564935986672518	-5.975883553965139e-05	-0.0002733082899701589	-5.9056349990295465e-05	-0.0002700954575582948
1.9982539110717792	0.000669512277116503	0.0006660699467401081	0.0007210209868629638	0.0007142344791113645	0.0007503459880163082	0.0007415247075390145	0.000781406335398866	0.000770330492726027	0.0008458888290628658	0.0008298199290266785	0.08047667276204559	0.07564955428233129	-5.933403879035404e-05	-0.0002730005834214455	-5.863654749045655e-05	-0.00026979137105065387
2.010294396107033	0.0006688769169082899	0.000665437863674717	0.0007203368795380763	0.0007135568145245038	0.0007496341339927956	0.0007408212215918275	0.0007806650973629645	0.0007695997554747014	0.0008450866033271339	0.0008290329253119312	0.08047688210722276	0.07564975100170086	-5.891203334038725e-05	-0.0002726921661940218	-5.821950347619301e-05	-0.00026948658224792976
2.0224074311215867	0.0006682422735785	0.0006648064939053473	0.0007196535455778198	0.0007128799160596255	0.0007489230855530854	0.0007401185317509897	0.0007799246990827476	0.000768869846019455	0.0008442852884350677	0.0008282468149646715	0.08047709393337384	0.07564995005241557	-5.849280218704275e-05	-0.0002723830395705007	-5.7805201144792845e-05	-0.0002691810924183302
2.0345934532655616	0.0006676083487556087	0.000664175839053259	0.0007189709867508618	0.0007122037854691565	0.0007482128445463317	0.000739416639843841	0.0007791851424931384	0.0007681407662671481	0.000843484886501279	0.0008274616000574032	0.08047730827019772	0.07565015146238124	-5.807632841543439e-05	-0.00027207320480091	-5.7393623779957575e-05	-0.00026887490279633997
2.0468529023231294	0.0006669751440649825	0.0006635459007366302	0.0007182892048226855	0.0007115284245023789	0.0007475034128184727	0.0007387155476945446	0.0007784464295258164	0.0007674125181214403	0.0008426853996370957	0.0008266772826593854	0.08047752514775444	0.07565035525984241	-5.766259519760994e-05	-0.0002717626631001946	-5.6984754751777944e-05	-0.0002685680145838032
2.059186220728381	0.0006663426611289499	0.0006629166805706319	0.0007176082015556782	0.000710853834905505	0.0007467947922123234	0.0007380152571241694	0.0007777085621093073	0.0007666851034828746	0.0008418868299506575	0.0008258938648367287	0.08047774459645918	0.07565056147338722	-5.7251585793092336e-05	-0.00027145141565135256	-5.65785775166229e-05	-0.0002682604289504509
2.0715938535812968	0.0006657109015668758	0.0006622881801674982	0.0007169279787092003	0.0007101800184217622	0.0007460869845676487	0.0007373157699507748	0.0007769715421690719	0.0007659585242489622	0.0008410891795470187	0.0008251113486524941	0.08047796664710129	0.07565077013193948	-5.6843283548328044e-05	-0.0002711394636046027	-5.6175075616535924e-05	-0.0002679521470322632
2.084076248663807	0.0006650798669952406	0.0006616604011366069	0.0007162485380396844	0.0007095069767914749	0.000745379991721262	0.000736617087989502	0.0007762353716276055	0.0007652327823142865	0.0008402924505282565	0.0008243297361667989	0.08047819133083667	0.07565098126478134	-5.6437671896225616e-05	-0.0002708268080759968	-5.577423267933215e-05	-0.00026764316993321824
2.0966338564559543	0.0006644495590277065	0.0006610333450845481	0.000715569881300703	0.0007088347117521432	0.0007446738155071048	0.0007359192130526505	0.0007755000524045164	0.0007645078795705764	0.0008394966449935584	0.000823549029436904	0.08047841867919371	0.0756511949015389	-5.6034734356006505e-05	-0.0002705134501480855	-5.5376032418105736e-05	-0.000267333498724015
2.109267130152151	0.0006638199792752022	0.000660407013615203	0.0007148920102430595	0.0007081632250385293	0.0007439684577563416	0.0007352221469497742	0.0007747655864166332	0.000763783817906812	0.0008387017650393417	0.0008227692305173283	0.08047864872408743	0.07565141107219989	-5.563445453334384e-05	-0.00027019939087188916	-5.4980458631063295e-05	-0.0002670231344426566
2.1219765256775314	0.0006631911293459865	0.0006597814083298127	0.0007142149266148656	0.0007074925183827303	0.0007432639202974296	0.0007345258914877562	0.0007740319755780806	0.0007630605992093016	0.0008379078127593385	0.0008219903414599343	0.0804788814978106	0.07565162980711292	-5.523681611947773e-05	-0.000269884631263817	-5.4587495201201264e-05	-0.000266712078093978
2.1347625017044103	0.0006625630108457336	0.0006591565308270618	0.0007135386321616299	0.0007068225935142745	0.0007425602049562301	0.0007338304484709071	0.0007732992218003854	0.0007623382253617854	0.0008371147902447134	0.0008212123643140414	0.08047911703304662	0.07565185113698902	-5.4841802891145847e-05	-0.00026956917230652744	-5.419712609611854e-05	-0.0002664003306502849
2.147625519668832	0.000661935625377597	0.0006585323827031388	0.0007128631286263293	0.0007061534521601834	0.0007418573135560721	0.0007331358197010371	0.000772567326992557	0.0007616166982455096	0.0008363226995841508	0.0008204353011265115	0.08047935536287604	0.07565207509291169	-5.444939871071877e-05	-0.00026925301495123177	-5.3809335367811795e-05	-0.0002660878930512145
2.160566043787228	0.0006613089745422945	0.0006579089655518247	0.0007121884177495041	0.0007054850960450711	0.0007411552479178542	0.0007324420069775531	0.000771836293061184	0.0007608960197393316	0.000835531542863969	0.0008196591539418625	0.08047959652076954	0.07565230170633654	-5.405958752522852e-05	-0.0002689361601136975	-5.342410715212728e-05	-0.0002657747662027643
2.1735845410731627	0.0006606830599381726	0.0006572862809645577	0.0007115145012693306	0.0007048175268912167	0.0007404540098601266	0.0007317490120975385	0.0007711061219105289	0.0007601761917198048	0.0008347413221682145	0.0008188839248023576	0.08047984054061003	0.07565253100910113	-5.367235336681264e-05	-0.0002686186086782172	-5.3041425668823305e-05	-0.00026546095097854105
2.1866814813541975	0.0006600578831612896	0.0006566643305305114	0.0007108413809217076	0.0007041507464186478	0.0007397536011991739	0.0007310568368558415	0.0007703768154426146	0.0007594572160612654	0.0008339520395787694	0.0008181096157481134	0.08048008745668472	0.07565276303342147	-5.328768035191972e-05	-0.0002683003614948054	-5.266127522111225e-05	-0.0002651464482190391
2.199857337288837	0.0006594334458054839	0.0006560431158366682	0.0007101690584403376	0.0007034847563452214	0.0007390540237491107	0.0007303654830451594	0.0007696483755573174	0.0007587390946359297	0.0008331636971754506	0.0008173362288171947	0.08048033730369276	0.07565299781190762	-5.2905552681125484e-05	-0.00026798141937953157	-5.228364019542811e-05	-0.0002648312587318624
2.213112584383593	0.0006588097494624527	0.0006554226384678935	0.0007094975355568134	0.0007028195583867069	0.0007383552793219632	0.0007296749524561269	0.0007689208041524632	0.0007580218293139789	0.0008323762970361143	0.0008165637660457176	0.08048059011675057	0.07565323537755828	-5.252595463918139e-05	-0.00026766178311646294	-5.1908505061117743e-05	-0.0002645153832911973
2.2264477010101436	0.0006581867957218249	0.0006548029000070111	0.0007088268140006947	0.0007021551542568699	0.0007376573697277553	0.0007289852468774011	0.0007681941031239153	0.0007573054219636542	0.0008315898412367599	0.0008157922294679511	0.08048084593139905	0.07565347576376866	-5.214887059430337e-05	-0.00026734145345519433	-5.153585437029512e-05	-0.0002641988226388392
2.2398631684225956	0.0006575645861712338	0.0006541839020348762	0.0007081568954995922	0.000701491545667548	0.0007369602967746015	0.0007282963680957464	0.0007674682743656668	0.0007565898744513466	0.0008308043318516279	0.0008150216211164137	0.08048110478360675	0.0756537190043423	-5.177428499818226e-05	-0.00026702043111223595	-5.116567275742501e-05	-0.00026388157748324925
2.2533594707748548	0.000656943122396396	0.0006535656461304503	0.0007074877817792528	0.000700828734328741	0.0007362640622687868	0.0007276083178961231	0.0007667433197699384	0.0007558751886416856	0.0008300197709533094	0.0008142519430219768	0.08048136670977868	0.07565396513348187	-5.1402182385647255e-05	-0.0002666987167710133	-5.079794493914949e-05	-0.00026356364850016467
2.2669370951380965	0.0006563224059811806	0.0006529481338708745	0.0007068194745636391	0.0007001667219486814	0.00073556866801486	0.0007269210980617698	0.0007660192412272586	0.0007551613663976286	0.0008292361606128406	0.0008134831972139642	0.08048163174675023	0.07565421418580702	-5.1032547374284254e-05	-0.0002663763110810624	-5.0432655713892466e-05	-0.00026324503633173846
2.2805965315183476	0.0006557024385076886	0.0006523313668315467	0.0007061519755750132	0.000699505510233929	0.0007348741158157168	0.0007262347103742955	0.0007652960406265705	0.0007544484095805598	0.0008284535028998176	0.0008127153857202556	0.0804818999318093	0.07565446619635362	-5.0665364664258944e-05	-0.000266053214658557	-5.006978996163064e-05	-0.0002629257415870667
2.294338272874165	0.0006550832215563254	0.0006517153465861931	0.0007054852865340221	0.0006988451008894453	0.0007341804074726902	0.0007255491566137609	0.0007645737198553168	0.0007537363200503752	0.0008276717998824888	0.0008119485105673855	0.08048217130268843	0.07565472120057982	-5.0300619037824124e-05	-0.0002657294280854483	-4.9709332643695786e-05	-0.0002626057648425495
2.308162815134429	0.0006544647567058747	0.0006511000747069447	0.0007048194091597765	0.0006981854956186773	0.00073348754478564	0.0007248644385587676	0.0007638522807995314	0.0007530250996655717	0.0008268910536278644	0.0008111825737806438	0.08048244589757438	0.07565497923436668	-4.993829535947583e-05	-0.0002654049519115187	-4.9351268802427795e-05	-0.00026228510664133564
2.3220706572162446	0.0006538470455335739	0.0006504855527644075	0.0007041543451699327	0.0006975266961236356	0.00073279552955303	0.0007241805579865418	0.0007631317253439328	0.0007523147502833436	0.0008261112662018167	0.0008104175773841776	0.08048272375511555	0.07565524033403588	-4.957837857530803e-05	-0.0002650797866526333	-4.899558356079303e-05	-0.0002619637674929898
2.336062301042938	0.0006532300896151906	0.0006498717823277452	0.0007034900962807832	0.0006968687041049874	0.0007321043635720286	0.000723497516673026	0.0007624120553720233	0.0007516052737596745	0.000825332439669189	0.000809653523401095	0.08048300491442573	0.07565550453634025	-4.92208537126379e-05	-0.0002647539327901016	-4.864226212228026e-05	-0.00026164174787449146
2.3501382515621807	0.0006526138905250918	0.0006492587649647442	0.0007028266642073263	0.0006962115212621246	0.0007314140486385878	0.0007228153163929581	0.0007616932727661685	0.0007508966719494188	0.0008245545760938911	0.0008088904138535614	0.08048328941509	0.07565577187847615	-4.886570588005096e-05	-0.00026442739077242594	-4.829128977057451e-05	-0.00026131904822954133
2.3642990167642037	0.0006519984498363249	0.0006486465022418937	0.0007021640506633631	0.0006955551492932562	0.000730724586547536	0.0007221339589199652	0.0007609753794077034	0.0007501889467064056	0.0008237776775390108	0.0008081282507629054	0.08048357729716879	0.07565604239808991	-4.8512920266759185e-05	-0.0002641001610136917	-4.794265186905747e-05	-0.00026099566896800597
2.378545107700138	0.000651383769120689	0.0006480349957244605	0.0007015022573615717	0.0006948995898954889	0.0007300359790926643	0.0007214534460266462	0.0007602583771770191	0.0007494820998835242	0.0008230017460669126	0.0008073670361497208	0.08048386860120682	0.0756563161332787	-4.81624821429133e-05	-0.000263772243896343	-4.759633386081097e-05	-0.0002606716104670004
2.392877038500453	0.00065076984994881	0.0006474242469765597	0.0007008412860135937	0.0006942448447649035	0.0007293482280668056	0.0007207737794846607	0.0007595422679536572	0.0007487761333328174	0.0008222267837393476	0.0008066067720339658	0.08048416336823776	0.07565659312260589	-4.7814376858461294e-05	-0.0002634436397669082	-4.725232126816595e-05	-0.00026034687307022186
2.4072953263935135	0.0006501566938902164	0.0006468142575612337	0.0007001811383301138	0.0006935909155966462	0.0007286613352619427	0.0007200949610648143	0.0007588270536164023	0.0007480710489055682	0.0008214527926175527	0.0008058474604350666	0.0804844616397908	0.07565687340508731	-4.746858984337396e-05	-0.0002631143489387755	-4.691059969249428e-05	-0.00026002145708822755
2.4218004917242455	0.0006495443025134111	0.0006462050290405222	0.000699521816020949	0.0006929378040850027	0.0007279753024692735	0.0007194169925371457	0.0007581127360433726	0.0007473668484523999	0.0008206797747623558	0.000805089103372018	0.0804847634578876	0.07565715702021986	-4.712510660744365e-05	-0.0002627843716923317	-4.65711548138098e-05	-0.00025969536279804584
2.436393057972914	0.0006489326773859505	0.0006455965629755407	0.0006988633207951236	0.0006922855119234843	0.0007272901314793177	0.0007187398756710157	0.0007573993171121222	0.0007466635338233622	0.0008199077322342836	0.000804331702863489	0.08048506886506986	0.07565744400797371	-4.678391273970142e-05	-0.0002624537082736855	-4.623397239059829e-05	-0.00025936859044334293
2.4510735517740176	0.0006483218200745147	0.000644988860926553	0.0006982056543609607	0.0006916340408049142	0.0007266058240819888	0.0007180636122351906	0.0007566867986997213	0.0007459611068680237	0.0008191366670936629	0.0008035752609279204	0.08048537790437756	0.07565773440879425	-4.64449939082609e-05	-0.00026212235889538915	-4.589903825942543e-05	-0.0002590411402345061
2.46584250293529	0.0006477117321449876	0.0006443819244530463	0.0006975488184261598	0.000690983392421501	0.0007259223820666974	0.0007173882039979342	0.0007559751826828647	0.0007452595694355683	0.0008183665814007276	0.0008028197795836332	0.08048569061938178	0.07565802826362554	-4.610833585981175e-05	-0.000261790323735106	-4.556633833468701e-05	-0.00025871301234814403
2.4807004444568266	0.000647102415162526	0.0006437757551138068	0.0006968928146978832	0.0006903335684649313	0.0007252398072224303	0.0007167136527270907	0.0007552644709379518	0.0007445589233748825	0.0008175974772157235	0.0008020652608489269	0.08048600705416883	0.07565832561389631	-4.5773924419820894e-05	-0.00026145760293841414	-4.52358586084077e-05	-0.00025838420692822495
2.4956479125503126	0.0006464938706916379	0.0006431703544669909	0.0006962376448828334	0.0006896845706264431	0.0007245581013378382	0.0007160399601901733	0.0007545546653411871	0.0007438591705346469	0.0008168293565990109	0.0008013117067421809	0.0804863272533646	0.07565862650153704	-4.5441745491626995e-05	-0.0002611241966154476	-4.4907585149665113e-05	-0.0002580547240841613
2.510685446658382	0.0006458861002962585	0.0006425657240702068	0.0006955833106873493	0.0006890364005969187	0.0007238772662013332	0.0007153671281544548	0.0007538457677686791	0.0007431603127634368	0.0008160622216111766	0.0008005591192819665	0.08048665126212873	0.07565893096898382	-4.511178505664168e-05	-0.0002607901048434502	-4.458150410468695e-05	-0.00025772456389253073
2.5258135894740787	0.0006452791055398202	0.000641961865480581	0.0006949298138174765	0.0006883890600669554	0.0007231973036011632	0.0007146951583870486	0.000753137780096519	0.0007424623519098031	0.0008152960743131299	0.0007998075004871386	0.08048697912616078	0.07565923905918488	-4.478402917369034e-05	-0.00026045532766502677	-4.425760169621609e-05	-0.00025739372639632663
2.54103288696045	0.0006446728879853341	0.0006413587802548389	0.0006942771559790563	0.0006877425507269591	0.0007225182153255175	0.0007140240526550038	0.0007524307042008938	0.0007417652898223775	0.000814530916766219	0.0007990568523769469	0.08048731089172263	0.07565955081560904	-4.445846397889419e-05	-0.000260119865088948	-4.393586422337878e-05	-0.00025706221160451403
2.556343888370238	0.000644067449195459	0.0006407564699493782	0.0006936253388778118	0.0006870968742672244	0.0007218400031625987	0.0007133538127253867	0.0007517245419581648	0.0007410691283499534	0.000813766751032327	0.0007983071769711363	0.08048764660562299	0.07565986628224029	-4.413507568541697e-05	-0.00025978371709023396	-4.361627806140356e-05	-0.00025673001949291785
2.571747146265715	0.0006434627907325808	0.0006401549361203427	0.0006929743642194262	0.000686452032378013	0.0007211626689007265	0.0007126844403653725	0.0007510192952449692	0.0007403738693415866	0.0008130035791739853	0.0007975584762900512	0.08048798631523921	0.07566018550360024	-4.381385058301393e-05	-0.0002594468836097652	-4.329882966122578e-05	-0.00025639715000350116
2.5872432165386163	0.0006428589141588837	0.000639554180323698	0.0006923242337096321	0.0006858080267496408	0.0007204862143284115	0.0007120159373423305	0.000750314965938316	0.0007396795146466852	0.0008122414032544757	0.0007968107523547401	0.08048833006852037	0.07566050852474601	-4.349477503784796e-05	-0.00025910936455433853	-4.29835055492829e-05	-0.0002560636030445873
2.602832658430207	0.0006422558210364289	0.000638954204115306	0.0006916749490542909	0.0006851648590725618	0.0007198106412344599	0.0007113483054239141	0.000749611555915676	0.0007389860661151042	0.0008114802253379393	0.0007960640071870583	0.08048867791399286	0.07566083539127673	-4.3177835491979566e-05	-0.0002587711597958897	-4.26702923271155e-05	-0.00025572937849055455
2.6185160345514573	0.000641653512927228	0.0006383550090510004	0.0006910265119594786	0.0006845225310374476	0.000719135951408051	0.0007106815463781481	0.0007489090670550796	0.0007382935255972374	0.0008107200474894808	0.0007953182428097729	0.08048902990076956	0.07566116614934394	-4.2863018463429325e-05	-0.0002584322691732144	-4.235917667121114e-05	-0.00025539447618247446
2.6342939109033563	0.0006410519913933174	0.0006377565966866613	0.0006903789241315707	0.0006838810443352742	0.0007184621466388316	0.0007100156619735154	0.0007482075012352088	0.0007376018949441103	0.0008099608717752764	0.0007945734612466656	0.08048938607855192	0.07566150084565317	-4.2550310545504816e-05	-0.00025809269248999733	-4.205014533253601e-05	-0.00025505889592702946
2.6501668568973313	0.0006404512579968359	0.0006371589685782919	0.000689732187277326	0.0006832404006574068	0.0007177892287170055	0.0007093506539790493	0.0007475068603354971	0.0007369111760074752	0.0008092027002626829	0.0007938296645226417	0.08048974649764383	0.07566183952746962	-4.223969840682837e-05	-0.0002577524295167277	-4.174318513629552e-05	-0.0002547226374970679
2.666135445375801	0.0006398513143000979	0.0006365621262820909	0.0006890863031039689	0.0006826006016956783	0.0007171171994334175	0.0007086865241644181	0.0007468071462362188	0.0007362213706399061	0.0008084455350203427	0.0007930868546638299	0.08049011120895472	0.07566218224263511	-4.1931168790674406e-05	-0.0002574114799882843	-4.143828298177818e-05	-0.00025438570063204824
2.6822002526328483	0.0006392521618656692	0.0006359660713545297	0.0006884412733192772	0.0006819616491424747	0.0007164460605796542	0.0007080232743000142	0.0007461083608185904	0.0007355324806948879	0.0008076893781182905	0.0007923450336976905	0.08049048026400837	0.0756625290395656	-4.162470851497638e-05	-0.0002570698436062391	-4.1135425841911516e-05	-0.0002540480850376503
2.6983618584350144	0.0006386538022564411	0.0006353708053524236	0.0006877970996316609	0.0006813235446908191	0.0007157758139481179	0.0007073609061570423	0.0007454105059648574	0.0007348445080269135	0.0008069342316280599	0.0007916042036531164	0.08049085371494907	0.07566287996726265	-4.132030447192431e-05	-0.00025672752003755295	-4.0834600762866546e-05	-0.00025370979038466523
2.71462084604223	0.0006380562370357102	0.0006347763298330169	0.0006871537837502537	0.0006806862900344614	0.0007151064613321327	0.0007066994215076124	0.0007447135835583991	0.0007341574544915789	0.0008061800976227986	0.0007908643665605455	0.08049123161454923	0.07566323507531195	-4.1017943627451314e-05	-0.00025638450891388165	-4.0535794863922475e-05	-0.00025337081631021663
2.730977802228858	0.0006374594677672488	0.0006341826463540457	0.0006865113273849926	0.0006800498868679487	0.0007144380045260234	0.0007060388221248225	0.0007440175954838206	0.0007334713219456747	0.000805426978177367	0.0007901255244520591	0.08049161401622124	0.07566359441390816	-4.071761302137239e-05	-0.00025604080983401833	-4.0238995337206485e-05	-0.00025303116241789936
2.747433317304874	0.0006368634960153818	0.0006335897564738221	0.0006858697322467031	0.0006794143368867228	0.0007137704453252072	0.000705379109782851	0.000743322543627045	0.0007327861122472792	0.0008046748753684511	0.0007893876793614907	0.08049200097401803	0.07566395803383913	-4.041929976661418e-05	-0.00025569642236084045	-3.9944189447187195e-05	-0.0002526908282765583
2.763987985137163	0.0006362683233450645	0.000632997661751306	0.0006852290000471854	0.0006787796417871961	0.0007131037855262903	0.0007047202862570459	0.0007426284298754145	0.0007321018272558604	0.0008039237912746721	0.0007886508333245342	0.0804923925426461	0.07566432598651639	-4.0122991049173357e-05	-0.0002553513460230028	-3.965136453053936e-05	-0.00025234981342120433
2.780642403170963	0.0006356739513219556	0.0006324063637461804	0.0006845891324993	0.000678145803266837	0.0007124380269271488	0.0007040623533240118	0.0007419352561177856	0.0007314184688323608	0.0008031737279766908	0.0007879149883788444	0.08049278877747154	0.07566469832396733	-3.982867412784946e-05	-0.00025500558031521514	-3.936050799575874e-05	-0.0002520081173523758
2.797397172451417	0.0006350803815124931	0.00063181586401893	0.0006839501313170486	0.0006775128230242597	0.0007117731713270254	0.0007034053127617028	0.0007412430242446215	0.0007307360388392985	0.0008024246875573225	0.0007871801465641507	0.08049318973452796	0.07566507509884221	-3.953633633362735e-05	-0.0002546591246962715	-3.907160732288806e-05	-0.0002516657395365829
2.8142528976452668	0.000634487615483973	0.0006312261641309132	0.0006833119982156658	0.0006768807027593004	0.0007111092205266208	0.0007027491663495076	0.0007405517361480958	0.0007300545391408605	0.000801676672101641	0.0007864463099223574	0.08049359547052486	0.07566545636443257	-3.9245965069725774e-05	-0.0002543119785911041	-3.8784650063267145e-05	-0.0002513226794060852
2.831210187062679	0.0006338956548046203	0.0006306372656444389	0.0006826747349116954	0.0006762494441731066	0.0007104461763281781	0.000702093915868342	0.00073986139372218	0.0007293739716029969	0.0008009296836970875	0.000785713480497652	0.0804940060428565	0.07566584217467047	-3.895754781117408e-05	-0.0002539641413899507	-3.84996238390993e-05	-0.00025097893635844803
2.848269652679189	0.0006333045010436689	0.0006300491701228439	0.0006820383431230851	0.0006756190489682214	0.0007097840405355796	0.000701439563100739	0.0007391719988627498	0.0007286943380935197	0.0008001837244335872	0.0007849816603366169	0.08049442150960953	0.07566623258414022	-3.867107210437856e-05	-0.0002536156124476052	-3.8216516343243107e-05	-0.00025063450975695845
2.865431910157798	0.0006327141557714357	0.0006294618791305665	0.0006814028245692641	0.0006749895188486671	0.0007091228149544353	0.0007007861098309362	0.0007384835534676732	0.0007280156404821912	0.000799438796403652	0.0007842508514883291	0.0804948419295702	0.07566662764808017	-3.838652556709468e-05	-0.00025326639108516624	-3.7935315338945286e-05	-0.00025028939893073643
2.882697578871184	0.0006321246205593954	0.0006288753942332221	0.0006807681809712339	0.0006743608555200288	0.00070846250139217	0.0007001335578449676	0.0007377960594369147	0.0007273378806408273	0.0007986949017024917	0.0007835210560044742	0.08049526736223543	0.07566702742240124	-3.810389588768462e-05	-0.0002529164765871228	-3.76560086594209e-05	-0.0002499436031739577
2.900067281924058	0.0006315358969802595	0.0006282897169976823	0.0006801344140516508	0.0006737330606895433	0.0007078031016581267	0.0006994819089307536	0.000737109518672628	0.0007266610604433892	0.0007979520424281288	0.0007827922759394503	0.08049569786781817	0.07566743196368446	-3.782317082510686e-05	-0.00025256586820326943	-3.7378584207624355e-05	-0.00024959712174638105
2.9175416461756507	0.0006309479866080501	0.0006277048489921478	0.0006795015255349143	0.0006731061360661805	0.0007071446175636454	0.0006988311648781909	0.0007364239330792581	0.00072598518176608	0.0007972102206815048	0.0007820645133504794	0.08049613350726041	0.07566784132919509	-3.754433820881212e-05	-0.00025221456514987195	-3.7103029955912886e-05	-0.0002492499538729598
2.9351213022623317	0.0006303608910181791	0.0006271207917862268	0.0006788695171472492	0.0006724800833607301	0.0007064870509221584	0.0006981813274792438	0.000735739304563633	0.0007253102464874423	0.0007964694385665935	0.000781337770297713	0.08049657434223771	0.07566825557689055	-3.7267385938018205e-05	-0.0002518625666070029	-3.68293339458696e-05	-0.0002489020987446189
2.952806884620376	0.0006297746117875166	0.0006265375469510067	0.0006782383906167948	0.0006718549042858843	0.0007058304035492843	0.0006975323985280309	0.0007350556350350653	0.0007246362564884472	0.000795729698190507	0.0007806120488443382	0.08049702043516922	0.07566867476542288	-3.699230198154699e-05	-0.00025150987171923544	-3.6557484287796926e-05	-0.0002485535555169227
2.970599031508854	0.0006291891504944786	0.0006259551160591355	0.0006776081476736901	0.0006712306005563272	0.0007051746772629185	0.0006968843798209228	0.0007343729264054514	0.0007239632136526061	0.0007949910016636166	0.0007798873510566942	0.08049747184922955	0.07566909895416157	-3.671907437767519e-05	-0.0002511564795968091	-3.628746916049114e-05	-0.0002482043233104636
2.9884983850326714	0.0006286045087190936	0.0006253735006848968	0.0006769787900501585	0.0006706071738888199	0.0007045198738833225	0.0006962372731566269	0.000733691180589367	0.00072329111986605	0.0007942533510996556	0.0007791636790043747	0.08049792864835605	0.07566952820317928	-3.6447691233548046e-05	-0.0002508023893136868	-3.601927681100639e-05	-0.000247854401211306
3.006505591165733	0.0006280206880430862	0.000624792702404285	0.0006763503194805983	0.0006699846260022831	0.000703865995233224	0.0006955910803362824	0.0007330103995041666	0.0007226199770176396	0.000793516748615838	0.0007784410347603403	0.08049839089725334	0.07566996257328379	-3.617814072506484e-05	-0.0002504475999087763	-3.575289555430086e-05	-0.00024750378827056996
3.0246212997742656	0.0006274376900499476	0.0006242127227950811	0.0006757227377016644	0.0006693629586178833	0.0007032130431378992	0.0006949458031635485	0.0007323305850700827	0.0007219497869990551	0.0007927811963329642	0.000777719420401026	0.08049885866141068	0.07567040212601445	-3.591041109661866e-05	-0.0002500921103859577	-3.548831377290715e-05	-0.0002471524835041261
3.0428461646402667	0.0006268555163250181	0.0006236335634369332	0.0006750960464523587	0.0006687421734591233	0.0007025610194252739	0.0006943014434446989	0.0007316517392103248	0.0007212805517048975	0.0007920466963755406	0.0007769988380064553	0.08049933200710624	0.07567084692365166	-3.564449066070785e-05	-0.00024973591971375053	-3.5225519916734505e-05	-0.0002468004858933448
3.0611808434850984	0.0006262741684555571	0.0006230552259114257	0.0006744702474741109	0.0006681222722519208	0.000701909925926006	0.0006936580029887083	0.0007309738638511752	0.0007206122730327809	0.000791313250871885	0.0007762792896603422	0.08049981100142008	0.07567129702922855	-3.5380367797471085e-05	-0.0002493790268240925	-3.496450250261088e-05	-0.0002464477943838195
3.079625997993227	0.0006256936480308274	0.0006224777118021656	0.0006738453425108754	0.0006675032567247035	0.0007012597644735945	0.0006930154836073521	0.0007302969609220944	0.0007199449528834387	0.0007905808619542466	0.0007755607774502126	0.0805002957122383	0.07567175250653935	-3.511803095462146e-05	-0.0002490214306138383	-3.470525011404699e-05	-0.000246094407886005
3.0981822938360946	0.0006251139566421663	0.0006219010226948523	0.0006732213333092094	0.000666885128608486	0.0007006105369044542	0.0006923738871152909	0.0007296210323558173	0.0007192785931608119	0.0007898495317589167	0.0007748433034675062	0.08050078620827163	0.07567221342014811	-3.485746864725914e-05	-0.00024866312994553663	-3.444775140103856e-05	-0.00024574032527552303
3.116850400696155	0.0006245350958830657	0.0006213251601773573	0.0006725982216183631	0.0006662678896369666	0.0006999622450580187	0.0006917332153301663	0.0007289460800884496	0.0007186131957721549	0.0007891192624263401	0.0007741268698076921	0.08050128255905556	0.07567267983539533	-3.4598669456972764e-05	-0.0002483041236432948	-3.4191995079570214e-05	-0.000245385545392135
3.135630992291033	0.0006239570673492475	0.0006207501258397996	0.00067197600919037	0.0006656515415466028	0.0006993148907768386	0.0006910934700726931	0.0007282721060595768	0.0007179487626281309	0.0007883900561012349	0.0007734114785703782	0.08050178483496889	0.07567315181841792	-3.4341622032176e-05	-0.0002479444104970807	-3.3937969931552986e-05	-0.00024503006704107433
3.1545247463978408	0.0006233798726387399	0.0006201759212746234	0.0006713546977801273	0.0006650360860767053	0.0006986684759066616	0.0006904546531667475	0.00072759911221235	0.0007172852956429069	0.0007876619149326979	0.0007726971318594216	0.08050229310723424	0.07567362943614375	-3.4086315087489966e-05	-0.0002475839892605858	-3.368566480421026e-05	-0.00024467388899079845
3.1735323448776414	0.0006228035133519609	0.0006196025480766797	0.0006707342891454928	0.0006644215249695286	0.0006980230022965413	0.0006898167664394705	0.0007269271004936057	0.000716622796734262	0.0007869348410743322	0.0007719838317830479	0.08050280744794205	0.07567411275630967	-3.383273740352119e-05	-0.00024722285865166893	-3.343506861002918e-05	-0.00024431700997473715
3.192654473700048	0.0006222279910917857	0.0006190300078432947	0.0006701147850473664	0.0006638078599703438	0.0006973784717989155	0.0006891798117213467	0.0007262560728539483	0.0007159612678236753	0.0007862088366843492	0.0007712715804539526	0.08050332793004532	0.07567460184747617	-3.3580877826545896e-05	-0.00024686101735224564	-3.3186170326479636e-05	-0.00024395942869151477
3.211891822967991	0.0006216533074636333	0.0006184583021743551	0.0006694961872497776	0.0006631950928275433	0.0006967348862697162	0.000688543790846308	0.0007255860312478614	0.0007153007108364332	0.000785483903925693	0.000770560379989422	0.08050385462738337	0.07567509677902329	-3.33307252681006e-05	-0.00024649846400726094	-3.293895899545568e-05	-0.00024360114380281295
3.2312450869426166	0.0006210794640755382	0.0006178874326723826	0.0006688784975199785	0.0006625832252927158	0.0006960922475684512	0.0006879087056518226	0.0007249169776338061	0.0007146411277017262	0.0007847600449661512	0.0007698502325114429	0.08050438761468462	0.0756755976211746	-3.3082268704867634e-05	-0.0002461351972262993	-3.269342372322001e-05	-0.00024324215393509152
3.2507149640683446	0.0006205064625382319	0.000617317400942612	0.0006682617176285288	0.0006619722591207399	0.0006954505575583079	0.0006872745579789893	0.0007242489139743249	0.0007139825203527504	0.0007840372619784757	0.0007691411401468171	0.0805049269675824	0.07567610444500195	-3.283549717817899e-05	-0.00024577121558191917	-3.244955367998417e-05	-0.00024288245767861705
3.2703021569980693	0.000619934304465218	0.000616748208593068	0.0006676458493493859	0.0006613621960698702	0.0006948098181062423	0.0006866413496726317	0.0007235818422361372	0.0007133248907268027	0.0007833155571404939	0.0007684331050272751	0.08050547276261756	0.07567661732242997	-3.259039979392267e-05	-0.00024540651761104093	-3.220733809973508e-05	-0.00024252205358854528
3.2900073726185273	0.00061936299147285	0.000616179857234644	0.0006670308944599879	0.0006607530379018229	0.0006941700310830765	0.0006860090825813886	0.0007229157643902466	0.0007126682407653859	0.0007825949326352275	0.0007677261292895854	0.0805060250772631	0.07567713632625811	-3.2346965722070825e-05	-0.00024504110181383654	-3.196676627973197e-05	-0.00024216094018317258
3.3098313220758016	0.0006187925251804127	0.0006156123484811801	0.0006664168547413549	0.0006601447863818714	0.0006935311983635922	0.0006853777585578147	0.000722250682412044	0.0007120125724143095	0.0007818753906510131	0.0007670202150756781	0.08050658398992096	0.07567766153016008	-3.2105184196367514e-05	-0.0002446749666532022	-3.172782758030859e-05	-0.00024179911594437997
3.329774720800988	0.0006182229072101978	0.0006150456839495418	0.0006658037319781644	0.0006595374432789244	0.0006928933218266322	0.0006847473794584704	0.0007215865982814062	0.0007113578876237863	0.0007811569333816157	0.0007663153645327515	0.08050714957994523	0.07567819300870336	-3.186504451421074e-05	-0.0002443081105566458	-3.149051142471715e-05	-0.00024143657931904872
3.349838288536016	0.0006176541391875796	0.0006144798652596957	0.0006651915279588476	0.0006589310103656226	0.0006922564033551834	0.0006841179471440145	0.0007209235139827996	0.0007107041883485369	0.0007804395630263448	0.0007656115798133894	0.08050772192764678	0.0756787308373529	-3.162653603614243e-05	-0.0002439405319138166	-3.125480729858701e-05	-0.0002410733287166178
3.370022749359618	0.0006170862227411018	0.0006139148940347933	0.0006645802444756819	0.0006583254894184249	0.0006916204448364913	0.0006834894634793067	0.0007202614315053855	0.0007100514765478932	0.000779723281790182	0.0007649088630756806	0.0805083011143018	0.0756792750924892	-3.138964818558826e-05	-0.00024357222907761544	-3.1020704749726985e-05	-0.00024070936251049946
3.390328831713469	0.0006165191595025456	0.0006133507719012427	0.0006639698833248736	0.0006577208822176965	0.0006909854481621376	0.0006828619303334939	0.0007196003528431209	0.0007093997541858919	0.0007790080918838883	0.0007642072164833279	0.08050888722217167	0.07567982585140848	-3.115437044882291e-05	-0.00024320320036549936	-3.078819338793448e-05	-0.00024034467903794043
3.4107572684284713	0.000615952951107016	0.0006127875004887918	0.0006633604463066483	0.0006571171905477981	0.0006903514152281473	0.0006822353495801116	0.0007189402799948653	0.0007087490232313871	0.000778293995524132	0.0007635066422057696	0.08050948033451777	0.07568038319234908	-3.0920692374179076e-05	-0.00024283344405576224	-3.05572628845098e-05	-0.00023997927659916152
3.431308796751202	0.0006153875991930173	0.0006122250814306058	0.0006627519352253481	0.000656514416197176	0.0006897183479350854	0.0006816097230971761	0.0007182812149644802	0.0007080992856581423	0.0007775809949336016	0.000762807142418294	0.0805100805355963	0.07568094719448709	-3.068860357221745e-05	-0.00024246295839119858	-3.0327902972141635e-05	-0.000239613153458218
3.4519841583705158	0.0006148231054025304	0.0006116635163633461	0.0006621443518895138	0.0006559125609584526	0.0006890862481881466	0.000680985052767281	0.0007176231597609371	0.0007074505434449418	0.0007768690923411312	0.0007621087193021554	0.0805106879106889	0.07568151793795944	-3.0458093715129975e-05	-0.00024209174157668878	-3.0100103444435228e-05	-0.00023924630784183387
3.47278409944432	0.0006142594713810987	0.0006111028069272495	0.0006615376981119805	0.0006553116266285139	0.0006884551178972624	0.0006803613404776957	0.0007169661163984212	0.0007068027985756879	0.0007761582899818185	0.0007614113750446946	0.08051130254610472	0.07568209550386991	-3.0229152536493525e-05	-0.00024171979177931013	-2.987385415573543e-05	-0.00023887873794009584
3.4937093706264992	0.0006136966987778982	0.0006105429547662068	0.0006609319757099651	0.0006547116150085994	0.0006878249589771917	0.0006797385881204579	0.0007163100868964327	0.0007061560530395058	0.0007754485900971441	0.000760715111839453	0.08051192452919399	0.07568267997430489	-3.000176983118663e-05	-0.00024134710713016871	-2.9649145020845674e-05	-0.00023851044190650872
3.514760727094002	0.0006131347892458228	0.000609983961527843	0.0006603271865051582	0.0006541125279043961	0.0006871957733476179	0.0006791167975924716	0.0007156550732798985	0.0007055103088308449	0.0007747399949350952	0.0007600199318862929	0.08051255394836766	0.07568327143233457	-2.977593545475457e-05	-0.0002409736857216238	-2.9425966014608174e-05	-0.000238141417856913
3.535938928574102	0.0006125737444415642	0.0006094258288635966	0.0006597233323238174	0.0006535143671261239	0.0006865675629332541	0.0006784959707956064	0.0007150010775792742	0.0007048655679495892	0.0007740325067502877	0.0007593258373915172	0.08051319089310184	0.07568386996204376	-2.9551639323329576e-05	-0.0002405995256084814	-2.920430717170963e-05	-0.0002377716638699845
3.557244739371806	0.000612013566025687	0.0006088685584287997	0.0006591204149968568	0.0006529171344886303	0.0006859403296639333	0.0006778761096367916	0.0007143481018306467	0.0007042218324011541	0.0007733261278040857	0.000758632830567986	0.08051383545394973	0.07568447564852665	-2.9328871413401847e-05	-0.00024022462480924323	-2.898415858643838e-05	-0.0002374011779879004
3.578678928397448	0.000611454255662712	0.0006083121518827554	0.0006585184363599361	0.00065232083181148	0.0006853140754747086	0.0006772572160281129	0.0007136961480758471	0.0007035791041965914	0.0007726208603647242	0.0007579409136352374	0.08051448772256736	0.07568508857790256	-2.9107621761229746e-05	-0.00023984898130272048	-2.8765510412271517e-05	-0.00023702995821489603
3.600242269194432	0.0006108958150211951	0.0006077566108888215	0.0006579173982535575	0.0006517254609190422	0.000684688802305959	0.0006766392918869133	0.0007130452183625517	0.0007029373853526999	0.000771916706707435	0.0007572500888196065	0.08051514779171154	0.07568570883734123	-2.8887880462690613e-05	-0.00023947259302989354	-2.854835286161643e-05	-0.0002366580025176812
3.6219355399671502	0.0006103382457738078	0.0006072019371144867	0.0006573173025231527	0.0006511310236405883	0.0006840645121034818	0.0006760223391358881	0.0007123953147443907	0.0007022966778921253	0.0007712136691145672	0.0007565603583543465	0.08051581575526325	0.07568633651506022	-2.866963767330158e-05	-0.0002390954578958271	-2.833267620556794e-05	-0.0002362853088255512
3.643759523609069	0.0006097815495974151	0.0006066481322314542	0.000656718151019179	0.0006505375218103802	0.000683441206818587	0.0006754063597031849	0.0007117464392810567	0.0007016569838434646	0.0007705117498757133	0.0007558717244797506	0.08051649170823917	0.07568697170033968	-2.84528836073817e-05	-0.00023871757376547897	-2.8118470773550938e-05	-0.00023591187503005373
3.6657150077309777	0.000609225728173161	0.00060609519791572	0.0006561199455972112	0.0006499449572677597	0.000682818888408213	0.0006747913555225014	0.0007110985940384089	0.0007010183052413782	0.0007698109512878311	0.0007551841894432702	0.0805171757467985	0.07568761448354888	-2.8237608538020723e-05	-0.0002383389384654766	-2.7905726953091417e-05	-0.00023553769898490562
3.6878027846894206	0.0006086707831865443	0.0006055431358476558	0.0006555226881180316	0.0006493533318572479	0.0006821975588350102	0.0006741773285331845	0.0007104517810885846	0.0007003806441266897	0.0007691112756553721	0.0007544977554996407	0.08051786796826936	0.07568826495613923	-2.8023802796890013e-05	-0.0002379595497849496	-2.7694435189467778e-05	-0.00023516277850568756
3.710023651615288	0.0006081167163275008	0.0006049919477120861	0.0006549263804477275	0.0006487626474286295	0.000681577220067453	0.0006735642806803295	0.0007098060025101072	0.0006997440025464948	0.0007684127252904038	0.0007538124249110006	0.08051856847115364	0.07568892321067248	-2.7811456773779372e-05	-0.00023757940547414202	-2.748458598554257e-05	-0.00023478711137076003
3.732378410442586	0.0006075635292904831	0.0006044416351983719	0.000654331024457778	0.000648172905837047	0.0006809578740799315	0.0006729522139148763	0.000709161260387989	0.0006991083825542665	0.0007677153025127353	0.0007531281999470127	0.08051927735514364	0.07568958934083023	-2.7600560916479083e-05	-0.00023719850324549485	-2.7276169901288908e-05	-0.00023441069531945913
3.7548678679373717	0.0006070112237745458	0.0006038922000004923	0.000653736622025155	0.0006475841089431009	0.000680339522852856	0.0006723411301937163	0.00070851755681385	0.0006984737862099665	0.0007670190096500485	0.0007524450828849936	0.08051999472114012	0.07569026344142166	-2.7391105730158877e-05	-0.00023681684077100917	-2.706917755358404e-05	-0.00023403352805279054
3.777492835726878	0.0006064598014834223	0.0006033436438171236	0.0006531431750324127	0.0006469962586129323	0.0006797221683727646	0.0006717310314797854	0.0007078748938860172	0.0006978402155801494	0.0007663238490380183	0.0007517630760100317	0.08052072067125698	0.07569094560840915	-2.7183081777399157e-05	-0.00023643441568457768	-2.6863599616042816e-05	-0.00023365560723417889
3.8002541303288	0.0006059092641256065	0.0006027959683517226	0.0006525506853677823	0.0006464093567183219	0.0006791058126324135	0.0006711219197421673	0.0007072332737096426	0.0006972076727380683	0.0007656298230204454	0.000751082181615113	0.08052145530884872	0.07569163593890986	-2.6976479677916915e-05	-0.0002360512255822067	-2.6659426818573598e-05	-0.0002332769304880522
3.823152573180761	0.0006053596134144367	0.0006022491753126057	0.0006519591549252647	0.0006458234051367825	0.0006784904576308847	0.0006705137969561933	0.0007065926983968061	0.0006965761597637886	0.000764936933949379	0.000750402402001244	0.08052219873851697	0.07569233453121911	-2.6771290107965515e-05	-0.00023566726801924065	-2.645664994710417e-05	-0.00023289749540000848
3.8461889906699622	0.0006048108510681772	0.0006017032664130358	0.0006513685856047298	0.0006452384057516566	0.000677876105373691	0.0006699066651035456	0.0007059531700666348	0.0006959456787442935	0.0007642451841852528	0.0007497237394775835	0.0805229510661307	0.07569304148481529	-2.656750380033296e-05	-0.00023528254051238817	-2.6255259843342357e-05	-0.00023251729951676015
3.8693642141629967	0.0006042629788100982	0.0006011582433712989	0.0006507789793120059	0.0006446543604522027	0.0006772627578728719	0.0006693005261723567	0.0007053146908454029	0.0006953162317735937	0.000763554576097008	0.00074904619636156	0.080523712398835	0.07569375690038618	-2.636511154398974e-05	-0.0002348970405395001	-2.605524740457478e-05	-0.00023213634034699449
3.892679080035866	0.0006037159983685588	0.0006006141079107882	0.00065019033795898	0.0006440712711336966	0.0006766504171471009	0.0006686953821573087	0.0007046772628666532	0.0006946878209528352	0.000762865112062222	0.0007483697749790013	0.08052448284507298	0.07569448087983227	-2.616410418368291e-05	-0.00023451076553790418	-2.5856603583221047e-05	-0.00023175461535956954
3.9161344297041563	0.0006031699114770901	0.0006000708617600894	0.0006496026634636882	0.0006434891396975227	0.0006760390852217892	0.0006680912350597409	0.000704040888271303	0.0006940604483904115	0.0007621767944672447	0.0007476944776642636	0.08052526251460039	0.07569521352628847	-2.5964472619736598e-05	-0.00023412371290557066	-2.565931938659609e-05	-0.00023137212198423573
3.9397311096534064	0.0006026247198744777	0.0005995285066530588	0.0006490159577504162	0.0006429079680512718	0.0006754287641291878	0.0006674880868877476	0.0007034055692077588	0.0006934341162020755	0.0007614896257073239	0.0007470203067603554	0.0805260515184983	0.07569595494413775	-2.5766207807855976e-05	-0.00023373588000125123	-2.5463385876736688e-05	-0.0002309888576116914
3.963469971469652	0.0006020804253048437	0.000598987044328909	0.000648430222749792	0.0006423277581088324	0.0006748194559084899	0.0006668859396562826	0.0007027713078320253	0.0006928088265110442	0.0007608036081867384	0.0007463472646190676	0.08052684996918989	0.07569670523902503	-2.556930075868491e-05	-0.00023334726414328544	-2.5268794169986883e-05	-0.0002306048195932775
3.987351871870168	0.0006015370295177294	0.0005984464765322907	0.0006478454603988821	0.0006417485117904902	0.0006742111626059394	0.000666284795387262	0.0007021381063078246	0.0006921845814481141	0.0007601187443189302	0.0007456753536010996	0.08052765798046459	0.07569746451787056	-2.5373742537648097e-05	-0.00023295786261035012	-2.5075535436796734e-05	-0.0002302200052404224
4.01137767273438	0.0006009945342681793	0.0005979068050133773	0.0006472616726412916	0.0006411702310230227	0.0006736038862749291	0.0006656846561096674	0.0007015059668067039	0.0006915613831517743	0.0007594350365266354	0.0007450045760761914	0.08052847566748245	0.0756982328888921	-2.517952426457637e-05	-0.00023256767264079325	-2.4883600901410077e-05	-0.00022983441182519715
4.035548241134971	0.0006004529413168232	0.0005973680315279471	0.0006466788614272583	0.0006405929177397945	0.0006729976289761133	0.0006650855238596497	0.0007008748915081517	0.000690939233768313	0.000758752487242019	0.0007443349344232492	0.08052930314679746	0.07569901046161229	-2.498663711336148e-05	-0.00023217669143169029	-2.4692981841536663e-05	-0.00022944803657914958
4.059864449369175	0.0005999122524299648	0.0005968301578374682	0.0006460970287137529	0.0006400165738808559	0.0006723923927775106	0.000664487400680636	0.0007002448825997136	0.0006903181354519382	0.00075807109890681	0.0007436664310304828	0.08053014053637247	0.07569979734688463	-2.4795072311909264e-05	-0.000231784916140787	-2.4503669588211638e-05	-0.00022906087669474773
4.08432717499025	0.0005993724693796546	0.0005962931857091794	0.0006455161764645687	0.0006394412013930361	0.0006717881797546055	0.0006638902886234272	0.0006996159422771035	0.0006896980903648773	0.0007573908739724301	0.0007429990682955256	0.08053098795560322	0.07570059365689571	-2.4604821141683414e-05	-0.00023139234388491747	-2.4315655525417382e-05	-0.0002286729293238532
4.108937300839158	0.0005988335939437874	0.0005957571169161809	0.0006449363066504328	0.0006388668022300477	0.0006711849919904617	0.0006632941897463119	0.0006989880727443241	0.0006890791006775082	0.000756711814900135	0.0007423328486255759	0.0805318455253234	0.07570139950519555	-2.441587493743312e-05	-0.00023099897173983752	-2.412893108975564e-05	-0.00022828419157761015
4.133695715076422	0.0005982956279061757	0.0005952219532375096	0.0006443574212490906	0.0006382933783525731	0.0006705828315758218	0.0006626991061151646	0.0006983612762137761	0.0006884611685684573	0.0007560339241611456	0.0007416677744375241	0.08053271336783298	0.07570221500670923	-2.422822508697277e-05	-0.00023060479674069656	-2.3943487770331298e-05	-0.00022789466052752783
4.15860331121418	0.0005977585730566384	0.0005946876964582318	0.0006437795222454148	0.0006377209317283755	0.0006699817006092204	0.0006621050398035548	0.0006977355549063797	0.0006878442962247221	0.0007553572042367859	0.0007410038481580842	0.08053359160690841	0.07570304027774524	-2.404186303086274e-05	-0.0002302098158812882	-2.375931710833952e-05	-0.00022750433320403718
4.183660988148428	0.000597222431191087	0.0005941543483695234	0.0006432026116314969	0.0006371494643323857	0.0006693816011970862	0.0006615119928928525	0.0006971109110516897	0.0006872284858417825	0.000754681657618621	0.0007403410722239312	0.08053448036782922	0.0757038754360244	-2.38567802621336e-05	-0.0002298140261142445	-2.3576410696828087e-05	-0.00022711320659674072
4.208869650191461	0.0005966872041116082	0.0005936219107687569	0.0006426266914067541	0.0006365789781468077	0.0006687825354538547	0.0006609199674723349	0.0006964873468880122	0.0006866137396237192	0.0007540072868085916	0.0007396794490818318	0.08053537977738422	0.07570472060069189	-2.3672968326038032e-05	-0.00022941742435078627	-2.339476018045454e-05	-0.00022672127765452355
4.2342302071045115	0.00059615289362655	0.0005930903854595861	0.0006420517635780215	0.0006360094751612141	0.0006681845055020721	0.0006603289656392933	0.0006958648646625235	0.000686000059783328	0.0007533340943191559	0.0007390189811887805	0.08053628996390294	0.07570557589233703	-2.3490418819717765e-05	-0.00022902000746033435	-2.3214357255182602e-05	-0.00022632854328508145
4.259743574130585	0.0005956195015506051	0.0005925597742520306	0.0006414778301596552	0.0006354409573726461	0.0006675875134725091	0.0006597389894991401	0.000695243466631385	0.0006853874485422331	0.0007526620826734235	0.0007383596710121325	0.08053721105726441	0.07570644143300556	-2.3309123391939898e-05	-0.00022862177227025993	-2.3035193668021967e-05	-0.00022593500035486547
4.285410672027485	0.0005950870297049014	0.0005920300789625659	0.0006409048931736369	0.0006348734267857186	0.0006669915615042667	0.0006591500411655172	0.0006946231550598682	0.000684775908131008	0.0007519912544053017	0.0007377015210297436	0.08053814318891891	0.07570731734621632	-2.312907374297027e-05	-0.00022822271556716123	-2.285726121676289e-05	-0.00022554064568899856
4.311232427101037	0.0005945554799170811	0.0005915013014142027	0.0006403329546496658	0.0006343068854127083	0.000666396651744883	0.0006585621227604036	0.000694003932222466	0.0006841654407892907	0.0007513216120596288	0.0007370445337301017	0.08053908649190973	0.07570820375699297	-2.295026162412936e-05	-0.0002278228340950872	-2.2680551749710773e-05	-0.0002251454760711924
4.337209771238533	0.0005940248540213918	0.0005909734434365783	0.0006397620166252657	0.0006337413352736657	0.0006658027863504487	0.000657975236414224	0.0006933858004030203	0.0006835560487659021	0.0007506531581923192	0.0007363887116124678	0.08054004110089348	0.07570910079186616	-2.2772678837486987e-05	-0.00022742212455509336	-2.250505716536698e-05	-0.00022474948824308116
4.363343641942354	0.0005934951538587727	0.0005904465068660413	0.0006391920811458857	0.0006331767783965091	0.0006652099674857153	0.0006573893842659594	0.0006927687618948352	0.0006829477343189628	0.0007499858953705051	0.0007357340571870122	0.0805410071521515	0.07571000857890019	-2.2596317235732202e-05	-0.00022702058360629662	-2.2330769412196375e-05	-0.00022435267890422161
4.389634982363801	0.0005929663812769385	0.0005899204935457416	0.0006386231502650037	0.000632613216817131	0.0006646181973242064	0.0006568045684632559	0.0006921528190008059	0.0006823404997160134	0.0007493198261726773	0.0007350805729749544	0.08054198478361846	0.07571092724770591	-2.242116872186277e-05	-0.00022661820786545883	-2.2157680488403553e-05	-0.00022395504471253713
4.416084741337141	0.0005924385381304681	0.0005893954053257099	0.0006380552260442227	0.0006320506525794911	0.0006640274780483272	0.0006562207911625335	0.0006915379740335311	0.0006817343472341356	0.000748654953188829	0.0007344282615087008	0.08054297413489864	0.07571185692947477	-2.2247225248907612e-05	-0.00022621499390665378	-2.198578244162752e-05	-0.00022355658228381814
4.442693873413836	0.0005919116262808904	0.0005888712440629538	0.0006374883105533786	0.0006314890877357283	0.0006634378118494777	0.000655638054529097	0.000690924229315441	0.0006811292791600641	0.0007479912790205989	0.0007337771253319842	0.08054397534728708	0.07571279775697153	-2.2074478819533033e-05	-0.00022581093825996268	-2.181506736859476e-05	-0.00022315728819063962
4.469463338897009	0.000591385647596776	0.000588348011621541	0.0006369224058706452	0.0006309285243462579	0.0006628492009281693	0.0006550563607372508	0.0006903115871789194	0.0006805252977903203	0.0007473288062814191	0.0007331271670000096	0.0805449885637862	0.07571374986458006	-2.1902921485981997e-05	-0.00022540603741316723	-2.1645527415004723e-05	-0.00022275715896361015
4.49639410387609	0.0005908606039538181	0.0005878257098726867	0.0006363575140826294	0.0006303689644798733	0.0006622616474941282	0.000654475711970403	0.0006897000499664229	0.0006799224054313194	0.000746667537596655	0.0007324783890795872	0.08054601392913442	0.07571471338830524	-2.1732545349748e-05	-0.000225000287811028	-2.1477154775210658e-05	-0.00022235619109059468
4.523487140261684	0.0005903364972349251	0.0005873043406948436	0.0006357936372844832	0.0006298104102138499	0.0006616751537664172	0.0006538961104211839	0.0006890896200306106	0.0006793206043995003	0.0007460074756037573	0.0007318307941492821	0.08054705158982259	0.07571568846580244	-2.156334256112752e-05	-0.00022459368585345252	-2.1309941691832757e-05	-0.00022195438101568765
4.550743425820648	0.0005898133293303092	0.0005867839059737898	0.0006352307775800035	0.0006292528636340515	0.0006610897219735477	0.0006533175582915563	0.0006884802997344622	0.0006787198970214462	0.0007453486229524046	0.0007311843847995536	0.08054810169411371	0.07571667523639254	-2.1395305319254695e-05	-0.0002241862278981599	-2.1143880455699177e-05	-0.00022155172514051746
4.578163944211368	0.0005892911021375713	0.0005862644076027184	0.0006346689370817389	0.0006286963268350302	0.000660505354353588	0.0006527400577929269	0.0006878720914514059	0.0006781202856340073	0.0007446909823046533	0.0007305391636329002	0.08054916439206596	0.07571767384108699	-2.1228425871610418e-05	-0.00022377791025818272	-2.0978963405457463e-05	-0.00022114821982320565
4.605749685019276	0.000588769817561794	0.0005857458474823246	0.000634108117911093	0.000628140801920135	0.0006599220531542878	0.0006521636111462617	0.0006872649975654464	0.0006775217725844213	0.000744034556335087	0.0007298951332640038	0.08055023983556057	0.07571868442259887	-2.1062696513805476e-05	-0.0002233687292022557	-2.0815182927317807e-05	-0.0002207438613780477
4.633501643792551	0.0005882494775156274	0.0005852282275208976	0.000633548322198432	0.0006275862910016119	0.0006593398206331852	0.0006515882205821996	0.0006866590204712854	0.0006769243602304417	0.0007433793477309633	0.0007292522963198751	0.08055132817831245	0.07571970712537718	-2.0898109589398417e-05	-0.000222958680955343	-2.0652531454874376e-05	-0.00022033864607594322
4.6614208220780515	0.0005877300839193801	0.0005847115496344067	0.0006329895520831888	0.0006270327962007123	0.0006587586590577278	0.0006510138883411645	0.000686054162574451	0.0006763280509404566	0.0007427253591923666	0.0007286106554399987	0.0805524295759005	0.0757207420956143	-2.073465748953819e-05	-0.0002225477616975835	-2.049100146873234e-05	-0.000219932570143494
4.689508227457455	0.0005872116387011087	0.000584195815746596	0.00063243180971397	0.0006264803196477968	0.000658178570705386	0.000650440616673485	0.0006854504262914271	0.0006757328470936219	0.0007420725934323564	0.000727970213276482	0.08055354418579105	0.07572178948128225	-2.0572332652755987e-05	-0.0002221359675644019	-2.0330585496330933e-05	-0.00021952562976315648
4.717764873583629	0.000586694143796708	0.0005836810277890715	0.0006318750972486639	0.000625928863482446	0.0006575995578637725	0.0006498684078395052	0.0006848478140497791	0.0006751387510799795	0.0007414210531771239	0.0007273309724942022	0.08055467216735714	0.07572284943213706	-2.041112756469808e-05	-0.00022172329464648088	-2.0171276111697126e-05	-0.00021911782107339461
4.746191780217212	0.0005861776011499997	0.0005831671877013915	0.0006313194168545458	0.000625378429853558	0.0006570216228307563	0.0006492972641097026	0.0006842463282882788	0.0006745457653005843	0.0007407707411661388	0.0007266929357709533	0.08055581368189862	0.07572392209975366	-2.025103475783961e-05	-0.000221309738989095	-2.001306593509694e-05	-0.00021870914016754173
4.774789973263409	0.0005856620127128274	0.0005826542974311609	0.0006307647707083883	0.000624829020919467	0.0006564447679145859	0.0006487271877648064	0.0006836459714570446	0.0006739538921676388	0.0007401216601523093	0.0007260561057975988	0.08055696889267759	0.07572500763754307	-2.0092046811227837e-05	-0.0002208952965920552	-1.9855947632868923e-05	-0.00021829958309443898
4.803560484809025	0.0005851473804451407	0.0005821423589341174	0.0006302111609965667	0.0006242806388480393	0.0006558689954340032	0.0006481581810959113	0.0006830467460176571	0.0006733631341046106	0.00073947381290213	0.0007254204852782185	0.08055813796492696	0.07572610620077681	-1.9934156350334686e-05	-0.00022047996341051368	-1.9699913917158723e-05	-0.00021788914585799124
4.832504353159697	0.0005846337063150932	0.0005816313741742272	0.000629658589915169	0.0006237332858167893	0.0006552943077183629	0.0006475902464045979	0.0006824486544433025	0.000672773493546368	0.0007388272021958442	0.0007247860769302627	0.08055932106588971	0.07572721794660828	-1.9777356046612668e-05	-0.00022006373535266022	-1.9544957545613792e-05	-0.00021747782441663976
4.861622622877388	0.0005841209922991303	0.000581121345123777	0.0006291070596701066	0.000623186964012987	0.0006547207071077573	0.0006470233860030498	0.0006818516992188962	0.0006721849729393049	0.0007381818308275966	0.0007241528834847024	0.08056051836483105	0.07572834303409078	-1.9621638617342216e-05	-0.00021964660828102667	-1.9391071321189085e-05	-0.00021706561468351482
4.890916344818065	0.0005836092403820808	0.0005806122737634625	0.0006285565724772235	0.0006226416756337635	0.0006541481959531309	0.0006464576022141726	0.0006812558828412173	0.0006715975747414721	0.0007375377016055894	0.0007235209076861829	0.08056173003306687	0.07572948162420928	-1.9466996825453012e-05	-0.00021922857801254247	-1.9238248091862573e-05	-0.00021665251252610263
4.9203865761696335	0.0005830984525572526	0.0005801041620824845	0.0006280071305624016	0.0006220974228862205	0.0006535767766164028	0.0006458928973717135	0.0006806612078190388	0.0006710113014227077	0.0007368948173522445	0.0007228901522931771	0.080562956243993	0.07573063387990331	-1.931342347918398e-05	-0.00021880964031781303	-1.9086480750416662e-05	-0.0002162385137662176
4.950034380490085	0.0005825886308265198	0.0005795970120786397	0.0006274587361616786	0.0006215542079875447	0.0006530064514705864	0.0006453292738203798	0.0006800676766732668	0.0006704261554647669	0.0007362531809043577	0.0007222606200781403	0.08056419717310845	0.07573179996608244	-1.9160911431732874e-05	-0.00021838979091956534	-1.8935762234139827e-05	-0.00021582361417922524
4.979860827745887	0.0005820797772004217	0.0005790908257584158	0.0006269113915213549	0.0006210120331651151	0.00065243722289992	0.0006447667339159627	0.0006794752919370669	0.0006698421393614557	0.0007356127951132647	0.0007216323138276676	0.08056545299803498	0.07573298004965777	-1.900945358115219e-05	-0.0002179690254940081	-1.8786085524604562e-05	-0.00021540780949416694
5.009866994350591	0.0005815718936982513	0.0005785856051370844	0.0006263650988981076	0.0006204709006566137	0.000651869093299978	0.0006442052800254551	0.000678884056156005	0.0006692592556187605	0.000734973662844997	0.0007210052363426469	0.08056672389854991	0.07573417429956335	-1.88590428700907e-05	-0.0002175473396706512	-1.8637443647438398e-05	-0.0002149910953937323
5.040053963203681	0.0005810649823481517	0.0005780813522387939	0.0006258198605590985	0.0006199308127101366	0.000651302065077804	0.0006436449145271761	0.0006782939718881813	0.000668677506754984	0.0007343357869804487	0.0007203793904384217	0.0805680100566153	0.07573538288678461	-1.870967228549507e-05	-0.00021712472903150093	-1.848982967205849e-05	-0.00021457346751370399
5.070422823729659	0.0005805590451872072	0.0005775780690966658	0.000625275678782091	0.0006193917715843086	0.0006507361406520252	0.0006430856398108907	0.0006777050417043636	0.000668096895300876	0.0007336991704155344	0.0007197547789449433	0.08056931165639487	0.07573660598437557	-1.8561334858401696e-05	-0.00021670118911122638	-1.8343236711397537e-05	-0.00021415492144266635
5.100974671917351	0.0005800540842615427	0.0005770757577528882	0.0006247325558555656	0.0006188537795483946	0.0006501713224529856	0.000642527458277937	0.000677117268188129	0.0006675174237997732	0.0007330638160613597	0.0007191314047069374	0.08057062888428365	0.07573784376749272	-1.84140236635863e-05	-0.00021627671539571625	-1.8197657921707744e-05	-0.00021373545272193595
5.131710610359471	0.0005795501016264132	0.0005765744202588116	0.0006241904940788242	0.0006183168388824097	0.0006496076129228666	0.0006419703723413453	0.0006765306539359977	0.0006669390948077287	0.0007324297268443804	0.000718509270584058	0.08057196192894417	0.07573909641341804	-1.826773181944595e-05	-0.00021585130332343883	-1.8053086502335322e-05	-0.00021331505684592245
5.1626317482924104	0.0005790470993462992	0.000576074058675043	0.000623649495762114	0.0006177809518772371	0.0006490450145158143	0.0006414143844259636	0.0006759452015575725	0.000666361910893649	0.000731796905706571	0.0007178883794510521	0.08057331098132064	0.07574036410157776	-1.8122452487690302e-05	-0.00021542494828427627	-1.7909515695371803e-05	-0.00021289372926033834
5.193739201636265	0.0005785450794950073	0.0005755746750715438	0.0006231095632267382	0.0006172461208347408	0.0006484835296980657	0.0006408594969685865	0.000675360913675682	0.0006657858746394355	0.0007311653556055949	0.0007172687341979236	0.08057467623467957	0.07574164701357945	-1.797817887307443e-05	-0.0002149976456191638	-1.776693878550485e-05	-0.00021247146536312878
5.225034093035115	0.0005780440441557598	0.0005750762715277238	0.0006225706988051725	0.000616712348067877	0.0006479231609480777	0.0006403057124180754	0.0006747777929265139	0.0006652109886401176	0.0007305350795149678	0.0007166503377300927	0.0805760578846249	0.07574294533323545	-1.7834904223294756e-05	-0.00021456939062129698	-1.7625349099792756e-05	-0.00021204826050448544
5.256517551897525	0.000577543995421294	0.0005745788501325403	0.0006220329048411781	0.0006161796359008165	0.0006473639107566473	0.0006397530332354873	0.0006741958419597622	0.0006646372555039908	0.0007299060804242308	0.0007160331929685654	0.08057745612914276	0.07574425924657949	-1.7692621828550165e-05	-0.0002141401785339253	-1.7484740007331356e-05	-0.00021162410998545877
5.288190714437326	0.0005770449353939579	0.0005740824129845923	0.0006214961836899231	0.0006156479866690506	0.0006468057816270521	0.0006392014618942031	0.0006736150634387636	0.000664064677852761	0.0007292783613391184	0.0007154173028500945	0.08057887116861334	0.07574558894191655	-1.7551325021316483e-05	-0.00021371000454971367	-1.7345104919084045e-05	-0.00021119900905838818
5.320054723714605	0.0005765468661858088	0.0005735869621922213	0.0006209605377180976	0.000615117402719519	0.0006462487760751736	0.0006386510008800527	0.0006730354600406462	0.0006634932583216771	0.0007286519252817328	0.0007148026703273496	0.0805803032058525	0.07574693460982111	-1.7411007176343016e-05	-0.00021327886381386496	-1.7206437287649312e-05	-0.00021077295292692977
5.352110729676963	0.000576049789918707	0.0005730924998736047	0.0006204259693040293	0.0006145878864107148	0.0006456928966296218	0.0006381016526914442	0.0006724570344564647	0.0006629229995596774	0.0007280267752907139	0.0007141892983690826	0.0805817524461341	0.0757482964431925	-1.727166171018417e-05	-0.0002128467514206922	-1.7068730606988394e-05	-0.00021034593674501556
5.384359889201005	0.0005755537087244172	0.0005725990281568591	0.0006198924808378034	0.0006140594401128136	0.0006451381458318758	0.0006375534198394942	0.0006718797893913545	0.0006623539042295305	0.0007274029144214144	0.000713577189960299	0.08058321909723046	0.07574967463726437	-1.713328208094271e-05	-0.00021241366241341042	-1.693197841217721e-05	-0.00020991795561692284
5.41680336613411	0.0005750586247447053	0.0005721065491801351	0.0006193600747213856	0.0006135320662077831	0.0006445845262364102	0.0006370063048481568	0.0006713037275646687	0.0006617859750079756	0.0007267803457460763	0.0007129663481024253	0.0805847033694261	0.0757510693896425	-1.6995861788228137e-05	-0.00021197959178616277	-1.6796174279238088e-05	-0.00020948900459727415
5.44944233133642	0.0005745645401314362	0.0005716150650917176	0.0006188287533687332	0.0006130057670895055	0.0006440320404108244	0.0006364603102543533	0.0006707288517101269	0.0006612192145858662	0.0007261590723540054	0.0007123567758134823	0.08058620547556448	0.07575248090032949	-1.6859394372764624e-05	-0.00021154453448153643	-1.666131182484834e-05	-0.00020905907869052387
5.482277962723094	0.0005740714570466736	0.0005711245780501266	0.0006182985192059223	0.0006124805451638964	0.0006434806909359825	0.0006359154386081044	0.0006701551645759637	0.0006606536256683173	0.0007255390973517485	0.0007117484761282563	0.08058772563107178	0.07575390937175917	-1.6723873416163784e-05	-0.0002111084853909928	-1.6527384706133824e-05	-0.00020862817285074997
5.515311445306831	0.0005735793776627785	0.0005706350902242135	0.0006177693746712649	0.0006119564028490242	0.0006429304804061401	0.000635371692472661	0.0006695826689250722	0.0006600892109748447	0.0007249204238632713	0.0007111414520984703	0.08058926405398717	0.0757553550088188	-1.6589292540740777e-05	-0.00021067143935474264	-1.6394386620396592e-05	-0.0002081962819809463
5.548543971240616	0.0005730883041625109	0.0005701466037932667	0.0006172413222154336	0.0006114333425752332	0.0006423814114290851	0.0006348290744246399	0.0006690113675351571	0.0006595259732395172	0.0007243030550301426	0.0007105357067929639	0.080590820964997	0.07575681801888388	-1.6455645409294006e-05	-0.0002102333911616766	-1.6262311304953564e-05	-0.0002077634009335083
5.581976739860765	0.000572598238739127	0.000569659120947107	0.0006167143643015778	0.0006109113667852609	0.0006418334866262646	0.0006342875870541523	0.0006684412631988829	0.0006589639152110998	0.0007236869940117082	0.0007099312432978641	0.08059239658747398	0.0757582986118509	-1.6322925724836235e-05	-0.00020979433554881022	-1.6131152536850296e-05	-0.00020732952450938646
5.615610957730194	0.0005721091835964829	0.0005691726438861927	0.0006161885034054535	0.0006103904779343616	0.0006412867086329286	0.0006337472329649432	0.0006678723587240222	0.0006584030396532012	0.0007230722439852808	0.0007093280647167638	0.0805939911474953	0.07575979700016375	-1.619112723028754e-05	-0.0002093542671999099	-1.6000904132619856e-05	-0.0002068946474576422
5.649447838681973	0.0005716211409491338	0.00056868717482172	0.0006156637420155422	0.0006098706784904314	0.0006407410800982642	0.0006332080147745232	0.0006673046569336088	0.0006578433493444259	0.0007224588081463187	0.0007087261741709021	0.08059560487388592	0.07576131339884717	-1.6060243708379898e-05	-0.00020891318074683918	-1.5871559948130165e-05	-0.00020645876447589195
5.6834886038631165	0.000571134113022436	0.0005682027159757245	0.0006151400826331764	0.0006093519709341277	0.0006401966036855321	0.000632669935114305	0.0006667381606660916	0.0006572848470785167	0.0007218466897086104	0.0007081255747993391	0.08059723799825166	0.07576284802553299	-1.5930268981454235e-05	-0.0002084710707698223	-1.574311387830124e-05	-0.00020602187020958562
5.717734481778674	0.0005706481020526481	0.0005677192695811835	0.0006146175277726614	0.0006088343577589939	0.0006396532820721999	0.0006321329966297394	0.0006661728727754833	0.0006567275356645126	0.0007212358919044637	0.00070752626975914	0.08059889075501164	0.07576440110050331	-1.5801196910995505e-05	-0.00020802793179387769	-1.5615559856857128e-05	-0.0002055839592511738
5.75218670833605	0.0005701631102870363	0.0005672368378821215	0.0006140960799614055	0.0006083178414715883	0.0006391111179500966	0.0006315972019804553	0.0006656087961315196	0.0006561714179268976	0.0007206264179848899	0.0007069282622255575	0.08060056338143115	0.0757659728467102	-1.5673021397589332e-05	-0.00020758375829103837	-1.548889185615243e-05	-0.00020514502614067676
5.786846526889619	0.0005696791399839726	0.000566755423133711	0.0006135757417400429	0.0006078024245916007	0.0006385701140255345	0.0006310625538403937	0.000665045933619811	0.0006556164967057505	0.0007200182712197953	0.0007063315553922106	0.08060225611765785	0.07576756348981971	-1.554573638079884e-05	-0.0002071385446812818	-1.536310388691904e-05	-0.00020470506536486577
5.821715188285586	0.000569196193413042	0.0005662750276023777	0.0006130565156625598	0.0006072881096519872	0.0006380302730194591	0.0006305290548979513	0.0006644842881420004	0.000655062774856902	0.0007194114548981704	0.0007057361524712749	0.08060396920675912	0.0757691732582362	-1.541933583862516e-05	-0.0002066922853280473	-1.5238189998061438e-05	-0.00020426407135705482
5.856793950907131	0.0005687142728551452	0.0005657956535659053	0.0006125384042964238	0.0006067748991990935	0.0006374915976675942	0.0006299967078561161	0.000663923862615921	0.0006545102552520858	0.0007188059723282795	0.000705142056693663	0.08060570289475563	0.07577080238313649	-1.5293813787550792e-05	-0.0002062449745418582	-1.5114144276419036e-05	-0.00020382203849705904
5.892084080719833	0.0005682333806026013	0.0005653173033135392	0.000612021410222712	0.0006062627957927779	0.000636954090720573	0.0006294655154326108	0.0006633646599757528	0.0006539589407790969	0.0007182018268378554	0.0007045492713092146	0.08060745743065613	0.07577245109851496	-1.5169164282239495e-05	-0.00020579660657839283	-1.4990960846551077e-05	-0.00020337896111038978
5.927586851317345	0.0005677535189592546	0.0005648399791460923	0.0006115055360362378	0.0006057518020065449	0.0006364177549440929	0.0006289354803600327	0.0006628066831721825	0.0006534088343419445	0.0007175990217742932	0.0007039577995868833	0.08060923306649631	0.0757741196412045	-1.5045381415230985e-05	-0.000205347175637402	-1.4868633870478154e-05	-0.00020293483346778274
5.963303543967366	0.0005672746902405807	0.0005643636833760536	0.0006109907843456828	0.0006052419204276753	0.0006358825931190526	0.0006284066053859998	0.0006622499351725642	0.000652859938861014	0.0007169975605048475	0.0007033676448149303	0.08061103005737495	0.07577580825091615	-1.4922459316817765e-05	-0.00020489667586369442	-1.4747157547538234e-05	-0.00020248964978561435
5.999235447657878	0.0005667968967737878	0.0005638884183276898	0.000610477157773724	0.0006047331536573492	0.000635348608041702	0.000627878893273288	0.000661694418961081	0.000652312257273221	0.0007163974464168258	0.0007027788103011091	0.08061284866149464	0.07577751717027813	-1.4800392154800529e-05	-0.0002044451013464288	-1.4626526114142058e-05	-0.00020204340422565192
6.035383859143656	0.0005663201408979268	0.0005634141863371552	0.0006099646589571681	0.00060422550431078	0.0006348158025237823	0.0006273523467999792	0.0006611401375389045	0.00065176579253217	0.0007157986829177884	0.0007021912993728604	0.08061468914019228	0.07577924664486418	-1.467917413430428e-05	-0.00020399244611915557	-1.45067338435112e-05	-0.00020159609089345776
6.071750082993084	0.0005658444249639977	0.0005629409897526005	0.0006094532905470826	0.000603718975017347	0.0006342841793926764	0.0006268269687596066	0.0006605870939243648	0.0006512205476083203	0.0007152012734357508	0.0007016051153775103	0.0806165517579873	0.07578099692323642	-1.455879949739669e-05	-0.00020353870415741604	-1.438777504548204e-05	-0.00020114770383891645
6.108335431635222	0.000565369751335055	0.0005624688309342775	0.000608943055208928	0.0006032135684207229	0.0006337537414915608	0.0006263027619612994	0.0006600352911531078	0.0006506765254891429	0.0007146052214193818	0.0007010202616824598	0.08061843678260985	0.07578276825698041	-1.443926252308464e-05	-0.0002030838693812681	-1.426964406632536e-05	-0.00020069823705613776
6.145141225407182	0.000564896122386316	0.0005619977122546488	0.0006084339556226871	0.0006027092871790122	0.0006332244916795435	0.0006257797292299296	0.0006594847322782631	0.000650133729179284	0.0007140105303382087	0.0007004367416753841	0.08062034448505079	0.07578456090073617	-1.432055752699328e-05	-0.0002026279356534405	-1.4152335288508677e-05	-0.0002002476844826795
6.182168792601758	0.0005644235405052708	0.0005615276360984988	0.000607925994483007	0.0006022061339648779	0.000632696432831825	0.0006252578734062599	0.000658935420370615	0.0006495921617007297	0.0007134172036828195	0.0006998545587644312	0.08062227513959554	0.07578637511224556	-1.420267886108155e-05	-0.00020217089677809774	-1.4035843130458595e-05	-0.00019979603999899231
6.2194194695153895	0.0005639520080917894	0.00056105860486304	0.0006074191744993287	0.0006017041114656784	0.0006321695678398435	0.0006247371973470943	0.0006583873585187646	0.0006490518260929708	0.0007128252449650728	0.0006992737163784215	0.08062422902386268	0.07578821115238764	-1.4085620913633495e-05	-0.00020171274650339355	-1.3920162046380385e-05	-0.00019934329742851697
6.256894600496366	0.00056348152755823	0.0005605906209580259	0.0006069134983960214	0.0006012032223836063	0.0006316438996114213	0.0006242177039254243	0.0006578405498293025	0.0006485127254131666	0.0007122346577182995	0.0006986942179670478	0.08062620641885505	0.07579006928520617	-1.396937810878296e-05	-0.00020125347851721043	-1.3805286526058502e-05	-0.0001988894505374067
6.294595537993358	0.0005630121013295506	0.0005601236868058591	0.0006064089689125257	0.0006007034694358165	0.0006311194310709327	0.0006236993960305823	0.000657294997426977	0.0006479748627363135	0.0007116454454975167	0.0006981160670010778	0.08062820760898427	0.07579194977796515	-1.3853944906475416e-05	-0.00020079308644960214	-1.3691211094599837e-05	-0.00019843449303354188
6.332523642604218	0.0005625437318434195	0.0005596578048417044	0.0006059055888034813	0.0006002048553545695	0.0006305961651594387	0.0006231822765683917	0.0006567507044548661	0.0006474382411554131	0.0007110576118796369	0.0006975392669725609	0.0806302328821317	0.07579385290117426	-1.3739315802292762e-05	-0.00020033156387259943	-1.3577930312248104e-05	-0.00019797841856648846
6.370680283125076	0.0005620764215503248	0.0005591929775136004	0.0006054033608388762	0.0005997073828873634	0.0006300741048348546	0.0006226663484613214	0.0006562076740745519	0.0006469028637816432	0.0007104711604636804	0.0006969638213950324	0.08063228252967457	0.07579577892864313	-1.3625485326971068e-05	-0.00019986890429628257	-1.3465438774173943e-05	-0.00019752122072726197
6.40906683659976	0.0005616101729136859	0.000558729207282571	0.000604902287804174	0.000599211054797077	0.0006295532530721056	0.000622151614648637	0.0006556659094662919	0.0006463687337445239	0.0007098860948709881	0.0006963897338037196	0.08063435684654266	0.0757977281375046	-1.3512448046572312e-05	-0.00019940510117351373	-1.3353731110284095e-05	-0.0001970628930478835
6.447684688369473	0.0005611449884099677	0.0005582664966227398	0.0006044023725004648	0.0005987158738621056	0.0006290336128632697	0.0006216380780865572	0.0006551254138291939	0.0006458358541920941	0.0007093024187454391	0.0006958170077557532	0.08063645613124738	0.07579970080826917	-1.3400198562028148e-05	-0.00019894014789624548	-1.3242801984995889e-05	-0.00019660342900083838
6.486535232122802	0.0005606808705287894	0.0005578048480214391	0.0006039036177445956	0.0005982218428764996	0.000628515187217753	0.0006211257417484075	0.0006545861903813951	0.0006453042282910805	0.0007087201357536666	0.000695245646830376	0.08063858068594315	0.07580169722486235	-1.3288731508888374e-05	-0.0001984740377944938	-1.3132646097004791e-05	-0.00019614282199854893
6.525619869945995	0.0005602178217730417	0.0005573442639793315	0.0006034060263693211	0.0005977289646501104	0.0006279979791624372	0.0006206146086247809	0.0006540482423602374	0.0006447738592270747	0.0007081392495852785	0.0006946756546291575	0.08064073081645574	0.07580371767466282	-1.3178041557312253e-05	-0.0001980067641385863	-1.3023258179133482e-05	-0.00019568106539327723
6.564940012373588	0.0005597558446589976	0.0005568847470105183	0.0006029096012234405	0.0005972372420087274	0.0006274819917418437	0.0006201046817236907	0.0006535115730224464	0.0006442447502047083	0.0007075597639530755	0.0006941070347762047	0.08064290683233563	0.07580576244855178	-1.3068123411766677e-05	-0.00019753832013778838	-1.2914632998138435e-05	-0.00019521815247749985
6.604497078439295	0.0005592949417164258	0.0005564262996426545	0.0006024143451719373	0.0005967466777942181	0.0006269672280182883	0.0006195959640707295	0.0006529761856443082	0.0006437169044478249	0.0007069816825932729	0.0006935397909183769	0.0806451090469055	0.07580783184095267	-1.295897181075728e-05	-0.00019706869893844348	-1.280676535440374e-05	-0.0001947540764813127
6.644292495727218	0.0005588351154887106	0.0005559689244170727	0.0006019202610961351	0.0005962572748646841	0.0006264536910720545	0.0006190884587092359	0.0006524420835218621	0.0006431903251996655	0.0007064050092657332	0.0006929739267255114	0.08064733777730428	0.07580992614986576	-1.2850581526709613e-05	-0.00019659789362518054	-1.2699650081840486e-05	-0.0001942888305740409
6.684327700423376	0.0005583763685329603	0.0005555126238888862	0.0006014273518938323	0.0005957690360945859	0.0006259413840015421	0.0006185821687004447	0.0006519092699710651	0.0006426650157230412	0.0007058297477541785	0.0006924094458906286	0.08064959334452389	0.0758120456769345	-1.2742947365743627e-05	-0.00019612589722008134	-1.2593282047655176e-05	-0.00019382240786305904
6.724604137367524	0.0005579187034201309	0.0005550574006271204	0.0006009356204794504	0.0005952819643749069	0.0006254303099234458	0.00061807709712366	0.0006513777483279956	0.0006421409793005187	0.0007052559018664322	0.0006918463521301674	0.08065187607348195	0.07581419072746629	-1.2636064167413467e-05	-0.00019565270268133428	-1.2487656152132022e-05	-0.00019335480139330563
6.76512326010531	0.0005574621227351353	0.0005546032572148189	0.0006004450697841842	0.0005947960626132858	0.0006249204719729092	0.0006175732470764083	0.0006508475219490222	0.000641618219234597	0.0007046834754346377	0.0006912846491841963	0.08065418629304076	0.07581636161049275	-1.252992680462247e-05	-0.00019517830290453897	-1.238276732847942e-05	-0.00019288600414733847
6.805886530940724	0.0005570066290769661	0.0005541501962491694	0.0005999557027561462	0.0005943113337341727	0.0006244118733036974	0.0006170706216746104	0.0006503185942110002	0.000641096738847894	0.0007041124723154966	0.0006907243408166432	0.0806565243360751	0.07581855863880653	-1.2424530183368157e-05	-0.00019470269072158208	-1.2278610542553262e-05	-0.00019241600904394696
6.846895420988873	0.0005565522250588095	0.0005536982203416177	0.0005994675223605166	0.0005938277806789704	0.0006239045170883574	0.0006165692240527425	0.0006497909685114568	0.0006405765414833313	0.0007035428963904986	0.0006901654308155204	0.08065889053951728	0.07582078212901838	-1.231986924248897e-05	-0.00019422585889919408	-1.217518079276933e-05	-0.00019194480893920673
6.888151410229076	0.0005560989133081658	0.0005532473321179898	0.0005989805315796909	0.0005933454064061887	0.0006233984065183972	0.000616069057364002	0.000649264648268777	0.0006400576305043153	0.000702974751566158	0.0006896079229931503	0.08066128524440193	0.07582303240158822	-1.2215938953476918e-05	-0.00019374780013878268	-1.2072473109791051e-05	-0.0001914723966243287
6.92965598755826	0.0005556466964669709	0.0005527975342186124	0.0005984947334134377	0.0005928642138915886	0.0006228935448044476	0.0006155701247804807	0.0006487396369224038	0.0006395400092949313	0.0007024080417742533	0.0006890518211864012	0.08066370879592283	0.0758253097808927	-1.211273432041339e-05	-0.00019326850707822307	-1.1970482556405461e-05	-0.0001909987648263528
6.971410650844719	0.0005551955771917094	0.0005523488292984318	0.0005980101308790387	0.0005923842061283404	0.0006223899351764325	0.0006150724294933262	0.0006482159379330181	0.0006390236812601259	0.00070184277097206	0.0006884971292569112	0.08066616154348204	0.07582761459525239	-1.2010250379601399e-05	-0.00019278797228818034	-1.1869204227332383e-05	-0.00019052390620762083
7.01341690698215	0.000554745558153541	0.000551901220027137	0.0005975267270114531	0.0005919053861271684	0.0006218875808837481	0.0006145759747129179	0.0006476935547827438	0.000638508649825901	0.0007012789431425994	0.000687943851091326	0.08066864384074034	0.07582994717699787	-1.1908482199424197e-05	-0.00019230618827315027	-1.1768633248985909e-05	-0.00019004781336469379
7.055676271944047	0.0005542966420384197	0.000551454709089281	0.0005970445248634627	0.0005914277569165077	0.0006213864851954303	0.0006140807636690344	0.000647172490975333	0.0006379949184395022	0.0007007165622948764	0.0006873919906015348	0.08067115604566887	0.07583230786250841	-1.1807424880222114e-05	-0.0001918231474716814	-1.1668764779313931e-05	-0.00018957047882850464
7.098190270838397	0.0005538488315472132	0.0005510092991844049	0.0005965635275058312	0.0005909513215426575	0.0006208866514003306	0.0006135867996110285	0.0006466527500363722	0.0006374824905696128	0.0007001556324641264	0.0006868415517249058	0.08067369852060943	0.07583469699226399	-1.1707073553993315e-05	-0.0001913388422544321	-1.1569594007588245e-05	-0.0001890918950634285
7.1409604379627405	0.0005534021293958296	0.0005505649930271597	0.0005960837380274586	0.0005904760830699353	0.0006203880828072946	0.0006130940858079998	0.0006461343355134724	0.0006369713697065508	0.000699596157712064	0.0006862925384245266	0.08067627163231728	0.0758371149109017	-1.1607423384303595e-05	-0.000190853264925267	-1.147111615425276e-05	-0.00018861205446740748
7.183988316859528	0.0005529565383153361	0.0005501217933474317	0.0005956051595355377	0.0005900020445808329	0.0006198907827453321	0.0006126026255489683	0.0006456172509764736	0.0006364615593624595	0.0006990381421271283	0.0006857449546894441	0.08067887575202452	0.07583956196725912	-1.150846956599668e-05	-0.000190366407719203	-1.1373326470687575e-05	-0.0001881309493709793
7.227275460371831	0.0005525120610520856	0.0005496797028904667	0.0005951277951557113	0.000589529209176174	0.0006193947545638064	0.0006121124221430528	0.0006451015000176437	0.0006359530630715082	0.0006984815898247399	0.0006851988045349106	0.08068151125549194	0.07584203851442958	-1.1410207325045912e-05	-0.00018987826280256193	-1.127622023903204e-05	-0.00018764857203661112
7.270823430699384	0.000552068700367838	0.0005492387244169968	0.0005946516480322326	0.0005890575799752714	0.000618900001632603	0.0006116234789196473	0.0006445870862518822	0.0006354458843900903	0.0006979265049475487	0.0006846540920026267	0.0806841785230642	0.07584454490981576	-1.1312631918395516e-05	-0.0001893888222730955	-1.1179792772017354e-05	-0.00018716491465896323
7.31463379945495	0.0005516264590398899	0.0005487988607033658	0.0005941767213281229	0.0005885871601160881	0.0006184065273423192	0.0006111357992285991	0.0006440740133169235	0.0006349400268970234	0.0006973728916656936	0.000684110821160989	0.08068687793972784	0.07584708151517842	-1.1215738633732486e-05	-0.0001888980781587779	-1.10840394127662e-05	-0.00018667996936379272
7.358708147721062	0.0005511853398611949	0.0005483601145416546	0.0005937030182253363	0.0005881179527553912	0.0006179143351044385	0.0006106493864403896	0.0006435622848735436	0.0006344354941937507	0.0006968207541770589	0.0006835689961053406	0.08068960989516481	0.07584964869670102	-1.1119522789322656e-05	-0.00018840602241762539	-1.0988955534603669e-05	-0.00018619372820762037
7.403048066107065	0.0005507453456404935	0.0005479224887398125	0.0005932305419249146	0.0005876499610689228	0.0006174234283515206	0.0006101642439463151	0.000643051904605767	0.0006339322899045438	0.0006962700967075336	0.0006830286209582231	0.08069237478382074	0.07585224682502552	-1.1023979733754824e-05	-0.00018791264693621135	-1.0894536540856023e-05	-0.0001857061831769119
7.447655154806527	0.0005503064792024395	0.0005474859861217834	0.0005927592956471613	0.0005871831882515543	0.0006169338105373851	0.0006096803751586716	0.0006425428762210782	0.0006334304176767112	0.0006957209235112776	0.0006824896998696303	0.08069517300494933	0.07585487627532841	-1.0929104845846214e-05	-0.00018741794353045738	-1.0800777864728404e-05	-0.00018521732618850817
7.49253102365499	0.0005498687433877269	0.0005470506095276345	0.0005922892826317927	0.0005867176375174532	0.0006164454851372961	0.0006091977835109331	0.0006420352034506261	0.0006329298811807987	0.000695173238870979	0.0006819522370172605	0.0806980049626836	0.07585753742736037	-1.0834893534449053e-05	-0.00018692190394527242	-1.070767496903248e-05	-0.00018472714908777943
7.537677292188054	0.0005494321410532202	0.0005466163618136892	0.0005918205061381169	0.0005862533121002477	0.0006159584556481479	0.0006087164724579461	0.0006415288900494465	0.0006324306841108071	0.0006946270470981291	0.0006814162366067824	0.08070087106609077	0.07586023066551666	-1.0741341238212042e-05	-0.00018642451985277642	-1.0615223346066745e-05	-0.00018423564364893064
7.583095589699846	0.0005489966750720815	0.0005461832458526533	0.0005913529694451892	0.0005857902152531916	0.0006154727255886595	0.0006082364454761068	0.0006410239397966648	0.0006319328301843899	0.0006940823525332866	0.0006808817028720882	0.08070377172923217	0.07586295637887898	-1.0648443425381737e-05	-0.00018592578285170358	-1.0523418517456064e-05	-0.00018374280157511247
7.628787555301809	0.000548562348333901	0.00054575126453375	0.0005908866758519837	0.0005853283502493309	0.0006149882984995628	0.0006077577060635545	0.0006405203564957185	0.0006314363231430731	0.0006935391595463492	0.000680348640075559	0.08070670737122979	0.07586571496128527	-1.0556195593675044e-05	-0.0001854256844677632	-1.043225603387498e-05	-0.00018324861449589558
7.674754837981857	0.0005481291637448303	0.0005453204207628515	0.0005904216286775685	0.0005848677203816736	0.0006145051779437953	0.0006072802577403621	0.0006400181439745772	0.0006309411667524696	0.0006929974725368307	0.0006798170525083314	0.08070967841632237	0.0758685068113878	-1.0464593270156052e-05	-0.00018492421615401433	-1.0341731474971388e-05	-0.00018275307396876939
7.720999096663877	0.0005476971242277088	0.0005448907174626095	0.0005899578312612628	0.0005844083289633561	0.0006140233675066868	0.0006068041040487219	0.0006395173060859536	0.0006304473648024866	0.0006924572959341343	0.000679286944490562	0.08071268529393721	0.075871332332706	-1.0373632010935059e-05	-0.0001844213692884511	-1.0251840449134082e-05	-0.00018225617147758777
7.767522000267617	0.0005472662327222013	0.0005444621575725929	0.0005894952869628192	0.0005839501793278156	0.0006135428707961646	0.0006063292485531437	0.0006390178467075302	0.0006299549211075478	0.000691918634197832	0.0006787583203716999	0.08071572843874472	0.07587419193369163	-1.028330740095694e-05	-0.00018391713517248998	-1.0162578593295862e-05	-0.00018175789843156986
7.814325227768903	0.0005468364921849282	0.0005440347440494209	0.0005890339991625918	0.000583493274828964	0.0006130636914429468	0.0006058556948406464	0.0006385197697421821	0.0006294638395068125	0.0006913814918179493	0.0006782311845307565	0.08071880829072973	0.07587708602778723	-1.0193615053995936e-05	-0.0001834115050339119	-1.0073941572826851e-05	-0.000181258246166216
7.861410468260233	0.0005464079055895982	0.0005436084798668944	0.0005885739712617085	0.0005830376188413527	0.0006125858331007346	0.000605383446520951	0.0006380230791182002	0.0006289741238643906	0.0006908458733152422	0.0006777055413765795	0.08072192529525928	0.07588001503349343	-1.0104550612417135e-05	-0.00018290447002486387	-9.985925081308113e-06	-0.00018075720594146194
7.908779421011744	0.0005459804759271453	0.0005431833680161395	0.0005881152066822501	0.0005825832147603581	0.0006121092994464137	0.0006049125072266819	0.0006375277787895166	0.0006284857780695706	0.000690311783241491	0.0006771813953481334	0.0807250799031395	0.07588297937442257	-1.0016109746858147e-05	-0.00018239602121890297	-9.898524840355576e-06	-0.00018025476894145687
7.956433795532517	0.0005455542062058626	0.0005427594115057374	0.0005876577088674209	0.0005821300660023453	0.0006116340941802635	0.0006044428806135609	0.000637033872735935	0.0006279988060370375	0.0006897792261797824	0.000676658750914774	0.08072827257069441	0.07588597947937034	-9.928288156199616e-06	-0.00018188614961305027	-9.811736599469115e-06	-0.0001797509262742858
8.004375311632296	0.0005451290994515385	0.0005423366133618663	0.0005872014812817323	0.0005816781760048531	0.0006111602210261472	0.0006039745703606105	0.0006365413649633592	0.0006275132117071028	0.0006892482067448069	0.000676137612576534	0.08073150375982344	0.07588901578237525	-9.841081567373532e-06	-0.00018137484612668064	-9.725556135819179e-06	-0.00017924566897035976
8.052605699483543	0.0005447051587075963	0.0005419149766284407	0.0005867465274111759	0.0005812275482267692	0.0006106876837317262	0.0006035075801703554	0.0006360502595040287	0.0006270289990459324	0.0006887187295831509	0.0006756179848644069	0.08073477393808359	0.07589208872278715	-9.754485735144654e-06	-0.00018086210160057903	-9.639979254131431e-06	-0.0001787389879834428
8.101126699683881	0.0005442823870352254	0.0005414945043672458	0.0005862928507634073	0.0005807781861485074	0.0006102164860686567	0.0006030419137690213	0.0006355605604167466	0.0006265461720457694	0.0006881907993735899	0.0006750998723406309	0.08073808357874505	0.07589519874532663	-9.668496441972603e-06	-0.00018034790679644086	-9.555001786504605e-06	-0.00017823087418920858
8.149940063318896	0.0005438607875135259	0.0005410751996580827	0.0005858404548679242	0.0005803300932721888	0.0006097466318328054	0.0006025775749067435	0.0006350722717871196	0.0006260647347251726	0.000687664420827393	0.0006745832795989814	0.08074143316087225	0.07589834630016194	-9.583109497785479e-06	-0.00017983225239563694	-9.470619592173712e-06	-0.00017772131838392213
8.199047552025359	0.0005434403632396471	0.0005406570655989078	0.0005853893432762512	0.0005798832731218275	0.0006092781248444528	0.0006021145673577726	0.0006345853977277969	0.0006255846911292463	0.0006871395986886229	0.0006740682112650632	0.08074482316939456	0.07590153184296458	-9.498320739924349e-06	-0.0001793151290006012	-9.386828557421574e-06	-0.00017721031128499487
8.248450938054788	0.0005430211173289237	0.0005402401053059739	0.0005849395195621252	0.0005794377292435074	0.0006088109689485019	0.0006016528949206801	0.0006340999423787062	0.0006251060453298753	0.0006866163377344411	0.0006735546719966029	0.08074825409517104	0.075904755834988	-9.414126032814517e-06	-0.00017879652713127803	-9.303624595360244e-06	-0.00017669784352965234
8.298152004337403	0.0005426030529150214	0.0005398243219139748	0.0005844909873216756	0.0005789934652055719	0.0006083451680147002	0.0006011925614185715	0.0006336159099072999	0.0006246288014259631	0.0006860946427754175	0.0006730426664837498	0.0807517264350775	0.07590801874313007	-9.330521267900474e-06	-0.00017827643722630182	-9.221003645783557e-06	-0.00017618390567447628
8.348152544546481	0.0005421861731500759	0.0005394097185761874	0.0005840437501736155	0.0005785504845988057	0.0006078807259378414	0.000600733570699294	0.000633133304508796	0.0006241529635436699	0.0006855745186558372	0.0006725321994493731	0.08075524069206981	0.07591132104000756	-9.247502363502781e-06	-0.00017775484964312194	-9.13896167501621e-06	-0.00017566848819526582
8.398454363163072	0.0005417704812048367	0.000538996298464617	0.0005835978117594262	0.0005781087910366253	0.0006074176466379877	0.00060027592663565	0.0006326521304064231	0.0006236785358366532	0.0006850559702540175	0.000672023275649366	0.08075879737526391	0.0759146632040224	-9.165065264545719e-06	-0.00017723175465512997	-9.057494675719473e-06	-0.00017515158148567744
8.449059275541144	0.0005413559802688099	0.000538584064770142	0.0005831531757435509	0.0005776683881552638	0.0006069559340606863	0.0005998196331256125	0.0006321723918516725	0.0006232055224863116	0.0006845390024826226	0.0006715158998729509	0.08076239700001094	0.07591804571943972	-9.08320594245407e-06	-0.00017670714245240915	-8.976598666699497e-06	-0.0001746331758562536
8.49996910797308	0.0005409426735504038	0.0005381730207026628	0.0005827098458135819	0.0005772292796139658	0.0006064955921771871	0.0005993646940925432	0.000631694093124547	0.0006227339277020326	0.0006840236202889864	0.0006710100769429921	0.08076604008797869	0.07592146907645636	-9.001920394964905e-06	-0.00017618100314040208	-8.89626969282492e-06	-0.0001741132615351998
8.551185697755594	0.0005405305642770724	0.0005377631694912447	0.0005822678256804526	0.000576791469095174	0.000606036624984667	0.0005989111134854044	0.0006312172385338104	0.000622263755721432	0.0006835098286554273	0.0006705058117162992	0.08076972716722564	0.07592493377127194	-8.92120464602783e-06	-0.00017565332674064627	-8.816503824815233e-06	-0.00017359182866670542
8.602710893256043	0.0005401196556954624	0.0005373545143842693	0.0005818271190786339	0.000576354960304723	0.0006055790365064433	0.0005984588952789849	0.0006307418324172448	0.0006217950108106124	0.0006829976325995834	0.0006700031090839495	0.08077345877228106	0.07592844030617427	-8.841054745534378e-06	-0.00017512410318819283	-8.737297159029135e-06	-0.00017306886730969473
8.654546553979111	0.0005397099510715621	0.0005369470586495846	0.0005813877297663288	0.0005759197569720373	0.0006051228307922116	0.0005980080434741195	0.0006302678791419077	0.0006213276972644106	0.000682487037174734	0.0006695019739716017	0.08077723544422584	0.07593198918960434	-8.761466769214785e-06	-0.00017459332233163427	-8.658645817410764e-06	-0.00017254436743865953
8.706694550633951	0.0005393014536908446	0.00053654080557465	0.000580949661525664	0.0005754858628503225	0.0006046680119182593	0.00059755856209791	0.0006297953831043886	0.0006208618194066483	0.000681978047470134	0.0006690024113398152	0.08078105773077966	0.07593558093623466	-8.682436818494878e-06	-0.0001740609739333404	-8.58054594724423e-06	-0.00017201831894189668
8.759156765201672	0.0005388941668584222	0.0005361357584666933	0.0005805129181628956	0.0005750532817167645	0.0006042145839877015	0.0005971104552039537	0.000629324348731072	0.0006203973815903933	0.0006814706686113484	0.0006685044261843762	0.08078492618637285	0.07593921606705197	-8.603961020306125e-06	-0.00017352704766772364	-8.502993721026982e-06	-0.000171490711621064
8.811935091003267	0.0005384880938991913	0.0005357319206528573	0.0005800775035086035	0.000574622017372727	0.0006037625511307041	0.0005966637268725672	0.000628854780478401	0.000619934388198213	0.0006809649057605894	0.0006680080235366226	0.08078884137224004	0.0759428951094318	-8.5260355268766e-06	-0.00017299153311990667	-8.425985336304141e-06	-0.00017096153519051416
8.865031432767935	0.0005380832381579866	0.0005353292954803571	0.0005796434214178938	0.0005741920736439525	0.0006033119175047272	0.0005962183812110183	0.0006283866828331403	0.0006194728436424394	0.0006804607641170594	0.0006675132084637729	0.08079280385649698	0.07594661859722285	-8.448656515661589e-06	-0.0001724544197865968	-8.349517015496764e-06	-0.00017043077927630934
8.918447706701835	0.00053767960299973	0.0005349278863166305	0.0005792106757705997	0.000573763454380768	0.0006028626872947426	0.0005957744223537543	0.0006279200603126487	0.0006190127523654266	0.0006799582489172943	0.000667019986069261	0.08079681421423704	0.07595038707081471	-8.371820189160585e-06	-0.0001719156970750868	-8.273585005781278e-06	-0.00016989843341619348
8.972185840557227	0.0005372771918095854	0.0005345276965494945	0.0005787792704714911	0.0005733361634582786	0.0006024148647134829	0.000595331854462635	0.000627454917465144	0.0006185541188398184	0.0006794573654355097	0.000666528361493069	0.08080087302759982	0.07595420107723769	-8.295522774680493e-06	-0.00017137535430053474	-8.198185578896927e-06	-0.00016936448705805185
9.02624777370205	0.0005368760079931103	0.000534128729587301	0.0005783492094504735	0.0005729102047765812	0.0006019684540016733	0.0005948906817271685	0.0006269912588699829	0.000618096947568816	0.000678958118983957	0.0006660383399120694	0.08080498088588241	0.07595806117023464	-8.219760524257567e-06	-0.00017083338068735188	-8.123315030989647e-06	-0.00016882892955941142
9.080635457189915	0.0005364760549764122	0.0005337309888590943	0.0005779204966627991	0.0005724855822609703	0.000601523459428273	0.0005944509083647468	0.0006265290891379296	0.0006176412430864467	0.0006784605149132728	0.0006655499265403663	0.08080913838561052	0.07596196791034182	-8.144529714541188e-06	-0.00017028976536886953	-8.048969682494106e-06	-0.00016829175018716336
9.135350853830497	0.0005360773362063003	0.0005333344778147656	0.0005774931360892754	0.0005720622998621387	0.0006010798852907094	0.0005940125386208828	0.0006260684129114358	0.0006171870099578344	0.0006779645586128393	0.0006650631266296387	0.08081334613063484	0.07596592186498553	-8.069826646497219e-06	-0.00016974449738393904	-7.975145877942014e-06	-0.0001677529381162446
9.190395938260405	0.0005356798551504475	0.0005329391999252161	0.0005770671317364758	0.0005716403615563972	0.0006006377359151367	0.000593575576769454	0.0006256092348649237	0.0006167342527794761	0.0006774702555111472	0.0006645779454694938	0.08081760473222471	0.07596992360855419	-7.995647645345563e-06	-0.0001691975656777922	-7.901839985820745e-06	-0.00016721248242901332
9.245772697014415	0.0005352836152975411	0.0005325451586825129	0.0005766424876369482	0.0005712197713458758	0.000600197015656666	0.0005931400271129412	0.0006251515597050626	0.000616282976179518	0.0006769776110761553	0.000664094388387815	0.08082191480915871	0.07597397372250105	-7.921989060447401e-06	-0.0001686489591024437	-7.829048398431092e-06	-0.00016667037211469393
9.301483128597186	0.0005348886201574464	0.0005321523576000527	0.0005762192078494351	0.0005708005332587468	0.0005997577288996213	0.0005927058939826757	0.0006246953921710613	0.0006158331848180342	0.0006764866308156669	0.000663612460751121	0.08082627698781925	0.07597807279541524	-7.848847265052791e-06	-0.0001680986664134715	-7.756767531716391e-06	-0.00016612659606811409
9.357529243555355	0.0005344948732613639	0.0005317608002127217	0.0005757972964590836	0.0005703826513494291	0.000599319880057787	0.0005922731817390849	0.0006242407370349485	0.0006153848833873089	0.0006759973202776955	0.0006631321679649232	0.08083069190228413	0.07598222142312827	-7.776218656202656e-06	-0.0001675466762707939	-7.684993825119411e-06	-0.0001655811430893439
9.413913064550128	0.000534102378161989	0.0005313704900770612	0.0005753767575776658	0.000569966129698816	0.0005988834735746596	0.0005918418947719414	0.0006237875991018691	0.0006149380766121198	0.0006755096850508458	0.0006626535154740889	0.0808351601944284	0.07598642020878428	-7.704099654550108e-06	-0.00016699297723674067	-7.61372374145225e-06	-0.0001650340018829466
9.47063662643026	0.0005337111384336744	0.0005309814307714267	0.0005749575953437961	0.0005695509724144824	0.0005984485139237046	0.0005914120375006117	0.0006233359832103745	0.0006144927692500276	0.0006750237307646879	0.000662176508763208	0.0808396825140183	0.07599066976295475	-7.632486704243352e-06	-0.0001664375577765248	-7.542953766713316e-06	-0.00016448516105674327
9.527701976305488	0.0005333211576725912	0.000530593625896158	0.0005745398139231514	0.0005691371836309107	0.000598015005608607	0.0005909836143743127	0.0006228858942327192	0.0006140489660916606	0.0006745394630901462	0.000661701153356963	0.08084425951881495	0.0759949707037124	-7.5613762727695655e-06	-0.0001658804062568825	-7.472680409947689e-06	-0.0001639346091210636
9.585111173620431	0.0005329324394968951	0.0005302070790737423	0.0005741234175086963	0.0005687247675097111	0.0005975829531635346	0.0005905566298723638	0.0006224373370751556	0.0006136066719610137	0.000674056887739884	0.0006612274548205019	0.08084889187466122	0.07599932365673862	-7.490764850785758e-06	-0.00016532151094482417	-7.402900203139565e-06	-0.0001633823344885793
9.642866290228868	0.000532544987546885	0.0005298217939489816	0.0005737084103209033	0.0005683137282398435	0.0005971523611533947	0.0005901310885044441	0.0006219903166782414	0.0006131658917157346	0.000673576010468693	0.0006607554187598153	0.08085358025560177	0.07600372925540817	-7.420648951948772e-06	-0.00016476086000662138	-7.333609701001484e-06	-0.0001628283254725138
9.700969410468568	0.000532158805485176	0.0005294377741891629	0.0005732947966079809	0.0005679040700378457	0.0005967232341741035	0.0005897069948108548	0.000621544838017138	0.0006127266302474291	0.0006730968370738929	0.0006602850508221204	0.0808583253439725	0.07600818814089186	-7.351025112830277e-06	-0.00016419844150798724	-7.264805480858977e-06	-0.0001622725702861011
9.75942263123647	0.0005317738969968594	0.0005290550234842242	0.0005728825806461019	0.0005674957971480569	0.0005962955768528409	0.0005892843533627779	0.0006211009061019194	0.0006122888924819566	0.000672619373395726	0.0006598163566962419	0.08086312783050753	0.07601270096225347	-7.281889892736364e-06	-0.00016363424341248045	-7.19648414252913e-06	-0.00016171505704230815
9.818228062064373	0.0005313902657896739	0.0005286735455469281	0.0005724717667396306	0.0005670889138428477	0.0005958693938483291	0.0005888631687625409	0.0006206585259778819	0.0006118526833797336	0.0006721436253177635	0.000659349342113003	0.08086798841444869	0.07601726837654689	-7.213239873560956e-06	-0.00016306825358097798	-7.128642308134106e-06	-0.00016115577375218348
9.877387825195074	0.0005310079155941723	0.0005282933441130311	0.0005720623592213569	0.0005666834244228514	0.00059544468985109	0.0005884434456438837	0.0006202177027258554	0.0006114180079360417	0.00067166959876731	0.0006588840128456169	0.08087290780364725	0.0760218910489198	-7.145071659626218e-06	-0.00016250045976998195	-7.061276621988383e-06	-0.00016059470832441303
9.936904055658934	0.0005306268501638916	0.0005279144229414581	0.0005716543624527276	0.000566279333217194	0.0005950214695837318	0.0005880251886722262	0.0006197784414625176	0.0006109848711813327	0.0006711972997158165	0.0006584203747100848	0.08087788671467082	0.0760265696527129	-7.077381877544642e-06	-0.00016193084963123106	-6.994383750427886e-06	-0.00016003184856418218
9.996778901350961	0.0005302470732755261	0.0005275367858144745	0.0005712477808240817	0.0005658766445837346	0.0005945997378012094	0.000587608402544941	0.0006193407473407168	0.0006105532781815432	0.0006707267341792961	0.0006579584335655968	0.08088292587292369	0.0760313048695585	-7.010167176119304e-06	-0.00016135941071140913	-6.927960381697233e-06	-0.00015946718217238476
10.05701452310831	0.0005298685887290952	0.0005271604365378625	0.0005708426187548873	0.0005654753629092913	0.0005941794992911123	0.000587193091991624	0.0006189046255497862	0.0006101232340384053	0.0006702579082187418	0.0006574981953149339	0.08088802601274439	0.07603609738949517	-6.943424226122687e-06	-0.0001607861304499525	-6.862003225779727e-06	-0.00015890069674466545
10.117613094788254	0.0005294914003481197	0.0005267853789410974	0.0005704388806939837	0.0005650754926098907	0.0005937607588739361	0.0005867792617743736	0.0006184700813158737	0.0006096947438897685	0.0006697908279405547	0.0006570396659048805	0.08089318787752312	0.0760409479110642	-6.877149720266318e-06	-0.0001602109961801601	-6.796509014290672e-06	-0.00015833237977071202
10.178576803346665	0.0005291155119797928	0.0005264116168775221	0.0005700365711198165	0.000564677038130999	0.000593343521403365	0.0005863669166880645	0.0006180371199022662	0.0006092678129099144	0.000669325499496966	0.000656582851326633	0.08089841221982114	0.07604585714141997	-6.81134037291628e-06	-0.00015963399512519683	-6.731474500321251e-06	-0.0001577622186333255
10.239907848916916	0.0005287409274951588	0.0005260391542245282	0.0005696356945406848	0.0005642800039477682	0.0005929277917665637	0.000585956061560631	0.0006176057466097204	0.0006088424463098847	0.0006688619290864745	0.0006561277576162206	0.08090369980147837	0.0760508257964415	-6.745992920015147e-06	-0.00015905511439873177	-6.666896458264182e-06	-0.00015719020060661615
10.301608444889292	0.0005283676507892873	0.000525667994883737	0.0005692362554949858	0.000563884394565281	0.0005925135748844573	0.0005855467012533517	0.0006171759667767967	0.0006084186493378048	0.000668400122954284	0.0006556743908549276	0.08090905139373278	0.07605585460083547	-6.681104119053358e-06	-0.00015847434100607627	-6.60277168374173e-06	-0.00015661631285623923
10.363680817990868	0.0005279956857814506	0.0005252981427811757	0.0005688382585514592	0.0005634902145187916	0.0005921008757120164	0.0005851388406611299	0.0006167477857801931	0.000607996427279213	0.0006679400873927421	0.0006552227571697132	0.08091446777733861	0.07606094428825685	-6.616670748740491e-06	-0.00015789166183932668	-6.539096993424427e-06	-0.0001560405424379796
10.426127208365882	0.0005276250364153031	0.0005249296018674639	0.0005684417083094371	0.0005630974683739823	0.0005916896992385626	0.0005847324847127869	0.0006163212090350907	0.0006075757854573933	0.0006674818287417901	0.000654772862733649	0.08091994974269308	0.07606609560140681	-6.552689608974038e-06	-0.00015730706367848846	-6.475869224896631e-06	-0.00015546287629614186
10.488949869656532	0.0005272557066590607	0.0005245623761179949	0.0005680466093990974	0.0005627061607272079	0.0005912800504880485	0.0005843276383713505	0.0006158962419954903	0.000607156729233714	0.000667025353389411	0.0006543247137663508	0.08092549808994455	0.07607130929216288	-6.489157520725777e-06	-0.000156720533191268	-6.413085236542902e-06	-0.00015488330126377237
10.552151069084381	0.0005268877005056819	0.0005241964695331188	0.000567652966481714	0.0005623162962057454	0.0005908719345193636	0.000583924306634347	0.0006154728901545624	0.0006067392640079594	0.0006665706677720864	0.0006538783165344141	0.08093111362912656	0.0760765861216866	-6.426071325804986e-06	-0.00015613205692957544	-6.350741907381469e-06	-0.00015430180406046656
10.615733087532126	0.0005265210219730495	0.0005238318861383326	0.0005672607842499116	0.0005619278794680568	0.0005904653564266319	0.000583522494534101	0.0006150511590449948	0.00060632339521868	0.000666117778375259	0.0006534336773518651	0.08093679718027845	0.07608192686053983	-6.363427886801193e-06	-0.00015554162133023242	-6.288836136966215e-06	-0.00015371837129221633
10.679698219625935	0.0005261556751041546	0.0005234686299844601	0.0005668700674279252	0.0005615409152040348	0.0005900603213395153	0.0005831222071380283	0.0006146310542393472	0.0006059091283435301	0.0006656666917337942	0.0006529908025806019	0.08094254957357269	0.0760873322888098	-6.301224086948873e-06	-0.00015494921271423656	-6.227364845221017e-06	-0.00015313298944991116
10.744048773818252	0.0005257916639672814	0.0005231067051478482	0.000566480820771859	0.0005611554081352729	0.0005896568344235149	0.000582723449548944	0.0006142125813504075	0.0006054964688996232	0.0006652174144324552	0.0006525496986308541	0.08094837164944267	0.07609280319622011	-6.239456829967849e-06	-0.00015435481728498512	-6.166324972315708e-06	-0.00015254564490829736
10.808787072471103	0.0005254289926561902	0.0005227461157305506	0.0005660930490699452	0.0005607713630153173	0.0005892549008802828	0.0005823262269053602	0.000613795746031548	0.0006050854224438783	0.0006647699531063719	0.0006521103719616347	0.0809542642587108	0.07609834038225949	-6.17812303990023e-06	-0.00015375842112634597	-6.105713478562862e-06	-0.00015195632392553393
10.87391545193992	0.0005250676652903077	0.0005223868658605197	0.0005657067571428111	0.0005603887846299313	0.0005888545259479343	0.0005819305443817964	0.0006133805539770929	0.0006046759945733796	0.0006643243144415284	0.0006516728290812072	0.08096022826272206	0.07610394465630954	-6.117219661033214e-06	-0.00015316001020310166	-6.045527344223506e-06	-0.000151365012640986
10.93943626265785	0.0005247076860149146	0.0005220289596918022	0.0005653219498437446	0.0005600076777973687	0.0005884557149013569	0.0005815364071890895	0.0006129670109226847	0.000604268190925732	0.0006638805051752432	0.0006512370765475512	0.08096626453347788	0.07610961683774974	-6.056743657772458e-06	-0.00015255957035995027	-5.985763569433394e-06	-0.00015077169707504445
11.00535186922059	0.0005243490590013335	0.0005216724014047261	0.0005649386320589603	0.0005596280473686268	0.000588058473052528	0.0005811438205747043	0.0006125551226456514	0.0006038620171794271	0.0006634385320966642	0.0006508031209688365	0.08097237395376813	0.07611535775611705	-5.996692014450383e-06	-0.00015195708731889634	-5.926419174076374e-06	-0.0001501763631284181
11.071664650471687	0.0005239917884471173	0.0005213171952060994	0.0005645568087078708	0.0005592498982277274	0.0005876628057508373	0.0005807527898230474	0.0006121448949653831	0.0006034574790542009	0.0006629984020472563	0.000650370969003895	0.08097855741731107	0.07612116825119918	-5.937061735208221e-06	-0.00015135254667858478	-5.867491197584021e-06	-0.00014957899657946916
11.138376999588447	0.0005236358785762502	0.0005209633453294085	0.0005641764847433624	0.0005588732352919889	0.0005872687183834087	0.0005803633202557921	0.0006117363337437105	0.0006030545823114165	0.0006625601219213168	0.0006499406273627145	0.08098481582888907	0.07612704917318852	-5.877849843938764e-06	-0.000150745933914731	-5.808976698883604e-06	-0.0001489795830844215
11.205491324168262	0.000523281333639328	0.0005206108560350078	0.0005637976651520634	0.0005584980635122899	0.0005868762163754188	0.0005799754172321901	0.0006113294448852802	0.0006026533327544231	0.0006621236986664654	0.0006495121028069135	0.0809911501044901	0.07613300138280836	-5.819053384062585e-06	-0.00015013723437674875	-5.750872756255833e-06	-0.00014837810817627806
11.273010046315514	0.0005229281579137636	0.0005202597316103257	0.000563420354954631	0.0005581243878733582	0.0005864853051904381	0.0005795890861494037	0.0006109242343379495	0.0006022537362289423	0.0006616891392841715	0.0006490854021502442	0.0809975611714491	0.07613902575144173	-5.760669418440438e-06	-0.00014952643328786097	-5.69317646715705e-06	-0.00014777455726248945
11.340935602728974	0.0005225763557039758	0.0005199099763700612	0.0005630445592060207	0.0005577522133940433	0.0005860959903307483	0.000579204332442828	0.000610520708093168	0.0006018557986234442	0.0006612564508302601	0.0006486605322590859	0.08100404996859867	0.07614512316127091	-5.70269502928912e-06	-0.00014891351574450318	-5.635884948155048e-06	-0.00014716891562506496
11.409270444789758	0.00052222593134159	0.0005195615946563852	0.0005626702829957788	0.0005573815451275988	0.0005857082773376862	0.0005788211615864234	0.0006101188721863715	0.0006014595258695321	0.0006608256404154419	0.0006482375000529504	0.08101061744639915	0.07615129450541358	-5.645127317956827e-06	-0.00014829846671315927	-5.5789953347651355e-06	-0.00014656116841861577
11.478017038649782	0.0005218768891856338	0.0005192145908391446	0.0005622975314483161	0.0005570123881619667	0.0005853221717919782	0.000578439579093048	0.000609718732697382	0.0006010649239423315	0.0006603967152058407	0.0006478163125049904	0.08101726456710961	0.07615754068806291	-5.587963404883253e-06	-0.00014768127103109707	-5.522504781359933e-06	-0.0001459513006699803
11.547177865320764	0.0005215292336227372	0.0005188689693160629	0.0005619263097232048	0.0005566447476200624	0.00058493767931408	0.0005780595905147919	0.0006093202957508022	0.0006006719988608792	0.0006599696824235257	0.0006473969766425124	0.08102399230491254	0.07616386262462702	-5.5312004294209155e-06	-0.00014706191340389807	-5.466410460995032e-06	-0.0001453392972758233
11.616755420763786	0.0005211829690673368	0.0005185247345129515	0.0005615566230154623	0.0005562786286600676	0.0005845548055645239	0.0005776812014433222	0.0006089235675164283	0.0006002807566885224	0.0006595445493470563	0.000646979499547503	0.08103080164608721	0.07617026124186937	-5.474835549724132e-06	-0.00014644037840451374	-5.4107095653187914e-06	-0.00014472514300226114
11.686752215979308	0.0005208380999618726	0.0005181818908839107	0.0005611884765558446	0.0005559140364757159	0.0005841735562442635	0.0005773044175102192	0.0006085285542096507	0.0005998912035333156	0.0006591213233120249	0.0006465638883571469	0.08103769358914899	0.07617673747805892	-5.418865942669222e-06	-0.0001458166504734043	-5.355399304461314e-06	-0.00014410882248384882
11.75717077709787	0.000520494630776995	0.0005178404429115415	0.0005608218756111409	0.0005555509762965886	0.0005837939370950209	0.0005769292443873264	0.0006081352620918727	0.0005995033455484261	0.0006587000117116114	0.0006461501502643653	0.08104466914501532	0.07618329228311684	-5.363288803684509e-06	-0.00014519071391566607	-5.300476906884392e-06	-0.00014349032022172026
11.82801364547121	0.0005201525660117683	0.0005175003951071521	0.0005604568254844691	0.0005551894533884134	0.0005834159538996451	0.0005765556877870968	0.0006077436974709226	0.0005991171889325398	0.0006582806219971399	0.0006457382925183467	0.0810517293371574	0.0761899266187579	-5.308101346568166e-06	-0.00014456255289861664	-5.24593961926615e-06	-0.00014286962058254749
11.899283377763982	0.0005198119101938784	0.0005171617520109741	0.0005600933315155801	0.0005548294730533613	0.0005830396124824729	0.0005761837534629485	0.0006073538667014793	0.0005987327399302731	0.0006578631616786476	0.0006453283224250979	0.08105887520175988	0.07619664145864367	-5.253300803501233e-06	-0.0001439321514538211	-5.191784706376143e-06	-0.0001422467077969447
11.970982546046038	0.0005194726678798386	0.00051682451819237	0.0005597313990811547	0.0005544710406303488	0.0005826649187096761	0.0005758134472096187	0.0006069657761854965	0.0005983500048325931	0.0006574476383254512	0.0006449202473479883	0.08106610778789183	0.0762034377885424	-5.198884424851592e-06	-0.00014329949347390014	-5.138009450984284e-06	-0.00014162156595913522
12.043113737885237	0.0005191348436551993	0.000516488698250049	0.0005593710335951096	0.0005541141614953381	0.0005822918784896397	0.0005754447748635217	0.0006065794323726296	0.0005979689899772294	0.0006570340595667276	0.0006445140747083046	0.08107342815766222	0.0762103166064759	-5.14484947902738e-06	-0.00014266456271057326	-5.084611153712525e-06	-0.0001409941790249114
12.115679556440844	0.0005187984421347582	0.000516154296812282	0.0005590122405089071	0.0005537588410616523	0.0005819204977733189	0.0005750777423031131	0.0006061948417606718	0.0005975897017491057	0.0006566224330920945	0.0006441098119858168	0.08108083738638854	0.07621727892287465	-5.091193252406735e-06	-0.00014202734277450613	-5.031587132919499e-06	-0.0001403645308101914
12.188682620557461	0.0005184634679627724	0.0005158213185371204	0.0005586550253118655	0.0005534050847802778	0.0005815507825546174	0.0005747123554492551	0.0006058120108959953	0.0005972121465807656	0.000656212766652205	0.0006437074667193423	0.08108833656276787	0.07622432576074271	-5.037913049204222e-06	-0.0001413878171337285	-4.978934724586461e-06	-0.00013973260498999218
12.26212556485955	0.0005181299258131714	0.0005154897681126126	0.0005582993935314677	0.0005530528981401773	0.0005811827388707543	0.000574348620265587	0.0006054309463739881	0.0005968363309528059	0.0006558050680593423	0.0006433070465073218	0.08109592678904684	0.07623145815581914	-4.985006191331187e-06	-0.00014074596911170523	-4.926651282196725e-06	-0.00013909838509698624
12.336011039846525	0.0005177978203897722	0.000515159650257024	0.0005579453507336829	0.0005527022866686098	0.000580816372802651	0.0005739865427588973	0.0006050516548395086	0.0005964622613943146	0.0006553993451880232	0.0006429085590083999	0.0811036091811954	0.07623867715673277	-4.9324700183059865e-06	-0.00014010178188664235	-4.874734176640253e-06	-0.00013846185452059956
12.41034171198835	0.0005174671564264913	0.000514830969719057	0.0005575929025232783	0.0005523532559314417	0.0005804516904753025	0.0005736261289794985	0.0006046741429873321	0.0005960899444833101	0.000654995605975608	0.0006425120119420095	0.08111138486908585	0.0762459838251746	-4.880301887131254e-06	-0.0001394552384899328	-4.82318079606317e-06	-0.00013782299650488827
12.485120263821853	0.0005171379386875676	0.0005145037312780792	0.0005572420545441483	0.000552005811533472	0.0005800886980581721	0.0005732673850216118	0.0006042984175626112	0.0005957193868471926	0.000654593858422921	0.00064211741308897	0.08111925499666266	0.07625337923606564	-4.828499172140812e-06	-0.00013880632180390817	-4.771988545761944e-06	-0.0001371817941471093
12.560349394047481	0.0005168101719677799	0.0005141779397443408	0.0005568928124796303	0.0005516599591187566	0.0005797274017655743	0.0005729103170237478	0.000603924485361335	0.0005953505951631909	0.0006541941105948734	0.0006417247702920841	0.08112722072213363	0.07626086447771774	-4.777059264923344e-06	-0.0001381550145612559	-4.7211548480962165e-06	-0.00013653823039735946
12.63603181762671	0.0005164838610926624	0.0005138535999592054	0.0005565451820528396	0.0005513157043709284	0.0005793678078570729	0.0005725549311690936	0.0006035523532307976	0.0005949835761588201	0.0006537963706210919	0.0006413340914567463	0.08113528321814262	0.07626844065202053	-4.725979574207034e-06	-0.0001375012993437702	-4.670677142342653e-06	-0.00013589228805609144
12.712170265880024	0.0005161590109187326	0.000513530716795375	0.0005561991690269912	0.0005509730530135331	0.0005790099226378704	0.0005722012336859067	0.0006031820280700681	0.0005946183366123417	0.0006534006466965627	0.0006409453845515561	0.08114344367196853	0.07627610887460347	-4.67525752575115e-06	-0.00013684515858101987	-4.620552884580884e-06	-0.0001352439497727259
12.78876748658549	0.0005158356263337109	0.0005132092951571212	0.0005558547792057413	0.0005506320108103589	0.0005786537524592127	0.0005718492308479093	0.0006028135168304662	0.0005942548833532273	0.0006530069470822754	0.000640558657608941	0.08115170328569651	0.07628387027501385	-4.624890562163891e-06	-0.00013618657454689265	-4.570779547609805e-06	-0.00013459319804494385
12.865826244077915	0.0005155137122567455	0.0005128893399805133	0.0005555120184335148	0.0005502925835657704	0.0005782993037187969	0.0005714989289746855	0.0006024468265160432	0.0005938932232626321	0.0006526152801058738	0.0006401739187257817	0.08116006327642211	0.07629172599690547	-4.574876142874641e-06	-0.00013552552936055284	-4.521354620810533e-06	-0.00013394001521656318
12.943349319348618	0.0005151932736386395	0.0005125708562336525	0.0005551708925958504	0.0005499547771250501	0.0005779465828611705	0.0005711503344320874	0.0006020819641840719	0.0005935333632738665	0.0006522256541623221	0.0006397911760640489	0.08116852487644174	0.07629967719820728	-4.525211743973065e-06	-0.00013486200498361023	-4.472275610034951e-06	-0.00013328438347601224
13.0213395101458	0.0005148743154620778	0.0005122538489169043	0.0005548314076197393	0.0005496185973747359	0.0005775955963781547	0.0005708034536326392	0.000601718936945531	0.0005931753103728778	0.0006518380777145699	0.000639410437851446	0.08117708933344128	0.07630772505131753	-4.475894858097223e-06	-0.00013419598321844084	-4.423540037510731e-06	-0.00013262628485521955
13.099799631075467	0.0005145568427418559	0.0005119383230631343	0.0005544935694739708	0.0005492840502429683	0.000577246350809252	0.0005704582930359501	0.0006013577519656077	0.0005928190715987346	0.0006514525592942283	0.0006390317123820589	0.08118575791070341	0.07631587074328446	-4.426922994364615e-06	-0.00013352744570806208	-4.375145441720338e-06	-0.0001319657012278791
13.178732513703073	0.0005142408605251108	0.0005116242837379455	0.0005541573841694795	0.0005489511416998364	0.00057689885274207	0.0005701148591491275	0.0006009984164641947	0.0005924646540441162	0.0006510691075022567	0.0006386550080170105	0.08119453188730405	0.07632411547599696	-4.378293678208682e-06	-0.00013285637393285754	-4.327089377281334e-06	-0.00013130261430750745
13.258141006655675	0.0005139263738915531	0.0005113117360399169	0.0005538228577596975	0.0005486198777577286	0.000576553108812746	0.0005697731585271986	0.0006006409377164026	0.0005921120648558092	0.0006506877310096541	0.0006382803331851313	0.08120341255832302	0.07633246046637786	-4.330004451291204e-06	-0.0001321827492097305	-4.279369414860942e-06	-0.00013063700564661107
13.338027975724735	0.0005136133879536998	0.0005110006851008421	0.0005534899963409094	0.0005482902644716864	0.0005762091257063757	0.0005694331977735296	0.0006002853230530655	0.0005917613112352071	0.0006503084385581571	0.0006379076963836254	0.08121240123503709	0.0763409069465768	-4.2820528713804346e-06	-0.00013150655269007772	-4.231983141049847e-06	-0.00012996885663449365
13.418396303969553	0.0005133019078571111	0.0005106911360859744	0.0005531588060526063	0.000547962307939762	0.000575866910157448	0.0005690949835402579	0.0005999315798612642	0.000591412400438816	0.0006499312389609519	0.0006375371061787572	0.08122149924514636	0.07634945616416651	-4.23443651227564e-06	-0.00013082776535922047	-4.18492815825941e-06	-0.00012929814849590993
13.49924889182131	0.0005129919387806244	0.000510383094194265	0.0005528292930778519	0.0005476360143033754	0.000575526468950277	0.0005687585225287187	0.0005995797155848459	0.0005910653397787649	0.0006495561411033875	0.000637168571206534	0.0812307079329708	0.07635810938234612	-4.187152963663551e-06	-0.00013014636803364288	-4.1382020846180215e-06	-0.00012862486228942815
13.580588657187745	0.0005126834859365954	0.0005100765646586148	0.0005525014636436397	0.0005473113897476839	0.0005751878089194505	0.0005684238214898854	0.0005992297377249555	0.0005907201366233249	0.0006491831539437036	0.0006368021001734057	0.08124002865968191	0.07636686788013773	-4.1401998310168844e-06	-0.00012946234135956247	-4.091802553842731e-06	-0.0001279489789052235
13.662418535558457	0.0005123765545711354	0.0005097715527461156	0.000552175324021268	0.0005469884405019442	0.0005748509369502706	0.0005680908872248078	0.0005988816538405694	0.0005903767983974299	0.0006488122865137639	0.0006364377018569704	0.08124946280350569	0.07637573295259681	-4.093574735495025e-06	-0.00012877566581140365	-4.045727215182e-06	-0.00012727047906481437
13.744741480110864	0.0005120711499643527	0.0005094680637583003	0.0005518508805267034	0.000546667172839881	0.0005745158599792092	0.0005677597265850541	0.0005985354715490337	0.0005900353325831986	0.0006484435479197951	0.0006360753851066811	0.08125901175995344	0.07638470591101501	-4.047275313816528e-06	-0.00012808632168942458	-3.9999737332500375e-06	-0.0001265893433174542
13.827560461816718	0.0005117672774305993	0.0005091661030313958	0.0005515281395209596	0.0005463475930800685	0.0005741825849943609	0.0005674303464731676	0.0005981911985266161	0.0005896957467204808	0.0006480769473431449	0.0006357151588445762	0.08126867694204767	0.07639378808313715	-4.001299218219217e-06	-0.00012739428912021677	-3.954539787966085e-06	-0.00012590555204006204
13.910878469549415	0.0005114649423187073	0.0005088656759365685	0.0005512071074104722	0.0005460297075862956	0.000573851119035897	0.0005671027538431098	0.0005978488425090486	0.0005893580484073805	0.0006477124940410325	0.0006353570320659972	0.081278459780539	0.07640298081337092	-3.955644116282377e-06	-0.0001266995480524169	-3.909423074440355e-06	-0.00012521908543476623
13.9946985101918	0.000511164150012244	0.0005085667878801844	0.0005508877906474802	0.0005457135227679568	0.0005735214691965396	0.0005667769557007285	0.0005975084112920935	0.000589022245300816	0.0006473501973473273	0.000635001013840339	0.08128836172414836	0.07641228546300889	-3.910307690790579e-06	-0.00012600207825412546	-3.86462130283656e-06	-0.00012452992352633696
14.079023608744702	0.0005108649059297547	0.0005082694443040627	0.0005505701957304125	0.0005453990450804329	0.0005731936426220296	0.0005664529591042155	0.0005971699127321071	0.0005886883451170586	0.0006469900666733227	0.0006346471133117895	0.0812983842397969	0.07642170341043515	-3.8652876397583975e-06	-0.00012530185931515503	-3.820132198332875e-06	-0.000123838046162561
14.163856808436103	0.0005105672155250094	0.0005079736506857284	0.0005502543292042725	0.0005450862810254751	0.0005728676465115892	0.0005661307711645727	0.0005968333547466013	0.0005883563556322955	0.0006466321115085212	0.000634295339700086	0.08130852881283551	0.07643123605136433	-3.820581676243929e-06	-0.0001245988706424922	-3.7759535009688518e-06	-0.00012314343301046693
14.24920117083096	0.0005102710842872592	0.0005076794125386764	0.0005499401976610296	0.0005447752371515988	0.0005725434881184132	0.000565810399046089	0.0005964987453148317	0.0005880262846831903	0.0006462763414214358	0.0006339457023012815	0.08131879694730332	0.07644088479905871	-3.776187528199172e-06	-0.00012389309145702243	-3.732082965544805e-06	-0.00012244606355482635
14.335059775941703	0.0005099765177414854	0.0005073867354126301	0.0005496278077400192	0.0005444659200544811	0.0005722211747501487	0.000565491849966814	0.0005961660924783707	0.0005876981401674528	0.0006459227660603953	0.0006335982104885196	0.08132919016614816	0.07645065108455376	-3.7321029384795694e-06	-0.00012318450079523702	-3.68851836155459e-06	-0.00012174591709732119
14.421435722339384	0.0005096835214486536	0.0005070956248938006	0.0005493171661283341	0.0005441583363773512	0.0005719007137693779	0.0005651751311990404	0.0005958354043417024	0.0005873719300444144	0.0006455713951543604	0.0006332528737128154	0.08133971001149527	0.07646053635690568	-3.6883256646683647e-06	-0.000122473077505042	-3.645257473056801e-06	-0.00012104297275374043
14.50833212726552	0.0005093921010059705	0.0005068060866051567	0.000549008279561232	0.0005438524928114011	0.0005715821125941189	0.0005648602500697912	0.000595506689072816	0.000587047662335607	0.0006452222385137489	0.0006329097015038489	0.08135035804488615	0.07647054208340717	-3.644853478972955e-06	-0.0001217588002435932	-3.6022980985776255e-06	-0.00012033720945217596
14.595752126744532	0.0005091022620471386	0.0005065181262066848	0.0005487011548225396	0.0005435483960961859	0.0005712653786983205	0.0005645472139613114	0.0005951799549038052	0.0005867253451253526	0.0006448753060312733	0.0006325687034707676	0.08136113584753142	0.07648066974983887	-3.6016841681559345e-06	-0.00012104164747653301	-3.5596380510236753e-06	-0.00011962860593157931
14.683698875697011	0.0005088140102426186	0.0005062317493956601	0.0005483957987450639	0.0005432460530200351	0.0005709505196123669	0.0005642360303115645	0.0005948552101314829	0.0005864049865613582	0.0006445306076827878	0.0006322298893029973	0.08137204502057632	0.07649092086071006	-3.558815533427108e-06	-0.00012032159747571436	-3.5172751575657593e-06	-0.000118917140739222
14.772175548053516	0.0005085273512998873	0.0005059469619069133	0.0005480922182110043	0.000542945470420468	0.0005706375429235837	0.000563926706614735	0.0005945324631179906	0.0005860865948553145	0.0006441881535281432	0.0006318932687710664	0.0813830871853542	0.07650129693949718	-3.5162453903276984e-06	-0.00011959862831671664	-3.4752072595517144e-06	-0.00011820279222912733
14.861185336869132	0.0005082422909637002	0.0005056637695131041	0.0005477904201523697	0.0005426466551846041	0.0005703264562767563	0.0005636192504217346	0.0005942117222914242	0.0005857701782835024	0.0006438479537120547	0.000631558851727433	0.08139426398365801	0.07651179952890302	-3.473971568647514e-06	-0.00011887271787734688	-3.4334322124122962e-06	-0.00011748553856015531
14.95073145443871	0.0005079588350163562	0.0005053821780249911	0.000547490411551402	0.0005423496142495939	0.0005700172673746436	0.0005633136693407147	0.000593892996146462	0.0005854557451874108	0.0006435100184649805	0.0006312266481073302	0.08140557707800448	0.07652243019109943	-3.4319919123169604e-06	-0.00011814384383515564	-3.3919478855492895e-06	-0.00011676535769346297
15.040817132412794	0.0005076769892779623	0.0005051021932917108	0.0005471921994410002	0.0005420543546030363	0.0005697099839785091	0.000563009971037585	0.000593576293245002	0.0005851433039743546	0.0006431743581040116	0.0006308966679296182	0.08141702815190881	0.07653319050799148	-3.390304279313368e-06	-0.00011741198366581329	-3.3507521622492056e-06	-0.00011604222739106107
15.131445621914246	0.0005073967596066996	0.0005048238212010485	0.0005468957909051489	0.0005417608832834108	0.0005694046139086431	0.0005627081632365345	0.0005932616222168019	0.0005848328631181009	0.0006428409830337671	0.0006305689212976439	0.0814286189101588	0.07654408208146936	-3.3489065415751203e-06	-0.00011667711464112551	-3.3098429395965467e-06	-0.0001153161252137741
15.222620193655578	0.0005071181518990942	0.0005045470676797202	0.000546601193079351	0.0005414692073805084	0.0005691011650449045	0.0005624082537205601	0.0005929489917601322	0.0005845244311595065	0.0006425099037473079	0.0006302434184001141	0.08144035107909885	0.07655510653367947	-3.307796584847266e-06	-0.00011593921382514749	-3.2692181283363285e-06	-0.0001145870285180206
15.31434413805701	0.0005068411720902874	0.0005042719386936538	0.0005463084131510708	0.0005411793340358756	0.0005687996453272629	0.0005621102503320045	0.0005926384106424356	0.0005842180167071614	0.0006421811308270614	0.0006299201695119842	0.08145222640690732	0.07656626550728349	-3.2669723086780483e-06	-0.00011519825807491946	-3.2288756528346153e-06	-0.00011385491445516094
15.406620765365147	0.0005065658261543052	0.0005039984402482663	0.0005460174583601664	0.0005408912704432442	0.0005685000627563365	0.0005618141609730882	0.0005923298877009862	0.0005839136284380305	0.0006418546749457476	0.0006295991849953456	0.08146424666389117	0.07657756066573604	-3.226431626271887e-06	-0.00011445422403698335	-3.1888134509505846e-06	-0.00011311975996876333
15.499453405772549	0.0005062921201043361	0.0005037265783887531	0.000545728335999343	0.0005406050238489884	0.0005682024253939532	0.0005615199936064622	0.0005920234318435712	0.0005836112750981192	0.0006415305468673325	0.0006292804753003382	0.08147641364277931	0.07658899369355579	-3.1861724643549375e-06	-0.00011370708814352481	-3.1490294739415503e-06	-0.00011238154179209203
15.592845409537835	0.0005060200599930018	0.00050345635920037	0.0005454410534145972	0.0005403206015525674	0.0005679067413637073	0.0005612277562557522	0.0005917190520491605	0.000583310965503127	0.0006412087574479785	0.0006289640509660601	0.08148872915901045	0.07660056629659784	-3.1461927631646833e-06	-0.00011295682661309481	-3.1095216863948755e-06	-0.00011164023644676113
15.686800147106629	0.0005057496519126393	0.0005031877888087202	0.000545155618005674	0.0005400380109069789	0.000567613018851518	0.0005609374570061191	0.0005914167573686017	0.0005830127085391287	0.0006408893176370151	0.0006286499226215018	0.08150119505104103	0.07661228020235585	-3.106490476307254e-06	-0.00011220341544664059	-3.070288066098735e-06	-0.00011089582023936229
15.781321009233178	0.0005054809019955752	0.0005029208733800472	0.0005448720372265262	0.0005397572593192234	0.000567321266106206	0.0005606491040048203	0.0005911165569253161	0.0005827165131632438	0.0006405722384779215	0.0006283381009864823	0.08151381318064795	0.07662413716022112	-3.0670635706411993e-06	-0.00011144683042466075	-3.031326603971426e-06	-0.00011014826926002141
15.87641140710273	0.0005052138164144102	0.000502655619121524	0.0005445903185857737	0.0005394783542507613	0.0005670314914400676	0.0005603627054617778	0.0005908184599159978	0.0005824223884043304	0.0006402575311093198	0.0006280285968726035	0.08152658543323625	0.07663613894179513	-3.0279100262410596e-06	-0.00011068704710660848	-2.992635303971595e-06	-0.0001093975593800256
15.972074772454643	0.0005049484013822981	0.0005023920322815451	0.0005443104696471714	0.0005392013032179827	0.0005667437032294537	0.0005600782696501522	0.000590522475611329	0.0005821303433636753	0.0006399452067659781	0.0006277214211842115	0.08153951371815775	0.07664828734117432	-2.9890278362663947e-06	-0.0001099240408273805	-2.954212182995023e-06	-0.00010864366624932509
16.06831455770623	0.0005046846631532322	0.0005021301191500231	0.0005440324980300839	0.000538926113792677	0.0005664579099153626	0.0005597958049069239	0.0005902286133567008	0.0005818403872156963	0.000639635276779833	0.0006274165849193728	0.0815525999690237	0.07666058417525036	-2.9504150068637713e-06	-0.00010915778669456921	-2.916055270790925e-06	-0.00010788656529420182
16.165134236077357	0.0005044226080223291	0.0005018698860586846	0.000543756411409957	0.0005386527936025097	0.0005661741200040334	0.0005595153196334783	0.0005899368825729354	0.0005815525292086532	0.0006393277525810165	0.0006271140991708614	0.08156584614402611	0.07667303128401527	-2.9120695571281663e-06	-0.00010838825958811582	-2.8781626098730445e-06	-0.00010712623171524327
16.262537301715792	0.0005041622423261164	0.0005016113393813701	0.0005434822175187986	0.0005383813503315034	0.0005658923420675402	0.0005592368222961989	0.0005896472927570286	0.0005812667786653648	0.0006390226456989051	0.0006268139751271608	0.08157925422627485	0.0766856305308652	-2.873989518952045e-06	-0.00010761543415571673	-2.840532255424244e-06	-0.000106362640484442
16.36052726982327	0.0005039035724428217	0.0005013544855343332	0.0005432099241456677	0.0005381117917205223	0.0005656125847444102	0.0005589603214270667	0.0005893598534828923	0.0005809831449839363	0.0006387199677631751	0.0006265162240734746	0.08159282622411766	0.07669838380291512	-2.8361729369277833e-06	-0.00010683928480992311	-2.8031622752006623e-06	-0.0001055957663428364
16.459107676782416	0.000503646604792665	0.0005010993309765447	0.0005429395391371598	0.000537844125567763	0.0005653348567402323	0.0005586858256242658	0.0005890745744021096	0.0005807016376384962	0.0006384197305048754	0.0006262208573927551	0.08160656417148635	0.07671129301131813	-2.7986178683415963e-06	-0.00010605978572887642	-2.766050749464493e-06	-0.00010482558379859563
16.55828208028434	0.0005033913458381475	0.000500845882209995	0.0005426710703979028	0.000537578359729247	0.0005650591668282713	0.0005584133435527934	0.000588791465244693	0.0005804222661799331	0.0006381219457575114	0.000625927886566738	0.08162047012823136	0.07672436009157711	-2.7613223830100404e-06	-0.000105276910851132	-2.7291957708677587e-06	-0.00010405206712371662
16.658054059457015	0.0005031378020843503	0.0005005941457800037	0.0005424045258910554	0.0005373145021193224	0.0005647855238501045	0.0005581428839450817	0.0005885105358198614	0.0005801450402366554	0.0006378266254581475	0.0006256373231770003	0.08163454618047657	0.07673758700388146	-2.724284563174629e-06	-0.00010449063387223123	-2.6925954443902944e-06	-0.00010327519035224775
16.758427214994473	0.0005028859800792251	0.0005003441282755226	0.0005421399136388121	0.0005370525607111646	0.000564513936716253	0.0005578744556016175	0.0005882317960168139	0.0005798699695153449	0.0006375337816485132	0.000625349178906019	0.08164879444095882	0.07675097573343014	-2.6875025034901225e-06	-0.00010370092824521504	-2.656247887233929e-06	-0.00010249492727736065
16.859405169286727	0.0005026358864138963	0.0005000958363294525	0.0005418772417229096	0.0005367925435372879	0.0005642444144068153	0.0005576080673915801	0.000587955255805525	0.0005795970638017306	0.0006372434264761411	0.0006250634655382561	0.08166321704940019	0.07676452829077023	-2.65097431089616e-06	-0.00010290776717637728	-2.6201512287409544e-06	-0.00010171125144853299
16.960991566550526	0.0005023875277229566	0.0004998492766189486	0.0005416165182851424	0.0005365344586900589	0.0005639769659721215	0.0005573437282534743	0.0005876809252375381	0.0005793263329613644	0.0006369555721954995	0.0006247801949612481	0.08167781617285541	0.07677824671213353	-2.6146981044845516e-06	-0.00010211112362103203	-2.5843036103078212e-06	-0.00010092413616946683
17.063190072960847	0.0005021409106847717	0.0004996044558657416	0.000541357751527882	0.000536278314322216	0.0005637116005333891	0.0005570814471957803	0.0005874088144467766	0.0005790577869404125	0.000636670231169158	0.000624499379166716	0.08169259400608507	0.07679213305978595	-2.5786720154923407e-06	-0.0001013109702836662	-2.548703185297971e-06	-0.00010013355449493833
17.166004376783235	0.0005018960420217784	0.0004993613808364469	0.0005411009497145943	0.0005360241186473898	0.0005634483272833756	0.0005568212332976027	0.0005871389336503594	0.0005787914357664454	0.0006363874158689526	0.0006242210302516823	0.0817075527719353	0.07680618942237405	-2.542894187183408e-06	-0.00010050727961402606	-2.5133481189715777e-06	-9.933947922882713e-05
17.26943818850684	0.0005016529285007914	0.0004991200583428856	0.000540846121170376	0.000535771879940634	0.0005631871554870548	0.0005565630957093302	0.0005868712931494267	0.000578527289549248	0.0006361071388771768	0.0006239451604196113	0.08172269472169913	0.07682041791528223	-2.507362774725741e-06	-9.970002380331466e-05	-2.4782365883671553e-06	-9.8541882920411e-05
17.37349524097843	0.0005014115769333096	0.0004988804952424041	0.0005405932742824817	0.0005355216065389617	0.0005629280944822903	0.0005563070436533051	0.0005866059033299799	0.0005782653584816349	0.000635829412887786	0.0006236717819815586	0.08173802213551748	0.0768348206809897	-2.4720759451550035e-06	-9.888917478274861e-05	-2.443366782237371e-06	-9.774073786197879e-05
17.478179289537028	0.0005011719941758233	0.000498642698438197	0.0005403424175008665	0.0005352733068418801	0.0005626711536805184	0.0005560530864244941	0.0005863427746637263	0.000578005652840275	0.0006355542507076145	0.0006234009073573356	0.08175353732275835	0.07684939988944298	-2.4370318772747902e-06	-9.80747042204494e-05	-2.408736900971417e-06	-9.693601608638802e-05
17.583494112149474	0.000500934187130123	0.0004984066748796285	0.0005400935593387291	0.0005350269893119385	0.0005624163425674377	0.0005558012333911717	0.000586081917708934	0.000577748182986526	0.0006352816652576118	0.0006231325490766932	0.08176924262240931	0.07686415773842006	-2.402228761564252e-06	-9.72565835183764e-05	-2.374345156504372e-06	-9.612768936426153e-05
17.689443509546752	0.0005006981627436095	0.0004981724315625571	0.0005398467083730569	0.0005347826624752762	0.0005621636707037084	0.0005555514939956049	0.000585823343111302	0.0005774929593672766	0.0006350116695740914	0.0006228667197805134	0.08178514040349182	0.0768790964539073	-2.3676648000822524e-06	-9.643478380869097e-05	-2.340189772229162e-06	-9.531572920062903e-05
17.79603130536116	0.0005004639280096097	0.000497939975529667	0.0005396018732451871	0.0005345403349221776	0.0005619131477256611	0.0005553038777547543	0.0005855670616048336	0.000577239992515805	0.0006347442768100023	0.0006226034322220275	0.0818012330654483	0.07689421829048601	-2.3333382064292044e-06	-9.560927595292368e-05	-2.306268982910694e-06	-9.450010683197119e-05
17.90326134626431	0.0005002314899676862	0.000497709313870794	0.0005393590626613593	0.0005343000153076306	0.0005616647833459999	0.0005550583942609747	0.0005853130840127269	0.0005769892930526397	0.000634479500236211	0.0006223426992680383	0.081817523038575	0.07690952553171852	-2.29924720561046e-06	-9.478003053649264e-05	-2.2725810346173325e-06	-9.368079322390199e-05
18.011137502105942	0.0005000008557039589	0.0004974804537232575	0.0005391182853932877	0.0005340617123519001	0.0005614185873545401	0.0005548150531827273	0.0005850614212482718	0.0005767408716864388	0.0006342173532428054	0.0006220845339001697	0.08183401278442307	0.0769250204905353	-2.2653900339582485e-06	-9.394701786641368e-05	-2.2391241846241895e-06	-9.285775906754667e-05
18.119663666053608	0.000499772032351418	0.0004972534022721951	0.0005388795502787254	0.0005338254348410886	0.0005611745696189233	0.0005545738642652998	0.0005848120843157575	0.0005764947392148704	0.0006339578493404131	0.0006218289492161244	0.08185070479623388	0.0769407055096441	-2.231764939124737e-06	-9.311020797059255e-05	-2.2058967013493733e-06	-9.20309747772241e-05
18.228843754733095	0.0004995450270902439	0.0004970281667508953	0.0005386428662220452	0.0005335911916277225	0.0005609327400853585	0.0005543348373315313	0.0005845650843113962	0.0005762509065255129	0.0006337010021615378	0.0006215759584309614	0.08186760159936972	0.07695658296192717	-2.1983701798990174e-06	-9.226957059127461e-05	-2.1728968642542416e-06	-9.120041048675531e-05
18.338681708369887	0.0004993198471481306	0.0004968047544411362	0.0005384082421948178	0.0005333589916313289	0.000560693108779372	0.0005540979822825508	0.0005843204324242494	0.0005760093845967593	0.0006334468254619161	0.0006213255748783921	0.0818847057517479	0.07697265525085739	-2.165204026157233e-06	-9.142507518292153e-05	-2.140122963767508e-06	-9.036603604643811e-05
18.44918149093129	0.0004990964998006052	0.000496583172673524	0.0005381756872364019	0.0005331288438390259	0.0005604556858065585	0.0005538633090985176	0.0005840781399371737	0.0005757701844987357	0.000633195333121888	0.0006210778120120914	0.0819020198442863	0.07698892481091402	-2.1322647588209453e-06	-9.057669091043496e-05	-2.1075733012154187e-06	-8.952782102020218e-05
18.56034709026951	0.0004988749923713547	0.0004963634288278337	0.0005379452104545371	0.0005329007573061186	0.0005602204813533414	0.0005536308278393756	0.000583838218227771	0.000575533317394229	0.0006329465391477911	0.0006208326834070269	0.08191954650135022	0.0770053941080017	-2.0995506697443767e-06	-8.972438664504867e-05	-2.075246188727644e-06	-8.868573468230612e-05
18.672182518265565	0.0004986553322325487	0.0004961455303333508	0.000537716821025941	0.0005326747411566951	0.0005599875056877445	0.0005534005486456105	0.0005836006787693586	0.0005752987945396278	0.0006327004576733702	0.000620590202760806	0.08193728838122157	0.07702206563988889	-2.0670600616194343e-06	-8.886813096013746e-05	-2.0431399491743947e-06	-8.783974601424271e-05
18.784691810974078	0.0004984375268051685	0.0004959294846692172	0.0005374905281969135	0.000532450804584237	0.0005597567691601748	0.0005531724817390201	0.00058336553313194	0.0005750666272858748	0.0006324571029612052	0.0006203503838950423	0.08195524817655116	0.07703894193663707	-2.034791247928873e-06	-8.800789212941307e-05	-2.0112529160666755e-06	-8.698982370095032e-05
18.897879028768923	0.0004982215835593362	0.0004957152993647771	0.0005372663412839527	0.0005322289568522274	0.0005595282822042034	0.0005529466374234916	0.0005831327929831994	0.0005748368270794269	0.0006322164894041653	0.0006201132407567387	0.08197342861483349	0.07705602556104689	-2.002742552852186e-06	-8.714363812292736e-05	-1.9795834334951357e-06	-8.613593612821768e-05
19.01174825648978	0.0004980075100146429	0.0004955029819999242	0.0005370442696743632	0.0005320092072947702	0.0005593020553373689	0.000552723026085785	0.0005829024700894992	0.0005746094054632311	0.00063197863152687	0.0006198787874196889	0.08199183245889281	0.07707331910910699	-1.9709123111771344e-06	-8.62753366032698e-05	-1.9481298560433333e-06	-8.527805137888145e-05
19.126303603589555	0.0004977953137404836	0.0004952925402054539	0.0005368243228268887	0.0005317915653172147	0.0005590780991619784	0.0005525016581963307	0.0005826745763168938	0.0005743843740777123	0.0006317435439871869	0.0006196470380859016	0.08201046250735206	0.07709082521045092	-1.9392988682255877e-06	-8.540295492219518e-05	-1.916890548711407e-06	-8.441613722939834e-05
19.241549204282624	0.0004975850023563883	0.000495083981663413	0.0005366065102723325	0.0005315760403967854	0.0005588564243659282	0.0005522825443100305	0.000582449123632157	0.0005741617446617698	0.0006315112415777353	0.0006194180070870393	0.08202932159514303	0.07710854652881871	-1.9079005798027827e-06	-8.45264601186807e-05	-1.885863886847989e-06	-8.355016114706959e-05
19.357489217694134	0.0004973765835323568	0.0004948773141074544	0.0005363908416141927	0.0005313626420832162	0.0005586370417235158	0.00055206569506707	0.0005822261241038173	0.0005739415290537863	0.0006312817392274172	0.0006191917088858794	0.08204841259400357	0.07712648576252719	-1.8767158120797968e-06	-8.364581891315281e-05	-1.855048256052625e-06	-8.268009028550294e-05
19.474127828010037	0.0004971700649891972	0.0004946725453231932	0.0005361773265293118	0.0005311513799993985	0.0005584199620962892	0.0005518511211937427	0.0005820055899032135	0.0005737237391926581	0.0006310550520029712	0.000618968158077795	0.08206773841297507	0.07714464564494995	-1.8457429415089793e-06	-8.276099770417045e-05	-1.8244420521159287e-06	-8.180589148172601e-05
19.59146924462811	0.0004969654544988608	0.0004944696831485629	0.0005359659747685149	0.0005309422638420224	0.0005582051964338779	0.0005516388335032778	0.0005817875333055535	0.0005735083871188217	0.0006308311951105433	0.0006187473693922558	0.08208730199892787	0.07716302894499974	-1.8149803548230849e-06	-8.187196256752294e-05	-1.7940436809432518e-06	-8.092753125275853e-05
19.709517702309874	0.0004967627598847842	0.000494268735474175	0.0005357567961572666	0.0005307353033822395	0.0005579927557748458	0.0005514288428966824	0.0005815719666909952	0.0005732954849753106	0.0006306101838972826	0.0006185293576943498	0.08210710633708537	0.07718163846762234	-1.784426448862668e-06	-8.09786792488193e-05	-1.763851558470985e-06	-8.004497579157388e-05
19.828277461333414	0.0004965619890222287	0.0004940697102436813	0.0005355498005963346	0.0005305305084663225	0.0005577826512475608	0.0005512211603635903	0.0005813589025457373	0.0005730850450088112	0.0006303920338529572	0.0006183141379863258	0.08212715445154851	0.07720047705429044	-1.7540796305596032e-06	-8.008111316216981e-05	-1.7338641105958674e-06	-7.915819096364352e-05
19.94775280764713	0.0004963631498386214	0.000493872615454133	0.0005353449980624496	0.0005303278890163288	0.0005575748940710556	0.0005510157969831218	0.0005811483534631221	0.000572877079570738	0.0006301767606115945	0.000618101725409156	0.08214744940584695	0.07721954758351965	-1.7239383168486146e-06	-7.917922938589783e-05	-1.7040797731021282e-06	-7.826714230325937e-05
20.067948053024427	0.0004961662503138996	0.0004936774591563489	0.0005351423986089847	0.0005301274550307824	0.0005573694955559187	0.0005508127639247521	0.0005809403321447538	0.0005726716011183252	0.0006299643799531428	0.000617892135244124	0.0821679943034743	0.077238852971379	-1.6940009345610234e-06	-7.82729926573078e-05	-1.6744969915782199e-06	-7.737179500941216e-05
20.188867535219305	0.000495971298480857	0.0004934842494552806	0.0005349420123666338	0.0005299292165853543	0.0005571664671051829	0.0005506120724491925	0.0005807348514016348	0.0005724686222157247	0.0006297549078051598	0.0006176853829144313	0.08218879228845648	0.07725839617200858	-1.6642659204126053e-06	-7.736236737160285e-05	-1.6451142213487306e-06	-7.647211394229414e-05
20.31051561812294	0.0004957783024254878	0.0004932929945103779	0.0005347438495440969	0.000529733183833548	0.0005569658202152217	0.000550413733909277	0.0005805319241553038	0.0005722681555351233	0.0006295483602445175	0.000617481483986827	0.08220984654590398	0.07727818017816072	-1.6347317208851957e-06	-7.644731757618095e-05	-1.615929927409332e-06	-7.556806361973256e-05
20.432896691921076	0.0004955872702873336	0.0004931037025359607	0.0005345479204287723	0.0005295393670073966	0.0005567675664766678	0.0005502177597508622	0.0005803315634390062	0.0005720702138578716	0.0006293447534991397	0.0006172804541732602	0.08223116030260455	0.07729820802173468	-1.605396792133014e-06	-7.552780696548633e-05	-1.5869425843357057e-06	-7.465960821242956e-05
20.55601517325261	0.0004953982102598353	0.0004929163818015906	0.0005343542353874612	0.0005293477764181671	0.0005565717175753368	0.0005500241615137388	0.0005801337823988631	0.0005718748100756276	0.0006291441039497592	0.0006170823093325589	0.08225273682758638	0.07731848277432124	-1.5762595999549087e-06	-7.460379887924695e-05	-1.5581506762197932e-06	-7.374671154061763e-05
20.679875505368887	0.0004952111305906796	0.0004927310406324411	0.000534162804867071	0.0005291584224570678	0.0005563782852931536	0.0005498329508325486	0.0005799385942950634	0.0005716819571915138	0.0006289464281316996	0.0006168870654721275	0.08227457943272039	0.07733900754776067	-1.5473186197028505e-06	-7.367525629750626e-05	-1.529552696604309e-06	-7.282933707013217e-05
20.804482158294064	0.000495026039582151	0.0004925476874096743	0.0005339736393953319	0.0005289713155959649	0.0005561872815091034	0.0005496441394377169	0.0005797460125030712	0.0005714916683212903	0.0006287517427366852	0.0006166947387496688	0.08229669147332003	0.07735978549470844	-1.518572336203436e-06	-7.274214183629335e-05	-1.5011471483938367e-06	-7.190744790766534e-05
20.92983962898646	0.0004948429455914859	0.0004923663305708156	0.000533786749581516	0.0005287864663881068	0.0005559987182001799	0.0005494577391563941	0.0005795560505148436	0.0005713039566945414	0.0006285600646146757	0.0006165053454749368	0.08231907634874974	0.07738081980920594	-1.4900192436854628e-06	-7.180441774339019e-05	-1.4729325437876084e-06	-7.098100679686636e-05
21.055952441500814	0.0004946618570312248	0.0004921869786101336	0.000533602146117168	0.000528603885468855	0.0005558126074423587	0.0005492737619134083	0.000579368721940072	0.000571118835655883	0.0006283714107757277	0.0006163189021115068	0.08234173750304903	0.07740211372727177	-1.461657845716613e-06	-7.086204589444589e-05	-1.4449074042291975e-06	-7.004997611501085e-05
21.18282514715158	0.0004944827823695646	0.0004920096400790141	0.0005334198397768383	0.0005284235835564208	0.0005556289614115656	0.0005490922197322248	0.0005791840405074279	0.0005709363186661701	0.0006281857983918771	0.0006161354252785719	0.0823646784255566	0.07742367052747796	-1.4334866551236544e-06	-6.991498778841088e-05	-1.4170702603093742e-06	-6.911431786779665e-05
21.31046232467717	0.0004943057301307175	0.0004918343235863455	0.0005332398414188279	0.0005282455714526128	0.0005554477923846738	0.0005489131247359249	0.0005790020200658365	0.0005707564193037388	0.0006280032447990597	0.0006159549317527699	0.08238790265155317	0.07744549353156291	-1.4055041939152468e-06	-6.89632045427907e-05	-1.3894196516962831e-06	-6.817399368469479e-05
21.438868580405217	0.000494130708895266	0.0004916610377989001	0.0005330621619859368	0.0005280698600435903	0.0005552691127404972	0.0005487364891481908	0.0005788226745857605	0.0005705791512656543	0.0006278237674990518	0.0006157774384700329	0.08241141376291489	0.07746758610503846	-1.3777089932268637e-06	-6.800665689009333e-05	-1.361954127079932e-06	-6.722896481572982e-05
21.568048548418737	0.0004939577273005211	0.000491489791441715	0.0005328868125062246	0.0005278964603006198	0.0005550929349608062	0.0005485623252943004	0.0005786460181604972	0.00057040452836897	0.0006276473841614384	0.0006156029625274617	0.0824352153887593	0.07748995165780828	-1.3500995932297193e-06	-6.704530517225027e-05	-1.334672244098032e-06	-6.627919212646993e-05
21.69800689072348	0.0004937867940408796	0.0004913205932984791	0.0005327138040937731	0.0005277253832808501	0.0005549192716313499	0.0005483906456021388	0.0005784720650075028	0.0005702325645520166	0.0006274741126256146	0.0006154315211852315	0.08245931120613215	0.07751259364479704	-1.3226745430860998e-06	-6.60791093374663e-05	-1.3075725692566348e-06	-6.532463609339179e-05
21.828748297416116	0.0004936179178681832	0.0004911534522119189	0.0005325431479494578	0.000527556640128079	0.0005547481354428878	0.0005482214626032165	0.0005783008294697224	0.0005700632738756916	0.0006273039709028119	0.0006152631318685218	0.0824837049406819	0.07753551556659405	-1.295432400855688e-06	-6.510802893436307e-05	-1.2806536778698502e-06	-6.436525679955063e-05
21.960277486853503	0.0004934511075920817	0.0004909883770841853	0.0005323748553617329	0.0005273902420735485	0.0005545795391922435	0.0005480547889337045	0.0005781323260169469	0.0005698966705247817	0.0006271369771781581	0.0006150978121694752	0.08250840036734987	0.07755872097009456	-1.268371733423139e-06	-6.413202310720512e-05	-1.2539141539826514e-06	-6.340101392982023e-05
22.092599205822967	0.000493286372080391	0.0004908253768772442	0.000532208937707417	0.0005272262004367242	0.0005544134957833613	0.0005478906373354771	0.0005779665692471776	0.0005697327688092895	0.0006269731498127652	0.000614935579849187	0.0825334013110686	0.07758221344917472	-1.241491116446905e-06	-6.315105059200021e-05	-1.2273525903127615e-06	-6.243186676639645e-05
22.225718229713628	0.0004931237202594552	0.0004906644606132647	0.000532045406452488	0.0005270645266261052	0.0005542500182283794	0.0005477290206571699	0.0005778035738880195	0.0005695715831657822	0.0006268125073458458	0.0006147764528397196	0.08255871164748756	0.07760599664534243	-1.2147891342885464e-06	-6.21650697117393e-05	-1.2009675881816985e-06	-6.145777418437026e-05
22.359639362688714	0.0004929631611145077	0.0004905056373750093	0.0005318842731528869	0.000526905232140023	0.0005540891196487117	0.0005475699518552462	0.0005776433547980816	0.0005694131281587578	0.0006266550684968625	0.0006146204492461457	0.08258433530368846	0.0776300742484351	-1.1882643799303316e-06	-6.117403837077595e-05	-1.1747577574258705e-06	-6.0478694645843545e-05
22.494367437858962	0.0004928047036900401	0.0004903489163062316	0.000531725549455335	0.0005267483285674641	0.0005539308132761509	0.0005474134439950856	0.0005774859269684091	0.0005692574184820334	0.000626500852167717	0.0006144675873486323	0.08261027625892556	0.07765444999730578	-1.1619154548993434e-06	-6.017791404956674e-05	-1.148721716350172e-06	-5.94945861958629e-05
22.629907317457054	0.0004926483570901576	0.0004901943066120632	0.0005315692470981468	0.0005265938275888902	0.0005537751124539771	0.0005472595102520714	0.0005773313055239214	0.0005691044689601423	0.0006263498774449546	0.0006143178856045393	0.08263653854537889	0.07767912768052468	-1.1357409692401566e-06	-5.917665380159032e-05	-1.1228580916655337e-06	-5.850540645803426e-05
22.766263893012997	0.0004924941304789482	0.0004900418175594115	0.0005314153779120619	0.0005264417409770702	0.0005536220306380765	0.0005471081639127022	0.0005771795057248707	0.0005689542945497553	0.0006262021636020161	0.0006141713626505595	0.08266312624890186	0.07770411113709604	-1.109739541399913e-06	-5.8170214246186513e-05	-1.097165518398717e-06	-5.751111262836117e-05
22.903442085530802	0.0004923420330808451	0.0004898914584773561	0.0005312639538210818	0.0005262920805979207	0.0005534715813980897	0.0005469594183757124	0.0005770305429683338	0.0005688069103411213	0.0006260577301015179	0.0006140280373048885	0.08269004350981105	0.0777294042571851	-1.0839097981710753e-06	-5.71585515636297e-05	-1.0716426398368027e-06	-5.65116614704847e-05
23.041446845665973	0.0004921920741809942	0.0004897432387575434	0.0005311149868433132	0.0005261448584113591	0.0005533237784185527	0.0005468132871532065	0.0005768844327897058	0.0005686623315595264	0.0006259165965975683	0.0006138879285694259	0.0827172945236615	0.07775501098285258	-1.0582503746536971e-06	-5.614162149157609e-05	-1.046288107463874e-06	-5.5507009311006605e-05
23.180283153904217	0.0004920442631256156	0.0004895971678545855	0.000530968489091822	0.000526000086472155	0.0005531786355000662	0.0005466697838718061	0.0005767411908642224	0.0005685205735667675	0.0006257787829381139	0.0006137510556320081	0.08274488354204514	0.07778093530880723	-1.032759914158278e-06	-5.511937931811095e-05	-1.021100580897048e-06	-5.449711203422969e-05
23.31995602074116	0.0004918986093223702	0.0004894532552864553	0.0005308244727754948	0.000525857776930798	0.0005530361665604723	0.0005465289222738104	0.0005766008330085019	0.0005683816518626517	0.0006256443091673253	0.0006136174378686742	0.08277281487340427	0.07780718128316962	-1.007437068137676e-06	-5.409177987653058e-05	-9.960787278014745e-07	-5.348192507594052e-05
23.460470486863187	0.0004917551222407283	0.0004893115106348908	0.0005306829501999097	0.000525717942034377	0.0005528963856360504	0.0005463907162183763	0.0005764633751821104	0.0005682455820865145	0.0006255131955280206	0.0006134870948459742	0.08280109288385916	0.07783375300824187	-9.822804961398361e-07	-5.305877754072097e-05	-9.712212238497872e-07	-5.246140341930161e-05
23.60183162332936	0.0004916138114123297	0.0004891719435457897	0.0005305439337682129	0.0005255805941274578	0.0005527593068827191	0.0005462551796827001	0.0005763288334891383	0.0005681123800187537	0.0006253854624641197	0.0006133600463232941	0.08282972199804083	0.07786065464129982	-9.572888657427385e-07	-5.202032621971775e-05	-9.465267526481604e-07	-5.14355015890644e-05
23.744044531754422	0.0004914746864313535	0.0004890345637296119	0.0005304074359820087	0.0005254457456529787	0.0005526249445772595	0.0005461223267632274	0.0005761972241798095	0.0005679820615823864	0.0006252611306231402	0.0006132363122552353	0.08285870669994538	0.07788789039538642	-9.324608524464116e-07	-5.0976379349892964e-05	-9.219940056545608e-07	-5.0404173645199335e-05
23.887114344492932	0.0004913377569548831	0.0004888993809617801	0.0005302734694422577	0.0005253134091531528	0.0005524933131185582	0.000545992171676869	0.0005760685636521069	0.0005678546428446313	0.0006251402208587313	0.0006131159127940178	0.08288805153379679	0.07791546454013153	-9.077951396523325e-07	-4.9926889891693804e-05	-8.976216821342947e-07	-4.9367373178135776e-05
24.031046224824397	0.00049120303270327	0.0004887664050830821	0.0005301420468501781	0.0005251835972703752	0.0005523644270288478	0.0005458647287622344	0.0005759428684534193	0.0005677301400185058	0.0006250227542332462	0.0006129988682919254	0.082917761104933	0.07794338140257975	-8.832904186092169e-07	-4.8871810324632725e-05	-8.734084890904027e-07	-4.8325053303349685e-05
24.175845367139747	0.0004910705234604988	0.0004886356460000708	0.0005300131810081601	0.0005250563227481489	0.0005522383009549759	0.0005457400124808774	0.0005758201552822082	0.0005676085694644449	0.0006249087520203497	0.0006128851993037811	0.082947840080695	0.07797164536801673	-8.58945388288769e-07	-4.7811092637933816e-05	-8.493531411992578e-07	-4.727716665499371e-05
24.32151699712871	0.0004909402390745542	0.0004885071136854659	0.0005298868848206945	0.0005249315984320058	0.0005521149496696945	0.0005456180374185612	0.0005757004409897049	0.0005674899476919458	0.0006247982357076712	0.0006127749265894711	0.08297829319133375	0.07800026088084042	-8.347587553548912e-07	-4.6744688326688655e-05	-8.25454360732069e-07	-4.6223665379735435e-05
24.468066371968433	0.0004908121894577854	0.0004883808181785613	0.0005297631712953029	0.0005248094372704531	0.0005519943880729488	0.0005454988182865373	0.0005755837425816284	0.0005673742913612356	0.0006246912269995023	0.0006126680711164998	0.08300912523094373	0.07802923244542066	-8.107292341192306e-07	-4.5672548386957446e-05	-8.017108775184526e-07	-4.516450113221937e-05
24.61549878051318	0.0004906863845872638	0.0004882567695856188	0.0005296420535434753	0.0005246898523159153	0.0005518766311931922	0.0005453823699228344	0.0005754700772199159	0.0005672616172849528	0.0006245877478195191	0.0006125646540625807	0.08304034105839475	0.07805856462698073	-7.868555464492395e-07	-4.459462330805297e-05	-7.781214288616473e-07	-4.409962506772558e-05
24.763819543485244	0.0004905628345051562	0.00048813497808027984	0.0005295235447816301	0.0005245728567256954	0.0005517616941887161	0.0005452687072935746	0.000575359462224495	0.0005671519424298642	0.0006244878203135707	0.0006124646968182804	0.08307194559828916	0.07808826205250033	-7.631364216981358e-07	-4.35108630661013e-05	-7.546847594806175e-07	-4.302898783670184e-05
24.91303401366693	0.0004904415493190773	0.0004880154539039607	0.000529407658332066	0.0005244584637629392	0.0005516495923489973	0.0005451578454942915	0.0005752519150750629	0.0005670452839185915	0.0006243914668524903	0.0006123682209896871	0.08310394384193397	0.0781183294116204	-7.395705966632693e-07	-4.242121711900415e-05	-7.313996214532419e-07	-4.195253957878231e-05
25.063147576093755	0.0004903225392024584	0.00048789820736625997	0.0005292944076239403	0.0005243466867976148	0.0005515403410960548	0.0005450497997512779	0.0005751474534129044	0.0005669416590313753	0.0006242987100349623	0.0006122752484011331	0.08313634084832688	0.07814877145757654	-7.161568155132636e-07	-4.13256343995555e-05	-7.082647741391175e-07	-4.0870229915654366e-05
25.214165648248784	0.0004902058143949043	0.00048778324884535913	0.0005291838061942448	0.0005242375393074989	0.0005514339559858334	0.0005449445854229403	0.000575046095042726	0.0005668410852078538	0.0006242095726904313	0.0006121858010979533	0.08316914174516198	0.07817959300813966	-6.928938297186271e-07	-4.02240633086276e-05	-6.85278984133373e-07	-3.9782007945771136e-05
25.366093680258146	0.0004900913852025537	0.0004876705887884234	0.000529075867688795	0.0005241310348791709	0.0005513304527095951	0.0005448422180011748	0.0005749478579345196	0.0005667435800488679	0.0006241240778820559	0.0006120999013492885	0.08320235172985617	0.07821079894657701	-6.697803979992777e-07	-3.9116451709272915e-05	-6.624410251990145e-07	-3.8687822237565284e-05
25.518937155087716	0.0004899792619984369	0.00048756023771200503	0.0005289706058632327	0.0005240271872090227	0.0005512298470953343	0.0005447427131127567	0.0005748527602254445	0.0005666491613182927	0.0006240422489097069	0.0006120175716509295	0.08323597607057114	0.07824239422262382	-6.468152862601408e-07	-3.800274692000727e-05	-6.397496782016565e-07	-3.758762082271827e-05
25.672701588741027	0.0004898694552228333	0.0004874522062024429	0.0005288680345840346	0.0005239260101042754	0.0005511321551092041	0.000544646086520752	0.0005747608202217491	0.0005665578469448947	0.000623964109313019	0.0006119388347282122	0.08327002010728468	0.07827438385347697	-6.239972675111359e-07	-3.68828957070938e-05	-6.172037310442531e-07	-3.648135118940188e-05
25.827392530458226	0.0004897619753836264	0.00048734650491626385	0.0005287681678295315	0.0005238275174840017	0.0005510373928569713	0.0005445523541259416	0.0005746720564007089	0.0005664696550242114	0.0006238896828744861	0.0006118637135389523	0.08330448925285967	0.07830677292480803	-6.013251218294456e-07	-3.575684427906123e-05	-5.948019786146223e-07	-3.536896027618586e-05
25.983015562916506	0.0004896568330566586	0.0004872431445805831	0.0005286710196909361	0.0005237317233801715	0.0005509455765854721	0.0005444615319682652	0.0005745864874125933	0.00056638460382046	0.0006238189936226081	0.0006117922312764296	0.0833393889941396	0.07833956659177639	-5.787976362868746e-07	-3.462453827922374e-05	-5.725432227225626e-07	-3.425039446475209e-05
26.139576302431465	0.0004895540388860809	0.0004871421359935002	0.0005285766043733887	0.000523638641938692	0.0005508567226841054	0.0005443736362282827	0.0005745041320826617	0.0005663027117684739	0.0006237520658350853	0.000611724411372415	0.08337472489304752	0.07837277008009029	-5.564136048722204e-07	-3.348592277782614e-05	-5.504262720321985e-07	-3.312559957308059e-05
26.297080399159835	0.0004894536035847065	0.0004870434900244999	0.000528484936197001	0.0005235482874204726	0.0005507708476863297	0.0005442886832286548	0.0005744250094131882	0.0005662239974756599	0.0006236889240420686	0.0006116602775002527	0.08341050258773063	0.07840638868704777	-5.341718284702403e-07	-3.234094226714501e-05	-5.284499420095054e-07	-3.199452084871879e-05
26.455533537303385	0.0004893555379343533	0.000486947217614846	0.0005283960295979218	0.0005234606742024879	0.0005506879682711821	0.0005442066894356386	0.000574349138585511	0.0005661484797239901	0.0006236295930294546	0.0006115998535779836	0.08344672779369684	0.07844042778263333	-5.12071114749978e-07	-3.118954065139956e-05	-5.066130548529203e-07	-3.0857102961120986e-05
26.614941435314055	0.000489259852786198	0.00048685332977797997	0.000528309899129407	0.0005233758167788634	0.0005506081012648279	0.0005441276714606084	0.0005742765389621187	0.0005660761774720186	0.000623574097842246	0.0006115431637715283	0.08348340630499182	0.07847489281060485	-4.901102781350569e-07	-3.0031661241297636e-05	-4.8491443944065e-07	-2.971328999507028e-05
26.77530984610034	0.0004891665590611109	0.00048676183759991054	0.0005282265594628982	0.0005232937297619595	0.0005505312636421078	0.000544051646061586	0.0005742072300887536	0.000566007109856924	0.0006235224637879503	0.0006114902324979067	0.08352054399538461	0.07850978928961719	-4.682881397518549e-07	-2.886724674718011e-05	-4.633529312675702e-07	-2.8563025442976397e-05
26.93664455723489	0.000489075667750003	0.00048667275223961034	0.0005281460253891204	0.0005232144278834806	0.0005504574725281234	0.0005439786301448011	0.0005741412316965612	0.0005659412961965878	0.0006234747164400476	0.0006114410844285266	0.08355814681958154	0.07854512281435347	-4.46603527327373e-07	-2.7696239268792944e-05	-4.419273723784388e-07	-2.7406252197215153e-05
27.098951391163432	0.0004889871899141623	0.00048658608492940455	0.0005280683118191824	0.0005231379259955848	0.0005503867451998379	0.0005439086407662621	0.0005740785637042523	0.0005658787559916936	0.0006234308816415092	0.0006113957444925116	0.08359622081444616	0.07858089905667846	-4.250552751682013e-07	-2.6518580290263438e-05	-4.206366113232267e-07	-2.6242912543467112e-05
27.26223620541477	0.0004889011366855875	0.0004865018469753584	0.0005279934337856909	0.0005230642390720034	0.0005503190990876873	0.0005438416951333506	0.0005740192462203128	0.0005658195089278603	0.0006233909855083711	0.0006113542378800881	0.08363477210026514	0.0786171237668221	-4.0364222407660195e-07	-2.5334210670968638e-05	-3.9947950308729524e-07	-2.507294815255745e-05
27.426504892812353	0.0004888175192673222	0.00048642004975766646	0.0005279214064438776	0.0005229933822091825	0.00055025455177723	0.0005437778106064358	0.0005739632995452307	0.0005657635748778087	0.0006233550544333708	0.0006113165900460273	0.0836738068820067	0.07865380277457022	-3.823632213008528e-07	-2.414307063786092e-05	-3.7845490902634407e-07	-2.389630007215704e-05
27.59176338168682	0.0004887363489337851	0.0004863407047310359	0.0005278522450727336	0.0005229253706274269	0.0005501931210107964	0.0005437170047005114	0.0005739107441737679	0.000565710973903555	0.0006233231150896431	0.0006112828267131478	0.08371333145063176	0.0786909419904848	-3.612171204849402e-07	-2.2945099778501343e-05	-3.575616968187062e-07	-2.271290871984355e-05
27.758017636089992	0.0004886576370310933	0.00048626382342506735	0.0005277859650761596	0.0005228602196720578	0.0005501348246891754	0.0005436592950868465	0.0005738616007972565	0.0005656617262586335	0.0006232951944344734	0.0006112529738758611	0.08375335218440222	0.07872854740713744	-3.402027815807389e-07	-2.1740237031109277e-05	-3.3679874040484954e-07	-2.1522713874941313e-05
27.925273656010095	0.0004885813949773844	0.0004861894174446375	0.0005277225819841218	0.0005227979448145824	0.0005500796808733169	0.0005436046995946651	0.0005738158903059293	0.0005656158523903583	0.0006232713197131172	0.0006112270578037932	0.0837938755502274	0.07876662510037659	-3.1931907080767936e-07	-2.0528420677512482e-05	-3.161649199238427e-07	-2.0325654670139137e-05
28.09353747758831	0.0004885076342631345	0.00048611749847027227	0.0005276621114538224	0.0005227385616538752	0.0005500277077860543	0.0005435532362128406	0.0005737736337912842	0.0005655733729421082	0.0006232515184626786	0.0006112051050454513	0.08383490810502561	0.07880518123060166	-2.985648605848771e-07	-1.9309588334168182e-05	-2.956591216513385e-07	-1.9121669583094247e-05
28.2628151733366	0.0004884363664514757	0.000486048078258525	0.0005276045692708857	0.0005226820859173742	0.0005499789238138532	0.0005435049230916197	0.0005737348525484903	0.0005655343087556577	0.0006232358185160627	0.0006111871424319626	0.08387645649711815	0.07884422204407474	-2.779390294927516e-07	-1.8083676945085392e-05	-2.75280237948183e-07	-1.7910696428563577e-05
28.43311285235687	0.0004883676031785004	0.00048598116864234235	0.0005275499713505447	0.0005226285334622784	0.0005499333475085721	0.0005434597785443571	0.0005736995680788179	0.0005654986808735267	0.0006232242480059802	0.0006111731970808638	0.08391852746764711	0.07888375387425157	-2.5744046219583136e-07	-1.685062277223537e-05	-2.550271672057715e-07	-1.6692672350174242e-05
28.604436660561465	0.0004883013561535694	0.0004859167815314356	0.0005274983337388517	0.0005225779202767741	0.0005498909975892606	0.0005434178210492826	0.0005736678020921076	0.0005654665105413751	0.0006232168353690299	0.0006111632963999627	0.08396112785200031	0.07892378314312098	-2.3706804935428281e-07	-1.5610361384602034e-05	-2.3489881377557545e-07	-1.546753381108379e-05
28.77679278089485	0.0004882376371596128	0.0004858549289126418	0.0005274496726138929	0.0005225302624812566	0.0005498518929439765	0.0005433790692512851	0.0005736395765092832	0.0005654378192104265	0.0006232136093498468	0.000611157468091257	0.08400426458129238	0.07896431636259324	-2.168206876236936e-07	-1.4362827653435772e-05	-2.1489408791623352e-07	-1.423521658552862e-05
28.950187433556945	0.00048817645805342385	0.0004857956228502869	0.0005274040042870177	0.0005224855763295763	0.0005498160526316105	0.0005433435419637234	0.0005736149134648907	0.0005654126285399335	0.000623214599005321	0.0006111557401549284	0.08404794468384762	0.07900536013589572	-1.966972795642164e-07	-1.3107955740873645e-05	-1.9501190573999183e-07	-1.2995655750386303e-05
29.124626876227456	0.0004881178307659489	0.0004857388754865375	0.0005273613452040765	0.0005224438782102886	0.0005497834958837609	0.0005433112581702537	0.0005735938353096793	0.0005653909603996672	0.000623219833708883	0.0006111581408933884	0.08409217528671978	0.07904692115899525	-1.766967335831062e-07	-1.1845679091126993e-05	-1.752511891528561e-07	-1.1748785675905205e-05
29.30011740429177	0.00048806176730257307	0.0004856846990417571	0.0005273217119466785	0.0005224051846479242	0.0005497542421066051	0.0005432822370266897	0.0005735763646132259	0.000565372836872461	0.000623229343154872	0.0006111646989154095	0.08413696361724123	0.07908900622205688	-1.568179638880996e-07	-1.0575930421849455e-05	-1.5561086579235842e-07	-1.049454001654515e-05
29.476665351068124	0.00048800827974339783	0.00048563310581484876	0.0005272851212334538	0.0005223695123042632	0.0005497283108828196	0.0005432564978628772	0.0005735625241665853	0.0005653582802567742	0.0006232431573629666	0.0006111754431403114	0.084182317004583	0.07913162221091699	-1.3705989039092085e-07	-9.29864171227146e-06	-1.3608986897356394e-07	-9.232851701776457e-06
29.654277088036206	0.00048795738024351497	0.0004855841081836031	0.0005272515899213307	0.0005223368779796326	0.0005497057219735126	0.0005432340601846029	0.0005735523369849994	0.0005653473130693042	0.0006232613066827036	0.0006111904028022303	0.08422824288137884	0.07917477610858156	-1.1742143870836601e-07	-8.013744197496453e-06	-1.1668713763442716e-07	-7.963652926892828e-06
29.832959025067048	0.00048790908103326963	0.00048553771860503	0.0005272211350068245	0.0005223072986142019	0.0005496864953201747	0.0005432149436755162	0.0005735458263106225	0.0005653399580476335	0.0006232838217980615	0.0006112096074544488	0.08427474878533327	0.07921847499677168	-9.790154006450794e-08	-6.7211683563023206e-06	-9.740161627551022e-08	-6.6868751433246665e-06
30.0127176106544	0.0004878633944185248	0.0004854939496156955	0.0005271937736273425	0.000522280791289309	0.0005496706510466745	0.0005431991681990886	0.0005735430156153113	0.0005653362381529193	0.0006233107337321376	0.0006112330869738121	0.08432184236089593	0.0792627260574707	-7.849913123561883e-08	-5.420843901385308e-06	-7.823225490056866e-08	-5.402449048966251e-06
30.193559332147448	0.0004878203327809078	0.00048545281383204455	0.0005271695230624967	0.0005222573732287822	0.0005496582094612604	0.0005431867538005869	0.0005735439286034406	0.0005653361765726157	0.00062334207385189	0.0006112608715652082	0.08436953136094719	0.07930753657451756	-5.9213154509404203e-08	-4.11269977050599e-06	-5.917800896385918e-08	-4.110304578391899e-06
30.37549071598484	0.0004877799085780601	0.0004854143239507263	0.0005271484007354293	0.0005222370618002921	0.0005496491910586021	0.0005431777207090825	0.0005735485892147667	0.0005653397967232474	0.0006233778738729777	0.0006112929917661349	0.08441782364852124	0.07935291393521711	-4.004255759891724e-08	-2.7966641145404925e-06	-4.023783930855694e-08	-2.810370892780689e-06
30.55851832793038	0.0004877421343438735	0.0004853784927489039	0.0005271304242141576	0.000522219874516698	0.0005496436165218558	0.0005431720893394778	0.0005735570216273388	0.0005653471222532147	0.0006234181658646732	0.0006113294784513384	0.08446672719855948	0.07939886563199788	-2.0986293609815895e-08	-1.4726642886819796e-06	-2.1410712119918074e-08	-1.5025763703685469e-06
30.742648773309874	0.00048770702268871786	0.00048534533308456675	0.000527115611212923	0.0005222058290374256	0.0005496415067247501	0.0005431698802945652	0.0005735692502604439	0.0005653581770456495	0.0006234629822548652	0.0006113703628375352	0.08451625009969262	0.07944539926407927	-2.0433209878874953e-09	-1.406268425874213e-07	-2.695598854372816e-09	-1.8684859534601195e-07
30.92788869724955	0.00048767458629966453	0.000485314857896829	0.0005271039795935584	0.0005221949431698444	0.0005496428827337037	0.0005431711143671114	0.0005735852997776059	0.0005653729852213041	0.0006235123558351516	0.0006114156764882161	0.08456640055606288	0.07949252253918106	1.678739655706224e-08	1.1995224917515923e-06	1.5908523803408875e-08	1.1368856517590675e-06
31.114244784915854	0.00048764483794069624	0.00048528708020622495	0.0005270955473668658	0.0005221872348706686	0.0005496477658099744	0.0005431758125419667	0.0005736051950896275	0.000565391571141496	0.0006235663197660161	0.0006114654513185324	0.08461718688917799	0.07954024327526432	3.5506890117996057e-08	2.5478588112221034e-06	3.4402674009472584e-08	2.4687004053919326e-06
31.30172376175672	0.00048761779045291333	0.0004852620131149971	0.0005270903326940116	0.0005221827222473641	0.0005496561774118348	0.0005431839959982079	0.000573628961357677	0.0005654139594110863	0.0006236249075821039	0.0006115197196002712	0.08466861753978971	0.07958856940230048	5.4116185628158564e-08	3.904458051470772e-06	5.278786480676645e-08	3.808670525184965e-06
31.4903323937443	0.0004875934567547244	0.0004852396698073718	0.0005270883538879294	0.0005221814235595723	0.0005496681391967736	0.0005431956861113014	0.0005736566239964238	0.0005654401748815114	0.0006236881531975834	0.0006115785139669098	0.08472070106982074	0.07963750896408126	7.261630390661272e-08	5.269396996812614e-06	7.106510418672385e-08	5.156871706962773e-06
31.68007748761912	0.0004875718498420341	0.00048522006354983544	0.0005270896294147381	0.0005221833572205511	0.0005496836730237224	0.0005432109044553035	0.0005736882086772255	0.0005654702426538558	0.0006237560909116084	0.0006116418674187726	0.08477344616432941	0.07968707012004844	9.100826074714442e-08	6.6427532940810385e-06	8.92353951434735e-08	6.513380493858301e-06
31.870965891135747	0.00048755298278841097	0.0004852032076913897	0.0005270941778951774	0.0005221885417986214	0.0005497028009553296	0.0005432296728050813	0.0005737237413313528	0.0005655041880819734	0.0006238287554138745	0.0006117098133282611	0.08482686163348227	0.07973726114717274	1.0929306695967901e-07	8.024605462758627e-06	1.0729973573065169e-07	7.878274287595466e-06
32.063004493309954	0.00048753686874525727	0.00048518911566381204	0.000527102018106049	0.0005221969960186382	0.00054972554526024	0.0005432520131385716	0.0005737632481532822	0.0005655420367756605	0.0006239061817902791	0.0006117823854451956	0.084880956414612	0.07978809044185894	1.274717284255756e-07	9.415032906648357e-06	1.2525911912081647e-07	9.251631360021606e-06
32.25620022466719	0.0004875235209419546	0.00048517780098189484	0.0005271131689816792	0.0005222087387634658	0.0005497519284154293	0.0005432779476390625	0.0005738067556040238	0.0005655838146038706	0.0006239884055286788	0.0006118596179022362	0.08493573957426824	0.07983956652189003	1.455452461542224e-07	1.0814115925572576e-05	1.431145336522853e-07	1.0633530864168073e-05
32.45056005749291	0.0004875129526860078	0.0004851692772436816	0.0005271276496153919	0.000522223789075474	0.0005497819731085454	0.00054330749869751	0.0005738542904145101	0.0005656295476979855	0.0006240754625247537	0.0006119415452204121	0.08499122031033339	0.07989169802840873	1.6351461634440262e-07	1.2221935727710354e-05	1.6086696289765653e-07	1.2024052846879019e-05
32.64609100608406	0.00048750517736317124	0.0004851635581306919	0.0005271454792609917	0.0005222421661580472	0.0005498157022403068	0.0005433406889148847	0.0005739058795890353	0.0005656792624551332	0.0006241673890879755	0.000612028202314742	0.08504740795417681	0.07994449372793151	1.813808304476118e-07	1.363857444222627e-05	1.7851738570696073e-07	1.3423278259622196e-05
32.84280012700226	0.0004875002084375646	0.00048516065740813113	0.0005271666773342686	0.0005222638893771028	0.0005498531389269096	0.0005433775411045462	0.0005739615504087456	0.0005657329855415579	0.0006242642219476856	0.0006121196244999583	0.08510431197283272	0.07999796251441238	1.9914487520318602e-07	1.506411513016448e-05	1.9606677627509797e-07	1.4831288971978163e-05
33.040694519328454	0.0004874980594517755	0.0004851605889250987	0.0005271912634145099	0.000522288978262636	0.0005498943065024832	0.0005434180782946588	0.0005740213304351896	0.0005657907438960457	0.0006243659982592857	0.0006122158474963385	0.0851619419712399	0.08005211341132754	2.1680773272221912e-07	1.649864179893712e-05	2.1351610418607336e-07	1.624816778253435e-05
33.239781324919136	0.00048749874402694677	0.0004851633666147728	0.000527219257246029	0.0005223174525102629	0.000549939228521573	0.0005434623237306235	0.0005740852475139229	0.0005658525647333977	0.0006244727556105378	0.0006123169074356337	0.08522030769451713	0.08010695557382139	2.343703805272445e-07	1.7942239413842875e-05	2.3086633448368699e-07	1.7673998432873872e-05
33.44006772866406	0.00048750227586285357	0.0004851690044945939	0.0005272506787397106	0.000522349331982796	0.0005499879287616555	0.0005435103008775665	0.0005741533297781683	0.0005659184755479656	0.0006245845320279832	0.0006124228408671148	0.08527941903027392	0.08016249829087253	2.5183379161446834e-07	1.939499391143129e-05	2.4811842771251674e-07	1.9108865619080206e-05
33.64156095874556	0.0004875086687379611	0.0004851775166664284	0.0005272855479745617	0.0005223846367118164	0.0005500404312256915	0.0005435620334228316	0.0005742256056525354	0.0005659885041172366	0.0006247013659834776	0.0006125336847637207	0.08533928601098299	0.08021875098752743	2.691989345036429e-07	2.0856992212242575e-05	2.652733399745137e-07	2.0552855004699055e-05
33.84426828689945	0.00048751793650947135	0.0004851889173167232	0.0005273238851992897	0.00052242338689928	0.0005500967601447071	0.0005436175452785357	0.0005743021038568017	0.0005660626785054785	0.0006248232964008517	0.0006126494765283253	0.08539991881638055	0.08027572322714269	2.864667733076722e-07	2.232832223508785e-05	2.82332023010751e-07	2.200605323580962e-05
34.04819702867729	0.0004875300931133495	0.0004852032207166448	0.0005273657108338837	0.0005224656029191192	0.0005501569399804216	0.0005436768605841397	0.0005743828534097477	0.0005661410270674382	0.0006249503626626869	0.0006127702540001129	0.08546132777592005	0.08033342471370407	3.0363826778378664e-07	2.3809072910260798e-05	2.992954242150847e-07	2.3468547951210894e-05
34.25335454371064	0.00048754515256433804	0.00048522044122220484	0.0005274110454712128	0.0005225113053188777	0.000550220995427898	0.0005437400037090587	0.0005744678836330627	0.0005662235784521084	0.000625082604617227	0.0006128960554610796	0.08552352337128566	0.08039186529417096	3.207143733827654e-07	2.5299334192790957e-05	3.161644867139511e-07	2.494042779772887e-05
34.45974823597649	0.0004875631289559514	0.00048524059327436834	0.0005274599098786426	0.0005225605148213439	0.000550288951418239	0.0005438069992553107	0.0005745572241553031	0.0005663103616065398	0.000625220062585412	0.000613026919642646	0.08558651623892938	0.0804510549608721	3.3769604131442255e-07	2.6799197077070902e-05	3.32940149438141e-07	2.6421782445273934e-05
34.66738555406454	0.00048758403646045526	0.00048526369139915667	0.0005275123249996655	0.0005226132523262181	0.0005503608331213146	0.0005438778720602066	0.0005746509049159287	0.0005664014057797332	0.0006253627773680518	0.0006131628857324042	0.08565031717268395	0.08051100385394573	3.54584218605937e-07	2.8308753611330784e-05	3.4962334713776154e-07	2.7912702597582273e-05
34.87627399144595	0.0004876078893288218	0.00048528975020771563	0.0005275683119555388	0.0005226695389117725	0.0005504366659485335	0.0005439526471990549	0.0005747489561693855	0.0005664967405265719	0.0006255107902531217	0.0006133039933809747	0.08571493712640516	0.0805717222638337	3.7137984816365197e-07	2.982809691259858e-05	3.662150104704904e-07	2.9413280008910858e-05
35.086421086743854	0.00048763470189067647	0.00048531878439639093	0.0005276278920469496	0.0005227293958365495	0.0005505164755556484	0.0005440313499879383	0.0005748514084892783	0.0005665963957118433	0.0006256641430232166	0.000613450282709012	0.08578038721668602	0.08063322063382267	3.8808386880495073e-07	3.135732117914847e-05	3.8271606605340056e-07	3.092360749826217e-05
35.29783442400536	0.00048766448855421164	0.0004853508087467631	0.0005276910867556807	0.0005227928445410578	0.0005506002878455928	0.0005441140059864933	0.0005749582927725872	0.0005667004015142966	0.0006258228779631221	0.0006136017943143193	0.08584667872560543	0.08069550956262055	4.0469721533631896e-07	3.289652170747337e-05	3.991274364996064e-07	3.244377896240158e-05
35.51052163297529	0.00048769726380609057	0.00048538583812568145	0.0005277579177463013	0.000522859906649494	0.0005506881289713747	0.0005442006410007539	0.0005750696402439717	0.000566808788430793	0.000625987037867553	0.0006137585692791173	0.08591382310354775	0.08075859980701157	4.212208186123254e-07	3.444579490752275e-05	4.1545004049936204e-07	3.397388939282986e-05
35.72449038937153	0.00048773304221132527	0.0004854238874852722	0.0005278284068678685	0.0005229306039714755	0.000550780025338993	0.0005442912810860205	0.0005751854824601344	0.0005669215872805076	0.0006261566660490245	0.0006139206491774401	0.08598183197206298	0.08082250228454371	4.376556055959036e-07	3.600523831835678e-05	4.316847928586588e-07	3.551403488949445e-05
35.93974841516195	0.0004877718384131353	0.0004854649718629291	0.000527902576155646	0.0005230049585037941	0.0005508760036104124	0.0005443859525497746	0.0005753058513142681	0.0005670388292092038	0.0006263318063458829	0.0006140880760826723	0.08605071712680087	0.08088722807626729	4.5400249939521464e-07	3.757495062226002e-05	4.4783260455842286e-07	3.706431267624932e-05
36.15630347884324	0.00048781366713277673	0.0004855091063812806	0.0005279804478328314	0.0005230829924321748	0.0005509760907065541	0.0005444846819546291	0.0005754307790405615	0.0005671605456935809	0.0006265125031304849	0.0006142608925752324	0.0861204905404902	0.08095278842955402	4.7026241932306145e-07	3.915503166099232e-05	4.6389438281371244e-07	3.8624821117105856e-05
36.374163395721176	0.000487858543169358	0.00048555630624814257	0.0005280620443123091	0.0005231647281330636	0.0005510803138103553	0.0005445874961213269	0.000575560298218791	0.0005672867685456859	0.000626698801317542	0.0006144391417504033	0.08619116436597601	0.08101919476093243	4.864362809849261e-07	4.0745582454343454e-05	4.798710311407217e-07	4.019565973262251e-05
36.59333602819267	0.00048790648139962256	0.0004856065867564444	0.0005281473881984077	0.0005232501881754222	0.0005511887003698566	0.0005446944221317771	0.0005756944417789898	0.0005674175299174087	0.0006268907463726235	0.0006146228672263121	0.08626275093933743	0.08108645865901884	5.025249963054243e-07	4.234670521406636e-05	4.957634493890899e-07	4.17769292141712e-05
36.813829286029524	0.0004879574967777103	0.0004856599632841342	0.0005282365022886782	0.0005233393953225424	0.0005513012781013339	0.0005448054873321284	0.0005758332430061854	0.0005675528623050439	0.0006270883843208237	0.0006148121131520637	0.08633526278304494	0.08115459188748539	5.185294735929238e-07	4.395850336154361e-05	5.115725338102062e-07	4.3368731441589814e-05
37.03565112666392	0.00048801160433489175	0.0004857164512940608	0.000528329409575684	0.0005234323725338727	0.0005514180749924786	0.0005449207193358969	0.0005759767355452236	0.000567692798553928	0.0006272917617556024	0.0006150069242160334	0.08640871260919317	0.08122360638809292	5.344506176126196e-07	4.558108154570362e-05	5.272991771274656e-07	4.497116950047397e-05
37.25880955547555	0.0004880688191792759	0.0004857760663338328	0.000528426133248812	0.0005235291429668684	0.0005515391193056228	0.00054504014602713	0.0005761249534056782	0.000567837371863161	0.0006275009258477998	0.0006152073456543213	0.08648311332280137	0.08129351428378474	5.502893296210117e-07	4.721454565864702e-05	5.429442685620737e-07	4.658434769704012e-05
37.483312626080554	0.00048812915649548705	0.0004858388240356505	0.00052852669669609	0.0005236297299788469	0.0005516644395810008	0.0005451637955636114	0.000576277930966831	0.0005679866157903975	0.0006277159243548235	0.0006154134232593676	0.0865584780251722	0.08136432788184848	5.660465074428835e-07	4.8859002854770295e-05	5.585086939186978e-07	4.82083715774434e-05
37.70916844062219	0.0004881926315443177	0.0004859047401161142	0.000528631123506026	0.0005237341571288724	0.0005517940646400744	0.0005452916963801266	0.0005764357029827506	0.0005681405642567306	0.0006279368056300276	0.0006156252033887439	0.08663482001733137	0.08143605967713508	5.81723045520741e-07	5.051456156804357e-05	5.739933356372923e-07	4.984334794516654e-05
37.93638515006311	0.0004882592596623449	0.0004859738303760026	0.0005287394374694593	0.0005238424481796422	0.000551928023588884	0.0005454238771917576	0.0005765983045874447	0.0005682992515516453	0.0006281636186322656	0.00061584273297411	0.08671215280352235	0.08150872235535286	5.97319834972276e-07	5.218133152992688e-05	5.893990728275764e-07	5.148938487652133e-05
38.164970954479706	0.0004883290562615196	0.00048604611070002685	0.0005288516625814277	0.0005239546270994008	0.0005520663458214683	0.00054556036699723	0.0005767657713001104	0.0005684627123380612	0.0006283964129356455	0.0006160660595303524	0.08679049009478582	0.08158232879641414	6.12837763651515e-07	5.3859423788410465e-05	6.047267813523004e-07	5.3146591741354277e-05
38.39493410335793	0.0004884020368287243	0.00048612159705655524	0.0005289678230430481	0.0005240707180638664	0.0005522090610233138	0.0005457011950823158	0.0005769381390304714	0.0005686309816574673	0.0006286352387394781	0.0006162952311649044	0.08686984581261348	0.0816568920778693	6.282777162106186e-07	5.554895072677757e-05	6.199773338769025e-07	5.4815079220491e-05
38.626282895891045	0.0004884782169252936	0.0004862003054973043	0.0005290879432634184	0.0005241907454581692	0.0005523561991748731	0.0005458463910232707	0.0005771154440842053	0.0005688040949351315	0.0006288801468784182	0.0006165302965872486	0.0869502340926596	0.08173242547839867	6.436405741579946e-07	5.725002608304719e-05	6.35151599913961e-07	5.649495932352755e-05
38.859025681279114	0.000488557612186502	0.0004862822521570022	0.0005292120478615209	0.0005243147338788141	0.0005525077905551156	0.0005459959846903308	0.0005772977231684645	0.000568982087985411	0.0006291311888328212	0.0006167713051186108	0.08703166928855607	0.08180894248138235	6.589272159086054e-07	5.896276496841768e-05	6.502504459042924e-07	5.818634540960543e-05
39.09317085903034	0.0004886402383210189	0.0004863674532530225	0.0005293401616681605	0.0005244427081356516	0.0005526638657451416	0.0005461500062512577	0.0005774850133975005	0.0005691649970171451	0.0006293884167393041	0.0006170183067018521	0.08711416597578281	0.08188645677854091	6.741385168522723e-07	6.0687283888000154e-05	6.652747352620548e-07	5.9889352206063395e-05
39.328726879264174	0.0004887261111103179	0.0004864559250849765	0.0005294723097278967	0.0005245746932538706	0.000552824455631842	0.0005463084861749323	0.0005776773522983722	0.0005693528586391482	0.0006296518834015217	0.0006172713519115513	0.08719773895563344	0.08196498227365866	6.892753494150416e-07	6.242370076098291e-05	6.802253284244036e-07	6.1604095826992e-05
39.56570224301631	0.0004888152464080604	0.0004865476840342824	0.0005296085173010065	0.000524710714476006	0.0005529895914116174	0.0005464714552349974	0.0005778747778167715	0.0005695457098657932	0.0006299216423011675	0.0006175304919643057	0.0872824032592651	0.08204453308637492	7.043385831097086e-07	6.417213494042118e-05	6.951030829117737e-07	6.33306937934397e-05
39.80410550254544	0.0004889076601394261	0.0004866427465636858	0.0005297488098654512	0.0005248507972639565	0.0005531593045941404	0.0005466389445135563	0.0005780773283229312	0.00056974358812269	0.0006301977476091926	0.0006177957787292216	0.0873681741518191	0.08212512355606648	7.193290846017365e-07	6.593270723463662e-05	7.099088534185186e-07	6.506926505689403e-05
40.04394526164196	0.0004890033683004146	0.0004867411292167582	0.0005298932131188699	0.0005249949673010319	0.0005533336270061875	0.0005468109854049389	0.0005782850426176589	0.0005699465312524735	0.0006304802541972689	0.0006180672647386435	0.08745506713664417	0.08220676824580056	7.342477177734417e-07	6.770553992856143e-05	7.24643491831125e-07	6.681993001594888e-05
40.28523017593832	0.0004891023869570951	0.0004868428486173415	0.0005300417529805749	0.0005251432504940035	0.0005535125907955109	0.0005469876096194854	0.0005784979599384562	0.0005701545775206786	0.0006307692176494751	0.0006183450031990763	0.08754309795959617	0.08228948194637806	7.490953437773364e-07	6.949075680492967e-05	7.393078472865428e-07	6.858281053759296e-05
40.52796895322162	0.0004892047322448175	0.0004869479214689665	0.0005301944555935674	0.0005252956729751726	0.0005536962284347837	0.0005471688491874256	0.0005787161199657643	0.0005703677656217275	0.0006310646942742369	0.0006186290480023556	0.08763228261344731	0.08237327968046664	7.638728210981448e-07	7.128848316598213e-05	7.539027662749678e-07	7.035802998241192e-05
40.77217035374772	0.0004893104203673778	0.00048705636455422197	0.0005303513473265724	0.0005254522611044644	0.0005538845727255826	0.0005473547364627928	0.0005789395628293104	0.000570586134685022	0.0006313667411165126	0.0006189194537370328	0.0877226373423666	0.08245817670680866	7.785810056156871e-07	7.309884585630921e-05	7.684290926589232e-07	7.214571322260166e-05
41.017843190557436	0.0004894194675961324	0.0004871681947340852	0.0005305124547760785	0.000525613041471528	0.0005540776568024533	0.0005475453041273975	0.0005791683291145674	0.0005708097242811393	0.0006316754159702305	0.000619216275700004	0.08781417864650762	0.08254418852452691	7.932207506742683e-07	7.492197328602679e-05	7.828876677413478e-07	7.394598666511654e-05
41.26499632979458	0.0004895318902690721	0.00048728342894720705	0.0005306778047684016	0.000525778040897855	0.000554275514137014	0.0005477405851948622	0.0005794024598693407	0.0005710385744281454	0.000631990777390999	0.0006195195699083808	0.08790692328670072	0.08263133087753345	8.077929071279976e-07	7.675799545235618e-05	7.972793303347679e-07	7.57589782746787e-05
41.51363869102594	0.0004896477047898366	0.00048740208420915376	0.000530847424361755	0.0005259472864389151	0.0005544781785421335	0.0005479406130147147	0.0005796419966104605	0.0005712727255980114	0.0006323128847090716	0.000619829393111605	0.0880008882892362	0.0827196197590104	8.222983234071422e-07	7.860704396367435e-05	8.116049168174592e-07	7.758481759663483e-05
41.763779247563185	0.0004897669276266841	0.00048752417761159587	0.0005310213408483363	0.0005261208053863059	0.0005546856841761599	0.0005481454212765426	0.0005798869813305981	0.0005715122187231489	0.0006326417980425985	0.0006201458028038203	0.08809609095074965	0.08280907141600076	8.36737845597707e-07	8.046925206506295e-05	8.258652611848379e-07	7.94236357792022e-05
42.0154270267867	0.0004898895753114022	0.00048764972632145827	0.0005311995817564318	0.0005262986252699187	0.0005548980655472321	0.0005483550440142027	0.0005801374565052166	0.0005717570952030682	0.0006329775783111529	0.0006204688572365074	0.0881925488432242	0.08289970235410497	8.511123174848034e-07	8.234475466045721e-05	8.400611951264389e-07	8.12755655986569e-05
42.26859111047143	0.0004900156644381713	0.0004877787475800127	0.0005313821748525288	0.000526480773860125	0.0005551153575176247	0.0005485695156101065	0.0005803934650996351	0.0005720073969111511	0.0006333202872495578	0.0006207986154313843	0.08829027981909197	0.08299152934226103	8.654225806242061e-07	8.423368833866685e-05	8.54193548085547e-07	8.314074148343953e-05
42.523280635114425	0.0004901452116623594	0.00048791125870191747	0.0005315691481434457	0.0005266672791699665	0.000555337595308194	0.0005487888707995559	0.0005806550505762296	0.0005722631662015439	0.0006336699874219941	0.0006211351371935771	0.08838930201644797	0.08308456941764619	8.796694744084895e-07	8.613619139857809e-05	8.682631473023485e-07	8.501929953691478e-05
42.77950479226489	0.000490278233699269	0.0004880472770742111	0.0005317605298784743	0.000526858169457372	0.0005555648145028556	0.0005490131446751471	0.0005809222569017633	0.0005725244459161841	0.0006340267422364279	0.0006214784831250806	0.0884896338643785	0.08317883989067873	8.938538361197203e-07	8.805240387373126e-05	8.822708178943782e-07	8.69113775639474e-05
43.03727282885567	0.0004904147473228158	0.0004881868201552403	0.0005319563485515334	0.000527053473227383	0.0005557970510531582	0.0005492423726912451	0.0005811951285548565	0.0005727912793919449	0.0006343906159593446	0.0006218287146384993	0.08859129408841304	0.08327435835012177	9.07976501000364e-07	8.998246755918815e-05	8.962173829128988e-07	8.88171150960626e-05
43.29659404753705	0.0004905547693641457	0.0004883299054735375	0.0005321566329033377	0.000527253219234394	0.0005560343412829015	0.000549476590668519	0.000581473710533587	0.0005730637104679202	0.0006347616737308005	0.0006221858939710871	0.08869430171608338	0.08337114266831835	9.220383023233244e-07	9.192652603839946e-05	9.101036634038325e-07	9.073665341678694e-05
43.55747780701245	0.00049069831671019	0.0004884765506266389	0.0005323614119235803	0.000527457436484415	0.0005562767218928496	0.0005497158347985484	0.0005817580483632453	0.0005733417834928416	0.0006351399815798148	0.0006225500841990968	0.08879867608262032	0.08346921100652231	9.360400714682714e-07	9.388472471166809e-05	9.239304784823543e-07	9.267013558936221e-05
43.81993352237618	0.0004908454063021477	0.000488626773279834	0.0005325707148531241	0.0005276661542373365	0.0005565242299654981	0.0005499601416485037	0.0005820481881042169	0.0005736255433326244	0.0006355256064400858	0.0006229213492524289	0.08890443683675772	0.08356858182035647	9.499826379439757e-07	9.585721081910303e-05	9.376986453747422e-07	9.461770648119816e-05
44.08397066545326	0.0004909960551339032	0.0004887805911648607	0.0005327845711862095	0.00052787940200922	0.0005567769029699074	0.00055020954816588	0.0005823441763600311	0.0005739150353780667	0.0006359186161660628	0.000623299753929611	0.0890116039466893	0.08366927386539576	9.638668295019331e-07	9.7844133473593e-05	9.514089795022943e-07	9.657951279327948e-05
44.349598765141174	0.0004911502802503693	0.0004889380220785282	0.0005330030106726704	0.0005280972095745952	0.0005570347787666412	0.0005504640916833303	0.0005826460602855494	0.0005742103055526832	0.0006363190795493752	0.0006236853639131001	0.08912019770613987	0.08377130620286818	9.776934721897074e-07	9.984564368784032e-05	9.650622945444297e-07	9.855570308775485e-05
44.6168274077539	0.0004913080987457556	0.0004890990838812738	0.0005332260633201649	0.000528319606968774	0.0005572978956127412	0.0005507238099235443	0.0005829538875953092	0.0005745114003206838	0.0006367270663356182	0.0006240782457849215	0.08923023874057384	0.08387469820548067	9.91463390397334e-07	0.00010186189440157534	9.78659402483574e-07	0.00010054642781408274
44.88566623736761	0.0004914695277617627	0.0004892637944956492	0.0005334537593964163	0.0005285466244901786	0.0005575662921668077	0.0005509887410042173	0.0005832677065720365	0.0005748183666951131	0.0006371426472415244	0.0006244784670426568	0.08934174801355689	0.0839794695633905	1.0051774069483928e-06	0.00010389304051326709	9.922011137023044e-07	0.00010255183934115841
45.15612495616904	0.0004916345844856935	0.000489432171904735	0.000533686129431462	0.000528778292702681	0.0005578400074941395	0.0005512589234430971	0.0005835875660753077	0.0005751312522461289	0.0006375658939725126	0.0006248860961157809	0.08945474683324857	0.08408564029028841	1.0188363431639768e-06	0.00010593923890997448	1.005688237026717e-06	0.00010457209198422301
45.42821332480542	0.0004918032861484869	0.0004896042341504786	0.0005339232042199199	0.0005290146424379582	0.0005581190810719708	0.0005515343961630928	0.000583913515550386	0.0005754501051094514	0.0006379968792406373	0.0006253012023823695	0.08956925685903898	0.08419323072964244	1.0324410189346822e-06	0.00010800064849847413	1.0191215797945158e-06	0.00010660734203497835
45.701941162736816	0.0004919756500226619	0.000489779999331954	0.0005341650148232592	0.0005292557047978557	0.0005584035527947727	0.0005518151984974793	0.0005842456050372269	0.0005757749739949627	0.000638435676782943	0.0006257238561861773	0.08968530010834924	0.08430226156106783	1.045992252775253e-06	0.00011007743023459804	1.0325019479296045e-06	0.00010865774779245108
45.97731834859046	0.0004921516934201797	0.0004899594856035459	0.0005344115925720826	0.0005295015111567691	0.0005586934629796439	0.0005521013701951671	0.0005845838851796566	0.0005761059081954793	0.0006388823613802358	0.0006261541288540989	0.08980289896358083	0.08441275380685179	1.0594908619124006e-06	0.00011216974715751171	1.0458301460125607e-06	0.00011072346959464796
46.25435482051728	0.0004923314336902103	0.0004901427111730417	0.0005346629690684198	0.0005297520931640332	0.0005589888523717907	0.0005523929514260717	0.0005849284072347272	0.000576442957595682	0.0006393370088762831	0.0006265920927140275	0.08992207617921379	0.08452472883861117	1.072937662344219e-06	0.00011427776442046733	1.059106977343953e-06	0.00011280466984918414
46.533060576550575	0.0004925148882168093	0.0004903296942996462	0.0005349191761880253	0.0005300074827463226	0.0005592897621500783	0.0005526899827865432	0.0005852792230822538	0.0005767861726812276	0.0006397996961974559	0.0006270378211131153	0.09004285488908159	0.08463820838412342	1.0863334689210653e-06	0.00011640164932510966	1.0723332440065736e-06	0.00011490151306493834
46.813445674966815	0.0004927020744164984	0.0004905204532919052	0.000535180246082694	0.0005302677121100703	0.0005595962339326898	0.0005529925053049014	0.0005856363852345481	0.0005771356045480379	0.0006402705013728247	0.000627491388436456	0.09016525861380811	0.08475321453430232	1.0996790954158168e-06	0.00011854157135493537	1.0855097469500072e-06	0.00011701416588616453
47.09552023464871	0.0004928930097357436	0.0004907150065055344	0.0005354462111825712	0.000530532813743885	0.0005599083097828521	0.0005533005604470431	0.0005859999468463303	0.0005774913049117594	0.0006407495035547153	0.000627952870126185	0.09028931126842049	0.08486976975033965	1.1129753545919586e-06	0.00012069770220912712	1.0986372860460327e-06	0.00011914279712436915
47.37929443545016	0.0004930877116483333	0.0004909133723411543	0.000535717104198483	0.0005308028204209895	0.0005602260322146709	0.0005536141901221429	0.0005863699617248408	0.0005778533261174121	0.0006412367830397464	0.0006284223427010273	0.09041503717011919	0.08498789687099942	1.1262230582779597e-06	0.0001228702158373729	1.111716660178938e-06	0.00012128757779411581
47.66477851856398	0.0004932861976526507	0.000491115569241934	0.0005359929581242687	0.0005310777652016681	0.0005605494441990396	0.0005539334366884485	0.0005867464843401616	0.0005782217211492371	0.0006417324212903637	0.000628899883776297	0.09054246104625756	0.08510761912010084	1.1394230174465282e-06	0.00012505928847637848	1.1247486672944168e-06	0.0001234486811454577
47.951982786891236	0.0004934884852688325	0.0004913216156911215	0.0005362738062391129	0.0005313576814357118	0.0005608785891696635	0.0005542583429591499	0.0005871295698357296	0.0005785965436407205	0.0006422365009568672	0.0006293855720843509	0.09067160804249044	0.0852289601141652	1.1525760423037332e-06	0.00012726509868750402	1.137734104485655e-06	0.00012562628270032516
48.24091760541319	0.0004936945920358211	0.0004915315302094815	0.0005365596821098983	0.0005316426027648898	0.0005612135110291658	0.0005545889522083648	0.0005875192740390713	0.0005789778478848297	0.0006427491058999713	0.0006298794874955326	0.09080250373110603	0.08535194387023334	1.165682942329228e-06	0.0001294878273898903	1.1506737680657547e-06	0.00012782056028856625
48.53159340156531	0.0004939045355082935	0.0004917453313526152	0.0005368506195935469	0.0005319325631254136	0.0005615542541552844	0.0005549253081771962	0.0005879156534727479	0.0005793656888444496	0.0006432703212138869	0.0006303817110395949	0.09093517411957876	0.08547659481389124	1.1787445263860804e-06	0.000131727657901759	1.163568453646231e-06	0.00013003169408491722
48.82402066561362	0.0004941183332534736	0.0004919630377081776	0.0005371466528393803	0.0005322275967504193	0.0005619008634071934	0.0005552674550799098	0.0005883187653655237	0.0005797601221630244	0.0006438002332499643	0.0006308923249276357	0.0910696456592921	0.08560293778745703	1.1917616027966663e-06	0.0001339847759788959	1.1764189562045576e-06	0.0001322598666455982
49.11820995103327	0.0004943360028478182	0.0004921846678929702	0.0005374478162914703	0.0005325277381724521	0.0005622533841319008	0.0005556154376101833	0.0005887286676637603	0.0005801612041754113	0.0006443389296408897	0.0006314114125745436	0.09120594525449724	0.08573099805837041	1.2047349793970971e-06	0.00013625936985091347	1.1892260701488935e-06	0.00013450526294492282
49.41417187488941	0.0004945575618735749	0.0004924102405499218	0.0005377541446910053	0.0005328330222259563	0.0005626118621707592	0.0005559693009474752	0.0005891454190430439	0.0005805689919189597	0.000644886499325472	0.0006319390586219815	0.09134410027145991	0.08586080132779338	1.2176654636383757e-06	0.0001385516302637585	1.2019905894230338e-06	0.0001367680704174451
49.71191711822035	0.000494783027915206	0.0004926397743449409	0.000538065673078647	0.0005331434840497737	0.0005629763438660853	0.0005563290907634929	0.0005895690789200506	0.000580983543144812	0.0006454430325740224	0.0006324753489619191	0.091484138547844	0.08599237373940613	1.2305538626771438e-06	0.00014086175052162309	1.2147133075652823e-06	0.00013904847899513795
50.01145642642306	0.0004950124185556797	0.0004928732879636451	0.0005383824367968987	0.0005334591590896483	0.0005633468760678893	0.0005566948532287564	0.0005899997074646561	0.0005814049163294273	0.0006460086210143519	0.0006330203707607231	0.09162608840230257	0.08612574188839713	1.2434009834384578e-06	0.00014318992652645468	1.2273950177905252e-06	0.00014134668114824944
50.3128006096408	0.0004952457513726111	0.0004931108001079563	0.000538704471492467	0.0005337800831007277	0.0005637235061407001	0.0005570666350192787	0.0005904373656122968	0.0005818331706863505	0.0006465833576583973	0.000633574212483835	0.09176997864431388	0.08626093283070135	1.2562076326948267e-06	0.00014553635681968657	1.2400365130714377e-06	0.00014366287192636717
50.61596054315354	0.0004954830439342656	0.0004933523294925575	0.0005390318131186235	0.0005341062921500782	0.0005641062819705138	0.0005574444833233453	0.0005908821150765821	0.0005822683661782158	0.0006471673369295028	0.0006341369639210369	0.09191583858424196	0.08639797409242855	1.2689746171668263e-06	0.0001479012426277848	1.2526385862101502e-06	0.0001459972489995104
50.9209471677702	0.0004957243137954057	0.0004935978948412167	0.0005393644979375704	0.0005344378226191914	0.0005644952519718548	0.0005578284458484074	0.0005913340183621816	0.0005827105635290031	0.000647760654690371	0.0006347087162123398	0.09206369804365042	0.08653689367954906	1.2817027436139551e-06	0.00015028478790678201	1.2652020299363685e-06	0.00014835001270263604
51.22777149022361	0.000495969578492986	0.0004938475148829573	0.0005397025625227997	0.0005347747112065039	0.0005648904650949578	0.0005582185708280941	0.0005917931387779681	0.0005831598242365413	0.0006483634082717024	0.0006352895618744973	0.09221358736584807	0.08667772008777877	1.2943928188997953e-06	0.00015268719938496544	1.277727636979256e-06	0.00015072136607778563
51.53644458356769	0.0004962188555416822	0.0004941012083480847	0.0005400460437614454	0.0005351169949299065	0.0005652919708330517	0.0005586149070293266	0.0005922595404504519	0.0005836162105852781	0.000648975696501548	0.0006358795948281727	0.09236553742672345	0.08682048231273835	1.3070456500917588e-06	0.00015510868661020027	1.2902162001502673e-06	0.00015311151491868846
51.84697758757708	0.0004964721624292584	0.0004943589939640538	0.0005403949788566413	0.0005354647111292617	0.0005656998192297879	0.0005590175037595614	0.000592733288337488	0.0005840797856593137	0.00064959761973539	0.0006364789104257727	0.09251957964580304	0.08696520986033694	1.3196620445581238e-06	0.0001575494619977802	1.3026685124376903e-06	0.00015552066781694684
52.15938170914916	0.0004967295166117599	0.0004946208904511793	0.0005407494053298604	0.0005358178974689155	0.0005661140608867739	0.0005594264108741467	0.0005932144482422792	0.0005845506133557086	0.0006502292798869764	0.0006370876054799728	0.09267574599761122	0.08711193275741932	1.3322428100387244e-06	0.00016000974087607145	1.3150853670799382e-06	0.00015794903620688916
52.47366822270851	0.0004969909355085299	0.0004948869165181799	0.0005411093610232584	0.0005361765919402073	0.0005665347469712404	0.0005598416787837993	0.0005937030868276831	0.0005850287583980726	0.0006508707804599357	0.0006377057782929501	0.09283406902329777	0.08726068156267275	1.3447887547581418e-06	0.00016248974153773577	1.327467557663345e-06	0.00016039683441387842
52.789848470613855	0.0004972564364970442	0.0004951570908575492	0.0005414748841020028	0.0005365408328639748	0.0005669619292238422	0.000560263358462213	0.0005941992716308186	0.0005855142863504394	0.0006515222265801853	0.000638333528686349	0.09299458184254865	0.08741148737780191	1.3573006875117893e-06	0.00016498968528901037	1.3398158782041304e-06	0.00016286427970173267
53.107933863567155	0.0004975260369075534	0.0004954314321407563	0.0005418460130565938	0.0005369106588930598	0.0005673956599665812	0.0005606915014537828	0.0005947030710779926	0.0005860072636314465	0.0006521837250291655	0.0006389709580319955	0.09315731816579632	0.08756438185898492	1.3697794177519986e-06	0.00016750979649927944	1.3521311232453283e-06	0.00016535159232249075
53.42793588102576	0.0004977997540175331	0.0004957099590132555	0.0005422227867051749	0.0005372861090148007	0.0005678359921108677	0.0005611261598814736	0.000595214554499949	0.0005865077575288003	0.0006528553842779218	0.0006396181692833891	0.09332231230673325	0.08771939722859604	1.3822257556923194e-06	0.00017005030265440646	1.3644140879411374e-06	0.00016785899556590045
53.74986607161648	0.0004980776050459322	0.0004959926900893157	0.0005426052441958303	0.0005376672225535219	0.0005682829791657201	0.0005615673864548021	0.0005957337921474515	0.0005870158362140727	0.0006535373145220603	0.0006402752670079929	0.09348959919513634	0.08787656628724584	1.3946405124125793e-06	0.0001726114344103996	1.3766655681512465e-06	0.0001703867158106276
54.073736053552395	0.0004983596071472131	0.0004962796439466506	0.0005429934250088713	0.0005380540391730147	0.0005687366752461074	0.0005620152344779725	0.0005962608552072058	0.0005875315687578046	0.0006542296277176069	0.0006409423574203478	0.09365921439000617	0.08803592242610125	1.4070244999482215e-06	0.00017519342564646656	1.388886360550773e-06	0.0001729349825782961
54.399557515052166	0.0004986457774051755	0.0004965708391208505	0.0005433873689591027	0.0005384465988790059	0.0005691971350814254	0.0005624697578581411	0.000596795815818134	0.0005880550251449436	0.0006549324376177911	0.000641619548416028	0.0938311940930465	0.0881974996395261	1.4193785313898347e-06	0.00017779651352019255	1.4010772626949896e-06	0.0001755040285831705
54.727342214761876	0.0004989361328265584	0.0004968662940996005	0.0005437871161980744	0.000538844942021615	0.0005696644140241267	0.0005629310111138104	0.0005973387470880056	0.0005885862762906106	0.0006556458598107863	0.0006423069496064762	0.09400557516247306	0.08836133253802772	1.4317034209960187e-06	0.00018042093852546626	1.4132390731367434e-06	0.0001780940897889438
55.057101982179326	0.0004992306903344189	0.0004971660273166954	0.0005441927072163173	0.0005392491092978034	0.0005701385680584996	0.0005633990493833907	0.0005978897231104468	0.0005891253940562282	0.0006563700117584453	0.0006430046723547397	0.09418239512717884	0.08852745636154624	1.4439999842924805e-06	0.00018306694454930938	1.4253725915324908e-06	0.00018070540546510916
55.38884871808102	0.0004995294667612644	0.0004974700571458221	0.0005446041828455521	0.0005396591417537964	0.0005706196538095943	0.0005638739284338885	0.0005984488189823196	0.0005896724512659863	0.000657105012836042	0.0006437128298121284	0.09436169220125468	0.08869590699307141	1.456269038177093e-06	0.0001857347789308017	1.437478618729576e-06	0.00018333821824219332
55.722594394951685	0.0004998324788419497	0.0004977784018941174	0.0005450215842608838	0.0005400750807875057	0.0005711077285523099	0.0005643557046697553	0.0005990161108214969	0.000590227521723685	0.000657850984373071	0.0006444315369558355	0.09454350529887375	0.08886672097259489	1.4685114010349297e-06	0.00018842469252225436	1.449557956867062e-06	0.00018599277416946058
56.058351057416104	0.0005001397432063167	0.0004980910797954904	0.0005454449529829625	0.0005404969681509197	0.0005716028502206388	0.0005648444351418775	0.0005995916757850401	0.000590790680229949	0.0006586080496951273	0.0006451609106275437	0.09472787404957309	0.08903993551144135	1.4807278928455998e-06	0.00019113693975038315	1.4616114094845832e-06	0.00018866932277457338
56.39613082267415	0.0005004512763715762	0.0004984081090036986	0.0005458743308801259	0.0005409248459524773	0.000572105077417074	0.0005653401775567377	0.0006001755920877832	0.0005913620025998276	0.0006593763341668997	0.0006459010695730437	0.09491483881390333	0.0892155885069542	1.4929193352929701e-06	0.00019387177867892513	1.4736397816372728e-06	0.00019136811712539004
56.7359458809379	0.0005007670947344224	0.0004987295075851752	0.0005463097601705141	0.0005413587566594279	0.0005726144694221796	0.0005658429902857252	0.0006007679390213534	0.0005919415656807939	0.0006601559652363275	0.0006466521344829169	0.09510444069950337	0.08939371855755252	1.5050865518822587e-06	0.00019662947107332296	1.4856438799933395e-06	0.00019408941389029155
57.07780849587155	0.0005010872145628635	0.0004990552935115878	0.0005467512834241414	0.0005417987431001532	0.0005731310862043354	0.0005663529323746133	0.0006013687969736088	0.0005925294473711405	0.0006609470724799286	0.0006474142280342814	0.09529672157757442	0.08957436497818222	1.517230368057996e-06	0.00019941028246665826	1.49762451294238e-06	0.00019683347340113122
57.42173100503407	0.0005014116519877729	0.0004993854846521368	0.0005471989435649506	0.0005422448484664736	0.0005736549884296521	0.000566870063553198	0.0006019782474485416	0.0005931257266388085	0.0006617497876493703	0.0006481874749336693	0.09549172409978719	0.08975756781617372	1.5293516113254555e-06	0.00020221448222720873	1.5095824907103038e-06	0.00019960055971812718
57.7677258203244	0.0005017404229941424	0.0004997200987655689	0.000547652783872824	0.0005426971163159206	0.000574186237472068	0.0005673944442451137	0.0006025963730866346	0.0005937304835406361	0.0006625642447193028	0.0006489720019610539	0.09568949171562713	0.08994336786750269	1.5414511113683981e-06	0.00020504234362671292	1.5215186254827163e-06	0.00020239094069697539
58.115805428429454	0.000502073543412028	0.0005000591534919089	0.0005481128479855558	0.0005431555905739834	0.0005747248954236205	0.0005679261355778223	0.0006032232576856928	0.0005943437992420571	0.0006633905799364964	0.0006497679380150644	0.09589006869019659	0.09013180669347698	1.5535297001760323e-06	0.00020789414391120253	1.5334337315074838e-06	0.0002052048880545193
58.465982391274686	0.0005024110289071808	0.0005004026663438885	0.0005485791799007889	0.0005436203155363168	0.0005752710251049124	0.0005684651993927712	0.0006038589862221624	0.0005949657560372439	0.0006642289318703331	0.0006505754141594318	0.09609350012247198	0.09032292663785543	1.5655882121643361e-06	0.00021077016437209828	1.545328625211827e-06	0.00020804267743733396
58.818269346477535	0.0005027528949713546	0.000500750654698072	0.0005490518239779026	0.0005440913358709171	0.0005758246900757543	0.0005690116982557411	0.0006045036448729528	0.0005955964373697318	0.0006650794414646932	0.0006513945636706998	0.09629983196405688	0.0905167708444296	1.5776274843125587e-06	0.0002136706904211083	1.5572041253427262e-06	0.00021090458849488958
59.172679007803275	0.0005030991569122743	0.0005011031357856638	0.0005495308249398598	0.0005445686966202577	0.0005763859546460213	0.0005695656954673846	0.0006051573210377746	0.0005962359278535123	0.0006659422520912799	0.0006522255220872466	0.0965091110384135	0.09071338327505231	1.5896483562945164e-06	0.00021659601166487685	1.5690610530777254e-06	0.00021379090494969
59.52922416562417	0.0005034498298432587	0.0005014601266829898	0.000550016227875005	0.0005450524432033888	0.0005769548838866865	0.0005701272550739413	0.0006058201033620105	0.0005968843132946313	0.0006668175096044345	0.0006530684272596619	0.09672138506061322	0.09091280872815026	1.601651670604361e-06	0.0002195464219813953	1.5809002321399675e-06	0.0002167019146696314
59.887917687380885	0.0005038049286724834	0.0005018216443016388	0.000550508078238801	0.0005455426214179817	0.0005775315436410744	0.0005706964418781528	0.0006064920817601305	0.0005975416807132905	0.0006677053623974869	0.0006539234194025152	0.09693670265761724	0.09111509285773829	1.613638272708151e-06	0.0002225222196005211	1.5927224889494395e-06	0.0002196379097465645
60.24877251804685	0.0005041644680918757	0.0005021877053782551	0.0005510064218555277	0.0005460392774423424	0.0005781160005363157	0.0005712733214503883	0.0006071733474396728	0.0005982081183664769	0.0006686059614606979	0.0006547906411475702	0.09715511338907638	0.09132028219291706	1.6256090111738467e-06	0.0002255237071830396	1.604528652738007e-06	0.00022259918657074884
60.6118016805955	0.0005045284625656239	0.0005025583264639706	0.000551511304919905	0.0005465424578373602	0.0005787083219950134	0.0005718579601399481	0.0006078639929258038	0.0005988837157711294	0.0006695194604408389	0.0006556702375984906	0.09737666776871462	0.09152842415791497	1.6375647378208229e-06	0.0002285511919044858	1.6163195556859146e-06	0.00022558604591051135
60.97701827647021	0.0005048969263182942	0.0005029335239134611	0.0005520227739986656	0.0005470522095484121	0.0005793085762471338	0.0005724504250866048	0.0006085641120864751	0.0005995685637278614	0.0006704460157024728	0.0006565623563870798	0.09760141728626659	0.09173956709265121	1.6495063078621154e-06	0.00023160498553852216	1.6280960330703224e-06	0.00022859879299415298
61.34443548605718	0.0005052698733225374	0.0005033133138736224	0.0005525408760320543	0.0005475685799072089	0.0005799168323421091	0.0005730507842323339	0.0006092738001581959	0.0006002627543452591	0.0006713857863909875	0.0006574671477311219	0.09782941443002169	0.09195376027386472	1.6614345800640157e-06	0.00023468540454527065	1.6398589233863024e-06	0.00023163773759017625
61.71406656916102	0.0005056473172863796	0.0005036977122718436	0.0005530656583352684	0.0005480916166335817	0.0005805331601611884	0.0005736591063332742	0.000609993153772442	0.0006009663810647648	0.0006723389344974473	0.0006583847644938645	0.09806071270996367	0.09217105393680422	1.673350416892547e-06	0.00023779277015881228	1.6516090685054574e-06	0.0002347031940938965
62.085924865483435	0.0005060292716400716	0.0005040867348038711	0.0005535971685998119	0.0005486213678371998	0.0005811576304299971	0.0005742754609719101	0.0006107222709827101	0.00060167953868617	0.0006733056249253149	0.0006593153622451972	0.0982953666815515	0.09239149929752173	1.6852546846686132e-06	0.00024092740847767025	1.663347313821421e-06	0.00023779548161377562
62.46002379510434	0.0005064157495224923	0.0005044803969212462	0.0005541354548947809	0.0005491578820192323	0.0005817903147313598	0.0005748999185694818	0.000611461251292253	0.0006024023233937287	0.0006742860255591183	0.000660259099324598	0.09853343197014564	0.09261514857574533	1.6971482537380018e-06	0.0002440896505590956	1.675074508387226e-06	0.00024091492405847736
62.83637685896657	0.0005068067637670892	0.000504878713818305	0.0005546805656680666	0.0005497012080739222	0.0005824312855183526	0.000575532550398623	0.0006122101956825047	0.0006031348327829202	0.0006752803073351251	0.0006612161369058922	0.09877496529609975	0.09284205501841548	1.70903199863022e-06	0.000247279832513686	1.6867915050808617e-06	0.000244061850229238
63.21499763936286	0.0005072023268873404	0.0005052817004187246	0.0005552325497474749	0.0005502513952901046	0.0005830806161276187	0.0005761734285962524	0.0006129692066422198	0.0006038771658878747	0.0006762886443140945	0.0006621866390638984	0.09902002450053689	0.09307227292383147	1.7209067982366282e-06	0.0002504982956041679	1.6984991607593399e-06	0.00024723659391240327
63.59589980042612	0.0005076024510617177	0.0005056893713615999	0.0005557914563417444	0.0005508084933526256	0.0005837383807929364	0.0005768226261766944	0.0006137383881973489	0.0006046294232094783	0.0006773112137561768	0.0006631707728430156	0.09926866857185368	0.09330585766648831	1.7327735359711199e-06	0.0002537453863439981	1.7101983364167708e-06	0.00025043949397438037
63.979097088622495	0.0005080071481181444	0.0005061017409870356	0.0005563573350414829	0.0005513725523436922	0.0005844046546590497	0.0005774802170450663	0.0006145178459416801	0.0006053917067441881	0.0006783481961980429	0.0006641687083278314	0.09952095767294816	0.09354286572258495	1.7446330999573625e-06	0.00025702145660132236	1.7218898973562092e-06	0.0002536708944602395
64.36460333324754	0.0005084164295179233	0.0005065188233212396	0.0005569302358200004	0.0005519436227441261	0.0005850795137957778	0.0005781462760109128	0.0006153076870682533	0.0006061641200135703	0.000679399775532313	0.0006651806187158069	0.09977695316918837	0.09378335469624444	1.7564863832107269e-06	0.0002603268637041273	1.7335747133389494e-06	0.00025693114469078904
64.75243244692527	0.0005088303063391168	0.0005069406320610943	0.0005575102090340242	0.0005525217554345198	0.0005857630352123953	0.0005788208788021005	0.0006161080204015906	0.0006069467680945888	0.0006804661390893706	0.000666206680392122	0.10003671765719901	0.09402738334647569	1.7683342838194574e-06	0.00026366197054762675	1.7452536587825003e-06	0.0002602205993687823
65.14259842611021	0.0005092487892593728	0.0005073671805582046	0.0005580973054243269	0.000553107001696308	0.0005864552968723016	0.0005795041020790063	0.0006169189564307629	0.000607739757650669	0.0006815474777216538	0.0006672470730067627	0.1003003149944166	0.09427501161486643	1.7801777051455747e-06	0.0002670271457060752	1.7569276129305884e-06	0.0002635396186830563
65.53511535159264	0.0005096718885381603	0.0005077984818023804	0.0005586915761162172	0.0005536994132127203	0.0005871563777079848	0.0005801960234489551	0.0006177406073433064	0.0006085431969635546	0.0006826439858904955	0.0006683019795539064	0.10056781032949375	0.09452630065407447	1.792017556014611e-06	0.0002704227635455664	1.7685974600187152e-06	0.00026688856841361464
65.92999738900669	0.0005100996139984097	0.0005082345484045569	0.000559293072619916	0.0005542990420696306	0.0005878663576362796	0.0005808967214809569	0.000618573087060037	0.0006093571959659864	0.0006837558617556182	0.0006693715864537115	0.1008392701335671	0.09478131285710956	1.8038547509212832e-06	0.0002738492043412033	1.7802640894763614e-06	0.0002702678200445924
66.32725878934137	0.0005105319750075341	0.0005086753925791253	0.0005599018468308098	0.0005549059407562913	0.0005885853175739414	0.0005816062757207335	0.0006194165112707744	0.0006101818662752353	0.0006848833072673783	0.0006704560836365872	0.10111476223238962	0.09504011188745404	1.8156902102403703e-06	0.00027730685439691927	1.791928396120408e-06	0.00027367775087765167
66.72691388945532	0.0005109689804578086	0.0005091210261256527	0.000560517951029564	0.0005555201621659497	0.000589313339453532	0.0005823247667060478	0.0006202709974710213	0.0006110173212275051	0.0006860265282618529	0.0006715556646300323	0.10139435583940128	0.09530276271002207	1.8275248604329285e-06	0.0002807961061676856	1.8035912803415115e-06	0.00027711874414713955
67.12897711259382	0.0005114106387460867	0.0005095714604099709	0.000561141437882093	0.0005561417595963275	0.0005900505062396293	0.000583052275982331	0.0006211366649996044	0.0006118636759132389	0.0006871857345588738	0.000672670526648133	0.1016781215897243	0.09556933162301913	1.8393596342729983e-06	0.00028431735838659045	1.8152536483131369e-06	0.0002805911891398116
67.53346296890952	0.0005118569577528415	0.0005100267063446192	0.0005617723604393939	0.0005567707867499787	0.0005907969019453763	0.0005837888861186368	0.0006220136350773434	0.0006127210472133648	0.0006883611400631295	0.0006738008706838279	0.10196613157514363	0.09583988629070268	1.851195471071058e-06	0.00028787101619402733	1.8269164121902928e-06	0.00028409548131662354
67.94038605598601	0.0005123079448204903	0.0005104867743686132	0.0005624107721372109	0.0005574072977344975	0.0005915526116493661	0.0005845346807239041	0.0006229020308467435	0.0006135895538364956	0.0006895529628684268	0.0006749469016040263	0.10225845938008958	0.09611449577708621	1.8630333169043084e-06	0.00029145749127057474	1.8385804903324433e-06	0.00028763202243922703
68.3497610593647	0.0005127636067310011	0.0005109516744265173	0.0005630567267955515	0.0005580513470625846	0.0005923177215128828	0.0005852897444635711	0.0006238019774127784	0.0006144693163571289	0.0006907614253652483	0.0006761088282476956	0.10255518011865818	0.09639323058061182	1.8748741248571493e-06	0.00029507720197408105	1.8502468075190471e-06	0.0002912012206989639
68.7616027530747	0.0005132239496827423	0.0005114214159468051	0.0005637102786180226	0.0005587029896519576	0.0005930923187975026	0.0005860541630765111	0.0006247136018847824	0.0006153604572548782	0.0006919867543517222	0.0006772868635270254	0.1028563704727189	0.09667616266983803	1.8867188552656664e-06	0.000298730573479844	1.8619162951693255e-06	0.00029480349084821944
69.17592600016614	0.0005136889792665533	0.0005118960078194716	0.0005643714821909965	0.0005593622808250981	0.0005938764918830663	0.0005868280233923325	0.0006256370334194825	0.0006162631009547544	0.0006932291811481238	0.0006784812245317737	0.10316210873110158	0.09696336552014727	1.898568475972636e-06	0.0003024180379255226	1.8735898915786184e-06	0.00029843925433731266
69.59274575324658	0.0005141587004410177	0.0005123754583728846	0.0005650403924825891	0.0005600292763088306	0.0005946703302860361	0.0005876114133490282	0.0006265724032652367	0.0006171773738685541	0.0006944889417150598	0.0006796921326369297	0.10347247482996283	0.09725491415153767	1.9104239625912034e-06	0.0003061400345600179	1.8852685421599444e-06	0.00030210893945482875
70.01207705502031	0.0005146331175069039	0.0005128597753498428	0.0005657170648414426	0.0005607040322337258	0.0005954739246782447	0.000588404422011008	0.0006275198448074843	0.0006181034044373807	0.0006957662767754573	0.0006809198136138045	0.10378755039431128	0.09755088516751675	1.922286298763139e-06	0.0003098970098945608	1.8969531996812245e-06	0.0003058129814697691
70.43393503883172	0.0005151122340807487	0.0005133489658828134	0.0005664015549953066	0.00056138660513331	0.0005962873669060414	0.0005892071395874901	0.000628479493615476	0.000619041323175329	0.0006970614319405104	0.0006821644977446794	0.10410741878076923	0.09785135679513948	1.9341564764388877e-06	0.00031368941786040494	1.908644824517576e-06	0.00030955182277955795
70.85833492921113	0.0005155960530675603	0.0005138430364683275	0.0005670939190494076	0.0005620770519430899	0.0005971107500098638	0.0005900196574513056	0.0006294514874903191	0.0006199912627143914	0.0006983746578397406	0.0006834264199411608	0.10443216512159831	0.09815640892622493	1.9460354961714976e-06	0.00031751771997175215	1.9203443849242054e-06	0.0003133259130634475
71.2852920424243	0.000516084576632605	0.0005143419929405027	0.0005677942134845967	0.0005627754299993666	0.0005979441682442331	0.0005908420681580903	0.0006304359665143755	0.0006209533578506117	0.0006997062102553208	0.0006847058198663653	0.10476187637002342	0.09846612315979943	1.957924367400679e-06	0.0003213823854904263	1.932052857282849e-06	0.00031713570943528446
71.71482178702524	0.0005165778061722493	0.0005148458404436531	0.0005685024951552639	0.0005634817970378332	0.0005987877170981861	0.0005916744654658867	0.0006314330731020698	0.000621927745591532	0.000701056350260826	0.0006860029420610858	0.10509664134691465	0.09878058284580221	1.969824108759852e-06	0.0003252838915975692	1.9437712263964575e-06	0.0003209816766069351
72.14693966441222	0.0005170757422838304	0.0005153545834039823	0.000569218821287013	0.0005641962111919596	0.0005996414933161662	0.000592516944355188	0.000632442952052156	0.0006229145652049878	0.0007024253443646005	0.0006873180360741082	0.10543655078886853	0.09909987313009068	1.981735748385685e-06	0.00032922272356952775	1.9555004857687045e-06	0.0003248642870527785
72.58166126938723	0.0005175783847345174	0.0005158682255002968	0.0005699432494740832	0.0005649187309911351	0.0006005055949193724	0.0005933696010493988	0.0006334657506014873	0.0006239139582692832	0.0007038134646579001	0.0006886513565968156	0.1057816973977287	0.09942408100080044	1.993660324239345e-06	0.0003331993749587092	1.967241637883493e-06	0.0003287840211770726
73.01900229071879	0.0005180857324291327	0.0005163867696337303	0.0005706758376765044	0.0005656494153585634	0.0006013801212275953	0.0005942325330357526	0.0006345016184803441	0.0006249260687248006	0.0007052209889680096	0.0006900031636022596	0.10613217589160129	0.09975329533610505	2.0055988844486705e-06	0.0003372143477818751	1.9789956945285908e-06	0.0003327413674920343
73.45897851170821	0.0005185977833769007	0.0005169102178964386	0.0005714166442169829	0.000566388323608916	0.000602265172881548	0.0005951058390867016	0.0006355507079693844	0.000625951042927103	0.0007066482010165353	0.0006913737224888794	0.10648808305741976	0.10008760695340661	2.0175524876429743e-06	0.00034126815271146027	1.9907636770927e-06	0.00033673682279586337
73.90160581075892	0.0005191145346570843	0.0005174385715392237	0.0005721657277774916	0.000567135515445704	0.0006031608518656992	0.000595989619281762	0.0006366131739582574	0.000626989029701566	0.0007080953905830644	0.0006927633042290344	0.10684951780510406	0.10042710866003426	2.0295222033120223e-06	0.0003453613092741781	2.0025466168916957e-06	0.0003407708923582192
74.34690016194996	0.0005196359823834803	0.000517971830938067	0.0005729231473955711	0.0005678910509583804	0.0006040672615316429	0.0005968839750298739	0.0006376891740059624	0.0006280401803996102	0.0007095628536744255	0.0006941721855225627	0.10721658122337856	0.10077189530548115	2.0415091121690244e-06	0.0003494943460549127	2.014345555506028e-06	0.0003448440901119981
74.79487763561212	0.0005201621216677206	0.000518509995559515	0.000573688962460305	0.000568654990619144	0.0006049845066219935	0.0005977890090922453	0.0006387788684029888	0.0006291046489565745	0.000711050892699755	0.0006956006489555398	0.10758937663729852	0.10112206383523922	2.0535143065332495e-06	0.000353667800907953	2.0261615451152e-06	0.0003489569388485242
75.24555439890803	0.0005206929465813638	0.0005190530639249	0.0005744632327079819	0.0005694273952794498	0.0006059126932948584	0.0005987048256057314	0.0006398824202353298	0.0006301825919513065	0.0007125598166516221	0.0006970489831644766	0.1079680096675456	0.10147771334628634	2.0655388907247834e-06	0.00035788222117488777	2.0379956488583706e-06	0.000353109970420859
75.6989467164156	0.0005212284501167094	0.0005196010335733358	0.000575246018217408	0.0005702083261661839	0.0006068519291488697	0.0005996315301067392	0.0006409999954504176	0.000631274168667516	0.0007140899412934454	0.0006985174830061422	0.1083525882915652	0.10183894514429861	2.0775839814668766e-06	0.0003621381639082877	2.049848941199843e-06	0.00035730372595273174
76.15507095071504	0.0005217686241463226	0.0005201539010234707	0.0005760373794048718	0.0005709978448775315	0.0006078023232488241	0.0006005692295556968	0.0006421317629250643	0.0006323795411569707	0.0007156415893534738	0.0007000064497332736	0.10874322290659375	0.1022058628026107	2.0896507083059635e-06	0.00036643619610292333	2.0617225083082065e-06	0.00036153875605349217
76.61394356297929	0.0005223134593811925	0.0005207116617339286	0.0005768373770187321	0.000571796013378472	0.000608763986151922	0.0006015180323620807	0.0006432778945354689	0.0006334988743045857	0.000717215090725577	0.0007015161911763776	0.10914002639465605	0.10257857222303844	2.101740214042634e-06	0.00037077689493424104	2.0736174484490373e-06	0.0003658156210405161
77.07558111356816	0.0005228629453275154	0.0005212743100624235	0.0005776460721336261	0.000572602893995934	0.0006097370299346503	0.0006024780484100439	0.0006444385652293842	0.0006346323358954949	0.0007188107826771601	0.000703047021931904	0.10954311418959861	0.10295718169858353	2.113853655188406e-06	0.000375160848006012	2.085534872389521e-06	0.00037013489116789755
77.54000026262605	0.0005234170702420283	0.0005218418392234777	0.0005784635261442767	0.0005734185494135625	0.0006107215682203145	0.0006034493890846379	0.0006456139531005096	0.000635780096684157	0.00072042901006447	0.0007045992635570363	0.10995260434622277	0.10334180197810723	2.125992202428248e-06	0.00037958865360458727	2.0974759038189066e-06	0.0003744971468631203
78.00721777068286	0.0005239758210858612	0.0005224142412447137	0.0005792898007588754	0.0005742430426660983	0.0006117177162072478	0.0006044321672986749	0.0006468042394652014	0.0006369423304655898	0.0007220701255556211	0.0007061732447713752	0.11036861761161149	0.10373254633304323	2.138157041104132e-06	0.00038406092096172906	2.1094416797833807e-06	0.00037890297897077985
78.47725049925933	0.0005245391834768541	0.0005229915069216632	0.0005801249579920372	0.0005750764371333415	0.0006127255906977156	0.0006054264975202221	0.0006480096089415899	0.0006381192141488048	0.0007237344898616545	0.0007077693016658078	0.11079127749871188	0.10412953062623043	2.150349371710515e-06	0.00038857827052624083	2.1214333511338423e-06	0.00038335298900438186
78.95011541147531	0.0005251071416402874	0.0005235736257710478	0.0005809690601572947	0.0005759187965336942	0.0006137453101275411	0.000606432495800778	0.0006492302495311864	0.0006393109278325196	0.00072542247197598	0.0007093877779188599	0.11122071036226164	0.10453287338291102	2.1625704104178984e-06	0.0003931413342453671	2.1334520829953624e-06	0.00038784778940691156
79.42582957266194	0.0005256796783579785	0.0005241605859824787	0.0005818221698591265	0.0005767701849172549	0.000614776994596478	0.000607450279804125	0.0006504663527030869	0.0006405176548832527	0.000727134449422554	0.0007110290250208488	0.11165704547714331	0.10494269586401948	2.1748213896114615e-06	0.0003977507558557969	2.145499055247811e-06	0.0003923880038191885
79.90441015097758	0.0005262567749156813	0.0005247523743685212	0.0005826843499844864	0.0005776306666584469	0.0006158207658993553	0.0006084799688359076	0.0006517181134808626	0.0006417395820158641	0.0007288708085131611	0.0007126934025061619	0.11210041511925663	0.10535912214179376	2.187103558442486e-06	0.0004024071911829241	2.1575754630321796e-06	0.00039697426735856023
80.38587441802741	0.0005268384110487444	0.0005253489763130714	0.0005835556636938256	0.0005785003064481654	0.0006168767475580109	0.0006095216838739384	0.0006529857305322522	0.0006429768993766647	0.0007306319446142069	0.0007143812781940164	0.11255095464900373	0.10578227917783874	2.199418183411765e-06	0.00040711130845280663	2.1696825172605894e-06	0.0004016072269045212
80.87023974948666	0.0005274245648859619	0.000525950375717988	0.0005844361744115808	0.0005793791692854178	0.0006179450648540643	0.0006105755475992663	0.0006542694062617517	0.0006442298006291727	0.0007324182624234202	0.0007160930284380575	0.11300880259746546	0.106212296903704	2.2117665489727444e-06	0.00041186378861407524	2.1818214451598027e-06	0.0004062875413960998
81.35752362572781	0.0005280152128915605	0.0005265565549479191	0.0005853259458161031	0.0005802673204684383	0.0006190258448625305	0.0006116416844280352	0.0006555693469062301	0.0006454984830426288	0.0007342301762569022	0.000717829038385176	0.11347410075539943	0.10664930830407693	2.2241499581471345e-06	0.00041666532566990433	2.1939934908332724e-06	0.00041101588213997287
81.8477436324513	0.0005286103298052631	0.0005271674947732674	0.0005862250418290171	0.0005811648255852599	0.0006201192164863241	0.0006127202205441594	0.0006568857626336822	0.0006467831475833819	0.0007360681103469822	0.0007195897022439543	0.11394699426513154	0.10709344950268833	2.236569733181284e-06	0.0004215166270242765	2.2061999158408657e-06	0.00041579293312778154
82.34091746132043	0.0005292098885803642	0.0005277831743112261	0.0005871335266039721	0.0005820717505037078	0.0006212253104916805	0.0006138112839328381	0.0006582188676452479	0.0006480839990092435	0.000737932499151348	0.0007213754235631469	0.11442763171547843	0.10754485985102659	2.2490272162138322e-06	0.0004264184138386973	2.218441999793982e-06	0.0004206193913638828
82.83706291059936	0.0005298138603197516	0.0005284035709648272	0.0005880514645147715	0.0005829881613608071	0.0006223442595445208	0.0006149150044149403	0.0006595688802806191	0.0006494012459669506	0.0007398237876739552	0.0007231866155206505	0.11491616523978154	0.10800368201997619	2.2615237699790324e-06	0.0004313714214027875	2.2307210409862333e-06	0.00042549596720647953
83.33619788579601	0.0005304222142098054	0.0005290286603599283	0.000588978920142851	0.0005839141245515632	0.0006234761982478076	0.0006160315136823009	0.0006609360231269901	0.0006507351010928378	0.000741742431798243	0.0007250237012234149	0.11541275061720793	0.10847006209447822	2.274060778530672e-06	0.00043637639951792095	2.2430383570498213e-06	0.0004304233847218786
83.83834040030794	0.0005310349174521129	0.0005296584162800791	0.0005899159582640816	0.0005848497067171096	0.0006246212631799112	0.0006171609453339531	0.0006623205231316722	0.0006520857811168664	0.0007436888986332125	0.0007268871140187957	0.11591754737740291	0.10894414967132221	2.286639648002315e-06	0.0004414341128958499	2.2553952856215614e-06	0.00043540238204761716
84.34350857607244	0.0005316519351929148	0.0005302928105991853	0.0005908626438348673	0.0005857949747321728	0.0006257795929340455	0.0006183034349133192	0.0006637226117185419	0.0006534535069701333	0.0007456636668729383	0.0007287772978178407	0.11643071890865206	0.10942609796021208	2.2992618073928084e-06	0.00044654534157123615	2.2677931850477234e-06	0.00044043371177178436
84.85172064422062	0.0005322732304502233	0.0005309318132119081	0.0005918190419775147	0.0005867499956918518	0.0006269513281587865	0.0006194591199464225	0.0006651425249084704	0.0006548385038960118	0.0007476672271701422	0.0007306947074310716	0.11695243256967022	0.10991606388820135	2.3119287093830094e-06	0.0004517108813300724	2.2802334351207463e-06	0.000445518141326845
85.36299494573534	0.0005328987640385222	0.0005315753919617113	0.0005927852179648395	0.0005877148368976591	0.000628136611599744	0.0006206281399811329	0.0006665805034438968	0.0006562410015650602	0.0007497000825244549	0.0007326398089173016	0.1174828598051541	0.11041420820764634	2.324641831199679e-06	0.00045693154415607506	2.292717437835253e-06	0.00045065645339559257
85.87734993211305	0.0005335284944909812	0.0005322235125664914	0.0005937612372039842	0.0005886895658428173	0.0006293355881424093	0.0006218106366274978	0.000668036792917725	0.0006576612341938653	0.0007517627486860561	0.0007346130799461039	0.11802217626525414	0.11092069560779522	2.3374026754864217e-06	0.0004622081586897614	2.3052466181769154e-06	0.00045584944633353386
86.39480416602983	0.0005341623779790963	0.0005328761385416975	0.0005947471652194131	0.000589674250196761	0.0006305484048562225	0.0006230067535991904	0.0006695116439067238	0.0006590994406679773	0.0007538557545753972	0.0007366150101745435	0.11857056192911698	0.11143569483017321	2.3502127712426036e-06	0.0004675415707105779	2.3178224249529537e-06	0.0004610979346083427
86.91537632201124	0.0005348003682296798	0.0005335332311208689	0.0005957430676350598	0.0005906689577888273	0.0006317752110399363	0.0006242166367561349	0.0006710053121096158	0.0006605558646691105	0.000755979642719768	0.0007386461016388388	0.1191282012326351	0.11195937878789043	2.3630736747878595e-06	0.0004729326436357928	2.330446331646487e-06	0.0004664027492543299
87.43908518710603	0.0005354424164391027	0.0005341947491734937	0.0005967490101555763	0.00059167375659109	0.0006330161582682844	0.0006254404341483254	0.0006725180584900544	0.0006620307548067812	0.0007581349697074813	0.0007407068691616355	0.11969528320059991	0.11249192468903559	2.3759869707569567e-06	0.00047838225903627796	2.343119837310459e-06	0.00047176473834513455
87.9659496615646	0.0005360884711847144	0.0005348606491201115	0.0005977650585466755	0.000592688714700316	0.0006342714004400397	0.0006266782960609177	0.0006740501494247084	0.000663524364754586	0.0007603223066605295	0.0007427978407756419	0.12027200158340491	0.11303351416431408	2.388954273158518e-06	0.0004838913171781173	2.3558444674996173e-06	0.0004771847674849422
88.4959887595208	0.0005367384783333345	0.0005355308848445535	0.0005987912786145004	0.0005937139003189889	0.0006355410938275073	0.0006279303750606124	0.0006756018568566517	0.0006650369533912915	0.0007625422397265674	0.0007449195581643634	0.12085855499848842	0.1135843333990938	2.4019772264644284e-06	0.0004894607375819232	2.368621775246187e-06	0.0004826637203199091
89.0292216096782	0.0005373923809467384	0.0005362054076032495	0.0005998277361840165	0.0005947493817353961	0.0006368253971275007	0.0006291968260434137	0.0006771734584543191	0.0006665687849469789	0.000764795370591178	0.0007470725771207873	0.12145514707670652	0.11414457327003008	2.415057506754536e-06	0.0004950914596074663	2.381453342067963e-06	0.00048820249906769697
89.56566745600044	0.0005380501191840221	0.0005368841659314739	0.0006008744970763613	0.0005957952273026993	0.0006381244715138862	0.0006304778062837765	0.0006787652377762399	0.0006681201291544204	0.0007670823170113588	0.0007492574680248266	0.12206198661381938	0.1147144294864644	2.4281968229053702e-06	0.0005007844430601205	2.394340779026706e-06	0.0004938020250699338
90.1053456584057	0.0005387116302007571	0.0005375671055464565	0.0006019316270851196	0.0005968515054169882	0.0006394384806917233	0.0006317734754852478	0.0006803774844418174	0.0006696912614059423	0.0007694037133712961	0.0007514748163404583	0.12267928772731614	0.11529410273675678	2.4413969178325307e-06	0.000506540668823649	2.407285727837284e-06	0.0004994632393679338
90.6482756934654	0.0005393768480448352	0.0005382541692472453	0.0006029991919515007	0.0005979182844942526	0.0006407675909531107	0.000633083995832618	0.0006820104943084281	0.0006712824629160103	0.0007717602112614914	0.000753725223133494	0.12330727001876285	0.11588379883979015	2.4546595697956313e-06	0.0005123611395200928	2.420289862007925e-06	0.0005051871032981936
91.19447715510712	0.000540045703548884	0.0005389452968112054	0.0006040772573383443	0.0005989956329462353	0.0006421119712347702	0.0006344095320456694	0.0006836645696551022	0.0006728940208897728	0.0007741524800823917	0.0007560093056109699	0.12394615874192927	0.11648372890181885	2.4679865937512774e-06	0.0005182468801956108	2.4333548880538756e-06	0.0005109745991172393
91.74396975532183	0.000540718124219159	0.0005396404248870649	0.0006051658888029403	0.0006000836191551338	0.0006434717931774723	0.0006357502514345882	0.000685340019373098	0.0006745262286978463	0.0007765812076737467	0.0007583276976832442	0.12459618497689968	0.1170941094788884	2.4813798427796583e-06	0.0005241989390386559	2.4464825467507365e-06	0.000516826730649872
92.29677332487483	0.0005413940341207901	0.0005403394868843736	0.0006062651517685973	0.0006011823114470891	0.0006448472311873652	0.0006371063239570947	0.0006870371591636711	0.0006761793860576086	0.0007790471009709578	0.0007606810505498861	0.12525758581043656	0.11771516274506502	2.494841209559279e-06	0.0005302183881244621	2.4596746144455893e-06	0.0005227445239641415
92.85290781402206	0.0005420733537592692	0.0005410424128592709	0.0006073751114949251	0.0006022917780644251	0.0006462384624992873	0.0006384779222773785	0.0006887563117433614	0.0006778537992212872	0.0007815508866897779	0.0007630700333105548	0.12593060452282506	0.11834711666668275	2.5083726279298384e-06	0.0005363063241974192	2.472932904433716e-06	0.0005287290280775458
93.41239329322968	0.0005427559999580684	0.0005417491293964407	0.0006084958330467815	0.0006034120871365906	0.0006476456672421781	0.0006398652218269132	0.0006904978070571606	0.000679549781171173	0.0007840933120408106	0.000765495333602116	0.12661549078149784	0.11899020518289403	2.521976074509641e-06	0.0005424638694827844	2.486259268392457e-06	0.0005347813156910269
93.97524995389855	0.0005434418857322499	0.0005424595594871245	0.0006096273812618227	0.0006045433066497491	0.000649069028506626	0.0006412684008672211	0.0006922619824998847	0.0006812676518222467	0.0007866751454752842	0.0007679576582632927	0.12731250084168577	0.11964466839273416	2.5356535703983376e-06	0.0005486921725373073	2.499655597885107e-06	0.0005409024839565513
94.54149810909283	0.0005441309201579629	0.000543173622403074	0.000610769820716626	0.0006056855044149674	0.0006505087324147173	0.0006426876405546937	0.0006940491831461813	0.0006830077382325956	0.0007892971774637423	0.0007704577340282686	0.12802189775442163	0.12031075274902225	2.549407182961521e-06	0.000554992409138047	2.513123825931057e-06	0.0005470936552771644
95.11115819427312	0.0005448230082376774	0.000543891233566302	0.0006119232156913077	0.0006068387480349489	0.000651964968192222	0.0006441231250075307	0.0006958597619895193	0.0006847703748219414	0.0007919602213093125	0.0007729963082506893	0.12874395158217178	0.12098871125932847	2.563239027687965e-06	0.000561365783208187	2.5266659286545413e-06	0.0005533559781434882
95.68425076803395	0.0005455180507610459	0.0005446123044145083	0.0006130876301326116	0.0006080031048692617	0.0006534379282432748	0.0006455750413749253	0.0006976940801906306	0.0006865559035986942	0.0007946651139973748	0.0007755741496596461	0.12947893962243356	0.12167880369435166	2.577151270150837e-06	0.0005678135277891599	2.5402839270059156e-06	0.0005596906280064123
96.26079651284576	0.0005462159441612322	0.0005453367422620323	0.0006142631276153735	0.0006091786419979909	0.0006549278082276321	0.0006470435799085576	0.0006995525073358151	0.0006883646743958937	0.0007974127170835048	0.0007781920491492674	0.13022714663964555	0.12238129680398596	2.5911461280561914e-06	0.0005743369060553227	2.55397988857195e-06	0.0005660988081907237
96.84081623580131	0.0005469165803665961	0.0005460644501561997	0.0006154497713023517	0.0006103654261837798	0.0006564348071406483	0.0006485289340365465	0.0007014354217056025	0.0006901970451164879	0.0008002039176217327	0.0007808508206036832	0.13098886510572777	0.12309646454141003	2.6052258733849165e-06	0.0005809372123748713	2.5677559294627747e-06	0.0005725817508482473
97.42433086936633	0.00054761984664756	0.000546795326728903	0.0006166476239023097	0.0006115635238321663	0.0006579591273960671	0.0006500313004399157	0.0007033432105542389	0.0006920533819883553	0.0008030396291352148	0.0007835513017591905	0.13176439544966093	0.12382458829554305	2.6193928346467934e-06	0.0005876157734214238	2.581614216299222e-06	0.0005791407179562974
98.01136147213543	0.0005483256254585403	0.0005475292660432815	0.000617856747626339	0.0006127730009501885	0.0006595009749118007	0.0006515508791317577	0.000705276270400553	0.0006939340598295763	0.0008059207926316271	0.000786294355105603	0.13255404631646692	0.12456595713222149	2.6336493992530543e-06	0.0005943739493408096	2.5955569682944947e-06	0.0005857770023626613
98.60192922959182	0.0005490337942747765	0.0005482661574353398	0.0006190772041423289	0.0006139939231031679	0.0006610605591988078	0.0006530878735391517	0.0007072350073307271	0.0006958394623244136	0.0008088483776656459	0.0007890808688288476	0.13335813483600312	0.1253208680444734	2.647998015988147e-06	0.0006012131349683592	2.609586459439376e-06	0.0005924919288790714
99.1960554548718	0.00054974422542391	0.0005490058853503428	0.000620309054527532	0.0006152263553696175	0.0006626380934532247	0.0006546424905880317	0.000709219837313571	0.0006977699823105294	0.0008118233834510819	0.0007919117577970148	0.1341769869019991	0.12608962621226613	2.6624411976148557e-06	0.0006081347611081034	2.6237050207898955e-06	0.0005992868554256514
99.79376158953411	0.0005504567859121503	0.000549748329173826	0.0006215523592191426	0.0006164703622941933	0.0006642337946519173	0.0006562149407910779	0.0007112311865288929	0.0006997260220779824	0.0008148468400253581	0.000794787964592191	0.13501093746177917	0.126872545272168	2.67698152361408e-06	0.0006151402958742003	2.6379150428697045e-06	0.0006061631742300955
100.39506920433367	0.0005511713372448825	0.0005504933630570668	0.000622807177962851	0.0006177260078386424	0.0006658478836516133	0.0006578054383388416	0.0007132694917096539	0.0007017079936806	0.0008179198094692362	0.0007977104605905844	0.13586033081714324	0.12766994759732858	2.691621643061441e-06	0.0006222312460977542	2.6522189782084106e-06	0.0006131223130877161
101.00000000000001	0.0005518877352415333	0.0005512408557368265	0.0006240735697592685	0.0006189933553306455	0.0006674805852917944	0.0006594142011942116	0.0007153352004985482	0.0007037163192603082	0.0008210433871848047	0.0008006802470935339	0.13672552093688836	0.12848216458824793	2.6989891271491815e-06	0.0006257982658926085	2.6594163611688334e-06	0.0006166227682672313
