# Supplementary material for: White matter micro- and macrostructure brain charts for the human lifespan
Source: Nature. 2026 May 13;655(8124):979–89. doi: 10.1038/s41586-026-10454-2 (PMC13391363; doi:10.1038/s41586-026-10454-2)
Supplement: Supplementary file 12 — Centiles trajectories of brain charts. SDT.T9.1–5 contain the brain charts for the global metrics; SDT.T9.6–509 contain the brain charts for the tract-specific metrics (unnormalized); and SDT.T9.510–1157 contain the brain charts for the tract-specific macrostructural metrics (normalized). Included in each table are the male and female centile trajectories for the 2.5th, 25th, 50th, 75th and 97.5th percentiles; the interquartile range normalized by the 50th centile; and the derivatives of the 50th centiles with respect to both age and log(age). Charts are sampled in logarithmically spaced intervals. Age is reported in years, while centile trajectory values are reported in metric-specific units: diffusivities in mm2 s−1, volume in mm3, surface area in mm2, average length in mm, and FA is dimensionless (unitless). [file 41586_2026_10454_MOESM12_ESM.zip › plotted_curves/SDT.T9.193-ILF_right_surface_area_curve_metrics.csv]

ages	male_0.025th_percentile	female_0.025th_percentile	male_0.25th_percentile	female_0.25th_percentile	male_0.5th_percentile	female_0.5th_percentile	male_0.75th_percentile	female_0.75th_percentile	male_0.975th_percentile	female_0.975th_percentile	male_normalized_quantile_range	fwmale_normalized_quantile_range	male_median_centile_d_age	male_median_centile_d_log_age	female_median_centile_d_age	female_median_centile_d_log_age
0.25	5041.84969977225	4765.495967144831	6701.528687569537	6244.16819270223	7488.389003828037	6945.822778389649	8210.667912403975	7591.513461520473	9425.224867203986	8681.58766907445	0.20153055938506545	0.193979217697607	5916.665584989998	3416.1573702033293	5487.9775360902495	3168.641972090891
0.25150637576242696	5047.8505362660935	4771.167885990567	6709.504883533887	6251.600035730802	7497.301725459652	6954.089734734759	8220.440294528382	7600.548922613278	9436.442821938243	8691.920542701688	0.20153055943628323	0.1939792177464513	5905.936590667348	3420.1986078144982	5478.025903920177	3172.3904045578092
0.2530218281966045	5053.865570460231	4776.853224333385	6717.499950817247	6259.049462164219	7506.23553419117	6962.376250328179	8230.23579767359	7609.605761204585	9447.687317857351	8702.277863450963	0.20153055948827836	0.1939792177960371	5884.433820873965	3428.279413421871	5458.081103020348	3179.8857208471745
0.25454641199404576	5059.89479648875	4782.55197662891	6725.5138816229655	6266.516464737937	7515.190421310572	6970.682317089109	8240.054412287327	7618.683968462446	9458.958343996097	8712.659621222203	0.20153055954106366	0.1939792178463759	5862.970995098352	3436.356837027939	5438.173352021258	3187.3779001783114
0.2560801821758082	5065.938208335484	4788.264137190745	6733.546667954673	6274.0010360013175	7524.166377882662	6979.007926729761	8249.896128572625	7627.783535328669	9470.255889108385	8723.065805656608	0.20153055959465122	0.1939792178974799	5841.5482957945205	3444.4307931428775	5418.302820159122	3194.8668632532936
0.25762319409447826	5071.9957998341715	4793.989700190626	6741.5983016165055	6281.5031683178495	7533.163394749332	6987.353070755562	8259.760936488108	7636.904452519086	9481.579941667544	8733.49640613695	0.2015305596490543	0.19397921794936188	5820.16590347141	3452.501196356723	5398.46967486199	3202.3525308512617
0.2591755034361701	5078.067564668571	4799.728659658534	6749.668774213253	6289.0228538652755	7542.181462529721	6995.717740465348	8269.648825748158	7646.0467105236985	9492.930489866543	8743.951411787753	0.20153055970428602	0.1939792180020338	5798.823996601626	3460.567961293971	5378.674081672914	3209.8348237827886
0.2607371662225343	5084.153496372471	4805.481009482695	6757.758077150366	6296.560084635607	7551.2205716202325	7004.101926951339	8279.559785822934	7655.2102996067115	9504.307521618006	8754.430811475317	0.20153055976035955	0.19397921805550894	5777.52275165543	3468.631002626382	5358.916204275563	3217.3136629017536
0.2623082388127803	5090.253588329848	4811.246743409742	6765.86620163418	6304.114852435328	7560.280712194766	7012.505621099387	8289.49380593864	7664.395209806764	9515.711024554512	8764.93459380799	0.20153055981728862	0.19397921810979984	5756.262343135662	3476.6902350967284	5339.196204530541	3224.7889691288583
0.2638887779057103	5096.367833774959	4817.025855044785	6773.993138672021	6311.687148885499	7569.361874204853	7020.92881358908	8299.450875077662	7673.601430937064	9527.140986028751	8775.46274713632	0.20153055987508692	0.19397921816491948	5735.042943532113	3484.7455734885298	5319.514242428355	3232.260663421126
0.26547884054176485	5102.496225792388	4822.818337851474	6782.138879072284	6319.276965421817	7578.464047379734	7029.371494893824	8309.43098197866	7682.828952585472	9538.597393113643	8786.015259553153	0.20153055993376903	0.19397921822088168	5713.864723343402	3492.796932636993	5299.870476113167	3239.728666784009
0.2670784841050822	5108.638757317178	4828.624185152113	6790.303413444601	6326.884293294788	7587.587221226556	7037.833655281014	8319.43411513676	7692.077764114689	9550.080232602555	8796.592118893837	0.20153055999334812	0.1939792182777002	5692.727851090487	3500.844227438327	5280.265061897691	3247.192900280468
0.26868776632556873	5114.795421134921	4834.443390127742	6798.486732199954	6334.509123569826	7596.731385030486	7046.315284812164	8329.46026280373	7701.347854662391	9561.589491009485	8807.193312736401	0.20153056005383985	0.1939792183353886	5671.632493299898	3508.8873728350736	5260.698154244572	3254.653285017237
0.2703067452809827	5120.966209881829	4840.2759458182145	6806.688825550781	6342.1514471273495	7605.896527854844	7054.816373343006	8339.509412988067	7710.639213141341	9573.125154569188	8817.818828401656	0.20153056011525844	0.1939792183939606	5650.578814486973	3516.926283807028	5241.169905746821	3262.1097421322484
0.2719354793990299	5127.151116044787	4846.12184512224	6814.909683511046	6349.811254662843	7615.082638541163	7063.336910523552	8349.581553455107	7719.951828239474	9584.687209237285	8828.468652953297	0.20153056017761903	0.19397921845343108	5629.566977205686	3524.960875396151	5221.680467181373	3269.562192823272
0.27357402745947257	5133.350131961528	4851.981080797551	6823.149295896456	6357.488536687073	7624.289705709452	7071.87688579835	8359.676671727288	7729.285688420146	9596.275640690572	8839.14277319821	0.20153056024093655	0.19397921851381456	5608.597142023034	3532.991062693298	5202.229987482075	3277.0105583337136
0.2752224485962505	5139.5632498206205	4857.853645460897	6831.407652324469	6365.183283526086	7633.517717758192	7080.4362884064585	8369.794755084156	7738.640781922132	9607.890434327024	8849.841175686444	0.20153056030522712	0.19397921857512546	5587.669467508793	3541.0167608254123	5182.818613727111	3284.454759939108
0.27688080229961526	5145.79046166161	4863.73953158816	6839.68474221446	6372.895485321355	7642.766662864527	7089.015107381641	8379.93579056257	7748.017096759824	9619.53157526603	8860.563846711444	0.20153056037050587	0.19397921863737938	5566.784110269975	3549.0378849783447	5163.446491178591	3291.8947189720348
0.2785491484182772	5152.03175937509	4869.638731514455	6847.980554787829	6380.625132029904	7652.036528984378	7097.613331552474	8390.099764956836	7757.414620723351	9631.199048348553	8871.3107723102	0.20153056043678957	0.19397921870059082	5545.941224922426	3557.0543503740337	5144.11376325367	3299.330356797669
0.28022754716156506	5158.287134702758	4875.551237434142	6856.295079068069	6388.3722134243435	7661.327303852516	7106.230949542403	8400.286664818786	7766.833341378653	9642.892838137208	8882.081938263318	0.2015305605040941	0.19397921876477628	5525.140964107588	3565.0660722791217	5124.820571525255	3306.761594817741
0.2819160591015993	5164.556579237503	4881.477041400943	6864.628303880885	6396.136719093003	7670.638974982729	7114.867949769885	8410.496476457929	7776.273246067619	9654.612928916455	8892.877330095182	0.20153056057243582	0.19397921882995076	5504.383478508331	3573.0729660145007	5105.567055764142	3314.188354491256
0.28361474517547763	5170.840084423517	4887.416135328027	6872.980217854342	6403.9186384400555	7679.971529667932	7123.524320448534	8420.72918594163	7785.734321908255	9666.359304692778	8903.69693307415	0.20153056064183203	0.19397921889613107	5483.66891682148	3581.074946930632	5086.35335389548	3321.610557303764
0.2853236666874746	5177.137641556297	4893.3685109880225	6881.350809418868	6411.717960685529	7689.324954980217	7132.200049587125	8430.98477909511	7795.216555794684	9678.131949194714	8914.54073221255	0.2015305607122997	0.19397921896333292	5462.997425780166	3589.071930423612	5067.179602017626	3329.028124778997
0.2870428853112538	5183.449241782788	4899.334160013143	6889.740066807442	6419.534674865475	7698.699237771031	7140.895124989783	8441.263241501685	7804.7199343973625	9689.930845873105	8925.408712266928	0.20153056078385626	0.19397921903157342	5442.369150156621	3597.063831931213	5048.045934414724	3336.440978482133
0.28877246309209376	5189.774876101391	4905.313073895211	6898.147978055611	6427.36876983199	7708.094364671225	7149.609534256009	8451.56455850278	7814.2444441631	9701.755977901126	8936.300857738068	0.2015305608565194	0.19397921910086918	5421.784232767299	3605.0505669319537	5028.952483553672	3343.8490400156006
0.2905124624491269	5196.1145353621	4911.3052439857665	6906.574531001661	6435.22023425337	7717.510322091217	7158.343264780852	8461.88871519814	7823.790071315246	9713.60732817452	8947.217152871215	0.20153056093030722	0.19397921917123734	5401.242814466823	3613.0320509413723	5009.899380086223	3351.252231016755
0.29226294617759224	5202.4682102664965	4917.310661496074	6915.019713286619	6443.089056614116	7726.947096221016	7167.096303754922	8472.235696445838	7833.356801853707	9725.48487931161	8958.157581656087	0.20153056100523836	0.19397921924269584	5380.745034148917	3621.0081995059736	4990.8867528401315	3358.650473149726
0.294023977451102	5208.835891367859	4923.329317497227	6923.483512354399	6450.9752252150665	7736.404673030367	7175.868638164511	8482.605486862438	7842.944621555092	9737.388613653498	8969.122127827037	0.20153056108133072	0.19397921931526224	5360.2910287715495	3628.978928217897	4971.91472885129	3366.0436881231144
0.29579561982392083	5215.217569071213	4929.361202920192	6931.965915451863	6458.87872817346	7745.883038268837	7184.660254791704	8492.998070823096	7852.5535159728015	9749.318513264156	8980.110774863168	0.20153056115860424	0.19397921938895443	5339.880933335982	3636.9441526967566	4952.983433342539	3373.431797672296
0.29757793723326015	5221.613233633385	4935.40630855586	6940.466909628893	6466.799553422995	7755.382177465875	7193.47114021441	8503.413432461617	7862.183470437093	9761.27455993051	8991.123505988395	0.2015305612370773	0.19397921946379104	5319.514880905859	3644.9037885977887	4934.09298973158	3380.8147235608194
0.29937099400158496	5228.02287516306	4941.4646250550995	6948.986481738479	6474.737688713916	7764.902075930943	7202.30128080648	8513.851555670595	7871.834470055191	9773.2567351626	9002.160304171583	0.2015305613167701	0.1939792195397905	5299.193002612796	3652.857751613017	4915.243519649841	3388.1923875892535
0.3011748548389356	5234.446483620867	4947.536142928839	6957.52461843681	6482.6931216131	7774.442718753571	7211.150662737778	8524.312424101496	7881.506499711384	9785.265020193669	9013.221152126642	0.20153056139770228	0.19397921961697198	5278.9154276344925	3660.805957450997	4896.435142919654	3395.5647115765605
0.30298958484526295	5240.8840488193555	4953.620852548046	6966.0813061832705	6490.6658395040495	7784.004090803388	7220.019271974208	8534.796021164671	7891.199544067031	9797.29939598018	9024.30603231255	0.2015305614798943	0.1939792196953549	5258.682283238508	3668.7483218628913	4877.667977584526	3402.931617375929
0.30481524951277783	5247.335560423139	4959.7187441438555	6974.656531240608	6498.655829587049	7793.586176730316	7228.907094277867	8545.30233002956	7900.913587560734	9809.359843202052	9035.414926933547	0.20153056156336668	0.19397921977495883	5238.493694776669	3676.684760635253	4858.942139911465	3410.2930268740747
0.3066519147283146	5253.801007948904	4965.829807807593	6983.2502796749595	6506.663078879194	7803.1889609645605	7237.814115207064	8555.831333624717	7910.648614408386	9821.446342262683	9046.547817939172	0.2015305616481405	0.19397921985580394	5218.349785655737	3684.615189562086	4840.257744369097	3417.648861968424
0.3084996467757088	5260.2803807654245	4971.9540334907715	6991.8625373558625	6514.68757421439	7812.812427716659	7246.740320116358	8566.383014637828	7920.404608603164	9833.558873288981	9057.704687024292	0.20153056173423686	0.19397921993791034	5198.250677368371	3692.5395244667307	4821.614903649781	3424.9990445824806
0.31035851233818973	5266.773668093639	4978.091411005179	7000.4932899563655	6522.729302243478	7822.456560977583	7255.685694156656	8576.957355515846	7930.181553915681	9845.697416131512	9068.88551562924	0.2015305618216776	0.19397922002129875	5178.196489517111	3700.4576812081505	4803.01372868591	3432.343496668618
0.3122285785007863	5273.280859006701	4984.24193002291	7009.142522953085	6530.7882494342575	7832.121344518824	7264.650222275268	8587.554338465065	7939.979433894024	9857.861950364582	9080.090284939868	0.20153056191048468	0.1939792201059904	5158.187339786906	3708.3695756599773	4784.454328636173	3439.682140196208
0.3141099127527488	5279.801942429983	4990.405580076389	7017.810221626222	6538.864402071528	7841.806761892384	7273.633889215937	8598.173945451133	7949.798231863788	9870.052455286263	9091.318975887607	0.2015305620006808	0.19397922019200659	5138.223343955353	3716.275123713538	4765.93681089161	3447.014897152083
0.31600258298998396	5286.336907141134	4996.582350558409	7026.496371059631	6546.9577462571415	7851.512796430878	7282.636679518903	8608.816158199143	7959.637930928149	9882.268909918477	9102.571569149519	0.2015305620922886	0.19397922027936873	5118.304615921341	3724.1742412892636	4747.461281097494	3454.3416895477567
0.3179066575175057	5292.885741770126	5002.7722307221775	7035.20095614088	6555.068267910053	7861.239431247582	7291.658577520967	8619.480958193697	7969.498513967936	9894.511293007105	9113.8480451484	0.20153056218533097	0.19397922036809953	5098.431267681764	3732.066844318062	4729.027843135176	3461.6624394054525
0.3198222050518999	5299.448434799242	5008.975209681317	7043.923961561249	6563.19595276633	7870.986649236439	7300.699567355479	8630.168326678917	7979.379963641618	9906.779583021958	9125.148384052758	0.2015305622798317	0.19397922045822105	5078.603409348521	3739.9528487478383	4710.636599141406	3468.9770687639248
0.32174929472380437	5306.024974563144	5015.191276409915	7052.665371815797	6571.340786379218	7880.754433072142	7309.759632952442	8640.878244658528	7989.282262385406	9919.073758156897	9136.472565776936	0.2015305623758157	0.1939792205497564	5058.821149161551	3747.8321705448907	4692.287649512757	3476.2854996779934
0.32368799608040405	5312.615349248875	5021.420419742535	7061.425171203392	6579.502754119147	7890.5427652101525	7318.838758038492	8651.610692895867	7999.205392413248	9931.393796329849	9147.820569981095	0.20153056247330572	0.19397922064272843	5039.084593490697	3755.7047256911173	4673.9810929086525	3483.587654215051
0.3256383790879404	5319.219546895905	5027.662628374253	7070.203343826748	6587.6818411737895	7900.3516278867555	7327.936926136978	8662.36565191397	8009.14933571691	9943.73967518288	9159.192376071314	0.20153056257232752	0.19397922073716137	5019.393846819177	3763.570430167485	4655.717026246246	3490.8834544459824
0.32760051413423674	5325.837555396095	5033.917890860628	7078.999873592389	6595.878032548017	7910.181003119002	7337.054120567905	8673.143101995498	8019.114074065911	9956.111372082141	9170.58796319952	0.20153056267290656	0.1939792208330791	4999.749011783861	3771.429199974751	4637.495544723468	3498.1728224561084
0.3295744720312385	5332.469362493786	5040.186195617787	7087.814744210769	6604.091313064007	7920.03087270487	7346.190324448061	8683.943023182892	8029.099589007665	9968.508864118025	9182.007310263634	0.20153056277506767	0.19397922093050618	4980.150189163862	3779.280951120425	4619.3167418180965	3505.4556803388987
0.33156032401756863	5339.114955785733	5046.467530922366	7096.647939196187	6612.32166736118	7929.901218223141	7355.345520690941	8694.765395278278	8039.105861867387	9980.93212810506	9193.45039590749	0.2015305628788379	0.19397922102946688	4960.597477895906	3787.1255996252876	4601.180709299166	3512.7319502008613
0.33355814176109866	5345.774322721238	5052.761884911617	7105.499441866941	6620.569079896317	7939.7920210335915	7364.519692006884	8705.610197843642	8049.132873748266	9993.38114058212	9204.91719852101	0.20153056298424304	0.1939792211299873	4941.090975066647	3794.963061508257	4583.087537219515	3520.0015541454777
0.33556799736153503	5352.447450601992	5059.06924558329	7114.36923534516	6628.833534943434	7949.703262276791	7373.712820902923	8716.477410200627	8059.18060553128	10005.855877812191	9216.407696239994	0.20153056309131015	0.19397922123209266	4921.6307759145275	3802.7932527838275	4565.03731391672	3527.264414272271
0.3375899633530214	5359.134326582219	5065.389600795734	7123.257302556948	6637.115016593889	7959.634922874281	7382.924889682914	8727.367011430728	8069.249037875349	10018.356315782577	9227.921866946312	0.20153056320006751	0.1939792213358097	4902.216973866336	3810.616089482326	4547.030126044992	3534.5204526931047
0.3396241127067558	5365.83493766859	5071.722938267845	7132.163626232306	6645.413508756325	7969.5869835284775	7392.155880447471	8738.27898037516	8079.338151217251	10030.882430204781	9239.459688267794	0.2015305633105416	0.1939792214411644	4882.849660513457	3818.4314876247663	4529.0660585658625	3541.769591518212
0.3416705188336247	5372.549270720279	5078.069245579108	7141.088188905194	6653.7289951567245	7979.559424722722	7401.405775094022	8749.21329563498	8089.447925771698	10043.434196514603	9251.021137578311	0.20153056342276257	0.19397922154818417	4863.52892563073	3826.239363229135	4511.145194746321	3549.0117528482806
0.343729255586852	5379.277312448899	5084.428510169524	7150.030972913436	6662.06145933832	7989.552226721217	7410.674555316706	8760.16993557092	8099.578341531223	10056.011589871994	9262.606191997671	0.20153056353675775	0.1939792216568966	4844.254857190186	3834.039632319007	4493.267616180237	3556.246858788654
0.34580039726466444	5386.019049418564	5090.80071933969	7158.991960398823	6670.410884661684	7999.565369569113	7419.9622026064935	8771.148878303564	8109.729378266294	10068.614585161216	9274.21482839172	0.20153056365255728	0.19397922176732982	4825.027541353134	3841.83221090422	4475.43340279418	3563.4748314395547
0.3478840186129729	5392.774468045805	5097.185860250713	7167.971133306989	6678.777254304627	8009.598833092354	7429.268698251049	8782.150101713154	8119.901015525179	10081.243156990658	9285.847023372211	0.20153056377019088	0.19397922187951186	4805.847062486457	3849.6170149883255	4457.642632839503	3570.695592888631
0.34998019482807	5399.5435545996215	5103.583919924244	7176.968473387471	6687.160551262245	8019.652596897798	7438.594023334797	8793.173583439695	8130.093232634019	10093.897279692923	9297.502753296867	0.20153056388968926	0.19397922199347195	4786.713503164472	3857.3939605657943	4439.895382902352	3577.909065213753
0.352089001559344	5406.326295201388	5109.994885242409	7185.983962193608	6695.560758346819	8029.726640373053	7447.938158738803	8804.219300882805	8140.306008696696	10106.576927324684	9309.181994269251	0.20153056401108266	0.19397922210923982	4767.626944180345	3865.16296361899	4422.19172792905	3585.115170489298
0.3542105149120084	5413.122675824926	5116.418742947864	7195.017581082616	6703.977858187899	8039.82094268657	7457.301085140881	8815.287231201828	8150.539322594935	10119.282073666795	9320.884722138864	0.201530564134403	0.19397922222684505	4748.587464553537	3872.9239401191007	4404.531741212821	3592.313830774743
0.35634481144984936	5419.932682296373	5122.855479643689	7204.06931121543	6712.411833232152	8049.935482787502	7466.682783015402	8826.377351315634	8160.793152988123	10132.012692224067	9332.610912500955	0.2015305642596823	0.1939792223463183	4729.595141528873	3880.6768060179893	4386.915494396351	3599.504968106514
0.35849196819798806	5426.756300294242	5129.30508179342	7213.1391335567705	6720.8626657434115	8060.070239405734	7476.083232633366	8837.489637902685	8171.067478313372	10144.768756225352	9344.360540696573	0.2015305643869522	0.19397922246769075	4710.650050598662	3888.4214772556443	4369.343057508115	3606.688504520571
0.36065206264566085	5433.593515349345	5135.767535720989	7222.227028875044	6729.330337802608	8070.225191051796	7485.502414062331	8848.624067400951	8181.362276785421	10157.550238623426	9356.13358181248	0.20153056451624718	0.19397922259099318	4691.752265492454	3896.1578697466757	4351.814498934429	3613.8643620230723
0.3628251727490157	5440.444312844759	5142.242827610697	7231.33297774231	6737.814831307713	8080.4003160168195	7494.940307166326	8859.780616007823	8191.677526396595	10170.357112094915	9367.930010681079	0.20153056464759986	0.1939792227162588	4672.901858200785	3903.8858993896283	4334.329885446234	3621.0324626022484
0.3650113769339257	5447.308678015808	5148.7309435071875	7240.456960534238	6746.316127973723	8090.595592372491	7504.3968916058475	8870.959259680098	8202.013204916748	10183.189349040253	9379.749801880373	0.2015305647810448	0.19397922284351934	4654.098898973549	3911.6054820588324	4316.88928220747	3628.192728231428
0.36721075409881926	5454.186595950001	5155.2318693153875	7249.598957430039	6754.834209332575	8100.81099797098	7513.872146837783	8882.159974133872	8212.369289893197	10196.046921583587	9391.59292973386	0.2015305649166167	0.1939792229728086	4635.343456323491	3919.316533597652	4299.4927527664695	3635.345080851577
0.3694233836175272	5461.078051586976	5161.7455908004695	7258.7589484123955	6763.369056733092	8111.04651044484	7523.366052115312	8893.382734844467	8222.745758650632	10208.929801572665	9403.459368310465	0.20153056505435105	0.19397922310415996	4616.63559704111	3927.018969823839	4282.14035907248	3642.489442377817
0.37164934534214805	5467.983029718471	5168.272093587808	7267.936913267405	6771.9206513409345	8121.302107206985	7532.878586487885	8904.627517046356	8233.142588291063	10221.837960578767	9415.349091424454	0.20153056519428375	0.1939792232376077	4597.975386221893	3934.7127065418754	4264.832161506405	3649.625734716654
0.3738887196059291	5474.901514988305	5174.811363162963	7277.132831584571	6780.488974138579	8131.577765450635	7542.409728801185	8915.894295733156	8243.559755693803	10234.771369896695	9427.26207263542	0.20153056533645147	0.19397922337318702	4579.3628872199915	3942.3976594971027	4247.568218831439	3656.753879717551
0.3761415872261661	5481.833491892192	5181.3633848715135	7286.34668275655	6789.074005925095	8141.873462149064	7551.9594576968775	8927.183045657315	8253.997237515183	10247.730000544401	9439.198285247963	0.20153056548089157	0.19397922351093316	4560.798161716666	3950.0737444234546	4230.3485882587265	3663.8737992194947
0.3784080295071193	5488.778944777875	5187.928143919181	7295.5784459793285	6797.6757273163	8152.189174055796	7561.527751612803	8938.493741330329	8264.455010188754	10260.713823263266	9451.157702311915	0.20153056562764152	0.19397922365088244	4542.281269688625	3957.7408770094626	4213.17332542222	3670.9854150214233
0.3806881282429484	5495.737857844847	5194.505625371556	7304.828100251856	6806.294118744429	8162.524877704167	7571.114588782572	8949.826357022297	8274.933049924872	10273.72280851755	9463.140296621876	0.20153056577674058	0.1939792237930714	4523.812269425485	3965.39897290105	4196.042484386126	3678.088648879435
0.38298196572066395	5502.710215144476	5201.095814154229	7314.095624376211	6814.92916045827	8172.880549407543	7580.719947235754	8961.180866762114	8285.431332710874	10286.75692649465	9475.146040717394	0.20153056592822716	0.19397922393753772	4505.391217556549	3973.047947718529	4178.956117674941	3685.1834225265775
0.3852896247230969	5509.696000579777	5207.698695052565	7323.38099695729	6823.580832522899	8183.256165258971	7590.343804797563	8972.557244337104	8295.94983431075	10299.816147104651	9487.174906882616	0.20153056608214132	0.19397922408431922	4487.0181690300815	3980.687717027962	4161.914276258787	3692.269657648634
0.38761118853188686	5516.695197905464	5214.314252711766	7332.68419640289	6832.249114819738	8193.651701131239	7599.9861390889255	8983.955463293112	8306.488530265215	10312.900439980449	9499.226867146353	0.20153056623852378	0.1939792242334545	4468.693177139852	3988.3181963535026	4144.917009570869	3699.347275891807
0.3899467409304866	5523.707790727747	5220.942471636668	7342.005200923432	6840.933987046309	8204.067132676602	7609.646927526205	8995.375496934173	8317.047395891412	10326.009774477357	9511.301893281743	0.2015305663974161	0.19397922438498305	4450.416293530492	3995.9393011762295	4127.964365510037	3706.4161988573615
0.39229636620718694	5530.733762504379	5227.58333619178	7351.343988532021	6849.635428716274	8214.502435326833	7619.32614732125	9006.817318322568	8327.626406282954	10339.144119673192	9523.399956806306	0.2015305665588594	0.19397922453894456	4432.1875681988895	4003.55094692274	4111.056390454294	3713.4763481020927
0.3946601491581577	5537.773096544424	5234.236830601082	7360.700537044147	6858.353419159174	8224.95758429288	7629.023775481105	9018.280900278482	8338.225536309623	10352.303444367855	9535.521028981588	0.2015305667228971	0.1939792246953804	4414.007049512817	4011.1530489732977	4094.1931292661466	3720.527645137394
0.3970381750905084	5544.825776008314	5240.902938948067	7370.074824077744	6867.087937520482	8235.432554564972	7638.739788808066	9029.766215380063	8348.84476061741	10365.487717083419	9547.665080813227	0.20153056688957252	0.19397922485433144	4395.874784220476	4018.745522659039	4077.374625305645	3727.570011427859
0.39943052982536675	5551.891783907624	5247.581645175531	7379.466827052916	6875.838962761338	8245.92732091226	7648.4741638993855	9041.27323596308	8359.484053628212	10378.69690606373	9559.83208305058	0.2015305670589292	0.19397922501583953	4377.790817439323	4026.3282832440455	4060.6009204210714	3734.603368377313
0.4018372997009759	5558.971103105067	5254.272933085564	7388.876523191908	6884.606473658518	8256.441857882819	7658.226877147241	9052.801934120906	8370.143389539791	10391.930979274377	9572.0220061867	0.20153056723101231	0.19397922517994787	4359.755192683311	4033.9012459376827	4043.87205497385	3741.6276373388246
0.40425857157581063	5566.063716314308	5260.976786339386	7398.30388951887	6893.390448804236	8266.97613980337	7667.99790473851	9064.352281704218	8380.822742325534	10405.189904402365	9584.23482045804	0.20153056740586825	0.19397922534670034	4341.767951865913	4041.4643258908764	4027.188067842275	3748.6427396119107
0.4066944328317112	5573.169606099928	5267.693188457302	7407.7489028598075	6902.190866606081	8277.530140779238	7677.787222654711	9075.924250320928	8391.522085734361	10418.47364885604	9596.470495844376	0.20153056758354254	0.19397922551614052	4323.82913532597	4049.0174382040277	4010.5489964424632	3755.648596448358
0.4091449713770379	5580.2887548773015	5274.42212281859	7417.211539842418	6911.007705286864	8288.103834694146	7687.594806671817	9087.517811336002	8402.241393290567	10431.782179764847	9608.729002068598	0.20153056776408293	0.19397922568831408	4305.938781800214	4056.560497896746	3993.954876702046	3762.6451290235855
0.411610275649843	5587.421144912417	5281.1635726613285	7426.691776895857	6919.840942884408	8298.697195209992	7697.420632360038	9099.13293587116	8412.980638293544	10445.115463979026	9621.0103085964	0.20153056794753696	0.19397922586326657	4288.0969284561	4064.09341992368	3977.4057430962566	3769.632258454105
0.41409043462106226	5594.566758321833	5287.917521082365	7436.189590250675	6928.690557251486	8309.310195766735	7707.264675083739	9110.769594804806	8423.739793817715	10458.473468069506	9633.31438463622	0.2015305681339545	0.1939792260410448	4270.303610901348	4071.6161191756837	3960.9016286565457	3776.609905801015
0.41658553779772634	5601.725577072515	5294.6839510371465	7445.704955938599	6937.556526055618	8319.942809582171	7717.126910001224	9122.42775877175	8434.518832712283	10471.8561583276	9645.64119913894	0.20153056832338445	0.19397922622169603	4252.558863181854	4079.128510464914	3944.442564956378	3783.5779920441564
0.41909567522619073	5608.8975829816945	5301.462845339601	7455.237849792351	6946.438826778896	8330.595009651754	7727.007312064533	9134.107398163003	8445.317727601026	10485.263500764759	9657.990720797645	0.2015305685158778	0.19397922640526835	4234.862717808923	4086.630508542061	3928.0285821540747	3790.5364381128456
0.4216209374953856	5616.082757716806	5308.254186662062	7464.788247445565	6955.337436717916	8341.26676874845	7736.905856019382	9145.80848312566	8456.136450882215	10498.695461112444	9670.36291804754	0.20153056871148614	0.19397922659181183	4217.21520574321	4094.122028067708	3911.6597089697607	3797.485164852813
0.42416141574008476	5623.2810827952435	5315.057957535057	7474.356124332457	6964.252332983462	8351.958059422413	7746.822516404785	9157.5309835625	8466.97497472821	10512.152004821668	9682.757759065495	0.20153056891026153	0.19397922678137516	4199.616356417537	4101.602983625373	3895.3359727009665	3804.4240930341184
0.4267172016441951	5630.492539584314	5321.874140347251	7483.941455687771	6973.183492500466	8362.668854000909	7756.75726755304	9169.274869131923	8477.833271085437	10525.633097062926	9695.175211770003	0.20153056911225734	0.19397922697400985	4182.066197759705	4109.073289730353	3879.0573992510326	3811.353143365821
0.42928838744406506	5637.717109301041	5328.702717345266	7493.544216546516	6982.130892007753	8373.399124588033	7766.71008358942	9181.04010924763	8488.711311674067	10539.138702725815	9707.615243820816	0.20153056931752764	0.19397922716976734	4164.564756172942	4116.532860801555	3862.824013110716	3818.272236467572
0.43187506593181346	5644.954773012043	5335.543670633557	7503.164381743794	6991.094508057887	8384.14884306449	7776.680938432015	9192.826673078405	8499.609067987825	10552.668786418795	9720.077822618736	0.20153056952612766	0.19397922736869994	4147.112056563143	4123.981611174531	3846.6358373835683	3825.181292883819
0.4344773304586784	5652.205511633355	5342.396982174257	7512.801925914587	7000.074317016962	8394.917981087381	7786.6698057915055	9204.63452954786	8510.526511293752	10566.223312468894	9732.56291530533	0.20153056973811354	0.19397922757086203	4129.708122339798	4131.419455093099	3830.4928937822115	3832.0802330707666
0.4370952749383861	5659.469305930275	5349.262633787027	7522.456823493525	7009.070295064408	8405.706510089934	7796.676659170922	9216.46364733415	8521.463612631942	10579.802244921384	9745.070488762649	0.20153056995354232	0.19397922777630716	4112.352975435322	4138.846306715161	3814.395202648826	3838.9689774056897
0.4397289938505404	5666.746136517216	5356.140607148906	7532.129048714716	7018.082418192805	8416.514401281334	7806.7014718654755	9228.313994869764	8532.420342815341	10593.405547539534	9757.600509612977	0.2015305701724719	0.19397922798509076	4095.0466363138985	4146.262080111075	3798.3427829651628	3845.847446185071
0.4423785822440318	5674.035983857549	5363.030883794181	7541.818575611515	7027.11066220769	8427.341625646424	7816.744216962304	9240.185540341243	8543.396672429508	10607.03318380429	9770.152944218562	0.20153057039496167	0.1939792281972695	4077.789123964263	4153.666689244797	3782.3356523443945	3852.7155596062075
0.4450441357404687	5681.338828263391	5369.933445114171	7551.525378016264	7036.1550027273015	8438.188153945455	7826.804867340209	9252.078251688852	8554.392571832284	10620.685116913906	9782.727758681258	0.20153057062107088	0.19397922841289986	4060.5804559227545	4161.06004798389	3766.373827051604	3859.573237777222
0.44772575053762753	5688.654649895466	5376.8482723571005	7561.249429560081	7045.215415182392	8449.053956713835	7836.883395669454	9263.99209660635	8565.408011153606	10634.361309783666	9795.32491884227	0.2015305708508614	0.19397922863204145	4043.420648284722	4168.442070099758	3750.4573220175225	3866.4204007186927
0.4504235234129248	5695.983428762916	5383.775346627927	7570.990703672643	7054.2918748160155	8459.939004261874	7846.979774411514	9275.927042540687	8576.4429602952	10648.061725045542	9807.944390281864	0.20153057108439507	0.19397922885475247	4026.309715704061	4175.812669255771	3734.5861508350354	3873.2569683503825
0.4531375517269096	5703.325144723107	5390.714648888152	7580.749173581894	7063.384356683266	8470.843266674477	7857.093975818791	9287.883056691677	8587.497388930298	10661.786325047826	9820.586138318979	0.20153057132173538	0.19397922908109347	4009.247671409743	4183.171759012155	3718.7603257731535	3880.0828604937997
0.4558679334267773	5710.679777481458	5397.666159955652	7590.5248123138435	7072.492835651083	8481.766713810915	7867.225971934388	9299.860106011727	8598.571266503388	10675.535071854814	9833.25012801099	0.20153057156294596	0.1939792293111258	3992.2345272153616	4190.519252821803	3702.979857787257	3886.8979968710337
0.45861476704990445	5718.04730659123	5404.629860504497	7600.317592692276	7081.617286397984	8492.709315304492	7877.375734591825	9311.858157205506	8609.66456222989	10689.307927246422	9845.936324153312	0.2015305718080928	0.19397922954491179	3975.270293527283	4197.855064030271	3687.2447565332986	3893.7022971084807
0.4613781517274047	5725.427711453362	5411.605731064778	7610.127487338532	7090.757683413856	8503.671040562313	7887.543235414812	9323.87717672966	8620.777245095907	10703.104852717855	9858.644691279123	0.20153057205724237	0.19397922978251492	3958.3549793460406	4205.179105858784	3671.555030358024	3900.4956807147246
0.4641581871877068	5732.820971316201	5418.593752022368	7619.954468671156	7099.914000999637	8514.651858764877	7897.728445816869	9335.917130792384	8631.909283857834	10716.925809479138	9871.375193658914	0.20153057231046242	0.19397923002399986	3941.488592278678	4212.4912914119195	3655.9106863187626	3907.27806709148
0.4669549737601532	5740.2270652753705	5425.5939036187765	7629.798508905712	7109.086213267133	8525.65173886587	7907.931337001145	9347.977985353193	8643.060647042137	10730.770758454837	9884.12779530024	0.20153057256782136	0.19397923026943226	3924.6711385753006	4219.791533697862	3640.3117302132305	3914.0493755496573
0.46976861237862133	5747.645972273541	5432.60616595096	7639.659580054494	7118.274294138756	8536.670649591868	7918.151879960124	9360.059706122582	8654.231302945032	10744.639660283652	9896.902459947356	0.20153057282938977	0.19397923051887855	3907.9026231039315	4227.079745591851	3624.7581665522885	3920.809525273042
0.4725992045851658	5755.0776711001945	5439.630518971067	7649.537653926196	7127.478217347207	8547.70855944194	7928.390045475258	9372.16225856161	8665.42121963211	10758.53247531798	9909.69915108078	0.20153057309523895	0.19397923077240742	3891.1830493600573	4234.355839833152	3609.24999858276	3927.5584353285376
0.4754468525336833	5762.5221403914	5446.666942486266	7659.432702125631	7136.697956435234	8558.76543668734	7938.645804116726	9384.285607881551	8676.630364938028	10772.449163623482	9922.517831916944	0.20153057336544117	0.19397923103008757	3874.5124194982927	4241.619729045546	3593.7872283025645	3934.2960246691946
0.47831165899359906	5769.97935862962	5453.715416158518	7669.3446960534575	7145.933484755351	8569.84124937121	7948.9191262430795	9396.429719043574	8687.858706466177	10786.389684978727	9935.358465407815	0.20153057364007024	0.19397923129198957	3857.8907343358733	4248.871325730113	3578.369856466772	3941.022212133743
0.4811937273535759	5777.449304143469	5460.775919504382	7679.273606905872	7155.184775469573	8580.935965308232	7959.209982000995	9408.594556758357	8699.10621158836	10800.35399887475	9948.221014240524	0.20153057391920143	0.1939792315581848	3841.3179933524225	4256.1105422489345	3562.9978825980797	3947.7369164398406
0.4840931616252451	5784.931955107472	5467.848431894774	7689.219405674286	7164.451801549101	8592.04955208426	7969.518341324897	9420.780085485689	8710.372847444409	10814.342064514594	9961.10544083694	0.20153057420291076	0.19397923182874627	3824.794194708811	4263.337290836731	3547.6713049851824	3954.4400561738294
0.4870100664469608	5792.4272895418435	5474.9329325547615	7699.182063145026	7173.734535774056	8603.181977056016	7979.844173936649	9432.986269434117	8721.658580941854	10828.353840812906	9974.011707353264	0.20153057449127604	0.19397923210374793	3808.319335251581	4270.55148358806	3532.3901207060553	3961.131549804937
0.4899445470875755	5799.9352853122355	5482.029400563314	7709.161549899007	7183.032950733155	8614.333207350664	7990.187449345244	9445.213072560528	8732.963378755543	10842.389286395453	9986.939775679632	0.20153057478437647	0.1939792323832649	3791.8934105183	4277.753032453125	3517.154325622134	3967.8113156626932
0.49289670945023945	5807.455920129482	5489.137814853079	7719.157836311387	7192.347018823413	8625.503209865488	8000.548136846395	9457.460458569738	8744.287207327268	10856.448359598653	9999.889607439656	0.20153057508229244	0.19397923266737432	3775.5164147624746	4284.941849251743	3501.9639144004323	3974.4792719522957
0.4958666600762229	5814.989171549367	5496.258154210154	7729.170892551264	7201.676712249843	8636.691951267525	8010.926205522291	9469.728390914119	8755.63003286541	10870.531018469148	10012.861163990032	0.2015305753851056	0.19397923295615402	3759.188340951223	4292.117845657049	3486.818880520761	3981.13533675042
0.4988545061487607	5822.5350169723615	5503.390397273835	7739.200688581327	7211.0220030251385	8647.899397993175	8021.32162424117	9482.016832793168	8766.991821344545	10884.637220763314	10025.854406420089	0.20153057569289917	0.19397923324968336	3742.9091807759833	4299.280933193862	3471.7192162743304	3987.7794279900845
0.5018603554969207	5830.093433643369	5510.534522536383	7749.247194157514	7220.382862969348	8659.125516247808	8031.734361656995	9494.325747153087	8778.372538505055	10898.766923946772	10038.869295551343	0.20153057600575747	0.1939792335480433	3726.6789246655535	4306.431023238692	3456.6649127840064	3994.411463470664
0.5048843165994948	5837.664398651453	5517.690508342754	7759.31037882865	7229.759263709547	8670.370272005393	8042.164386209086	9506.655096686356	8789.772149852723	10912.920085193891	10051.90579193704	0.20153057632376734	0.1939792338513158	3710.4975617870223	4313.568027011352	3441.6559600038454	4001.0313608453143
0.5079264985889148	5845.247888929546	5524.858332890347	7769.390211936071	7239.151176679488	8681.633631008046	8052.611666121721	9519.004843831251	8801.190620658312	10927.096661387257	10064.963855861663	0.2015305766470162	0.193979234159584	3694.3650800751057	4320.691855590092	3426.6923467409797	4007.639037634246
0.5109870112551897	5852.843881254254	5532.037974228793	7779.486662613349	7248.5585731193305	8692.915558765744	8063.076169403839	9531.374950771522	8812.627915957242	10941.29660911728	10078.043447340566	0.20153057697559337	0.19397923447293375	3678.2814662160818	4327.802419882268	3411.7740606453735	4014.234411198646
0.5140659650498691	5860.452352245448	5539.2294102595915	7789.599699785768	7257.981424075167	8704.216020555717	8073.557863848515	9543.765379435732	8824.084000549003	10955.519884681458	10091.144526119308	0.20153057730958862	0.19397923479145093	3662.2467056741007	4334.899630641332	3396.9010882365983	4020.8173987597693
0.5171634710900281	5868.073278366136	5546.432618735962	7799.729292170129	7267.41970039883	8715.534981422257	8084.056717032749	9556.176091497053	8835.558838996927	10969.766444084114	10104.267051673398	0.20153057764909518	0.19397923511522344	3646.2607827130705	4341.983398474287	3382.073414917104	4027.3879174022004
0.5202796411622786	5875.7066359220635	5553.647577262505	7809.875408274252	7276.873372747448	8726.872406176144	8094.572696316961	9568.607048372625	8847.052395627652	10984.036243035694	10117.410983207661	0.20153057799420693	0.19397923544434123	3630.3236803621985	4349.053633793723	3367.2910249468405	4033.9458840289153
0.5234145877268029	5883.352401061432	5560.874263294901	7820.03801639657	7286.342411583042	8738.228259394202	8105.105768844555	9581.05821122307	8858.564634530625	10998.329236952182	10130.57627965569	0.20153057834501867	0.19397923577889534	3614.435380467912	4356.110246859258	3352.553901485866	4040.491215401329
0.5265684239214125	5891.010549774654	5568.112654139691	7830.217084625833	7295.826787172259	8749.60250541895	8115.655901541616	9593.52954095213	8870.095519557783	11012.6453809547	10143.762899679474	0.2015305787016281	0.19397923611897863	3598.5958637006115	4363.153147776844	3337.862026607152	4047.0238281397615
0.5297412635656308	5898.681057894042	5575.362726953996	7840.4125808406725	7305.326469585978	8760.995108358144	8126.2230611164705	9606.020998206135	8881.645014323063	11026.984629868895	10156.970801668846	0.20153057906413407	0.19397923646468462	3582.805109535577	4370.182246455923	3323.215381272603	4053.5436386810616
0.5329332211648017	5906.363901093439	5582.624458745142	7850.624472709119	7314.8414286988445	8772.406032084215	8136.807214059176	9618.532543373412	8893.213082201866	11041.346938224251	10170.199943740843	0.2015305794326372	0.19397923681611057	3567.063096285099	4377.197452638298	3308.613945366582	4060.050563307712
0.5361444119142209	5914.059054887991	5589.897826370468	7860.852727688307	7324.371634189006	8783.835240233951	8147.40832664122	9631.06413658392	8904.79968633069	11055.732260253682	10183.45028373933	0.20153057980723973	0.19397923717335258	3551.369801113382	4384.198675901163	3294.057697705459	4066.5445181461982
0.5393749517032939	5921.766494633787	5597.182806536974	7871.097313023993	7333.917055537651	8795.28269620796	8158.026364915009	9643.615737708664	8916.404789606619	11070.140549892858	10196.721779234373	0.20153058018804593	0.19397923753651092	3535.725200016517	4391.185825616121	3279.5466160271317	4073.025419136975
0.5426249571197181	5929.486195527518	5604.479375800998	7881.358195750089	7343.477662028596	8806.748363170134	8168.661294713413	9656.187306359121	8928.028354686781	11084.571760779543	10210.014387521647	0.20153058057516166	0.19397923790568644	3520.12926786812	4398.158810992027	3265.0806770233903	4079.4931820649654
0.5458945454536906	5937.218132606226	5611.787510567989	7891.635342688358	7353.053422747973	8818.232204047332	8179.313081649403	9668.778801886867	8939.670343987991	11099.025846253167	10223.328065622025	0.20153058096869436	0.19397923828098143	3504.581978413975	4405.117541056126	3250.6598563441075	4085.947722550947
0.5491838347021408	5944.96228074692	5619.10718709213	7901.928720447876	7362.644306583752	8829.734181528755	8189.981691115561	9681.390183382928	8951.330719686173	11113.502759354078	10236.662770280893	0.2015305813687543	0.19397923866250127	3489.0833042636514	4412.061924625887	3236.284128583735	4092.388956019422
0.5524929435729888	5952.718614666225	5626.438381476019	7912.238295424585	7372.250282225317	8841.254258065468	8200.667088283544	9694.021409677218	8963.009443715828	11128.00245282291	10250.018457967573	0.20153058177545277	0.19397923905035233	3473.6332169328816	4418.991870347178	3221.9534673197195	4098.816797733307
0.55582199148943	5960.487108920126	5633.781069670418	7922.564033800943	7381.871318163132	8852.792395869992	8211.369238103778	9706.672439338117	8974.706477769636	11142.524879100083	10263.395084874866	0.2015305821889031	0.19397923944464246	3458.2316868293565	4425.907286664937	3207.6678451066837	4105.231162773678
0.5591710985942444	5968.267737903518	5641.135227473834	7932.905901545335	7391.507382688205	8864.34855691566	8222.088105304816	9719.34323067176	8986.42178329781	11157.069990324995	10276.792606918285	0.20153058260922158	0.19397923984548168	3442.8786832671613	4432.808081823168	3193.4272334808484	4111.631966033019
0.5625403857541326	5976.060475849951	5648.500830532274	7943.263864411723	7401.158443891756	8875.92270293621	8232.82365439299	9732.033741721585	8998.155321507691	11171.637738335507	10290.210979735615	0.20153058303652482	0.19397924025298244	3427.574174490059	4439.694163882872	3179.231602986809	4118.019122231519
0.565929974564078	5983.86529683123	5655.877854338868	7953.637887939134	7410.824469664731	8887.514795425239	8243.57584965187	9744.743930267732	9009.907053363151	11186.228074667244	10303.650158686229	0.201530583470933	0.19397924066725855	3412.3181276633404	4446.5654406934045	3165.0809231668245	4124.392545895418
0.569339987351735	5991.682174757076	5663.26627423355	7964.027937451185	7420.505427697381	8899.124795635646	8254.344655141784	9757.473753826443	9021.676939584091	11200.840950552918	10317.110098850508	0.20153058391256742	0.19397924108842624	3397.110508880811	4453.421819889452	3150.9751625750214	4130.752151354216
0.5727705471818436	5999.511083374723	5670.666065402674	7974.433978055569	7430.20128547876	8910.752664579068	8265.130034699278	9770.223169649445	9033.464940645827	11215.476316921606	10330.590755029141	0.20153058436155202	0.19397924151660376	3381.9512832001783	4460.263208920835	3136.9142887990456	4137.097852762556
0.5762217778606706	6007.351996268647	5678.077202878764	7984.855974643693	7439.912010296404	8922.398363025475	8275.931951936738	9782.992134723498	9045.271016778688	11230.134124398244	10344.092081742674	0.20153058481801284	0.19397924195191055	3366.8404146328103	4467.089515024098	3122.8982684586663	4143.429564078804
0.5796938039404782	6015.2048868601005	5685.499661540064	7995.293891890043	7449.637569235732	8934.06185150247	8286.750370241747	9795.780605769623	9057.095127967315	11244.814323302731	10357.614033230693	0.20153058528207826	0.19397924239446943	3351.7778661418706	4473.900645203888	3108.927067198325	4149.7471990427
0.5831867507240184	6023.069728406755	5692.93341611021	8005.747694251733	7459.3779291796245	8945.743090294776	8297.585252776587	9808.588539242544	9068.937233950124	11259.516863649307	10371.15656345122	0.20153058575387778	0.19397924284440457	3336.7635996860918	4480.696506277891	3095.000649735797	4156.050671227975
0.5867007442690553	6030.946494002403	5700.378441157951	8016.217345968096	7469.133056808052	8957.44203944377	8308.436562477871	9821.415891330198	9080.79729421887	11274.241695145962	10384.719626080212	0.20153058623354478	0.19397924330184238	3321.797576198587	4487.47700483026	3081.118979834486	4162.339893986704
0.5902359113929144	6038.835156576438	5707.834711096638	8026.702811059993	7478.902918597417	8969.158658746732	8319.304262055753	9834.262617952883	9092.675268017836	11288.988767193478	10398.303174510642	0.20153058672121452	0.19397924376691156	3306.879755606875	4494.242047229083	3067.2820203232113	4168.614780467935
0.5937923796770596	6046.735688893604	5715.302200184006	8037.204053329487	7488.687480820258	8980.89290775647	8330.188313993658	9847.12867476285	9104.571114343491	11303.758028884962	10411.907161852088	0.20153058721702344	0.19397924423974347	3292.010096848244	4500.9915396233555	3053.4897331164684	4174.875243623974
0.597370277471697	6054.648063553488	5722.780882521693	8047.721036359168	7498.486709544629	8992.644745780555	8341.088680547531	9860.014017143496	9116.484791943709	11318.549429004914	10425.531540929864	0.20153058772111238	0.19397924472047098	3277.1885578674264	4507.725387932034	3039.742079206044	4181.121196189662
0.6009697339004076	6062.572252990198	5730.270732054925	8058.253723511723	7508.30057063368	9004.414131880878	8352.005323745445	9872.91860020882	9128.416259317293	11333.3629160286	10439.176264284462	0.2015305882336226	0.19397924520923016	3262.4150956345256	4514.443497847766	3026.0390186801087	4187.352550691925
0.6045908788648067	6070.508229471903	5737.771722572097	8068.80207792933	7518.129029745106	9016.201024872918	8362.938205386914	9885.842378802694	9140.365474713275	11348.198438121224	10452.84128417075	0.20153058875469945	0.19397924570615857	3247.6896661573555	4521.145774842473	3012.3805107316	4193.569219448371
0.6082338430492322	6078.45596510051	5745.283827704451	8079.366062533225	7527.972052330743	9028.005383325317	8373.887287042486	9898.785307498321	9152.332396130443	11363.055943137297	10466.526552557445	0.2015305892844897	0.19397924621139678	3233.012224484468	4527.832124152221	2998.7665136680007	4199.771114565199
0.611898757925461	6086.415431811167	5752.807020925613	8089.945640023041	7537.829603635947	9039.827165559083	8384.852530053044	9911.747340597436	9164.31698131658	11377.935378619728	10480.232021126229	0.20153058982314323	0.19397924672508748	3218.3827247037552	4534.502450762084	2985.1969849031884	4205.958147909725
0.6155857557574533	6094.386601371863	5760.341275551218	8100.540772876287	7547.701648699107	9051.666329647069	8395.833895529267	9924.72843212967	9176.319187767882	11392.836691799088	10493.957641271087	0.20153059037081297	0.19397924724737636	3203.80111997365	4541.1566594359465	2971.6718809907325	4212.130231148098
0.6192949696061266	6102.369445383049	5767.886564738551	8111.1514233478365	7557.588152351179	9063.52283341334	8406.831344351109	9937.728535851906	9188.338972728374	11407.759829592876	10507.703364097646	0.2015305909276533	0.1939792477784109	3189.26736252266	4547.7946546934545	2958.1911576201674	4218.287275718292
0.6230265333341571	6110.363935277166	5775.4428614861035	8121.777553469301	7567.489079215091	9075.39663443254	8417.844837167137	9950.747605247538	9200.376293189207	11422.704738604669	10521.469140422365	0.2015305914938226	0.19397924831834187	3174.7814036607742	4554.416340819327	2944.754769626539	4224.429192836629
0.6267805816108112	6118.370042318277	5783.010138633211	8132.419125048547	7577.4043937053	9087.287690029289	8428.874334394028	9963.785593525854	9212.431105888105	11437.67136512341	10535.254920771904	0.20153059206948076	0.1939792488673223	3160.343193779234	4561.021621837979	2931.362670998322	4230.555893486366
0.6305572499168048	6126.387737601542	5790.588368859578	8143.076099668999	7587.334060027137	9099.195957277438	8439.919796215869	9976.842453621206	9224.503367308578	11452.659655122452	10549.060655382227	0.20153059265479176	0.1939792494255081	3145.952682363335	4567.610401527723	2918.0148148823064	4236.667288416531
0.634356674549194	6134.4169920528475	5798.177524684914	8153.748438689144	7597.278042176351	9111.121392999514	8450.981182583622	9989.91813819239	9236.593033679366	11467.669554258864	10562.886294197962	0.20153059324992184	0.19397924999305777	3131.609818016179	4574.182583425194	2904.7111536010634	4242.763288150774
0.6381789926262927	6142.457776428341	5805.777578468494	8164.436103241912	7607.23630393853	9123.063953766032	8462.05845321449	10003.012599621887	9248.700060973733	11482.701007872538	10576.731786871598	0.20153059385503969	0.19397925057013274	3117.3145484502893	4580.738070809981	2891.451638658764	4248.8438029785175
0.642024342092622	6150.510061313992	5813.388502408752	8175.139054234104	7617.208808888563	9135.023595894832	8473.151567591329	10016.125790015172	9260.824404908817	11497.753960985414	10590.597082762744	0.20153059447031807	0.19397925115689701	3103.066820508102	4587.2767667097505	2878.236220749328	4254.90874295542
0.6458928617238878	6158.573817125141	5821.0102685428465	8185.857252345781	7627.195520390081	9147.00027545043	8484.260484962006	10029.257661199956	9272.966020944947	11512.828358300596	10604.482130937342	0.20153059509593158	0.19397925175351757	3088.8665801608004	4593.7985738886055	2865.064849756891	4260.958017887315
0.6497846911319898	6166.649014106017	5828.642848746205	8196.590658029636	7637.196401594858	9158.993948243291	8495.385164338757	10042.408164725424	9285.124864284924	11527.924144201488	10618.386880166849	0.20153059573205842	0.1939792523601646	3074.713772519026	4600.30339484266	2851.937474771403	4266.991537338821
0.6536999707700591	6174.735622329285	5836.286214732114	8207.339231510385	7647.211415442264	9171.004569829154	8506.525564497551	10055.577251861494	9297.300889873344	11543.041262750945	10632.311278927456	0.20153059637888066	0.19397925297701077	3060.6083418540657	4606.791131818201	2838.854044101434	4273.009210639168
0.6576388419375281	6182.833611695618	5843.940338051277	8218.102932784199	7657.240524658712	9183.032095508413	8517.681643977508	10068.764873598106	9309.49405239594	11558.179657690443	10646.255275399355	0.20153059703658216	0.19397925360423227	3046.550231594825	4613.261686790269	2825.8145052734762	4279.010946863098
0.661601446785229	6190.942951933155	5851.6051900913435	8228.881721617996	7667.283691757013	9195.076480325308	8528.85336108015	10081.97098064437	9321.704306278785	11573.339272439121	10660.218817465806	0.20153059770535095	0.19397925424200815	3032.5393843422644	4619.714961467311	2812.8188050466124	4284.996654841118
0.6655879283205246	6199.063612597121	5859.280742076517	8239.67555754892	7677.340879035887	9207.137679067355	8540.040673868878	10095.195523427925	9333.93160568771	11588.520050093028	10674.201852712484	0.20153059838537798	0.19397925489052048	3018.575741872657	4626.150857283035	2799.8668894185685	4290.966243151575
0.6695984304124688	6207.195563069233	5866.966965067022	8250.484399883571	7687.412048579248	9219.215646264474	8551.243540168176	10108.438452093988	9346.17590452743	11603.721933424047	10688.204328426475	0.20153059907685736	0.1939792555499547	3004.6592451506294	4632.569275395945	2786.958703630371	4296.919620113913
0.6736330977969988	6215.338772557324	5874.663829958723	8261.308207697492	7697.4971622557205	9231.310336188428	8562.46191756306	10121.699716504745	9358.437156440958	11618.94486487918	10702.226191595611	0.2015305997799877	0.19397925622049983	2990.789834338473	4638.970116689801	2774.0941921805497	4302.856693794951
0.6776920760821589	6223.493210094761	5882.3713074825955	8272.1469398344	7707.596181717933	9243.421702851952	8573.695763398304	10134.97926623839	9370.715314808738	11634.188786579467	10716.267388907478	0.20153060049496976	0.19397925690234716	2976.9674488087185	4645.353281778749	2761.273298832355	4308.777372006793
0.6817755117533548	6231.658844540051	5890.089368204335	8283.000554905671	7717.709068402026	9255.549700008216	8584.945034777893	10148.27705058851	9383.01033274807	11649.45364031925	10730.327866748747	0.20153060122200867	0.19397925759569273	2963.1920271462295	4651.718670990551	2748.4959666205104	4314.6815622993745
0.6858835521786408	6239.835644576245	5897.817982523812	8293.869011289546	7727.835783526913	9267.694281149865	8596.209688564197	10161.593018563091	9395.322163112189	11664.73936756507	10744.407571204143	0.20153060196131253	0.19397925830073512	2949.4635071491357	4658.066184353549	2735.7621378529584	4320.569171949523
0.6900163456140378	6248.023578710491	5905.5571206746345	8304.752267130529	7737.976288093739	9279.855399508418	8607.489681377372	10174.92711888382	9407.650758489615	11680.04590945483	10758.506448055688	0.20153060271309392	0.1939792590176762	2935.781825864222	4664.395721636014	2723.0717541360063	4326.440107984003
0.6941740412088835	6256.222615273544	5913.306752723691	8315.650280338747	7748.130542885256	9292.033008053517	8618.78496959466	10188.279299985254	9419.996071203404	11695.373206796872	10772.624442781847	0.20153060347756804	0.1939792597467223	2922.146919568302	4670.707182301208	2710.424756362103	4332.294277149718
0.6983567890112157	6264.432722419181	5921.066848570601	8326.563008589179	7758.298508465122	9304.227059492077	8630.095509349621	10201.649510013925	9432.358053310287	11710.721200068923	10786.761500556539	0.20153060425495553	0.19397926048808292	2908.55872378638	4677.000465518329	2697.8210847298615	4338.131585925352
0.702564739973187	6272.653868123762	5928.837377947299	8337.49040932106	7768.4801451773465	9316.437506267612	8641.421256531505	10215.037696827561	9444.736656599991	11726.089829417231	10800.917566248372	0.20153060504547848	0.19397926124197082	2895.0171733137686	4683.2754701823	2685.2606787593104	4343.951940531377
0.7067980459565127	6280.886020185702	5936.618310417528	8348.432439737187	7778.675413145637	9328.66430055947	8652.76216678453	10228.443807994288	9457.131832594461	11741.479034655616	10815.092584419748	0.20153060584936586	0.193979262008603	2881.5222021986265	4689.532094869763	2672.7434772751294	4349.755246890709
0.7110568597379514	6289.129146224863	5944.409615376273	8359.389056803113	7788.88427227265	9340.90739428194	8664.118195507055	10241.867790791597	9469.543532546943	11756.88875526431	10829.28649932581	0.20153060666684786	0.19397926278820046	2868.0737437689677	4695.770237865392	2660.2694184380816	4355.541410660837
0.7153413350148182	6297.383213682151	5952.211262049377	8370.36021724662	7799.106682239495	9353.166739083623	8675.489297851027	10255.30959220573	9481.971707441373	11772.31893038925	10843.499254913755	0.20153060749816026	0.1939792635809872	2854.671730645001	4701.989797167247	2647.838439749554	4361.31033723033
0.7196516264105322	6305.648189818905	5960.023219492965	8381.345877556885	7809.342602504978	9365.442286346559	8686.875428721112	10268.76915893065	9494.416307991476	11787.76949884089	10857.730794821793	0.2015306083435431	0.19397926438719246	2841.31609472516	4708.190670446493	2635.4504780417774	4367.061931682518
0.7239878894801961	6313.924041716339	5967.845456592919	8392.345993983778	7819.591992304915	9377.733987185404	8698.276542773992	10282.246437367185	9506.87728463992	11803.240399093202	10871.981062378192	0.2015306092032404	0.19397926520704856	2828.0067672177684	4714.372755081393	2623.1054695086787	4372.796098835068
0.7283502807162107	6322.21073627509	5975.67794206444	8403.360522537223	7829.854810651564	9390.041792446718	8709.692594417673	10295.74137362223	9519.354587557624	11818.731569282798	10886.250000600468	0.20153061007749978	0.19397926604079183	2814.7436786415055	4720.535948146833	2610.8033497021534	4378.512743216939
0.7327389575539218	6330.50824021459	5983.520644451467	8414.38941898639	7840.131016332862	9402.365652708095	8721.12353781067	10309.25391350778	9531.848166642843	11834.242947207802	10900.537552194366	0.20153061096657382	0.19397926688866354	2801.526758827502	4726.680146392668	2598.544053538353	4384.2117690632585
0.7371540783773028	6338.816520072548	5991.373532126187	8425.432638859003	7850.42056791178	9414.705518277342	8732.569326861287	10322.78400254008	9544.357971520376	11849.77447032686	10914.843659552926	0.20153061187072	0.1939792677509084	2788.3559369323775	4732.805246259319	2586.3275153074646	4389.893080317881
0.74159580252467	6347.135542204386	5999.23657328849	8436.490137440593	7860.7234237256225	9427.061339191674	8744.029915226824	10336.331585938688	9556.883951540716	11865.32607575809	10929.168264755537	0.2015306127901993	0.19397926862777604	2775.2311414578	4738.911143886158	2574.153668689425	4395.556580642471
0.746064290294433	6355.46527278273	6007.109735965501	8447.56186977381	7871.0395418854	9439.433065216961	8755.50525631289	10349.896608625666	9569.426055779295	11880.897700278143	10943.511309567053	0.20153061372527797	0.19397926951952038	2762.1523002373287	4744.997735079378	2562.0224467464723	4401.202173392521
0.7505597029508803	6363.805677796746	6014.992988010944	8458.647790657564	7881.3688802750075	9451.820645846734	8766.995303272497	10363.479015224504	9581.984233035477	11896.48928032096	10957.872735436666	0.2015306146762265	0.19397927042639942	2749.119340455858	4751.064915322233	2549.9337819420034	4406.82976162876
0.7550822027299987	6372.156723051681	6022.886297104717	8469.747854646403	7891.711396550677	9464.224030301499	8778.500009005431	10377.078750059378	9594.558431831894	11912.100751976941	10972.25248349712	0.20153061564332117	0.1939792713486758	2736.1321886609076	4757.112579781329	2537.887606144999	4412.439248113893
0.7596319528453285	6380.518374168188	6030.789630752245	8480.862016049616	7902.067048140107	9476.643167527765	8790.019326157315	10390.695757154037	9607.148600413404	11927.732050991644	10986.650494563537	0.20153061662684216	0.1939792722866172	2723.190770767862	4763.140623300802	2525.883850637125	4418.030535307946
0.7642091174938536	6388.8905965818685	6038.702956284051	8491.99022893064	7912.4357922419285	9489.07800619734	8801.553207118977	10404.32998023108	9619.75468674642	11943.383112764981	11001.06670913265	0.20153061762707467	0.19397927324049558	2710.2950120694004	4769.148940398358	2513.9224461253034	4423.6035253743175
0.7688138618619275	6397.273355542589	6046.626240855112	8503.132447106134	7922.817585824845	9501.528494706326	8813.101604025529	10417.981362710834	9632.37663851789	11959.053872349907	11015.501067381623	0.2015306186443094	0.19397927421058841	2697.4448372315383	4775.137425244087	2502.0033227333333	4429.158120149979
0.7734463521312342	6405.666616113927	6054.559451444334	8514.28862414527	7933.212385626958	9513.994581174313	8824.664468755587	10431.649847710469	9645.014403134448	11974.74426445143	11029.95350916711	0.20153061967884137	0.193979275197177	2684.6401703212177	4781.105971691199	2490.126410029945	4434.694221180864
0.7781067554847866	6414.070343172619	6062.502554854028	8525.458713368975	7943.620148155074	9526.476213443535	8836.241752930533	10445.335378043088	9657.667927721604	11990.454223425539	11044.423974024297	0.20153062073097178	0.19397927620054844	2671.8809348053765	4787.054473262047	2478.2916370275198	4440.211729703471
0.7827952401129585	6422.4845014079265	6070.455517709322	8536.64266784911	7954.040829683937	9538.973339077977	8847.833407913635	10459.03789621672	9670.33715912279	12006.183683278066	11058.912401165826	0.20153062180100673	0.1939792772209942	2659.1670535587473	4792.982823138591	2466.4989321888424	4445.710546639981
0.7875119752195561	6430.909055321088	6078.418306457624	8547.840440407732	7964.474386255532	9551.4859053625	8859.439384809288	10472.757344433398	9683.022043898529	12021.932577663632	11073.418729480853	0.20153062288925722	0.1939792782588117	2646.498448861763	4798.890914147021	2454.748223425937	4451.190572583582
0.792257131027923	6439.343969224615	6086.390887367971	8559.051983616167	7974.920773678235	9564.013859301864	8871.059634462059	10486.493664588053	9695.722528325388	12037.700839884368	11087.942897533836	0.2015306239960407	0.19397927931430292	2633.875042424188	4804.778638783377	2443.0394381203223	4456.6517078178
0.7970308787870847	6447.789207241815	6094.373226530582	8570.277249794377	7985.3799475262085	9576.557147619971	8882.694107456024	10500.246798267715	9708.438558395266	12053.488402889005	11102.484843563725	0.20153062512167924	0.193979280387776	2621.296755391173	4810.645889204927	2431.3725031315116	4462.093852316495
0.8018333907779276	6456.244733306093	6102.365289856175	8581.516191010029	7995.851863138547	9589.11571675886	8894.342754113817	10514.016686750394	9721.170079814332	12069.295199271577	11117.044505482763	0.20153062626650148	0.19397928147954382	2608.7635083455825	4816.492557222489	2419.7473447964294	4467.516905729659
0.8066648403194178	6464.710511160409	6110.367043075487	8592.768759077786	8006.336475618612	9601.689512877905	8906.005524495884	10527.803271004199	9733.917038002224	12085.121161270434	11131.621820875558	0.20153062743084127	0.19397928258992408	2596.2752213132335	4822.318534289952	2408.1638889349997	4472.920767374802
0.8115254017748545	6473.186504356573	6118.378451738577	8604.034905558363	8016.833739833146	9614.278481852756	8917.682368399506	10541.606491686189	9746.679378090996	12100.9662207669	11146.216726997878	0.2015306286150387	0.193979283719242	2583.8318137723254	4828.123711505206	2396.622060859576	4478.3053362413775
0.8164152505581643	6481.672676254694	6126.399481214331	8615.314581757799	8027.34361041161	9626.882569274532	8929.373235358054	10555.426289141478	9759.45704492428	12116.830309284276	11160.82916077569	0.2015306298194394	0.193979284867827	2571.4332046689233	4833.907979625277	2385.121785389958	4483.6705110038165
0.8213345631402307	6490.168990022532	6134.430096689829	8626.607738726607	8037.866041745369	9639.501720448863	8941.0780746401	10569.262603402205	9772.249983056325	12132.713357986615	11175.459058804083	0.20153063104439578	0.19397928603601514	2559.079312418704	4839.671229050728	2373.66298685316	4489.016190003371
0.8262835170552626	6498.6754086348765	6142.470263169771	8637.914327258935	8048.400987986934	9652.135880394972	8952.796835248553	10583.115374186498	9785.058136751051	12148.615297677576	11190.106357346167	0.2015306322902661	0.19397928722414748	2546.770054909168	4845.4133498126175	2362.245589083992	4494.3422712371685
0.8312622909072027	6507.191894872874	6150.51994547583	8649.234297891686	8058.948403049118	9664.784993844678	8964.52946591974	10596.984540897398	9797.88144998106	12164.536058799164	11204.77099233194	0.20153063355741468	0.19397928843257267	2534.505349520594	4851.134231599048	2350.869515451952	4499.648652390344
0.8362710643761712	6515.718411323493	6158.579108246166	8660.567600903809	8069.508240604404	9677.449005241597	8976.275915122696	10610.870042621998	9810.719866426825	12180.475571430758	11219.452899357384	0.2015306348462128	0.1939792896616437	2522.285113119171	4856.833763719536	2339.5346888453932	4504.935230791802
0.8413100182249524	6524.254920378717	6166.647715934642	8671.914186315225	8080.080454083919	9690.12785873997	8988.03613105801	10624.771818130128	9823.573329475481	12196.433765287591	11234.152013683059	0.20153063615703798	0.1939792909117211	2510.1092620700365	4862.511835122015	2328.241031688289	4510.2019034342375
0.8463793343055166	6532.801384235071	6174.725732810384	8683.274003886201	8090.664996676859	9702.821498203943	8999.810061657225	10638.689805873582	9836.44178222011	12212.41056971987	11248.868270233299	0.20153063749027453	0.19397929218317125	2497.977712254389	4868.168334400747	2316.9884659578092	4515.448566986015
0.8514791955655843	6541.357764892865	6182.813122957077	8694.647003116348	8101.261821329564	9715.529867206442	9011.597654581748	10652.623943984901	9849.325167458617	12228.405913711376	11263.601603594929	0.20153063884631348	0.193979293476367	2485.8903790580807	4873.803149763262	2305.7769131705863	4520.675117756473
0.8566097860552276	6549.924024155576	6190.909850272365	8706.033133243802	8111.870880744748	9728.252909028288	9023.398857222068	10666.574170276373	9862.22342769281	12244.419725878324	11278.351948016203	0.20153064022555325	0.1939792947916882	2473.8471773931524	4879.416169052944	2294.6062944048317	4525.881451716879
0.861771290933513	6558.500123629177	6199.01587846722	8717.432343244336	8122.492127380664	9740.99056665717	9035.213616696772	10680.540422238932	9875.136505127368	12260.451934468087	11293.119237405639	0.20153064162839837	0.19397929612952103	2461.848021700862	4885.007279741578	2283.47653029894	4531.067464489024
0.8669638964751838	6567.086024721498	6207.1311710653545	8728.844581830519	8133.125513450332	9753.742782786743	9047.041879851704	10694.522637041144	9888.064341668913	12276.502467358048	11307.903405330942	0.20153064305526114	0.19397929749025847	2449.8928259629756	4890.576368931215	2272.387541067321	4536.233051356161
0.8721877900773816	6575.681688641558	6215.255691402566	8740.269797450817	8143.770990920699	9766.509499815593	9058.883593259041	10708.520751528107	9901.006878924993	12292.571252054335	11322.704385017865	0.20153064450656127	0.19397929887430063	2437.981503697112	4896.123323330656	2261.3392464958597	4541.378107240889
0.877443160266411	6584.287076398866	6223.389402626097	8751.707938288679	8154.428511511785	9779.290659846229	9070.738703216337	10722.534702220324	9913.964058203042	12308.658215690519	11337.522109348989	0.2015306459827256	0.19397930028205476	2426.113967973506	4901.648029274773	2250.331565952045	4546.502526710741
0.8827301967045416	6592.902148802769	6231.532267694004	8763.158952261667	8165.098026695879	9792.086204684127	9082.607155745622	10736.56442531265	9926.935820509407	12324.76328502641	11352.35651086264	0.20153064748418864	0.19397930171393535	2414.290131425718	4907.150372722652	2239.364418398938	4551.60620398866
0.8880490901968541	6601.526866461802	6239.684249374547	8774.622787020602	8175.779487696724	9804.89607583674	9094.488896592507	10750.609856673236	9939.922106548349	12340.88638644686	11367.20752175174	0.20153064901139256	0.1939793031703638	2402.5099062479567	4912.630239245482	2228.4377223938936	4556.689032937633
0.8934000326981257	6610.161189782953	6247.845310245513	8786.099389948586	8186.472845488635	9817.720214512452	9106.383871225207	10764.670931842342	9952.922856720987	12357.027445960384	11382.075073862594	0.20153065056478717	0.19397930465176913	2390.7732042075368	4918.0875140260905	2217.5513960967073	4561.750907061389
0.8987832173197573	6618.805078971041	6256.015412693592	8797.588708160172	8197.178050795701	9830.558561619604	9118.29202483363	10778.74758603132	9965.93801112432	12373.186389197997	11396.95909869377	0.2015306521448308	0.19397930615858863	2379.0799366494175	4923.522081858246	2206.7053572760196	4566.791719500674
0.904198838336744	6627.458494027955	6264.194518913693	8809.09068850037	8207.895054090872	9843.411057765436	9130.213302328406	10792.8397541214	9978.967509550126	12389.363141411824	11411.859527394843	0.20153065375198945	0.19397930769126628	2367.4300145048182	4928.933827144327	2195.8995233168826	4571.81136303558
0.9096470911946843	6636.121394752031	6272.382590908342	8820.605277543815	8218.62380559518	9856.277643255105	9142.147648339973	10806.947370662665	9992.011291484007	12405.55762747393	11426.776290765329	0.20153065538673753	0.1939793092502545	2355.823348302045	4934.322633905569	2185.133811229025	4576.809730087873
0.915128172516836	6644.793740737334	6280.579590486992	8832.132421593808	8229.364255276843	9869.15825809067	9154.095007217613	10821.070369872888	10005.069296104319	12421.769771874986	11441.70931925342	0.20153065704955767	0.1939793108360147	2344.25984816195	4939.6883857504	2174.4081376475515	4581.7867127053905
0.9206422801112097	6653.475491372924	6288.785479265349	8843.672066681362	8240.116352850384	9882.052841969968	9166.055323028475	10835.208685636357	10018.14146228107	12437.999498722906	11456.658542954758	0.20153065874094092	0.19397931244901373	2332.7394238134148	4945.030965895858	2163.722418841906	4586.742202566005
0.9261896129777101	6662.166605842207	6297.000218664749	8855.224158564326	8250.880047775805	9894.961334285677	9178.02853955662	10849.362251502815	10031.227728574962	12454.246731741647	11471.623891611322	0.2015306604613879	0.19397931408972977	2321.2619846052257	4950.350257173646	2153.076570727164	4591.676090988563
0.931770371315315	6670.867043122208	6305.223769911472	8866.788642726437	8261.655289257715	9907.883674124258	9190.014600302102	10863.531000686286	10044.328033236296	12470.511394269866	11486.605294610188	0.20153066221140692	0.19397931575864738	2309.827439499437	4955.646141999867	2142.470508862636	4596.588268911466
0.9373847565293029	6679.576761982843	6313.456094036048	8878.365464376333	8272.442026244393	9920.819800264839	9202.013448479898	10877.71486606389	10057.442314203856	12486.793409259535	11501.602680982252	0.20153066399151653	0.19397931745626076	2298.435697088018	4960.918502396205	2131.9041484636255	4601.478626906173
0.9430329712385201	6688.295720986253	6321.697151872646	8889.954568446707	8283.240207427027	9933.769651178269	9214.025027019065	10891.913780174784	10070.570509103976	12503.09269927476	11516.615979401155	0.20153066580224355	0.19397931918307254	2287.0866655921564	4966.167219970608	2121.377404400846	4606.347055158345
0.9487152192826929	6697.0238784860085	6329.946904058296	8901.555899593217	8294.049781238666	9946.733165025908	9226.049278561572	10906.127675218837	10083.712555249276	12519.409186490251	11531.645118181845	0.2015306676441238	0.19397932093959463	2275.780252873432	4971.392175924033	2110.8901912126457	4611.193443479482
0.9544317057297852	6705.761192626472	6338.205311032318	8913.169402193671	8304.870695853486	9959.710279658717	9238.086145461515	10920.35648305565	10096.868389637759	12535.742792690176	11546.690025279559	0.20153066951770385	0.19397932272634685	2264.516366444528	4976.593251060462	2100.442423112574	4616.017681309953
0.9601826368833979	6714.50762134202	6346.472333035554	8924.795020346979	8315.702899185802	9972.700932616097	9250.135569783968	10934.600135203262	10110.037948951633	12552.093439266706	11561.75062828845	0.2015306714235397	0.19397932454386027	2253.2949134646915	4981.77032575896	2090.0340139857726	4620.819657695014
0.9659682202902156	6723.263122356328	6354.747930109722	8936.432697872213	8326.546338889204	9985.705061124821	9262.197493304064	10948.858562836986	10123.221169556231	12568.461047218674	11576.82685444038	0.20153067336219588	0.19397932639267304	2242.1158007596387	4986.923280001385	2079.6648774105124	4625.5992613169365
0.9717886647474951	6732.027653181683	6363.032062096741	8948.0823783077	8337.40096235569	9998.722602098045	9274.271857506023	10963.131696788336	10136.417987498997	12584.845537150326	11591.918630603739	0.2015306753342488	0.19397932827333428	2230.978934813873	4992.0519933421165	2069.3349266449222	4630.356380452402
0.9776441803106027	6740.801171118155	6371.3246886379675	8959.744004909915	8348.266716714654	10011.75349213405	9286.358603582006	10977.419467543641	10149.628338508237	12601.246829269756	11607.025883282038	0.2015306773402837	0.19397933018640354	2219.884221782093	4997.156344910385	2059.04407464643	4635.090902997879
0.9835349783005937	6749.5836332529425	6379.625769173572	8971.417520652638	8359.143548832093	10024.7976675153	9298.457672431283	10991.721805243027	10162.85215799215	12617.664843387727	11622.148538612786	0.20153067938089692	0.19397933213244806	2208.8315675073536	5002.236213444034	2048.792234078981	4639.802716474049
0.9894612713118381	6758.374996459613	6387.93526294181	8983.102868225918	8370.031405309646	10037.855064207326	9310.569004659097	11006.03863967916	10176.089381037682	12634.09949891623	11637.286522366192	0.20153068145669523	0.19397933411204699	2197.8208775086096	5007.291477238061	2038.5793173053535	4644.49170799111
0.9954232732196957	6767.175217397314	6396.253128978298	8994.799990035055	8380.930232483643	10050.925617857543	9322.692540575665	11020.369900295982	10189.339942409359	12650.550714867039	11652.439759943822	0.20153068356829584	0.19397933612578935	2186.8520569989923	5012.32201417326	2028.4052364091622	4649.157764285337
1.0014211991882311	6775.9842525100985	6404.579326115353	9006.508828199692	8391.839976424251	10064.009263794263	9334.828220195219	11034.715516187622	10202.603776548258	12667.018409850454	11667.608176377442	0.20153068571632743	0.1939793381742742	2175.9250108849956	5017.327701700386	2018.2699031860102	4653.8007716848515
1.0074552656779823	6784.8020580260845	6412.913812981214	9018.229324552707	8402.76058293446	10077.105937025442	9346.975983234839	11049.075416097025	10215.880817570767	12683.50250207374	11682.791696327578	0.20153068790142958	0.1939793402581116	2165.0396437798627	5022.308416850166	2008.1732291600201	4658.420616131974
1.013525690453769	6793.628589956798	6421.256547999417	9029.961420639353	8413.691997549264	10090.21557223774	9359.135769113604	11063.44952841491	10229.170999267611	12700.002909339924	11697.990244082417	0.2015306901242532	0.1939793423779224	2154.1958600066137	5027.264036227949	1998.1151255870936	4663.017183172982
1.0196326925925556	6802.463804096331	6429.607489387999	9041.705057716126	8424.63416553462	10103.338103795242	9371.30751695138	11077.837781178392	10242.474255102574	12716.51954904622	11713.203743556342	0.201530692385461	0.19397934453433907	2143.3935635953676	5032.194435989251	1988.0955034507206	4667.590357938083
1.0257764924913542	6811.307656020598	6437.966595158796	9053.4601767498	8435.587031886542	10116.47346573839	9383.491165567857	11092.240102069785	10255.790518211386	12733.052338182648	11728.43211828867	0.20153069468572726	0.19397934672800346	2132.6326583066257	5037.099491882836	1978.114273485844	4672.1400251821615
1.0319573118751795	6820.1601010866325	6446.333823116782	9065.226718416492	8446.550541330222	10129.621591782934	9395.686653481556	11106.656418415476	10269.119721400702	12749.601193330764	11743.675291442481	0.20153069702573834	0.1939793489595708	2121.913047627895	5041.979079220211	1968.171346171992	4676.666069251951
1.0381753738050519	6829.02109443175	6454.709130859267	9077.004623100538	8457.524638319006	10142.782415318685	9407.893918908683	11121.086657184542	10282.461797146818	12766.16603066205	11758.933185803142	0.20153069940619237	0.19397935122970697	2111.234634771943	5046.833072860725	1958.266631733859	4681.168374071363
1.0444309026860459	6837.890590972785	6463.092475775189	9088.793830893515	8468.509267033454	10155.955869408417	9420.112899762087	11135.530744987565	10295.816677594548	12782.74676593657	11774.205723777039	0.2015307018278007	0.19397935353909018	2100.5973226913484	5051.661347231828	1948.4000401560916	4685.646823169431
1.05072412427539	6846.768545405321	6471.483815044377	9100.594281593196	8479.504371380392	10169.141886786701	9432.34353365022	11149.988608075342	10309.184294556075	12799.343314501479	11789.49282739025	0.20153070429128656	0.19397935588841045	2090.0010140876984	5056.463776328368	1938.571481191204	4690.101299673086
1.057055265690613	6855.654912202943	6479.883105636856	9112.40591470257	8490.509894991985	10182.340399858824	9444.585757876099	11164.460172337702	10322.564579509817	12815.95559128969	11804.79441828727	0.20153070679738658	0.19397935827836935	2079.4456114164786	5061.240233715158	1928.7808643610915	4694.531686308328
1.0634245554177415	6864.549645616444	6488.290304312082	9124.2286694288	8501.525781224762	10195.55134069962	9456.839509436237	11178.945363302222	10335.957463599274	12832.583510818375	11820.11041772968	0.20153070934685008	0.19397936070968286	2068.931016880437	5065.990592493676	1919.0280989557505	4698.937865374377
1.0698322233195456	6873.452699672999	6496.705367618178	9136.062484682123	8512.551973158614	10208.77464105222	9469.104725019492	11193.444106132885	10349.362877631764	12849.226987187445	11835.440746594692	0.2015307119404399	0.19397936318307737	2058.4571324432036	5070.714725319762	1909.3130940418923	4703.319718754152
1.0762785006438331	6882.364028175413	6505.128251891208	9147.907299074857	8523.588413595837	10222.010232326978	9481.381341006043	11207.956325628875	10362.780752077311	12865.885934078156	11850.785325373912	0.20153071457893265	0.19397936569929408	2048.0238598450087	5075.4125044236425	1899.6357584784273	4707.677127935691
1.0827636200317978	6891.283584701347	6513.558913254457	9159.763050920383	8534.63504506021	10235.258045600327	9493.669293466357	11222.48194622332	10376.211017067495	12882.560264751686	11866.144074171996	0.20153071726311847	0.19397936825908582	2037.6311005944153	5080.083801579196	1889.99600091076	4712.009973985376
1.089287815526412	6900.2113226024785	6521.99730761764	9171.629678232031	8545.691809795948	10248.51801161354	9505.96851816002	11237.020891981952	10389.653602394208	12899.249892047577	11881.516912705241	0.20153071999380165	0.1939793708632204	2027.2787559772842	5084.728488107678	1880.3937297774246	4716.318137549795
1.0958513225808764	6909.147195003761	6530.443390676188	9183.507118722102	8556.758649766782	10261.790060771598	9518.27895053471	11251.57308660188	10403.108437508512	12915.954728382349	11896.90376030029	0.20153072277180045	0.19397937351247807	2016.9667270603823	5089.346434870502	1870.8288533139275	4720.601498850854
1.1024543780671139	6918.091154802536	6538.89711791042	9195.395309800695	8567.83550665488	10275.074123141945	9530.600525725022	11266.138453410194	10416.575451519351	12932.674685747876	11912.304535892645	0.20153072559794838	0.19397937620765326	2006.694914705935	5093.937512292294	1861.3012795642717	4724.859937699046
1.1090972202843215	6927.043154667843	6547.358444584896	9207.294188574795	8578.922321859995	10288.370128453435	9542.93317855148	11280.71691536283	10430.054573192512	12949.40967571012	11927.71915802549	0.2015307284730934	0.19397937894955486	1996.4632195697632	5098.501590342261	1851.8109163839836	4729.09333348996
1.115780088967567	6936.003147039526	6555.827325747555	9219.203691847093	8590.019036498357	10301.678006095008	9555.27684351937	11295.308395043123	10443.54573094928	12966.159609407438	11943.147544848152	0.2015307313980983	0.19397938173900536	1986.2715421044268	5103.038538522087	1842.3576714376686	4733.301565180998
1.1225032252964444	6944.971084127465	6564.303716229007	9231.123756114972	8601.125591401733	10314.997685114586	9567.63145481762	11309.912814660593	10457.048852865302	12982.924397549206	11958.589614114811	0.2015307343738418	0.19397938457684324	1976.1197825723793	5107.548225889914	1832.9414522134466	4737.484511315823
1.1292668719037753	6953.946917910759	6572.787570641757	9243.054317569427	8612.241927116427	10328.329094217857	9579.996946317757	11324.530096049602	10470.56386666938	12999.703950414289	11974.045283183103	0.20153073740121763	0.19397938746392102	1966.0078410406131	5112.030521027511	1823.5621660209727	4741.642050006427
1.1360712728843656	6962.930600136875	6581.27884337939	9254.99531209394	8623.367983902224	10341.672161767003	9592.373251572695	11339.160160667994	10484.090699742172	13016.498177849458	11989.514469012669	0.2015307404811359	0.1939793904011061	1955.935617398005	5116.485292069847	1814.2197200022638	4745.774058940588
1.1429166738038161	6971.922082320915	6589.777488615897	9266.94667526351	8634.503701731488	10355.026815779647	9604.760303815752	11353.802929595911	10497.629279115123	13033.30698926805	12004.997088163898	0.2015307436145232	0.1939793933892819	1945.9030113545014	5120.9124066934455	1804.914021133678	4749.880415383726
1.1498033217073829	6980.921315744699	6598.28346030479	9278.90834234345	8645.649020288049	10368.392983927502	9617.158035959403	11368.45832353431	10511.179531469104	13050.130293648283	12020.493056796398	0.2015307468023216	0.1939793964293477	1935.9099224408856	5125.311732092872	1795.6449762256816	4753.960996155394
1.1567314651288954	6989.928251456007	6606.796712178399	9290.880248288373	8656.803878966239	10381.770593535224	9629.566380594217	11383.12626280375	10524.741383133243	13066.967999531818	12036.002290667655	0.20153075004549104	0.19397939952221802	1925.9562500260072	5129.683135016821	1786.4124919380993	4758.0156776595395
1.1637013540997225	6998.942840267737	6615.317197747073	9302.862327741099	8667.9682168699	10395.159571579214	9641.985269987743	11397.806667343026	10538.314760083727	13083.82001502226	12051.524705131662	0.20153075334500775	0.19397940266882455	1916.0418933093315	5134.026481731795	1777.2164747747593	4762.044335854938
1.1707132401577995	7007.965032757041	6623.844870298365	9314.854515031497	8679.141972811283	10408.559844686315	9654.414636083313	11412.499456707785	10551.89958794247	13100.686247783507	12067.060215137397	0.20153075670186582	0.19397940587011525	1906.1667513346765	5138.34163804166	1768.056831094087	4766.046846272191
1.177767376356704	7016.994779264553	6632.379682896295	9326.85674417547	8690.325085310118	10421.971339132695	9666.85441049899	11427.204550069275	10565.495791975973	13117.56660503836	12082.60873522754	0.20153076011707724	0.19397940912705447	1896.330722990213	5142.628469277872	1758.9334671110846	4770.023084000917
1.1848640172747877	7026.032029893486	6640.921588380507	9338.868948873775	8701.517492592498	10435.393980842497	9679.304524526331	11441.921866212888	10579.103297093994	13134.460993566849	12098.170179536924	0.20153076359167077	0.19397941244062447	1886.5337070217356	5146.8868403143715	1749.8462889072252	4773.972923707217
1.1920034190243662	7035.076734508907	6649.470539365584	9350.891062511047	8712.719132589997	10448.827695386804	9691.764909129406	11456.651323537015	10592.722027848466	13151.369319704885	12113.744461791315	0.20153076712669576	0.19397941581182515	1876.7756020250963	5151.116615538485	1740.795202425681	4777.896239605034
1.1991858392609598	7044.128842736738	6658.026488240096	9362.923018154499	8723.929942938425	10462.272407982138	9704.235494943425	11471.392840051398	10606.351908431976	13168.29148934242	12129.331495305698	0.20153077072321807	0.19397941924167267	1867.0563064558664	5155.317658857908	1731.7801134802867	4781.792905467097
1.2064115371925936	7053.188303963058	6666.589387165945	9374.964748552988	8735.149860976979	10475.728043489453	9716.716212273805	11486.14633337604	10619.992862676781	13185.227407922175	12144.931192983102	0.20153077438232356	0.1939794227312039	1857.3757186426083	5159.4898337239865	1722.8009277662495	4785.662794640055
1.2136807735891502	7062.255067333173	6675.1591880774895	9387.016186135796	8746.378823747109	10489.19452641276	9729.206991094881	11500.911720739701	10633.644814053374	13202.176980437913	12160.543467313024	0.20153077810511774	0.19397942628147133	1847.7337367794244	5163.633003097726	1713.8575508546783	4789.505780016538
1.2209938107917835	7071.3290817508205	6683.73584268079	9399.077263011575	8757.616767991527	10502.67178089795	9741.707761048829	11515.688918978598	10647.307685669339	13219.140111432956	12176.168230370067	0.20153078189272502	0.19397942989354883	1838.1302589357365	5167.747029461898	1704.9498881992185	4793.321734042605
1.2283509127223842	7080.4102958772455	6692.319302452738	9411.14791096714	8768.86363015308	10516.159730731468	9754.218451444407	11530.47784453495	10660.981400267945	13236.116704998522	12191.805393812378	0.2015307857462903	0.1939794335685274	1828.565183059778	5171.831774814986	1696.077845143387	4797.11052872031
1.2357523448931043	7089.498658130432	6700.909518640327	9423.22806146643	8780.119346373795	10529.65829933912	9766.738991255901	11545.278413455702	10674.665880227021	13253.106664772256	12207.454868880333	0.201530789666979	0.19397943730751913	1819.038406990585	5175.887100690976	1687.2413269286044	4800.87203561957
1.2431983744159416	7098.5941166842085	6709.506442259816	9435.317645649367	8791.383852493802	10543.167409784835	9779.269309121924	11560.090541391137	10688.361047557624	13270.109893936644	12223.116566395047	0.201530793655977	0.19397944111165408	1809.5498284541536	5179.91286813817	1678.4402386907022	4804.606125855818
1.2506892700123766	7107.696619467406	6718.110024095914	9447.416594330702	8802.65708405027	10556.686984769374	9791.809333344243	11574.914143593469	10702.06682390278	13287.126295217398	12238.790396756896	0.201530797714492	0.1939794449820844	1800.0993450650712	5183.90893770312	1669.6744854635326	4808.312670084415
1.2582253020230734	7116.806114162942	6726.720214700946	9459.524837998848	8813.93897627631	10570.216946629	9804.358991886555	11589.749134915408	10715.78313053613	13304.155770881818	12254.476269944023	0.20153080184375216	0.1939794489199817	1790.6868543399032	5187.875169458333	1660.9439721892122	4811.991538518574
1.2658067424176331	7125.9225482070415	6735.336964394086	9471.642306814821	8825.2294641	10583.757217334332	9816.918212373403	11604.595429808887	10729.509888360762	13321.19822273733	12270.17409551096	0.20153080604500864	0.19397945292653818	1781.3122537003364	5191.811422998551	1652.248603721615	4815.642600927036
1.2734338648044117	7135.045868788313	6743.960223260512	9483.76893061105	8836.528482143265	10597.307718489003	9829.486922088936	11619.452942323596	10743.24701790786	13338.253552129798	12285.883782587105	0.20153081031953454	0.1939794570029687	1771.9754404734122	5195.717557421885	1643.588284826721	4819.265726620797
1.2811069444403917	7144.176022846913	6752.589941150593	9495.904638890252	8847.83596472084	10610.868371328412	9842.065047975766	11634.321586105616	10756.994439335433	13355.321659941985	12301.605239875285	0.20153081466862532	0.19397946115050851	1762.676311895484	5199.593431335175	1634.962920187856	4822.860784452874
1.2888262582411194	7153.312957073636	6761.226067679046	9508.049360824247	8859.151845839153	10624.439096718399	9854.652516633721	11649.201274395968	10770.75207242698	13372.40244659187	12317.338375650204	0.20153081909359946	0.1939794653704153	1753.4147651207168	5203.438902858412	1626.3724144101143	4826.427642825525
1.296592084790695	7162.456617909101	6769.868552224153	9520.203025252882	8870.476059195336	10638.01981515404	9867.24925431874	11664.091920029317	10784.519836590283	13389.49581203116	12333.083097757095	0.20153082359580013	0.19397946966396942	1744.1906972248107	5207.253829622874	1617.8166720281588	4829.966169691645
1.3044047043518285	7171.606951542822	6778.517343926903	9532.365560682809	8881.808538176077	10651.610446758299	9879.855186941628	11678.993435432461	10798.297650856024	13406.601655743576	12348.83931361011	0.20153082817659326	0.19397947403247395	1735.0040052075638	5211.03806876787	1609.2955975036602	4833.476232541027
1.312264398875954	7180.763903912368	6787.1723916901865	9544.536895286381	8893.1492158566	10665.210911280805	9892.470240066887	11693.905732623003	10812.08543387654	13423.719876743324	12364.606930190937	0.2015308328373696	0.19397947847725502	1725.854585995432	5214.791476934217	1600.8090952313505	4836.957698402228
1.320171452013404	7189.927420702458	6795.83364417793	9556.716956900447	8904.498024999537	10678.821128096475	9905.094338911484	11708.828723207871	10825.883103924469	13440.850373573401	12380.385854047225	0.20153083757954496	0.19397948299966233	1716.7423364489805	5218.513910267502	1592.3570695457747	4840.410433850484
1.3281261491236485	7199.097447344108	6804.5010498143165	9568.90567302525	8915.85489805389	10692.441016204311	9917.727408343713	11723.762318381978	10839.690578891503	13457.99304430406	12396.175991291171	0.20153084240456026	0.19397948760107106	1707.6671533678891	5222.205224427162	1583.9394247244345	4843.834305006545
1.3361287772855897	7208.273929013726	6813.174556782908	9581.102970823213	8927.219767153936	10706.070494226065	9930.369372881958	11738.70642892674	10853.507776287028	13475.147786531117	12411.977247597979	0.2015308473138817	0.19397949228287878	1698.6289334876928	5225.865274557378	1575.556064984994	4847.2291775122285
1.3441796253079266	7217.456810632203	6821.854113025804	9593.308777117767	8938.592564118095	10719.709480404883	9943.02015669344	11753.660965208655	10867.334613236793	13492.314497374313	12427.789528204325	0.2015308523090023	0.1939794970465094	1689.6275734953815	5229.493915325496	1567.2068944993662	4850.594916565577
1.352278983739575	7226.646036864116	6830.539666242874	9605.52301839228	8949.973220447951	10733.357892604172	9955.679683593144	11768.625837177999	10881.171006481716	13509.493073475835	12443.612737907002	0.20153085739144194	0.1939795018934125	1680.662970023579	5233.091000886168	1558.891817390686	4853.931386893615
1.3604271448801535	7235.841552116702	6839.231163890799	9617.74562078872	8961.361667327013	10747.015648306058	9968.347877042437	11783.600954367177	10895.016872376362	13526.683410998421	12459.44678106119	0.2015308625627467	0.19397950682506226	1671.7350196596235	5236.656384897884	1550.6107377392473	4857.238452761667
1.3686244027905345	7245.043300539127	6847.928553182375	9629.97651010669	8972.7578356198	10760.68266461035	9981.024660148052	11798.58622588957	10908.872126887867	13543.885405624047	12475.291561579224	0.2015308678244911	0.1939795118429603	1662.8436189484783	5240.189920521574	1542.363559585414	4860.51597797079
1.3768710533034536	7254.251226021425	6856.631781085515	9642.215611802034	8984.161655870552	10774.358858232961	9993.709955660666	11813.58156043783	10922.736685594371	13561.098952551953	12491.146982928798	0.2015308731782773	0.19397951694863486	1653.9886643927312	5243.691460403381	1534.1501869319472	4863.763825849164
1.3851673940341884	7263.465272193744	6865.340794322539	9654.462850985843	8995.573058302303	10788.044145504815	10006.403685973863	11828.586866282658	10936.610463683883	13578.323946497283	12507.01294813169	0.2015308786257362	0.19397952214364117	1645.1700524624903	5247.160856694682	1525.970523750293	4866.981859264895
1.3935137243912972	7272.68538242533	6874.055539369211	9666.718152423118	9006.991972815647	10801.738442370353	10019.105773122767	11843.602051271204	10950.493375952808	13595.560281689208	12522.889359762055	0.2015308841685289	0.19397952742956304	1636.3876795972465	5250.597961043473	1517.824473983259	4870.169940615073
1.4019103455874267	7281.911499823737	6882.775962453982	9678.981440531737	9018.41832898774	10815.441664386399	10031.816138782953	11858.62702282577	10964.385336804724	13612.80785186948	12538.77611994507	0.2015308898083445	0.19397953280801117	1627.6414422115777	5254.002624602523	1509.7119415510679	4873.327931840671
1.410357560650181	7291.143567233872	6891.502009557121	9691.252639381199	9029.852056071175	10829.153726720717	10044.53470426916	11873.661687942305	10978.286260249035	13630.066550290692	12554.673130355352	0.20153089554690287	0.19397953828062642	1618.9312366888626	5257.374697991181	1501.6328303453047	4876.455694391392
1.4188556744330574	7300.381527237034	6900.233626409771	9703.531672691353	9041.293082992775	10842.87454415066	10057.261390534004	11888.705953188866	10992.196059899508	13647.336269714515	12570.580292215323	0.20153090138595542	0.19397954384907828	1610.256959397695	5260.714031339623	1493.5870442432351	4879.553089258028
1.4274049936264492	7309.625322150129	6908.970758493227	9715.818463831378	9052.741338352633	10856.604031061977	10069.996118166877	11903.759724704347	11006.114648973109	13664.616902410246	12586.497506293876	0.201530907327284	0.1939795495150662	1601.6185066917678	5264.020474274876	1485.5744871086208	4882.619976965943
1.4360058267687137	7318.87489402467	6917.713351037988	9728.112935818463	9064.196750422905	10870.342101447379	10082.738807392625	11918.822908196891	11020.041940288555	13681.908340153	12602.4246729047	0.20153091337270213	0.1939795552803204	1593.0157749082427	5267.293875902891	1477.5950627890415	4885.6562175555155
1.4446584842573071	7328.130184645904	6926.461349022937	9740.41501131666	9075.65924714673	10884.08866890525	10095.489378070328	11933.895408942508	11033.977846264994	13699.210474222104	12618.361691904822	0.20153091952405733	0.19397956114660195	1584.4486603790428	5270.5340848299675	1469.6486751292832	4888.66167061124
1.453363278359986	7337.391135531915	6935.214697174485	9752.724612635713	9087.128756137141	10897.843646638332	10108.247749692147	11948.977131783606	11047.922278920698	13716.52319539946	12634.30846269308	0.201530925783228	0.19397956711570252	1575.9170594286406	5273.740949145053	1461.735227965517	4891.636195231229
1.4621205232260774	7346.657687932668	6943.973339965676	9765.04166172979	9098.605204675883	10911.606947452343	10121.013841381942	11964.067981127493	11061.875149871634	13733.846393967779	12650.2648842085	0.2015309321521276	0.1939795731894466	1567.4208683766192	5276.914316420443	1453.8546251287917	4894.57965003117
1.470930534897817	7355.929782829106	6952.737221615334	9777.366080196321	9110.08851971233	10925.378483754655	10133.78757189413	11979.167860944945	11075.836370330164	13751.179959708972	12666.230854928814	0.2015309386327039	0.19397957936969182	1558.9599835501285	5280.054033729946	1446.0067704594694	4897.491893174127
1.4797936313217521	7365.207360932296	6961.50628608725	9789.697789274845	9121.578627862415	10939.158167553025	10146.568859612471	11994.276674768786	11089.805851103736	13768.523781902537	12682.206272868983	0.20153094522693799	0.19397958565832807	1550.5343012767844	5283.15994762117	1438.1915677962825	4900.372782328166
1.48871013236022	7374.490362682392	6970.28047708921	9802.036709845677	9133.075455407383	10952.945910454111	10159.357622548696	12009.3943256923	11103.783502593391	13785.877749323707	12698.191035579488	0.2015309519368479	0.1939795920572794	1542.1437178961933	5286.231904141139	1430.408920990536	4903.222174701048
1.4976803598028874	7383.778728247869	6979.059738072277	9814.3827624289	9144.578928292862	10966.741623662347	10172.153778341475	12024.520716367993	11117.769234792639	13803.241750242061	12714.18504014503	0.2015309587644882	0.1939795985685046	1533.7881297575077	5289.269748813938	1422.6587339015678	4906.039927012986
1.5067046373783677	7393.072397524441	6987.844012229752	9826.735867182926	9156.088972127507	10980.54521797834	10184.957244254912	12039.655749005811	11131.762957285813	13820.61567241948	12730.188183182687	0.20153096571194778	0.19397960519399685	1525.4674332229188	5292.273326639552	1414.9409104007063	4908.825895498041
1.5157832907659001	7402.371310134261	6996.633242496429	9839.095943903469	9167.605512182061	10994.356603797734	10197.767937177508	12054.79932537195	11145.764579246948	13837.99940310878	12746.200360840607	0.20153097278135593	0.19397961193578536	1517.1815246801125	5295.242482128553	1407.2553543831455	4911.579935936257
1.5249166476071065	7411.675405424955	7005.427371547688	9851.462912022267	9179.128473388148	11008.175691109796	10210.585773620827	12069.951346787251	11159.774009438326	13855.392829051887	12762.221468796373	0.2015309799748777	0.1939796187959363	1508.9303005293477	5298.177059241105	1399.6019697557203	4914.301903597778
1.5341050375178134	7420.984622468631	7014.22634179856	9863.836690605795	9190.65778033709	11022.002389495958	10223.410669718178	12085.111714125662	11173.791156209027	13872.795836478057	12778.251402255326	0.20153098729471855	0.19397962577655165	1500.7136572041782	5301.076901447959	1391.9806604570476	4916.991653303383
1.5433487920999491	7430.298900061121	7023.030095402996	9876.217198354263	9202.193357278959	11035.836608128719	10236.242541223577	12100.280327813005	11187.815927493815	13890.208311102499	12794.29005594933	0.201530994743122	0.19397963287977227	1492.5314911624882	5303.941851690877	1384.3913304473972	4919.649039377924
1.5526482449535108	7439.618176720844	7031.838574252811	9888.604353600129	9213.735128121201	11049.678255769986	10249.081303510207	12115.457087825182	11201.848230811445	13907.630138124287	12810.337324134818	0.20153100232237275	0.19397964010777582	1484.383698891732	5306.77175238356	1376.8338837134652	4922.27391565498
1.5620037316886017	7448.9423906880365	7040.651719976947	9900.998074307085	9225.283016427698	11063.527240769978	10261.926871569389	12130.641893686936	11215.887973263563	13925.061202224984	12826.393100591536	0.20153101003479582	0.19397964746278057	1476.2701769191772	5309.566445443779	1369.3082242804812	4924.866135510383
1.5714155899375468	7458.271479923747	7049.469473940529	9913.398278068753	9236.836945417535	11077.383471065725	10274.779160009224	12145.834644470273	11229.935061533193	13942.501387566792	12842.457278620846	0.2015310178827585	0.19397965494704303	1468.1908218056196	5312.32577224914	1361.8142562048743	4927.4255518231075
1.580884159367074	7467.605382108928	7058.291777244004	9925.804882107486	9248.396837963899	11091.246854179763	10287.638083053356	12161.03523879299	11243.989401883433	13959.95057779091	12858.529751044212	0.2015310258686698	0.19397966256286156	1460.1455301526003	5315.049573662225	1354.3518835800933	4929.952016990632
1.5904097816905756	7476.944034643475	7067.1185707222485	9938.21780327313	9259.96261659292	11105.117297218743	10300.503554539702	12176.243574817187	11258.050900156031	13977.408656015803	12874.610410201594	0.20153103399498232	0.1939796703125743	1452.134198606247	5317.737690024544	1346.9210105410311	4932.445382927079
1.5999928006804371	7486.287374645316	7075.949794943685	9950.636958041805	9271.534203482537	11118.994706872109	10313.375487919197	12191.459550247779	11272.119461770044	13994.875504835521	12890.699147949914	0.20153104226419233	0.19397967819856235	1444.1567238587886	5320.389961154666	1339.5215412651887	4934.905501060188
1.6096335621804478	7495.635338949451	7084.785390209389	9963.062262514664	9283.111520461342	11132.878989410685	10326.253796254507	12206.683062330996	11286.194991720426	14012.351006317978	12906.795855661456	0.20153105067884125	0.1939796862232491	1436.2130026565865	5323.0062263668515	1332.1533799810568	4937.33222235553
1.6193324141182788	7504.987864107112	7093.625296552303	9975.493632416803	9294.694489007561	11146.770050685462	10339.13839221891	12221.914007853044	11300.277394576808	14029.835042003418	12922.900424222467	0.20153105924151532	0.19397969438910112	1428.302931794664	5325.586324436124	1324.8164309615968	4939.725397272967
1.6290897065180392	7514.34488638465	7102.469453736172	9987.930983095792	9306.283030247694	11160.667796125997	10352.029188094779	12237.15228313834	11314.366574481852	14047.327492902403	12939.012744031295	0.20153106795484774	0.19397970269862927	1420.4264081182191	5328.130093598273	1317.5105985264527	4942.08487577457
1.6389057915129117	7523.706341762716	7111.317801254778	10000.374229520612	9317.877064955519	11174.572130739196	10364.926095772493	12252.397784048213	11328.462435150066	14064.828239494325	12955.132704997022	0.20153107682151852	0.19397971115438997	1412.583328541834	5330.6373716033995	1310.235787059355	4944.4105073725805
1.6487810233578566	7533.072165935333	7120.170278331062	10012.823286280442	9329.476513550964	11188.482959108	10377.82902674918	12267.65040597943	11342.564879866424	14082.337161725729	12971.26019653791	0.20153108584425586	0.19397971975898443	1404.7735900346888	5333.107995656785	1302.9919009960722	4946.702141073765
1.6587157584424002	7542.442294308871	7129.026823916166	10025.278067583322	9341.081296098864	11202.40018538985	10390.737892127343	12282.91004386258	11356.673811484887	14099.854139008456	12987.395107579718	0.20153109502583713	0.19397972851506132	1396.997089628363	5335.541802429128	1295.7788448281935	4948.959625388496
1.6687103553034934	7551.816662001142	7137.887376688561	10037.73848725497	9352.691332307855	11216.323713315445	10403.652602613638	12298.176592160631	11370.789132427059	14117.379050218005	13003.537326554142	0.20153110436908883	0.19397973742531643	1389.2537244284758	5337.938628098927	1288.5965231171576	4951.182808369398
1.6787651746384535	7561.195203840523	7146.751875053236	10050.204458737648	9364.306541529315	11230.253446187407	10416.573068517713	12313.449944867565	11384.910744680921	14134.91177369196	13019.68674139743	0.20153111387688882	0.193979746492494	1381.5433916030452	5340.2983082886785	1281.4448404824361	4953.371537558036
1.6888805793179813	7570.577854364852	7155.6202571406475	10062.675895088694	9375.926842756015	11244.18928687872	10429.499199750695	12328.729995506586	11399.038549799197	14152.452187227967	13035.843239548461	0.2015311235521656	0.19397975571938708	1373.865988394129	5342.6206781081855	1274.3237016111962	4955.5256600130815
1.6990569343992543	7579.964547820671	7164.492460806009	10075.152708979575	9387.552154621211	11258.131137831604	10442.43090582419	12344.016637128985	11413.172448898275	14170.000168082403	13052.006707947567	0.2015311333979016	0.19397976510883957	1366.2214121241122	5344.905572157819	1267.2330112662748	4957.645022328477
1.7092946071391046	7589.355218162146	7173.36842362827	10087.634812694447	9399.182395397323	11272.078901055993	10455.368095848853	12359.309762312378	11427.312342656602	14187.555592968407	13068.177033034663	0.20153114341713094	0.19397977466374586	1358.6095601834822	5347.15282447869	1260.1726742733736	4959.729470576858
1.7195939670072704	7598.749799050138	7182.248082909246	10100.122118128953	9410.81748299482	11286.032478128142	10468.310678533102	12374.609263159273	11441.45813131334	14205.1183380542	13084.354100747769	0.2015311536129442	0.19397978438705152	1351.0303300481755	5349.362268607598	1253.1425955375307	4961.778850362869
1.7299553856997325	7608.148223851317	7191.131375672763	10112.614536789086	9422.457334961122	11299.991770189377	10481.258562181958	12389.915031295657	11455.609714667078	14222.688278961507	13100.537796521494	0.20153116398848545	0.1939797942817566	1343.4836192779476	5351.533737557009	1246.142680040677	4963.793006802909
1.7403792371521247	7617.550425637138	7200.01823866372	10125.111979789825	9434.101868479385	11313.956677944616	10494.21165469566	12405.226957869383	11469.766992074326	14240.265290763693	13116.728005285358	0.20153117454695632	0.19397980435091358	1335.9693255150924	5353.667063804809	1239.172832841694	4965.771784519777
1.7508658975532332	7626.95633718294	7208.908608347215	10137.614357853998	9445.751000367398	11327.927101661064	10507.169863568472	12420.544933548768	11483.92986244822	14257.849247984172	13132.924611462302	0.20153118529161565	0.19397981459763045	1328.4873464918928	5355.762079311069	1232.2329590833397	4967.7150276545435
1.76141574535857	7636.365890966975	7217.80242090764	10150.121581310987	9457.404647076402	11341.902941166803	10520.13309588737	12435.868848521024	11498.098224257086	14275.440024594613	13149.127498967058	0.20153119622577992	0.19397982502507038	1321.0375800291076	5357.818615502678	1225.3229639908532	4969.622579858638
1.7720291613040315	7645.7790191694685	7226.699612247809	10162.633560095526	9469.062724689975	11355.88409584943	10533.101258330787	12451.198592490826	11512.2719755231	14293.03749401331	13165.336551204631	0.2015312073528268	0.19397983563645319	1313.6199240406277	5359.836503279395	1218.4427528750384	4971.494284291286
1.7827065284196406	7655.195653671639	7235.600117987986	10175.15020374642	9480.725148922797	11369.870464654667	10546.074257167313	12466.534054678727	11526.451013820828	14310.641529103377	13181.551651068634	0.20153121867619292	0.19397984643505778	1306.2342765347566	5361.815573016182	1211.5922311338945	4973.329983620904
1.7934482320433673	7664.61572605477	7244.50387346507	10187.671421405332	9492.39183511958	11383.861946085002	10559.051998254421	12481.87512381972	11540.635236275904	14328.25200217109	13197.772680939783	0.20153123019937735	0.19397985742422055	1298.88053561782	5363.755654558539	1204.7713042575633	4975.1295200316235
1.8042546598350382	7674.039167599238	7253.410813731634	10200.197121815541	9504.06269825387	11397.858438198306	10572.034387037227	12497.22168816172	11554.824539563604	14345.868784964165	13213.99952268428	0.20153124192594174	0.19397986860733735	1291.5585994977737	5365.656577236019	1197.9798778301338	4976.892735228408
1.8151262017903238	7683.465909283597	7262.320873555088	10212.727213320735	9515.737652926935	11411.859838606504	10585.021328547222	12512.573635464107	11569.018819907535	14363.49174867011	13230.232057652323	0.2015312538595115	0.19397987998786673	1284.268366484146	5367.518169846386	1191.217857528769	4978.619470417965
1.8260632502548164	7692.895881783589	7271.23398741672	10225.261603863726	9527.416613366571	11425.866044474144	10598.01272740094	12527.930852996176	11583.217973078163	14381.120763914436	13246.470166676434	0.20153126600377771	0.1939798915693279	1277.009734987747	5369.340260650497	1184.4851491263253	4980.309566314099
1.8370661999381863	7702.329015471168	7280.1500895108	10237.800200985199	9539.099493425938	11439.87695251701	10611.00848779872	12543.293227535616	11597.42189439144	14398.75570075893	13262.713730069894	0.20153127836249682	0.19397990335530366	1269.782603528467	5371.12267738767	1177.7816584960674	4981.962863147724
1.848135447928429	7711.76524041359	7289.069113743713	10250.342911822525	9550.786206582445	11453.892459000803	10624.008513523424	12558.660645367085	11611.630478707462	14416.39642870003	13278.962627625213	0.20153129093949337	0.1939799153494413	1262.5868707372574	5372.865247284062	1171.1072916127741	4983.579200665001
1.8592713937061955	7721.204486372452	7297.990993733045	10262.889643108505	9562.476665936598	11467.912459739775	10637.012707939191	12574.032992280689	11625.843620429076	14434.042816667097	13295.216738612571	0.20153130373866032	0.19397992755545304	1255.4224353518803	5374.567797016352	1164.461954553146	4985.158418115461
1.8704744391592067	7730.646682802673	7306.915662806641	10275.44030117007	9574.17078421077	11481.936850095231	10650.020973990091	12589.410153570403	11640.06121350042	14451.6947330206	13311.475941778132	0.20153131676396047	0.19397993997711838	1248.2891962244175	5376.230152742006	1157.8455534984823	4986.700354259461
1.8817449885967616	7740.091758851607	7315.8430540017425	10287.994791927114	9585.86847374813	11495.965524974314	10663.033214198917	12604.792014032677	11654.283151405625	14469.35204555055	13327.740115342585	0.20153133001942775	0.193979952618284	1241.187052328838	5377.852140115574	1151.2579947423656	4988.204847391229
1.8930834487643238	7749.539643358114	7324.773100064131	10300.553020891302	9597.569646511525	11509.9983788286	10676.049330665957	12620.17845796499	11668.509327167489	14487.014621474815	13344.009136999635	0.20153134350916924	0.1939799654828666	1234.1159027498798	5379.433584240265	1144.6991846823366	4989.671735295793
1.9044902288582053	7758.990264851472	7333.705733447103	10313.114893164668	9609.274214082174	11524.035305652622	10689.069225067573	12635.569369164143	11682.739633345893	14504.682327437225	13360.282883914198	0.20153135723736412	0.19397997857485214	1227.075646692363	5380.974309691228	1138.1690298271133	4991.100855267374
1.9159657405403292	7768.443551550536	7342.6408863106635	10325.68031343851	9620.98208765865	11538.076198982593	10702.09279865506	12650.964630924953	11696.973962036596	14522.355029506045	13376.561232721055	0.201531371208268	0.1939799918982985	1220.0661834856728	5382.474140530918	1131.667436800315	4992.492044124752
1.9275103979530908	7777.899431362721	7351.578490520576	10338.249185992092	9632.693178055652	11552.120951895002	10715.119952253297	12666.364126038668	11711.212204869767	14540.03259317218	13392.844059523151	0.20153138542621252	0.19398000545733707	1213.087412580382	5383.932900283951	1125.1943123390665	4993.845138191013
1.9391246177343011	7787.357831883072	7360.518477647488	10350.821414691436	9644.407395702903	11566.169457005228	10728.150586259522	12681.767736791517	11725.454253008646	14557.714883347517	13409.131239890097	0.20153139989560737	0.19398001925617267	1206.1392335577402	5385.350411969237	1118.7495633009821	4995.159973317757
1.9508088190322228	7796.818680393314	7369.460778966036	10363.396902988105	9656.124650644002	11580.221606466268	10741.18460064209	12697.175344963232	11739.699997148178	14575.401764363269	13425.422648856633	0.20153141462094057	0.19398003329908545	1199.2215461220476	5386.726498061791	1112.3330966572394	4996.436384848319
1.9625634235206988	7806.281903860828	7378.405325453857	10375.975553917859	9667.84485253517	11594.277291967182	10754.22189493906	12712.58683182545	11753.949327513534	14593.093099968115	13441.718160920911	0.20153142960678172	0.19398004759043372	1192.3342501089792	5388.060980517417	1105.9448195020668	4997.674207651522
1.9743888554143678	7815.747428937785	7387.352047790817	10388.557270099573	9679.567910644262	11608.336404731932	10767.262368257137	12728.002078140384	11768.20213385889	14610.788753326726	13458.017650043146	0.20153144485778152	0.1939800621346527	1185.4772454859922	5389.353680766188	1099.5846390517545	4998.873276107712
1.9862855414839768	7825.215181960086	7396.300876357963	10401.141953733828	9691.29373384944	11622.398835517812	10780.305919270186	12743.420964159159	11782.458305465865	14628.488587017826	13474.320989643826	0.20153146037867625	0.19398007693625777	1178.6504323549452	5390.604419720359	1093.2524626459926	5000.033424111083
1.9982539110717792	7834.685088946514	7405.25174123677	10413.729506601874	9703.022230638197	11636.464474614299	10793.352446218165	12758.843369620512	11796.717731142358	14646.192463032776	13490.628052602393	0.20153147617428435	0.19398009199984595	1171.853710954776	5391.813017772045	1086.948197753518	5001.1544850813225
2.010294396107033	7844.1570755976845	7414.204572208112	10426.319830064225	9714.753309106081	11650.533211841499	10806.401846905732	12774.269173749155	11810.980299221	14663.900242773647	13506.9387112555	0.20153149224951308	0.1939801073300958	1165.086981656612	5392.979294768069	1080.6717519645463	5002.236291928217
2.0224074311215867	7853.6310672950995	7423.159298751397	10438.912825059473	9726.486876955567	11664.604936548854	10819.454018700972	12789.698255254318	11825.245897557825	14681.611787051585	13523.252837395488	0.2015315086093571	0.19398012293177097	1158.3501449760515	5394.1030700556	1074.4230330032296	5003.2786770991515
2.0345934532655616	7863.10698910025	7432.115850043708	10451.508392103131	9738.22284149498	11678.679537613829	10832.508858534253	12805.130492328359	11839.514413530973	14699.326956085259	13539.570302268936	0.20153152525890067	0.19398013880971968	1151.6431015679264	5395.184162451886	1068.2019487230573	5004.28147254861
2.0468529023231294	7872.584765753576	7441.07415495882	10464.106431286285	9749.961109637252	11692.756903440457	10845.566262896806	12820.56576264515	11853.785734039217	14717.045609498975	13555.890976574961	0.2015315422033194	0.19398015496887866	1144.9657522288617	5396.222390247043	1062.008407109417	5005.244509745389
2.059186220728381	7882.064321673552	7450.034142066368	10476.706842274447	9761.701587898842	11706.836921958038	10858.626127839603	12836.003943358703	11868.05974550066	14734.76760632115	13572.214730463777	0.2015315594478828	0.19398017141427182	1138.3179979019915	5397.217571218498	1055.8423162837862	5006.167619682616
2.0715938535812968	7891.545580955736	7458.995739630905	10489.309524306294	9773.44418239858	11720.919480619777	10871.688348972004	12851.444911101637	11882.336333851366	14752.492804982558	13588.541433535118	0.20153157699795388	0.19398018815101495	1131.699739677424	5398.169522623997	1049.703584502393	5007.050632868195
2.084076248663807	7901.028467371788	7467.958875611013	10501.91437619245	9785.18879885651	11735.004466401433	10884.75282146057	12866.888541983728	11896.615384543975	14770.221063314686	13604.870954836679	0.20153159485899225	0.19398020518431422	1125.1108787894482	5399.0780611881055	1043.5921201569727	5007.893379317364
2.0966338564559543	7910.512904368489	7476.923477658363	10514.5212963142	9796.935342592717	11749.091765799873	10897.819440027686	12882.334711590374	11910.896782546297	14787.95223854797	13621.203162862523	0.20153161303655664	0.19398022251947036	1118.551316623285	5399.9430031175725	1037.5078317789012	5008.695688570151
2.109267130152151	7919.998815066834	7485.889473116868	10527.13018262235	9808.683718526241	11763.181264831834	10910.888098950458	12897.783294981202	11925.180412340038	14805.68618731024	13637.537925551636	0.2015316315363047	0.19398024016187895	1112.0209547202103	5400.764164122753	1031.450628044433	5009.457389702322
2.1219765256775314	7929.486122261074	7494.856789021772	10539.740932635987	9820.433831173943	11777.272849032559	10923.95869205939	12913.234166688604	11939.466157919433	14823.422765625035	13653.875110286386	0.2015316503639964	0.19398025811703326	1105.519694770337	5401.541359378491	1025.4204177657375	5010.178311285563
2.1347625017044103	7938.974748417697	7503.825352098699	10552.353443441185	9832.185584649298	11791.366403454373	10937.031112737077	12928.687200716171	11953.753902789804	14841.16182890984	13670.214583890885	0.20153166952549456	0.19398027639052465	1099.047438618145	5402.274403539021	1019.4171099007945	5010.858281420078
2.147625519668832	7948.464615674535	7512.795088762806	10564.967611689857	9843.938882661314	11805.461812665388	10950.105253917054	12944.142270537326	11968.043529966284	14858.90323197453	13686.556212629548	0.20153168902676827	0.19398029498804487	1092.6040882656816	5402.963110748678	1013.4406135540339	5011.49712773459
2.160566043787228	7957.9556458397665	7521.765925117852	10577.583333598497	9855.693628513372	11819.558960748136	10963.181008082487	12959.59924909381	11982.334921972439	14876.646829019632	13702.899862205526	0.2015317088738935	0.1939803139153885	1086.1895458723302	5403.607294633985	1007.4908379729604	5012.094677366316
2.1735845410731627	7967.447760390979	7530.737786955298	10590.20050494696	9867.449725102091	11833.657731298239	10976.258267264917	12975.058008794222	11996.627960838907	14894.392473634709	13719.245397759178	0.20153172907305514	0.19398033317845462	1079.8037137546926	5404.206768297125	1001.567692554032	5012.6507569774985
2.1866814813541975	7976.940880474184	7539.710599753407	10602.81902107723	9879.207074916181	11847.758007422999	10989.336923043034	12990.518421512552	12010.922528102032	14912.140018796641	13735.592683866516	0.2015317496305505	0.19398035278324705	1073.4464943939238	5404.761344342958	995.6710868444061	5013.165192764252
2.199857337288837	7986.434926902928	7548.684288676373	10615.438776892279	9890.965580035367	11861.859671740214	11002.416866541476	13005.980358586803	12025.218504802613	14929.889316868115	13751.941584537804	0.2015317705527885	0.1939803727358798	1067.1177904330543	5405.27083486272	989.8009305414744	5013.637810443062
2.213112584383593	7995.9298201572765	7557.6587785733955	10628.059666854766	9902.725142129202	11875.962606376677	11015.497988429524	13021.44369081745	12039.515771484446	14947.640219595842	13768.291963215905	0.20153179184629472	0.19398039304257417	1060.8175046760007	5405.735051420517	983.9571334928623	5014.068435248453
2.2264477010101436	8005.425480382871	7566.633993977774	10640.681584985861	9914.485662455958	11890.066692966937	11028.580178919896	13036.908288466024	12053.814208193058	14965.392578108964	13784.643682774828	0.20153181351771127	0.1939804137096657	1054.5455400943756	5406.153805080336	978.1396057014354	5014.456891949754
2.2398631684225956	8014.921827390002	7575.609859106042	10653.304424864044	9926.247041861514	11904.171812651917	11041.66332776752	13052.374021253681	12068.113694474348	14983.146242917432	13800.996605518227	0.20153183557380058	0.19398043474360235	1048.3017998237046	5406.5269063808955	972.3482573213987	5014.803004826885
2.2533594707748548	8024.418780652594	7584.586297857003	10665.928079623827	9938.009180778154	11918.277846077572	11054.74732426821	13067.840758359673	12082.414109373187	15000.901063910265	13817.350593177805	0.20153185802144558	0.19398045615094928	1042.0861871710513	5406.854165373836	966.5829986666213	5015.1065977080725
2.2669370951380965	8033.91625930736	7593.563233810949	10678.55244195469	9949.771979223595	11932.384673393659	11067.832057257629	13083.308368420081	12096.715331432248	15018.65689035413	13833.70550691199	0.20153188086765406	0.19398047793838855	1035.8986056098947	5407.135391580407	960.8437402058044	5015.367493936326
2.2805965315183476	8043.4141821527	7602.540590228622	10691.177404099677	9961.53533679968	11946.492174252238	11080.917415109805	13098.776719526144	12111.017238690463	15036.413570891435	13850.06120730419	0.20153190411955924	0.1939805001127232	1029.7389587844373	5407.370394021273	955.1303925651009	5015.5855163810775
2.294338272874165	8052.9124676479	7611.518290050436	10703.802857854376	9973.299152691405	11960.600227806526	11094.003285736135	13114.245679223039	12125.319708681887	15054.17095353895	13866.417554361526	0.20153192778442336	0.19398052268087884	1023.6071505149594	5407.55898122536	949.4428665345185	5015.76048746286
2.308162815134429	8062.411033912097	7620.496255895545	10716.428694565637	9985.063325665758	11974.7087127095	11107.089556584042	13129.71511450835	12139.622618434292	15071.928885686077	13882.774407513227	0.2015319518696386	0.193980545649905	1017.5030847893795	5407.700961190276	943.781073059421	5015.892229106743
2.3220706572162446	8071.90979872333	7629.474410060902	10729.054805130336	9996.827754070546	11988.817507112506	11120.176114635728	13145.184891830602	12153.925844467802	15089.687214093197	13899.131625609109	0.20153197638273074	0.19398056902697872	1011.4266657741973	5407.796141427942	938.1449232507148	5015.980562786572
2.336062301042938	8081.408679517635	7638.4526745204585	10741.681079994269	10008.592335833382	12002.926488664125	11133.262846407075	13160.654877087949	12168.229262793695	15107.445784890167	13915.489066918202	0.20153200133136048	0.19398059281940608	1005.3777978120488	5407.844328948297	932.5343283830443	5016.025309515651
2.3501382515621807	8090.907593388065	7647.4309709242	10754.307409150897	10020.3569684605	12017.035534508683	11146.349637946327	13176.124935626669	12182.532748912987	15125.204443574643	13931.846589127184	0.20153202672332682	0.19398061703462396	999.3563854177482	5407.845330235548	926.9491998912417	5016.026289818343
2.3642990167642037	8100.406457083719	7656.409220597255	10766.93368214013	10032.121549035643	12031.144521284998	11159.436374832876	13191.59493223973	12196.83617781514	15142.963035010429	13948.204049338889	0.20153205256656925	0.19398064168020454	993.3623332906282	5407.798951300792	921.3894493795815	5015.983323775232
2.378545107700138	8109.905187008867	7665.38734453907	10779.55978804723	10043.88597421903	12045.253325125168	11172.522942176145	13207.064731165485	12211.139423976818	15160.721403426032	13964.561304070945	0.2015320788691697	0.19398066676385425	987.395546307438	5407.704997649416	915.8549886182882	5015.896231004037
2.392877038500453	8119.403699221956	7674.365263422466	10792.185615501556	10055.650140246189	12059.361821653143	11185.609224614293	13222.534196086172	12225.442361360541	15178.479392412948	13980.918209254212	0.20153210563935584	0.19398069229342063	981.4559295217623	5407.563274264336	910.3457295416156	5015.764830636792
2.4072953263935135	8128.901909434615	7683.342897592712	10804.811052675315	10067.413942926798	12073.469885983424	11198.69510631298	13238.003190126448	12239.74486341329	15196.236844924008	13997.274620231261	0.20153213288550323	0.1939807182768907	975.5433881746139	5407.3735856628045	904.861584256636	5015.588941369671
2.4218004917242455	8138.3997330108505	7692.320167066766	10817.43598728257	10079.177277643774	12087.577392719937	11211.780470964326	13253.471575852214	12254.046803065445	15213.993603272047	14013.630391755134	0.20153216061613896	0.19398074472239557	969.6578276907094	5407.135735869408	899.4024650422507	5015.368381450418
2.436393057972914	8147.897084966011	7701.296991532298	10830.060306577927	10090.94003935202	12101.684215954583	11224.865201785607	13268.939215269038	12268.348052729327	15231.749509128156	14029.985377987743	0.20153218883994253	0.19398077163821373	963.7991536713671	5406.849528374616	893.9682843404007	5015.10296862619
2.4510735517740176	8157.393879965794	7710.273290346762	10842.683897355291	10102.702122577311	12115.790229265907	11237.949181517955	13284.405969820704	12282.648484297846	15249.504403519997	14046.339432498322	0.20153221756575063	0.1939807990327716	957.9672719095252	5406.5147662074305	888.5589547706186	5014.7925202175975
2.46584250293529	8166.890032325449	7719.248982536646	10855.306645946901	10114.463421415358	12129.895305718026	11251.032292425429	13299.871700388065	12296.947969143444	15267.258126830538	14062.692408262246	0.2015322468025587	0.19398082691464752	952.162088382931	5406.1312519023195	883.1743891241495	5014.436853085179
2.4807004444568266	8176.385456008695	7728.22398679645	10867.928438221941	10126.223829530532	12143.999317859101	11264.114416293542	13315.336267287392	12311.24637811658	15285.010518796194	14079.044157659333	0.20153227655952397	0.19398085529257525	946.3835092563531	5405.6987874987535	877.8145003659301	5014.035783634055
2.4956479125503126	8185.880064626914	7737.198221487932	10880.549159585566	10137.983240154972	12158.102137720303	11277.195434428355	13330.799530269245	12325.543581544673	15302.761418505537	14095.39453247265	0.20153230684596898	0.1939808841754447	940.6314408837934	5405.217174550053	872.4792016360443	5013.589127818588
2.510685446658382	8195.37377143808	7746.171604639105	10893.16869497755	10149.741546087302	12172.203636814304	11290.275227655038	13346.26134851686	12339.839449230605	15320.510664397489	14111.743383886844	0.20153233767138412	0.19398091357230637	934.9057898068568	5404.686214119662	867.1684062486165	5013.096701135393
2.5258135894740787	8204.866489345968	7755.144053943482	10905.786928871323	10161.49863969175	12186.303686134219	11303.353676316914	13361.721580645013	12354.133850451697	15338.258094260049	14128.090562486972	0.2015323690454304	0.1939809434923738	929.2064627608052	5404.105706795119	861.8820276976912	5012.558318643365
2.54103288696045	8214.358130899092	7764.115486759097	10918.403745272648	10173.254412896917	12200.4021561522	11316.430660274142	13377.180084698473	12368.426653958251	15356.00354522854	14144.435918256897	0.20153240097794298	0.19398097394502628	923.5333666679217	5403.47545266198	856.6199796510045	5011.9737949362025
2.556343888370238	8223.84860828984	7773.085820107672	10931.019027718527	10185.00875719476	12214.498916818206	11329.506058902592	13392.636718150714	12382.71772797238	15373.746853784156	14160.779300577933	0.2015324334789349	0.1939810049398125	917.8864086462418	5402.795251341071	851.3821759569691	5011.342944175471
2.571747146265715	8233.337833353533	7782.054970673754	10943.632659276089	10196.761563639553	12228.593837558812	11342.579751092715	13408.09133790259	12397.006940186766	15391.487855752504	14177.120558227496	0.20153246655859816	0.19398103648645246	912.2654960068176	5402.064901968464	846.1685306433938	5010.66558007244
2.5872432165386163	8242.825717567499	7791.022854803825	10956.244522541387	10208.512722846775	12242.68678727588	11355.651615248342	13423.54380028094	12411.29415776339	15409.226386301994	14193.459539377653	0.2015325002273094	0.1939810685948418	906.6705362527282	5401.2842031931505	840.9789579172502	5009.941515891813
2.602832658430207	8252.312172050115	7799.989388505424	10968.854499638268	10220.26212499206	12256.777634345337	11368.721529285538	13438.99396103726	12425.579247332285	15426.962279942374	14209.796091593733	0.201532534495632	0.1939811012750541	901.1014370837947	5400.452953193337	835.8133721664199	5009.170564456843
2.6185160345514573	8261.79710755991	7808.954487446282	10981.46247221724	10232.009659810123	12270.86624661594	11381.789370631448	13454.441675346361	12439.862074990308	15444.695370523206	14226.130061832953	0.20153256937431943	0.19398113453734522	895.5581063983846	5399.570949688088	830.6716879642918	5008.352538169362
2.6342939109033563	8271.280434494689	7817.918066953519	10994.068321454402	10243.755216593807	12284.952491408118	11394.855016223253	13469.886797805138	12454.142506299999	15462.425491232505	14242.461296443145	0.20153260487431926	0.19398116839215473	890.0404522860772	5398.63798988983	825.5538200610899	5007.487248959485
2.6501668568973313	8280.762062890433	7826.880042012601	11006.671928050102	10255.498684192795	12299.036235512489	11407.918342506757	13485.329182430973	12468.420406288098	15480.152474594923	14258.789641161104	0.2015326410067762	0.19398120285011083	884.5483830389567	5397.653870566282	820.4596833943506	5006.574508344289
2.666135445375801	8290.241902420645	7835.840327266734	11019.273172228133	10267.239951012889	12313.11734518902	11420.979225435638	13500.768682660817	12482.695639444719	15497.876152470748	14275.114941111626	0.20153267778303544	0.19398123792203328	879.0818071448011	5396.618388000876	815.3891930836835	5005.614127393346
2.6822002526328483	8299.719862395103	7844.79883701569	11031.871933734208	10278.978905014572	12327.19568616534	11434.037540469864	13516.205151349393	12496.968069721652	15515.596356053862	14291.437040805675	0.20153271521464708	0.1939812736189368	873.6406332926708	5395.531338016968	810.3422644360107	5004.605916752946
2.6983618584350144	8309.195851759316	7853.755485215288	11044.468091835293	10290.71543371241	12341.271123636023	11447.093162575073	13531.638440768442	12511.237560531703	15533.312915870916	14307.755784139583	0.20153275331336945	0.19398130995203472	868.2247703733738	5394.392515985295	805.3188129443442	5003.549686646089
2.71462084604223	8318.669779093258	7862.710185476223	11057.061525318075	10302.449424173605	12355.343522260948	11460.145966220975	13547.068402604902	12525.50397474698	15551.025661779286	14324.07101439319	0.20153279209117222	0.19398134693274205	862.8341274723643	5393.201716772281	800.3187542821979	5002.445246825926
2.730977802228858	8328.141552610645	7871.66285106339	11069.652112488073	10314.180763017197	12369.412746164304	11473.195825380506	13562.494887959905	12539.767174697996	15568.734422965945	14340.382574228806	0.2015328315602413	0.19398138457267966	857.4686138840625	5391.9587348252535	795.3420043184888	5001.292406668421
2.747433317304874	8337.611080158025	7880.613394895	11082.239731168544	10325.909336413017	12383.478658933409	11486.242613528704	13577.917747347492	12554.027022172457	15586.439027946035	14356.690305689874	0.20153287173298215	0.1939814228836785	852.1281391019584	5390.6633641147055	790.3884791051969	5000.090975097846
2.763987985137163	8347.078269213767	7889.5617295416605	11094.824258699244	10337.635030080559	12397.541123617384	11499.286203641474	13593.336830693177	12568.283378413944	15604.139304561257	14372.994050199502	0.20153291262202414	0.19398146187778217	846.8126128218719	5389.315398145467	785.458094882546	4998.840760608204
2.780642403170963	8356.543026887204	7898.50776722558	11107.405571935418	10349.357729288025	12411.600002726062	11512.326468194578	13608.75198733276	12582.536104120822	15621.835079978564	14389.293648559262	0.2015329542402229	0.19398150156725139	841.5219449469587	5387.914629989304	780.5507680824958	4997.541571291629
2.797397172451417	8366.005259917767	7907.451419819724	11119.983547246731	10361.077318851352	12425.655158228816	11525.363279162553	13624.163066011135	12596.785059445117	15639.526180688792	14405.588940947911	0.20153299660066826	0.1939815419645683	836.256045581249	5386.460852238815	775.6664153247839	4996.193214803934
2.8142528976452668	8375.464874673968	7916.392598846894	11132.55806051605	10372.79368313306	12439.706451553233	11538.396508017515	13639.569914880814	12611.030103991192	15657.21243250506	14421.879766919941	0.20153303971668368	0.19398158308243965	831.0148250363418	5384.953857050743	770.8049534208258	4994.795498392079
2.831210187062679	8384.921777152626	7925.331215478977	11145.128987138536	10384.506706041415	12453.753743584168	11551.426025728215	13654.972381500942	12625.271096814782	15674.893660561638	14438.16596540451	0.20153308360183436	0.1939816249338018	825.7981938304147	5383.393436138984	765.966299372958	4993.3482288881205
2.848269652679189	8394.375872977855	7934.267180536017	11157.696202020392	10396.216271029278	12467.796894662368	11564.451702758823	13670.370312835814	12639.507896421674	15692.569689312311	14454.447374703956	0.2015331282699297	0.19398166753182383	820.6060626863036	5381.779380755965	761.1503703745548	4991.8512127054855
2.865431910157798	8403.827067400221	7943.200404485417	11170.259579577909	10407.922261093196	12481.835764583444	11577.473409067954	13685.763555253783	12653.740360766664	15710.240342529161	14470.723832492662	0.20153317373502744	0.1939817108899124	815.4383425351116	5380.111481716391	756.3570838113665	4990.3042558445595
2.882697578871184	8413.27526529581	7952.130797441065	11182.818993736284	10419.624558772332	12495.870212596628	11590.491014107502	13701.151954525916	12667.968347252336	15727.905443301088	14486.995175815695	0.2015332200114397	0.1939817550217162	810.2949445146951	5378.389529386535	751.5863572618691	4988.707163897809
2.900067281924058	8422.72037116535	7961.058269162513	11195.374317928648	10431.323046147534	12509.90009740366	11603.504386821662	13716.53535582486	12682.191712727996	15745.564814032514	14503.261241087615	0.20153326711373667	0.1939817999411298	805.1757799743209	5376.613313711248	746.8381084997673	4987.059742062353
2.9175416461756507	8432.162289133335	7969.982729054168	11207.925425094989	10443.017604840357	12523.925277157718	11616.51339564585	13731.913603723613	12696.410313488554	15763.218276442056	14519.521864091255	0.20153331505675023	0.19398184566229848	800.0807604712318	5374.78262419207	742.1122554915491	4985.361795121804
2.9351213022623317	8441.600922947087	7978.904086164399	11220.472187681036	10454.708116012023	12537.945609462146	11629.517908505626	13747.286542194259	12710.624005273341	15780.865651561113	14535.776879976407	0.2015333638555813	0.1939818921996225	795.0097977703554	5372.8972498807125	737.4087163975928	4983.61312745465
2.952806884620376	8451.036175975889	7987.822249184731	11233.01447763726	10466.394460362477	12551.960951369414	11642.517792815657	13762.654014606798	12724.83264326504	15798.506759732561	14552.026123258625	0.2015334135256018	0.19398193956776216	789.962803848437	5370.956979410723	732.7274095731555	4981.813543038443
2.970599031508854	8460.467951210085	7996.737126449006	11245.552166417787	10478.076518129394	12565.971159379957	11655.512915478661	13778.01586372794	12739.036082088543	15816.14142060942	14568.269427817993	0.20153346408246195	0.1939819877816418	784.9396908927592	5368.961600982584	728.0682535702363	4979.962845460512
2.9884983850326714	8469.896151260196	8005.648625932566	11258.085124979389	10489.754169087253	12579.97608944108	11668.503142884429	13793.37193171993	12753.23417580992	15833.769453153562	14584.506626897966	0.20153351554209376	0.19398203685645482	779.9403713024221	5366.910902375355	723.431167136645	4978.060837912373
3.006505591165733	8479.320678356049	8014.556655251407	11270.613223780438	10501.427292546328	12593.975596945844	11681.488340908732	13808.72206013937	12767.42677793527	15851.390675634413	14600.737553104118	0.20153356792071653	0.19398208680766993	774.9647576872958	5364.804670933168	718.8160692153033	4976.107323179953
3.0246212997742656	8488.741434345851	8023.461121661356	11283.136332779839	10513.095767351739	12607.969536731925	11694.468374912309	13824.066089936003	12781.613741409632	15869.004905627593	14616.962038402919	0.20153362123484245	0.19398213765103314	770.0127628712798	5362.64269359177	714.2228789483197	4974.102103679441
3.0428461646402667	8498.158320695386	8032.361932057281	11295.654321436095	10524.759471882559	12621.957763080625	11707.44310973994	13839.403861451665	12795.794918616015	15886.611960013786	14633.179914120705	0.20153367550128132	0.193982189402576	765.084299889626	5360.4247568603605	709.6515156740206	4972.044981428888
3.0611808434850984	8507.57123848703	8041.258992972204	11308.167058706156	10536.418284050758	12635.940129715626	11720.412409719289	13854.73521441897	12809.970161374164	15904.21165497726	14649.391010942301	0.20153373073714656	0.19398224207861797	760.1792819903931	5358.150646826718	705.1018989275908	4969.9357580528595
3.079625997993227	8516.98008841896	8050.152210576548	11320.674413044513	10548.072081300359	12649.916489802037	11733.37613866003	13870.0599879603	12824.139320939648	15921.803806004791	14665.595158910013	0.2015337869598602	0.19398229569577402	755.2976226370665	5355.820149176288	700.5739484443911	4967.774234807119
3.0981822938360946	8526.38477080424	8059.041490677262	11333.176252402129	10559.720740606439	12663.886695945252	11746.334159852779	13885.378020586593	12838.30224800273	15939.388227884303	14681.792187422407	0.20153384418715886	0.1939823502709589	750.4392355060554	5353.433049177751	696.06758415699	4965.560212558601
3.116850400696155	8535.785185569945	8067.9267387170585	11345.67244422545	10571.36413847423	12677.850600189913	11759.286336068135	13900.689150196236	12852.458792687341	15956.964734703673	14697.981925233178	0.20153390243709857	0.19398240582139137	745.6040344896028	5350.989131698385	691.5827261982486	4963.293491804507
3.135630992291033	8545.181232256322	8076.807859773568	11358.162855455439	10583.002150938195	12691.80805401886	11772.232529555708	13915.993214073978	12866.608804550086	15974.533139849535	14714.164200450063	0.20153396172806148	0.19398246236460262	740.7919336938648	5348.488181193359	687.1192949000979	4960.973872662988
3.1545247463978408	8554.572810015885	8085.684758558537	11370.64735252652	10594.634653561081	12705.758908352027	11785.172602043127	13931.290048889765	12880.75213257915	15992.093256005983	14730.338840533655	0.20153402207876212	0.19398251991843865	736.0028474410647	5345.9299817210995	682.6772107941215	4958.6011548815295
3.1735323448776414	8563.95981761257	8094.557339417025	11383.125801365652	10606.261521433036	12719.703013545475	11798.106414735086	13946.579490697688	12894.888625193349	16009.64489515346	14746.50567229635	0.20153408350825183	0.19398257850106884	731.2366902692011	5343.314316940028	678.2563946118462	4956.175137835555
3.192654473700048	8573.342153420857	8103.4255063265855	11395.598067391298	10617.882629170665	12733.640219390267	11811.033828312353	13961.86137493484	12909.018130241055	16027.187868567482	14762.664521901197	0.2015341460359263	0.19398263813098945	726.4933769316413	5340.640970109496	673.8567672857898	4953.695620535873
3.211891822967991	8582.719715424926	8112.289162896483	11408.064015512504	10629.497850916168	12747.570375111518	11823.95470293087	13977.1355364203	12923.140494999265	16044.721986817534	14778.815214860866	0.20153420968153082	0.19398269882703106	721.7728223998565	5337.90972410189	669.4782499498688	4951.162401636597
3.2312450869426166	8592.092401217767	8121.148212366867	11420.523510127874	10641.107060336402	12761.493329367328	11836.868898220784	13992.401809354	12937.255566172556	16062.247059765848	14794.957576036524	0.20153427446516803	0.1939827606083642	717.0749418609776	5335.120361397043	665.1207639381755	4948.575279421173
3.2507149640683446	8601.460108000374	8130.002557608001	11432.976415124665	10652.710130622028	12775.408930247791	11849.776273285486	14007.660027315706	12951.363189892145	16079.762896566292	14811.091429636821	0.20153434040730167	0.1939828234945054	712.3996507205884	5332.272664092947	660.7842307873652	4945.934051822871
3.2703021569980693	8610.822732580833	8138.852101119443	11445.42259387779	10664.3069344866	12789.317025273995	11862.676686700739	14022.910023263961	12965.463211714883	16097.2693056632	14827.2165992168	0.20153440752876722	0.19398288750532267	707.746864599234	5329.366413886193	656.4685722342692	4943.238516410813
3.2900073726185273	8620.180171373477	8147.696745029242	11457.861909248848	10675.897344165653	12803.217461396938	11875.569996513655	14038.151629534967	12979.55547662228	16114.766094790199	14843.33290767681	0.20153447585077472	0.19398295266104434	703.1164993388811	5326.401392119005	652.1737102203188	4940.488470416982
3.3098313220758016	8629.532320398102	8156.53639109321	11470.294223585288	10687.481231415944	12817.110084996753	11888.456060241957	14053.384677841714	12993.63982901965	16132.253070969244	14859.440177261644	0.20153454539491694	0.19398301898226222	698.5084709980292	5323.377379744779	647.8995668872958	4937.683710712008
3.329774720800988	8638.879075279017	8165.3709406940325	11482.71939871932	10699.058467514431	12830.994741881459	11901.334734872833	14068.608999272767	13007.716112735008	16149.730040509312	14875.538229559288	0.2015346161831773	0.19398308648994111	693.9226958529325	5320.294157337397	643.6460645805346	4934.824033826124
3.349838288536016	8648.2203312443	8174.200294840586	11495.137295967143	10710.62892325756	12844.871277286225	11914.205876862306	14083.824424291448	13021.784171018311	16167.196809005512	14891.626885500162	0.20153468823793655	0.1939831552054236	689.3590904015582	5317.1515051256865	639.4131258505513	4931.909235965926
3.370022749359618	8657.555983124896	8183.02435416711	11507.547776127933	10722.192468960337	12858.739535872308	11927.069342134173	14099.030782734706	13035.843846540434	16184.653181337906	14907.705965355972	0.20153476158197747	0.19398322515043784	684.8175713565433	5313.949202932883	635.2006734459428	4928.939112957567
3.390328831713469	8666.885925353736	8191.843018932354	11519.95069948287	10733.748974455415	12872.599361726001	11939.924986079079	14114.227903812094	13049.89498139219	16202.098961670348	14923.775288738678	0.20153483623849652	0.19398329634710446	680.2980556525872	5310.68703024555	631.0086303218268	4925.91346031893
3.4107572684284713	8676.210051965018	8200.656189018939	11532.3459257944	10745.298309092408	12886.450598357927	11952.772663553838	14129.415616104963	13063.937417083602	16219.53395344969	14939.834674599744	0.2015349122311072	0.1939833688179432	675.8004604449961	5307.364766197279	626.836919639085	4922.832073244732
3.431308796751202	8685.528256593267	8209.463763932481	11544.733314305184	10756.840341736946	12900.2930887019	11965.61222888043	14144.593747565348	13077.970994542888	16236.957959404532	14955.883941229004	0.20153498958385116	0.19398344258588088	671.3247031046776	5303.982189531438	622.6854647574364	4919.694746570196
3.4519841583705158	8694.8404324725	8218.265642800805	11557.11272373721	10768.37494076982	12914.126675114032	11978.443535845116	14159.762125514982	13091.995554115532	16254.370781544207	14971.9229062537	0.20153506832120274	0.193983517674258	666.8707012265804	5300.539078671951	618.5541892443434	4916.5012748241425
3.47278409944432	8704.146472435505	8227.061724373281	11569.48401229104	10779.9019740863	12927.951199371952	11991.266437697737	14174.920576644543	13106.010935563589	16271.772221157975	14987.951386637766	0.20153514846807882	0.1939835941068364	662.4383726251544	5297.035211688373	614.4430168714025	4913.251452218741
3.4937093706264992	8713.446268912878	8235.851907019938	11581.847037644777	10791.421309095185	12941.76650267375	12004.080787150753	14190.068927012526	13120.016978064654	16289.162078813815	15003.969198680683	0.2015352300498463	0.1939836719078076	658.0276353335939	5293.470366291236	610.3518716134713	4909.945072633214
3.514760727094002	8722.739713932291	8244.636088730775	11594.20165695329	10802.932812718076	12955.572425637149	12016.886436378472	14205.207002044439	13134.01352021111	16306.540154357572	15019.976158016734	0.20153531309233072	0.19398375110179972	653.6384076070972	5289.84431985952	606.2806776502985	4906.581929634791
3.535938928574102	8732.026699117612	8253.414167114943	11606.54772684729	10814.436351388516	12969.36880829861	12029.683237016197	14220.334626531814	13148.000400009218	16323.906246911936	15035.972079614008	0.20153539762182265	0.19398383171388564	649.2706079201889	5286.156849425286	602.2293593659415	4903.16181647405
3.557244739371806	8741.307115688092	8262.186039400005	11618.885103432473	10825.931791051224	12983.155490112413	12042.471040159415	14235.451624631334	13161.977454878312	16341.260154875488	15051.956777773576	0.20153548366508908	0.1939839137695916	644.9241549704457	5282.407731703017	598.1978413511533	4899.684526108205
3.578678928397448	8750.580854457596	8270.95160243122	11631.21364228875	10837.418997161356	12996.932309949914	12055.24969636308	14250.557819864023	13175.944521650046	16358.601675921887	15067.930066128702	0.20153557124937943	0.19398399729490418	640.5989676755853	5278.5967430677265	594.1860484008794	4896.149851179682
3.600242269194432	8759.847805833728	8279.71075267072	11643.53319846932	10848.89783468366	13010.69910609853	12068.019055640703	14265.653035114276	13189.901436567496	16375.930606998818	15083.891757643885	0.20153566040243634	0.19398408231627956	636.2949651727104	5274.723659555428	590.1939055136754	4892.5575840184465
3.6219355399671502	8769.10785981701	8288.463386196772	11655.843626499818	10860.368168091692	13024.45571626097	12080.778967463613	14280.73709262898	13203.848035284376	16393.24674432711	15099.841664614052	0.2015357511525027	0.19398416886065276	632.0120668222662	5270.7882568934	586.2213378947927	4888.907516667619
3.643759523609069	8778.36090600012	8297.209398703055	11668.14478037757	10871.829861367118	13038.20197755441	12093.529280760207	14295.809814016768	13217.78415286429	16410.549883399926	15115.779598663805	0.20153584352833223	0.1939842569554438	627.7501922058291	5266.790310490876	582.2682709552464	4885.199440876022
3.6657150077309777	8787.606833567042	8305.948685497877	11680.436513570707	10883.282777998904	13051.937726509635	12106.26984391516	14310.871020247083	13231.709623779943	16427.83981898183	15131.705370746547	0.20153593755919721	0.19398434662856973	623.5092611270957	5262.7295954436995	578.3346303119906	4881.433148107491
3.6878027846894206	8796.845531292305	8314.681141503484	11692.71867901742	10894.726780982632	13065.662799070285	12119.000504768737	14325.92053164947	13245.624281912427	16445.116345108025	15147.61879114381	0.20153603327489983	0.19398443790845085	619.2891936117667	5258.60588653991	574.420341787918	4877.608429541346
3.710023651615288	8806.076887540146	8323.406661255285	11704.99112912511	10906.1617328197	13079.377030591993	12131.721110615988	14340.95816791269	13259.527960550417	16462.379255083448	15163.519669464396	0.20153613070578114	0.1939845308240212	615.0899099045782	5254.418958241586	570.5253314090078	4873.725076051895
3.732378410442586	8815.300790263662	8332.125138901043	11717.253715769544	10917.587495516556	13093.080255841549	12144.431508205962	14355.983748083841	13273.420492389389	16479.628341481897	15179.407814643562	0.2015362298827286	0.1939846254047381	610.911330474366	5250.168584725354	566.649525408633	4869.782878246624
3.7548678679373717	8824.517127004103	8340.836468200268	11729.50629029417	10929.003930584071	13106.772308996233	12157.131543741109	14370.99709056774	13287.30170953101	16496.86339614536	15195.283034942444	0.20153633083718883	0.19398472168058986	606.7533760110964	5245.854539862368	562.7928502263385	4865.781626461074
3.777492835726878	8833.725784889975	8349.540542523348	11741.748703509229	10940.410899036695	13120.453023642905	12169.821062876443	14385.998013126002	13301.171443482313	16514.084210183108	15211.145137947156	0.20153643360117718	0.19398481968210898	602.6159674276132	5241.476597236469	558.9552325077238	4861.721110760234
3.8002541303288	8842.926650636367	8358.237254850948	11753.980805691124	10951.808261391912	13134.122232777416	12182.499910718985	14400.986332876446	13315.02952515513	16531.29057397108	15226.993930568295	0.20153653820728687	0.19398491944037666	598.4990258581238	5237.034530140925	555.136599104444	4857.601120942738
3.823152573180761	8852.119610544027	8366.926497773165	11766.202446581505	10963.19587766936	13147.779768803666	12195.167931826925	14415.961866292168	13328.875784865268	16548.482277150975	15242.82921904004	0.2015366446887	0.1939850209870388	594.4024726596544	5232.528111584485	551.3368770735688	4853.421446540393
3.8461889906699622	8861.304550498682	8375.608163488898	11778.413475386653	10974.573607390292	13161.425463533074	12207.82497020906	14430.924429201003	13342.71005233196	16565.65910862968	15258.650808919656	0.20153675307919916	0.19398512435431112	590.3262294111191	5227.9571142965	547.5559936793288	4849.181876832154
3.8693642141629967	8870.481355970183	8384.282143805036	11790.613740776627	10985.941309576781	13175.059148183645	12220.470869324037	14445.873836784636	13356.532156677114	16582.820856578423	15274.458505086715	0.2015368634131765	0.19398522957499262	586.2702179115731	5223.321310708765	543.7938763894781	4844.882200822234
3.892679080035866	8879.64991201169	8392.948330135758	11802.803090884532	10997.298842751032	13188.680653379355	12233.10547207969	14460.809903577949	13370.341926424635	16599.967308432075	15290.252111742431	0.20153697572564633	0.19398533668247478	582.2343601846369	5218.620473008603	540.0504528803867	4840.522207285278
3.9161344297041563	8888.810103259004	8401.606613501874	11814.9813733059	11008.64606493484	13202.289809149479	12245.728620832491	14475.732443468443	13384.139189499941	16617.09825088866	15306.03143240922	0.20153709005225623	0.19398544571075194	578.2185784751782	5213.854373099748	536.3256510335195	4836.101684739348
3.9397311096534064	8897.96181392964	8410.256884529996	11827.14843509781	11019.982833648752	13215.886444927799	12258.340157386767	14490.641269695368	13397.923773229166	16634.21346990842	15321.796269929846	0.20153720642929676	0.19398555669443454	574.2227952507674	5209.022782633081	532.6193989367748	4831.620421465486
3.963469971469652	8907.1049278222	8418.899033451962	11839.304122778352	11031.3090059116	13229.470389552065	12270.939922994246	14505.536194849301	13411.695504338724	16651.312750713492	15337.546426467094	0.20153732489371587	0.19398566966875697	570.2469332015608	5204.1254730024375	528.9316248856776	4827.078205517959
3.987351871870168	8916.239328315478	8427.53295010401	11851.448282325797	11042.624438239716	13243.041471263197	12283.52775835332	14520.41703087132	13425.454208954588	16668.395877787047	15353.281703503004	0.20153744548312902	0.1939857846695911	566.2909152368666	5199.162215323653	525.262257377035	4822.47482467629
4.01137767273438	8925.364898367685	8436.158523926062	11863.580759177878	11053.928986646284	13256.59951770463	12296.103503608363	14535.283589052364	13439.199712601687	16685.462634872692	15369.001901838312	0.20153756823583138	0.19398590173345817	562.3546644923044	5194.132780498825	521.6112251187151	4817.810066535138
4.035548241134971	8934.481520515816	8444.77564396117	11875.701398231318	11065.22250664091	13270.14435592186	12308.666998349434	14550.135680032858	13452.931840203562	16702.51280497419	15384.706821592168	0.20153769319081002	0.19398602089753822	558.4381043233443	5189.036939166486	517.9784570239717	4813.083718455862
4.059864449369175	8943.589076874683	8453.384198854586	11887.810043840867	11076.504853228722	13283.675812361515	12321.218081611369	14564.973113801789	13466.650416081502	16719.54617035447	15400.396262201255	0.20153782038775808	0.19398614219968396	554.5411583062378	5183.874461713247	514.3638822080975	4808.2955675479025
4.08432717499025	8952.687449136278	8461.98407685323	11899.906539818834	11087.775880909954	13297.193712870974	12333.75659187336	14579.795699696344	13480.355263954227	16736.562512535398	15416.070022419548	0.20153794986708512	0.19398626567843322	550.6637502423837	5178.645118322689	510.7674299965438	4803.445400741417
4.108937300839158	8961.776518568986	8470.57516580493	11911.990729434387	11099.035443679306	13310.697882697685	12346.282367058451	14594.6032464013	13494.046206937319	16753.56161229717	15431.727900317786	0.20153808166993178	0.1939863913730197	546.8058041518088	5173.348678916227	507.18902991880896	4798.533004737459
4.133695715076422	8970.856166016765	8479.157353157696	11924.06245541285	11110.283395025288	13324.188146488485	12358.79524453285	14609.395561948404	13507.723067542634	16770.543249677758	15447.36969328291	0.20153821583818288	0.1939865193233863	542.9672442777082	5167.984913202468	503.6286117096606	4793.558166026138
4.15860331121418	8979.926271898437	8487.730525959072	11936.121559935122	11121.519587929699	13337.664328289162	12371.295061105508	14624.172453715906	13521.38566767791	16787.507203972495	15462.99519801774	0.20153835241448034	0.19398664957019932	539.1479950872599	5162.55359069258	500.08610531207523	4788.520670920145
4.183660988148428	8988.986716206951	8496.29457085545	11948.167884637083	11132.743874867074	13351.126251543874	12383.78165302761	14638.93372842808	13535.033828646283	16804.45325373368	15478.604210540554	0.20153849144223662	0.19398678215485918	535.347981267143	5157.054480659775	496.5614408731635	4783.420305516105
4.208869650191461	8998.037378508554	8504.849374091325	11960.201270608894	11143.956107804051	13364.57373909447	12396.254855991972	14653.679192154625	13548.667371145757	16821.381176770024	15494.196526184609	0.20153863296565044	0.19398691711951543	531.5671277235961	5151.487352150958	493.0545487435593	4778.25685570389
4.2342302071045115	9007.078137942033	8513.394821508597	11972.221558394363	11155.156138198787	13378.006613180009	12408.714505132551	14668.408650310148	13562.286115268733	16838.290750146203	15509.771939597715	0.20153877702971845	0.1939870545070803	527.8053595876845	5145.851974037476	489.56535948216333	4773.030107207131
4.259743574130585	9016.108873218047	8521.930798545985	11984.228587990494	11166.343817000548	13391.42469543631	12421.160435024078	14683.121907653867	13575.889880501718	16855.18175018266	15525.330244742057	0.20153892368025147	0.19398719436124076	524.0626022111974	5140.148114987183	486.09380385279655	4767.739845565986
4.285410672027485	9025.129462618295	8530.457190238241	11996.222198846757	11177.51899464905	13404.827806895348	12433.59247968146	14697.818768289015	13589.478485724792	16872.053952455077	15540.871234893704	0.2015390729638896	0.1939873367264756	520.3387811667635	5134.375543468166	482.63981282452005	4762.385856139474
4.311232427101037	9034.139783994804	8538.97388121552	12008.202229864599	11188.681521073986	13418.215767984808	12446.01047255943	14712.499035662471	13603.051749211256	16888.907131794113	15556.39470264235	0.2015392249281152	0.1939874816480668	516.633822246833	5128.534027745482	479.2033175697143	4756.967924095225
4.337209771238533	9043.139714769104	8547.480755702623	12020.168519396739	11199.831245694419	13431.588398527483	12458.41424655191	14727.162512564224	13616.609488627133	16905.741062284913	15571.900439890882	0.20153937962127066	0.19398762917211562	512.947651466995	5122.623335924	475.78424946797895	4751.485834455583
4.363343641942354	9052.12913193164	8555.977697518476	12032.12090524684	11210.968017418458	13444.94551774103	12470.803633991885	14741.809001127207	13630.151521031046	16922.555517267116	15587.388237855386	0.2015395370925712	0.19398777934555703	509.2801950624271	5116.643235914409	472.38254010354285	4745.93937207479
4.389634982363801	9061.10791204081	8564.464590075251	12044.059224668681	11222.091684642517	13458.286944237205	12483.178466650652	14756.43830282662	13643.67766287356	16939.350269334216	15602.857887064536	0.201539697392124	0.19398793221617514	505.6313794889138	5110.593495456036	468.99812126369216	4740.328321634326
4.416084741337141	9070.075931222425	8572.941316377875	12055.98331436587	11233.202095251054	13471.612496021735	12495.53857573766	14771.050218479839	13657.187729997122	16956.12509033362	15618.309177359662	0.2015398605709411	0.19398808783261837	502.00113142450573	5104.4738821354695	465.63092494301964	4734.652467686683
4.442693873413836	9079.033065168822	8581.407759023223	12067.893010491134	11244.299096615903	13484.921990493645	12507.883791900007	14785.64454824587	13670.681537635533	16972.879751366192	15633.741897894315	0.20154002668095863	0.19398824624441535	498.38937776593957	5098.284163360018	462.28088333882624	4728.911594618112
4.469463338897009	9087.979189138208	8589.863800199546	12079.78814864593	11255.382535595962	13498.215244444997	12520.21394522208	14800.221091625153	13684.158900413804	16989.614022786223	15649.155837134245	0.20154019577505106	0.19398840750199028	494.796045630821	5092.024106386583	458.94792885283823	4723.105486674234
4.49639410387609	9096.914177953851	8598.309321685712	12091.668563879808	11266.452258536581	13511.49207406037	12532.528865225171	14814.779647459121	13697.61963234772	17006.32767420106	15664.550782857059	0.2015403679070497	0.1939885716566796	491.2210623554711	5085.693478309084	455.6319940906833	4717.233927960973
4.523487140261684	9105.837906003373	8606.7442048506	12103.53409069	11277.508111269206	13524.752294916527	12544.828380867137	14829.320013930002	13711.063546843667	17023.02047447107	15679.926522152176	0.2015405431317606	0.19398873876074868	487.6643554980401	5079.292046093382	452.333011862851	4711.296702458989
4.550743425820648	9114.75024723803	8615.16833065241	12115.384563020922	11288.549939110922	13537.995721982079	12557.11232054208	14843.841988560524	13724.490456698371	17039.692191709495	15695.282841420707	0.2015407215049801	0.1939889088674084	484.12585283617955	5072.819576566108	449.05091518355766	4705.293594019953
4.578163944211368	9123.651075171947	8623.581579638025	12127.219814263686	11299.577586864014	13551.222169617087	12569.380512080006	14858.345368213657	13737.90017409865	17056.342593282327	15710.619526375312	0.20154090308351452	0.19398908203083248	480.605482366198	5066.275836407207	445.785637270601	4699.224386374466
4.605749685019276	9132.540262881392	8631.983831942309	12139.039677255625	11310.590898815542	13564.431451572713	12581.632782746525	14872.82994909236	13751.292510621184	17072.971445808198	15725.936362040127	0.20154108792519784	0.19398925830617395	477.1031723045453	5059.660592180211	442.5371115455637	4693.088863139972
4.633501643792551	9141.417683004061	8640.374967287506	12150.843984279885	11321.58971873697	13577.623380990948	12593.868959242562	14887.295526739443	13764.667277232391	17089.578515158417	15741.233132750765	0.20154127608891156	0.1939894377495854	473.61885108507704	5052.973610308487	439.30527163125225	4686.886807801668
4.6614208220780515	9150.283207738246	8648.754864982453	12162.632567064828	11332.573889883619	13590.797770404153	12606.088867703958	14901.74189603714	13778.024284288042	17106.163566456697	15756.509622154084	0.2015414676346007	0.19398962041823453	470.15244736123714	5046.214657103177	436.09005135516054	4680.618003753945
4.689508227457455	9159.136708842228	8657.123403922078	12174.405256783783	11343.54325499447	13603.954431734935	12618.292333701393	14916.168851207205	13791.363341533326	17122.72636407941	15771.76561320841	0.20154166262329656	0.1939898063703223	466.7038900076295	5039.383498794865	432.89138474920765	4674.282234310638
4.717764873583629	9167.97805763351	8665.48046258669	12186.161884054576	11354.497656291722	13617.093176295853	12630.479182240044	14930.57618581067	13804.684258102669	17139.266671655572	15787.000888183518	0.20154186111713418	0.19398999566510514	463.2731081149541	5032.4799014818855	429.7092060461582	4667.879282670561
4.746191780217212	9176.807124988034	8673.825919041263	12197.902278939038	11365.436935480344	13630.213814789022	12642.649237759326	14944.96369274761	13817.986842519475	17155.78425206673	15802.215228660527	0.20154206317937295	0.19399018836290988	459.860030991229	5025.503631155938	426.54344968040823	4661.408931933809
4.774789973263409	9185.623781339465	8682.159650934824	12209.626270942634	11376.360933747756	13643.316157305946	12654.802324132641	14959.33116425707	13831.270902696097	17172.27886744709	15817.408415532029	0.20154226887441726	0.19399038452515696	456.4645881645556	5018.454453737475	423.3940502904006	4654.870965139475
4.803560484809025	9194.427896678522	8690.481535499857	12221.333689014149	11387.269491763567	13656.400013327317	12666.9382646673	14973.678391917065	13844.53624593381	17188.75027918377	15832.580229002291	0.20154247826783744	0.19399058421437596	453.0867093796551	5011.332135048695	420.2609427157149	4648.265165236313
4.832504353159697	9203.219340552128	8698.791449551514	12233.02436154516	11398.162449679063	13669.465191722704	12679.05688210414	14988.005166644303	13857.782678922584	17205.198247916647	15847.73044858714	0.20154269142638967	0.19399078749423018	449.7263245989161	5004.136440833565	417.14406199744553	4641.591315102298
4.861622622877388	9211.997982062821	8707.089269487118	12244.698116369842	11409.039647127067	13682.51150075046	12691.157998617533	15002.311278694353	13871.010007741224	17221.622533538808	15862.858853114345	0.2015429084180387	0.1939909944295346	446.38336400242406	4996.867136768065	414.0433433794533	4634.849197561387
4.890916344818065	9220.763689867908	8715.3748712854	12256.354780764465	11419.90092322148	13695.53874805745	12703.241435815093	15016.596517661432	13884.218037857176	17238.022895196507	15877.965220723607	0.2015431293119794	0.1939912050862769	443.0577579867386	4989.523988451809	410.9587223055132	4628.038595361169
4.9203865761696335	9229.516332178782	8723.648130505897	12267.994181447111	11430.746116557044	13708.546740678938	12715.307014737577	15030.860672478477	13897.406574126599	17254.399091289473	15893.049328866819	0.20154335417865965	0.1939914195316394	439.74943716515554	4982.1067614285275	407.8901344212645	4621.159291206393
4.950034380490085	9238.25577676019	8731.9089222883	12279.616144577332	11441.575065209025	13721.535285038388	12727.354555858752	15045.103531417117	13910.575420794346	17270.750879471132	15908.11095430826	0.201543583089802	0.19399163783402049	436.45833236852195	4974.61522119306	404.83751557421056	4614.211067763157
4.979860827745887	9246.981890929545	8740.15712135183	12291.22049575589	11452.38760673299	13734.504186947432	12739.383879085335	15059.324882087789	13923.724381494068	17287.07801664895	15923.14987312494	0.201543816118427	0.1939918600630564	433.18437464136514	4967.0491331671365	401.80080180897494	4607.193707619794
5.009866994350591	9255.694541556008	8748.392601994452	12302.8070600242	11463.183578164317	13747.453251605504	12751.39480375664	15073.524511439504	13936.853259248	17303.38025898442	15938.165860706551	0.20154405333887737	0.1939920862896446	429.927495246171	4959.408262752462	398.7799293737917	4600.10699336417
5.040053963203681	9264.393595060072	8756.615238092483	12314.375661864422	11473.96281601829	13760.38228360011	12763.387148644932	15087.702205760372	13949.961856467457	17319.657361893926	15953.158691756267	0.2015442948268417	0.1939923165859652	426.6876256611431	4951.692375319079	395.77483471669257	4592.950707552023
5.070422823729659	9273.078917412513	8764.824903099683	12325.92612519879	11484.725156289496	13773.29108690639	12775.360731954912	15101.857750677249	13963.049974952497	17335.909080048543	15968.128140290577	0.20154454065937838	0.19399255102550536	423.46469757851446	4943.901236189529	392.7854544837028	4585.724632694852
5.100974671917351	9281.750374133877	8773.02147004679	12337.458273389595	11495.470434451825	13786.1794648873	12787.31537132398	15115.990931156175	13976.117415892328	17352.135167374818	15983.07397963997	0.20154479091494215	0.19399278968308264	420.2586429066141	4936.034610677045	389.8117255214602	4578.4285513008945
5.131710610359471	9290.407830293614	8781.204811540745	12348.971929238749	11506.19848545808	13799.047220293398	12799.250883821982	15130.101531502261	13989.163979865241	17368.335377054933	15997.995982449105	0.20154504567340553	0.19399303263486956	417.0693937667529	4928.092264061328	386.853584874887	4571.062245854642
5.1626317482924104	9299.051150509398	8789.374799764137	12360.466914987619	11516.90914373986	13811.894155262866	12811.167085951318	15144.189335360032	14002.189466838869	17384.509461527276	16012.89392067733	0.20154530501609055	0.19399327995841678	413.8968824982003	4920.073961651884	383.91096979076974	4563.625498870853
5.193739201636265	9307.680198946457	8797.531306474564	12371.943052316854	11527.60224320738	13824.720071321657	12823.063793647007	15158.254125713616	14015.193676170416	17400.65717248702	16027.767565599197	0.20154556902578846	0.19399353173267964	410.7410416508792	4911.9794687163085	380.98381771103595	4556.118092824705
5.225034093035115	9316.29483931665	8805.674203003848	12383.400162345904	11538.277617249092	13837.524769383124	12834.940822276407	15172.29568488671	14028.176406606612	17416.778260886305	16042.616687804628	0.20154583778679191	0.19399378803804337	407.6018039888004	4903.80855053151	378.07206627647975	4548.539810205344
5.256517551897525	9324.894934877917	8813.803360257552	12394.838065633072	11548.935098731712	13850.308049748433	12846.797986639565	15186.313794543103	14041.137456284185	17432.872476935103	16057.441057199743	0.20154611138491849	0.1939940489563483	404.4791024920123	4895.5609724125825	375.1756533284788	4540.89043354569
5.288190714437326	9333.48034843344	8821.918648714243	12406.256582175152	11559.57451999993	13863.069712106364	12858.635100969104	15200.308235686753	14054.076622729957	17448.939570101647	16072.240443007191	0.2015463899075402	0.19399431457091643	401.3728703511006	4887.236499667168	372.29451690387214	4533.16974537354
5.320054723714605	9342.05094233093	8830.019938424855	12417.655531407281	11570.195712876272	13875.809555533458	12870.451978930305	15214.278788662126	14066.99370286115	17464.979289113042	16087.01461376676	0.20154667344361143	0.19399458496657962	398.28304097036016	4878.834897632711	369.4285952372011	4525.377528243698
5.352110729676963	9350.606578461859	8838.107099012037	12429.03473220271	11580.798508660937	13888.527378494036	12882.248433621164	15228.225233154439	14079.888492985605	17480.991381955875	16101.763337335919	0.20154696208369724	0.19399486022970455	395.209547966253	4870.3559316820465	366.57782676044735	4517.5135647514835
5.384359889201005	9359.147118260735	8846.17999966951	12440.39400287269	11591.382738131677	13901.22297884035	12894.024277572553	15242.147348190043	14092.760788802167	17496.97559587697	16116.486380890483	0.2015472559200023	0.1939951404482234	392.15232516938704	4861.799367245287	363.74215010387707	4509.57763754949
5.41680336613411	9367.672422704407	8854.238509161463	12451.733161166336	11601.948231543724	13913.896153812744	12905.779322748347	15256.044912136833	14105.610385401023	17512.931677384095	16131.183510925312	0.20154755504640215	0.19399542571165962	389.11130661910283	4853.164969765581	360.9215040919953	4501.569529308472
5.44944233133642	9376.182352311143	8862.282495821757	12463.052024270295	11612.494818629493	13926.546700039558	12917.513380545404	15269.917702704366	14118.437077263874	17528.859372246487	16145.854493254737	0.20154785955847174	0.19399571611115873	386.08642656661686	4844.452504744753	358.11582774549606	4493.489022756927
5.482277962723094	9384.67676714007	8870.311827553414	12474.35040880883	11623.022328598667	13939.174413537528	12929.226261793876	15283.765496944538	14131.240658264498	17544.758425495886	16160.49909301355	0.20154816955351698	0.1939960117395166	383.0776194772043	4835.66173777869	355.3250602830958	4485.335900704376
5.515311445306831	9393.155526790324	8878.326371827914	12485.62813084359	11633.530590138034	13951.779089711881	12940.917776757333	15297.588071251897	14144.020921669084	17560.628581427245	16175.117074657617	0.2015484851306069	0.19399631269120968	380.0848200242617	4826.792434501927	352.54914111763355	4477.109946015291
5.548543971240616	9401.618490400297	8886.32599568451	12496.88500587349	11644.019431411374	13964.360523356432	12952.587735132907	15311.385201364052	14156.777660136617	17576.469583599508	16189.708201964628	0.2015488063906042	0.193996619062427	377.10796309183934	4817.844360628165	349.78800985755515	4468.810941632837
5.581976739860765	9410.065516646888	8894.310565729607	12508.120848834651	11654.488680059452	13976.918508653911	12964.235946051575	15325.156662362215	14169.510665719357	17592.28117483659	16204.272238034957	0.2015491334361988	0.19399693095109763	374.1469837745244	4808.817281956784	347.0416063054581	4460.438670569565
5.615610957730194	9418.496463744701	8902.279948136043	12519.335474100235	11664.93816319987	13989.45283917608	12975.862218078235	15338.902228671606	14182.219729863235	17608.063097228132	16218.808945292396	0.20154946637194082	0.19399724845692623	371.20181737543317	4799.710964366794	344.30987045844086	4451.992915928364
5.649447838681973	9426.911189445325	8910.234008642477	12530.528695480438	11675.367707427089	14001.963307884027	12987.466359212096	15352.62167406206	14194.904643408408	17623.81509213061	16233.318085485114	0.2015498053042746	0.19399757168142306	368.2723994096741	4790.525173867587	341.5927425097616	4443.473460931797
5.6834886038631165	9435.309551036587	8918.172612552757	12541.700326222477	11685.777138812446	14014.449707128557	12999.048176886918	15366.314771648631	14207.565196589825	17639.536900168318	16247.79941968661	0.20155015034157153	0.19399790072793704	365.3586655985273	4781.259676538408	338.89016284423997	4434.8800888760015
5.717734481778674	9443.69140534163	8926.095624735093	12552.850179010331	11696.166282903941	14026.911828650162	13010.607477971149	15379.981293891937	14220.20117903756	17655.22826123415	16262.252708296413	0.20155050159416782	0.19399823570169009	362.46055187197635	4771.914238573983	336.20207204058534	4426.212583169807
5.75218670833605	9452.056608718305	8934.002909621571	12563.978065964919	11706.534964726434	14039.349463579658	13022.144068768383	15393.621012599011	14232.812379777579	17670.88891449095	16276.677711041295	0.2015508591743972	0.19399857670980883	359.57799437016365	4762.488626315258	333.52841087189154	4417.470727356151
5.786846526889619	9460.405017058285	8941.89433120737	12575.083798643956	11716.883008781528	14051.762402438308	13033.6577550176	15407.233698923812	14245.398587232241	17686.518598372426	16291.074186976157	0.20155122319662988	0.19399892386136225	356.7109294386173	4752.982606198173	330.8691203025228	4408.654305081349
5.821715188285586	9468.736485786289	8949.769753050092	12586.167188041947	11727.210239047581	14064.1504351382	13045.148341893466	15420.819123367859	14257.959589220864	17702.11705058431	16305.441894485031	0.20155159377730714	0.19399927726739452	353.85929363188916	4743.395944822114	328.22414149012184	4399.76310013514
5.856793950907131	9477.05086985932	8957.629038269117	12597.228044590229	11737.516478979802	14076.513350982701	13056.615634006776	15434.377055781004	14270.495172960469	17717.68400810559	16319.780591282273	0.20155197103498004	0.1939996370409622	351.0230237112555	4733.728408917319	325.59341578459134	4390.796896446031
5.892084080719833	9485.34802376583	8965.47204954489	12608.26617815692	11747.801551510218	14088.85093866672	13068.05943540474	15447.90726536206	14283.005125066347	17733.219207189635	16334.09003441354	0.2015523550903482	0.1940000032971697	348.2020566427673	4723.979765348136	322.9768847259693	4381.755478068721
5.927586851317345	9493.627801524892	8973.298649118204	12619.281398046931	11758.065279047702	14101.16298627712	13079.479549571359	15461.40952065953	14295.48923155274	17748.722383365424	16348.369980256946	0.20155274606629844	0.19400037615320823	345.39632960161543	4714.149781175423	320.37449004812515	4372.638629243709
5.963303543967366	9501.89005668551	8981.108698789614	12630.273513002132	11768.30748347818	14113.449281293337	13090.875779428012	15474.88358957253	14307.947277833699	17764.193271439013	16362.620184524409	0.20155314408794345	0.1940007557283906	342.60577996683423	4704.238223601598	317.7861736736086	4363.446134344209
5.999235447657878	9510.134642325604	8988.902059918571	12641.242331201158	11778.527986164465	14125.709610587503	13102.24792733356	15488.329239351298	14320.37904872357	17779.63160549455	16376.840402262555	0.20155354928266342	0.19400114214419364	339.8303453225526	4694.244859996717	315.21187771615223	4354.177777913399
6.035383859143656	9518.361411051377	8996.678593422876	12652.1876602597	11788.726607946559	14137.943760425193	13113.595795085133	15501.74623659831	14332.784328438009	17795.03711889592	16391.03038785426	0.2015539617801472	0.19400153552429467	337.0699634582561	4684.169457925484	312.65154447974055	4344.833344677929
6.071750082993084	9526.570214996313	9004.438159777841	12663.109307230361	11798.90316914157	14150.151516465694	13124.919183918302	15515.134347268857	14345.162900594536	17810.409544287915	16405.189895019692	0.20155438171243348	0.19400193599461146	334.3245723689033	4674.011785148643	310.10511645884253	4335.412619549781
6.108335431635222	9534.760905820549	9012.180619015735	12674.00707860299	11809.05748954402	14162.332663762767	13136.217894507876	15528.493336672243	14357.514548213647	17825.748613597967	16419.318676817933	0.201554809213954	0.1940023436833452	331.5941102525976	4663.771609617863	307.5725363366655	4325.915387625806
6.145141225407182	9542.933334709798	9019.905830724874	12684.880780304484	11819.189388425728	14174.486986764872	13147.491726968059	15541.822969472338	14369.839053719312	17841.05405803727	16433.41648564796	0.20155524442157682	0.19400275872101946	328.8785155105288	4653.448699480388	305.0537469846313	4316.341434189584
6.182168792601758	9551.087352374672	9027.613654049062	12695.730217699116	11829.298684536128	14186.614269315969	13158.740480853274	15555.123009688785	14382.13619894012	17856.325608102612	16447.48307325038	0.20155568747465064	0.1940031812405235	326.17772674930166	4643.042823129799	302.5486914649082	4306.690544758458
6.2194194695153895	9559.222809049761	9035.303947686787	12706.555195588571	11839.385196102343	14198.714294655996	13169.963955158564	15568.39322069787	14394.405765110077	17871.56299357782	16461.51819070871	0.20155613851504958	0.19400361137715602	323.49168277563876	4632.553749143146	300.05731302543427	4296.962505028583
6.256894600496366	9567.339554492703	9042.976569890443	12717.355518211987	11849.448740829259	14210.786845421355	13181.16194832011	15581.633365233412	14406.647532869421	17886.765943535236	16475.52158845077	0.20155659768721965	0.19400404926866618	320.82032260057167	4621.981246356852	297.57955510367174	4287.1571009410545
6.294595537993358	9575.43743798347	9050.631378465723	12728.130989246316	11859.48913589989	14222.831703645776	13192.33425821601	15594.843205388053	14418.86128226585	17901.934186337723	16489.493016250482	0.20155706513822458	0.1940044950553021	318.1635854365013	4611.325083837379	295.115361324104	4277.274118660018
6.332523642604218	9583.516308323282	9058.268230770707	12738.8814118062	11869.506197975303	14234.848650760658	13203.48068216665	15608.022502613978	14431.046792755165	17917.06744963992	16503.432223229047	0.2015575410177938	0.19400494887985265	315.5214106962958	4600.585030885879	292.66467549692607	4267.3133445689455
6.370680283125076	9591.576013833865	9065.886983715223	12749.60658844433	11879.499743194994	14246.837467595939	13214.601016935474	15621.171017724255	14443.203843202515	17932.165460390297	16517.338957856824	0.20155802547837182	0.19400541088769513	312.8937379962299	4589.760857086629	290.2274416210421	4257.274565321859
6.40906683659976	9599.616402356502	9073.487493760054	12760.306321151586	11889.469587177044	14258.797934380727	13225.695058729641	15634.288510893879	14455.332211883384	17947.227944832855	16531.21296795488	0.2015585186751658	0.19400588122684248	310.28050715170684	4578.852332274895	287.8036038807477	4247.1575678167865
6.447684688369473	9607.637321251117	9081.069616916155	12770.980411357179	11899.415545018292	14270.729830743954	13236.762603200632	15647.37474166088	14467.43167648462	17962.254628508912	16545.05400069666	0.20155902076619656	0.19400636004799135	307.68165817821864	4567.8592265527695	285.39310664561344	4236.962139203213
6.486535232122802	9615.638617395345	9088.633208743888	12781.628659928883	11909.337431294596	14282.632935715133	13247.803445444955	15660.42946892753	14479.502014105543	17977.245236259	16558.861802609663	0.2015595319123494	0.19400684750456926	305.09713129128795	4556.781310306862	282.99589447074686	4226.688066901639
6.525619869945995	9623.6201371836	9096.178124352215	12792.25086717321	11919.235060061032	14294.507027725074	13258.81738000485	15673.452450961537	14491.54300125904	17992.199492224747	16572.636119577255	0.2015600522774279	0.19400734375278558	302.52686690579867	4545.618354219012	280.61191209653043	4216.3351386128925
6.564940012373588	9631.581726526161	9103.704218397937	12802.846832835696	11929.108244852188	14306.351884606709	13269.804200869063	15686.443445397306	14503.554413872791	18007.117119850915	16586.376696840456	0.20156058202820323	0.19400784895168216	299.9708056356176	4534.370129265357	278.2411044477776	4205.9031423195265
6.604497078439295	9639.523230848175	9111.211345084863	12813.416356101061	11938.956798682386	14318.167283595809	13280.763701473521	15699.402209237185	14515.536027290373	18021.997841887325	16600.08327899976	0.20156112133447215	0.1940083632631843	297.4288882925466	4523.036406727973	275.88341663309257	4195.3918662942015
6.644292495727218	9647.444495088721	9118.69935816301	12823.959235593515	11948.780534045962	14329.953001331858	13291.695674702187	15712.328498852794	14527.487616272514	18036.841380390964	16613.75561001703	0.2015616703691092	0.1940088868521533	294.9010558865557	4511.616958204191	273.53879394507385	4184.801099111326
6.684327700423376	9655.345363699818	9126.168110927778	12834.475269376979	11958.579262917554	14341.708813858831	13302.599912887774	15725.222069986334	14539.408954998304	18051.647456728046	16627.393433217432	0.20156222930812387	0.1940094198864389	292.3872496256954	4500.111555625685	271.2071818598197	4174.130629660096
6.724604137367524	9663.22568064547	9133.617456219139	12844.964254955403	11968.352796752411	14353.434496626156	13313.476207812666	15738.082677752007	14551.299817066529	18066.415791576244	16640.996491291437	0.20156279833071628	0.19400996253693548	289.887410913856	4488.519971241709	268.8885260358802	4163.380247139372
6.76512326010531	9671.085289400575	9141.047246420741	12855.425989272946	11978.100946486638	14365.129824489404	13324.324350709623	15750.910076637309	14563.159975496865	18081.14610492673	16654.56452629673	0.20156337761933732	0.19401051497763577	287.401481352048	4476.841977650765	266.5827723139373	4152.549741070718
6.805886530940724	9678.924032950024	9148.457333459126	12865.8602687144	11987.823522537594	14376.794571711427	13335.14413226276	15763.704020504612	14574.989202731322	18095.838116086605	16668.097279660407	0.20156396735974583	0.19401107738568757	284.92940273793647	4465.0773478099145	264.28986671744497	4141.638901320286
6.846895420988873	9686.741753787579	9155.847568802816	12876.266889105387	11997.52033480416	14388.428511963095	13345.935342608356	15776.46426259251	14586.787270635532	18110.49154368105	16681.594492180975	0.2015645677410696	0.1940116499414511	282.4711170636874	4453.225855019875	262.00975545091205	4130.647518086247
6.888151410229076	9694.538293914893	9163.217803461463	12886.645645712739	12007.19119266711	14400.031418324346	13356.697771335794	15789.190555517374	14598.553950500189	18125.106105655763	16695.055904030567	0.2015651789558657	0.19401223282855784	280.026566518005	4441.28727297252	259.74238490048447	4119.575381930452
6.92965598755826	9702.31349484043	9170.567887984982	12896.996333244824	12016.835904989466	14411.603063285174	13367.4312074885	15801.882651274927	14610.289013042475	18139.68151927933	16708.48125475714	0.20156580120018408	0.1940128262339696	277.59569348199875	4429.261375698261	257.48770163115114	4108.422283739783
6.971410650844719	9710.067197578297	9177.897672462528	12907.318745851728	12026.454280116735	14423.143218746414	13378.135439564712	15814.540301241597	14621.992228407347	18154.217501145475	16721.870283286502	0.20156643467363075	0.19401343034803836	275.1784405328799	4417.147937648464	255.24565238997457	4097.188014802057
7.01341690698215	9717.799242647374	9185.207006521814	12917.612677125915	12036.04612587755	14434.651656021157	13388.8102555188	15827.163256176495	14633.663366169389	18168.71376717599	16735.22272792504	0.20156707957943082	0.19401404536456954	272.7747504414874	4404.946733665187	253.01618410390802	4085.872366779018
7.055676271944047	9725.509470069972	9192.49573932795	12927.877920102255	12045.61124958375	14446.128145835364	13399.455442761897	15839.751266222662	14645.302195333923	18183.17003262279	16748.538326361595	0.20156773612449663	0.19401467148088258	270.3845661706582	4392.657538977917	250.79924387767096	4074.475131693296
7.098190270838397	9733.197719370875	9199.76371958268	12938.114267258627	12055.149458030999	14457.572458329274	13410.070788163148	15852.304080909016	14656.908484338868	18197.58601207087	16761.816815670147	0.20156840451949257	0.19401530889787694	268.0078308773809	4380.280129249208	248.5947789963102	4062.996101982426
7.1409604379627405	9740.86382957614	9207.010795523334	12948.321510516183	12064.660557499084	14468.984363058264	13420.656078050635	15864.821449151936	14668.482001056165	18211.961419440766	16775.057932312113	0.20156908497890594	0.19401595782009554	265.64448790971073	4367.814280547667	246.40273692260962	4051.435070474632
7.183988316859528	9748.50763921193	9214.236814921904	12958.499441239785	12074.144353752352	14480.363628994104	13431.211098212478	15877.303119257018	14680.02251279345	18226.29596799133	16788.261412138865	0.20156977772111317	0.19401661845579266	263.2944808083994	4355.259769385681	244.22306529752677	4039.7918304116465
7.227275460371831	9756.128986303373	9221.44162508405	12968.647850238385	12083.600652040152	14491.710024526017	13441.735633897903	15889.748838920876	14691.52978629569	18240.58937032247	16801.426990394244	0.20157048296845365	0.1940172910169993	260.95775330491597	4342.6163727105595	242.0557119398727	4028.066175456159
7.270823430699384	9763.727708373373	9228.625072848126	12978.766527765476	12093.029257097276	14503.023317461888	13452.229469818365	15902.158355232948	14703.003587746894	18254.841338377948	16814.554401717167	0.20157120094729894	0.1940179757195934	258.6342493214179	4329.883867916651	239.90062484450755	4016.257899685297
7.31463379945495	9771.303642441319	9235.787004584103	12988.855263519405	12102.429973144328	14514.303275029382	13462.692390148586	15914.531414677263	14714.443682771727	18269.0515834482	16827.643380144138	0.20157193188812822	0.19401867278336965	256.3239129706053	4317.062032859772	237.75775218373747	4004.3667976222932
7.358708147721062	9778.856625021988	9242.927266192648	12998.913846643978	12111.802603888329	14525.549663877247	13473.124178527856	15926.867763134507	14725.849836437428	18283.219816173387	16840.69365911213	0.2015726760256026	0.19401938243210964	254.02668855511	4304.150645868387	235.62704230629606	3992.3926642416045
7.403048066107065	9786.386492124173	9250.045703103977	13008.942065728741	12121.146952523037	14536.762250076468	13483.524618061067	15939.16714588374	14737.221813255432	18297.345746546205	16853.704971461113	0.2015734335986396	0.19402010489365554	251.74252056633122	4291.149485737551	233.5084437353653	3980.335294951219
7.447655154806527	9793.893079249478	9257.142160276868	13018.939708809516	12130.462821729525	14547.940799121554	13493.893491319954	15951.429307604489	14748.559377183294	18311.42908391502	16866.677049436927	0.20157420485049302	0.1940208403999838	249.47135368533782	4278.05833176896	231.40190517090377	3968.1944856452756
7.49253102365499	9801.37622139103	9264.216482197562	13028.906563368895	12139.750013676661	14559.085075931882	13504.23058034439	15963.653992378748	14759.862291626534	18325.46953698697	16879.609624694167	0.20157499002882973	0.19402158918727924	247.21313278086018	4264.876963741612	229.30737548699835	3955.9700326756574
7.537677292188054	9808.835753032092	9271.26851287862	13038.842416336582	12149.008330021525	14570.194844852856	13514.53566664348	15975.840943692861	14771.13031944042	18339.466813830964	16892.50242829889	0.2015757893858104	0.1940223514960123	244.96780290929019	4251.605161945801	227.22480373174767	3943.6617328752764
7.583095589699846	9816.271508144848	9278.298095857914	13048.747054090054	12158.237571910055	14581.269869657415	13524.808531196975	15987.98990443983	14782.363222932077	18353.420621881098	16905.355190731785	0.2015766031781725	0.19402312757101797	242.73530931546702	4238.24270720128	225.15413912790245	3931.2693835757673
7.628787555301809	9823.683320188917	9285.305074197378	13058.620262454899	12167.437539977449	14592.309913547282	13535.048954456457	16000.100616921207	14793.560763862273	18367.330667939732	16918.167641890977	0.2015774316673114	0.19402391766157337	240.51559742892277	4224.789380818605	223.09533107001334	3918.7927825800143
7.674754837981857	9831.071022110007	9292.28929048188	13068.461826705328	12176.60803434869	14603.31473915428	13545.25671634662	16012.172822849276	14804.722703447422	18381.196658180797	16930.939511095068	0.2015782751193669	0.19402472202147955	238.30861286720028	4211.244964673184	221.04832912702113	3906.2317282245494
7.720999096663877	9838.434446338573	9299.250586818132	13078.271531564833	12185.748854639214	14614.284108541957	13555.431596266764	16024.206263349402	14815.84880236177	18395.01829815338	16943.670527086404	0.20157913380530829	0.19402554090914367	236.11430143329198	4197.609241173603	219.0130830402195	3893.5860193590634
7.767522000267617	9845.773424788284	9306.188804833371	13088.0491612065	12194.8597999553	14625.217783206755	13565.57337309199	16036.200678962028	14826.93882073926	18408.795292784896	16956.360418034026	0.20158000800102346	0.194026374587662	233.9326091153198	4183.88199328538	216.98954272273113	3880.8554553557187
7.814325227768903	9853.087788854667	9313.103785674273	13097.79449925375	12203.94066889479	14636.115524079736	13575.681825174726	16048.155809645174	14837.992518175844	18422.527346384864	16969.00891153711	0.20158089798740714	0.19402722332490682	231.76348208641866	4170.06300453376	214.97765825875103	3868.039836113341
7.861410468260233	9860.377369413492	9319.995370005565	13107.507328780646	12212.991259547465	14646.977091527784	13585.756730345945	16060.071394776469	14849.009653731384	18436.214162648146	16981.615734627925	0.20158180405045265	0.19402808739361224	229.60686670258292	4156.1520589971915	212.97737990296446	3855.1389620648697
7.908779421011744	9867.641996819346	9326.863398008858	13117.187432312587	12222.011369495747	14657.802245355286	13595.797865916744	16071.947173155668	14859.989985931963	18449.855444658773	16994.18061377538	0.20158272648134376	0.1940289670714622	227.46270950572216	4142.148941372987	210.98865808261326	3842.1526342304423
7.956433795532517	9874.881500904114	9333.707709381386	13126.834591826864	12231.00079581531	14668.590744805677	13605.805008679816	16083.782883007068	14870.933272772148	18463.450894893656	17006.7032748884	0.20158366557655139	0.19402986264118116	225.33095721976133	4128.0534369261	209.01144339347957	3829.0806541629136
8.004375311632296	9882.095710975316	9340.528143334594	13136.448588753134	12239.959335075551	14679.342348562863	13615.77793491077	16095.578261981775	14881.839271717095	18477.000215226173	17019.183443319216	0.20158462163792684	0.19403077439062666	223.21155675098998	4113.865331520326	207.04568660078803	3815.92282398697
8.052605699483543	9889.28445581457	9347.324538592879	13146.029203974036	12248.886783340282	14690.056814752923	13625.716420369787	16107.33304716026	14892.707739704916	18490.50310693007	17031.62084386697	0.20158559497280143	0.19403170261288058	221.10445518844062	4099.584411634598	205.09133863972966	3802.6789464172907
8.101126699683881	9896.447563675934	9354.09673339219	13155.576217825746	12257.782936168296	14700.733900945612	13635.620240303044	16119.04697505483	14903.538433148979	18503.9592706833	17044.015200781207	0.20158658589408668	0.19403264760634623	219.0095998031611	4085.21046437975	203.14835061406484	3789.3488247585483
8.149940063318896	9903.58486228431	9360.84456547873	13165.089410098653	12266.647588614074	14711.373364156156	13645.489169444369	16130.719781612272	14914.33110794035	18517.368406572074	17056.36623776561	0.20158759472037413	0.1940336096748437	216.9269380469632	4070.743277485948	201.21667379551218	3775.9322629086673
8.199047552025359	9910.69617883363	9367.567872107385	13174.568560037773	12275.480535228244	14721.97496084669	13655.322982016687	16142.351202216225	14925.08551945003	18530.73021409464	17068.673677981467	0.2015886217760398	0.19403458912771013	214.8564175515785	4056.1826393110678	199.29625962293358	3762.4290653648786
8.248450938054788	9917.781339985217	9374.266490040398	13184.013446343472	12284.281570058352	14732.5384469281	13665.121451733694	16153.940971689985	14935.801422531506	18544.04439216552	17080.93724405154	0.2015896673913501	0.19403558627989764	212.7979861300555	4041.528338883538	197.38705970314913	3748.83903725259
8.298152004337403	9924.840171866006	9380.940255545882	13193.423847172045	12293.05048664946	14743.06357776167	13674.88435180146	16165.488824299106	14946.478571523217	18557.310639119594	17093.156658063832	0.2015907319025675	0.19403660145207802	210.75159177399473	4026.780165873468	195.48902580924914	3735.1619843174703
8.348152544546481	9931.872500066724	9387.589004396285	13202.799540136297	12301.787078044763	14753.55010816079	13684.611454920072	16176.994493754077	14957.11672025103	18570.528652716264	17105.331641575413	0.20159181565206	0.19403763497074575	208.71718265514937	4011.9379106373526	193.60210988114704	3721.397712948732
8.398454363163072	9938.878149640123	9394.212571866903	13212.140302306212	12310.491136786322	14763.997792392835	13694.302533285334	16188.457713213184	14967.715622030855	18583.69813014383	17117.461915616397	0.20159291898841397	0.19403868716832348	206.69470712324255	3997.001364204567	191.72626402415335	3707.5460301754065
8.449059275541144	9945.85694509903	9400.810792734304	13221.445910209506	12319.162454915646	14774.406384180778	13703.957358590422	16199.878215285162	14978.275029671175	18596.8187680237	17129.547200693843	0.20159404226654523	0.19403975838327062	204.68411370465765	3981.970318260137	189.8614405078988	3693.606743661221
8.49996910797308	9952.808710414447	9407.383501274653	13230.716139832222	12327.800823974314	14784.77563670502	13713.575702027527	16211.255732032021	14988.794695475617	18609.890262414738	17141.587216795742	0.2015951858478152	0.19404084896019352	202.68535110607627	3966.844565245323	188.00759176875	3679.5796617711894
8.551185697755594	9959.733269013766	9413.930531262316	13239.9507666196	12336.406035004908	14795.105302605496	13723.157334289881	16222.589994972215	14999.274371245925	18622.912308818122	17153.58168339544	0.20159635010014806	0.1940419592499564	200.69836820903583	3951.6238982696086	186.1646704058512	3665.4645935143344
8.602710893256043	9966.630443778507	9420.451715967885	13249.14956547631	12344.977878551288	14805.395133983053	13732.70202557309	16233.880735083068	15009.713808284192	18635.884602181286	17165.530319455283	0.20159753539815087	0.19404308960979585	198.7231140716467	3936.3081111595966	184.33262918225955	3651.261348580476
8.654546553979111	9973.500057042582	9426.946888156781	13258.312310767491	12353.51614465967	14815.644882401812	13742.209545577347	16245.127682804228	15020.112757396098	18648.806836903103	17177.43284343138	0.2015987421232342	0.1940442404034378	196.75953792894143	3920.8969984920695	182.51142102535232	3636.9697373770177
8.706694550633951	9980.341930590037	9433.41588008734	13267.438776319132	12362.020622879061	14825.854298890736	13751.679663508967	16256.330568040345	15030.47096889336	18661.678706838207	17189.28897327753	0.2015999706637371	0.19404541200121295	194.8075891904591	3905.3903555609286	180.70099902433867	3622.589570986107
8.759156765201672	9987.155885653054	9439.858523509141	13276.528735418866	12370.491102262084	14836.023133945788	13761.112148082377	16267.48912016431	15040.78819259677	18674.499905301956	17201.098426449815	0.20160122141505235	0.19404660478018088	192.86721744085662	3889.78797841724	178.90131643085624	3608.120661207009
8.811935091003267	9993.941742909723	9446.274649661147	13285.581960816506	12378.927371365595	14846.151137531733	13770.50676752186	16278.603068020204	15051.06417783892	18687.2701250751	17212.860919910858	0.20160249477975523	0.19404781912424876	190.938372438628	3874.089663856197	177.11232665852003	3593.562820556108
8.865031432767935	10000.699322481918	9452.664089269922	13294.598224724794	12387.329218251454	14856.23805908421	13779.863289563562	16289.672139926575	15061.298673467243	18699.989058408824	17224.57617013446	0.20160379116773577	0.19404905542429945	189.02100411691936	3858.2952094571665	175.333983282806	3578.915862293914
8.918447706701835	10007.428443933057	9459.026672547743	13303.577298820057	12395.696430487245	14866.283647511764	13789.181481457357	16300.696063679561	15071.491427846935	18712.65639702971	17236.243893110146	0.20160511099632794	0.19405031407831533	187.11506258169538	3842.404413569253	173.56624003924662	3564.179600399453
8.972185840557227	10014.128926265757	9465.362229190667	13312.518954242792	12404.028795146924	14876.287651197812	13798.461109968743	16311.674566556116	15081.64218886392	18725.27183214471	17247.863804347733	0.20160645469045071	0.1940515954915107	185.22049811042962	3826.4170753043145	171.8090508234891	3549.353849597741
9.02624777370205	10020.800587919532	9471.67058837655	13321.422961598348	12412.326098811545	14886.249818002681	13807.70194138083	16322.60737531724	15091.750703927873	18737.835054446285	17259.435618882046	0.20160782268274252	0.1940529000764608	183.33726115501486	3810.332994614262	170.062369692605	3534.43842540076
9.080635457189915	10027.443246768522	9477.951578763184	13330.289090957756	12420.588127570141	14896.169895265937	13816.903741496462	16333.494216211535	15101.816719975519	18750.345754117865	17270.95905127791	0.20160921541370236	0.19405422825323837	181.4653023375431	3794.151972226333	168.32615086146689	3519.433144056704
9.135350853830497	10034.056720118842	9484.205028486054	13339.117111858093	12428.81466702017	14906.047629808107	13826.066275639934	16344.334814978194	15111.839983473405	18762.80362083869	17282.433815634602	0.20161063333183435	0.19405558044954854	179.60457245106227	3777.8738096849993	166.60034870410163	3504.3378225937486
9.190395938260405	10040.64082470634	9490.430765156456	13347.90679330346	12437.005502268528	14915.88276793321	13835.189308659345	16355.128896850802	15121.820240421432	18775.20834378962	17293.859625591198	0.20161207689379226	0.19405695710086868	177.75502245977987	3761.4983093696646	164.88491775358852	3489.152278840076
9.245772697014415	10047.195376693875	9496.62861585921	13356.657903765408	12445.160417932068	14925.6750554306	13844.272604928427	16365.876186560501	15131.757236355794	18787.559611658253	17305.23619433123	0.20161354656452943	0.19405835865058912	175.91660349693848	3745.025274472777	163.17981269973097	3473.8763313945383
9.301483128597186	10053.720191668843	9502.798407150576	13365.370211183736	12453.27919813843	14935.424237577361	13853.315928348726	16376.57640833965	15141.650716352378	18799.8571126446	17316.563234587928	0.20161504281744827	0.19405978555015843	174.089266866853	3728.454509070143	161.48498839094827	3458.50979968952
9.357529243555355	10060.215084640546	9508.939965056066	13374.043482967194	12461.36162652684	14945.130059140516	13862.319042351775	16387.22928592543	15151.500425030139	18812.100534466765	17327.840458649414	0.20161656613455545	0.19406123825923077	172.27296404202934	3711.785818072036	159.80039983235474	3443.0525039606728
9.413913064550128	10066.67987003744	9515.053115068094	13382.67748599406	12469.40748624872	14954.792264379174	13871.281709901119	16397.834542563338	15161.306106554282	18824.28956436649	17339.06757836378	0.20161811700661883	0.19406271724581334	170.46764666197123	3695.0190072273836	158.12600218392618	3427.504265241325
9.47063662643026	10073.114361704358	9521.137682143652	13391.271986612772	12477.41655996844	14964.410597046755	13880.203693494443	16408.391901010797	15171.06750463968	18836.423889114885	17350.24430514434	0.2016196959333271	0.1940642229864202	168.67326653539203	3678.1538831838407	156.4617507627554	3411.864905418828
9.527701976305488	10079.518372899793	9527.19349070204	13399.826750642738	12485.388629864156	14973.984800393466	13889.0847551659	16418.901083541008	15180.784362554434	18848.503195018453	17361.370349975212	0.2016213034234507	0.19406575596622763	166.8897756394581	3661.190253498964	154.80760104225192	3396.1342472443357
9.585111173620431	10085.89171629304	9533.220364622435	13408.341543374981	12493.323477628548	14983.514617168566	13897.9246564883	16429.36181194672	15190.45642312335	18860.52716792504	17372.445423416688	0.20162293999501044	0.19406731667923066	165.11712611548137	3644.127926570829	153.16350864851847	3380.312114273198
9.642866290228868	10092.234203961072	9539.218127241273	13416.816129572586	12501.220884469361	14992.999789622481	13906.72315857511	16439.77380754373	15200.083428731232	18872.495493229522	17383.469235610526	0.20162460617544378	0.1940689056284052	163.35527027200442	3626.9667117167264	151.5294293629122	3364.3983309399337
9.700969410468568	10098.5456473858	9545.186601349924	13425.250273471656	12509.0806311104	15002.440059509496	13915.480022083035	16450.13679117511	15209.665121326765	18884.40785588034	17394.44149628589	0.20162630250177807	0.1940705233258715	161.60416058466944	3609.7064192006364	149.90531912186998	3348.3927225745283
9.75942263123647	10104.825857450895	9551.125609192031	13433.643738781833	12516.902497792174	15011.835168089998	13924.19500721413	16460.450483214925	15219.201242426012	18896.263940385503	17405.361914764897	0.20162802952080386	0.19407217029306006	159.86374969228928	3592.3468601657078	148.29113401347422	3332.29511535028
9.818228062064373	10111.07464443862	9557.03497246083	13441.996288686889	12524.686264272548	15021.184856132819	13932.867873718065	16470.71460357211	15228.691533115989	18908.06343081878	17416.23019996826	0.20162978778925425	0.19407384706088235	158.1339903985936	3574.887846694328	146.68683027899533	3316.1053363340907
9.877387825195074	10117.291818026728	9562.914512296513	13450.307685845455	12532.431709827573	15030.488863917795	13941.49838089454	16480.92887169458	15238.135734058498	18919.806010826178	17427.046060421275	0.2016315778739864	0.19407555416990382	156.41483567222895	3557.3291918272153	145.09236431264435	3299.8232135027647
9.936904055658934	10123.477187285172	9568.764049283476	13458.577692391673	12540.138613252213	15039.746931238209	13950.08628759561	16491.09300657328	15247.53358549386	18931.49136363243	17437.809204259716	0.2016334003521655	0.19407729217051925	154.70623864486697	3539.6707095475867	143.50769266045245	3283.44857574068
9.996778901350961	10129.630560672793	9574.583403447514	13466.806069935816	12547.80675286107	15048.958797403264	13958.63135222809	16501.206726746223	15256.884827244732	18943.119172047474	17448.519339235823	0.20163525581145192	0.1940790616231323	153.0081526111171	3521.912214798387	141.93277201949968	3266.9812528416514
10.05701452310831	10135.751746033913	9580.372394252927	13474.99257956491	12555.435906489101	15058.124201240624	13967.133332755915	16511.269750302705	15266.189198719947	18954.68911847315	17459.17617272442	0.20163714485019577	0.19408086309833883	151.3205310280464	3504.0535234916024	140.36755923755118	3250.4210755187087
10.117613094788254	10141.840550594858	9586.13084059959	13483.13698184337	12563.025851492335	15067.242881098917	13975.591986702555	16521.28179488744	15275.446438918407	18966.200884909853	17469.77941172902	0.2016390680776286	0.19408269717711246	149.643327513666	3486.0944524998777	138.81201131257694	3233.767875419464
10.178576803346665	10147.896780960387	9591.85856081993	13491.239036813557	12570.576364748566	15076.314574850256	13984.007071153486	16531.242577704787	15284.656286432999	18977.654152963347	17480.328762888086	0.2016410261140644	0.1940845644509932	147.97649584872124	3468.0348197165877	137.2660853932466	3217.02148515312
10.239907848916916	10153.92024311018	9597.555372675963	13499.298503996564	12578.087222658205	15085.33901989304	13992.378342758739	16541.15181552324	15293.818479454765	18989.0486038519	17490.82393248156	0.20164301959109993	0.19408646552228134	146.31998997431947	3449.8744440204464	135.7297387770086	3200.18173826579
10.301608444889292	10159.910742395004	9603.221093356025	13507.315142392608	12585.558201144808	15094.315953154291	14000.705557735235	16551.009224679547	15302.932755776726	19000.383918412976	17501.26462643701	0.2016450491518227	0.19408840100423363	144.67376399082423	3431.613145279698	134.20292890953715	3183.248469258193
10.363680817990868	10165.86808353301	9608.855539471655	13515.288710481751	12592.989075655885	15103.245111092489	14008.98847186943	16560.814521083266	15311.998852798106	19011.659777110566	17511.65055033633	0.20164711545101965	0.19409037152126246	143.03777215936861	3413.250744399149	132.68561338570726	3166.2215136140585
10.426127208365882	10171.792070605876	9614.45852705431	13523.218966224453	12600.379621163593	15112.126229700145	14017.226840519814	16570.567420221167	15321.016507528479	19022.875860042295	17521.981409422315	0.20164921915538947	0.19409237770914137	141.41196889974526	3394.7870633048005	131.17774994812498	3149.100707803853
10.488949869656532	10177.682507054862	9620.029871552038	13531.105667062184	12607.729612165436	15120.959044506533	14025.420418619533	16580.267637161836	15329.985456591963	19034.031846946822	17532.256908605374	0.2016513609437635	0.19409442021521006	139.79630878996977	3376.2219249424525	129.6792964860797	3131.8858892638236
10.552151069084381	10183.539195676714	9625.56938782599	13538.948569917862	12615.038822684859	15129.743290580322	14033.568960678833	16589.91488656006	15338.905436231362	19045.12741721105	17542.476752470193	0.20165354150732404	0.19409649969858728	138.1907465665572	3357.5551533149555	128.1902110359515	3114.576896438375
10.615733087532126	10189.361938619679	9631.07689014703	13546.747431196587	12622.307026272065	15138.478702532422	14041.672220787865	16599.508882661663	15347.776182312648	19056.16224987785	17552.640645282794	0.20165576154983117	0.19409861683038626	136.5952371237363	3338.7865734854713	126.71045178100758	3097.173568794504
10.679698219625935	10195.150537379213	9636.55219219211	13554.502006786057	12629.533996004597	15147.165014518689	14049.729952619211	16609.049339308076	15356.597430329168	19067.136023653544	17562.748290997406	0.2016580217878533	0.19410077229393155	135.00973551163042	3319.9160115518607	125.23997704911744	3079.675746782217
10.744048773818252	10200.904792793668	9641.995107040602	13562.21205205708	12636.719504487957	15155.801960242614	14057.741909430499	16618.535969941004	15365.368915406045	19078.048416915524	17572.799393263453	0.20166032295099992	0.19410296678498556	133.43419693746546	3300.943294698838	123.77874531407724	3062.08327189181
10.808787072471103	10206.624505040007	9647.405447170639	13569.877321864196	12643.86332385638	15164.389272958306	14065.707844067208	16627.96848760736	15374.090372304705	19088.89910772025	17582.793655432873	0.20166266578215997	0.19410520101197118	131.8685767645802	3281.8682512002997	122.32671519499854	3044.3959866622463
10.87391545193992	10212.309473629273	9652.783024455279	13577.497570546115	12650.965225773401	15172.926685473198	14073.62750896534	16637.346604964037	15382.76153542738	19099.687773811067	17592.73078056731	0.20166505103774549	0.19410747569620831	130.31283051069477	3262.690710393712	120.88384545425652	3026.6137346467003
10.93943626265785	10217.959497401967	9658.12765015857	13585.072551926149	12658.024981432429	15181.413930150879	14081.500656154038	16646.670034282746	15391.382138821522	19110.41409262611	17602.61047144535	0.20166747948793792	0.1941097915721457	128.7669138484198	3243.4105027187616	119.45009499801381	3008.7363604502752
11.00535186922059	10223.57437452343	9663.439134931614	13592.60201931273	12665.042361557438	15189.850738914021	14089.327037258454	16655.938487455012	15399.951916184535	19121.077741306544	17612.43243057007	0.20166995191693976	0.19411214938760224	127.23078260528564	3224.027459740173	118.02542287674441	2990.7637097649276
11.071664650471687	10229.153902479116	9668.717288808557	13600.08572549994	12672.017136403616	15198.236843247316	14097.106403502547	16665.151675997302	15408.470600868459	19131.67839670487	17622.196360176647	0.2016724691232321	0.19411454990401064	125.70439276187972	3204.5414141146466	116.60978828261432	2972.6956293182448
11.138376999588447	10234.697878069595	9673.9619212023	13607.523422767772	12678.94907575779	15206.571974200255	14104.838505711708	16674.309311055844	15416.937925884526	19142.215735392994	17631.901962239794	0.20167503191983285	0.19411699389666862	124.18770045116253	3184.9521996136755	115.20315054996172	2954.531966915354
11.205491324168262	10240.206097405648	9679.17284090037	13614.91486288265	12685.837948939141	15214.855862390139	14112.523094315744	16683.411103411912	15425.353623908031	19152.68943367087	17641.548938481636	0.20167764113456577	0.19411948215498867	122.68066195993742	3165.259651166387	113.80546915552986	2936.272571465466
11.273010046315514	10245.67835590322	9684.349856060566	13622.259797097868	12692.68352479976	15223.088238005133	14120.159919351652	16692.456763487047	15433.717427283182	19163.099167575056	17651.1369903796	0.20168029761032935	0.19412201548275948	121.18323372642044	3145.46360482648	112.41670371714281	2917.917292959057
11.340935602728974	10251.114448278133	9689.492774206485	13629.557976153868	12699.485571725128	15231.268830807065	14127.7487304665	16701.446001348162	15442.029068027874	19173.444612887288	17660.665819174228	0.20168300220537322	0.19412459469840718	119.69537233964365	3125.5638977834024	111.03681399280322	2899.465982479509
11.409270444789758	10256.514168540834	9694.601402223028	13636.809150278625	12706.243857634678	15239.397370134553	14135.289276920235	16710.37852671289	15450.288277838637	19183.725445143253	17670.135125877274	0.20168575579357895	0.19412722063526286	118.2170345402119	3105.560368394945	109.66575988096884	2880.9184922240674
11.478017038649782	10261.87730999095	9699.67554635175	13644.013069187997	12712.958149982305	15247.473584905983	14142.781307588692	16719.254048954936	15458.494788095637	19193.94133964154	17679.544611279853	0.20168855926474463	0.19412989414183615	116.74817721861473	3085.452856172342	108.30350141995586	2862.2746755080298
11.547177865320764	10267.203665211775	9704.715012186149	13651.169482086021	12719.628215756866	15255.49720362255	14150.224570966426	16728.072277109484	15466.648329867687	19204.0919714526	17688.893975960702	0.2016914135248785	0.19413261608209276	115.28875741518277	3065.241201800294	106.94999878674571	2843.5343867614865
11.616755420763786	10272.493026064589	9709.719604666827	13658.278137665195	12726.253821482644	15263.467954371334	14157.618815169686	16736.832919878663	15474.74863391733	19214.177015427853	17698.18292029451	0.20169431949649394	0.19413538733573713	113.83873232007318	3044.9252471583895	105.60521229800361	2824.697481571231
11.686752215979308	10277.745183682939	9714.68912807659	13665.3387841068	12732.834733219875	15271.385564828453	14164.963787939483	16745.535685637144	15482.795430706052	19224.196146209048	17707.411144460486	0.20169727811891208	0.19413820879849925	112.39805927085399	3024.504835277796	104.26910240734287	2805.763816632796
11.75717077709787	10282.959928466595	9719.623386035295	13672.351169080956	12739.370716565007	15279.249762261934	14172.259236644308	16754.180282437497	15490.788450399263	19234.149038237316	17716.578348450697	0.20170029034856937	0.1941410813824299	110.96669575403212	3003.9798104083166	102.9416297065327	2786.7332498044707
11.82801364547121	10288.137050075758	9724.522181494855	13679.315039747113	12745.861536651366	15287.060273535191	14179.504908283474	16762.766418016196	15498.727422871876	19244.035365763073	17725.684232079097	0.2017033571593306	0.19414400601619902	109.54459940391826	2983.350018004887	101.62275492498884	2767.605640110094
11.899283377763982	10293.276337424664	9729.385316733826	13686.230142753948	12752.306958149326	15294.816825109841	14186.70054948987	16771.293799798972	15506.61207771331	19253.854802855207	17734.728494989973	0.20170647954280868	0.19414698364539906	108.13172800038592	2962.6153046935797	100.31243892748898	2748.380847705528
11.970982546046038	10298.377578675429	9734.212593352087	13693.096224239647	12758.706745266762	15302.519143048996	14193.845906533097	16779.76213490675	15514.442144232957	19263.607023410972	17743.710836667036	0.2017096585086898	0.19415001523285483	106.72803947157809	2941.7755183666013	99.01064271634095	2729.05873395456
12.043113737885237	10303.440561231662	9739.00381226541	13699.913029832116	12765.060661749505	15310.16695302057	14200.940725322644	16788.171130161554	15522.21735146575	19273.291701165974	17752.63095644252	0.20171289508506307	0.19415310175894016	105.33349189042929	2920.830508104991	97.71732742860331	2709.6391613720916
12.115679556440844	10308.465071731769	9743.758773699681	13706.680304648839	12771.36847088143	15317.75998030019	14207.984751410722	16796.520492092142	15529.937428177358	19282.90850970376	17761.48855350605	0.20171619031875904	0.1941562442218997	103.94804347469471	2899.7801242107525	96.43245433617267	2690.121993655339
12.188682620557461	10313.450896042385	9748.477277185306	13713.397793297127	12777.62993548495	15325.297949774647	14214.977729995591	16804.80992694018	15537.602102869916	19292.457122466243	17770.28332691409	0.20171954527569302	0.19415944363817314	102.57165258846362	2878.6242182618007	95.15598484652583	2670.5070957187563
12.26212556485955	10318.397819251508	9753.159121551305	13720.065239874119	12783.844817921234	15332.7805859451	14221.919405924591	16813.03914066621	15545.211103787618	19301.93721276382	17779.01497559933	0.20172296104121432	0.1941627010427334	101.20427773891424	2857.362643045839	93.88788050055155	2650.794333655387
12.336011039846525	10323.30562566147	9757.804104919293	13726.682387966663	12790.012880090391	15340.207612930202	14228.809523697255	16821.2078389556	15552.764158922242	19311.348453785624	17787.683198380004	0.2017264387204626	0.19416601748942167	99.84587757734698	2835.995252617635	92.62810297294345	2630.9835747741163
12.41034171198835	10328.174098781874	9762.41202469742	13733.248980651422	12796.133883431776	15347.578754469552	14235.647827468541	16829.31572722486	15560.260996019006	19320.690518610154	17796.287693969665	0.20172997943873042	0.19416939405129705	98.49641089770012	2814.521902268287	91.37661407103587	2611.074687580578
12.485120263821853	10333.003021322213	9766.982677574013	13739.764760494596	12802.207588924028	15354.893733926734	14242.434061051852	16837.362510627594	15567.70134258213	19329.96308021565	17804.828160986708	0.20173358434183342	0.19417283182098585	97.15583663685538	2792.942448564805	90.1333757351822	2591.067541814875
12.560349394047481	10337.79217518457	9771.515859511339	13746.22946955204	12808.233757085412	15362.152274292906	14249.167967922453	16845.34789406105	15575.084925880916	19339.165811491148	17813.304297964445	0.2017372545964858	0.19417633191104236	95.8241138736339	2771.2567493398674	88.89835003751796	2570.962008433882
12.63603181762671	10342.54134145587	9776.011365738927	13752.642849368847	12814.21214797373	15369.35409818983	14255.8492912204	16853.271582172154	15582.41147295536	19348.298385246995	17821.715803360803	0.20174099139068521	0.19417989545431372	94.50120182825776	2749.4646636992693	87.67149918180075	2550.7579596326686
12.712170265880024	10347.250300400297	9780.468990747058	13759.004640979396	12820.142521186626	15376.49892787348	14262.477773754073	16861.133279364145	15589.68071062236	19357.360474226214	17830.06237556873	0.20174479593410044	0.19418352360431093	93.1870598623791	2727.566052041482	86.4527855032211	2530.4552688514814
12.78876748658549	10351.918831451216	9784.888528279835	13765.314584906911	12826.024635861446	15383.586485237176	14269.053158003144	16868.932689802845	15596.89236548151	19366.351751115362	17838.3437129261	0.20174866945847209	0.1941872175355907	91.88164747717383	2705.560776028782	85.24217146675801	2510.053810757585
12.865826244077915	10356.546713203217	9789.269771328301	13771.572421163299	12831.85825067537	15390.616491815052	14275.575186122007	16876.669517423277	15604.046163921274	19375.271888555988	17846.55951372627	0.20175261321801588	0.19419097844413893	90.58492431385093	2683.4486986170523	84.03961966770294	2489.5534612722695
12.943349319348618	10361.133723403735	9793.612512123267	13777.777889248688	12837.643123845293	15397.588668785336	14282.043599942896	16884.343465936116	15611.141832124991	19384.12055915589	17854.709476228352	0.20175662848983578	0.19419480754776489	89.29685015311406	2661.2296840697527	82.84509283072839	2468.9540975745767
13.0213395101458	10365.679638944748	9797.916542128167	13783.930728151206	12843.37901312789	15404.50273697389	14288.45814097933	16891.954238834493	15618.179096077232	19392.89743550088	17862.793298668035	0.2017607165743434	0.1941987060865028	88.01738491421565	2638.903597944416	81.65855380993162	2448.255598115269
13.099799631075467	10370.184235854073	9802.181652031526	13790.030676346412	12849.065675819378	15411.35841685742	14294.818550429294	16899.501539400546	15625.15768156986	19401.602190166297	17870.8106792681	0.20176487879568736	0.19420267532301855	86.74648865470954	2616.470307109412	80.47996558748127	2427.4578426023945
13.178732513703073	10374.647289286671	9806.407631739517	13796.077471796956	12854.702868755534	15418.155428567114	14301.124569178632	16906.985070712362	15632.077314208505	19410.234495729062	17878.761316249474	0.20176911650218837	0.19420671654302546	85.48412156956329	2593.929679739289	79.30929127361742	2406.5607120147906
13.258141006655675	10379.068573515568	9810.594270368112	13802.07085195189	12860.290348311326	15424.893491891811	14307.375937804274	16914.404535650607	15638.937719418742	19418.79402477942	17886.64490784201	0.20177343106678391	0.19421083105570858	84.23024399064889	2571.2815853175707	78.14649410596758	2385.564088611398
13.338027975724735	10383.447861922801	9814.741356235296	13808.010553746251	12865.827870400872	15431.572326281675	14313.572396577698	16921.759636905605	15645.738622452704	19427.28044993334	17894.46115229582	0.20177782388747864	0.19421502019415463	82.9848163866991	2548.5258946605027	76.99153744924115	2364.467855934985
13.418396303969553	10387.784926989994	9818.848676852907	13813.896313600288	12871.315190477004	15438.191650851462	14319.713685468163	16929.05007698419	15652.479748395403	19435.693443844586	17902.209747892368	0.2017822963878086	0.19421928531579244	81.74779936215782	2525.662479900755	75.84438479464734	2343.2718988177367
13.49924889182131	10392.079540288885	9822.916018918522	13819.727867418922	12876.752063531128	15444.751184384122	14325.799544146197	16936.275558216865	15659.160822171461	19444.032679217387	17909.89039295604	0.20178685001730695	0.19422362780283908	80.51915365677269	2502.691214494873	74.70499975905113	2321.9761033747345
13.580588657187745	10396.331472471476	9826.943168306901	13825.504950590815	12882.138244092655	15451.250645334114	14331.829711986817	16943.435782764718	15665.78156855151	19452.297828818762	17917.50278586548	0.20179148625198431	0.1942280490627571	79.2988401453913	2479.6119732372463	73.57334608523524	2300.5803570323624
13.662418535558457	10400.540493260238	9830.92991006158	13831.227297987793	12887.473486228819	15457.68975183107	14337.803928073141	16950.530452626852	15672.341712159117	19460.48856549159	17925.046625065526	0.20179620659481512	0.19423255052871666	78.08681983691349	2456.424632253591	72.4493876403867	2279.084548503626
13.744741480110864	10404.70637143778	9834.876028385928	13836.894643963733	12892.757543543981	15464.068221683074	14343.721931199494	16957.55926964732	15678.840977477257	19468.60456216718	17932.52160907874	0.20180101257623284	0.19423713366007017	76.88305387394212	2433.129069000948	71.33308841618418	2257.488567805849
13.827560461816718	10408.828874836634	9838.781306634322	13842.50672235385	12897.990169179307	15470.385772380328	14349.583459875103	16964.521935522695	15685.27908885535	19476.645491878608	17939.927436517642	0.2018059057546359	0.19424179994283283	75.68750353212818	2409.725162278861	70.22441252843419	2235.792306272313
13.910878469549415	10412.907770328557	9842.645527302919	13848.063266473531	12903.171115812042	15476.642121098492	14355.388252327273	16971.41815180923	15691.65577051594	19484.61102777371	17947.263806096602	0.20181088771690298	0.19424655089017415	74.50013022014173	2386.2127922372892	69.12332421637257	2213.9956565513276
13.9946985101918	10416.942823813863	9846.468472020437	13853.564009117472	12908.300135655067	15482.836984702402	14361.136046505073	16978.247619930542	15697.970746561841	19492.50084312876	17954.530416644353	0.2018159600789164	0.19425138804291664	73.32089547885698	2362.5918403794058	68.0297878421552	2192.0985126062296
14.079023608744702	10420.93380021027	9850.249921538501	13859.008682558384	12913.376980456049	15488.970079749397	14366.826580082516	16985.01004118489	15704.223740982932	19500.31461136171	17961.726967116156	0.20182112448609518	0.1942563129700459	72.149760979446	2338.8621895127	66.94376788950467	2170.100769691635
14.163856808436103	10424.880463441667	9853.989655721936	13864.397018545807	12918.40140149673	15495.041122492808	14372.459590462104	16991.7051167528	15710.414477663246	19508.05200604598	17968.853156606394	0.20182638261394165	0.19426132726922812	70.98668852538685	2315.023723843042	65.86522896509268	2148.00232442189
14.24920117083096	10428.782576426744	9857.687453538949	13869.728748305013	12923.373149592282	15501.04982888576	14378.034814778388	16998.332547704907	15716.542680388286	19515.71270092454	17975.90868436152	0.20183173616859365	0.19426643256733936	69.83164005019353	2291.076328911353	64.79413579656102	2125.8030747203156
14.335059775941703	10432.639901067105	9861.343093050811	13875.003602535457	12928.29197509023	15506.99591458434	14383.551989901234	17004.892035009398	15722.608072851956	19523.296369923653	17982.89324979258	0.20183718688738925	0.19427163052100274	68.6845776164555	2267.0198915852234	63.73045323192491	2103.502919822
14.421435722339384	10436.452198235414	9864.956351401619	13880.221311409485	12933.15762786966	15512.879094951351	14389.010852439407	17011.38327953998	15728.610378663981	19530.802687167263	17989.806552488466	0.20184273653944274	0.19427692281713732	67.5454634175112	2242.8543001357466	62.67414624066441	2081.1017603268847
14.50833212726552	10440.219227763206	9868.527004807742	13885.381604570897	12937.969857340284	15518.699085059883	14394.41113874411	17017.80598208379	15734.549321357306	19538.231326991478	17996.648292229132	0.20184838692622972	0.19428231117351702	66.41425977415929	2218.579444145318	61.62517991097411	2058.5994981322438
14.595752126744532	10443.940748428258	9872.054828546881	13890.48421113315	12942.72841244116	15524.455599696572	14399.752584912198	17024.159843349054	15740.424624395178	19545.581963958775	18003.41816899861	0.20185413988218381	0.19428779733933724	65.29092913572094	2194.195214559324	60.58351945067989	2035.9960364750586
14.683698875697011	10447.616517942082	9875.539596947236	13895.528859677988	12947.433041639846	15530.148353365474	14405.03492678997	17030.444563973426	15746.236011178979	19552.854272873166	18010.115882998925	0.20185999727530504	0.1942933830957965	64.17543407989433	2169.7015037052333	59.54913018713705	2013.2912799511105
14.772175548053516	10451.246292936821	9878.98108337615	13900.515278253526	12952.083492931024	15535.777060291386	14410.25789997647	17036.659844531863	15751.983205055529	19560.04792879484	18016.741134663487	0.20186596100777957	0.19429907025668683	63.06773731003341	2145.098205213435	58.52197756464011	1990.4851344437338
14.861185336869132	10454.829828951948	9882.379060228563	13905.443194372385	12956.679513835197	15541.341434423332	14415.421239826896	17042.805385544685	15757.66592932461	19567.162607055197	18023.293624670863	0.201872033016609	0.1943048606689934	61.96780165722885	2120.3852141122334	57.50202714648913	1967.5775072174147
14.95073145443871	10458.366880420948	9885.733298915498	13910.31233501003	12961.220851397578	15546.841189438368	14420.524681456394	17048.880887486124	15763.283907246943	19574.197983272472	18029.77305395909	0.201878215274255	0.19431075621350913	60.87559007827076	2095.5624267738312	56.48924461302522	1944.5683068628423
15.040817132412794	10461.8572006573	9889.043569851883	13915.122426602476	12965.707252186407	15552.276038744792	14425.567959743195	17054.88605079226	15768.836862051563	19581.153733366784	18036.17912373946	0.20188450978929462	0.19431675880545765	59.79106565474649	2070.629740897566	55.48359576068469	1921.4574432829395
15.131445621914246	10465.300541840536	9892.309642444447	13919.87319504438	12970.138462291601	15557.645695485855	14430.550809332322	17060.820575869573	15774.324516943821	19588.02953357604	18042.511535511087	0.2018909186070845	0.1943228703951298	58.714191594102886	2045.587055570446	54.485046503090416	1898.2448277524672
15.222620193655578	10468.696655001848	9895.531285079263	13924.564365686823	12974.51422732318	15562.949872543291	14435.472964639033	17066.68416310337	15779.746595113242	19594.82506047172	18048.769991075344	0.20189744381044286	0.19432909296853154	57.644931227347115	2020.4342711982317	53.49356286910188	1874.93037285842
15.31434413805701	10472.045290009382	9898.708265108937	13929.195663334938	12978.834292409501	15568.188282540676	14440.334159852242	17072.476512866207	15785.10281974133	19601.539990974794	18054.954192550456	0.2019040875203429	0.19433542854804295	56.58324800932314	1995.1712895408273	52.5091110028734	1851.5139925363474
15.406620765365147	10475.34619555335	9901.840348839723	13933.766812245645	12983.09840219564	15573.360637847121	14445.134128938109	17078.197325526573	15790.392914009739	19608.174002372085	18061.063842386495	0.20191085189661526	0.19434187919309195	55.52910551865352	1969.7980137174018	51.53165716370859	1827.995602063369
15.499453405772549	10478.599119130735	9904.927301518217	13938.277536125092	12987.306300841485	15578.466650580684	14449.872605643479	17083.846301457503	15795.616601108259	19614.726772332608	18067.09864338031	0.2019177391386694	0.19434844700083878	54.4824674558331	1944.314348160755	50.56116772466339	1804.3751180353574
15.592845409537835	10481.80380702969	9907.968887317807	13942.727558126055	12991.457732019802	15583.506032611813	14454.549323499303	17089.423141045278	15800.773604242933	19621.197978924127	18073.058298690725	0.20192475148622466	0.19435513410687394	53.44329764362192	1918.7201986466534	49.5976091723569	1780.6524583753198
15.686800147106629	10484.960004313662	9910.964869324878	13947.116600845206	12995.552438914225	15588.478495566898	14459.164015824153	17094.927544698214	15805.863646644286	19627.587300629977	18078.942511853915	0.20193189122005673	0.194361942685929	52.41156002662319	1893.0154722994193	48.640948107116856	1756.827542356681
15.781321009233178	10488.067454805243	9913.915009524784	13951.444386320438	12999.590164217225	15593.383750831767	14463.716415727755	17100.359212855692	15810.886451575714	19633.894416366213	18084.750986799118	0.20193916066275788	0.1943688749526023	51.38721867049753	1867.2000775677152	47.69115124216478	1732.9002905846573
15.87641140710273	10491.125901069565	9916.819068787392	13955.710636027807	13003.57065012782	15598.221509555098	14468.206256114394	17105.71784599697	15815.84174234172	19640.119005498647	18090.483427864252	0.2019465621795115	0.19437593316209523	50.37023776091519	1841.2739242147654	46.748185402320814	1708.8706249734387
15.972074772454643	10494.135084397414	9919.67680685241	13959.915070878506	13007.493638349275	15602.991482651862	14472.633269686345	17111.00314465022	15820.729242296355	19646.26074786032	18096.13953981186	0.20195409817888088	0.19438311961096552	49.36058160342509	1815.2369233211502	45.81201752429479	1684.7384687615559
16.06831455770623	10497.094744788052	9922.487982314451	13964.057411215746	13011.358870086726	15607.693380806759	14476.997188947356	17116.214809401707	15825.548674851767	19652.319323769134	18101.719027845327	0.20196177111361382	0.19439043663789404	48.35821462297463	1789.08898728434	44.88261465591495	1660.5037465086207
16.165134236077357	10500.004620931619	9925.252352607702	13968.137376811424	13015.166086044645	15612.326914477653	14481.297746206057	17121.35254090488	15830.299763486715	19658.294414045668	18107.22159762514	0.20196958348146116	0.19439788662446397	47.363101363545866	1762.8300298196264	43.95994395598245	1636.1663841013797
16.262537301715792	10502.864450191262	9927.969673990387	13972.15468686279	13018.91502642426	15616.891793899013	14485.534673579474	17126.416039889762	15834.982231755295	19664.185700031303	18112.64695528549	0.20197753782601185	0.19440547199595817	46.37520648686041	1736.4599659284577	43.04397269306355	1611.726308723446
16.36052726982327	10505.673968584766	9930.639701528758	13976.109059988781	13022.605430920752	15621.387729085172	14489.707702996278	17131.40500717212	15839.595803295511	19669.99286360632	18117.99480745086	0.20198563673754497	0.19441319522216746	45.39449477240851	1709.9787119063549	42.13466824547504	1587.183448866941
16.459107676782416	10508.432910766003	9933.262189080968	13980.000214226506	13026.237038720514	15625.814429833843	14493.816566200372	17136.319143663037	15844.140201838241	19675.71558720859	18123.264861253123	0.2019938828538932	0.19442105881821956	44.42093111695431	1683.3861853484996	41.23199810102233	1562.5377343418077
16.55828208028434	10511.141010005827	9935.836889280403	13983.82786702732	13029.809588498116	15630.17160572937	14497.860994754177	17141.15815037829	15848.61515121596	19681.35355385211	18128.456824348497	0.20200227886132904	0.1944290653454178	43.45448053361906	1656.6823051171377	40.335929855602444	1537.7890962352976
16.658054059457015	10513.797998172711	9938.363553518837	13987.591735252958	13033.322818413279	15634.458966146087	14501.840720042008	17145.92172844798	15853.020375371725	19686.906447146033	18133.57040493499	0.20201082749546226	0.19443721741209957	42.49510815113899	1629.8669913364574	39.446431213233154	1512.9374669226818
16.758427214994473	10516.403605712892	9940.841931929099	13991.291535171371	13036.776466107616	15638.67622025155	14505.755473273426	17150.609579126103	15857.355598368153	19692.373951313708	18138.60531176983	0.2020195315421598	0.19444551767451196	41.542779214214534	1602.9401654098183	38.56346998605295	1487.9827800849453
16.859405169286727	10518.957561630263	9943.271773367595	13994.926982452635	13040.170268701451	15642.823077009974	14509.60498548669	17155.22140380041	15861.620544396603	19697.75575121224	18143.56125418735	0.20202839383847618	0.19445396883769903	40.59745908193872	1575.9017499783076	37.687014092793106	1462.9249706645496
16.960991566550526	10521.459593465654	9945.652825396191	13998.497792164411	13043.503962790186	15646.899245185261	14513.388987551894	17159.75690400202	15865.814937786143	19703.051532351885	18148.43794211674	0.20203741727360883	0.19446257365641115	39.65911322781176	1548.7516689235345	36.81703155863215	1437.7639748635702
17.063190072960847	10523.90942727591	9947.984834264016	14002.003678767547	13046.777284440886	15650.90443334444	14517.107210174401	17164.215781415474	15869.938503012954	19708.26098091606	18153.2350861004	0.20204660478986736	0.19447133493602903	38.727707239304436	1521.4898473727517	35.95349051542871	1412.4997301758267
17.166004376783235	10526.306787612428	9950.2675448887	14005.44435611137	13049.989969188524	15654.83834986073	14520.75938389815	17168.597737888616	15873.9909647096	19713.383783781414	18157.95239731228	0.20205595938366155	0.19448025553350654	37.8032068163011	1494.1162116453052	35.09635919998982	1387.1321753258817
17.26943818850684	10528.65139749923	9952.500700837281	14008.819537428768	13053.141752032072	15658.700702916696	14524.345239108765	17172.90247544258	15877.97204767428	19718.419628538017	18162.58958757635	0.20206548410651015	0.19448933835832893	36.88557777188544	1466.6306892866269	34.24560595424555	1361.6612502830103
17.37349524097843	10530.942978410754	9954.6840443068	14012.128935331311	13056.232367430624	15662.49120050749	14527.86450603695	17177.12969628203	15881.88147688047	19723.368203510094	18167.146369385624	0.20207518206606676	0.19449858637349396	35.974786031249096	1439.0332090444863	33.401199224972515	1336.0868962691166
17.478179289537028	10533.181250249052	9956.8173161044	14015.372261804014	13059.261549299219	15666.209550443882	14531.316914761628	17181.279102805285	15885.718977486335	19728.229197776785	18171.622455921093	0.20208505642716681	0.19450800259650664	35.07079763017828	1411.3237008140422	32.56310756226594	1310.4090557079762
17.583494112149474	10535.365931320523	9958.90025562704	14018.54922819994	13062.229031004503	15669.855460355218	14534.702195213065	17185.350397614508	15889.48427484428	19733.002301193057	18176.01756107093	0.20209511041289338	0.1945175901003958	34.173578716174234	1383.502095689997	31.731299620339996	1284.6276722587645
17.689443509546752	10537.4967383124	9960.932600840932	14021.659545234857	13065.134545360475	15673.428637692727	14538.020077176203	17189.343283526294	15893.177094510856	19737.687204411322	18180.331399450235	0.20210534730566448	0.19452735201475158	33.28309554667794	1355.568325906992	30.905744155941647	1258.7426907755435
17.79603130536116	10539.573386268432	9962.914088260315	14024.702922981347	13067.977824623718	15676.928789732152	14541.270290293558	17193.25746358183	15896.797162256222	19742.283598902664	18184.563686420475	0.2021157704483405	0.1945372915267773	32.39931448869174	1327.5223248307593	30.086410028277896	1232.7540572993457
17.90326134626431	10541.595588564398	9964.84445292607	14027.679070863096	13070.758600488825	15680.355623577025	14544.452564068515	17197.092641057654	15900.344204074232	19746.79117697894	18188.714138109706	0.20212638324535312	0.1945474118823684	31.522202018881217	1299.364026968833	29.273266198695637	1206.6617190679535
18.011137502105942	10543.563056882916	9966.723428383695	14030.587697648743	13073.476604083407	15683.708846161355	14547.566627868277	17200.84851947609	15903.817946192194	19751.20963181469	18192.782471432645	0.2021371891638552	0.1945577163872065	30.651724722236395	1271.0933679221198	28.4662817298522	1180.46562447818
18.119663666053608	10545.475501187895	9968.550746660983	14033.428511445689	13076.131565963115	15686.988164252638	14550.612210926964	17204.524802616048	15907.218115080957	19755.538657469642	18196.768404111215	0.20214819173489426	0.1945682084078774	29.787849291591556	1242.7102843774483	27.665425785104162	1154.1657230802812
18.228843754733095	10547.332629698325	9970.326138245124	14036.201219693574	13078.723216106326	15690.193284454514	14553.589042348527	17208.12119452366	15910.544437464876	19759.77794891114	18200.67165469512	0.20215939455460713	0.19457889137300916	28.93054252686852	1214.214714072179	26.87066762773611	1127.7619655421004
18.338681708369887	10549.134148861653	9972.04933205939	14038.90552915762	13081.25128390873	15693.323913209597	14556.496851109687	17211.637399523126	15913.796640331931	19763.92720203708	18204.49194258281	0.20217080128543774	0.19458976877443335	28.079771335891564	1185.606595838908	26.081976621746435	1101.2543036988936
18.44918149093129	10550.879763326731	9973.720055439544	14041.541145921974	13083.715498177964	15696.379756802356	14559.33536606306	17215.073122227855	15916.9744509442	19767.986113699313	18208.22898804289	0.20218241565737888	0.19460084416836732	27.235502732393797	1156.8858695304953	25.299322230173857	1074.6426904867403
18.56034709026951	10552.569175915984	9975.338034109409	14044.107775382434	13086.115587127617	15699.360521361557	14562.104315939789	17218.42806755123	15920.077596847874	19771.954381726788	18211.882512235312	0.20219424146923776	0.1946121211766201	26.397703835144057	1128.0524759772234	24.522674014253425	1047.9270799048245
18.672182518265565	10554.202087597138	9976.902992156209	14046.605122239209	13088.451278371367	15702.265912862924	14564.803429352465	17221.701940717736	15923.105805883699	19775.83170494934	18215.45223723313	0.20220628258992626	0.19462360348781976	25.56634186876181	1099.1063570356928	23.752001634027692	1021.1074270629324
18.784691810974078	10555.778197454509	9978.4146520054	14049.03289048956	13090.722298916935	15705.095637131832	14567.432434797995	17224.89444727426	15926.058806197587	19779.61778322186	18218.93788604463	0.2022185429597738	0.1946352948586694	24.741384162029135	1070.047455509659	22.98727484662959	994.183688100893
18.897879028768923	10557.297202659436	9979.872734394812	14051.39078341983	13092.92837515956	15707.849399845554	14569.991060660099	17228.00529310108	15928.936326250843	19783.312317448253	18222.339182635216	0.20223102659186956	0.19464719911522013	23.92279814806534	1040.8757151700556	22.228463507162814	967.1558202332817
19.01174825648978	10558.758798440575	9981.276958348639	14053.678503597877	13095.069232875812	15710.526906536066	14572.479035212436	17231.03418442365	15931.738094831222	19786.915009606535	18225.65585195042	0.2022437375734288	0.19465932015417423	23.110551363104605	1011.5910806911997	21.47553756686102	940.0237816767767
19.126303603589555	10560.162678052991	9982.627041150381	14055.895752864437	13097.144597216457	15713.127862591953	14574.896086620705	17233.980827823434	15934.4638410631	19790.4255627731	18228.887619938065	0.20225668006718284	0.1946716619442119	22.304611445928458	982.1934976433404	20.72846707287681	912.7875316441059
19.241549204282624	10561.508532747297	9983.922698315813	14058.042232325102	13099.154192699902	15715.651973261169	14577.241942945733	17236.844930249943	15937.113294418714	19793.843681148453	18232.034213571824	0.2022698583128018	0.1946842285273427	21.504946138433297	952.6829124968499	19.98722216879105	885.4470303654671
19.357489217694134	10562.796051737681	9985.16364356497	14060.117642341434	13101.097743204818	15718.098943652996	14579.516332145704	17239.626199031984	15939.686184728722	19797.169070082356	18235.09536087422	0.20228327662833817	0.19469702402028458	20.711523283142014	923.0592725346796	19.251773092175426	858.0022389888763
19.474127828010037	10564.02492216952	9986.349588793802	14062.12168252208	13102.974971962862	15720.4684787403	14581.718982078712	17242.324341889434	15942.182242193225	19800.401436099703	18238.07079094031	0.20229693941170562	0.1947100526158691	19.92431082407711	893.322525870055	18.52209017569112	830.4531196230091
19.59146924462811	10565.194829086351	9987.480244045202	14064.054051713636	13104.785601551082	15722.760283361627	14583.84962050523	17244.939066945008	15944.601197392783	19803.540486926653	18240.960233961578	0.20231085114218111	0.19472331858447406	19.143276805334608	863.4726213966496	17.798143845669983	802.7996352855116
19.709517702309874	10566.305455396096	9988.555317479411	14065.914447991137	13106.529353884067	15724.974062223166	14585.907975090375	17247.470082735985	15946.942781299435	19806.585931516936	18243.76342125	0.2023250163819377	0.19473682627548378	18.368389371651574	833.5095087988302	17.079904622361937	775.0417499039322
19.828277461333414	10567.35648183683	9989.574515344042	14067.70256864854	13108.205950206086	15727.109519900918	14587.893773406395	17249.91709822639	15949.206725288077	19809.537480078863	18246.480085262763	0.20233943977760882	0.19475058011877708	17.599616766310646	803.4331384627149	16.367343118428835	747.1794282523915
19.94775280764713	10568.347586941483	9990.537541943086	14069.418110188433	13109.815111082502	15729.16636084219	14589.806742934601	17252.27982281859	15951.392761147377	19812.39484410195	18249.1099596266	0.20235412606188086	0.19476458462624702	16.836927331147308	773.2434614677913	15.660430038740742	719.2126359436661
20.067948053024427	10569.278447002314	9991.444099605791	14071.060768312067	13111.356556391533	15731.144289367712	14591.646611067808	17254.557966365745	15953.500621091423	19815.157736384685	18251.652779163218	0.20236908005511867	0.19477884439334733	16.08028950678272	742.9404295925051	14.959136180579662	691.1413394333795
20.188867535219305	10570.148736034349	9992.29388865458	14072.630237908666	13112.83000531535	15733.043009673174	14593.413105112293	17256.751239183803	15955.530037770986	19817.82587106207	18254.10827991447	0.2023843066670216	0.19479336410067052	15.329671830484585	712.523995209951	14.263432431813271	662.9655059310608
20.31051561812294	10570.958125738161	9993.086607372403	14074.126213044543	13114.235176331014	15734.862225830797	14595.105952289769	17258.85935206371	15957.48074428495	19820.3989636336	18256.476199167944	0.20239981089831344	0.1948081485155557	14.585042936865648	681.9941113172099	13.573289771520649	634.685103431344
20.432896691921076	10571.706285462107	9993.821951969612	14075.548386952129	13115.57178720134	15736.601641790998	14596.724879739513	17260.882016283944	15959.3524741921	19822.87673099188	18258.756275483156	0.20241559784246335	0.19482320249373014	13.846371556574013	651.3507314627059	12.888679268595297	606.3001006450504
20.55601517325261	10572.39288216349	9994.49961654987	14076.896452018294	13116.839554965154	15738.260961383621	14598.269614519972	17262.818943622675	15961.144961522523	19825.258891451078	18260.94824871755	0.20243167268744358	0.1948385309809814	13.113626515681972	620.5938097084872	12.209572081352235	577.8104669721797
20.679875505368887	10573.017580369275	9995.119293075672	14078.170099772771	13118.038195927616	15739.839888319382	14599.73988361075	17264.66984637046	15962.857940789523	19827.545164776213	18263.051860053307	0.2024480407175175	0.19485413901486148	12.386776735533203	589.7233006167226	11.535939457557106	549.2161724995822
20.804482158294064	10573.580042135798	9995.680671332977	14079.369020875938	13119.167425650028	15741.338126191027	14601.135413914206	17266.434437342712	15964.49114700133	19829.73527221244	18265.06685202414	0.20246470731506716	0.1948700317264259	11.665791231935145	558.7391591989435	10.867752733254747	520.5171879385598
20.92983962898646	10574.079927007877	9996.183438895308	14080.492905106536	13120.22695893953	15742.755378474525	14602.455932257122	17268.11242989253	15966.044315673134	19831.82893651504	18266.99296854267	0.2024816779624557	0.1948862143420092	10.950639114256774	527.6413408629596	10.204983332449046	491.7134846053086
21.055952441500814	10574.516891976893	9996.62728108694	14081.54144134877	13121.216509838314	15744.09134852994	14603.701165392182	17269.70353792326	15967.517182838897	19833.825881979326	18268.82995492783	0.2024989582439239	0.19490269218502912	10.241289584730112	496.4298013653606	9.547602766295313	462.8050343715586
21.18282514715158	10574.890591438234	9997.011880945509	14082.514317579284	13122.135791612714	15745.34573960238	14604.870839999394	17271.207475901432	15968.909485063505	19835.725834471312	18270.5775579329	0.20251655384752912	0.19491947067783233	9.537711938603024	465.10449680453166	8.895582632809237	433.7918096394278
21.31046232467717	10575.200677147823	9997.336919183854	14083.411220853728	13122.9845167419	15746.518254822835	14605.964682687441	17272.6239588697	15970.220959454911	19837.52852145858	18272.23552577371	0.20253447056711604	0.19493655534357557	8.83987556304055	433.665383559186	8.248894616452162	404.6737833204679
21.438868580405217	10575.446798177816	9997.602074151062	14084.231837292959	13123.762396906332	15747.608597208793	14606.98241999498	17273.952702459865	15971.451343676388	19839.233672041602	18273.80360815733	0.20255271430433397	0.19495395180814049	8.147749935960746	402.11241820827127	7.607510487097898	375.4509287625551
21.568048548418737	10575.62860087133	9997.807021792687	14084.975852068768	13124.469142975719	15748.61646966467	14607.923778391625	17275.193422905842	15972.600375958722	19840.841016985232	18275.28155631081	0.20257129107068808	0.19497166580209188	7.461304626041965	370.44555751793087	6.9714020994797465	346.1232197205536
21.69800689072348	10575.745728796426	9997.951435610325	14085.642949389437	13125.1044649969	15749.541574982371	14608.788484279088	17276.345837056975	15973.667795112713	19842.35028875091	18276.669123010695	0.2025902069896348	0.19498970316267009	6.780509292060742	338.6647583912127	6.340541392994055	316.69063033070415
21.828748297416116	10575.797822699053	9998.034986620218	14086.23281248469	13125.668072181166	15750.383615841429	14609.576263992025	17277.409662391165	15974.653340541536	19843.761221528945	18277.966062612493	0.2026094682987182	0.19500806983582508	6.105333682076889	306.76997780893	5.714900391103583	287.1531350649893
21.960277486853503	10575.784520455187	9998.057343311228	14086.745123590506	13126.159672891456	15751.142294809273	14610.28684379894	17278.384617028383	15975.556752253451	19845.07355127153	18279.172131080883	0.20262908135174862	0.19502677187829262	5.435747632931452	274.76117278356105	5.094451200435287	257.51070867525414
22.092599205822967	10575.705457021917	9998.018171601743	14087.17956393325	13126.578974628968	15751.817314341126	14610.919949902749	17279.270419743923	15976.377770874265	19846.28701572579	18280.28708601995	0.2026490526210241	0.19504581545970798	4.771721069286286	242.63830028939992	4.479166010227345	227.7633261475712
22.225718229713628	10575.560264387614	9997.917134795915	14087.535813713594	13126.925684019609	15752.408376779917	14611.475308441437	17280.066789982022	15977.116137660152	19847.40135446754	18281.310686704033	0.202669388699599	0.1950652068647656	4.113224003172945	210.4013172192499	3.869017091994465	197.91096267150715
22.359639362688714	10575.348571521095	9997.75389353893	14087.813552089914	13127.199506799956	15752.91518435593	14611.95264548845	17280.773447869382	15977.771594510392	19848.416308935266	18282.24269410879	0.20269009630359502	0.19508495249541966	3.4602265333378455	178.05018032342196	3.263976798632939	167.9535935712047
22.494367437858962	10575.070004319818	9997.5281057714	14088.012457161296	13127.400147802895	15753.337439186422	14612.351687053024	17281.39011422886	15978.343883980257	19849.331622464626	18283.08287094277	0.20271118227455967	0.19510505887313007	2.8126988447111216	145.58484616223723	2.6640175640714006	137.89119427418336
22.629907317457054	10574.724185557041	9997.239426682905	14088.132205950134	13127.527310942909	15753.674843275012	14612.672159080383	17281.916510593277	15978.832749294013	19850.14704032338	18283.83098167935	0.20273265358187315	0.19512553264115282	2.1706112074462	113.00527102686465	2.069111902557779	107.72374025313184
22.766263893012997	10574.3107348279	9996.887508664495	14088.17247438417	13127.580699200855	15753.92709851087	14612.913787451773	17282.352359219167	15979.237934357876	19850.86230974666	18284.486792588945	0.20275451732520236	0.19514638056687655	1.5339339760321309	80.31141086528078	1.4792324078371166	77.45120695838705
22.903442085530802	10573.829268494426	9996.472001260345	14088.132937278144	13127.560014608456	15754.093906667775	14613.07629798433	17282.697383100716	15979.55918377315	19851.477179972728	18285.050071771744	0.20277678073700592	0.19516760954420578	0.902637589853839	47.50322128320113	0.8943517532970873	47.073569806758314
23.041446845665973	10573.27939962964	9995.992551118496	14088.013268315133	13127.464958232451	15754.174969403233	14613.159416431019	17282.951305983934	15979.796242849596	19851.991402279415	18285.520589190994	0.20279945118508635	0.1951892265959945	0.27669257095840294	14.58065739646554	0.31444269038911443	16.590804075822234
23.180283153904217	10572.660737960172	9995.448801940343	14087.813140026947	13127.295230157986	15754.169988256823	14613.162868479974	17283.113852380433	15979.948857618392	19852.40473002037	18285.898116706176	0.20282253617520105	0.19521123887652475	-0.34393047627963824	-18.456326217390597	-0.2605219518081867	-13.997115147300065
23.31995602074116	10571.97288980813	9994.840394429444	14087.532223774537	13127.050529471991	15754.078664649038	14613.086379754172	17283.18474758179	15980.016774845728	19852.716918662507	18286.182428107197	0.20284604335371606	0.1952336536740386	-0.9592608648963505	-51.607775543350726	-0.8305692665162496	-44.690212987829
23.460470486863187	10571.215458031615	9994.166966239121	14087.170189727633	13126.730554245865	15753.900699879503	14612.929675810637	17283.16371767376	15979.999742046179	19852.927725823447	18286.373299148683	0.2028699805103236	0.19525647841332208	-1.5693278269900475	-84.87373724812642	-1.3957262704716413	-75.48851487226784
23.60183162332936	10570.388041964114	9993.428151919083	14086.72670684395	13126.335001517833	15753.63579512521	14612.692482139671	17283.050489550627	15979.897507496275	19853.03691130967	18286.470507584792	0.20289435558080784	0.19527972065833873	-2.174160514070536	-118.2542587374337	-1.9560199044353794	-106.39204658893868
23.744044531754422	10569.49023735263	9992.62358286091	14086.201442847752	13125.863567274717	15753.283651438425	14612.374524163739	17282.844790929517	15979.709820247997	19853.044237154907	18286.473833204338	0.2029191766498714	0.1953033881149173	-2.7737879983033054	-151.7493882616982	-2.511477034255222	-137.40083437459543
23.887114344492932	10568.521636294608	9991.752887242455	14085.59406420794	13125.31594643327	15752.843969744365	14611.97552723624	17282.546350364868	15979.436430142448	19852.94946765912	18286.383057866453	0.202944451954018	0.19532748863349741	-3.3682392723058	-185.35917494259775	-3.062124450552801	-168.51490492746234
24.031046224824397	10567.481827173779	9990.815689971312	14084.90423611579	13124.691832821256	15752.316450838978	14611.495216640322	17282.154897263186	15979.07708782381	19852.752369428254	18286.197965536896	0.2029701898844921	0.19535203021192754	-3.9575432502751937	-219.08366888575256	-3.6079888700769516	-199.7342855189927
24.175845367139747	10566.37039459438	9989.81161262686	14084.131622461697	13123.990919157639	15751.700795386037	14610.933317587089	17281.670161897455	15978.631544752938	19852.45271141393	18285.91834232435	0.20299639899028402	0.19537702099832224	-4.541728769218025	-252.92292127665132	-4.149096936453134	-231.05900406325236
24.32151699712871	10565.186919314405	9988.740273401363	14083.275885811732	13123.212897032588	15750.996703914405	14610.289555214033	17281.091875421982	15978.099553221418	19852.050264954127	18285.54397651759	0.20302308798119012	0.19540246929397748	-5.120824589168478	-286.8769844509661	-4.685475220394437	-262.4890891723335
24.468066371968433	10563.93097817729	9987.601287039777	14082.336687383351	13122.357456886784	15750.203876814763	14609.563654582958	17280.4197698871	15977.480866365471	19851.544803814046	18285.0746586229	0.20305026573094187	0.19542838355634576	-5.6948593940687715	-320.945911987219	-5.217150220829353	-294.02457025134936
24.61549878051318	10562.60214404239	9986.394264778426	14081.313687020656	13121.424287990316	15749.322014336403	14608.75534067792	17279.653578254114	15976.775238180067	19850.936104227745	18284.51018140206	0.2030779412803961	0.19545477240207165	-6.263861792314856	-355.1297587826848	-5.744148365003639	-325.6654775454663
24.763819543485244	10561.199985714024	9985.118814282401	14080.206543168993	13120.413078420986	15748.350816583556	14607.86433840291	17278.793034410242	15975.982423533122	19850.223944940186	18283.850339910823	0.20310612384079146	0.19548164461009343	-6.827860317927843	-389.4285811781883	-6.266496009702678	-357.41184225445613
24.91303401366693	10559.724067869001	9983.774539581675	14079.014912848805	13119.323515042004	15747.28998351153	14606.890372579179	17277.83787318356	15975.10217817958	19849.408107249707	18283.094931537744	0.20313482279707404	0.1955090091248028	-7.386883431187016	-423.8424370386638	-6.784219441913592	-389.263696604874
25.063147576093755	10558.17395098288	9982.361041005975	14077.738451628986	13118.155283479206	15746.139214922614	14605.83316794256	17276.78783035813	15974.134258775828	19848.488375051234	18282.243756043652	0.20316404771128954	0.1955368750592766	-7.940959519437456	-458.37138586025685	-7.297344879290904	-421.2210739296861
25.214165648248784	10556.549191254577	9980.877915118313	14076.37681359946	13116.908068097617	15744.898210461668	14604.692449140375	17275.642642689152	15973.078422893966	19847.464534879877	18281.296615601514	0.20319380832604853	0.19556525169857053	-8.490116897359258	-493.01548883970827	-7.805898470629472	-453.2840087362565
25.366093680258146	10554.849340529676	9979.324754647283	14074.929651343245	13115.581551977586	15743.566669611657	14603.467940728398	17274.402047918324	15971.934429036446	19846.33637595534	18280.253314837042	0.20322411456806178	0.19559414850308424	-9.03438380852458	-527.7748090275563	-8.309906297065027	-485.45253682881594
25.518937155087716	10553.0739462219	9977.70114841774	14073.396615907493	13114.17541688998	15742.144291688446	14602.159367167129	17273.06578478889	15970.702036650307	19845.10369022642	18279.113660869363	0.2032549765517498	0.19562357511199407	-9.573788426401734	-562.6494114422239	-8.80939437316556	-517.7266954169609
25.672701588741027	10551.222551233266	9976.006681280314	14071.777356774117	13112.689343271055	15740.630775835732	14600.766452818178	17271.63359306119	15969.381006141932	19843.76627241652	18277.877463352605	0.20328640458293065	0.195653541346762	-10.108358853962272	-597.6393631179817	-9.304388646458392	-550.1065231463872
25.827392530458226	10549.294693872593	9974.240934039453	14070.071521829652	13111.12301019665	15739.0258210196	14599.288921940393	17270.105213528106	15967.971098891736	19842.323920069677	18276.544534517987	0.2033184091625787	0.19568405721471135	-10.638123125194397	-632.7447332553566	-9.794914998747117	-582.5920602250844
25.983015562916506	10547.289907772278	9972.40348337996	14068.27875733423	13109.476095355623	15737.329126022663	14597.726498685583	17268.480388030577	15966.472077268882	19840.77643359703	18275.114689216287	0.2033510009906708	0.19571513291268403	-11.163109206601803	-667.9655933766626	-10.28099924755952	-615.183348568622
26.139576302431465	10545.207721803377	9970.493901791946	14066.39870788978	13107.74827502257	15735.540389437794	14596.078907093875	17266.758859473026	15964.883704645948	19839.123616323825	18273.5877449608	0.20338419097010682	0.19574677883077046	-11.683344997283712	-703.3020174093544	-10.762667146133026	-647.8804318578914
26.297080399159835	10543.047659989144	9968.511757494482	14064.43101640764	13105.93922403007	15733.65930966186	14594.345871089157	17264.94037183915	15963.205745413961	19837.365274537307	18271.963521971138	0.2034179902107144	0.19577900555611935	-12.198858329509676	-738.7540817875415	-11.239944383902184	-680.6833556289785
26.455533537303385	10540.809241416691	9966.456614357558	14062.375324075214	13104.048615740105	15731.685584888904	14592.52711447395	17263.024670207647	15961.437964997318	19835.50121753512	18270.241843217435	0.20345241003334202	0.1958118238768282	-12.709676970487635	-774.321865635924	-11.712856588223076	-713.5921674375422
26.614941435314055	10538.49198014684	9964.328031822395	14060.231270321754	13102.076122014658	15729.61891310292	14590.622360923997	17261.011500767818	15959.580129868678	19833.53125767409	18268.422534464964	0.2034874619740332	0.19584524478591606	-13.215828622771369	-810.0054508741014	-12.181429324533383	-746.6069169356488
26.77530984610034	10536.095385122262	9962.125564820315	14057.998492783476	13100.021413185814	15727.458992070493	14588.631333982732	17258.90061083558	15957.632007564202	19831.455210420077	18266.505424319686	0.20352315778829508	0.19587927948538084	-13.717340925242752	-845.8049223604612	-12.64568809735647	-779.7276560040191
26.93664455723489	10533.618960073594	9959.848763689724	14055.67662726757	13097.884158024823	15725.20551933283	14586.553757055188	17256.69174886915	15955.593366698477	19829.272894397996	18264.49034427398	0.20355950945545345	0.19591393939034052	-14.214241453795694	-881.7203680141829	-13.105658350876183	-812.9544388493523
27.098951391163432	10531.062203423904	9957.497174091646	14053.265307715661	13095.664023710726	15722.85819219776	14584.38935340195	17254.384664485246	15953.463976979989	19826.984131443038	18262.377128753466	0.2035965291831032	0.19594923613326692	-14.706557722507569	-917.7518789744936	-13.561365469970042	-846.2873221477494
27.26223620541477	10528.424608190882	9955.0703369233	14050.764166165969	13093.360675797836	15720.416707730918	14582.137846132311	17251.979108474832	15951.243609226147	19824.588746652	18260.16561516389	0.20363422941165316	0.19598518156830624	-15.19431718459964	-953.8995497589931	-14.012834781089623	-879.7263651727699
27.426504892812353	10525.705661887348	9952.567788230082	14048.172832714885	13090.973778182715	15717.88076274695	14579.79895819758	17249.474832819385	15948.932035378804	19822.086568435734	18257.85564393912	0.20367262281896978	0.1960217877756939	-15.677547233448422	-990.1634784070775	-14.460091552995436	-913.2716299155727
27.59176338168682	10522.904846419462	9949.989059115536	14045.490935477283	13088.502993070015	15715.25005379992	14577.37241238357	17246.871590706785	15946.529028519415	19819.47742857192	18255.44705858932	0.2037117223251191	0.19605906706626286	-16.156275203393307	-1026.54376663547	-14.903160997804662	-946.9231812348589
27.758017636089992	10520.021637983084	9947.33367564972	14042.718100546157	13085.947980937799	15712.524277173718	14574.857931303162	17244.16913654766	15944.03436288471	19816.761162258903	18252.939705750196	0.20375154109721216	0.19609703198605136	-16.63052837059513	-1063.0405199937522	-15.342068271405878	-980.6810869658366
27.925273656010095	10517.055506957853	9944.601158775471	14039.85395195103	13083.308400501715	15709.703128871653	14572.255237388206	17241.367225991464	15941.447813882054	19813.93760816991	18250.333435232547	0.2037920925543538	0.19613569532100816	-17.10033395447681	-1099.6538480529562	-15.77683847485605	-1014.5454180948436
28.09353747758831	10514.005917799177	9941.791024212842	14036.898111615452	13080.583908678424	15706.786304605876	14569.56405288118	17238.46561594279	15938.76915810504	19811.0066085082	18247.628100072674	0.20383339037270198	0.19617507010179905	-17.565719118269044	-1136.3838645475917	-16.207496655057184	-1048.5162488883361
28.2628151733366	10510.872328927962	9938.902782361534	14033.850199313412	13077.774160548068	15703.77349978623	14566.784099826407	17235.464064577634	15935.998173349102	19807.96800906288	18244.82355658337	0.2038754484906322	0.19621516960871932	-18.026710970247223	-1173.2306875693612	-16.63406780551304	-1082.5936570395716
28.43311285235687	10507.65419261811	9935.93593820132	14030.709832624696	13074.878809315825	15700.664409508667	14563.915100060969	17232.362331359785	15933.134638627207	19804.821659265457	18241.919664405654	0.2039182811140208	0.19625600737671262	-18.48333656500472	-1210.1944397585467	-17.056576867660624	-1116.777723846957
28.604436660561465	10504.350954881611	9932.889991190315	14027.476626889047	13071.897506272382	15697.458728543093	14560.956775204977	17229.16017705704	15930.178334185448	19801.56741224704	18238.916286561027	0.2039619027216355	0.19629759720049916	-18.935622904100455	-1247.275248465594	-17.47504873143771	-1151.0685343435034
28.77679278089485	10500.962055351418	9929.764435161309	14024.150195159405	13068.829900753672	15694.156151320947	14557.9088466518	17225.857363757867	15927.129041518985	19798.20512489665	18235.81328950477	0.20400632807065447	0.19633995313981506	-19.38359693736129	-1284.473245956935	-17.889508236272377	-1185.4661774770357
28.950187433556945	10497.486927161704	9926.558758215724	14020.7301481537	13065.675640099287	15690.756371921982	14554.77103555744	17222.45365488758	15923.986543387664	19794.734657919817	18232.61054317952	0.20405157220229642	0.196383089524768	-19.82728556436632	-1321.7885696361773	-18.299980172690994	-1219.9707463039085
29.124626876227456	10493.924996825752	9923.272442615465	14017.216094205647	13062.43436961005	15687.259084060655	14551.543062829685	17218.94881522492	15920.7506238319	19791.1558758983	18229.30792106984	0.20409765044758246	0.19642702096130993	-20.266715634825232	-1359.221362195909	-18.706489282325492	-1254.5823381119408
29.30011740429177	10490.27568411135	9919.904964672578	14013.607639214359	13059.105732504542	15683.663981072155	14548.224649116895	17215.34261091863	15917.421068188676	19787.46864735067	18225.905300257607	0.2041445784332212	0.1964717623368319	-20.701913949786103	-1396.7717718407512	-19.109060259223043	-1289.3010546141304
29.476665351068124	10486.538401913494	9916.455794636471	14009.904386592581	13055.689369874462	15679.970755897615	14544.815514796126	17211.63480950391	15913.997663107395	19783.67284479349	18222.402561477946	0.20419237208762528	0.19651732882587872	-21.13290726386913	-1434.4399525602348	-19.50771775157773	-1324.1270021758974
29.654277088036206	10482.712556124383	9912.924396578728	14006.105937213595	13052.184920638767	15676.179101068707	14541.315379960717	17207.825179918873	15910.480196565737	19779.768344803302	18218.79958917585	0.2042410476470637	0.1965637358959951	-21.559722285361204	-1472.2260642847978	-19.902486362072523	-1359.0602919659577
29.832959025067048	10478.797545500904	9909.310228275692	14002.211889357044	13048.592021496912	15672.288708692045	14537.723964407654	17203.913492521267	15906.868457885816	19775.755028079744	18215.09627156392	0.2042906216619478	0.19661099931369933	-21.982385677481943	-1510.1302731209435	-20.293390648861532	-1394.1010401411913
30.0127176106544	10474.792761529154	9905.612741088376	13998.2218386532	13044.910306880725	15668.299270432566	14534.04098762417	17199.899519104958	15903.162237750117	19771.632779509295	18211.292500680614	0.20434111100325994	0.1966591351505897	-22.40092406047188	-1548.152751634363	-20.68045512734534	-1429.2493680939078
30.193559332147448	10470.697588286115	9901.831379839887	13994.135378025838	13041.139408905057	15664.210477496443	14530.266168773831	17195.783032916454	15899.361328217487	19767.401488229832	18207.388172449246	0.20439253286912704	0.1967081597895895	-22.81536401190533	-1586.293679033406	-21.063704270563903	-1464.5054026143625
30.37549071598484	10466.511402298605	9897.965582690336	13989.952097633919	13037.278957317398	15660.022020613496	14526.399226682272	17191.563808671668	15895.465522739361	19763.061047696418	18203.383186738156	0.20444490479154018	0.19675808993133073	-23.225732068385696	-1624.553241445683	-21.443162510600814	-1499.8692761189304
30.55851832793038	10462.23357239899	9894.014781008958	13985.67158481152	13033.328579445963	15655.733590018699	14522.439879822121	17187.241622572375	15891.474616175707	19758.611355747562	18199.27744742126	0.2044982446432286	0.1968089426006804	-23.63205472712434	-1662.9316321909428	-21.818854240045766	-1535.3411268955097
30.742648773309874	10457.863459578035	9889.97839924355	13981.293424006426	13029.287900146604	15651.344875433128	14518.387846297432	17182.816252322773	15887.388404811169	19754.052314672666	18195.0708624397	0.20455257064468396	0.19686073515341818	-24.03435844660271	-1701.4290519976057	-22.19080381247477	-1570.9210992758162
30.92788869724955	10453.400416834607	9885.855854787227	13976.817196717291	13025.156541748487	15646.855566044354	14514.242843827704	17178.28747714627	15883.20668637132	19749.383831280473	18190.763343864455	0.2046079013713511	0.19691348528306055	-24.432669648616866	-1740.045709324535	-22.559035544356448	-1606.609343922697
31.114244784915854	10448.843789022034	9881.646557842088	13972.242481428882	13020.934123998079	15642.265350485732	14510.00458973084	17173.655077801795	15878.929260038569	19744.605816968055	18186.354807959357	0.20466425576097907	0.1969672110278434	-24.82701471928158	-1778.7818206120282	-22.923573715896055	-1642.4060180452652
31.30172376175672	10444.192912691431	9877.349911280233	13967.568853546136	13016.620264002107	15637.573916815445	14505.672800906026	17168.918836600576	15874.55592646852	19739.71818779134	18181.845175245606	0.2047216531211376	0.1970219307778613	-25.21742001063103	-1817.6376105793752	-23.28444257231604	-1678.31128564151
31.4903323937443	10439.447115931414	9872.965310501508	13962.795885326135	13012.214576168704	15632.780952494264	14501.247193815423	17164.078537422465	15870.086487805916	19734.72086453603	18177.234370566584	0.20478011313691147	0.197077663282373	-25.603911841848458	-1856.6133125112392	-23.641666325180267	-1714.3253177613951
31.68007748761912	10434.60571820468	9868.492143288486	13957.92314580882	13007.71667214745	15627.886144363103	14496.727484465684	17159.133965732726	15865.520747701006	19729.61377279014	18172.522323154204	0.20483965587876812	0.1971344276572699	-25.98651650105603	-1895.7091685766354	-23.995269153703703	-1750.448292769026
31.870965891135747	10429.668030180716	9863.929789657965	13952.950200745456	13003.126160767446	15622.889178619094	14492.113388388269	17154.084908598194	15860.858511325438	19724.396843016875	18167.708966695485	0.20490030181060823	0.19719224339272248	-26.36526024663908	-1934.925430140458	-24.345275206069346	-1786.6803966145962
32.063004493309954	10424.633353565283	9859.277621709572	13947.876612525804	12998.442647974261	15617.789740791539	14487.40462061955	17148.931154704	15856.099585388598	19719.0700106292	18162.794239400806	0.20496207179800088	0.19725113036099695	-26.740169308744953	-1974.2623580722138	-24.691708600694255	-1823.0218230965547
32.25620022466719	10419.500980925885	9854.535003470812	13942.701940103008	12993.665736764895	15612.58751571635	14482.600895679741	17143.67249436976	15851.243778153555	19713.6332160649	18157.77808407246	0.20502498711661385	0.19731110882445815	-27.111269891320262	-2013.720223121345	-25.034593428019434	-1859.4727741885
32.45056005749291	10414.270195513685	9849.70129073888	13937.42573891687	12988.795027121314	15607.282187510078	14477.701927551332	17138.308719565994	15846.290899453197	19708.08640486308	18152.660448174636	0.20508906946083602	0.197372199443754	-27.47858817280212	-2053.2993061868474	-25.373953751164663	-1896.033460272476
32.64609100608406	10408.940271081523	9844.775830919045	13932.047560815166	12983.830115942303	15601.873439542898	14472.707429656757	17132.839623930544	15841.240760706432	19702.429527741733	18147.441283904373	0.2051543409526051	0.19743442328619626	-27.842150308912096	-2092.9998987605795	-25.70981360823498	-1932.7041005105712
32.84280012700226	10403.51047169774	9839.757962859241	13926.566953972642	12978.770596973252	15596.360954410362	14467.617114834928	17127.265002784494	15836.093174933892	19696.662540675992	18142.120548263058	0.2052208241504409	0.19749780183433072	-28.201982433638477	-2132.822303232271	-26.04219701324473	-1969.4849231126718
33.040694519328454	10397.980051556364	9834.647016681418	13920.983462808505	12973.616060734692	15590.744413904786	14462.430695317484	17121.584653148697	15830.847956774325	19690.785404978255	18136.698203129734	0.20528854205869088	0.19756235699471475	-28.558110660902457	-2172.766833266709	-26.371127957645513	-2006.3761656619608
33.239781324919136	10392.348254782706	9829.442313608755	13915.296627901234	12968.366094448415	15585.023498985025	14457.147882703632	17115.79837375955	15825.504922500219	19684.798087378684	18131.174215334693	0.2053575181369953	0.19762811110689768	-28.91056108680641	-2212.8338142228313	-26.696630412225204	-2043.3780754744075
33.44006772866406	10386.614315235003	9824.143165789385	13909.505985901666	12963.020281962146	15579.197889745672	14451.768387934517	17109.90596508521	15820.063890033924	19678.70056010748	18125.54855673475	0.20542777630997733	0.1976950869526157	-29.259359791227325	-2253.023583537899	-27.018728328512225	-2080.4909099303186
33.64156095874556	10380.777456301446	9818.748876115926	13903.611069443488	12957.578203671927	15573.26726538485	14446.291921266346	17103.907229341286	15814.5246789633	19672.492800977863	18119.82120428907	0.2054993409771621	0.19776330776520382	-29.604532839613967	-2293.336491130758	-27.33744564027438	-2117.7149368147366
33.84426828689945	10374.836890692975	9813.258738041266	13897.611407051794	12952.039436442825	15567.231304171273	14440.718192242965	17097.801970506876	15808.887110557727	19666.174793470745	18113.992140136666	0.20557223702313618	0.19783279723923278	-29.94610628510418	-2333.7728998446837	-27.652806265468826	-2155.0504347039387
34.04819702867729	10368.791820231198	9807.672035389942	13891.506523048896	12946.403553527201	15561.08968340976	14435.046909666971	17091.589994339953	15803.15100778353	19659.74652682009	18108.06135167444	0.20564648982794445	0.19790357954037546	-30.284106170242012	-2374.333185867872	-27.96483410779183	-2192.497693335172
34.25335454371064	10362.641435631915	9801.988042165596	13885.29593745812	12940.670124481292	15554.84207940609	14429.27778157038	17085.271108393248	15797.316195319907	19653.207996100115	18102.02883163696	0.20572212527774555	0.19797567931551166	-30.618558528985886	-2415.017739175353	-28.273553058112157	-2230.0570139628835
34.45974823597649	10356.384916283529	9796.206022353868	13878.979165904777	12934.83871507927	15548.488167430185	14423.410515183834	17078.845122029477	15791.382499574296	19646.55920231331	18095.894578176936	0.20579916977571758	0.19804912170307304	-30.949489388985967	-2455.8269640253857	-28.57898699685029	-2267.728709807154
34.66738555406454	10350.021430020708	9790.325229720958	13872.555719514768	12928.908887225241	15542.027621678419	14417.44481690498	17072.311846436776	15785.349748697923	19639.800152480035	18089.65859494722	0.20587765025323373	0.19812393234364253	-31.276924773723294	-2496.761279427912	-28.881159795659187	-2305.513106455561
34.87627399144595	10343.550132892753	9784.344907607538	13866.025104810356	12922.880198862793	15535.46011523433	14411.380392265548	17065.671094643647	15779.21777260101	19632.93085972913	18083.320891183652	0.20595759418130555	0.19820013739080727	-31.60089070446702	-2537.8211196288466	-29.180095319112297	-2343.4105422706343
35.086421086743854	10336.970168927028	9778.264288718137	13859.386823603514	12916.752203882412	15528.785320028399	14405.216945897615	17058.92268153415	15772.98640296819	19625.951343390352	18076.88148178965	0.20603902958230763	0.19827776352227658	-31.92141320243536	-2579.0069346171804	-29.47581742656621	-2381.4213688247837
35.29783442400536	10330.28066988683	9772.082594905622	13852.640372886222	12910.524452026248	15522.002906796137	14398.954181498419	17052.06642386262	15766.655473273553	19618.861629087754	18070.34038742163	0.20612198504199247	0.19835683795127432	-32.23851829119667	-2620.3191906549037	-29.76834997428523	-2419.545951364562
35.51052163297529	10323.480755023902	9765.799036950782	13845.785244718083	12904.196488790521	15515.112545035077	14392.591801794182	17045.1021402684	15760.2248187957	19611.661748834784	18063.69763457602	0.20620648972179803	0.19843738843820646	-32.552231999223295	-2661.7583708390594	-30.057716817813343	-2457.7846693005413
35.72449038937153	10316.569530825147	9759.412814336783	13838.820926110713	12897.767855325119	15508.113902959936	14386.129508502385	17038.02965129002	15753.694276632415	19604.351741130384	18056.95325567717	0.2062925733714591	0.1985194433026206	-32.86258036201616	-2703.324975643307	-30.343941813560377	-2496.137916653417
35.93974841516195	10309.546090753865	9752.92311501866	13831.746898909516	12891.238088330922	15501.006647456788	14379.567002293257	17030.84877937976	15747.063685715639	19596.931651057195	18050.10728916722	0.20638026634193554	0.19860303143545766	-33.1695894244549	-2745.0195234827697	-30.62704882093385	-2534.6061025513336
36.15630347884324	10302.409514984756	9746.329115187207	13824.562639671896	12884.606719954001	15493.79044403527	14372.903982749462	17023.5593489174	15740.332886825794	19589.401530380608	18043.159779596725	0.20646959959865974	0.19868818231161017	-33.473285243904684	-2786.842551351525	-30.907061705176602	-2573.1896517854184
36.374163395721176	10295.158870133037	9739.629979027584	13817.267619542508	12877.873277677238	15486.464956779431	14366.140148324672	17016.16118622404	15733.501722606241	19581.76143764965	18036.110777717022	0.20656060473511528	0.1987749260027939	-33.77369389210071	-2828.794615390245	-31.184004338905652	-2611.8890052926727
36.59333602819267	10287.793208977253	9732.82485847229	13809.861304125126	12871.037284208998	15479.029848296976	14359.275196300749	17008.654119575658	15726.570037577456	19574.011438299447	18028.96034057393	0.20665331398675915	0.1988632931907387	-34.07084145802946	-2870.8762915306725	-31.457900604535098	-2650.7046207045205
36.813829286029524	10280.31157017578	9725.912892948398	13802.343153351176	12864.098257368885	15471.484779666753	14352.308822743456	17001.03797921643	15719.537678151113	19566.151604755192	18021.708531602962	0.2067477602452939	0.19895331518071446	-34.36475405137753	-2913.088176207617	-31.72877439732474	-2689.6369729642756
37.03565112666392	10272.712977976451	9718.893209118645	13794.712621344399	12857.055709970113	15463.82941038428	14345.24072245641	16993.312597371372	15712.404492643573	19558.182016537405	18014.35542072564	0.20684397707330163	0.19904502391539677	-34.65545780427783	-2955.430886954069	-31.996649627020815	-2728.686554845888
37.25880955547555	10264.996441919955	9711.764920616928	13786.969156282565	12849.909149699308	15456.063398306134	14338.070588934092	16985.477808259457	15705.170331289855	19550.1027603696	18006.901084448058	0.2069419987192485	0.1991384519890839	-34.94297887468565	-2997.9050631285645	-32.26155022061357	-2767.8538775723428
37.483312626080554	10257.160956535743	9704.527127777028	13779.112200254704	12842.658078992405	15448.18639959167	14330.79811431256	16977.533448105576	15697.835046256594	19541.913930286682	17999.34560596012	0.2070418601328771	0.19923363266227623	-35.22734344964556	-3040.51136667002	-32.523500125284045	-2807.1394714699127
37.70916844062219	10249.20550103124	9697.178917355315	13771.141189115078	12835.301994907672	15440.198068643482	14323.422989319064	16969.479355152776	15690.398491655325	19533.61562774582	17991.689075237005	0.20714359698098692	0.19933059987662805	-35.50857774796896	-3083.250482798554	-32.782523310703255	-2846.543886575848
37.93638515006311	10241.129038973464	9689.719362246631	13763.055552332797	12827.840388994962	15432.098058045452	14315.944903219584	16961.31536967375	15682.86052355511	19525.207961738484	17983.931589141775	0.2072472456636287	0.19942938827028228	-35.786708023450046	-3126.1231208038516	-33.03864377170612	-2886.06769329682
38.164970954479706	10232.930517963425	9682.147521193658	13754.85471283773	12820.27274716172	15423.88601849913	14308.363543764995	16953.041333982354	15675.220999995288	19516.691048904773	17976.073251530073	0.20735284333071288	0.199530033193603	-36.06176056827826	-3169.1300148363225	-33.29188553145286	-2925.7114831223153
38.39493410335793	10224.608869302414	9674.462438488981	13746.538086861723	12812.598549534892	15415.5615987576	14300.6785971349	16944.65709244416	15667.479780997368	19508.065013648924	17968.114173355832	0.2074604278990513	0.1996325707253111	-36.33376171634882	-3212.2719247411005	-33.542272644244804	-2965.4758693235926
38.626282895891045	10216.1630076508	9666.663143670383	13738.105083776	12804.817270319478	15407.124445557562	14292.88974788013	16936.162491487194	15659.636728577156	19499.329988257276	17960.05447277935	0.20757003806984314	0.19973703768904358	-36.60273784631863	-3255.5496368622407	-33.78982919799091	-3005.361487640068
38.859025681279114	10207.591830678435	9658.748651208605	13729.555105923786	12796.928377652976	15398.574203548971	14284.996678863015	16927.55737961192	15651.691706756264	19490.486113017785	17951.894275276743	0.20768171334662128	0.1998434716703419	-36.868715385640826	-3298.9639649651945	-34.034579317933094	-3045.3689970923588
39.09317085903034	10198.894218706733	9650.717960187552	13720.887548448385	12788.931333455765	15389.910515222313	14276.999071195632	16918.841607400733	15643.64458157325	19481.533536341445	17943.633713751133	0.20779549405366715	0.19995191103408932	-37.13172081407174	-3342.515751126688	-34.2765471696257	-3085.4990807408467
39.328726879264174	10190.069034342176	9642.570053976822	13712.10179911652	12780.825593277455	15381.133020833606	14268.89660417611	16910.01502752709	15635.49522109446	19472.47241488574	17935.272928645765	0.2079114213549174	0.2000623949424037	-37.39178066743625	-3386.2058666762896	-34.515756962089654	-3125.752446491737
39.56570224301631	10181.115122100964	9634.30389989619	13703.197238136745	12772.610606138847	15372.241358326752	14260.688955222691	16901.07749476399	15627.243495424393	19463.302913680036	17926.812068058833	0.20802953727336812	0.20017496337300683	-37.648921541174786	-3430.035213132389	-34.75223295105752	-3166.129827912431
39.80410550254544	10172.031308024742	9625.918448872035	13694.173237972964	12764.285814369681	15363.235163253665	14252.375799805757	16892.028865992237	15618.88927671585	19454.025206253213	17918.25128786044	0.2081498847110027	0.20028965713808036	-37.903170094701636	-3474.004723230377	-34.98599944258967	-3206.6319851116277
40.04394526164196	10162.816399286683	9617.412635085124	13685.02916315243	12755.850653441532	15354.11406869125	14243.95681137732	16882.86900020759	15610.432439179292	19444.639474762957	17909.590751811065	0.20827250746924633	0.20040651790362574	-38.15455305553405	-3518.1153619680554	-35.21708079673408	-3247.25970563991
40.28523017593832	10153.469183788311	9608.785375609934	13675.7643700687	12747.304551796295	15344.87770515608	14235.431661298338	16873.597758527874	15601.872859092053	19435.1459101276	17900.83063168236	0.20839745026997902	0.20052558820934327	-38.403097223224904	-3562.3681276366115	-35.44550143096785	-3288.013805385679
40.52796895322162	10143.98842974627	9600.035570044953	13666.378206778807	12738.64693066968	15335.525700516002	14226.800018763539	16864.215004199115	15593.21041480689	19425.544712159877	17891.97110737972	0.2085247587771125	0.20064691148904631	-38.64882947370643	-3606.764052933082	-35.67128582386067	-3328.8951295241714
40.77217035374772	10134.372885269038	9591.162100133879	13656.870012794869	12729.87720390977	15326.05767989899	14218.061550723765	16854.7206026012	15584.44498676012	19415.836089703018	17883.01236706706	0.20865447961875389	0.20077053209162957	-38.89177676428517	-3651.3042061417364	-35.89445851951314	-3369.9045535461046
41.017843190557436	10124.621277923083	9582.163829377232	13647.239118869536	12720.99477779025	15316.47326559861	14209.215921805455	16845.114421252554	15575.57645747894	19406.020260768837	17873.95460729332	0.2087866604099763	0.2008964953026049	-39.13196613787659	-3695.989692280069	-36.11504413108196	-3411.0429842323065
41.26499632979458	10114.732314288549	9573.039602634546	13637.484846775737	12711.999050818653	15306.77207697687	14200.262794227881	16835.396329814586	15566.604711588652	19396.097452678587	17864.798033121668	0.20892134977621268	0.20102484736622891	-39.369424727599835	-3740.8216543109156	-36.333067344916344	-3452.311360712629
41.51363869102594	10104.704679503673	9563.7882457163	13627.606509079722	12702.889413538742	15296.953730363377	14191.201827717123	16825.566200094887	15557.52963581879	19386.06790220569	17855.542858260294	0.2090585973772961	0.20115563550823387	-39.60417976205281	-3785.801274432335	-36.548552924985415	-3493.7106555681676
41.763779247563185	10094.537036798052	9554.408564965803	13617.603408907935	12693.665248327507	15287.017838951459	14182.032679417549	16815.623906049994	15548.35111900902	19375.931855721283	17846.189305195898	0.20919845393216419	0.20128890795919063	-39.83625857049992	-3830.929775397759	-36.761525717422046	-3535.2418759674765
42.0154270267867	10084.228027014025	9544.899346830272	13607.474839706803	12684.32592918599	15276.964012690418	14172.755003799846	16805.569323786887	15539.069052113893	19365.6895693417	17836.737605328937	0.2093409712442511	0.20142471397851158	-40.065688587772456	-3876.2084218403324	-36.972010654815676	-3576.906064821407
42.26859111047143	10073.776268116339	9535.259357421322	13597.220084996034	12674.870821524424	15266.791858174744	14163.368452566494	16795.40233156417	15529.68332820749	19355.341309079115	17827.187999111768	0.20948620222759126	0.20156310387913087	-40.2924973597037	-3921.6385216764174	-37.180032760817994	-3618.7043019770645
42.523280635114425	10063.180354689233	9525.487342064012	13586.838418114348	12665.299281940788	15256.50097852906	14153.872674553559	16785.12280979181	15520.193842486799	19344.88735099417	17817.54073618867	0.20963420093365479	0.2017041290528678	-40.51671254912071	-3967.22142759338	-37.38561715540709	-3660.637705513742
42.77950479226489	10052.438857420942	9515.582024834503	13576.329101958032	12655.610657993066	15246.090973289565	14144.267315629411	16774.73064103018	15510.60049227459	19334.327981351504	17807.796075538503	0.20978502257894147	0.2018478419965071	-40.738361941155745	-4012.958538511768	-37.58878905944948	-3702.7074329950847
43.03727282885567	10041.550322575104	9505.542108085801	13565.691388711759	12645.804287964795	15235.561438281336	14134.552018589966	16764.22570998799	15500.903177021395	19323.663496777906	17797.954285619824	0.20993872357335622	0.20199429633861288	-40.957473449361714	-4058.851301149931	-37.789573799997015	-3744.9146828218363
43.29659404753705	10030.513271448779	9495.366271961399	13554.924519571618	12635.879500623774	15224.911965491625	14124.72642305036	16753.607903519325	15491.101798306745	19312.894204423283	17788.015644518597	0.21009536154939729	0.2021435468671088	-41.17407512197315	-4104.901211655233	-37.987996815641964	-3787.260695633944
43.55747780701245	10019.326199816483	9485.053173896118	13544.027724459722	12625.835614973434	15214.142142938637	14114.790165332877	16742.877110619185	15481.196259839218	19302.02042212413	17777.98044009818	0.21025499539217532	0.20229564955763868	-41.38819514830902	-4151.109817272052	-38.18408366214135	-3829.746755751781
43.81993352237618	10007.987577360138	9474.60144810423	13533.000221730617	12615.671939997052	15203.251554536138	14104.742878351093	16732.03322241824	15471.186467455846	19291.042478570143	17767.84897015232	0.2104176852703024	0.20245066160274566	-41.59986186511742	-4197.478718048893	-38.37786001787026	-3872.37419265043
44.08397066545326	9996.495847084268	9464.00970505414	13521.841217868841	12605.387774394241	15192.23977995331	14094.584191490114	16721.076132176124	15461.072329120367	19279.960713473658	17757.621542560635	0.21058349266767	0.20260864144188814	-41.809103763327585	-4244.009568629321	-38.56935168967175	-3915.144382503815
44.349598765141174	9984.849424716213	9453.276530929388	13510.549907177514	12594.982406309606	15181.106394470018	14084.313730482676	16710.005735273633	15450.853754920556	19268.775477742078	17747.298475446943	0.21075248041615574	0.20276964879232906	-42.015949495358655	-4290.704080135096	-38.75858461914322	-3958.0587498014793
44.6168274077539	9973.046698090633	9442.400487075425	13499.125471457459	12584.455113053127	15169.850968826848	14073.931117280912	16698.8219292033	15440.530657064235	19257.48713365323	17736.8800973403	0.21092471272928312	0.20293374468091774	-42.22042788240287	-4337.564022094943	-38.94558488888288	-4001.1187690128572
44.88566623736761	9961.086026518182	9431.380109431884	13487.567079676759	12573.805160812199	15158.47306907029	14063.435969923816	16687.52461355875	15430.102949874343	19246.09605503392	17726.366747338976	0.21110025523687223	0.20310099147680888	-42.42256792132321	-4384.591224380303	-39.13037872862333	-4044.325966268312
45.15612495616904	9948.965740137723	9420.213907949925	13475.873887630427	12563.031804355038	15146.972256392712	14052.827902400202	16676.11369002268	15419.570549782846	19234.602627441873	17715.758775277554	0.2112791750207113	0.20327145292513796	-42.62239879320987	-4431.7875793501735	-39.31299252252575	-4087.6819212022237
45.42821332480542	9936.684139251352	9408.900365993853	13464.045037589316	12552.134286724679	15135.348086966293	14042.106524506557	16664.58906235276	15408.933375322964	19223.007248350284	17705.05654189652	0.21146154065128975	0.20344519418169518	-42.81994987073995	-4479.155043930747	-39.49345281545175	-4131.1882687336765
45.701941162736816	9924.239493642459	9397.437939727268	13452.079657939048	12541.111838924307	15123.600111772206	14031.271441700723	16652.950636366848	15398.191347120855	19211.310327336792	17694.260419015856	0.21164742222562752	0.20362228184862505	-43.015250726904924	-4526.695641885046	-39.671786320599495	-4174.846701036673
45.97731834859046	9911.630041875122	9385.825057482176	13439.976862806894	12529.96367959199	15111.727876422676	14020.32225494945	16641.198319925224	15387.344387884843	19199.512286274392	17683.370789710512	0.21183689140623538	0.2038027840111978	-43.20833114349807	-4574.4114661011845	-39.848019926877896	-4218.658969517332
46.25435482051728	9898.853990575772	9374.0601191119	13427.735751678238	12518.689014666394	15099.730920978223	14009.25856057178	16629.33202291241	15376.392422394341	19187.613559527384	17672.3880484905	0.212030021461254	0.20398677027567919	-43.39922111960186	-4622.304680952337	-40.02218070620438	-4262.626886843238
46.533060576550575	9885.909513695118	9362.14149532592	13415.355409000256	12507.28703704127	15087.608779757416	13998.079950076	16617.351657215928	15365.335377486233	19175.61459414955	17661.31260148307	0.21222688730580636	0.20417431180834533	-43.58795088142506	-4670.37752484018	-40.19429592196684	-4306.752329133917
46.813445674966815	9872.794751750916	9350.067527007228	13402.834903773932	12495.756926209817	15075.360981140837	13986.786009991598	16605.257136703935	15354.173182040386	19163.515850086875	17650.144866619146	0.21242756554461342	0.20436548137568067	-43.774550891401304	-4718.632312727161	-40.364393036848924	-4351.0372381419875
47.09552023464871	9859.507811050207	9337.836524510842	13390.173289132912	12484.0978478975	15062.987047367626	13975.376321694826	16593.048377200223	15342.905766962935	19151.317800383396	17638.885273822587	0.21263213451591184	0.20456035338579998	-43.959051857989834	-4767.071438802406	-40.532499721426575	-4395.483623564243
47.37929443545016	9846.04676289104	9325.446766943578	13377.369601909599	12472.308953683772	15050.486494325529	13963.85046122862	16580.725296457622	15331.533065168365	19139.020931391424	17627.53426520356	0.21284067433672535	0.2047590039311422	-44.141484746007336	-4815.697379272431	-40.69864386303743	-4440.093565444462
47.66477851856398	9832.409642742372	9312.896501423764	13364.422862187066	12460.389380611367	15037.858831332895	13952.207999115602	16568.287814128504	15320.05501155909	19126.625742984965	17616.09229525491	0.2130532669495382	0.20496151083247838	-44.3218807874473	-4864.51269526314	-40.86285357507586	-4484.869216669351
47.951982786891236	9818.59444940221	9300.183942320997	13351.332072837247	12448.338250783638	15025.103560913562	13940.448500164986	16555.73585173345	15308.47154300361	19114.13274877771	17604.559831052713	0.21326999617042028	0.2051679536842823	-44.50027149174639	-4913.520035738125	-41.025157205909636	-4529.812805491965
48.24091760541319	9804.599144132848	9287.30727047492	13338.096219044319	12436.154670948961	15012.220178563635	13928.571523272412	16543.069332627278	15296.782598312484	19101.54247634491	17592.937352460485	0.21349094773865818	0.20537841390151687	-44.67668865776068	-4962.722140673548	-41.18558334924455	-4574.926638270263
48.53159340156531	9790.42164977259	9274.264632392325	13324.714267812684	12423.837732071703	14999.208172509812	13916.576621212562	16530.28818196225	15284.98811821194	19088.855467449157	17581.225352337045	0.2137162093679494	0.20559297476788108	-44.85116438523619	-5012.121844250243	-41.34416085396151	-4620.213102216367
48.82402066561362	9776.059849823503	9261.05413942226	13311.185167459551	12411.386508889678	14986.067023459498	13904.463340424652	16517.392326648955	15273.088045315655	19076.072278270905	17569.42433674871	0.21394587079921243	0.20581172148558294	-45.02373108681786	-5061.722078180872	-41.50091883455025	-4665.674668268766
49.11820995103327	9761.511587514155	9247.673866908084	13297.50784709088	12398.800059457164	14972.796204341765	13892.23122079005	16504.381695314045	15261.082324093835	19063.19347964297	17557.53482518529	0.21418002385507967	0.20603474122667917	-45.194421500906174	-5111.525875224732	-41.65588668217242	-4711.313894121908
49.41417187488941	9746.774664836745	9234.12185331596	13283.681216060504	12386.077424673163	14959.395180039144	13879.879795401977	16491.25621825511	15248.97090084003	19050.219657289636	17545.55735078031	0.21441876249613262	0.206262123186057	-45.36326870463745	-5161.5363727808	-41.809094075939356	-4757.133427332621
49.71191711822035	9731.846841557872	9220.396099339026	13269.704163411667	12373.217627794322	14945.86340710982	13867.4085903269	16478.01582739239	15236.753723635284	19037.15141207032	17533.492460535526	0.21466218287894398	0.20649395863610728	-45.53030612750081	-5211.756816656329	-41.960570994622685	-4803.136008565314
50.01145642642306	9716.725834202	9206.494566976358	13255.575557300246	12360.21967393184	14932.20033349976	13854.8171243573	16464.660456217156	15224.430742309532	19023.98936022781	17521.340715549635	0.21491038341599686	0.20673034098315876	-45.69556756526072	-5262.190564955119	-42.11034772865605	-4849.324474943802
50.3128006096408	9701.409315007068	9192.415178586238	13241.294244399236	12347.082549532066	14918.405398244633	13842.10490875559	16451.19003973682	15212.001908400352	19010.734133641487	17509.102691251734	0.21516346483755386	0.20697136582573725	-45.85908719449071	-5312.841092131101	-42.2584548927407	-4895.701763553545
50.61596054315354	9685.89491085107	9178.15581591257	13226.859049283485	12333.805221839752	14904.478031160774	13829.271446988601	16437.604514416318	15199.467175108548	18997.386380085292	17496.778977639096	0.2154215302555468	0.2072171310147224	-46.020899588005705	-5363.711993240286	-42.40492343910228	-4942.270915101748
50.9209471677702	9670.180202148931	9163.714319083783	13212.268773793998	12320.386638343552	14890.417652524911	13816.316234452388	16423.903818115665	15186.826497250619	18983.946763490592	17484.370179519636	0.21568468522956993	0.20746773671547175	-46.181039730192424	-5414.806988288648	-42.54978467083856	-4989.035077680368
51.22777149022361	9654.262721718815	9149.088485583465	13197.522196381333	12306.825726203178	14876.223672742464	13803.2387581871	16410.08789002377	15174.079831208126	18970.415964214484	17471.876916759324	0.21595303783505113	0.20772328547199084	-46.33954303340943	-5466.129926810972	-42.69307025600938	-5035.997510710731
51.53644458356769	9638.13995361677	9134.276069191577	13182.618071426801	12293.121391657232	14861.895492003363	13790.038496581199	16396.156670587872	15161.227134873421	18956.794679312978	17459.299824534308	0.21622669873369502	0.20798388227322528	-46.49644535501284	-5517.684792631771	-42.834812242308544	-5083.161589038093
51.84697758757708	9621.809331938943	9119.274778895617	13167.555128541102	12279.272519411259	14847.432499925508	13776.714919064949	16382.110101438848	15148.26836759192	18943.08362281987	17446.639553588204	0.21650578124627767	0.20824963462155932	-46.651783014694956	-5569.47570878081	-42.975043072110566	-5130.530807195697
52.15938170914916	9605.2682395902	9104.082277770522	13152.332071839099	12265.277972005006	14832.834075184941	13763.267485792408	16367.948125311766	15135.203490100486	18929.28352603081	17433.896770494375	0.21679040142789263	0.20852065260361008	-46.805592812859686	-5621.5069426517	-43.1137955983213	-5178.1087838392705
52.47366822270851	9588.514007018344	9088.696181826586	13136.947579190186	12251.136589158323	14818.09958513238	13749.695647311768	16353.67068596182	15122.03246446193	18915.395137793184	17421.072157923576	0.21708067814573925	0.20879704896340034	-46.957912049474544	-5673.782911347225	-43.25110310061791	-5225.89926636219
52.789848470613855	9571.543910912726	9073.114058824181	13121.400301443031	12236.84718709468	14803.228385395514	13735.998844223255	16339.277728075192	15108.7552539953	18901.419224801673	17408.166414916897	0.21737673315956113	0.20907893917801365	-47.10877854369028	-5726.308187242132	-43.38699930244911	-5273.906135697383
53.107933863567155	9554.355172866311	9057.333427054435	13105.688861623868	12222.408557841567	14788.219819466496	13722.17650682443	16324.769197174692	15095.371823201867	18887.356571899698	17395.180257164335	0.21767869120483196	0.20936644153582296	-47.25823065427903	-5779.087503786199	-43.52151838865029	-5322.13341132598
53.42793588102576	9536.944957999978	9041.351754084579	13089.811854107147	12207.81946850674	14773.073218273968	13708.228054741949	16310.145039519859	15081.882137686425	18873.207982386855	17382.114417288816	0.2179866800788092	0.2096596772173987	-47.40630730080011	-5832.125761540141	-43.65469502372798	-5370.585256477352
53.74986607161648	9519.310373548127	9025.166455467193	13073.767843757676	12193.078660529554	14757.787899739049	13694.152896549713	16295.40520200143	15068.286164073985	18858.97427833264	17368.96964513627	0.2183008307295648	0.20995877037920677	-47.55304798575162	-5885.428034473211	-43.78656437096288	-5419.265983568504
54.073736053552395	9501.44846740415	9008.774893411777	13057.555365042806	12178.184848906087	14742.36316831451	13679.950429372277	16280.54963202949	15054.58386992111	18844.656300896193	17355.746708071256	0.21862127734811238	0.21026384824020242	-47.69849281727147	-5938.999576498289	-43.91716211210223	-5468.180059848819
54.399557515052166	9483.356226624945	8992.174375418	13041.172921113905	12163.136721387456	14726.798314506648	13665.62003847352	16265.578277415667	15040.775223622382	18830.25491065292	17342.44639127907	0.2189481574637685	0.21057504117144796	-47.842682533129846	-5992.8458283133805	-44.046524467965355	-5517.332113288809
54.727342214761876	9465.030575892879	8975.362152868925	13024.618982855385	12147.932937649723	14711.09261437878	13651.16109682933	16250.491086248247	15026.860194310872	18815.770987927233	17329.06949807363	0.2192816120428648	0.21089248278886838	-47.98565852552201	-6046.972424524836	-44.17468821999864	-5566.726938747801
55.057101982179326	9446.468375934268	8958.335419583382	13007.891987900426	12132.572128434722	14695.245329035939	13636.572964684108	16235.288006760573	15012.83875175306	18801.20543313237	17315.616850211965	0.21962178559096404	0.2112163100492792	-48.12746286673064	-6101.385201048106	-44.30169073226352	-5616.369504337199
55.38884871808102	9427.666421892944	8941.091310325988	12990.990339611853	12117.052894660388	14679.255704089746	13621.854989090232	16219.968987192067	14998.710866237565	18786.55916711699	17302.089288215135	0.21996882625871808	0.2115466633498229	-48.26813833574488	-6156.090202818625	-44.42756997455581	-5666.264958091546
55.722594394951685	9408.621441657686	8923.626899273691	12973.912406026839	12101.373806499478	14663.122969102871	13607.006503429755	16204.533975641634	14984.476508457517	18771.833131519004	17288.487671695904	0.22032288595152208	0.21188368663095228	-48.40772844648018	-6211.0936918975785	-44.552364546780154	-5716.418634961359
56.058351057416104	9389.330094141993	8905.939198437207	12956.656518763715	12085.53340242512	14646.84633701163	13592.026826917387	16188.982919912702	14970.135649385933	18757.02828912624	17274.812879692916	0.2206841204431228	0.21222752748311252	-48.5462774765183	-6266.402155845426	-44.67611370366649	-5766.83606403321
56.39613082267415	9369.788967515216	8888.025156036443	12939.220971889923	12069.530188222416	14630.425003526727	13576.915264084524	16173.315767350305	14955.688260144434	18742.145624245128	17261.06581101234	0.22105268949335302	0.21257833725727598	-48.683830497440795	-6322.022316510323	-44.7988573811308	-5817.522976123728
56.7359458809379	9349.994577383068	8869.8816548279	12921.604020748602	12053.362635963815	14613.858146509998	13561.671104242569	16157.532464668586	14941.134311863912	18727.18614307609	17247.247384575952	0.22142875697016196	0.21293627117949357	-48.82043340625387	-6377.96113917511	-44.92063622326532	-5868.485311668366
57.07780849587155	9329.943364916884	8851.505510383317	12903.803880743328	12037.029182947901	14597.144925327437	13546.29362092585	16141.632957769745	14926.473775538088	18712.15087409766	17233.35853977734	0.2218124909761275	0.21330148846963368	-48.9561329578537	-6434.225842077285	-45.041491610489174	-5919.729228942189
57.42173100503407	9309.63169492934	8832.893469317385	12885.818726078014	12020.528230598964	14580.284480176257	13530.782071312009	16125.61719155253	14911.706621868267	18697.040868457665	17219.400236844882	0.2222040639796454	0.21367415246448945	-49.0909767995181	-6490.823906424455	-45.16146568925615	-5971.261112694163
57.7677258203244	9289.05585389577	8814.042207463526	12867.646688451054	12003.858143326494	14563.275931385659	13515.135695619872	16109.485109710831	14896.832821099757	18681.857200372982	17205.373457212772	0.22260365295099677	0.21405443074543817	-49.22501350598759	-6547.763086746912	-45.28060140248999	-6023.087583106011
58.115805428429454	9268.212047919327	8794.948327995922	12849.285855701362	11987.017247342601	14546.11837868986	13499.353716483107	16093.236654521299	14881.852342849192	18666.60096753742	17191.279203899732	0.22301143950349955	0.21444249527085968	-49.35829261667459	-6605.051421784796	-45.39894252161321	-6075.215505174827
58.465982391274686	9247.096400638473	8775.608359496304	12830.734270404395	11970.003829435638	14528.810900472072	13483.435338299116	16076.871766619664	14866.765155922229	18651.273291538055	17177.118501895755	0.22342761003997896	0.214838522513507	-49.490864674204204	-6662.697245839518	-45.516533679860004	-6127.651998505462
58.818269346477535	9225.704951075224	8756.018753963823	12811.989928415995	11952.816135698176	14511.352552978286	13467.3797465516	16060.390384765047	14851.57122812127	18635.87531828013	17162.892398556964	0.22385235590478134	0.21524269360306242	-49.62278126452293	-6720.709200612735	-45.63342040702992	-6180.404447554611
59.172679007803275	9204.033651422757	8736.175884766439	12793.050777362054	11935.452370207491	14493.742369499487	13451.186107106014	16043.792445591856	14836.270526042677	18620.408218420966	17148.601964008965	0.22428587354158006	0.21565519447409454	-49.754095058637176	-6779.0962475715205	-45.74964916541285	-6233.480512285605
59.52922416562417	9182.078364770578	8716.076044532074	12773.914715071494	11917.910693656475	14475.979359520907	13434.853565476524	16027.077883348456	14820.863014862925	18604.873187812787	17134.248291558757	0.2247283646572309	0.2160762160196634	-49.88485985631269	-6837.867680893745	-45.865267387678614	-6286.88813935779
59.887917687380885	9159.834862765756	8695.715442977815	12754.579587950226	11900.189221932787	14458.06250783668	13418.381246063058	16010.24662962197	14805.34865811306	18589.271447954743	17119.832498115295	0.2251800363919495	0.2165059542508262	-50.01513063175662	-6897.033141002525	-45.98032351625079	-6340.6355738071725
60.24877251804685	9137.298823208588	8675.090204675407	12735.043189293556	11882.28602464416	14439.990773628495	13401.768251357349	15993.29861304853	14789.727417440898	18573.60424645442	17105.35572461911	0.2256411014960944	0.21694461046229987	-50.14496358092583	-6956.602628692985	-46.09486704427036	-6394.731371246278
60.6118016805955	9114.46582758105	8654.196366751334	12715.303257534435	11864.199123587432	14421.76308950654	13385.013661116302	15976.233759008237	14773.999252360372	18557.872857498853	17090.819136480994	0.2261117785138557	0.21739239140457214	-50.27441617110526	-7016.586519904435	-46.20894855840743	-6449.18441062374
60.97701827647021	9091.331358506519	8633.029876519613	12695.357474424804	11845.926491158983	14403.378360511048	13368.11653150147	15959.05198930406	14758.16411998736	18542.078582335544	17076.22392403019	0.22659229197416272	0.21784950946274265	-50.40354719243987	-7076.995581168216	-46.32261978342649	-6504.003907564096
61.34443548605718	9067.890797138985	8611.586589045557	12675.203463147096	11827.466048703958	14384.835463072652	13351.075894182806	15941.753221823823	14742.221974761236	18526.22274976341	17061.571302972057	0.22708287258914397	0.2183161828424079	-50.53241681221334	-7137.840985816903	-46.43593362908359	-6559.1994283632375
61.71406656916102	9044.139420480122	8589.862264638467	12654.838786352706	11808.815664801446	14366.133243929356	13333.890755405113	15924.33737018418	14726.17276815124	18510.30671663372	17046.862514855333	0.22758375746048806	0.21879263576291075	-50.66108663094201	-7199.134330872912	-46.548944238606055	-6614.780904579908
62.085924865483435	9020.072398622866	8567.85256627173	12634.260944124688	11789.973153483254	14347.270518998746	13316.560095015666	15906.804343356209	14710.016448347362	18494.331868361973	17032.098827549766	0.2280951902940701	0.21927909865829903	-50.789619740869966	-7260.887654714286	-46.66170703933312	-6670.7586482921615
62.46002379510434	8995.684791919692	8545.553056928258	12613.467371861012	11770.936272382984	14328.246072202806	13299.082865451037	15889.1540452712	14693.752959934498	18478.299619450154	17017.281535733757	0.22861742162323068	0.21977580838634675	-50.91808078804388	-7323.113455698825	-46.77427879631068	-6727.143368188757
62.83637685896657	8970.971548073805	8522.959196869133	12592.455438074614	11751.702720812125	14309.058654242943	13281.457990680783	15871.386374405289	14677.382243548735	18462.211414019497	17002.411961392052	0.22915070904111512	0.22028300844602108	-51.04653603603583	-7385.824711506255	-46.88671766741754	-6783.946186272427
63.21499763936286	8945.92749915238	8500.066340824247	12571.222442107486	11732.270137760735	14289.706981323843	13263.684365107067	15853.501223342962	14660.904235515836	18446.068726355064	16987.49145432474	0.22969531744249916	0.22080094920378937	-51.17505343286757	-7449.034899446182	-46.99908326126388	-6841.178655412048
63.59589980042612	8920.54735851961	8476.869735102362	12549.765611753912	11712.636099818385	14270.189733822572	13245.760852416803	15835.498478316995	14644.318867469741	18429.873061460883	16972.521392666502	0.23025151927555557	0.22132988812918558	-51.30370268144179	-7512.758017796557	-47.11143669814555	-6898.852777783759
63.979097088622495	8894.825717688667	8453.364514619192	12528.082100789603	11692.798119012472	14250.50555490108	13227.686284385032	15817.378018724463	14627.626065950904	18413.625955626987	16957.50318341716	0.230819594804031	0.22187009004007954	-51.432555312298064	-7577.008608035278	-47.22384067279563	-6956.981024056673
64.36460333324754	8868.757043091004	8429.545699841561	12506.168986402208	11672.753640559988	14230.653049059278	13209.459459626956	15799.139716617325	14610.825751983124	18397.328977008106	16942.438262983633	0.23139983238034179	0.22242182735811278	-51.56168476045059	-7641.801778247114	-47.33635952107579	-7015.576353651006
64.75243244692527	8842.33567276157	8405.4081936456	12484.02326651861	11652.50004052857	14210.63078062542	13191.07914229561	15780.78343616588	14593.917840627359	18380.983726214	16927.328097732967	0.23199252873011295	0.2229853803747933	-51.69116644536189	-7707.153227606788	-47.449059289036086	-7074.652235881425
65.14259842611021	8815.555812939147	8380.94677808764	12461.641857024837	11632.03462340325	14190.437272181429	13172.544060723574	15762.309033094278	14576.902240511965	18364.59183691225	16912.174184557553	0.2325979892487164	0.22356103752876363	-51.82107785467451	-7773.0792720546015	-47.56200780538347	-7134.222672145348
65.53511535159264	8788.411534580153	8356.1561110856	12439.021588873098	11611.354619553986	14170.071002919292	13153.85290600486	15743.716354085847	14559.778853337339	18348.15497644293	16896.978051451762	0.2332165283104031	0.22414909569479594	-51.95149863174083	-7839.596871214453	-47.67527475726456	-7194.302219201811
65.92999738900669	8760.896769785617	8331.030723009742	12416.159205071564	11590.457182600121	14149.530406925945	13135.004330515161	15725.005236157442	14542.547573354337	18331.674846446276	16881.741258101247	0.23384846959064137	0.22474986048508092	-52.08251066722369	-7906.723656619433	-47.788931769471674	-7254.906013560016
66.32725878934137	8733.00530813993	8305.565013180709	12393.05135755081	11569.339386666361	14128.813871392376	13115.996946366475	15706.175506000314	14525.208286814268	18315.153183502618	16866.465396484098	0.2344941464023264	0.22536364656342586	-52.21419819511357	-7974.477961357217	-47.90305248759796	-7316.049797116779
66.72691388945532	8704.730792961083	8279.753246273758	12369.694603901844	11547.998223525832	14107.919734743831	13096.829323793587	15687.22697928632	14507.7608713896	18298.59175978552	16851.15209148499	0.2351539020465455	0.2259907779730043	-52.346647893220506	-8042.878851159941	-48.01771266502692	-7377.7499440368265
67.12897711259382	8676.066717461714	8253.589548627504	12346.085403979348	11526.430599624468	14086.846284686659	13077.49998946841	15668.159459936996	14490.205195563074	18281.992383727567	16835.803001521545	0.23582809017863451	0.22663158847833284	-52.47994898822799	-8111.946157027036	-48.13299025389824	-7440.023488961626
67.53346296890952	8647.006420821062	8227.067904456291	12322.220116364493	11504.633332981806	14065.591756168345	13058.007424739304	15648.972739354214	14472.541117984269	18265.356900699928	16820.419819184248	0.23651707519029921	0.22728642192219575	-52.61419336565814	-8181.700509442948	-48.24896550026824	-7502.888156599365
67.94038605598601	8617.543084167499	8200.182151964842	12298.094994680303	11482.603149961944	14044.154329245763	13038.350063790995	15629.666595609608	14454.76848679118	18248.687193705002	16805.0042718892	0.23722123260861558	0.227955632598275	-52.74947568557036	-8252.163374406751	-48.36572104437255	-7566.362392892595
68.3497610593647	8587.669726472051	8172.925979364249	12273.706183752898	11460.336681908666	14022.53212685723	13018.52629172127	15610.24079259071	14436.887138894992	18231.985184082576	16789.558122544102	0.23794094951277575	0.22863958564028644	-52.88589350332404	-8323.357091185637	-48.48334202519618	-7630.465397672728
68.7616027530747	8557.379200353733	8145.292920788922	12249.0497156116	11437.830461638587	14000.723212493758	12998.534442530505	15590.69507910167	14418.89689922632	18215.252832229915	16774.08317022804	0.23867662496949457	0.22933865742847473	-53.02354739623843	-8395.304912002292	-48.60191619019133	-7695.217158994637
69.17592600016614	8526.664187797302	8117.276352113657	12224.12150532013	11415.080919785338	13978.725587764011	12978.372797019201	15571.029187915592	14400.7975799403	18198.492138335514	16758.58125088476	0.2394286704880385	0.23005323601435643	-53.16254109643705	-8468.03104374744	-48.721534010406685	-7760.638489232399
69.59274575324658	8495.517195785234	8088.869486670964	12198.917346631204	11392.084380987957	13956.53718984791	12958.039580589173	15551.242834776267	14382.588979578662	18181.705143127	16743.054238029927	0.24019751049591082	0.2307837215646731	-53.30298163026964	-8541.560691840481	-48.84228880127921	-7826.751063027419
70.01207705502031	8463.930551845293	8060.065370868445	12173.432907455855	11368.837059915759	13934.155888832725	12937.532960943052	15531.33571734579	14364.2708821858	18164.8939286328	16727.504043472156	0.2409835828362638	0.2315305268255483	-53.44497946419506	-8615.920106299687	-48.9642768490794	-7893.577457165811
70.43393503883172	8431.896399516498	8030.85687970707	12147.66372513937	11345.335057122447	13911.579484926306	12916.851045677433	15511.307514096006	14345.843056377018	18148.060618958447	16711.932618048617	0.24178733928819982	0.23229407760792267	-53.58864865807482	-8691.136630209163	-49.087597543822994	-7961.1411925307475
70.85833492921113	8399.40669373591	8001.236712200772	12121.60520153386	11321.57435472054	13888.80570554022	12895.99187976342	15491.157883139444	14327.305254355297	18131.207381076598	16696.341952374383	0.24260924611116677	0.23307481329539248	-53.73410702615547	-8767.238750742748	-49.21235351882933	-8029.466778276488
71.2852920424243	8366.453196150096	7971.1973866990265	12095.252597858555	11297.550811868156	13865.832202236796	12874.953442909318	15470.886460997272	14308.657210874413	18114.33642563166	16680.734077606518	0.24344978461474312	0.2338731873756466	-53.88147630553431	-8844.25615275791	-49.33865079681891	-8098.579758227803
71.71482178702524	8333.027470355331	7940.731236114038	12068.601029337315	11273.260160058764	13842.656547532588	12853.733646799043	15450.492861300232	14289.898642145004	18097.450007758696	16665.111066222526	0.24430945175517843	0.23468966799677476	-54.03088233360177	-8922.219775293954	-49.46659894383083	-8168.506759813987
72.14693966441222	8299.120877071351	7909.830403054791	12041.645459602654	11248.697998204278	13819.276231550615	12832.33033219949	15429.976673418576	14271.029244680074	18080.550427916332	16649.475032813116	0.24518876076013774	0.23552473854978778	-54.182455233958535	-9001.161870978773	-49.59631123053805	-8239.275545523036
72.58166126938723	8264.7245692548	7878.486834871206	12014.380694855521	11223.859787501884	13795.688658513842	12810.74126593045	15409.337461017454	14252.048694077026	18063.640032734344	16633.828134889867	0.24608824178318758	0.23637889827877992	-54.336329611764086	-9081.116068594623	-49.72790480173171	-8310.915067093913
73.01900229071879	8229.829487158808	7846.692278611807	11986.80137776861	11198.740846073588	13771.891143070952	12788.9641376892	15388.574760532878	14232.956643731877	18046.72121587506	16618.172573707157	0.2470084425896585	0.23725266292024594	-54.49264475910422	-9162.117438997142	-49.86150085460031	-8383.455522643402
73.45897851170821	8194.426353346604	7814.438275899465	11958.901981121191	11173.33634336773	13747.880906445856	12766.996556722337	15367.688079564019	14213.752723482165	18029.79641890903	16602.510595098796	0.24794992927561502	0.23814656537316395	-54.65154487054497	-9244.202564508189	-49.997224825850935	-8456.928416795097
73.90160581075892	8158.505667668235	7781.71615773062	11930.676801152491	11147.64129431073	13723.655072401394	12744.836048336625	15346.676895176917	14194.436538174232	18012.868132204712	16586.844490329226	0.2489132870217706	0.23906115640154904	-54.81317926984411	-9327.40961207496	-50.13520658858397	-8531.36662409408
74.34690016194996	8122.057702210309	7748.5170392040045	11902.119950619852	11121.650553196689	13699.210663007087	12722.480050239925	15325.540652114269	14175.007666150297	17995.938895831718	16571.176596959016	0.24989912088430857	0.23999700537129373	-54.97770264840983	-9411.778410390485	-50.275580659455954	-8606.804455871228
74.79487763561212	8085.072496230542	7714.831814186426	11873.225351547433	11095.358807301993	13674.544594200408	12699.925908703124	15304.27876090579	14155.465657650628	17979.01130047756	16555.50929972461	0.2509080566246807	0.2409547010232222	-55.14527531566637	-9497.350531132892	-50.41848641614888	-8683.277730681933
75.24555439890803	8047.539851090402	7680.6511499242015	11843.986727650808	11068.76057021166	13649.653671130674	12677.17087453356	15282.890595873765	14135.810033126192	17962.087988378004	16539.845031432564	0.25194074158059526	0.24193485228441242	-55.31606346272565	-9584.169374696445	-50.56406832652465	-8760.82384866383
75.6989467164156	8009.449325200247	7645.965481609749	11814.397596421013	11041.850174842544	13624.534583272938	12654.212098848922	15261.375493026668	14116.040281455556	17945.17165425972	16524.186273867206	0.252997845580543	0.24293808911995815	-55.49023943955035	-9672.280260575004	-50.7124761896157	-8839.481869952288
76.15507095071504	7970.790228994235	7610.765006915164	11784.451260852382	11014.621766149192	13599.183899300266	12631.046628641518	15239.73274783532	14096.15585806146	17928.265046296103	16508.53555871256	0.2540800619043564	0.2439650634275024	-55.66798204682527	-9761.730522764381	-50.86386538938859	-8919.292597456835
76.61394356297929	7931.551619953096	7575.039680505056	11754.140800795822	10987.06929349566	13573.598061699835	12607.671402120235	15217.9616128833	14076.156182919716	17911.37096707427	16492.895468486902	0.2551881082924671	0.24501644997700076	-55.84947684301551	-9852.56961041456	-51.018397161846224	-9000.298664223868
77.07558111356816	7891.722297696477	7538.779208544055	11723.459063920405	10959.18650267773	13547.773381120009	12584.08324381897	15196.061295385414	14056.040638455312	17894.492274574328	16477.268637490983	0.2563227280066834	0.24609294739834855	-56.03491646727525	-9944.84919401398	-51.17623887599257	-9082.544625624083
77.54000026262605	7851.290799167783	7501.973043215103	11692.398656263322	10930.966927577316	13521.706030432339	12560.278859457545	15174.03095456527	14035.808567317828	17877.63188315902	16461.65775276843	0.2574846909455129	0.24719527921966894	-56.224500980280936	-10038.62327764742	-51.33756433047711	-9166.077056829352
78.00721777068286	7810.245393937926	7464.610377267596	11660.951932348511	10902.40388143099	13495.392038492924	12536.254830541515	15151.869698883733	14015.459270029187	17860.792764573438	16446.065555078017	0.2586747948172289	0.24832419495924732	-56.41843822241208	-10133.948317419272	-51.502554065507866	-9250.944655683357
78.47725049925933	7768.574079657117	7426.680138616635	11629.110984853045	10873.49044769363	13468.82728358646	12512.00760868629	15129.576583109485	13994.992002496187	17843.977948954293	16430.494839877683	0.25989386637411394	0.2494804712742899	-56.616944191539005	-10230.883346618619	-51.67139569185747	-9337.198351454455
78.95011541147531	7726.264577687025	7388.170985017083	11596.867633798991	10844.219470476512	13442.007486534474	12487.533509649478	15107.150605221526	13974.4059733789	17827.190525847192	16414.948458318824	0.2611427627115191	0.2506649131698908	-56.820243440912236	-10329.490107954014	-51.84428423758436	-9424.89141976554
79.42582957266194	7683.304328949397	7349.071298839429	11564.213415248076	10814.583544539137	13414.928203449394	12462.828707055325	15084.590703133934	13953.700341306832	17810.43364523161	16399.42931825089	0.2624223726356329	0.2518783552718342	-57.02856949834495	-10429.833193278871	-52.02142251342411	-9514.079604069702
79.90441015097758	7639.68049003082	7309.36918197719	11531.139569474657	10784.575004812132	13387.584818113704	12437.889225793171	15061.895751231465	13932.874211932743	17793.71051855185	16383.940385234768	0.263733618104112	0.25312166316707513	-57.242165308549374	-10531.98019138351	-52.20302149848976	-9604.821244183928
80.38587441802741	7595.379929587707	7269.05245091929	11497.637028591873	10754.185915427912	13359.972533962837	12412.710935071222	15039.064556704376	13911.926634814286	17777.024419752797	16368.484683564158	0.2650774557439935	0.2543957348160268	-57.4612836993183	-10636.001844226383	-52.389300746994195	-9697.17741221236
80.87023974948666	7550.389225100288	7228.108632024784	11463.696403604545	10723.408058234632	13332.086365649095	12387.289541105762	15016.09585567012	13890.856600112684	17760.378686319105	16353.065297293746	0.26645487845162347	0.25570150204104347	-57.68618787279593	-10741.972212130204	-52.58048881699142	-9791.21205630852
81.35752362572781	7504.694660029445	7186.524957041452	11429.307970861442	10692.232920767876	13303.921130162573	12361.62057942476	14992.98830906886	13869.663035097226	17743.776720316528	16337.685371273297	0.2678669170796467	0.2570399320957973	-57.917151924157224	-10849.968848610763	-52.7768237232558	-9886.992152879946
81.8477436324513	7458.28222143539	7144.288358914129	11394.461657877626	10660.651683652708	13275.471437482829	12335.699406762897	14969.740498318022	13848.344800442796	17727.2219894329	16322.348112185548	0.2693146422164505	0.2584120293205648	-58.15446138889274	-10960.072985404171	-52.97855341539798	-9984.587867743336
82.34091746132043	7411.13759812358	7101.385467933994	11359.147028497036	10628.655207408126	13246.731680734323	12309.521192524266	14946.35092071104	13826.900686307634	17710.718028017287	16307.056789586737	0.2707991660638173	0.25981883688878527	-58.39841381975566	-11072.369728189893	-53.185936282103285	-10084.072726649232
82.83706291059936	7363.2461793899265	7057.802608285741	11323.353267364302	10596.234018624624	13217.69602581682	12283.0809097876	14922.817984544692	13805.329408177751	17694.26843811551	16291.814736948378	0.27232164441896006	0.2612614386506243	-58.64931939640155	-11186.94826393295	-53.39924168421203	-10185.523796007968
83.33619788579601	7314.59305444343	7013.525795054651	11287.06916367215	10563.378295483122	13188.358400478926	12256.373325825956	14899.140003956389	13783.629602461944	17677.876890498363	16276.625352697178	0.27388327876751284	0.2627409610796764	-58.90750156849754	-11303.90208035428	-53.618750517433	-10289.021874282043
83.83834040030794	7265.163012593731	6968.540731763648	11250.283094151751	10530.077852584172	13158.712482803267	12229.392992113239	14875.315193454726	13761.799821822993	17661.547125681805	16261.492101252594	0.2754853184945276	0.2642585753293696	-59.173297734800144	-11423.329198389314	-53.84475580675462	-10394.65169477649
84.34350857607244	7214.940544297674	6922.83280851609	11212.983005269547	10496.32212505262	13128.751689067103	12202.134233785757	14851.341662122002	13739.838530226572	17645.282954934395	16246.418514058123	0.2771290632210128	0.2658154994060936	-59.44705996078119	-11545.332418557722	-54.07756333505131	-10502.502140680794
84.85172064422062	7163.909843169252	6876.387100828879	11175.15639459458	10462.10015188315	13098.469160941933	12174.591138526644	14827.217407468574	13717.744097690338	17629.088261269877	16231.408190604498	0.27881586527408886	0.2674130004665751	-59.72915573598402	-11670.019581889734	-54.31749230686546	-10612.666472926736
85.36299494573534	7112.0548090666625	6829.188369248729	11136.790291298472	10427.40055849015	13067.857751992604	12146.757544838469	14802.94030891645	13695.514794713825	17612.967000421428	16216.464799442047	0.28054713229939765	0.2690523972475599	-60.01996877428064	-11797.503846519627	-54.564876050224484	-10725.242571847513
85.87734993211305	7059.359052380666	6781.221059853512	11097.871235748704	10392.211538423562	13036.910013433648	12118.627029666675	14778.508120887669	13673.148786367818	17596.923201793394	16201.592079178605	0.28232433002500745	0.27073506263642294	-60.31989985968721	-11927.903980935458	-54.82006275893582	-10840.333193530794
86.39480416602983	7005.805899660106	6732.469305750834	11058.385258154882	10356.520834211293	13005.618179098232	12090.192895334549	14753.918465472052	13650.644126021152	17580.96096938658	16186.793839459788	0.28414898518675463	0.27246242639197427	-60.62936773997353	-12061.344674880616	-55.08341627732443	-10958.046241751872
86.91537632201124	6951.37840072264	6682.9169296969185	11018.317856226602	10320.315717287172	12973.974149572214	12061.448155747708	14729.168824646613	13627.99874868096	17565.08448269259	16172.073961927728	0.28602268862562574	0.27423597802537164	-60.948810071080516	-12197.956869048532	-55.35531693024495	-11078.495056522544
87.43908518710603	6896.059337412195	6632.5474479707655	10977.653971800322	10283.582966962154	12941.969475442751	12032.385521823453	14704.256532017125	13605.210463920874	17549.297997552283	16157.436401154268	0.28794709856857503	0.2760572698517843	-61.27868441542705	-12337.878104806878	-55.63616240110241	-11201.798720350955
87.9659496615646	6839.831234178609	6581.344075651113	10936.377966391688	10246.308848394758	12909.5953396075	12002.997386097175	14679.178764050484	13582.276948369541	17533.605846972947	16142.885185543877	0.28992394410502037	0.27792792022422386	-61.619469297173055	-12481.252895177342	-55.926368660699154	-11328.08238332672
88.4959887595208	6782.676370670813	6529.289733458061	10894.473595629312	10208.479089516028	12876.84253858745	11973.275806455405	14653.932530763883	13559.195737730592	17518.012441898587	16128.42441820178	0.2919550288720834	0.27984961696180266	-61.971665318089435	-12628.233118514996	-56.22637095027312	-11457.47760833567
89.0292216096782	6724.57679655061	6476.367056335546	10851.92398252464	10170.078856862252	12843.701462781935	11943.212488940942	14628.514665834358	13535.9642183019	17502.522271926366	16114.058277761073	0.2940422349626703	0.2818241209855688	-62.33579633738191	-12778.978436273988	-56.53662482177242	-11590.122737651225
89.56566745600044	6665.514348752454	6422.558403967596	10808.711589533175	10131.09273026852	12810.162075601556	11912.798769573008	14602.921816090578	13512.579617960964	17487.139905962977	16099.79101916386	0.29618752707148943	0.28385327017604345	-62.712410719004765	-12933.656736364122	-56.85760723868225	-11726.163282274269
90.1053456584057	6605.47067143294	6367.84587343819	10764.818189361442	10091.504676374647	12776.21389140977	11882.025595120796	14577.150430344627	13489.038996580151	17471.86999281306	16085.626974389397	0.29839295689519174	0.28593898346765545	-63.102082650944794	-13092.444603832439	-57.189817741487786	-11865.752335594967
90.6482756934654	6544.427238873818	6312.211314263382	10720.224834474622	10051.298020894506	12741.845952199812	11850.883502765175	14551.19674751956	13465.339235832926	17456.717261691458	16071.570553122467	0.30066066780406653	0.2880832651963728	-63.50541354043162	-13255.52782056341	-57.5337796814656	-12009.051012917887
91.19447715510712	6482.365381623686	6255.636346044122	10674.911825260353	10010.455419599295	12707.046802928848	11819.362598578791	14525.056784024719	13441.477028349396	17441.686522650423	16057.626243354143	0.3029928998039848	0.2902882097180656	-63.923033489138106	-13423.10189578263	-57.89004152667803	-12156.22891848674
91.74396975532183	6419.266316186115	6198.102379009873	10628.858676805623	9968.958827965436	12671.80446542674	11787.452534750833	14498.726320328098	13417.448866176841	17426.782666912488	16043.798611907154	0.30539199480870083	0.29255600631644874	-64.35560285346583	-13595.372629390098	-58.25917824478347	-12307.464641862549
92.29677332487483	6355.111178585613	6139.590637745467	10582.044084244817	9926.789469437512	12636.106410790748	11755.142485477067	14472.200886669807	13393.251028497158	17412.010667098035	16030.092304876256	0.30786040224407624	0.2948889444209033	-64.80381389448303	-13772.556710189674	-58.64179276711366	-12462.946285554208
92.85290781402206	6289.88106216795	6080.082188418093	10534.44588663987	9883.92780225784	12599.939530172753	11722.42112143143	14445.475747858756	13368.879568549843	17397.3755773366	16016.512047974384	0.3104006850075147	0.2972894191559682	-65.26839252275022	-13954.882351172157	-59.03851753894014	-12622.872025911696
93.41239329322968	6223.557060017855	6019.557969846966	10486.041029356235	9840.353484815125	12563.290103859004	11689.276582729295	14418.545887088028	13344.330299704936	17382.882533249238	16003.062646773245	0.3130155258075164	0.29975993724597777	-65.75010014313375	-14142.589964196086	-59.45001616074478	-12787.450709426776
93.97524995389855	6156.120312404524	5957.998828785466	10436.805524902955	9796.045339467079	12526.143768536955	11655.696450287645	14391.405988702123	13319.598780627382	17368.536751789048	15989.748986827688	0.3157077339102793	0.3023031233001395	-66.24973560492253	-14335.932876417879	-59.876985125674764	-12956.90248665819
94.54149810909283	6087.552059694063	5895.3855598140835	10386.714412209938	9750.981314794122	12488.48548263664	11621.667715480486	14364.050419842148	13294.680299468437	17354.343530925325	15976.576033670832	0.31848025232219684	0.3049217265052225	-66.76813726365435	-14535.178091212641	-60.32015565929032	-13131.459486330394
95.11115819427312	6017.833701197371	5831.69895027245	10335.741714321832	9705.138446244824	12450.299489627045	11587.176747981588	14336.47321089075	13269.569857015736	17340.308249155296	15963.548832666282	0.32133616543940363	0.3076186277551875	-67.30618516006507	-14740.607096198015	-60.78029566698024	-13311.366532066371
95.68425076803395	5946.946860452871	5766.91983069044	10283.860394496272	9658.492815138898	12411.569279141251	11552.209261680016	14308.66803463259	13244.262148728456	17326.43636482687	15950.672508702923	0.32427870719783725	0.31039684724929284	-67.86480332208703	-14952.51672112476	-61.25821179484956	-13496.881904385518
96.26079651284576	5874.87345747441	5701.029131210901	10231.042310703753	9611.019505999195	12372.277545796327	11516.750278546775	14280.628184039713	13218.751545578556	17312.73341525429	15937.952265716538	0.32731126975985675	0.3132595525926953	-68.4449621966196	-15171.220048744697	-61.75475161076065	-13688.278150903527
96.84081623580131	5801.595788526045	5634.007944530149	10177.258168537566	9562.692562191423	12332.406145565592	11480.784090322722	14252.346548584297	13193.032073612476	17299.20501560631	15925.393386020545	0.330437412776259	0.3162100674361697	-69.04768121739835	-15397.047381719574	-62.27080591194681	-13885.842947697267
97.42433086936633	5727.09661401732	5565.837595917396	10122.477472556624	9513.48493985977	12291.9360495532	11444.294217890652	14223.815588974052	13167.09739214231	17285.856857545885	15913.001229427446	0.33366087326548594	0.31925188069447874	-69.67403151527651	-15630.34726878535	-62.80731116566312	-14089.88001492666
98.01136147213543	5651.359255143543	5496.499720909213	10066.66847609994	9463.368460157364	12250.847295011901	11407.263368185488	14195.027310197582	13140.940770466936	17272.694707597977	15900.781232140533	0.3369855761550925	0.3223886563859137	-70.32513877773818	-15871.487593550235	-63.36525208997227	-14300.710090034176
98.60192922959182	5574.367699926536	5425.976351311259	10009.79812963146	9412.31375978427	12209.118933436259	11369.673388488223	14165.973232758453	13114.555063017899	17259.724405220357	15888.73890539402	0.3404156455339925	0.3256242441389866	-71.00218626378592	-16120.85672934167	-63.94566438127367	-14518.671961868182
99.1960554548718	5496.106719340117	5354.250010174865	9951.832027696635	9360.2902398618	12166.728975554499	11331.50521794011	14136.644361967934	13087.93268281528	17246.951860550787	15876.879833818097	0.34395541666782103	0.3289626904157316	-71.70641798121324	-16378.864763750695	-64.5496375961975	-14744.123569399118
99.79376158953411	5416.561994231528	5281.303816450828	9892.734354598502	9307.266013190516	12123.654333032042	11292.7388361035	14107.031155155177	13061.065573110269	17234.383051800447	15865.209673502564	0.34760944883379136	0.3324082505050637	-72.43914203234453	-16645.944796480704	-65.17831819469393	-14977.443168660626
100.39506920433367	5335.720253774604	5207.121600057197	9832.467828933199	9253.207849962908	12079.870756691222	11253.353208386958	14077.123486644517	13033.945177082362	17222.024022262627	15853.734149731923	0.3513825390358701	0.3359654013438169	-73.20173413397242	-16922.554314117413	-65.832912751197	-15219.03057166189
101.00000000000001	5253.569426210448	5131.688028129235	9770.993647160538	9198.081122027936	12035.352771041278	11213.326228141483	14046.910610336714	13006.562405447978	17209.880876902153	15842.459054361507	0.3552797366658519	0.33963885522763987	-73.59186533214216	-17063.300198360303	-66.16786669189844	-15341.942587720025
