# Supplementary material for: White matter micro- and macrostructure brain charts for the human lifespan
Source: Nature. 2026 May 13;655(8124):979–89. doi: 10.1038/s41586-026-10454-2 (PMC13391363; doi:10.1038/s41586-026-10454-2)
Supplement: Supplementary file 12 — Centiles trajectories of brain charts. SDT.T9.1–5 contain the brain charts for the global metrics; SDT.T9.6–509 contain the brain charts for the tract-specific metrics (unnormalized); and SDT.T9.510–1157 contain the brain charts for the tract-specific macrostructural metrics (normalized). Included in each table are the male and female centile trajectories for the 2.5th, 25th, 50th, 75th and 97.5th percentiles; the interquartile range normalized by the 50th centile; and the derivatives of the 50th centiles with respect to both age and log(age). Charts are sampled in logarithmically spaced intervals. Age is reported in years, while centile trajectory values are reported in metric-specific units: diffusivities in mm2 s−1, volume in mm3, surface area in mm2, average length in mm, and FA is dimensionless (unitless). [file 41586_2026_10454_MOESM12_ESM.zip › plotted_curves/SDT.T9.194-ILF_right_volume_curve_metrics.csv]

ages	male_0.025th_percentile	female_0.025th_percentile	male_0.25th_percentile	female_0.25th_percentile	male_0.5th_percentile	female_0.5th_percentile	male_0.75th_percentile	female_0.75th_percentile	male_0.975th_percentile	female_0.975th_percentile	male_normalized_quantile_range	fwmale_normalized_quantile_range	male_median_centile_d_age	male_median_centile_d_log_age	female_median_centile_d_age	female_median_centile_d_log_age
0.25	4657.393554430672	4430.855602530418	6698.375307310405	6316.036369877896	7644.0985182886825	7189.043916903554	8485.526051750863	7966.852640537612	9838.963740172596	9220.878458715	0.23379483403630374	0.22962945973638618	6910.51627919192	3989.985707314819	6499.131968452231	3752.4611210538264
0.25150637576242696	4663.736053568145	4436.889599365269	6707.497242911903	6324.6376312974135	7654.508352517514	7198.834051777645	8497.081753327897	7977.702005807266	9852.362571372869	9233.435573187433	0.2337948341028868	0.22962945980143168	6898.565927256364	3995.044174658833	6487.893023202196	3757.218456917908
0.2530218281966045	4670.094634617025	4442.938895879804	6716.642307921957	6333.260701913988	7664.9445817313745	7208.649010338511	8508.666755333765	7988.578880532153	9865.795376412623	9246.024527257257	0.23379483417048028	0.2296294598674645	6874.612926102709	4005.161189543782	6465.365948698483	3766.7332040765323
0.25454641199404576	4676.469297832007	4449.003492316354	6725.81050270717	6341.905582073333	7675.407206348727	7218.488792979744	8520.281058233066	7999.483265148514	9879.262155830645	9258.645321429469	0.23379483423910022	0.22962945993450024	6850.699569753837	4015.27831474063	6442.876158936415	3776.248054980533
0.2560801821758082	4682.860043308554	4455.08338876573	6735.00182740515	6350.572271905175	7685.8962265267155	7228.353399849095	8531.924662200317	8010.415159820158	9892.76290982938	9271.297955893739	0.23379483430876397	0.22962946000255544	6826.826071511023	4025.3954500486143	6420.423854508437	3785.762915387051
0.25762319409447826	4689.266870982781	4461.178585167162	6744.216281924338	6359.260771323182	7696.411642160954	7238.242830848396	8543.597567119717	8021.3745644383625	9906.29763827465	9283.982430524324	0.23379483437948753	0.22962946007164614	6802.992642643396	4035.5124952057377	6398.009234132245	3795.2776910178363
0.2591755034361701	4695.689780631396	4467.289081308252	6753.453865943904	6367.9710800248795	7706.953452885426	7248.157085633457	8555.299772585036	8032.361478621772	9919.866340695526	9296.698744879923	0.23379483445128824	0.2296294601417889	6779.199492397718	4045.6293499020394	6375.63249458326	3804.7922875261866
0.2607371662225343	4702.128771871593	4473.414876824799	6762.714578913619	6376.70319749141	7717.5216580723245	7258.096163613811	8567.031277899441	8043.375901716105	9933.469016284129	9309.446898203361	0.23379483452418356	0.2296294602130013	6755.446827962063	4055.7459137511905	6353.293830709532	3814.306610497646
0.2623082388127803	4708.583844160919	4479.555971200753	6771.998420053646	6385.457122987468	7728.116256831821	7268.060063952615	8578.792082075233	8054.417832794049	9947.105663895318	9322.226889421454	0.23379483459819103	0.22962946028529985	6731.734854481649	4065.8620863014366	6330.993435455952	3823.820565467933
0.2638887779057103	4715.0549967972065	4485.712363768112	6781.305388354448	6394.232855561143	7738.737248011956	7278.048785566489	8590.58218383373	8065.487270655084	9960.776282046567	9335.038717144804	0.23379483467332826	0.22962946035870227	6708.063775067218	4075.9777670430485	6308.731499838177	3833.3340579082724
0.26547884054176485	4721.542228918447	4491.884053706802	6790.63548257661	6403.030394043771	7749.38463019844	7288.062327125339	8602.401581605054	8076.58421382529	9974.480868917699	9347.882379667575	0.23379483474961413	0.22962946043322688	6684.43379080575	4086.0928554087877	6286.50821297057	3842.8469932368025
0.2670784841050822	4728.045539502734	4498.071040044635	6799.988701250752	6411.849737049845	7760.058401714557	7298.100687052262	8614.250273528001	8087.708660557228	9988.219422350756	9360.757874967378	0.2337948348270672	0.22962946050889163	6660.845100721344	4096.207250754815	6264.323762030806	3852.359276802279
0.26868776632556873	4734.564927368084	4504.27332165713	6809.365042677273	6420.690882976784	7770.7585606208595	7308.163863523274	8626.128257449727	8098.860608829645	10001.991939849622	9373.665200704898	0.23379483490570585	0.22962946058571446	6637.297901797108	4106.320852368372	6242.178332275245	3861.8708138873335
0.2703067452809827	4741.100391172389	4510.490897267471	6818.764504926292	6429.553830004866	7781.485104715114	7318.251854467238	8638.035530925674	8110.040056347407	10015.79841857994	9386.604354223833	0.23379483498554954	0.2296294606637146	6613.792388998903	4116.433559485013	6220.072107064072	3871.381509725703
0.2719354793990299	4747.651929413303	4516.723765446395	6828.187085837461	6438.438576097059	7792.238031532085	7328.364657565682	8649.972091219332	8121.247000541276	10029.638855368838	9399.575332550634	0.23379483506661777	0.22962946074291124	6590.328755231574	4126.545271255076	6198.005267818924	3880.8912694724277
0.27357402745947257	4754.219540428089	4522.971924612056	6837.632783019776	6447.345118998842	7803.017338343311	7338.502270252572	8661.937935301996	8132.481438567673	10043.513246704644	9412.578132394234	0.23379483514893035	0.22962946082332314	6566.907191366423	4136.655886766966	6175.977994042449	3890.3999982196838
0.2752224485962505	4760.803222393563	4529.235373029949	6847.10159385147	6456.273456238088	7813.823022156999	7348.664689714203	8673.933059852641	8143.7433673085525	10057.421588736745	9425.61275014589	0.23379483523250771	0.22962946090497044	6543.527886235621	4146.765305036213	6153.990463342052	3899.907601003768
0.27688080229961526	4767.402973325925	4535.514108812816	6856.59351547979	6465.22358512493	7824.6550797177515	7358.851912889027	8685.957461257622	8155.032783371218	10071.363877275238	9438.679181878986	0.23379483531736966	0.2296294609878734	6520.191026637331	4156.8734250068665	6132.042851376813	3909.413982774131
0.2785491484182772	4774.018791080705	4541.808129920453	6866.108544820903	6474.195502751492	7835.513507506473	7369.063936467367	8698.011135610575	8166.349683087987	10085.340107790815	9451.777423348636	0.23379483540353768	0.22962946107205184	6496.896797337104	4166.98014555499	6110.135331913829	3918.9190484257415
0.28022754716156506	4780.650673352594	4548.117434159729	6875.646678559663	6483.18920599191	7846.398301740095	7379.300756891416	8710.094078712109	8177.694062516215	10099.350275414401	9464.907469991713	0.23379483549103294	0.22962946115752672	6473.64538105391	4177.085365474923	6088.268076813314	3928.4227027897723
0.2819160591015993	4787.298617675352	4554.442019184369	6885.207913149483	6492.204691502024	7857.309458371437	7389.562370354913	8722.206286069646	8189.065917437921	10113.394374936976	9478.069316926412	0.23379483557987707	0.22962946124431974	6450.436958482023	4187.188983488129	6066.441255995538	3937.9248506075237
0.28361474517547763	4793.962621421673	4560.781882494868	6894.7922448121235	6501.24195571926	7868.246973088963	7399.848772802988	8734.347752897153	8200.46524335961	10127.472400809262	9491.262958952058	0.2337948356700915	0.22962946133245113	6427.2717082723975	4197.290898236679	6044.6550374832	3947.4253965576645
0.2853236666874746	4800.642681803068	4567.137021438385	6904.3996695375445	6510.300994862474	7879.210841316608	7410.159959931994	8746.518474114957	8211.892035512106	10141.584347141508	9504.488390548899	0.23379483576169874	0.22962946142194324	6404.149807060603	4207.391008292092	6022.909587396309	3956.924245249247
0.2870428853112538	4807.338795869749	4573.507433208626	6914.030183083727	6519.381804931784	7890.201058213581	7420.495927189318	8758.718444349523	8223.34628885033	10155.730207703231	9517.745605877844	0.2337948358547217	0.2296294615128186	6381.071429448668	4217.489212142769	6001.205069940072	3966.4213012137916
0.28877246309209376	4814.050960510492	4579.893114845705	6923.683780976472	6528.484381708382	7901.217618674133	7430.856669773158	8770.94765793319	8234.827998053053	10169.909975922908	9531.0345987802	0.23379483594918354	0.2296294616050993	6358.03674800368	4227.585408192594	5979.541647412814	3975.916468903888
0.2905124624491269	4820.779172452494	4586.294063236033	6933.360458509218	6537.6087207543615	7912.260517327349	7441.242182632335	8783.206108903942	8246.337157522688	10184.123644887726	9544.355362777414	0.23379483604510734	0.22962946169880807	6335.045933278743	4237.679494769545	5957.919480206445	3985.409652696224
0.29226294617759224	4827.523428261281	4592.710275112186	6943.060210742875	6546.7548174125395	7923.329748536952	7451.652460466088	8795.493791005201	8257.87376138507	10198.371207343314	9557.70789107082	0.2337948361425169	0.2296294617939687	6312.099153794814	4247.771370111033	5936.338726825081	3994.9007568948437
0.294023977451102	4834.2837243405165	4599.141747052798	6952.783032505577	6555.922666806307	7934.425306401038	7462.087497723901	8807.81069768552	8269.437803489254	10212.652655693415	9571.09217654141	0.23379483624143685	0.22962946189060462	6289.1965760672465	4257.8609323792625	5914.799543861533	4004.3896857188083
0.29579561982392083	4841.060056931939	4605.588475482397	6962.528918392579	6565.112263839382	7945.547184751938	7472.547288605226	8820.156822098434	8281.029277407219	10226.967981999696	9584.508211749484	0.23379483634189133	0.22962946198874015	6266.3383645867	4267.948079645168	5893.302086006617	4013.876343302196
0.29757793723326015	4847.8524221151465	4612.0504566713	6972.297862765954	6574.3236031956685	7956.6953771558865	7483.031827059319	8832.5321571021	8292.64817643367	10241.317177981331	9597.955988934438	0.23379483644390625	0.22962946208839902	6243.5246818228625	4278.032709887484	5871.846506070811	4023.3606337045785
0.29937099400158496	4854.660815807514	4618.527686735469	6982.089859754464	6583.55667933906	7967.869876912868	7493.54110678502	8844.936695259104	8304.294493585818	10255.700235014803	9611.435500014482	0.233794836547506	0.22962946218960717	6220.7556882519275	4288.114721005317	5850.432954972377	4032.8424609012436
0.3011748548389356	4861.485233764025	4625.0201616363875	6991.90490325333	6592.811486513243	7979.0706770563565	7504.0751212305295	8857.370428836208	8315.968221603105	10270.11714413356	9624.94673658635	0.23379483665271733	0.22962946229238926	6198.0315423170105	4298.194010793464	5829.061581723625	4042.3217287703883
0.30298958484526295	4868.325671577102	4631.527877180879	7001.742986923985	6602.088018741456	7990.297770353031	7514.633863593125	8869.833349804	8327.669352946918	10284.567896027658	9638.489689924945	0.2337948367595664	0.2296294623967713	6175.352400477976	4308.270476965699	5807.732533468166	4051.7983411147725
0.30481524951277783	4875.182124676528	4638.050829021037	7011.604104193951	6611.386269826379	8001.5511493026415	7525.217326819053	8882.325449836759	8339.39787980044	10299.052481043589	9652.064350983188	0.23379483686807986	0.22962946250277919	6152.718417184893	4318.344017137773	5786.445955462754	4061.272201645421
0.3066519147283146	4882.054588329205	4644.589012654	7021.488248256508	6620.706233349825	8012.830806137625	7535.825503603156	8894.846720312036	8351.153794068267	10313.570889183773	9665.67071039156	0.2337948369782853	0.22962946261044004	6130.129744896665	4328.414528833004	5765.201991091017	4070.743213986978
0.3084996467757088	4888.943057639101	4651.142423421898	7031.39541207061	6630.0479026726525	8024.13673282301	7546.458386388795	8907.397152310534	8362.937087376291	10328.12311010646	9679.308758457972	0.23379483709020973	0.22962946271978021	6107.586534068454	4338.481909472728	5744.0007818478625	4080.211281664204
0.31035851233818973	4895.8475275469855	4657.711056511591	7041.3255883605	6639.411270934393	8035.468921055982	7557.115967367407	8919.97673661564	8374.747751071243	10342.709133125145	9692.978485167232	0.23379483720388236	0.22962946283082797	6085.088933152612	4348.546056368854	5722.842467362061	4089.676308111986
0.3122285785007863	4902.7679928303405	4664.294906954637	7051.278769615588	6648.796331053215	8046.827362265743	7567.798238478479	8932.585463713249	8386.585776220634	10357.328947208405	9706.67988018098	0.23379483731933096	0.22962946294361108	6062.6370886522345	4358.60686675855	5701.727185397409	4099.13819667208
0.3141099127527488	4909.704448103211	4670.893969627021	7061.254948090239	6658.20307572553	8058.212047613263	7578.505191409088	8945.223323791512	8398.451153612263	10371.982540979565	9720.412932837124	0.23379483743658488	0.22962946305815815	6040.2311450615525	4368.664237758843	5680.655071845511	4108.596850586822
0.31600258298998396	4916.656887815973	4677.508239249108	7071.2541158034355	6667.631497425931	8069.622967990907	7589.236817593838	8957.89030674041	8410.343873754138	10386.66990271624	9734.177632149744	0.23379483755567454	0.22962946317449778	6017.871244887356	4378.71806637547	5659.6262607502285	4118.052173006348
0.3179066575175057	4923.625306255216	4684.1377103853965	7081.276264538604	6677.081588406836	8081.06011402222	7599.993108214447	8970.58640215151	8422.263926874031	10401.391020350027	9747.973966808566	0.23379483767662904	0.2296294632926596	5995.557528685778	4388.768249524059	5638.640884282766	4127.504066971131
0.3198222050518999	4930.609697543568	4690.782377444414	7091.321385843374	6686.553340698337	8092.523476061674	7610.774054199587	8983.311599317694	8434.211302919288	10416.145881466213	9761.801925178761	0.23379483779947968	0.2296294634126738	5973.290135036921	4398.814684008714	5617.699072775897	4136.9524354299065
0.32174929472380437	4937.610055639512	4697.442234678518	7101.389471029309	6696.046746107925	8104.013044194342	7621.5796462245635	8996.065887232793	8446.185991556473	10430.934473303327	9775.661495300526	0.23379483792425743	0.22962946353457042	5951.069200536003	4408.857266509207	5596.800954703474	4146.3971812205855
0.32368799608040405	4944.626374337189	4704.117276183737	7111.480511171614	6705.561796220269	8115.528808235571	7632.409874711059	9008.849254591227	8458.1879821711	10445.756782752738	9789.552664888764	0.23379483805099413	0.2296294636583811	5928.8948598369025	4418.8958936047275	5575.9466566958	4155.8382070737425
0.3256383790879404	4951.658647266261	4710.807495899593	7121.594497108963	6715.098482396936	8127.0707577307885	7643.264729826829	9021.661689787783	8470.217263867275	10460.6127963584	9803.475421332685	0.23379483817972196	0.22962946378413665	5906.767245647265	4428.930461771553	5555.136303554522	4165.275415623793
0.32760051413423674	4958.706867891719	4717.512887608969	7131.731419443196	6724.656795776232	8138.638881955156	7654.144201485505	9034.503180917236	8482.273825467491	10475.502500316401	9817.429751695563	0.23379483831047373	0.22962946391186934	5884.686488694744	4438.960867345333	5534.370018237038	4174.708709386876
0.3295744720312385	4965.7710295136385	4724.233444937852	7141.891268538981	6734.2367272728225	8150.233169913179	7665.048279346171	9047.37371577392	8494.357655512162	10490.425880474471	9831.415642714186	0.23379483844328303	0.22962946404161172	5862.65271778102	4448.987006561132	5513.64792186534	4184.137990765274
0.33156032401756863	4972.851125267099	4730.969161355231	7152.074034523704	6743.838267577584	8161.853610338579	7675.9769528131965	9060.27328185157	8506.468742259425	10505.382922331804	9845.433080798644	0.23379483857818287	0.22962946417339733	5840.666059765965	4459.008775530616	5492.970133753028	4193.56316206092
0.33355814176109866	4979.947148121868	4737.720030172873	7162.279707287003	6753.461407157295	8173.500191693775	7686.93021103588	9073.201866342777	8518.607073684756	10520.373611038416	9859.482052031879	0.2337948387152088	0.22962946430725983	5818.726639557397	4469.026070233667	5472.336771380855	4202.984125451185
0.33556799736153503	4987.0590908823015	4744.486044545147	7172.508276480627	6763.106136254376	8185.17290216971	7697.908042908155	9086.15945613876	8530.77263748063	10535.397931394884	9873.562542169282	0.23379483885439556	0.22962946444323276	5796.834580158116	4479.038786542602	5451.747950417455	4212.40078299935
0.3375899633530214	4994.186946187103	4751.267197468831	7182.7597315180965	6772.772444886624	8196.871729685472	7708.910437068286	9099.146037828965	8542.965421056208	10550.455867851892	9887.674536638346	0.2337948389957791	0.2296294645813516	5774.99000262795	4489.046820192365	5431.203784719342	4221.813036649022
0.3396241127067558	5001.33070650912	4758.063481782919	7193.034061574409	6782.460322846928	8208.596661887945	7719.937381898551	9112.161597700677	8555.185411536962	10565.547404509769	9901.818020538216	0.23379483913939514	0.22962946472165183	5753.193026110297	4499.050066789379	5410.704386338126	4231.220788222505
0.3416705188336247	5008.490364155148	4764.874890168429	7203.331255585749	6792.169759702999	8220.347686151497	7730.988865524926	9125.206121738669	8567.43259576434	10580.672525118081	9915.99297863932	0.2337948392852809	0.22962946486416938	5731.4437678444665	4509.048421817366	5390.249865532387	4240.623939423589
0.343729255586852	5015.665911265728	4771.701415148213	7213.651302249208	6801.900744797099	8232.124789577647	7742.064875816781	9138.279595624836	8579.706960295418	10595.831213075213	9930.199395382948	0.23379483943347407	0.2296294650089408	5709.742343154503	4519.04178062221	5369.840330762323	4250.022391830338
0.34580039726466444	5022.857339814915	4778.543049086733	7223.994190022446	6811.65326724573	8243.927958994682	7753.165400386526	9151.382004737767	8592.008491402521	10611.023451427873	9944.437254880824	0.23379483958401295	0.22962946515600371	5688.088865459431	4529.0300384124275	5349.475888695102	4259.4160468885675
0.3478840186129729	5030.064641610067	4785.399784189864	7234.359907123394	6821.427315939342	8255.757180957315	7764.290426589279	9164.513334152363	8604.337175072842	10626.249222870652	9958.70654091466	0.23379483973693546	0.2296294653053958	5666.48344628606	4539.013090259628	5329.156644218601	4268.804805916501
0.34998019482807	5037.287808291629	4792.271612504685	7244.748441529929	6831.222879542042	8267.612441746325	7775.439941522533	9177.673568639453	8616.692997008078	10641.508509745558	9973.007236935746	0.23379483989228245	0.2296294654571555	5644.926195278764	4548.990831105504	5308.882700444665	4278.1885701071005
0.352089001559344	5044.526831332927	4799.1585259192825	7255.159780979598	6841.039946491303	8279.49372736823	7786.613932025828	9190.862692665403	8629.075942624075	10656.801294041596	9987.33932606452	0.23379484005009327	0.22962946561132272	5623.417220189469	4558.963155740406	5288.654158722842	4287.567240521777
0.3542105149120084	5051.781702039897	4806.0605161625235	7265.593912969213	6850.878504997662	8291.401023554828	7797.812384680401	9204.080690391631	8641.485997050422	10672.12755739418	10001.702791090118	0.2337948402104084	0.22962946576793655	5601.95662689209	4568.929958810564	5268.471118617104	4296.940718074329
0.35634481144984936	5059.052411550899	4812.977574803801	7276.050824754591	6860.738543044339	8303.334315762904	7809.03528580876	9217.327545674278	8653.92314513	10687.487281084757	10016.09761446983	0.23379484037327036	0.22962946592703812	5580.544519398361	4578.89113482344	5248.333677939838	4306.308903545374
0.35849196819798806	5066.338950836453	4819.9096932528655	7286.530503350176	6870.620048387004	8315.293589173796	7820.282621474416	9230.603242063713	8666.38737141867	10702.880446040246	10030.523778328765	0.233794840538721	0.22962946608866885	5559.1809998464305	4588.846578129334	5228.241932759527	4315.671697582584
0.36065206264566085	5073.641310699009	4826.856862759569	7297.032935528701	6880.52300855341	8327.27882869301	7831.554377481462	9243.90776280412	8678.878660184806	10718.307032832538	10044.981264459295	0.23379484070680334	0.22962946625286998	5537.866168529028	4598.796182938153	5208.195977396565	4325.029000693699
0.3628251727490157	5080.959481772735	4833.819074413661	7307.558107820889	6890.447410843109	8339.290018949876	7842.850539374257	9257.241090833106	8691.396995408957	10733.767021678064	10059.470054320656	0.23379484087756075	0.22962946641968487	5516.600123877171	4608.739843297051	5188.195904417895	4334.380713227671
0.3650113769339257	5088.293454523202	4840.79631914449	7318.106006515001	6900.3932423270135	8351.327144297038	7854.171092436921	9270.603208781149	8703.94236078328	10749.260392437134	10073.990129038313	0.23379484105103832	0.22962946658915692	5495.38296247297	4618.677453093929	5168.241804664256	4343.726735397242
0.36721075409881926	5095.643219247193	4847.788587720858	7328.676617656559	6910.360489847209	8363.390188810137	7865.516021693121	9283.994098971221	8716.5147397113	10764.787124613515	10088.541469403668	0.23379484122728061	0.22962946676133025	5474.214779079659	4628.60890607303	5148.333767256234	4353.066967271501
0.3694233836175272	5103.008766072443	4854.79587075071	7339.269927047972	6920.349140016485	8375.479136287377	7876.885311905539	9297.413743418343	8729.114115307328	10780.347197353907	10103.124055873386	0.2337948414063346	0.22962946693624955	5453.095666624606	4638.534095814917	5128.471879573539	4362.401308751898
0.37164934534214805	5110.390084957373	4861.818158680896	7349.885920248155	6930.359179218027	8387.5939702491	7888.278947575533	9310.862123829074	8741.740470396076	10795.94058944736	10117.73786856896	0.2337948415882464	0.22962946711396137	5432.025716201868	4648.452915725764	5108.656227299245	4371.729659600416
0.3738887196059291	5117.787165690803	4868.855441796963	7360.5245825721195	6940.390593605096	8399.73467393731	7899.696912942744	9324.339221601007	8754.39378751223	10811.567279324678	10132.38288727621	0.2337948417730634	0.22962946729451084	5411.0050170854665	4658.365259045968	5088.886894405354	4381.051919423742
0.3761415872261661	5125.199997891707	4875.9077102228675	7371.1858990906185	6950.443369100632	8411.901230315278	7911.139191984678	9337.845017822325	8767.074048899984	10827.22724505791	10147.059091444731	0.2337948419608341	0.2296294674779463	5390.033656765707	4668.271018866217	5069.163963158848	4390.367987664416
0.3784080295071193	5132.62857100899	4882.974953920728	7381.869854629818	6960.517491396889	8424.093622067157	7922.605768416271	9351.379493271379	8779.781236512556	10842.92046435986	10161.766460187366	0.23379484215160823	0.22962946766431583	5369.11172091309	4678.170088093728	5049.487514126347	4399.677763600834
0.3806881282429484	5140.072874321121	4890.057162690553	7392.57643377079	6970.612945955068	8436.31183159741	7934.096625689464	9364.94262841604	8792.515332011722	10858.64691458334	10176.50497227963	0.2337948423454357	0.22962946785366792	5348.239293403691	4688.062359459	5029.857626201119	4408.9811463593505
0.38298196572066395	5147.53289693594	4897.1543261700135	7403.30562084921	6980.72971800497	8448.555841030462	7945.611746992837	9378.534403413323	8805.276316767398	10874.406572720722	10191.274606159253	0.23379484254236718	0.22962946804605217	5327.416456331965	4697.947725525359	5010.274376587477	4418.278034894727
0.3852896247230969	5155.008627790314	4904.266433834123	7414.057399954887	6990.867792544556	8460.825632210168	7957.15111525108	9392.154798108795	8818.06417185708	10890.199415403267	10206.075339925512	0.23379484274245496	0.2296294682415201	5306.643290012376	4707.826078672893	4990.737840817077	4427.568327994319
0.38761118853188686	5162.500055649903	4911.393474995017	7424.831754931409	7001.027154339629	8473.121186699402	7968.714713124645	9405.803792036111	8830.878878065425	10906.025418900585	10220.907151338766	0.23379484294575106	0.22962946844012253	5285.919872988947	4717.697311104508	4971.248092760332	4436.851924278075
0.3899467409304866	5170.007169108831	4918.535438801636	7435.6286693756765	7011.207787923381	8485.442485779527	7980.302523009224	9419.481364416446	8843.720415883696	10921.884559119953	10235.770017819801	0.2337948431523097	0.22962946864191158	5265.246282036416	4727.561314833118	4951.805204620119	4446.128722187597
0.39229636620718694	5177.529956589403	4925.69231423947	7446.448126637507	7021.409677596023	8497.78951044995	7991.91452703534	9433.18749415797	8856.588765509303	10937.77681160575	10250.663916449295	0.2337948433621848	0.22962946884694133	5244.6225921821315	4737.41798169422	4932.409246957395	4455.398619997082
0.3946601491581577	5185.068406341831	4932.8640901302715	7457.290109819211	7031.632807424394	8510.162241427632	8003.550707067883	9446.922159855338	8869.483906845286	10953.702151538817	10265.588823967235	0.23379484357543273	0.22962946905526538	5224.048876705812	4747.267203334952	4913.060288686538	4464.661515800981
0.3970381750905084	5192.622506443907	4940.050755131763	7468.15460177516	7041.877161241523	8522.560659146591	8015.21104470563	9460.685339789112	8882.405819499785	10969.660553735826	10280.544716772296	0.23379484379210913	0.22962946926693906	5203.525207127212	4757.1088711924385	4893.7583970809355	4473.917307509575
0.39943052982536675	5200.192244800658	4947.252297737339	7479.041585111264	7052.142722646224	8534.984743757319	8026.895521280773	9474.477011925128	8895.354482785517	10985.651992648525	10295.531570921221	0.23379484401227205	0.22962946948201832	5183.051653256407	4766.942876531044	4874.503637786955	4483.165892853402
0.4018372997009759	5207.777609144144	4954.468706275786	7489.951042184691	7062.429475002678	8547.434475126445	8038.604117858447	9488.297153914116	8908.329875719253	11001.676442363303	10310.549362128244	0.23379484423597915	0.22962946970056022	5162.628283178201	4776.769110416528	4855.29607482953	4492.407169376267
0.40425857157581063	5215.378587033027	4961.699968910961	7500.882955103248	7072.737401439997	8559.909832836049	8050.336815236232	9502.14574309094	8921.33197702127	11017.733876600314	10325.598065764434	0.23379484446329013	0.22962946992262298	5142.255163240945	4786.587463697186	4836.135770619847	4501.641034437111
0.4066944328317112	5222.995165852307	4968.946073641512	7511.837305724998	7083.066484851804	8572.410796183207	8062.09359394368	9516.022756474094	8934.360765114814	11033.824268712882	10340.677656857086	0.2337948446942653	0.2296294701482652	5121.932358106133	4796.397827038076	4817.022785960231	4510.867385198828
0.4091449713770379	5230.627332813009	4976.2070083005365	7522.814075657818	7093.416707895761	8584.93734417949	8073.874434241773	9529.928170765155	8947.41621812552	11049.947591686872	10355.788110089037	0.23379484492896652	0.22962947037754744	5101.65993072628	4806.200090891682	4797.957180059748	4520.086118640145
0.411610275649843	5238.275074951816	4983.482760555324	7533.813246258856	7103.788052993196	8597.48945555036	8085.679316122498	9543.861962348088	8960.49831388092	11066.10381813989	10370.929399798117	0.23379484516745597	0.22962947061053032	5081.437942362158	4815.9941455007065	4778.939010537928	4529.297131543746
0.41409043462106226	5245.938379130766	4990.773317906977	7544.834798634116	7114.180502328575	8610.067108734675	8097.508219308248	9557.82410728872	8973.607029909797	11082.29292032067	10386.101499976376	0.23379484540979728	0.22962947084727614	5061.266452594893	4825.779880900634	4759.968333421042	4538.500320482999
0.41658553779772634	5253.617232036902	4998.078667690128	7555.878713637934	7124.594037849071	8622.670281884104	8109.361123251337	9571.81458133408	8986.742343441632	11098.514870108302	10401.304384269462	0.2337948456560549	0.22962947108784795	5041.145519326208	4835.557186911115	4741.04520316585	4547.69558183779
0.41909567522619073	5261.311620181925	5005.398797072595	7566.944971872503	7135.028641264108	8635.298952862586	8121.238007133469	9585.8333599118	8999.90423140603	11114.769639011543	10416.538025975955	0.23379484590629476	0.22962947133231004	5021.07519879262	4845.325953135034	4722.169672661927	4556.882811784977
0.4216209374953856	5269.021529901858	5012.733693055065	7578.033553687366	7145.484294044888	8647.953099245742	8133.13884986521	9599.88041812947	9013.092670432126	11131.057198168073	10431.802398046671	0.23379484616058407	0.22962947158072802	5001.055545579409	4855.0860689629335	4703.341793246567	4566.061906300718
0.42416141574008476	5276.746947356708	5020.083342470771	7589.14443917895	7155.960977423933	8660.632698320349	8145.0636300854685	9613.955730774045	9026.307636848007	11147.377518343797	10447.097473084004	0.2337948464189907	0.22962947183316818	4981.086612611776	4864.837423551828	4684.561614691513	4575.232761138119
0.4267172016441951	5284.487858530054	5027.447731985098	7600.277608189963	7166.458672394536	8673.337727083657	8157.012326160854	9628.059272311082	9039.549106680011	11163.730569931975	10462.42322334111	0.2337948466815837	0.2296294720896979	4961.16845118464	4874.579905845923	4665.829185239039	4584.395271853311
0.42928838744406506	5292.244249228783	5034.826848095338	7611.433040309017	7176.977359710399	8686.068162242951	8168.984916185287	9642.19101688427	9052.817055652295	11180.116322952666	10477.77962072139	0.23379484694843358	0.22962947235038678	4941.30111095286	4884.313404553104	4647.144551588921	4593.54933377984
0.43187506593181346	5300.0161050826055	5042.220677130223	7622.610714869933	7187.517019884971	8698.823980214762	8180.981377979233	9656.350938314543	9066.111459185966	11196.534747051699	10493.16663677753	0.2337948472196123	0.2296294726153041	4921.484639945673	4894.037808146793	4628.507758910302	4602.694842030527
0.4344773304586784	5307.803411543798	5049.629205249678	7633.810610951364	7198.077633191103	8711.605157124433	8193.00168908931	9670.539010099601	9079.432292398675	11212.98581150013	10508.584242710976	0.23379484749519225	0.22962947288452143	4901.719084589975	4903.753004881553	4609.918850867543	4611.831691512605
0.4370952749383861	5315.606153886752	5057.052418444408	7645.0327073761655	7208.6591796604525	8724.41166880541	8205.045826787611	9684.755205413125	9092.77953010385	11229.469485193315	10524.032409371084	0.23379484777524814	0.22962947315811108	4882.004489701474	4913.458882768638	4591.377869607182	4620.959776903037
0.4397289938505404	5323.424317207654	5064.49030253557	7656.276982710913	7219.261639083016	8737.243490798679	8217.113768071184	9698.99949710415	9106.153146810113	11245.985736650196	10539.51110725444	0.23379484805985534	0.22962947343614665	4862.340898491442	4923.1553295725025	4572.884855767712	4630.0789926475845
0.4423785822440318	5331.257886424021	5071.942843174352	7667.543415265259	7229.884991006538	8750.10059835204	8229.205489661339	9713.271857696256	9119.553116720535	11262.534534012357	10555.020306503975	0.23379484834909003	0.22962947371870326	4842.728352594189	4932.8422328266315	4554.439848506823	4639.189232976874
0.4450441357404687	5339.106846274436	5079.410025841702	7678.831983091519	7240.529214736117	8762.98296641964	8241.320968003221	9727.572259387054	9132.979413732139	11279.115845043438	10570.55997690842	0.23379484864303063	0.2296294740058572	4823.166892055888	4942.519479811192	4536.042885489296	4648.290391883114
0.44772575053762753	5346.971181318	5086.891835847838	7690.142663983922	7251.194289333509	8775.890569661102	8253.460179264997	9741.900674047227	9146.432011435014	11295.729637128	10586.130087901265	0.23379484894175676	0.2296294742976858	4803.656555354362	4952.186957558151	4517.694002895616	4657.3823631173
0.4504235234129248	5354.850875934088	5094.3882583319555	7701.475435478233	7261.880193616716	8788.823382441109	8265.623099337403	9756.25707322005	9159.91088311181	11312.375877271	10601.730608560174	0.2337948492453489	0.2296294745942682	4784.19737941795	4961.844552860595	4499.393235452473	4666.465040208306
0.4531375517269096	5362.745914321835	5101.899278261807	7712.830274851028	7272.586906159372	8801.781378828573	8277.809703833043	9770.641428120476	9173.41600173696	11329.05453209671	10617.361507606085	0.23379484955388904	0.229629474895685	4764.789399602916	4971.492152237799	4481.140616423916	4675.538316444028
0.4558679334267773	5370.656280499778	5109.424880433345	7724.2071591191725	7283.31440529026	8814.764532596037	8290.019968085831	9785.053709634485	9186.947339976052	11345.765567847959	10633.0227534025	0.23379484986746124	0.2296294752020171	4745.432649736293	4981.129641965963	4462.936177622993	4684.602084869752
0.45861476704990445	5378.581958305445	5116.965049470296	7735.6060650392365	7294.062669092688	8827.772817219004	8302.253867150286	9799.493888318326	9200.504870185072	11362.50895038527	10648.714313954584	0.23379485018615057	0.22962947551334778	4726.127162107965	4990.756908057025	4444.779949403834	4693.6562382695265
0.4613781517274047	5386.522931394917	5124.519769823752	7747.0269691068615	7304.831675403902	8840.80620587523	8314.511375800868	9813.961934397723	9214.088564409649	11379.284645185939	10664.436156908298	0.23379485051004317	0.22962947582976198	4706.872967484407	5000.37383626122	4426.671960709384	4702.700669203419
0.4641581871877068	5394.479183242434	5132.089025771849	7758.469847556199	7315.6214018146475	8853.864671444064	8326.792468531477	9828.45781776717	9227.6983943845	11396.092617343194	10680.188249549772	0.23379485083922752	0.22962947615134563	4687.670095108682	5009.9803120554425	4408.612239046721	4711.735269971192
0.4669549737601532	5402.450697139924	5139.672801419253	7769.934676359224	7326.43182566842	8866.948186505684	8339.097119554597	9842.981507989049	9241.334331532491	11412.932831565213	10695.970558804198	0.2337948511737924	0.229629476478186	4668.518572730944	5019.576220660005	4390.60081050708	4720.759932618588
0.46976861237862133	5410.437456196655	5147.271080696862	7781.421431225246	7337.262924061051	8880.056723340522	8351.425302800822	9857.532974293026	9254.996346964106	11429.805252174381	10711.783051235234	0.23379485151382945	0.22962947681037194	4649.418426593067	5029.161447011633	4372.63769977144	4729.774548933841
0.4725992045851658	5418.439443338677	5154.88384736127	7792.930087600103	7348.114673839938	8893.190253928355	8363.776991917992	9872.112185575023	9268.684411476492	11446.709843106126	10727.625693043889	0.23379485185943144	0.22962947714799434	4630.369681446347	5038.735875769751	4354.722930118442	4738.779010442784
0.4754468525336833	5426.456641308498	5162.5110849944585	7804.460620665697	7358.987051603611	8906.34874994777	8376.152160270683	9886.719110396622	9282.398495552892	11463.64656790822	10743.498450067864	0.23379485221069243	0.22962947749114487	4611.372360582929	5048.299391334876	4336.856523454189	4747.77320842864
0.47831165899359906	5434.489032664587	5170.152777003318	7816.013005339273	7369.880033701049	8919.53218277535	8388.550780939453	9901.353716984167	9296.138569361809	11480.615389739733	10759.40128778059	0.23379485256770852	0.2296294778399176	4592.426485808101	5057.851877808338	4319.03850028594	4756.757033891976
0.4811937273535759	5442.536599780917	5177.808906619224	7827.587216272776	7380.793596231073	8932.740523484927	8400.972826720123	9916.015973227937	9309.904602756213	11497.616271370087	10775.334171290307	0.23379485293057675	0.22962947819440765	4573.532077463111	5067.393219000427	4301.268879742362	4765.730377559317
0.4840931616252451	5450.599324846496	5185.479456897579	7839.183227852162	7391.7277150417	8945.973742846803	8413.41827012306	9930.705846681285	9323.696565272747	11514.649175178047	10791.297065339151	0.23379485329939664	0.22962947855471214	4554.689154452644	5076.9232984506525	4283.54767960473	4774.693129904335
0.4870100664469608	5458.6771898649695	5193.164410717449	7850.801014196843	7402.68236572962	8959.231811327125	8425.887083372583	9945.423304559932	9337.514426131058	11531.714063150901	10807.289934302375	0.23379485367426983	0.22962947892092964	4535.897734235739	5086.441999403294	4265.874916291563	4783.6451811201405
0.4899445470875755	5466.770176654082	5200.86375078103	7862.440549158898	7413.657523639441	8972.514699086965	8438.379238406089	9960.168313740955	9351.358154232848	11548.810896883298	10823.312742187252	0.2337948540552984	0.2296294792931606	4517.157832837664	5095.949204804143	4248.250604874687	4792.586421122076
0.49289670945023945	5474.878266845267	5208.577459613282	7874.101806322495	7424.653163863163	8985.822375981683	8450.894706873474	9974.940840762072	9365.227718161212	11565.939637576414	10839.365452632308	0.23379485444258685	0.229629479671507	4498.469464864582	5105.4447973077185	4230.674759091111	4801.516739550978
0.4958666600762229	5483.0014418831215	5216.3055195614115	7885.784759003131	7435.669261239447	8999.154811560045	8463.433460136284	9989.740851820678	9379.12308617971	11583.100246036824	10855.448028906252	0.2337948548362417	0.22962948005607267	4479.832643501693	5114.928659258876	4213.1473913404625	4810.436025755014
0.4988545061487607	5491.139683024957	5224.047912794454	7897.489380246988	7446.705790353009	9012.511975063491	8475.995469267036	10004.568312773017	9393.044226231616	11600.292682675565	10871.560433907096	0.23379485523637103	0.2296294804469635	4461.24738054187	5124.400672711432	4195.668512713397	4819.344168808544
0.5018603554969207	5499.292971340313	5231.804621302803	7909.215642830232	7457.762725533967	9025.893835425342	8488.580705048471	10019.423189133313	9406.991105939078	11617.516907507093	10887.702630161204	0.2337948556430852	0.2296294808442869	4442.713686372386	5133.860719399294	4178.238132979255	4828.241057487205
0.5048843165994948	5507.461287710428	5239.575626897716	7920.96351925826	7468.84004085712	9039.300361269929	8501.189137972735	10034.305446072793	9420.963692602225	11634.772880148204	10903.874579822237	0.23379485605649572	0.2296294812481522	4424.231570004486	5143.308680757415	4160.856260614004	4837.126580284676
0.5079264985889148	5515.644612827818	5247.360911210905	7932.732981765086	7479.937710141383	9052.731520911904	8513.820738240734	10049.215048418935	9434.961953198443	11652.060559817106	10920.076244670325	0.2337948564767168	0.22962948165867056	4405.801039078273	5152.744437911082	4143.522902801866	4846.000625402434
0.5109870112551897	5523.842927195705	5255.160455694001	7944.524002312531	7491.055706949002	9066.187282355311	8526.47547576125	10064.151960654424	9448.985854381397	11669.379905332242	10936.307586110936	0.23379485690386423	0.22962948207595582	4387.422099850839	5162.167871649843	4126.2380654267035	4854.863080726471
0.5140659650498691	5532.0562111275285	5262.9742416180825	7956.336552589501	7502.194004584907	9079.667613292768	8539.153320150182	10079.11614691625	9463.035362480196	11686.730875111232	10952.568565173906	0.23379485733805602	0.22962948250012244	4369.094757238636	5171.578862464521	4109.001753113698	4863.71383386245
0.5171634710900281	5540.2844447464795	5270.802250073232	7968.170604011341	7513.352576096061	9093.172481104715	8551.854240729837	10094.107570994885	9477.110443498595	11704.113427169928	10968.859142512527	0.23379485777941247	0.22962948293128793	4350.8190148130525	5180.977290520212	4091.813969218405	4872.552772105904
0.5202796411622786	5548.52760798493	5278.644461967989	7980.026127719003	7524.531394270695	9106.70185285848	8564.57820652803	10109.126196333213	9491.21106311402	11721.527519121173	10985.179278402391	0.23379485822805454	0.22962948336957179	4332.594874796225	5190.363035646733	4074.674715838628	4881.379782449687
0.5234145877268029	5556.785680583931	5286.500858028921	7991.903094578328	7535.730431637686	9120.255695307455	8577.325186277394	10124.171986025662	9505.337186676777	11738.97310817378	11001.528932740512	0.2337948586841076	0.22962948381509501	4314.422338093165	5199.735977353994	4057.5839938195422	4890.194751570933
0.5265684239214125	5565.0586420926975	5294.3714188000295	8003.801475179303	7546.949660465718	9133.833974890253	8590.095148414428	10139.244902817223	9519.488779209008	11756.450151131408	11017.90806504409	0.2337948591476974	0.22962948426798097	4296.30140428734	5209.095994818956	4040.5418027660344	4898.997565833386
0.5297412635656308	5573.346471868067	5302.256124642341	8015.721239835293	7558.189052762701	9147.436657729813	8602.888061078816	10154.344909102496	9533.665805403949	11773.958604391453	11034.316634449666	0.2337948596189526	0.22962948472835526	4278.232071655104	5218.442966881208	4023.548141063424	4907.788111298578
0.5329332211648017	5581.649149073971	5310.15495573334	8027.662358582258	7569.448580274961	9161.063709632539	8615.703892112526	10169.471966924699	9547.868229624914	11791.498423943909	11050.754599711936	0.23379486009800396	0.2296294851963458	4260.214337174548	5227.776772045763	4006.6030058676843	4916.566273700679
0.5361444119142209	5589.966652680885	5318.067892066481	8039.624801178001	7580.728214486543	9174.715096087408	8628.542609059006	10184.626037974711	9562.096015904412	11809.069565370235	11067.221919202744	0.23379486058498472	0.22962948567208252	4242.248196530156	5237.09728846862	3989.7063931205776	4925.331938450225
0.5393749517032939	5598.2989614652715	5325.994913450635	8051.608537101333	7592.027926618424	9188.390782265044	8641.404179162297	10199.807083590016	9576.34912794316	11826.671983842154	11083.718550909927	0.2337948610800299	0.22962948615569756	4224.333644128405	5246.404393963981	3972.858297560131	4934.084990633186
0.5426249571197181	5606.646054009056	5333.935999509598	8063.613535551333	7603.347687627822	9202.090733016861	8654.28856936623	10215.015064753768	9590.627529109206	11844.305634120563	11100.244452436298	0.23379486158327722	0.22962948664732546	4206.470673118252	5255.697966012172	3956.058712745551	4942.825315026334
0.5458945454536906	5615.00790869908	5341.891129681587	8075.639765446576	7614.687468207459	9215.81491287418	8667.195746313611	10230.249942093818	9604.931182437009	11861.970470554388	11116.799580998599	0.23379486209486747	0.22962948714710335	4188.659275378101	5264.977881732164	3939.307631034171	4951.552796059288
0.5491838347021408	5623.384503726499	5349.86028321862	8087.687195424242	7626.047238784705	9229.563286047223	8680.12567634523	10245.511675881567	9619.260050626348	11879.66644707929	11133.383893426226	0.2337948626149422	0.22962948765517024	4170.899441526039	5274.244017875055	3922.6050436082296	4960.267317826394
0.5524929435729888	5631.775817086218	5357.843439186062	8099.7557938393265	7637.426969520907	9243.335816424202	8693.078325499097	10260.800226030999	9633.614096041485	11897.393517216497	11149.997346160257	0.23379486314364756	0.229629488171668	4153.191160949878	5283.496250847587	3905.9509404902346	4968.9687640958
0.55582199148943	5640.18182657635	5365.84057646203	8111.84552876385	7648.826630310554	9257.132467570429	8706.053659509505	10276.115552097643	9647.993280710112	11915.151634071653	11166.639895252236	0.2337948636811302	0.229629488696741	4135.534421812976	5292.734456706094	3889.3453105371445	4977.6570182896685
0.5591710985942444	5648.602509797646	5373.851673736862	8123.956367986049	7660.2461907805255	9270.953202727382	8719.051643806168	10291.457613277584	9662.397566322397	11932.94075033363	11183.311496363085	0.23379486422754098	0.22962948923053558	4117.929211049341	5301.958511133445	3872.788141465513	4986.331963495351
0.5625403857541326	5657.037844152877	5381.876709512581	8136.088279009486	7671.685620289317	9284.797984811687	8732.072243513328	10306.826368406304	9676.826914230014	11950.760818273202	11200.012104761954	0.23379486478303224	0.22962948977320113	4100.375514376676	5311.168289440218	3856.279419844039	4994.9934824483935
0.565929974564078	5665.487806846262	5389.915662102298	8148.241229052222	7683.144887926191	9298.666776414195	8745.115423448815	10322.221775957663	9691.281285445071	11968.611789741866	11216.741675325009	0.23379486534775953	0.22962949032488938	4082.873316310346	5320.3636665665545	3839.819131114753	5003.641457540449
0.569339987351735	5673.952374882866	5397.968509629689	8160.415185045955	7694.623962510451	9312.559539798975	8758.181148123194	10337.643794042793	9705.760640639199	11986.493616170545	11233.50016253435	0.23379486592188134	0.22962949088575518	4065.422600179212	5329.54451708938	3823.4072595969774	5012.275770812528
0.5727705471818436	5682.431525068045	5406.035230028398	8172.610113635225	7706.122812590561	9326.476236902421	8771.269381738786	10353.092380409089	9720.264940142431	12004.406248568443	11250.287520476742	0.23379486650555834	0.2296294914559555	4048.0233481319156	5338.710715212161	3807.0437884889543	5020.896303938469
0.5762217778606706	5690.925234006802	5414.115801041451	8184.825981176496	7717.641406443343	9340.416829332198	8784.380088188735	10368.56749243905	9734.794143942205	12022.34963752168	11267.103702842433	0.23379486709895395	0.2296294920356505	4030.675541125005	5347.862134734867	3790.728699897183	5029.502938254271
0.5796938039404782	5699.433478103153	5422.2102002207475	8197.062753737224	7729.179712073232	9354.38127836619	8797.513231056173	10384.069087149113	9749.348211682407	12040.323733191946	11283.948662924076	0.23379486770223523	0.22962949262500248	4013.3791589634493	5356.998649091227	3774.461974828504	5038.0955547273625
0.5831867507240184	5707.956233559601	5430.318404926388	8209.320397095122	7740.737697211322	9368.369544951645	8810.668773613135	10399.597121188704	9763.927102662192	12058.32848531541	11300.82235361534	0.23379486831557175	0.22962949322417756	3996.13418030669	5366.120131342905	3758.243593201041	5046.674033959629
0.5867007442690553	5716.493476376461	5438.440392326166	8221.598876737187	7752.315329314651	9382.381589704082	8823.846678819737	10415.151550839013	9778.530775835061	12076.363843201283	11317.724727409852	0.2337948689391357	0.22962949383334408	3978.9405826481525	5375.226454132004	3742.07353385631	5055.238256186945
0.5902359113929144	5725.045182351212	5446.576139394898	8233.89815785876	7763.912575565239	9396.417372906199	8837.046909323086	10430.7323320118	9793.159189807659	12094.429755730456	11334.655736399809	0.23379486957310244	0.22962949445267328	3961.798342355294	5384.317489723209	3725.9517745678313	5063.7881012768485
0.5937923796770596	5733.611327077935	5454.725622913898	8246.218205362737	7775.529402869352	9410.476854506993	8850.269427456447	10446.339420248409	9807.812302838842	12112.526171354333	11351.615332274901	0.2337948702176511	0.22962949508233943	3944.7074346740264	5393.393109990982	3709.8782920541707	5072.323448729934
0.597370277471697	5742.191885946628	5462.888819470331	8258.55898385856	7787.1657778565595	9424.559994120606	8863.514195238167	10461.972770718476	9822.490072838504	12130.653038093356	11368.60346632094	0.23379487087296252	0.2296294957225207	3927.6678337219637	5402.453186394647	3693.8530619745143	5080.844177658437
0.6009697339004076	5750.786834142588	5471.065705456609	8270.920457661348	7798.8216668789	9438.666751025314	8876.78117437072	10477.632338218842	9837.192457366502	12148.810303535729	11385.620089418624	0.2337948715392225	0.2296294963733972	3910.6795125219505	5411.497590008657	3677.8760589561425	5089.350166810909
0.6045908788648067	5759.396146645782	5479.256257069814	8283.302590790998	7810.497036010044	9452.797084162527	8890.070326239766	10493.3180771724	9851.919413631618	12166.997914836085	11402.665152042346	0.23379487221661854	0.22962949703515279	3893.742442992283	5420.526191494428	3661.9472565902397	5097.841294549173
0.6082338430492322	5768.019798230168	5487.460450311033	8295.705346971183	7822.191851044355	9466.950952135632	8903.38161191307	10509.029941626839	9866.670898490369	12185.21581871404	11419.738604258797	0.23379487290534195	0.22962949770797447	3876.856595953461	5429.538861088222	3646.0666274349205	5106.317438835278
0.611898757925461	5776.657763463025	5495.678260984738	8308.128689628425	7833.906077495998	9481.128313208941	8916.714992139503	10524.767885253472	9881.446868445884	12203.463961452813	11436.84039572569	0.233794873605588	0.22962949839205227	3860.0219411682338	5438.535468645627	3630.2341430517845	5114.778477271553
0.6155857557574533	5785.310016704394	5503.909664698244	8320.572581891272	7845.639680598182	9495.329125306745	8930.070427348162	10540.531861346179	9896.247279646954	12221.742288898029	11453.970475690632	0.2337948743175546	0.22962949908758018	3843.2384473166894	5447.515883590793	3614.4497739870567	5123.224287056597
0.6192949696061266	5793.976532106281	5512.154636860946	8333.036986589152	7857.392625302063	9509.553346012015	8943.447877647142	10556.32182281997	9911.072087886638	12240.050746456034	11471.12879298954	0.23379487504144328	0.22962949979475483	3826.506082013715	5456.4799749183	3598.7134897815995	5131.654744982021
0.6230265333341571	5802.657283612077	5520.413152683777	8345.521866251547	7869.164876275972	9523.800932565457	8956.847302822642	10572.137722209936	9925.921248601304	12258.389279092682	11488.31529604552	0.233794875777459	0.22962950051377673	3809.8248118343763	5465.427611220162	3583.0252590011805	5140.069727463648
0.6267805816108112	5811.352244955852	5528.685187178535	8358.027183106982	7880.9563979044715	9538.071841864357	8970.268662337894	10587.979511669972	9940.794716869428	12276.757831331855	11505.529932867466	0.2337948765258107	0.22962950124484982	3793.194602305768	5474.358660650207	3567.385049228091	5148.469110509381
0.6305572499168048	5820.061389661671	5536.970715157239	8370.552899082035	7892.767154287422	9552.366030461455	8983.711915332111	10603.847142971517	9955.692447410427	12295.156347254011	11522.772651048728	0.233794877286711	0.2296295019881815	3776.6154179265723	5483.272990943631	3551.7928270695265	5156.852769720834
0.634356674549194	5828.784691042936	5545.269711231472	8383.098975800403	7904.597109239053	9566.683454563876	8997.177020619414	10619.740567502378	9970.614394583476	12313.584770494812	11540.043397765734	0.2337948780603757	0.22962950274398258	3760.087222176837	5492.170469408156	3536.248558177147	5165.220580300782
0.6381789926262927	5837.522122201693	5553.582149811744	8395.665374581886	7916.446226287061	9581.024070031977	9010.66393668783	10635.65973626544	9985.560512386395	12332.043044243626	11557.342119776698	0.23379487884702468	0.2296295035124688	3743.6099775095936	5501.050962895853	3520.7522072470747	5173.572417041054
0.642024342092622	5846.273656027869	5561.908005106807	8408.25205644132	7928.314468671632	9595.387832378121	9024.172621698144	10651.60459987732	10000.530754454385	12350.531111241971	11574.668763420168	0.23379487964688211	0.2296295042938583	3727.183645379031	5509.914337832481	3505.3037380287424	5181.9081543176435
0.6458928617238878	5855.039265198668	5570.247251123002	8420.858982087693	7940.20179934451	9609.774696765675	9037.70303348288	10667.57510856724	10015.52507405887	12369.048913782226	11592.023274613692	0.23379488046017513	0.22962950508837301	3710.808186255861	5518.760460215155	3489.903113337001	5190.227666093735
0.6497846911319898	5863.818922177819	5578.599861663578	8433.486111923063	7952.108180968028	9624.18461800778	9051.255129545169	10683.57121217567	10030.543424106296	12387.596393706024	11609.405598852389	0.23379488128713577	0.22962950589624032	3694.483559613116	5527.589195581619	3474.5502950670198	5198.530825925758
0.6536999707700591	5872.612599214864	5586.965810328061	8446.133406041537	7964.033575914218	9638.617550566178	9064.828867057748	10699.592860153027	10045.585757136962	12406.173492402764	11626.815681207656	0.23379488212799976	0.22962950671768959	3678.209723949665	5536.400409025839	3459.2452441840433	5206.817506932421
0.6576388419375281	5881.420268344445	5595.345070511481	8458.800824228274	7975.977946263696	9653.073448550074	9078.424202861686	10715.640001558413	10060.652025323658	12424.780150808156	11644.253466325545	0.23379488298300727	0.2296295075529555	3661.986636799993	5545.193965194747	3443.987920746673	5215.08758181124
0.661601446785229	5890.241901385603	5603.737615403778	8471.48832595843	7987.941253804837	9667.552265714941	9092.04109346546	10731.712585058276	10075.742180470608	12443.416309402652	11661.71889842556	0.2337948838524016	0.2296295084022766	3645.8142547383904	5553.969728277298	3428.7782839199062	5223.3409228469245
0.6655879283205246	5899.07746994102	5612.143417989072	8484.19587039611	7999.923460032713	9682.053955461326	9105.679495043723	10747.810558925106	10090.856174012128	12462.081908209939	11679.211921299104	0.233794884736432	0.22962950926589523	3629.6925333933905	5562.727562011918	3413.6162919704802	5231.5774018834345
0.6695984304124688	5907.926945396334	5620.562451044973	8496.923416393369	8011.92452614813	9696.57847083369	9119.339363436235	10763.933871036137	10105.993957011424	12480.776886795444	11696.732478308078	0.2337948856353509	0.2296295101440586	3613.6214274498634	5571.467329669045	3398.501902286196	5239.7968903393485
0.6736330977969988	5916.790298919336	5628.994687141886	8509.670922489062	8023.944413056639	9711.125764519129	9133.020654146716	10780.082468871913	10121.155480159337	12499.501184264669	11714.280512383448	0.23379488654941505	0.2296295110370182	3597.6008906618226	5580.188894057414	3383.4350713689346	5247.999259182252
0.6776920760821589	5925.6675014592975	5637.440098642267	8522.438346907877	8035.983081367458	9725.69578884624	9146.723322341633	10796.256299515064	10136.340693772981	12518.254739261753	11731.855966023644	0.23379488747888652	0.229629511945029	3581.6308758633677	5588.89211752126	3368.4157548623625	5256.184378954582
0.6817755117533548	5934.558523746168	5645.898657699997	8535.225647559184	8048.040491392604	9740.288495783836	9160.447322849204	10812.455309648849	10151.549547794666	12537.037489967812	11749.458781293333	0.23379488842403207	0.229629512868352	3565.7113349766005	5597.576861936133	3353.4439075528644	5264.352119757328
0.6858835521786408	5943.463336289884	5654.370336259571	8548.032782036045	8060.116603145731	9754.903836939784	9174.192610158081	10828.679445555885	10166.781991790409	12555.84937409945	11767.0888998217	0.23379488938512205	0.22962951380725136	3549.842219030019	5606.242988718441	3338.5194833774585	5272.50235124724
0.6900163456140378	5952.381909379592	5662.85510605549	8560.859707614098	8072.211376341255	9769.541763559766	9187.959138416356	10844.928653116755	10182.037974948851	12574.690328907147	11784.74626280117	0.23379489036243206	0.2296295147619961	3534.023478139192	5614.890358780976	3323.642435428221	5280.634942627978
0.6941740412088835	5961.314213082819	5671.3529386114005	8573.706381250364	8084.324770393147	9784.202226525902	9201.746861430189	10861.202877808499	10197.317446079738	12593.560291173517	11802.430810985685	0.23379489135624307	0.2296295157328613	3518.2550615393557	5623.518832566682	3308.8127159606665	5288.74976264732
0.6983567890112157	5970.2602172448105	5679.863805239484	8586.572759582297	8096.456744414054	9798.885176355663	9215.555732662797	10877.502064703403	10212.62035361279	12612.459197211881	11820.142484689357	0.233794892366841	0.22962951672012513	3502.536917597754	5632.128270049347	3294.030276415171	5296.846679613693
0.702564739973187	5979.219891487689	5688.387677039656	8599.458798926587	8108.607257214166	9813.590563200514	9229.385705233179	10893.826158467478	10227.946645596303	12631.386982864547	11837.881223784885	0.23379489339451584	0.2296295177240718	3486.8689938094467	5640.718530708691	3279.295067412546	5304.925561374519
0.7067980459565127	5988.193205209727	5696.924524898878	8612.3644552781	8120.776267300223	9828.318336844699	9243.23673191498	10910.175103359128	10243.296269695875	12650.343583501231	11855.646967702063	0.23379489443956297	0.22962951874499013	3471.2512368070893	5649.289473531535	3264.6070387626532	5312.98627530993
0.7110568597379514	5997.180127584504	5705.474319490343	8625.289684308673	8132.963732874376	9843.068446703874	9257.108765135192	10926.548843227634	10258.669173192975	12669.328934017303	11873.439655426128	0.23379489550228405	0.2296295197831734	3455.683592381887	5657.840957025997	3249.9661394834984	5321.028688350925
0.7153413350148182	6006.18062756021	5714.037031272834	8638.234441366134	8145.169611833261	9857.840841823983	9271.001756973112	10942.947321511894	10274.0653029838	12688.342968832341	11891.259225496435	0.2337948965829846	0.22962952083892185	3440.166005480569	5666.372839202406	3235.3723178002983	5329.05266696238
0.7196516264105322	6015.194673858768	5722.61263048986	8651.198681473006	8157.393861766784	9872.635470879783	9284.915659158944	10959.370481238797	10289.4846055777	12707.38562188824	11909.105616004643	0.2337948976819765	0.2296295219125391	3424.6984202079475	5674.884977554204	3220.8255211443175	5337.058077120688
0.7239878894801961	6024.222234975061	5731.201087168953	8664.182359325434	8169.6364399570975	9887.45228217362	9298.85042307265	10975.818265021857	10304.927027095926	12726.45682664763	11926.978764593263	0.2337948987995765	0.22962952300433467	3409.2807798585854	5683.377229097066	3206.3256961836014	5345.044784350321
0.7283502807162107	6033.263279176178	5739.802371120915	8677.185429292076	8181.897303377553	9902.291223634162	9312.805999742752	10992.290615059821	10320.392513270299	12745.556516092258	11944.878608454106	0.23379489993610755	0.2296295241146243	3393.9130269046873	5691.849450332113	3191.872788822744	5353.01265370613
0.7327389575539218	6042.317774500532	5748.416451939048	8690.207845412862	8194.176408691594	9917.152242814982	9326.782339845066	11008.787473135082	10335.881009441802	12764.68462272115	11962.805084326681	0.23379490109189766	0.22962952524372796	3378.595103016123	5700.3014972561505	3177.466744197998	5360.961549750064
0.7371540783773028	6051.385688757126	5757.043298998334	8703.249561397915	8206.473712251593	9932.035286893342	9340.779393701396	11025.308780612331	10351.392460559144	12783.841078549054	11980.758128496502	0.23379490226728106	0.2296295263919729	3363.3269490650855	5708.733225358184	3163.1075067003258	5368.891336570727
0.74159580252467	6060.466989524675	5765.682881454734	8716.310530626315	8218.789170097856	9946.940302668758	9354.797111278382	11041.854478436975	10366.926811177473	12803.025815104605	11998.73767679362	0.23379490346259724	0.22962952755969096	3348.108505136799	5717.144489615923	3148.795019983081	5376.801877781982
0.746064290294433	6069.561644150851	5774.335168244358	8729.390706144995	8231.122737957434	9961.867236561771	9368.835442186166	11058.42450713377	10382.48400545689	12822.238763428732	12016.743664590911	0.23379490467819314	0.22962952874721942	3332.93971052859	5725.5351444797125	3134.5292269579368	5384.693036499666
0.7505597029508803	6078.669619751352	5783.000128082682	8742.490040667422	8243.474371243026	9976.816034612417	9382.894335677127	11075.018806805108	10398.063987161086	12841.47985407269	12034.776026802467	0.23379490591441993	0.22962952995490288	3317.820503770141	5733.905043884879	3120.3100698172348	5392.564675361151
0.7550822027299987	6087.790883209193	5791.677729463793	8755.608486572577	8255.844025051883	9991.78664247908	9396.973740644655	11091.637317129767	10413.666699655934	12860.749017096592	12052.834697882005	0.23379490717163615	0.2296295311830912	3302.750822635833	5742.254041258711	3106.1374900349183	5400.41665651137
0.7596319528453285	6096.9254011737985	5800.367940659549	8768.745995903637	8268.23165416464	10006.779005436976	9411.0736056218	11108.279977361224	10429.292085908033	12880.046182067466	12070.919611821146	0.2337949084502066	0.22962953243214063	3287.73060413287	5750.581989483442	3092.0114283703733	5408.248841593508
0.7642091174938536	6106.0731400601735	5809.070729718809	8781.902520366806	8280.637213044194	10021.793068376837	9425.193878780012	11124.94672632617	10444.940088483287	12899.371278057539	12089.03070214781	0.23379490975050152	0.22962953370241312	3272.7597845320124	5758.888740926515	3077.93182488787	5416.061091765063
0.7688138618619275	6115.234066048076	5817.786064466627	8795.078011330123	8293.060655834577	10036.828775803535	9439.334507927859	11141.637502423026	10460.610649545493	12918.724233642493	12107.167901924546	0.23379491107289918	0.229629534994278	3257.8382993596606	5767.174147414276	3063.898618953768	5423.853267675731
0.7734463521312342	6124.408145081131	5826.513912503426	8808.272419822182	8305.501936359778	10051.886071834631	9453.495440509669	11158.3522436203	10476.303710854849	12938.10497689959	12125.331143746833	0.23379491241778375	0.2296295363081103	3242.9660834178794	5775.438060247805	3049.9117492457153	5431.625229468336
0.7781067554847866	6133.595342866036	5835.254241204187	8821.485696531003	8317.961008122584	10066.964900199091	9467.676623604237	11175.090887455168	10492.019213766496	12957.513435406016	12143.520359741386	0.2337949137855461	0.229629537644292	3228.143070783466	5783.680330184288	3035.971153769293	5439.3768367930315
0.7827952401129585	6142.795624871621	5844.007017717666	8834.71779180268	8330.43782430347	10082.06520423573	9481.878003923546	11191.853371031757	10507.75709922913	12976.949536236882	12161.735481564534	0.23379491517658363	0.22962953900321195	3213.3691948240157	5791.900807443308	3022.076769862557	5447.107948793331
0.7875119752195561	6152.008956328079	5852.772208965545	8847.96865564027	8342.932337759397	10097.186926891964	9496.099527811406	11208.639631019756	10523.517307783464	12996.413205963627	12179.976440400465	0.23379491659130142	0.22962954038526517	3198.644388201181	5800.099341701716	3008.228534189984	5454.818424084224
0.792257131027923	6161.235302225995	5861.549781641578	8861.238237702415	8355.444501022583	10112.33001072222	9510.341141242056	11225.44960365266	10539.299779560713	13015.904370651971	12198.243166959459	0.23379491803011215	0.22962954179085504	3183.9685828806832	5808.275782088982	2994.426382768783	5462.508120780345
0.7970308787870847	6170.47462731557	5870.339702210827	8874.526487302219	8367.974266299441	10127.494397886678	9524.602789818948	11242.283224726343	10555.104454281225	13035.422955860291	12216.535591476308	0.23379491949343448	0.2296295432203907	3169.3417101413943	5816.4299771869555	2980.6702509694733	5470.176896478282
0.8018333907779276	6179.726896105655	5879.141936908752	8887.833353405866	8380.521585469265	10142.68003014967	9538.884418773267	11259.140429597326	10570.931271252837	13054.968886637564	12234.85364370842	0.23379492098169527	0.22962954467428867	3154.7637005774304	5824.561775018694	2966.960073518101	5477.824608248426
0.8066648403194178	6188.992072862937	5887.956451740427	8901.158784631447	8393.08641008312	10157.886848878357	9553.185972962658	11276.021153181282	10586.780169369493	13074.542087521679	12253.197252934207	0.2337949224953288	0.22962954615297398	3140.2344841189915	5832.671023063827	2953.29578451626	5485.451112651266
0.8115254017748545	6198.270121611013	5896.783212479674	8914.502729247642	8405.66869136262	10173.11479504123	9567.507396869843	11292.925329951373	10602.651087109676	13094.142482537489	12271.566347951282	0.233794924034777	0.22962954765687796	3125.753990027355	5840.757568235043	2939.677317435853	5493.05626571225
0.8164152505581643	6207.561006129501	5905.6221846682065	8927.86513517244	8418.268380198695	10188.363809206638	9581.848634601209	11309.852893936626	10618.543962534874	13113.769995194933	12289.96085707469	0.23379492560048953	0.2296295491864397	3111.32214690838	5848.821256884839	2926.1046051323647	5500.639922929695
0.8213345631402307	6216.864689953158	5914.473333614783	8941.245949971868	8430.885427150408	10203.633831541347	9596.209629885474	11326.803778720336	10634.458733288082	13133.424548487188	12308.380708135159	0.23379492719292425	0.22962955074210614	3096.9388827234507	5856.861934806686	2912.5775798599934	5508.2019392855
0.8262835170552626	6226.181136370955	5923.336624394377	8954.645120858684	8443.519782443756	10218.924801809051	9610.590326072319	11343.7779174384	10650.395336592312	13153.106064888738	12326.825828477378	0.23379492881254674	0.22962955232433332	3082.604124790174	5864.879447220359	2899.0961732590804	5515.742169206496
0.8312622909072027	6235.5103084251905	5932.212021847231	8968.062594691079	8456.17139597034	10234.236659368884	9624.990666130867	11360.77524277768	10666.35370924887	13172.814466353464	12345.296144958029	0.23379493045983096	0.22962955393358295	3068.3177997997263	5872.873638784746	2885.660316382651	5523.26046659518
0.8362710643761712	6244.852168910578	5941.099490578103	8981.498317971396	8468.840217286279	10249.569343173971	9639.410592648466	11377.795686974388	10682.333787636053	13192.549674312804	12363.791583944243	0.23379493213525923	0.22962955557032744	3054.0798338168534	5880.844353581779	2872.2699397023534	5530.7566848259885
0.8413100182249524	6254.206680373317	5949.998994955301	8994.952236844772	8481.526195610864	10264.922791769868	9653.850047829148	11394.839181812367	10698.335507707394	13212.311609673718	12382.312071311604	0.23379493383932298	0.22962955723504544	3039.8901522866217	5888.79143511178	2858.924973099027	5538.230676711304
0.8463793343055166	6263.573805110169	5958.910499109854	9008.42429709784	8494.229279825346	10280.296943293086	9668.308973492238	11411.905658621434	10714.358804990175	13232.100192816808	12400.857532442402	0.23379493557252126	0.22962955892822576	3025.7486800535116	5896.714726309525	2845.625345891458	5545.682294536848
0.8514791955655843	6272.953505167566	5967.833966934638	9021.91444415743	8506.949418471719	10295.69173546962	9682.787311070999	11428.995048275758	10730.403614583878	13251.915343594415	12419.427892223857	0.23379493733536236	0.2296295606503647	3011.6553413538495	5904.614069514908	2832.370986826485	5553.111390029546
0.8566097860552276	6282.345742340615	5976.769362083429	9035.422623089149	8519.68655975137	10311.107105613313	9697.28500161107	11446.107281192055	10746.469871158486	13271.756981328543	12438.023075046154	0.23379493912836397	0.22962956240196788	2997.6100598368794	5912.4893064934295	2819.161824098672	5560.5178143749945
0.861771290933513	6291.75047817225	5985.7166479701145	9048.948778596172	8532.440651523952	10326.542990624494	9711.801985769202	11463.24228732806	10762.55750895306	13291.625024809062	12456.64300480079	0.23379494095205272	0.22962956418354902	2983.612758567091	5920.340278426884	2805.997785351239	5567.901418206748
0.8669638964751838	6301.167673952219	5994.675787767697	9062.49285501778	8545.21164130597	10341.999326988298	9726.338203811643	11480.399996180675	10778.666461773979	13311.519392291597	12475.287604878542	0.2337949428069646	0.2296295659956326	2969.663360026432	5928.166825893102	2792.878797684796	5575.26205160236
0.8721877900773816	6310.597290716176	6003.646744407499	9076.054796328064	8557.999476269659	10357.476050773192	9740.893595612855	11497.580336784327	10794.796662993494	13331.440001495605	12493.95679816779	0.23379494469364423	0.22962956783875083	2955.761786132236	5935.968788891332	2779.8047876610653	5582.599564078031
0.877443160266411	6320.039289244728	6012.629480578135	9089.634546134559	8570.804103241513	10372.973097629429	9755.468100653861	11514.783237709258	10810.948045547908	13351.386769602383	12512.65050705242	0.23379494661264733	0.22962956971344603	2941.907958238502	5943.746006821282	2766.7756813168526	5589.913804597687
0.8827301967045416	6329.493630062478	6021.623958724758	9103.23204767687	8583.625468701222	10388.490402787465	9770.061658021019	11532.008627059771	10827.120541936216	13371.359613253062	12531.368653410249	0.23379494856453897	0.2296295716202702	2928.101797144045	5951.4983184847515	2753.791404168587	5597.2046215632
0.8880490901968541	6338.960273437074	6030.630141048002	9116.847243825317	8596.463518780172	10404.027901056426	9784.674206404317	11549.256432472515	10843.314084218217	13391.35844854661	12550.111158610835	0.23379495054989335	0.2296295735597843	2914.3432231018087	5959.225562084466	2740.851881210692	5604.471862799255
0.8934000326981257	6348.439179378244	6039.6479895031725	9130.480077079543	8609.318199260286	10419.585526822517	9799.305684096069	11566.526581114733	10859.528604013074	13411.383191037798	12568.877943513819	0.2337949525692957	0.22962957553256055	2900.6321558207273	5966.927575212205	2727.9570369374705	5611.715375576867
0.8987832173197573	6357.930307636816	6048.677465799263	9144.13048956711	8622.189455572632	10435.163214047412	9813.956028989318	11583.818999682484	10875.76403249754	13431.433755735135	12587.66892846687	0.23379495462334127	0.22962957753918023	2886.96851448284	5974.604194863234	2715.1067953405436	5618.935006592888
0.904198838336744	6367.433617703786	6057.718531398094	9157.798423042172	8635.0772327962	10450.760896266767	9828.625178576453	11601.13361439897	10892.020300404427	13451.510057098943	12606.484033303912	0.23379495671263606	0.22962957958023536	2873.352217743988	5982.255257422337	2702.301079918281	5626.130601972807
0.9096470911946843	6376.9490688092965	6066.77114751331	9171.483818884002	8647.98147565649	10466.378506588517	9843.313069947599	11618.470351012666	10908.297338020822	13471.61200903918	12625.32317734307	0.2337949588377968	0.22962958165632794	2859.7831837413833	5989.88059866149	2689.5398136811564	5633.3020072646905
0.915128172516836	6386.476619921705	6075.835275109531	9185.186618095668	8660.902128524276	10482.01597769137	9858.019639789216	11635.82913479565	10924.595075186551	13491.739524913506	12644.186279384878	0.23379496099945152	0.22962958376807183	2846.261330098496	5997.480053729843	2676.8229191565188	5640.449067433132
0.9206422801112097	6396.016229746524	6084.910874901313	9198.906761302505	8673.839135414164	10497.67324182308	9872.74482438246	11653.209890541659	10940.913441292332	13511.89251752505	12663.073257710163	0.23379496319823787	0.2296295859160903	2832.7865739418194	6005.053457173519	2664.150318403961	5647.571626872523
0.9261896129777101	6405.567856725558	6093.997907352343	9212.644188750877	8686.792439983423	10513.350230799018	9887.488559601845	11670.612542564555	10957.252365278335	13532.070899120592	12681.98403007835	0.2337949654348071	0.22962958810101927	2819.3588319020346	6012.600642919773	2651.5219330186956	5654.669529399835
0.931770371315315	6415.131459035779	6103.096332674371	9226.398840306589	8699.761985530493	10529.046876000373	9902.250780913566	11688.037014696272	10973.61177563227	13552.274581388228	12700.9185137253	0.23379496770981956	0.22962959032350366	2805.978020114475	6020.121444258373	2638.9376841282938	5661.742618230637
0.9373847565293029	6424.706994588421	6112.206110826337	9240.170655453552	8712.747714993719	10544.763108372628	9917.031423374034	11705.483230285177	10989.991600387833	13572.503475455445	12719.876625361454	0.2337949700239493	0.22962959258420268	2792.644054237986	6027.615693867439	2626.3974924110807	5668.790735999821
0.9430329712385201	6434.294421027927	6121.327201513378	9253.959573292314	8725.74957094997	10560.498858423885	9931.830421628323	11722.951112194174	11006.391767122928	13592.75749188693	12738.858281169816	0.23379497237788144	0.2296295948837844	2779.356849456206	6035.083223795053	2613.9012780999765	5675.8137247553095
0.9487152192826929	6443.8936957309925	6130.45956418591	9267.765532538657	8738.7674956133	10576.25405622326	9946.64770990865	11740.440582798949	11022.812202958012	13613.036540682542	12757.863396804036	0.23379497477231315	0.229629597222931	2766.1163204847835	6042.523865458788	2601.448960990412	5682.811425956665
0.9544317057297852	6453.504775805501	6139.603158038646	9281.5884715221	8751.801430833597	10592.028631399195	9961.483222032828	11757.951563986073	11039.25283455438	13633.340531275111	12776.891887386406	0.2337949772079542	0.22962959960233564	2752.922381575452	6049.937449637568	2589.0404604400974	5689.783680460183
0.9601826368833979	6463.127618089546	6148.757942009629	9295.42832818448	8764.851318095174	10607.822513137817	9976.336891402669	11775.483977151212	11055.713588112383	13653.669372528366	12795.943667505828	0.23379497968552707	0.22962960202270344	2739.7749465297675	6057.323806482367	2576.675695376238	5696.730328516336
0.9659682202902156	6472.762179150408	6157.923874779246	9309.285040078492	8777.917098515383	10623.63563018129	9991.20865100241	11793.037743197281	11072.194389369713	13674.02297273478	12815.01865121579	0.2337949822057672	0.22962960448475345	2726.6739287053933	6064.682765511563	2564.3545843160246	5703.65120979608
0.9717886647474951	6482.408415283547	6167.100914769325	9323.15854436626	8790.99871284335	10639.46791082618	10006.098433397272	11810.61278253262	11088.695163599772	13694.401239613495	12834.116752032538	0.23379498476942187	0.22962960698921572	2713.619241013075	6072.014155591838	2552.077045357204	5710.546163360821
0.9776441803106027	6492.066282511522	6176.289020142071	9337.048777817767	8804.096101458428	10655.319282921675	10021.006170731713	11828.209015069044	11105.21583560976	13714.804080308026	12853.237882932814	0.23379498737725332	0.22962960953683453	2700.610795935616	6079.31780495448	2539.8429961915826	5717.415027664509
0.9835349783005937	6501.735736583062	6185.488148799185	9350.955676809532	8817.209204368979	10671.189673868059	10035.93179472802	11845.826360220139	11121.75632973912	13735.231401384302	12872.381956352072	0.2337949900300361	0.22962961212836705	2687.6485055274097	6086.59354118444	2527.652354108286	5724.257640555967
0.9894612713118381	6511.4167329719	6194.698258380753	9364.879177322968	8830.337961210795	10687.079010614858	10050.875236684538	11863.464736899206	11138.31656985756	13755.683108828283	12891.548884182206	0.23379499272855922	0.2296296147645837	2674.732281420147	6093.841191210551	2515.5050360030727	5731.073839275399
0.9954232732196957	6521.109226875855	6203.919306264414	9378.819214943018	8843.482311245894	10702.987219659279	10065.836427474287	11881.124063517529	11154.896479363533	13776.159108043958	12910.738577769776	0.23379499547362537	0.22962961744626892	2661.8620348410914	6101.060581331607	2503.4009583855513	5737.863460457185
1.0014211991882311	6530.813173215729	6213.151249564222	9392.775724856629	8856.642193360933	10718.914227044474	10080.815297543168	11898.804257982445	11171.495981182243	13796.65930385111	12929.950947913718	0.2337949982660514	0.2296296201742206	2649.0376766010886	6108.251537171425	2491.3400373731274	5744.626340100542
1.0074552656779823	6540.528526634254	6222.394045129731	9406.748641851204	8869.81754606589	10734.859958357762	10095.811776908446	11916.505237695394	11188.114997763982	13817.183600483026	12949.185904863398	0.23379500110666904	0.2296296229492508	2636.259117115289	6115.413883708417	2479.322188716498	5751.362313608639
1.013525690453769	6550.255241495076	6231.647649544978	9420.737900313174	8883.008307492635	10750.82433872903	10110.82579515716	11934.226919550109	11204.753451082344	13837.731901584466	12968.443358316565	0.23379500399632439	0.22962962577218657	2623.526266407338	6122.547445267905	2467.347327800002	5758.07121577533
1.0196326925925556	6559.993271881682	6240.912019127525	9434.743434226444	8896.214415393564	10766.807292828935	10125.857281444534	11951.969219930654	11221.411262632491	13858.304110209327	12987.723217417346	0.23379500693587865	0.22962962864386918	2610.8390341143822	6129.652045513503	2455.4153696362628	5764.752880754648
1.0257764924913542	6569.742571596363	6250.187109927359	9448.765177170928	8909.435807140038	10782.808744867245	10140.906164492228	11969.732054709575	11238.0883534292	13878.900128818532	13007.025390753975	0.23379500992620866	0.22962963156515528	2598.1973294906784	6136.72750744503	2443.5262288793456	5771.4071420778055
1.0319573118751795	6579.503094159113	6259.472877725963	9462.803062320962	8922.67241972107	10798.828618591033	10155.972372586833	11987.515339245894	11254.784644005204	13899.51985927769	13026.349786356886	0.23379501296820673	0.22962963453691634	2585.601061413414	6143.773653388489	2431.6798198350007	5778.033832657151
1.0381753738050519	6589.2747928065755	6268.769278035244	9476.857022443794	8935.924189741807	10814.86683728296	10171.055833578146	12005.318988383195	11271.500054409278	13920.163202854914	13045.696311696513	0.23379501606278044	0.22962963756003912	2573.0501383983064	6150.790305015398	2419.8760564634576	5784.632784778718
1.0444309026860459	6599.057620491014	6278.076266096582	9490.926989898118	8949.19105342217	10830.923323759593	10186.156474877635	12023.14291644778	11288.234504204547	13940.830060218645	13065.064873681287	0.23379501921085405	0.22962964063542685	2560.544468597858	6157.77728332812	2408.114852386294	5791.203830102691
1.05072412427539	6608.851529879185	6287.393796879746	9505.012896632472	8962.472946595331	10846.99800036958	10201.274223456698	12040.987037246645	11304.987912466553	13961.52033143531	13084.45537865546	0.23379502241336883	0.22962964376399847	2548.0839598118328	6164.734408657765	2396.396120891557	5797.746799657354
1.057055265690613	6618.656473351321	6296.721825081938	9519.11467418376	8975.769804706351	10863.090788991987	10216.409005845115	12058.8512640656	11321.760197781534	13982.233915967194	13103.867732397079	0.23379502567128127	0.2296296469466885	2535.6685194839956	6171.661500647431	2384.719774932717	5804.26152382209
1.0634245554177415	6628.472402999944	6306.060305126647	9533.232253675573	8989.08156281055	10879.20161103436	10231.560748129206	12076.735509667167	11338.551278244406	14002.970712669934	13123.301840115653	0.233795028985566	0.22962965018444964	2523.298054719926	6178.558378273621	2373.0857271456625	5810.747832351364
1.0698322233195456	6638.29927062892	6315.409191162769	9547.36556581683	9002.408155572271	10895.330387431188	10246.729375950415	12094.639686288852	11355.361071457173	14023.73061979057	13142.757606450337	0.233795032357215	0.2296296534782503	2510.972472292371	6185.424859844148	2361.493889853242	5817.205554371467
1.0762785006438331	6648.137027752252	6324.76843706345	9561.514540900058	9015.749517263233	10911.477038641948	10261.914814503443	12112.56370564097	11372.189494526876	14044.513534965019	13162.234935467537	0.23379503578723734	0.22962965682907654	2498.69167863857	6192.260762972292	2349.944175062352	5823.634518352104
1.0827636200317978	6657.985625593071	6334.137996425117	9575.67910879994	9029.105581761161	10927.641484649439	10277.116988534695	12130.50747890482	11389.036464063862	14065.319355215928	13181.733730658923	0.23379503927666034	0.22962966023793194	2486.4555798748042	6199.065904597053	2338.4364944791887	5830.034552133642
1.089287815526412	6667.845015082486	6343.517822566407	9589.859198971686	9042.476282548265	10943.823644957934	10292.335822340547	12148.47091673061	11405.901896179872	14086.147976950324	13201.253894939224	0.23379504282652927	0.2296296637058378	2474.26408179407	6205.84010096197	2326.970759502845	5836.405482894741
1.0958513225808764	6677.715146858493	6352.907868527095	9604.054740449454	9055.86155270972	10960.023438591385	10307.571239765617	12166.453929235495	11422.785706486135	14106.999295957285	13220.795330644	0.23379504643790874	0.22962966723383374	2462.1170898829587	6212.583167633507	2315.5468812505715	5842.747137193102
1.1024543780671139	6687.595971264917	6362.308087067157	9618.265661844853	9069.261324932353	10976.240784091708	10322.823164201276	12184.45642600165	11439.6878100917	14127.873207405757	13240.357939527745	0.23379505011188145	0.2296296708229776	2450.0145093189785	6219.294919485692	2304.1647705427604	5849.059340919135
1.1090972202843215	6697.487438350233	6371.718430665535	9632.49189134525	9082.67553150286	10992.47559951686	10338.091518583631	12202.478316074155	11456.608121601224	14148.769605842077	13259.941622761304	0.23379505384954977	0.22962967447434673	2437.956244977773	6225.975170696154	2292.8243379144697	5855.341919305269
1.115780088967567	6707.38949786651	6381.138851519245	9646.733356712279	9096.104104306589	11008.727802439143	10353.376225392123	12220.51950795911	11473.546555113411	14169.68838518779	13279.546280930079	0.23379505765203604	0.22962967818903723	2425.942201446742	6232.623734766152	2281.5254936381243	5861.59469696763
1.1225032252964444	6717.302099268312	6390.569301542262	9660.989985280232	9109.546974825918	11024.997309943366	10368.67720664771	12238.579909621589	11490.503024218984	14190.629438737304	13299.171814031699	0.2337950615204819	0.2296296819681641	2413.972283015959	6239.240424478427	2270.2681476997677	5867.8174978315365
1.1292668719037753	6727.225191711488	6400.009732364408	9675.261703954382	9123.004074138713	11041.28403862494	10383.994383911078	12256.659428483534	11507.477441998748	14211.592659155425	13318.818121473752	0.23379506545604942	0.22962968581286303	2402.046393695404	6245.825051926076	2259.0522098235087	5874.010145177366
1.1360712728843656	6737.158724052161	6409.460095330365	9689.54843920949	9136.475332916898	11057.587904588174	10399.327678281063	12274.75797142188	11524.4697210218	14232.577938475197	13338.485102071745	0.23379506945992237	0.22962968972429007	2390.16443721985	6252.377428506501	2247.8775894759456	5880.172461632406
1.1429166738038161	6747.102644845529	6418.920341498549	9703.85011708812	9149.96068142489	11073.908823444359	10414.677010392832	12292.875444766398	11541.479773343539	14253.585168095404	13358.172654046775	0.23379507353330392	0.22962969370362105	2378.3263170538703	6258.897364921402	2236.744195867679	5886.304269167827
1.1498033217073829	6757.056902344809	6428.390421640093	9718.166663199132	9163.460049518146	11090.246710310039	10430.042300416259	12311.011754297819	11558.507510503861	14274.61423877839	13377.880675023474	0.23379507767741994	0.22962969775205325	2366.531936386833	6265.3846711427905	2225.651937952265	5892.405389071209
1.1567314651288954	6767.021444499965	6437.870286237659	9732.49800271585	9176.973366641478	11106.601479804955	10445.423468054	12329.166805245515	11575.552843525029	14295.665040647398	13397.60906202752	0.23379508189351772	0.22962970187080514	2354.7811981586274	6271.839156467002	2214.60072444682	5898.475641989848
1.1637013540997225	6776.996218956801	6447.35988548454	9746.844060374784	9190.5005618278	11122.97304605055	10460.820432540064	12347.340502285875	11592.615682910102	14316.737463184654	13417.357711483844	0.23379508618286662	0.2296297060611171	2343.074005051749	6278.260629474185	2203.590463827597	5904.514847902581
1.1707132401577995	6786.981173055585	6456.859169283402	9761.204760473647	9204.041563696308	11139.361322667753	10476.233112637767	12365.532749539821	11609.695938640649	14337.831395228524	13437.126519213964	0.23379509054675915	0.2296297103242514	2331.4102594908327	6284.648898012936	2192.621064328705	5910.522826099535
1.177767376356704	6796.9762538300665	6466.368087245294	9775.580026869971	9217.596300451134	11155.766222775363	10491.661426638175	12383.743450571037	11626.793520175044	14358.946724971445	13456.91538043404	0.23379509498651	0.22962971466149237	2319.789863665588	6291.003769244999	2181.692433962249	5916.499395222869
1.1848640172747877	6806.981408006259	6475.886588688532	9789.969782979355	9231.164699879717	11172.187658988078	10507.105292358281	12401.97250838378	11643.908336446448	14380.083339957391	13476.724189752518	0.2337950995034582	0.22962971907414848	2308.21271952393	6297.3250496094115	2170.8044805137906	5922.444373235339
1.1920034190243662	6816.996582001324	6485.414622637621	9804.373951773883	9244.746689351306	11188.625543414695	10522.564627139285	12420.219825420876	11661.040295860896	14401.241127079564	13496.55284116794	0.23379510409896637	0.22962972356355052	2296.678728783736	6303.612544838805	2159.9571115515428	5928.357577435672
1.1991858392609598	6827.021721922437	6494.952137822164	9818.792455780496	9258.34219581542	11205.079787656236	10538.03934784485	12438.485303561649	11678.18930629537	14422.419972577987	13516.401228066708	0.23379510877442072	0.22962972813105284	2285.1877929297043	6309.866059931461	2149.1502344249748	5934.238824432483
1.2064115371925936	6837.056773565551	6504.499082675721	9833.225217079242	9271.9511458002	11221.550302803982	10553.52937085924	12456.768844119735	11695.355275095746	14443.619762036986	13536.269243220706	0.2337951135312325	0.22962973277803453	2273.739813224529	6316.0853991699405	2138.3837562766857	5940.08793016593
1.2136807735891502	6847.101682414334	6514.055405334773	9847.672157301735	9285.573465410991	11238.036999437703	10569.034612085696	12475.070347841147	11712.53810907499	14464.840380382915	13556.156778785225	0.23379511837083952	0.22962973750589902	2262.3346907194937	6322.270366130862	2127.6575840446167	5945.904709896306
1.2209938107917835	6857.156393638974	6523.62105363755	9862.133197629482	9299.209080328645	11254.539787623751	10584.55498694452	12493.389714902116	11729.73771451104	14486.081711881712	13576.06372629651	0.23379512329470284	0.22962974231607491	2250.9723262472544	6328.420763651375	2116.9716244676383	5951.688978207298
1.2283509127223842	6867.220852094979	6533.195975123	9876.608258792156	9312.857915808088	11271.058576913098	10600.090410371447	12511.726844906962	11746.953997145001	14507.343640136389	13595.989976669674	0.23379512830431132	0.22962974721001625	2239.6526204376714	6334.536393854767	2106.3257840940496	5957.440549010178
1.2357523448931043	6877.2950023221	6542.780117029645	9891.097261066043	9326.519896676693	11287.593276339583	10615.64079681578	12530.081636886116	11764.18686217909	14528.626048084763	13615.935420196332	0.23379513340117983	0.2296297521892027	2228.375473717344	6340.617058131844	2095.7199692723807	5963.159235505154
1.2431983744159416	6887.3787885430465	6552.373426294408	9905.600124272243	9340.194947332615	11304.143794417838	10631.20606023853	12548.453989293845	11781.436214274569	14549.92881799681	13635.899946542206	0.23379513858685022	0.22962975725514062	2217.140786311589	6346.662557136267	2085.1540861733956	5968.844850230496
1.2506892700123766	6897.472154662396	6561.975849551628	9920.116767775102	9353.882991743423	11320.710039141517	10646.78611411083	12566.843800006276	11798.70195755	14571.251831472404	13655.8834447451	0.2337951438628918	0.22962976240936317	2205.9484582622536	6352.672690812964	2074.628040787531	5974.497205035528
1.2582253020230734	6907.575044265406	6571.587333131813	9934.647110480513	9367.5839534443	11337.291917981365	10662.380871411924	12585.250966319269	11815.983995579008	14592.594969438813	13675.88580321234	0.23379514923090225	0.2296297676534311	2194.7983894194476	6358.6472583590075	2064.141738923965	5980.116111066658
1.2658067424176331	6917.687400616812	6581.207823060594	9949.1910708342	9381.29775553661	11353.889337883258	10677.99024462751	12603.67538494622	11833.282231388459	14613.95811214821	13695.90690971864	0.2337951546925068	0.22962977298893225	2183.690479453304	6364.5860582483	2053.695086229709	5985.701378804864
1.2734338648044117	6927.809166659683	6590.837265057607	9963.748566820104	9395.024320686281	11370.502205266373	10693.614145747928	12622.11695201607	11850.596567456447	14635.34113917531	13715.9466514038	0.23379516024936103	0.22962977841748364	2172.6246278550243	6370.488888210151	2043.2879881781992	5991.252818020992
1.2811069444403917	6937.940285014176	6600.475604535303	9978.319515958592	9408.763571122143	11387.130426021144	10709.252486266261	12640.575563071006	11867.926905710203	14656.74392941476	13736.004914770272	0.23379516590314947	0.2296297839407312	2161.600733945961	6376.355545243714	2032.920350084547	5996.770237801131
1.2888262582411194	6948.080697976442	6610.122786597914	9992.90383530491	9422.515428634457	11403.7739055075	10724.905177176666	12659.051113064526	11885.273147524236	14678.166361078873	13756.081585681037	0.23379517165558575	0.22962978956034938	2150.6186968795955	6382.185825610068	2022.5920771057718	6002.253446536837
1.296592084790695	6958.230347517329	6619.778756040217	10007.501441447328	9436.279814573187	11420.43254855276	10740.572128972417	12677.543496359112	11902.635193718177	14699.608311694934	13776.176549357077	0.233795177508416	0.22962979527804298	2139.6784156445647	6387.979524821509	2012.3030742439441	6007.70225191582
1.3044047043518285	6968.389175281276	6629.44345734648	10022.112250505568	9450.056649846492	11437.106259449849	10756.253251644188	12696.052606724228	11920.012944554883	14721.069658102897	13796.28969037523	0.2337951834634159	0.22962980109554745	2128.779789074324	6393.736437655985	2002.0532463550335	6013.1164609340485
1.312264398875954	6978.557122585053	6639.116834689267	10036.736178129007	9463.845854919053	11453.794941955235	10771.948454678159	12714.578337334066	11937.406299738326	14742.550276452774	13816.420892665716	0.23379518952239367	0.2296298070146287	2117.9227158511057	6399.456358156633	1991.8424981533317	6018.495879898546
1.320171452013404	6988.734130416651	6648.798831928386	10051.373139495114	9477.647349810582	11470.498499287163	10787.657647054322	12733.120580765566	11954.815158411748	14764.050042202329	13836.570039510014	0.2337951956871892	0.22962981303708507	2107.107094505918	6405.1390796103515	1981.6707342114532	6023.840314407134
1.3281261491236485	6998.920139433957	6658.489392609632	10066.023049307527	9491.46105409405	11487.216834123481	10803.38073724447	12751.679228996023	11972.2394191554	14785.568830114322	13856.737013538266	0.2337952019596766	0.22962981916474612	2096.3328234275104	6410.784394563641	1971.5378589640604	6029.149569348665
1.3361287772855897	7009.115089963701	6668.1884599637315	10080.685821794594	9505.286886894195	11503.949848599943	10819.117633210508	12770.254173401188	11989.678979984697	14807.106514254325	13876.921696727131	0.2337952083417611	0.2296298253994743	2085.5998008650495	6416.392094814684	1961.4437767199706	6034.423448923742
1.3441796253079266	7019.318922000084	6677.895976905161	10095.361370707398	9519.124766885858	11520.697444308003	10834.868242402552	12788.845304752853	12007.133738348126	14828.662967987895	13897.123970397372	0.23379521483538449	0.22962983174316576	2074.907924929401	6421.961971402168	1951.3883916583145	6039.661756621208
1.352278983739575	7029.531575203702	6687.611886030997	10110.049609318237	9532.974612292364	11537.459522293058	10850.632471757111	12807.45251321687	12024.6035911252	14850.23806397831	13917.343715211498	0.23379522144252132	0.22962983819774985	2064.2570936103584	6427.493814638816	1941.3716078380821	6044.864295228617
1.3604271448801535	7039.752988900296	6697.336129619787	10124.750450418836	9546.836340883925	11554.235983052424	10866.410227695256	12826.075688350942	12042.088434624473	14871.831674183997	13937.580811171458	0.23379522816518272	0.22962984476519122	2053.6472047661664	6432.987414071336	1931.3933291996364	6050.0308668254875
1.3686244027905345	7049.983102079515	6707.0686496303715	10139.4638063186	9560.70986997598	11571.026726533351	10882.20141612075	12844.714719102401	12059.588164581439	14893.443669855977	13957.83513761624	0.23379523500541494	0.22962985144748863	2043.0781561324839	6438.442558486946	1921.4534595665755	6055.16127277608
1.3768710533034536	7060.221853393707	6716.80938770072	10154.18958884288	9574.595116427556	11587.831652131053	10898.005942418185	12863.369493806034	12077.10267615649	14915.073921535328	13978.106573219491	0.23379524196530102	0.22962985824667725	2032.5498453297187	6443.859035924077	1911.5519026544644	6060.255313740578
1.3851673940341884	7070.469181156717	6726.558285146804	10168.927709331283	9588.491996639674	11604.65065868677	10913.823711451172	12882.039900181942	12094.631863932915	14936.72229905074	13998.394995987206	0.2337952490469615	0.22962986516482853	2022.0621698725736	6449.236633687746	1901.688562078867	6065.312789686024
1.3935137243912972	7080.725023342709	6736.315282961458	10183.678078635983	9602.400426553759	11621.483644485872	10929.654627560538	12900.725825333426	12112.175621914897	14958.388671516037	14018.700283255432	0.23379525625255426	0.2296298722040508	2011.615027157357	6454.57513829181	1891.863341344404	6070.333499838365
1.4019103455874267	7090.9893175848	6746.080321813098	10198.440607119785	9616.320321649813	11638.330507255636	10945.498594562252	12919.427155744543	12129.733843525231	14980.07290732737	14039.022311687622	0.23379526358427652	0.2296298793664902	2001.208314481075	6459.874335507862	1882.0761438629124	6075.317242727149
1.410357560650181	7101.26200117403	6755.853342044737	10213.215204654665	9630.25159694505	11655.191144163597	10961.355515745883	12938.143777278266	12147.306421603607	15001.774874161087	14059.360957272655	0.23379527104436418	0.22962988665433134	1990.8419290428283	6465.134010353591	1872.3268729532138	6080.26381617086
1.4188556744330574	7111.543011057953	6765.634283672628	10228.001780619756	9644.194166991969	11672.065451815253	10977.225293872412	12956.875575173952	12164.89324840419	15023.494438970785	14079.716095322041	0.23379527863509356	0.22962989406979734	1980.5157679416006	6470.353947072756	1862.615431839833	6085.173017256893
1.4274049936264492	7121.832283839537	6775.423086385258	10242.800243899814	9658.14794587694	11688.953326252325	10993.107831172614	12975.622434045395	12182.49421559386	15045.2314679851	14100.087600467883	0.23379528635878047	0.2296299016151516	1970.2297281905776	6475.533929162659	1852.941723667318	6090.044642374851
1.4360058267687137	7132.129755775857	6785.219689542059	10257.610502883323	9672.112847218401	11705.854662950609	11009.003029345042	12994.384237878483	12200.109214249944	15066.985826704951	14120.475346660276	0.23379529421778433	0.2296299092926983	1959.983706713887	6480.673739352729	1843.3056514965137	6094.878487194888
1.4446584842573071	7142.435362776928	6795.024032172331	10272.43246546088	9686.088784165333	11722.769356818113	11024.910789554271	13013.160870029104	12217.73813485829	15088.757379901153	14140.879207165075	0.23379530221450445	0.2296299171047813	1949.7776003523031	6485.7731596101075	1833.7071183094522	6099.674346662592
1.453363278359986	7152.74904040439	6804.8360529739775	10287.266039023294	9700.075669395475	11739.697302192935	11040.831012428895	13031.952213220806	12235.380867311063	15110.545991611687	14161.29905456134	0.23379531035138476	0.22962992505378824	1939.611305864877	6490.831971123349	1824.1460270110983	6104.432014996652
1.4621205232260774	7163.070723870317	6814.655690312377	10302.111130459918	9714.073415113751	11756.638392841338	11056.763598059722	13050.758149542671	12253.03730090475	15132.351525139264	14181.73476073904	0.23379531863091194	0.22962993314214888	1929.4847199396463	6495.84995433595	1814.6222804404097	6109.15128571447
1.470930534897817	7173.400348035987	6824.482882219212	10316.967646156898	9728.081933050616	11773.59252195577	11072.70844599792	13069.578560447122	12270.707324338086	15154.173843048764	14202.186196896679	0.2337953270556177	0.22962994137233575	1919.3977391935186	6500.82688891748	1805.13578136859	6113.831951604225
1.4797936313217521	7183.737847410614	6834.317566391268	10331.83549199537	9742.10113446036	11790.559582152819	11088.665455253076	13088.413326747643	12288.390825709936	15176.012807164632	14222.653233538818	0.23379533562807822	0.2296299497468663	1909.3502601713408	6505.76255375566	1795.6864324997878	6118.473804721143
1.48871013236022	7194.083156150081	6844.159680189214	10346.714573349675	9756.130930119414	11807.53946547117	11104.6345242913	13107.26232861655	12306.087692517178	15197.868278568267	14243.135740473668	0.23379534435091712	0.22962995826830263	1899.34217936208	6510.656726995483	1786.274136485532	6123.076636420097
1.4976803598028874	7204.436208055798	6854.009160636547	10361.60479508573	9770.171230324839	11824.532063369781	11120.615551033477	13126.125445582938	12323.797811652801	15219.740117595673	14263.633586810853	0.2337953532268041	0.2296299669392532	1889.3733931903262	6515.509185994975	1776.898795917281	6127.6402373202145
1.5067046373783677	7214.796936573301	6863.865944418233	10376.506061559048	9784.221944892444	11841.537266725596	11136.608432853169	13145.002556530168	12341.521069403552	15241.628183834539	14284.146640958721	0.23379536225845615	0.22962997576237265	1879.443798024673	6520.3197073396295	1767.5603133296827	6132.164397297427
1.5157832907659001	7225.165274791139	6873.7299678796235	10391.41827661316	9798.28298315524	11858.554965831789	11152.61306657484	13163.893539693916	12359.257351448	15263.532336122003	14304.674770622127	0.23379537144863988	0.22962998474036342	1869.5532901872648	6525.088066861499	1758.2585912198992	6136.6489055422135
1.5249166476071065	7235.541155439551	6883.601167025293	10406.34134357774	9812.354253961834	11875.585050395612	11168.62934847205	13182.798272659804	12377.006542854519	15285.452432541888	14325.217842800066	0.23379538080017132	0.22962999387597618	1859.7017659452977	6529.814039597753	1748.9935320325894	6141.093550493475
1.5341050375178134	7245.924510889213	6893.47947751774	10421.275165266836	9826.435665674575	11892.627409536382	11184.657174265345	13201.716632361151	12394.76852807898	15307.388330422127	14345.775723783034	0.23379539031591565	0.22963000317201077	1849.8891215248732	6534.497399824671	1739.7650381687563	6145.498119857628
1.5433487920999491	7256.315273150009	6903.364834676282	10436.219643977127	9840.527126168028	11909.681931783532	11200.696439120535	13220.648495076835	12412.543190962831	15329.339886332276	14366.348279150816	0.23379539999879131	0.22963001263131766	1840.1152531141415	6539.137921052519	1730.573011997738	6149.862400635146
1.5526482449535108	7266.713373869785	6913.257173475849	10451.174681486154	9854.628542827268	11926.748505074562	11216.747037646746	13239.593736429017	12430.330414730957	15351.306956080884	14386.935373769993	0.23379540985176747	0.2296300222567975	1830.3800568586448	6543.735375999007	1721.417355848127	6154.186179077718
1.5620037316886017	7277.118744333015	6923.156428545717	10466.140179050451	9868.739822546113	11943.827016752939	11232.808863894448	13258.55223138082	12448.130081989484	15373.28939471283	14407.536871791444	0.23379541987786726	0.22963003205140348	1820.6834288744722	6548.289536618162	1712.2979720202275	6158.469240719918
1.5714155899375468	7287.531315459657	6933.06253416843	10481.116037403906	9882.860871725594	11960.917353566236	11248.88181135369	13277.523854234261	12465.942074723851	15395.287056506904	14428.152636648098	0.23379543008016734	0.22963004201814163	1811.0252652472118	6552.800174090546	1703.2147627859376	6162.711370364763
1.580884159367074	7297.951017803783	6942.975424278479	10496.102156755836	9896.991596272132	11978.019401663936	11264.965772952053	13296.508478627842	12483.766274296535	15417.299794973049	14448.782531052308	0.23379544046179998	0.2296300521600718	1801.4054620348616	6557.2670588125475	1694.167630391661	6166.9123520837165
1.5904097816905756	7308.377781552397	6952.895032461203	10511.098436789314	9911.131901595969	11995.133046595549	11281.060641052873	13315.505977534436	12501.602561445085	15439.327462849906	14469.426416993601	0.23379545102595314	0.2296300624803081	1791.823915273184	6561.6899604052305	1685.1564770626137	6171.0719692166895
1.5999928006804371	7318.811536524103	6962.821291951496	10526.104776659282	9925.281692609375	12012.258173308448	11297.1663074532	13334.51622325893	12519.450816279888	15461.369912102087	14490.084155736087	0.23379546177587257	0.2296300729820216	1782.2805209776852	6566.068647711538	1676.18120500457	6175.190004371107
1.6096335621804478	7329.252212167891	6972.754135632685	10541.121074990855	9939.440873725063	12029.394666145963	11313.28266338202	13353.539087436082	12537.310918282175	15483.426993917721	14510.75560781617	0.2337954727148613	0.22963008366843884	1772.7751751528122	6570.402888813522	1667.2417164136423	6179.266239439137
1.6193324141182788	7339.699737561883	6982.693496035301	10556.147229877522	9953.609348854488	12046.54240884533	11329.409599498309	13372.574441028273	12555.182746301904	15505.498558705833	14531.44063304009	0.23379548384628213	0.22963009454284525	1763.3077737822896	6574.69245098345	1658.3379134655697	6183.300455551129
1.6290897065180392	7350.154041411951	6992.639305335795	10571.183138879223	9967.78702140603	12063.701284535506	11345.547005888986	13391.622154323088	12573.066178555473	15527.58445609355	14552.139090481314	0.23379549517355783	0.22963010560858416	1753.8782128439052	6578.937100726645	1649.469698331086	6187.292433117982
1.6389057915129117	7360.615052050595	7002.591495355457	10586.228699020747	9981.973794283482	12080.871175735358	11361.694772067216	13410.682096931305	12590.961092623866	15549.684534923808	14572.850838478364	0.23379550670017263	0.2296301168690601	1744.4863883137004	6583.136603788007	1640.6369731791783	6191.241951833945
1.6487810233578566	7371.082697435593	7012.549997559131	10601.283806789823	9996.169569884274	12098.051964351502	11377.852786970365	13429.754137784508	12608.867365450378	15571.798643252558	14593.575734632232	0.2337955184296732	0.22963012832773694	1735.1321961602662	6587.290725108702	1631.8396401719656	6195.1487906365655
1.6587157584424002	7381.5569051487255	7022.514743054014	10616.348358135354	10010.374250097768	12115.243531676277	11394.02093895811	13448.838145132857	12626.784873338542	15593.926628346218	14614.313635803952	0.23379553036566958	0.22963013998814216	1725.8155323528918	6591.3992288545705	1623.0776014723815	6199.012727737892
1.6687103553034934	7392.037602394514	7032.485662588454	10631.422248465607	10024.587736303592	12132.445758385717	11410.199115810523	13467.933986542828	12644.713491949999	15616.068336679049	14635.064398112183	0.2337955425118367	0.22963015185386496	1716.536292865756	6595.4618784119375	1614.3507592469687	6202.833540612832
1.6787651746384535	7402.52471599895	7042.462686550729	10646.50537264643	10038.809929369932	12149.658524537517	11426.387204726152	13487.04152889498	12662.653096302409	15638.223613930577	14655.827876930756	0.23379555487191578	0.22963016392856084	1707.294373682933	6599.478436398786	1605.659015672747	6206.611006016843
1.6888805793179813	7413.0181724082595	7052.4457449678885	10661.597624999516	10053.04072965191	12166.88170956906	11442.58509232018	13506.160638381756	12680.603560767382	15660.39230498307	14676.60392688634	0.2337955674497136	0.22963017621594886	1698.0896707937354	6603.448664634023	1597.0022729311604	6210.344899952412
1.6990569343992543	7423.517897687512	7062.434767504421	10676.698899300447	10067.280036989723	12184.115192295209	11458.792664622339	13525.291180505073	12698.564759068198	15682.574253918729	14697.39240185578	0.23379558024910768	0.22963018871981639	1688.9220802026102	6607.372324159369	1588.3804332177388	6214.034997690003
1.7092946071391046	7434.023817519478	7072.429683461176	10691.809088777076	10081.527750707151	12201.358850906468	11475.009807075183	13544.43302007424	12716.536564277896	15704.769304017313	14718.193154963896	0.23379559327404228	0.22963020144401697	1679.79149793135	6611.249175240751	1579.7933987450087	6217.681073774584
1.7195939670072704	7444.535857203243	7082.430421774037	10706.928086107591	10095.783769609689	12218.612562966779	11491.236404532021	13563.58602120358	12734.518848816984	15726.977297753376	14739.006038580874	0.23379560652853448	0.2296302143924745	1670.6978200178128	6615.078977347352	1571.2410717396997	6221.282901998144
1.7299553856997325	7455.053941652974	7092.436911012762	10722.05578341877	10110.047991982934	12235.876205411561	11507.472341255061	13582.750047310215	12752.51148445142	15749.198076793706	14759.830904319891	0.2337956200166725	0.22963022756918355	1661.6409425259335	6618.861489182338	1562.7233544533374	6224.840255433228
1.7403792371521247	7465.57799539665	7102.449079379767	10737.192072284191	10124.320315590894	12253.149654545665	11523.717500913508	13601.924961111834	12770.514342290468	15771.431481994776	14780.667603034703	0.23379563374261783	0.22963024097820903	1652.62076154456	6622.596468667034	1554.2401491618948	6228.352906419896
1.7508658975532332	7476.10794257477	7112.466854708899	10752.336843722442	10138.600637674283	12270.432786041352	11539.971766581637	13621.110624624449	12788.527292784616	15793.677353400131	14801.515984817192	0.2337956477106071	0.22963025462368988	1643.63717319048	6626.283672933467	1545.7913581661414	6231.820626550354
1.76141574535857	7486.643706939057	7122.490164464203	10767.489988195268	10152.888854948786	12287.725474936196	11556.235020736836	13640.30689916007	12806.550205723384	15815.93553023771	14822.375898994884	0.23379566192495194	0.2296302685098385	1634.6900736092357	6629.922858324368	1537.376883794088	6235.243186679669
1.7720291613040315	7497.185211851171	7132.518935738712	10782.651395605788	10167.184863603388	12305.02759563106	11572.507145257703	13659.513645324496	12824.58295023325	15838.20585091729	14843.247194128528	0.23379567639004298	0.22963028264094332	1625.7793589825742	6633.513780412264	1528.9966284094844	6238.620356936939
1.7827065284196406	7507.732380281455	7142.553095253241	10797.82095529673	10181.488559298694	12322.339021888092	11588.788021422164	13678.730723015064	12842.625394775554	15860.488153027914	14864.129718009703	0.23379569111034787	0.22963029702136947	1616.9049255291466	6637.056193979923	1520.6504944086773	6241.9519067090005
1.7934482320433673	7518.285134807609	7152.592569355124	10812.998556048558	10195.79983716517	12339.65962682862	11605.077529905477	13697.957991418347	12860.677407144309	15882.782273335219	14885.023317658295	0.23379570609041536	0.22963031165556064	1608.0666695078835	6640.549853033386	1512.3383842258481	6245.237604646012
1.8042546598350382	7528.843397613464	7162.637284017051	10828.184086077777	10210.118591801524	12356.989282931205	11621.375550778397	13717.195309008008	12878.738854464176	15905.088047778945	14905.927839320155	0.23379572133487578	0.2296303265480401	1599.2644872177625	6643.9945107884705	1504.0602003372042	6248.4772186763585
1.8151262017903238	7539.407090487601	7172.687164835812	10843.377433034979	10224.444717272961	12374.327862029455	11637.681963505229	13736.442533542366	12896.809603188303	15927.40531147016	14926.84312846462	0.23379573684844238	0.22963034170341212	1590.498275005957	6647.389919687528	1495.8158452583011	6251.670515974518
1.8260632502548164	7549.976134822188	7182.742137031061	10858.57848400322	10238.778107109474	12391.67523531018	11653.996646941856	13755.699522062367	12914.889519096183	15949.733898688908	14947.769029782043	0.23379575263591296	0.22963035712636415	1581.7679292672547	6650.735831390601	1487.6052215505624	6254.817262983881
1.8370661999381863	7560.55045161158	7192.802125444114	10873.78712549606	10253.11865430416	12409.031273311157	11670.319479333883	13774.966130889128	12932.978467291563	15972.073642881362	14968.705387181393	0.23379576870217159	0.22963037282166704	1573.0733464438235	6654.031996761449	1479.4282318243058	6257.917225417681
1.848135447928429	7571.129961451086	7202.867054536725	10889.003243455842	10267.466251311535	12426.395845919205	11686.650338314696	13794.242215621787	12951.076312200346	15994.424376657369	14989.652043787826	0.23379578505218937	0.2296303887941777	1564.4144230373204	6657.278165908065	1471.2847787418868	6260.970168263186
1.8592713937061955	7581.714584535711	7212.936848389884	10904.22672325193	10281.820790045864	12443.768822368176	11702.989100903604	13813.527631135315	12969.182917568516	16016.785931787901	15010.608841940324	0.23379580169102787	0.22963040504883983	1555.7910555988783	6660.474088130053	1463.1747650131583	6263.975855750497
1.8704744391592067	7592.304240658755	7223.011430702498	10919.457449678737	10296.182161879316	12461.150071236732	11719.335643503746	13832.822231578028	12987.298146459843	16039.158139202227	15031.575623189015	0.2337958186238381	0.2296304215906867	1547.2031407431932	6663.619511967525	1455.098093407927	6266.934051394928
1.8817449885967616	7602.898849210698	7233.090724790339	10934.695306954203	10310.550257640538	12478.539460446615	11735.689841900468	13852.125870369711	13005.421861254097	16061.5408289857	15052.55222829315	0.23379583585586478	0.22963043842484115	1538.6505751444492	6666.714185171761	1447.0546667522285	6269.844517973717
1.8930834487643238	7613.498329177711	7243.17465358461	10949.940178717678	10324.924967612636	12495.936857260256	11752.051571259077	13871.438400198958	13023.553923644555	16083.93383037674	15073.538497218227	0.23379585339244596	0.2296304555565183	1530.1332555381814	6669.757854704745	1439.0443879291997	6272.707017517183
1.9044902288582053	7624.102599140548	7253.263139630898	10965.19194802839	10339.306181531752	12513.342128279051	11768.420706123203	13890.759673021274	13041.694194636215	16106.33697176461	15094.534269133947	0.23379587123901596	0.22963047299102662	1521.6510787311709	6672.750266769435	1431.067159889848	6275.5213113478385
1.9159657405403292	7634.711577273129	7263.356105087858	10980.450497363483	10353.693788585222	12530.755139441126	11784.797120412733	13910.089540056606	13059.842534543524	16128.750080686596	15115.539382411558	0.2337958894011064	0.22963049073377056	1513.203941595275	6675.69116677437	1423.1228856426897	6278.28716002265
1.9275103979530908	7645.325181341328	7273.453471725965	10995.715708616308	10368.087677409869	12548.175756019418	11801.180687421893	13929.427851787237	13077.99880298824	16151.17298382557	15136.553674621446	0.23379590788434837	0.22963050879025088	1504.7917410720838	6678.580299343448	1415.2114682694664	6281.004323396366
1.9391246177343011	7655.943328701598	7283.555160926404	11010.987463094514	10382.487736090452	12565.60384261951	11817.571279817497	13948.77445795539	13096.162858897522	16173.60550700723	15157.576982530925	0.23379592669447424	0.2296305271660674	1496.4143741814187	6681.417408341076	1407.3328109206632	6283.672560586594
1.9508088190322228	7666.565936299817	7293.661093679718	11026.265641518447	10396.893852157817	12583.039263177829	11833.968769636847	13968.12920756123	13114.334560501622	16196.047475197804	15178.60914210157	0.23379594583731905	0.22963054586692105	1488.0717380181886	6684.202236851677	1399.4868168131215	6286.291629960295
1.9625634235206988	7677.192920669854	7303.771190584645	11041.550124019148	10411.305912587282	12600.48188095937	11850.373028285925	13987.49194886038	13132.513765331876	16218.498712501188	15199.649988486923	0.23379596531882274	0.2296305648986138	1479.7637297520414	6686.934527166188	1391.67338924238	6288.861289174762
1.9743888554143678	7687.824197932373	7313.885371846897	11056.840790136697	10425.72380379694	12617.931558555847	11866.78392653749	14006.862529361853	13150.700330218624	16240.959042156557	15220.699356030082	0.23379598514503222	0.22963058426705357	1471.4902466364438	6689.6140208132565	1383.8924315782497	6291.381295150146
1.9862855414839768	7698.459683793491	7324.0035572779	11072.137518818347	10440.147411645956	12635.388157883555	11883.201334529136	14026.240795825724	13168.894111289066	16263.428286535705	15241.757078261266	0.23379600532210276	0.22963060397825322	1463.2511860072846	6692.240458544344	1376.143847268715	6293.851404078305
1.9982539110717792	7709.099293543543	7334.1256662936175	11087.440188416793	10454.576621432909	12652.851540181451	11899.625121761443	14045.62659426098	13187.094963965223	16285.906267140539	15262.822987895448	0.2337960258563	0.2296306240383338	1455.0464452869492	6694.813580339309	1368.4275398430182	6296.271371425595
2.010294396107033	7719.742942055733	7344.2516179132845	11102.748676688328	10469.011317894068	12670.32156600905	11916.055157096029	14065.019769923227	13205.3027429618	16308.392804600478	15283.89691682992	0.2337960467540025	0.22963064445352668	1446.8759219818166	6697.333125389647	1360.7434129096218	6298.640951918904
2.0224074311215867	7730.390543784864	7354.381330758176	11118.062860791073	10483.451385201712	12687.79809524442	11932.491308753642	14084.420167312479	13223.517302284095	16330.887718669883	15304.978696141858	0.2337960680217036	0.22963066523017528	1438.7395136906416	6699.7988321250305	1353.091370163951	6300.959899568465
2.0345934532655616	7741.042012766077	7364.514723050424	11133.382617283207	10497.896706962472	12705.280987082204	11948.933444312333	14103.827630170963	13241.738495225953	16353.390828225536	15326.06815608602	0.23379608966601262	0.22963068637473608	1430.637118104496	6702.210438205861	1345.4713153882185	6303.2279676604085
2.0468529023231294	7751.697262613526	7374.651712611771	11148.707822121169	10512.347166215639	12722.770100031586	11965.381430705504	14123.242001480894	13259.966174367668	16375.90195126408	15347.165126092294	0.23379611169365866	0.22963070789378284	1422.5686330102035	6704.567680526525	1337.8831524545676	6305.444908760488
2.059186220728381	7762.356206519149	7384.792216862372	11164.038350657931	10526.802645431515	12740.265291914331	11981.835134220093	14142.6631234623	13278.200191573946	16398.420904899533	15368.269434763379	0.2337961341114904	0.22963072979400673	1414.53395628609	6706.870295189787	1330.3267853210564	6307.610474690795
2.0715938535812968	7773.018757251253	7394.936152819482	11179.374077641054	10541.263026509612	12757.766419862612	11998.294420494516	14162.090837570644	13296.440397991664	16420.947505360527	15389.380909872216	0.2337961569264811	0.22963075208221936	1406.5329859125777	6709.118017546833	1322.802118042251	6309.724416566547
2.084076248663807	7783.684827153408	7405.083437096384	11194.714877211152	10555.728190777185	12775.273340317257	12014.759154517034	14181.524984494885	13314.686644048064	16443.481567988107	15410.499378359907	0.23379618014572823	0.2296307747653543	1398.565619970439	6711.3105821791105	1315.3090547667816	6311.786484779324
2.0966338564559543	7794.354328142979	7415.233985901003	11210.060622899873	10570.19801898733	12792.785909025495	12031.229200623615	14200.965404154995	13332.938779448412	16466.022907232844	15431.624666333018	0.2337962037764577	0.22963079785047072	1390.6317566394573	6713.447722884826	1307.8474997361773	6313.7964289831
2.109267130152151	7805.027171709957	7425.387715034796	11225.411187628291	10584.672391317468	12810.303981039122	12047.70442249622	14220.411935699947	13351.196653174102	16488.571336652567	15452.756599061437	0.23379622782602485	0.22963082134475413	1382.7312942104181	6715.5291727259755	1300.4173572970903	6315.753998141736
2.1219765256775314	7815.70326891566	7435.544539891521	11240.7664437051	10599.151187367659	12827.82741071248	12064.184683160911	14239.864417505478	13369.460113480585	16511.126668909743	15473.89500097596	0.23379625230191664	0.22963084525551905	1374.864131076436	6717.55466398038	1293.0185318920994	6317.658940481953
2.1347625017044103	7826.382530391398	7445.704375455964	11256.12626282479	10613.634286158864	12845.356051700404	12080.669844985905	14259.322687171845	13387.729007895226	16533.688715768938	15495.039695665857	0.23379627721175603	0.2296308695902118	1367.030165738077	6719.523928155657	1285.6509280640748	6319.511003502645
2.147625519668832	7837.064866337205	7455.86713630273	11271.490516065895	10628.121566131294	12862.889756956243	12097.159769679713	14278.786581521634	13406.00318321526	16556.25728809428	15516.190505876524	0.23379630256330194	0.2296308943564125	1359.2292968104011	6721.43669601623	1278.3144504642114	6321.309934006538
2.160566043787228	7847.750186520611	7466.032736595095	11286.859073889314	10642.612905142847	12880.428378729966	12113.654318289373	14298.255936597687	13424.282485505864	16578.83219584708	15537.347253507263	0.23379632836445316	0.2296309195618379	1351.4614230189472	6723.292697556317	1271.009003848303	6323.055478073657
2.1735845410731627	7858.43840027527	7476.201090083689	11302.231806136415	10657.10818046731	12897.971768566042	12130.153351198454	14317.73058766076	13442.566760097934	16601.41324808315	15558.509759608749	0.23379635462325096	0.22963094521434235	1343.72644320369	6725.091662009712	1263.7344930787804	6324.7473810683005
2.1866814813541975	7869.129416499762	7486.37211010536	11317.6085820274	10671.607268792808	12915.519777301586	12146.656728125305	14337.210369187495	13460.855851586197	16624.000252950475	15579.677844380849	0.2337963813478805	0.2296309713219233	1336.0242563215434	6726.833317858167	1256.4908231282025	6326.385387642775
2.199857337288837	7879.823143656238	7496.545709581889	11332.98927015945	10686.11004622007	12933.072255064284	12163.1643081211	14356.695114868124	13479.149603827043	16646.59301768657	15600.851327170158	0.23379640854667472	0.2296309978927208	1328.3547614456038	6728.517392814159	1249.2778990787338	6327.969241733663
2.213112584383593	7890.519489769184	7506.721801018818	11348.373738505019	10700.616388260814	12950.629051270458	12179.675949568042	14376.184657604354	13497.447859936552	16669.191348616052	15622.030026467717	0.23379643622811558	0.22963102493502127	1320.7178577724262	6730.143613851629	1242.0956261286046	6329.498686579522
2.2264477010101436	7901.218362424157	7516.900296504248	11363.761854410119	10715.126169836143	12968.190014623166	12196.191510177543	14395.678829507277	13515.750462288519	16691.795051148263	15643.213759906766	0.23379646440083876	0.2296310524572606	1313.1134446188807	6731.7117071864195	1234.9439095878042	6330.973464700393
2.2398631684225956	7911.919668766445	7527.081107707559	11379.153484592483	10729.639265274784	12985.754993110113	12212.710846988271	14415.177461895068	13534.057252512283	16714.4039297746	15664.40234426026	0.23379649307363456	0.2296310804680261	1305.5414214220364	6733.221398263238	1227.822654884425	6332.393317915499
2.2533594707748548	7922.623315499819	7537.264145878294	11394.548495139861	10744.155548311588	13003.32383400174	12229.233816364462	14434.6803852909	13552.368071490897	16737.01778806614	15685.595595438754	0.2337965222554521	0.22963110897606023	1298.0016877504531	6734.672411808744	1220.7317675624508	6333.757987330202
2.2669370951380965	7933.329208885318	7547.449321844819	11409.946751508369	10758.67489208571	13020.896383849376	12245.760273993872	14454.187429420892	13570.682759358868	16759.636428671292	15706.793328487844	0.2337965519554002	0.2296311379902622	1290.4941432980704	6736.064471791033	1213.6711532883928	6335.06721336022
2.2805965315183476	7944.037254739875	7557.636546013289	11425.348118520607	10773.197169139223	13038.47248848314	12262.290074886234	14473.698423211817	13589.00115550047	16782.259653313165	15727.995357586216	0.23379658218275284	0.22963116751969112	1283.0186878827517	6737.397301407997	1206.6407178463996	6336.320735703688
2.294338272874165	7954.747358435078	7567.8257283662115	11440.752460363976	10787.722251415153	13056.05199301001	12278.823073371053	14493.213194788996	13607.323098547326	16804.88726278715	15749.201496042893	0.23379661294695026	0.22963119757356956	1275.5752214577515	6738.670623136684	1199.640367144777	6337.5182933625765
2.308162815134429	7965.459424895927	7578.016778461475	11456.159640588998	10802.250010256204	13073.634741811991	12295.359123096181	14512.731571474256	13625.648426376854	16827.51905695858	15770.411556295443	0.23379664425760308	0.22963122816128612	1268.1636441076407	6739.884158706758	1192.6700072190142	6338.659624658059
2.3220706572162446	7976.173358599529	7588.209605430966	11471.569522107526	10816.780316402856	13091.22057854406	12311.898077025682	14532.2533797837	13643.976976109912	16850.154834760193	15791.625349907297	0.23379667612449387	0.2296312592923977	1260.7838560509263	6741.037629107479	1185.7295442262548	6339.7444671881385
2.336062301042938	7986.889063573856	7598.4041179794585	11486.981967191085	10831.313039991897	13108.809346132342	12328.43978743821	14551.778445425702	13662.308584109034	16872.794394189816	15812.842687565739	0.23379670855758253	0.22963129097663412	1253.4357576408074	6742.130754584447	1178.8188844535034	6340.772557873279
2.3501382515621807	7997.606443396431	7608.600224383356	11502.396837469068	10845.848050554723	13126.400886772064	12344.984105925074	14571.306593298654	13680.643085976308	16895.437532307784	15834.063379079453	0.23379674156700742	0.22963132322389965	1246.119249366864	6743.163254644256	1171.937934314832	6341.743632931262
2.3642990167642037	8008.325401193115	7618.797832489536	11517.813993927104	10860.385217015775	13143.995041925742	12361.530883388521	14590.837647488986	13698.980316551486	16918.08404523471	15855.287233376415	0.23379677516309	0.22963135604427662	1238.8342318594223	6744.13484806614	1165.086600356677	6342.65742789302
2.378545107700138	8019.045839636795	7628.996849714095	11533.233296905295	10874.924407690882	13161.591652321198	12378.079970039871	14610.371431268977	13717.320109909962	16940.733728148938	15876.514058501522	0.23379680935633598	0.22963138944802963	1231.5806058875169	6745.045252892189	1158.2647892563255	6343.513677603565
2.392877038500453	8029.767660946158	7639.197183041214	11548.654606096543	10889.465490285704	13179.190557949698	12394.63121539779	14629.90776709474	13735.66229936086	16963.38637528427	15897.743661614457	0.2337968441574421	0.2296314234456076	1224.358272362093	6745.894186432939	1151.472407824418	6344.312116216868
2.4072953263935135	8040.490766884388	7649.3987390218945	11564.077780544816	10904.00833189408	13196.791598063995	12411.184468286423	14649.446476604066	13754.006717445009	16986.04177992745	15918.975848987347	0.23379687957729675	0.2296314580476476	1217.1671323358896	6746.681365263648	1144.709363005706	6345.052477197722
2.4218004917242455	8051.215058757929	7659.60142377281	11579.502678643454	10918.552798996458	13214.39461117645	12427.739576833661	14668.98738061435	13772.353195933043	17008.699734415888	15940.210426002615	0.23379691562698424	0.2296314932649785	1210.0070870100171	6747.406505251303	1137.9755618812633	6345.734493331052
2.436393057972914	8061.940437415245	7669.805142975063	11594.92915813354	10933.098757458267	13231.999435057212	12444.296388469322	14688.530299120619	13790.701565823394	17031.360030135307	15961.447197150685	0.23379695231778877	0.22963152910862317	1202.878037729126	6748.06932152668	1131.2709116704646	6346.357896727044
2.4510735517740176	8072.666803245514	7680.009801873066	11610.357076102116	10947.646072528401	13249.60590673221	12460.854749923452	14708.075051293334	13809.051657340475	17054.022457517283	15982.685966027906	0.2337969896611979	0.22963156558980444	1195.7798859829782	6748.669528482016	1124.5953197319177	6346.922418814618
2.46584250293529	8083.3940561773725	7690.215305273278	11625.786288980513	10962.194608837557	13267.213862481289	12477.414507224481	14727.621455476337	13827.40329993262	17076.686806036905	16003.926535334203	0.2337970276689055	0.22963160271994593	1188.7125334152952	6749.206839822698	1117.9486935618334	6347.427790339105
2.4807004444568266	8094.122095677749	7700.421557543041	11641.21665254279	10976.744230396669	13284.823137836494	12493.975505697477	14747.169329184977	13845.756322270203	17099.35286421062	16025.168706870942	0.23379706635281627	0.22963164051067755	1181.6758818183444	6749.680968521163	1111.330940799031	6347.87374137342
2.4956479125503126	8104.850820750477	7710.628462609378	11656.648021903888	10991.294800595333	13302.433567579978	12510.5375899624	14766.71848910383	13864.110552243723	17122.020419593624	16046.412281538733	0.23379710572504947	0.22963167897383888	1174.6698331345106	6750.091626828536	1104.741969226452	6348.2600013264455
2.510685446658382	8115.580129935167	7720.835923957858	11672.0802515181	11005.846182200286	13320.04498574231	12527.10060393238	14786.268751084846	13882.465816961936	17144.689258777777	16067.65705933532	0.23379714579794236	0.2296317181214822	1167.694289461535	6750.438526298851	1098.1816867697053	6348.58629893465
2.5258135894740787	8126.309921305872	7731.043844631341	11687.513195177327	11020.398237353766	13337.657225600538	12543.66439081193	14805.819930145222	13900.82194274988	17167.359167389153	16088.902839353334	0.23379718658405474	0.229631757965877	1160.7491530501284	6750.721377763897	1091.6500014992198	6348.852362258825
2.54103288696045	8137.040092469879	7741.252127228832	11702.946706009458	11034.950827571969	13355.27011967636	12560.228793095204	14825.371840465423	13919.178755147004	17190.029930085788	16110.14941977813	0.2337972280961721	0.2296317985195139	1153.8343263057177	6750.939891344868	1085.1468216340872	6349.057918712497
2.556343888370238	8147.77054056643	7751.460673904327	11718.380636476644	11049.503813743562	13372.88349973424	12576.793652564365	14844.924295387102	13937.536078905363	17212.701330555326	16131.396597885785	0.23379727034731076	0.22963183979510873	1146.9497117934516	6751.0937764765695	1078.672055537114	6349.202695024665
2.571747146265715	8158.501162265555	7761.669386365525	11733.81483837381	11064.05705612795	13390.497196779708	12593.35881028764	14864.47710741127	13955.893737987511	17235.373151512922	16152.644170040665	0.2337973133507213	0.2296318818056063	1140.09521223692	6751.182741888799	1072.2256117236102	6349.2864172807895
2.5872432165386163	8169.231853766751	7771.878165872825	11749.24916282685	11078.610414353998	13408.111041057395	12609.924106617918	14884.030088196127	13974.251555564968	17258.04517469876	16173.891931693697	0.233797357119893	0.2296319245641839	1133.2707305175136	6751.206495606806	1065.8073988603428	6349.3088109246455
2.602832658430207	8179.962510797794	7782.086913238016	11764.683460291104	11093.163747418283	13425.724862049306	12626.489381190797	14903.583048555192	13992.6093540161	17280.71718087597	16195.139677379959	0.23379740166855809	0.2296319680842572	1126.4761696751812	6751.164744944312	1059.4173257598304	6349.269600708503
2.6185160345514573	8190.69302861341	7792.295528823125	11780.117580549557	11107.716913683593	13443.338488472842	12643.054472922926	14923.135798455145	14010.966954924308	17303.388949828113	16216.387200716612	0.23379744701069666	0.229632012379483	1119.711432914948	6751.057196541224	1053.055301389366	6349.168510750867
2.6342939109033563	8201.423301994193	7802.503912539271	11795.551372711461	11122.269770877425	13460.951748279258	12659.61922001035	14942.688147014143	14029.32417907622	17326.06026035732	16237.63429440088	0.23379749316054024	0.22963205746376458	1112.9764236073243	6750.88355636131	1046.7212348715402	6349.00526453089
2.6501668568973313	8212.153225245253	7812.711963845514	11810.984685210546	11136.822176090503	13478.564468651684	12676.183459926855	14962.239902499661	14047.680846459902	17348.73089028182	16258.880750207978	0.23379754013257678	0.22963210335125542	1106.2710452821339	6750.643529651687	1040.4150354824378	6348.779584877193
2.666135445375801	8222.882692195019	7822.9195817476475	11826.417365803436	11151.37398577518	13496.17647600336	12692.747029422198	14981.790872326586	14066.036776262923	17371.400616433744	16280.126358988953	0.23379758794155567	0.22963215005636364	1099.5952016380616	6750.336820997763	1034.136612653907	6348.491193975788
2.6822002526328483	8233.61159619405	7833.126664797088	11841.849261568112	11165.925055744008	13513.787595975948	12709.309764520547	15001.340863055359	14084.391786870672	17394.06921465707	16301.370910668757	0.2337976366024919	0.2296321975937583	1092.9487965381122	6749.963134285994	1027.8858759728028	6348.139813362621
2.6983618584350144	8244.3398301137	7843.333111089602	11857.280218902151	11180.475241168087	13531.397653437569	12725.871500518628	15020.889680389842	14102.745695864334	17416.736459805183	16322.614194243954	0.23379768613067073	0.22963224597837195	1086.3317340146168	6749.522172739729	1021.6627351856441	6347.725163949188
2.71462084604223	8255.067286345055	7853.538818264325	11872.710083521375	11195.024396575785	13549.006472481311	12742.43207198433	15040.437129175718	14121.098320019371	17439.40212573903	16343.855997781018	0.23379773654165345	0.22963229522540585	1079.7439182689413	6749.0136389066465	1015.4671001978568	6347.246966012288
2.730977802228858	8265.793856797556	7863.743683502416	11888.13870045801	11209.572375851021	13566.613876423202	12758.991312754802	15059.983013398258	14139.449475303472	17462.065985324636	16365.096108413998	0.2337977878512818	0.22963234535033628	1073.1852536710794	6748.43723465642	1009.2988810734823	6346.704939192627
2.747433317304874	8276.519432897901	7873.947603526067	11903.565914059323	11224.119032231954	13584.219687800685	12775.549055935016	15079.527136180686	14157.798976874976	17484.727810431224	16386.33431234273	0.23379784007568255	0.22963239636891766	1066.6556447622133	6747.792661193293	1003.1579880373902	6346.098802502733
2.763987985137163	8287.24390558872	7884.150474597194	11918.991567985846	11238.664218309343	13601.823728370682	12792.105133895933	15099.069299782057	14176.146639080906	17507.387371928817	16407.570394830618	0.23379789323127348	0.22963244829718893	1060.1549962573336	6747.079619068652	997.0443314773729	6345.428274340462
2.780642403170963	8297.967165327505	7894.352192516454	11934.41550521005	11253.20778602525	13619.42581910811	12808.659378273127	15118.60930559568	14194.492275455443	17530.04443968646	16428.804140202938	0.23379794733476894	0.22963250115147793	1053.6832130416878	6746.297808156814	990.9578219444957	6344.693072483409
2.797397172451417	8308.689102085216	7904.552652621964	11949.837568014495	11267.749586671414	13637.025780203849	12825.211619964935	15138.146954146869	14212.83569871796	17552.69878256967	16450.03533184457	0.23379800240318346	0.22963255494840693	1047.2402001752052	6745.446927676909	984.89837014972	6343.8929140698165
2.8142528976452668	8319.409605345234	7914.751749788208	11965.25759799055	11282.28947088785	13654.623431063343	12841.761689130963	15157.68204509146	14231.17672077137	17575.350168438774	16471.263752198174	0.2337980584538392	0.22963260970489777	1040.8258628954645	6744.5266762110405	978.8658869719948	6343.027515643276
2.831210187062679	8330.12856410208	7924.9493784249025	11980.675436036683	11296.82728866142	13672.218590304688	12858.309415190477	15177.214377213739	14249.515152700424	17597.99836414654	16492.489182762245	0.23379811550437038	0.22963266543817762	1034.4401066135615	6743.536751681473	972.8602834563935	6342.09659314435
2.848269652679189	8340.845866860227	7935.145432475876	11996.090922357005	11311.362889324386	13689.81107575708	12874.854626820861	15196.743748424726	14267.850804769996	17620.64313553629	16513.71140408921	0.23379817357272892	0.22963272216578376	1028.0828369178926	6742.476851361804	966.8814708124846	6341.099861891475
2.865431910157798	8351.561401632885	7945.339805417865	12011.503896459666	11325.896121552902	13707.400704458998	12891.39715195592	15216.269955760261	14286.18348642329	17643.284247439682	16534.930195783363	0.23379823267719088	0.22963277990557018	1021.7539595728158	6741.346671872307	960.929360415379	6340.037036588881
2.882697578871184	8362.275055940807	7955.5323902594355	12026.91419715537	11340.42683336562	13724.987292656613	12907.936817784377	15235.79279537924	14304.5130062802	17665.92146367478	16556.145336499074	0.2337982928363614	0.2296328386757133	1015.4533805249957	6740.145909218583	955.0038638130645	6338.9078313722275
2.900067281924058	8372.986716811129	7965.723079539868	12042.32166255591	11354.95487212235	13742.570655802168	12924.473450748395	15255.312062561898	14322.839172135704	17688.554547044063	16577.356603938937	0.23379835406918206	0.22963289849471574	1009.1810059007839	6738.87425877247	949.1048927191296	6337.711959758308
2.9175416461756507	8383.69627077617	7975.911765327954	12057.72613007262	11369.48008452246	13760.150608552285	12941.006876541842	15274.827551707942	14341.161790958015	17711.183259332378	16598.563774851722	0.2337984163949347	0.22963295938141573	1002.9367420024937	6737.531415242702	943.2323590163141	6336.449134666938
2.9351213022623317	8394.403603872139	7986.098339220942	12073.127436414776	11384.00231660362	13777.726964766203	12957.536920108892	15294.339056334691	14359.480668887054	17733.80736130482	16619.76662503065	0.23379847983324997	0.22963302135498972	996.720495316782	6736.117072733585	937.3861747612245	6335.119068452623
2.952806884620376	8405.108601638129	7996.282692343401	12088.5254175883	11398.521413740364	13795.29953750439	12974.063405642484	15313.846369075549	14377.795611232805	17756.426612705014	16640.964929311536	0.2337985444041122	0.22963308443496122	990.5321725151152	6734.6309247445315	931.566252179502	6333.721472867299
2.970599031508854	8415.811149114812	8006.464715346078	12103.919908894168	11413.037220642645	13812.868139026767	12990.58615658273	15333.349281678113	14396.106422473584	17779.040772253004	16662.158461570885	0.2337986101278663	0.2296331486412047	984.3716804453288	6733.072664110456	925.7725036682677	6332.256059078034
2.9884983850326714	8426.511130843222	8016.644298404787	12119.31074492684	11427.54958135448	13830.432580791023	13007.104995615438	15352.847585002339	14414.412906254473	17801.64959764319	16683.346994724092	0.2337986770252243	0.2296332139939543	978.2389261459466	6731.441983096302	920.0048417999642	6330.722537692171
3.006505591165733	8437.20843086377	8026.821331219334	12134.697759573075	11442.058339252608	13847.992673451323	13023.619744670672	15372.34106901916	14432.714865385744	17824.252845542786	16704.530300723713	0.23379874511727117	0.22963328051380855	972.1338168387301	6729.738573351409	914.2631793204346	6329.120618737303
3.0246212997742656	8447.902932714851	8036.995703012362	12150.080786010185	11456.563337045067	13865.548226856386	13040.130224921173	15391.829522808426	14451.01210184119	17846.85027158952	16725.70815055758	0.2337988144254729	0.22963334822173714	966.0562599253026	6727.962125879247	908.5474291461869	6327.45001165336
3.0428461646402667	8458.594519431765	8047.167302528217	12165.459656704681	11471.064416769792	13883.09905004804	13056.636256780863	15411.312734557348	14469.304416756504	17869.441630389847	16746.880314247006	0.2337988849716833	0.22963341713908889	960.0061629996635	6726.112331123557	902.8575043721357	6325.710425332654
3.0611808434850984	8469.283073545594	8057.336018031941	12180.834203410943	11485.56141979338	13900.644951259752	13073.1376599035	15430.790491558912	14487.591610427851	17892.026675517252	16768.04656084517	0.23379895677814863	0.22963348728759825	953.9834338401561	6724.188878914807	897.1933182704961	6323.901568118017
3.079625997993227	8479.96847708193	8067.501737308097	12196.204257169584	11500.054186809673	13918.185737914884	13089.634253181135	15450.262580210016	14505.873482310191	17914.605159510116	16789.206658435283	0.2337990298675185	0.22963355868938987	947.9879804128432	6722.1914584916085	891.554784286127	6322.023147769738
3.0981822938360946	8490.65061155983	8077.664347659665	12211.569648306246	11514.54255783838	13935.721216625358	13106.125854742631	15469.728786010051	14524.149831015719	17937.176833870148	16810.360374128806	0.23379910426285022	0.22963363136698942	942.0197108752909	6720.119758526329	885.9418160440982	6320.074871519115
3.116850400696155	8501.329357990602	8087.823735907018	12226.930206430074	11529.02637222387	13953.25119319003	13122.612281952368	15489.188893559145	14542.420454312469	17959.741449060435	16831.507474063932	0.2337991799876173	0.22963370534332886	936.0785335697583	6717.973467076197	880.3543273456162	6318.05644603353
3.135630992291033	8512.004596876614	8097.979788386724	12242.285760432267	11543.505468633699	13970.775472593115	13139.093351408614	15508.642686556475	14560.685149122573	17982.29875450357	16852.647723403654	0.23379925706571675	0.22963378064175252	930.1643570275046	6715.752271616831	874.7922321703518	6315.96757743787
3.1545247463978408	8522.67620821016	8108.132390950557	12257.63613848473	11557.979685057422	13988.293859002724	13155.568878942311	15528.089947798722	14578.943711520971	18004.848498579908	16873.780886334287	0.2337993355214769	0.22963385728602792	924.2770899750176	6713.455859080888	869.2554446782451	6313.807971328497
3.1735323448776414	8533.344071472387	8118.281428964349	12272.981168038776	11572.448858805223	14005.806155769495	13172.038679615536	15547.530459178604	14597.195936733768	18027.390428625975	16894.90672606371	0.23379941537966553	0.22963393530035026	918.4166413287167	6711.08391582733	863.743879207701	6311.577332755085
3.192654473700048	8544.008065632064	8128.426787306928	12288.32067582364	11586.91282650665	14023.312165424959	13188.502567720187	15566.964001683129	14615.44161913683	18049.924290932504	16916.025004819774	0.23379949666549654	0.22963401470935163	912.5829201932065	6708.636127623729	858.2574502793723	6309.2753662560135
3.211891822967991	8554.668069144433	8138.568350369066	12303.654487845104	11601.371424109362	14040.811689680097	13204.960356776619	15586.390355392065	14633.680552254351	18072.44983074276	16937.13548384872	0.23379957940464008	0.22963409553810937	906.775835868495	6706.112179700751	852.7960725925514	6306.90177582344
3.2312450869426166	8565.323959950143	8148.706002052331	12318.982429384252	11615.824486877751	14058.304529423984	13221.411859532174	15605.80929947649	14651.91252875726	18094.966792250918	16958.237923413442	0.23379966362322857	0.22963417781215223	900.9952978477231	6703.5117567377165	847.3596610288369	6304.456264936365
3.2507149640683446	8575.975615474066	8158.8396257681	12334.304324996041	11630.271849391802	14075.790484722263	13237.856887959973	15625.220612197192	14670.137340461974	18117.474918600325	16979.33208279207	0.23379974934786663	0.22963426155747116	895.2412158155348	6700.8345428472385	841.9481306525413	6301.938536564354
3.2703021569980693	8586.622912624134	8168.969104436415	12349.61999850794	11644.713345545737	14093.26935481571	13254.295253257447	15644.624070903115	14688.354778328812	18139.973951881755	17000.417720276277	0.23379983660563922	0.22963434680052516	889.5134996511624	6698.080221605487	836.5613967088866	6299.348293153569
3.2900073726185273	8597.265727790273	8179.094320484966	12364.929273018683	11659.148808546828	14110.740938118875	13270.726765845091	15664.019452029954	14706.5646324607	18162.463633131876	17021.49459316982	0.23379992542412006	0.22963443356825156	883.8120594302891	6695.248476056848	831.1993746283697	6296.685236657504
3.3098313220758016	8607.903936843244	8189.215155848016	12380.231970896915	11673.578070914155	14128.205032218671	13287.151235365138	15683.406531098637	14724.766692101754	18184.943702331602	17042.562457786993	0.23380001583138096	0.22963452188807354	878.136805423419	6692.338988715317	825.8619800247834	6293.949068529997
3.329774720800988	8618.537415133545	8199.331491965351	12395.527913779928	11688.000964477389	14145.661433873012	13303.56847068027	15702.785082713895	14742.960745635932	18207.413898404502	17063.621069451154	0.23380010785599983	0.22963461178790995	872.4876480944222	6689.351441545878	820.5491286939941	6291.139489709865
3.349838288536016	8629.166037490208	8209.443209781162	12410.816922572234	11702.417320375484	14163.109939009306	13319.978279872228	15722.154880562673	14761.146580585542	18229.873959215067	17084.670182493097	0.2338002015270711	0.22963470329618282	866.8644981053658	6686.285516005475	815.2607366178418	6288.256200659554
3.370022749359618	8639.789678219815	8219.550189743099	12426.098817444485	11716.82696905563	14180.550342723314	13336.38047024071	15741.515697412942	14779.323983610131	18252.323621567393	17105.70955024982	0.2338002968742147	0.22963479644182838	861.267266316223	6683.140893039759	809.9967199645471	6285.298901359551
3.390328831713469	8650.40821110527	8229.652311801126	12441.373417832025	11731.229740271916	14197.98243927763	13352.774848301964	15760.867305112068	14797.492740504953	18274.762621203452	17126.73892506288	0.23380039392758492	0.22963489125430475	855.6958637823118	6679.917253072374	804.7569950862089	6282.267291303258
3.4107572684284713	8661.021509404782	8239.749455406549	12456.64054243376	11745.625463084254	14215.40602210047	13369.16121978765	15780.209474585581	14815.652636199811	18297.190692801698	17147.75805827713	0.23380049271788084	0.22963498776360183	850.1502017576713	6676.614276024047	799.5414785217727	6279.161069508642
3.431308796751202	8671.629445850655	8249.841499510898	12471.900009210793	11760.0139658571	14232.82088378426	13385.539389643496	15799.541975835655	14833.803454757639	18319.607569975447	17168.766700239154	0.2338005932763555	0.2296350860002515	844.6301916930242	6673.2316413056105	794.3500869948766	6275.979934515897
3.4519841583705158	8682.23189264826	8259.928322564943	12487.151635385242	11774.395076258355	14250.226816084383	13401.90916202815	15818.86457793984	14851.9449793733	18342.01298527149	17189.764600295992	0.23380069563482717	0.22963518599533694	839.1357452415396	6669.769027858041	789.1827374198474	6272.723584426101
3.47278409944432	8692.82872147497	8270.009802517674	12502.39523743909	11788.768621258261	14267.623609917993	13418.270340312041	15838.177049049784	14870.076992372395	18364.406670168722	17210.75150679386	0.2338007998256878	0.22963528778050224	833.6667742510326	6666.226114103105	784.0393468943075	6269.391716851853
3.4937093706264992	8703.419803478913	8280.08581681517	12517.630631112741	11803.134427128074	14285.011055362484	13434.622727075961	15857.479156389658	14888.199275209792	18386.78835507643	17231.727167076526	0.23380090588191482	0.22963539138796352	828.2231907712412	6662.602577993181	778.9198327053455	6265.984028964769
3.514760727094002	8714.005009278071	8290.15624239971	12532.857631404113	11817.492319439187	14302.38894165457	13450.966124110188	15876.770666255217	14906.311608468724	18409.157769333273	17252.691327484383	0.2338010138370817	0.22963549685051862	822.8049070535344	6658.89809702104	773.8241123298067	6262.500217502005
3.535938928574102	8724.584208959055	8300.220955708633	12548.076052567216	11831.842123061808	14319.757057188805	13467.300332413097	15896.051344012216	14924.41377185933	18431.51464120563	17273.64373335284	0.2338011237253672	0.22963560420155785	817.411835545674	6655.112348172814	768.7521034297533	6258.9399787327275
3.557244739371806	8735.157272076045	8310.279832673365	12563.285708111047	11846.18366216392	14337.115189516422	13483.625152190098	15915.320954095254	14942.505544217549	18453.858697886302	17294.584129011197	0.23380123558156807	0.22963571347507422	812.043888900138	6651.24500800157	763.7037238591583	6255.3030085130595
3.578678928397448	8745.724067649791	8320.332748718425	12578.486410798492	11860.516760210252	14354.46312534424	13499.940382852556	15934.57926000663	14960.586703504048	18476.18966549333	17315.512257781444	0.2338013494411101	0.22963582470567528	806.7009799683583	6647.295752583072	758.6788916591322	6251.589002253022
3.600242269194432	8756.284464166383	8330.379578760321	12593.677972645004	11874.841239961033	14371.800650533261	13516.24582301653	15953.826024314885	14978.657026802868	18498.50726906842	17336.427861976856	0.2338014653400584	0.22963593792859346	801.38302180334	6643.264257542323	753.6775250610663	6247.797654942144
3.6219355399671502	8766.838329576336	8340.420197206658	12608.860204917646	11889.1569234711	14389.12755009772	13532.541270501848	15973.061008653844	14996.716290320517	18520.81123257595	17357.330682901003	0.23380158331512949	0.22963605317969774	796.0899276617565	6639.150198071729	748.6995424872148	6243.928661158308
3.643759523609069	8777.385531293405	8350.454477955034	12624.032918133822	11903.463632088698	14406.443608203783	13548.826522330892	15992.283973721267	15014.764269384697	18543.101278901522	17378.22046084645	0.2338017034037038	0.22963617049550517	790.8216110003414	6634.953248904087	743.7448625479592	6239.981715051923
3.6657150077309777	8787.925936193551	8360.48229439206	12639.195922060198	11917.761186454469	14423.748608168438	13565.101374727557	16011.494679277723	15032.80073844325	18565.377129850785	17399.09693509359	0.23380182564383634	0.2296362899131923	785.5779854792636	6630.673084346112	738.8134040469304	6235.956510385033
3.6878027846894206	8798.459410613885	8370.503519392423	12654.34902571161	11932.049406500495	14441.042332458397	13581.365623116291	16030.692884145481	15050.825471063195	18587.638506148276	17419.95984390968	0.2338019500742709	0.22963641147060782	780.3589649624773	6626.309378284961	733.9050859759445	6231.852740499191
3.710023651615288	8808.985820351609	8380.51802531775	12669.492037349968	11946.328111449076	14458.324562688997	13597.619062120853	16049.878346207357	15068.838239929424	18609.88512743621	17440.80892454745	0.2338020767344495	0.22963653520628355	775.1644635162666	6621.861804179847	729.0198275198927	6227.670098358765
3.732378410442586	8819.505030662935	8390.525684015785	12684.624764483151	11960.597119811986	14475.595079623066	13613.861485563577	16069.05082240562	15086.838816844016	18632.116712273324	17461.643913244417	0.23380220566452845	0.22963666115944856	769.9943954111077	6617.330035082996	724.1575480553438	6223.408276539296
3.7548678679373717	8830.016906262064	8400.526366819255	12699.747013863982	11974.856249389211	14492.853663169932	13630.092686464091	16088.210068740942	15104.82697272489	18654.332978133825	17482.464545221446	0.23380233690538918	0.2296367893700401	764.848675120098	6612.713743625674	719.3181671472266	6219.066967207938
3.777492835726878	8840.52131132007	8410.519944544927	12714.85859148907	11989.105317268082	14510.10009238422	13646.31245703846	16107.35584027121	15122.802477604959	18676.533641406124	17503.270554681912	0.23380247049865133	0.22963691987871684	759.7272173216334	6608.012602053583	714.5016045572702	6214.645862194244
3.8002541303288	8851.018109463956	8420.5062874927	12729.959302597937	12003.344139822366	14527.334145465042	13662.520588698295	16126.487891110719	15140.765100631263	18698.718417392043	17524.06167481081	0.23380260648668746	0.2296370527268729	754.6299368989421	6603.226282220334	709.7077802369604	6210.144652944524
3.823152573180761	8861.5071637755	8430.485265444504	12745.048951671826	12017.572532711145	14544.555599754765	13678.716872049625	16145.605974428927	15158.714610063804	18720.887020305516	17544.83763777355	0.23380274491263503	0.22963718795664997	749.5567489365349	6598.354455564637	704.9366143286461	6205.563030522782
3.8461889906699622	8871.988336790248	8440.45674766337	12760.12734243272	12031.790310877937	14561.764231738072	13694.901096892037	16164.709842449536	15176.650773274709	18743.039163271656	17565.598174715095	0.23380288582041206	0.22963732561095132	744.5075687270728	6593.396793174092	700.188027169439	6200.900685657747
3.8693642141629967	8882.461490496515	8450.420602892482	12775.19427784242	12045.997288549786	14578.95981704107	13711.073052217793	16183.7992464496	15194.573356747367	18765.174558325874	17586.343015759114	0.23380302925472957	0.2296374657334564	739.4823117689812	6588.352965770755	695.4619392903987	6196.157308737282
3.892679080035866	8892.926486334327	8460.376699354207	12790.249560101509	12060.193279236333	14596.142130430277	13727.23252621093	16202.873936758526	15212.482126075523	18787.292916412876	17607.07189000708	0.23380317526110694	0.2296376083686333	734.4808937635971	6583.222643691115	690.7582714139135	6191.33258979395
3.9161344297041563	8903.383185194367	8470.324904749079	12805.292990648346	12074.378095728844	14613.310945811623	13743.379306246303	16221.933662757114	15230.37684596234	18809.393947385677	17627.78452553731	0.23380332388588668	0.22963775356175392	729.5032306177891	6578.005496910308	686.0769444549223	6186.426218513399
3.9397311096534064	8913.83144741694	8480.26508625485	12820.324370158103	12088.551550099326	14630.46603622956	13759.513178888737	16240.978172876643	15248.257280219592	18831.477360004723	17648.480649404155	0.23380347517624817	0.2296379013589094	724.5492384453537	6572.70119506726	681.4178795235348	6181.437884272076
3.963469971469652	8924.271132791002	8490.197110525574	12835.343498541899	12102.713453699707	14647.607173866207	13775.63392989226	16260.007214598108	15266.123191766883	18853.542861937145	17669.159987637293	0.2338036291802244	0.2296380518070225	719.6188335660263	6567.309407453984	676.7809979234007	6176.367276119534
3.987351871870168	8934.702100553073	8500.120843690587	12850.350174945757	12116.863617160874	14664.734130040379	13791.741344199161	16279.020534451229	15283.974342630776	18875.590159755757	17689.82226524081	0.2338037859467167	0.22963820495386508	714.7119325041422	6561.829803019296	672.1662211506628	6171.214082783554
4.01137767273438	8945.124209386246	8510.036151353583	12865.344197749764	12131.001850391864	14681.84667520678	13807.835205939256	16298.017878013685	15301.810493944071	18897.61895893838	17710.467206192545	0.23380394552550895	0.22963836084807315	709.8284519920126	6556.262050392572	667.5734708969248	6165.977992692031
4.035548241134971	8955.537317419179	8519.942898591666	12880.32536456713	12145.127962579003	14698.944578955141	13823.91529842906	16316.998989910335	15319.631405945016	18919.62896386703	17731.094533443324	0.2338041079672876	0.22963851953916134	704.96830896748	6550.605817875825	663.0026690470986	6160.658693968318
4.059864449369175	8965.94128222505	8529.84094995439	12895.293472243304	12159.241762185082	14716.027610009374	13839.981404171021	16335.96361381236	15337.436837976582	18941.619877827165	17751.703968916285	0.23380427332365308	0.22963868107753904	700.1314205754315	6544.8607734637335	658.4537376813241	6155.2558744489215
4.08432717499025	8976.335960820596	8539.730169462822	12910.24831685512	12173.343056948539	14733.095536226812	13856.033304852788	16354.9114924366	15355.226548485782	18963.591403007038	17772.295233506225	0.23380444164713993	0.22963884551452787	695.3177041663439	6539.026584838051	653.9265990726417	6149.76922167372
4.108937300839158	8986.721209665015	8549.61042060857	12925.18969370987	12187.43165388261	14750.148124597332	13872.070781346398	16373.8423675447	15373.000295022903	18985.54324049689	17792.868047078897	0.23380461299123226	0.22963901290237704	690.527077298495	6533.102919385303	649.4211756900186	6144.198422912508
4.133695715076422	8997.09688465906	8559.481566352903	12940.117397344538	12201.507359274628	14767.185141242697	13888.093613707684	16392.755979942536	15390.757834240976	19007.475090288477	17813.42212847054	0.2338047874103818	0.22963918329428065	685.7594577386626	6527.089444222394	644.937390196952	6138.543165165465
4.15860331121418	9007.462841144023	8569.343469125748	12955.031221524985	12215.569978685164	14784.20635141581	13904.101581175455	16411.652069479518	15408.49892189501	19029.386651274435	17833.957195487183	0.23380496496002368	0.22963935674439426	681.0147634569439	6520.985826146789	640.4751654498978	6132.8031351538375
4.183660988148428	9017.818933900602	8579.195990824783	12969.930959244946	12229.619316947272	14801.211519499791	13920.09446217086	16430.530375047747	15426.223312841415	19051.27762124749	17854.472964904126	0.23380514569659713	0.2296395333078529	676.2929126316449	6514.791731690522	636.0344245031592	6126.978019366972
4.208869650191461	9028.16501714806	8589.038992814541	12984.816402725442	12243.655178165836	14818.200409007513	13936.072034296816	16449.3906345816	15443.930761037524	19073.14769690014	17874.96915246555	0.23380532967756007	0.22963971304078912	671.5938236517832	6508.506827157456	631.6150906037656	6121.067504027393
4.2342302071045115	9038.500944543199	8598.872335925395	12999.687343413943	12257.677365716674	14835.172782580867	13952.034074337189	16468.232585057125	15461.621019540798	19094.99657382418	17895.445472883835	0.23380551696141155	0.22963989600034948	666.9174151103362	6502.130778555758	627.217087194731	6115.071275124792
4.259743574130585	9048.82656917929	8608.695880452746	13014.54357198351	12271.685682246001	14852.128401989974	13967.980358256393	16487.055962491293	15479.293840508572	19116.823946510023	17915.90163983936	0.23380570760770666	0.2296400822447156	662.2636058072676	6495.66325164726	622.8403379129595	6108.989018409047
4.285410672027485	9059.141743585138	8618.509486155957	13029.384878332105	12285.679929669526	14869.067028132675	13983.910661198546	16505.86050194158	15496.948975197223	19138.629508346396	17936.33736597979	0.23380590167707838	0.22964027183311986	657.6323147523799	6489.103911970276	618.4847665911657	6102.820419404656
4.311232427101037	9069.446319724108	8628.313012257579	13044.211051581866	12299.659909171953	14885.98842103387	13999.824757487131	16524.64593750546	15514.586173961978	19160.41295161993	17956.752362919993	0.23380609923125734	0.22964046482586697	653.023461161938	6482.452424821444	614.1502972589806	6096.565163440071
4.337209771238533	9079.740148993096	8638.106317442334	13059.02188007835	12313.625421206205	14902.892339844928	14015.722420624317	16543.412002319827	15532.205186256284	19182.173967514776	17977.146341241547	0.23380630033308916	0.22964066128435143	648.4369644598919	6475.708455277141	609.8368541389355	6090.222935610451
4.363343641942354	9090.023082221585	8647.889259856238	13073.817151389843	12327.576265492764	14919.778542843123	14031.603423290422	16562.158428560597	15549.805760631398	19203.912246112282	17997.519010492426	0.23380650504655634	0.22964086127107905	643.8727442764211	6468.871668180451	605.5443616499542	6083.793420821428
4.389634982363801	9100.294969670593	8657.661697105686	13088.5966523066	12341.512241019085	14936.64678743099	14047.467537343458	16580.88494744217	15567.387644736034	19225.627476390597	18017.870079186785	0.23380671343679954	0.22964106484968608	639.3307204509038	6461.941728187725	601.2727444053744	6077.276303778868
4.416084741337141	9110.555661031796	8667.423486256506	13103.360168840301	12355.433146038868	14953.496830135977	14063.314533818548	16599.591289217195	15584.950585315855	19247.31934622463	18038.1992548046	0.23380692557013774	0.2296412720849593	634.8108130305773	6454.9182997564785	597.0219272144022	6070.6712690051645
4.442693873413836	9120.805005426451	8677.174483833094	13118.10748622326	12369.338778071542	14970.328426609763	14079.144182927535	16618.277183175993	15602.494328213257	19268.987542385596	18058.506243791595	0.23380714151408863	0.2296414830428586	630.3129422692	6447.801047143992	592.7918350822292	6063.978000855073
4.469463338897009	9131.042851404496	8686.914545817486	13132.838388907869	12383.228933901632	14987.141331627901	14094.956254058525	16636.942357646363	15620.01861836696	19290.631750540997	18078.790751559	0.2338073613373925	0.22964169779053561	625.8370286289137	6440.589634433854	588.5823932085477	6057.196183509193
4.49639410387609	9141.269046943507	8696.643527648452	13147.552660565905	12397.103409578152	15003.935299089268	14110.750515775417	16655.58653999313	15637.523199811721	19312.251655254375	18099.0524824834	0.23380758511003194	0.22964191639635836	621.3829927799525	6433.283725542948	584.3935269892681	6050.325500994455
4.523487140261684	9151.483439447808	8706.361284220617	13162.250084088011	12410.962000414112	15020.710082015737	14126.526735817575	16674.209456618013	15655.007815678116	19333.84693998532	18119.291139906738	0.23380781290325703	0.229642138929931	616.9507555984892	6425.882984208874	580.2251620138995	6043.365637171548
4.550743425820648	9161.685875747366	8716.06766988348	13176.930441582925	12424.804500985822	15037.465432551578	14142.284681099289	16692.810832959098	15672.472208192117	19355.417287089167	18139.50642613601	0.2338080447896061	0.22964236546211658	612.5402381701279	6418.38707403373	576.0772240691003	6036.316275775433
4.578163944211368	9171.876202096993	8725.76253844065	13191.593514377153	12438.630705132562	15054.20110196334	14158.024117709658	16711.390393490943	15689.916118675152	19376.962377817326	18159.698042443568	0.23380828084292996	0.22964259606506093	608.1513617865858	6410.79565845849	571.9496391353896	6029.177100393921
4.605749685019276	9182.054264175184	8735.44574314876	13206.2390830141	12452.4404059558	15070.916840639142	14173.744810911938	16729.947861723984	15707.339287543567	19398.481892316828	18179.86568906674	0.23380852113841585	0.22964283081221548	603.7840479486622	6403.108400806785	567.8423333897663	6021.947794503532
4.633501643792551	9192.219907083369	8745.117136716814	13220.866927253894	12466.233395819032	15087.612398088757	14189.446525143618	16748.482960204823	15724.74145430889	19419.975509630935	18200.009065208345	0.2338087657526114	0.22964306977835966	599.4382183646085	6395.324964277446	563.7552332046907	6014.628041466232
4.6614208220780515	9202.372975344724	8754.776571305041	13235.476826072494	12480.009466346939	15104.287522942886	14205.129024015743	16766.995410515636	15742.122357577282	19441.442907698685	18220.127869036307	0.23380901476344965	0.22964331303962732	595.113794947858	6387.445011924021	559.6882651451451	6007.217524509877
4.689508227457455	9212.513312903346	8764.423898524157	13250.068557661405	12493.76840842514	15120.941962953115	14220.792070312882	16785.484933274325	15759.48173504968	19462.88376335537	18240.221797684055	0.23380926825027337	0.22964356067352926	590.8106998223229	6379.46820672974	555.6413559745415	5999.7159267980605
4.717764873583629	9222.640763123267	8774.058969434454	13264.641899427144	12507.510012199704	15137.575464991607	14236.435425992848	16803.951248134417	15776.819323521699	19484.29775233262	18260.290547250668	0.23380952629386184	0.22964381275897885	586.5288553165155	6371.394211550709	551.6144326487847	5992.122931378428
4.746191780217212	9232.755168787398	8783.681634544813	13279.196627990648	12521.234067076593	15154.18777505073	14252.05885218635	16822.394073784842	15794.134858883443	19505.68454925847	18280.33381280087	0.23380978897645557	0.22964406937631798	582.2681839677389	6363.222689172253	547.6074223202595	5984.4382212371565
4.774789973263409	9242.856372096714	8793.291743811968	13293.732519187011	12534.940361721447	15170.778638243071	14267.662109197026	16840.813127950183	15811.42807611974	19527.043827657897	18300.35128836561	0.23381005638178368	0.22964433060734238	578.0286085211555	6354.953302306123	543.6202523352695	5976.661479272414
4.803560484809025	9252.944214669153	8802.889146639427	13308.249348064865	12548.628684058918	15187.347798801038	14283.244956500968	16859.208127390462	15828.69870930984	19548.375259952863	18320.34266694192	0.23381032859509068	0.22964459653532787	573.8100519282743	6346.585713592358	539.6528502362198	5968.792388343252
4.832504353159697	9263.018537538772	8812.47369187681	13322.746888886111	12562.298821272609	15203.895000076873	14298.807152746962	16877.578787901395	15845.946491627874	19569.678517462882	18340.307640493724	0.23381060570316423	0.22964486724505825	569.6124373461644	6338.119585592765	535.7051437604241	5960.830631252378
4.861622622877388	9273.079181154604	8822.045227818746	13337.22491512527	12575.950559804376	15220.419984542243	14314.348455755975	16895.924824314152	15863.17115534252	19590.95327040505	18360.24589995174	0.23381088779436265	0.2296451428228514	565.4356881394342	6329.554580831435	531.7770608357678	5952.775890716817
4.890916344818065	9283.125985379897	8831.603602204053	13351.683199469375	12589.583685354117	15236.922493788443	14329.868622521224	16914.245950495828	15880.372431817277	19612.199187894865	18380.157135214056	0.23381117495864304	0.2296454233565871	561.2797278822691	6320.89036182221	527.86852958909	5944.627849468496
4.9203865761696335	9293.15878949105	8841.148662214933	13366.121513817461	12603.197982879494	15253.40226852615	14345.367409208171	16932.541879349432	15897.55005151072	19633.415937946535	18400.04103514668	0.23381146728759117	0.2296457089357369	557.1444803522027	6312.126591016073	523.9794783418765	5936.386190218385
4.950034380490085	9303.177432176619	8850.680254476012	13380.53962928017	12616.793236595564	15269.85904858533	14360.844571154428	16950.812322814014	15914.703743976572	19654.60318747341	18419.89728758395	0.23381176487445116	0.22964599965139085	553.0298695347155	6303.262930860277	520.1098356071161	5928.050595632754
4.979860827745887	9313.18175153643	8860.198225053413	13394.937316179527	12630.36922997439	15286.292572915314	14376.299862869611	16969.05699186501	15931.833237863826	19675.76060228871	18439.725579328933	0.23381206781415467	0.2296462955962884	548.935819621227	6294.299043789972	516.2595300920366	5919.620748372283
5.009866994350591	9323.171585080514	8869.702419453923	13409.314344048495	12643.925745744844	15302.702579584664	14391.733038035467	16987.275596514344	15948.9382609171	19696.887847105958	18459.52559615412	0.23381237620335169	0.2296465968648488	544.8622550096188	6285.234592244495	512.4284907003166	5911.096331131179
5.040053963203681	9333.146769728253	8879.19268262412	13423.670481630797	12657.462565892361	15319.088805781328	14407.143849505914	17005.46784581087	15966.018539976909	19717.9845855398	18479.297022802068	0.23381269014044248	0.22964690355319892	540.8091003037698	6276.069238674361	508.61664652774925	5902.477026597131
5.070422823729659	9343.107141807293	8888.668858949406	13438.005496880518	12670.979471658578	15335.450987812543	14422.532049306972	17023.63344784052	15983.073800979857	19739.050480106544	18499.039542985924	0.23381300972560812	0.22964721575920716	536.776280314225	6266.802645563148	504.82392686480307	5893.7625174941495
5.100974671917351	9353.052537052694	8898.130792253227	13452.319156961987	12684.476243541249	15351.788861105093	14437.897388637013	17041.772109726877	16000.103768959152	19760.0851922251	18518.75283939029	0.2338133350608435	0.22964753358251358	532.7637200567697	6257.434475417715	501.05026119505055	5884.952486574184
5.131710610359471	9362.982790605833	8907.578325796057	13466.61122824934	12697.95266129386	15368.102160205193	14453.239617866668	17059.88353763133	16017.10816804476	19781.088382217546	18538.436593671777	0.23381366624999145	0.22964785712456173	528.7713447511778	6247.964390773792	497.29557919412036	5876.04661661759
5.1626317482924104	9372.89773701349	8917.011302274557	13480.881476326407	12711.40850392551	15384.390618778742	14468.558486539061	17077.967436753603	16034.086721463924	19802.05970931007	18558.090486459874	0.23381400339877373	0.2296481864886329	524.7990798261599	6238.392054263037	493.5598107338883	5867.0445904945955
5.193739201636265	9382.797210226934	8926.429563820751	13495.129665986573	12724.84354970081	15400.653969611569	14483.853743370048	17096.023511332332	16051.039151541685	19822.998831634013	18577.714197357906	0.23381434661482628	0.22964852177987735	520.8468509148515	6228.717128570192	489.842885878752	5857.946091134101
5.225034093035115	9392.681043600858	8935.832952001052	13509.355561232467	12738.257576139617	15416.891944609473	14499.125136248278	17114.05146464543	16067.965179701241	19843.90540622661	18597.307404943764	0.2338146960077349	0.22964886310535032	516.9145838522818	6218.939276421443	486.14473488315707	5848.750801502727
5.256517551897525	9402.54906989236	8945.221307815313	13523.55892527574	12751.650360016807	15433.104274798394	14514.37241223534	17132.05099901052	16084.864526464355	19864.77908903192	18616.869786770738	0.23381505168906913	0.2296492105740453	513.0022046817467	6209.058160666376	482.4652881970105	5839.458404688165
5.288190714437326	9412.40112126011	8954.594471696066	13537.739520537109	12765.021677362378	15449.290690324886	14529.59531756623	17150.02181578581	16101.736911452159	19885.619534902125	18636.40101936878	0.23381541377241954	0.22964956429692876	509.109639650851	6199.073444254231	478.8044764630031	5830.068583874498
5.320054723714605	9422.237029263213	8963.952283507519	13551.897108646046	12778.371303461126	15465.450920456164	14544.793597649408	17167.963615370445	16118.582053385524	19906.426397598414	18655.90077824526	0.23381578237343376	0.22964992438697862	505.23681521066464	6188.984790224582	475.16223051477573	5820.581022333819
5.352110729676963	9432.056624860308	8973.294582544679	13566.03145044075	12791.699012852672	15481.584693580533	14559.966997067188	17185.876097205262	16135.399670085751	19927.19932979218	18675.36873788618	0.2338161576098529	0.22965029095921718	501.383658017352	6178.791861753445	471.5384813786077	5810.995403463487
5.384359889201005	9441.859738408537	8982.62120753244	13580.142305968	12805.004579331297	15497.691737207659	14575.115259575996	17203.75895977344	16152.189478475151	19947.937983066204	18694.80457175714	0.23381653960155074	0.2296506641307499	497.5500949306006	6168.494322136976	467.9331602739985	5801.311410799157
5.41680336613411	9451.646199662548	8991.931996624724	13594.229434483093	12818.28777594602	15513.77177796894	14590.238128106846	17221.61190060126	16168.951194577898	19968.64200791589	18714.20795230476	0.23381692847057356	0.2296510440208039	493.7360530141159	6158.09183481941	464.34619861029205	5791.528727992903
5.44944233133642	9461.415837773498	9001.226787403424	13608.292594449784	12831.548375000335	15529.824541617892	14605.33534476547	17239.434616258815	16185.684533520456	19989.311053750556	18733.578550957493	0.23381732434117639	0.2296514307507659	489.94145953684347	6147.584063418675	460.77752798976144	5781.6470388630405
5.482277962723094	9471.16848128811	9010.505416877713	13622.331543540324	12844.786148052486	15545.84975303069	14620.406650833052	17257.22680236097	16202.38920953271	20009.944768894915	18752.916038127372	0.23381772733986547	0.22965182444422036	486.1662419697677	6136.970671699382	457.2270802069979	5771.666027396452
5.515311445306831	9480.903958147537	9019.767721482915	13636.346038635265	12858.000865915197	15561.84713620638	14635.45178676637	17274.98815356795	16219.064935948432	20030.542800590207	18772.220083210894	0.23381813759543849	0.22965222522699077	482.4103279860283	6126.251323594246	453.69478724495275	5761.585377719719
5.548543971240616	9490.62209568643	9029.013537079674	13650.335835823575	12871.19229865581	15577.816414267529	14650.470492198383	17292.71836358641	16235.71142520627	20051.10479499585	18791.490354590576	0.23381855523902706	0.2296526332271801	478.6736454635102	6115.42568324646	450.1805812797393	5751.404774164781
5.581976739860765	9500.322720631917	9038.242698953036	13664.300690402642	12884.360215596309	15593.757309460698	14665.462505938724	17310.417125170297	16252.328388850598	20071.63039719089	18810.72651963638	0.23381898040413673	0.2296530485752115	474.9561224820791	6104.493414989673	446.68439467737335	5741.123901249375
5.615610957730194	9510.005659102539	9047.45504181148	13678.240356878274	12897.504385313348	15609.669543156957	14680.427565974172	17328.084130121806	16268.915537532392	20092.119251175547	18829.928244707084	0.23381941322669247	0.2296534714038706	471.2576873250364	6093.454183384776	443.2061599952867	5730.742443704978
5.649447838681973	9519.670736607286	9056.65039978603	13692.154588964824	12910.624575638387	15625.552835852548	14695.3654094693	17345.71906929246	16285.472581010272	20112.57099987295	18849.095195151935	0.2338198538450811	0.22965390184834897	467.57826847649994	6082.307653197553	439.74580997996964	5720.260086465627
5.6834886038631165	9529.317778044458	9065.828606429233	13706.043139585114	12923.720553657637	15641.406907169296	14710.275772766863	17363.321632583975	16301.999228151293	20132.985285130555	18868.227035311997	0.2338203024001974	0.22965434004628688	463.9177946226555	6071.053489433136	436.3032775677857	5709.676514687482
5.717734481778674	9538.946607700711	9074.989494714293	13719.905760870695	12936.792085712314	15657.231475855446	14725.158391388599	17380.891508949546	16318.495186932176	20153.361747722127	18887.323428521988	0.23382075903548777	0.22965478613781917	460.27619465376483	6059.691357375123	432.8784958870674	5698.991413794458
5.75218670833605	9548.557049250012	9084.13289703411	13733.74220416191	12949.838937398737	15673.026259786282	14740.01300003581	17398.428386394935	16334.960164440297	20173.70002734951	18906.384037111904	0.23382122389699847	0.22965524026561823	456.65339765822864	6048.220922526903	429.4713982528483	5688.204469422344
5.786846526889619	9558.14892575245	9093.258645200216	13747.552220007878	12962.860873568328	15688.790975964648	14754.839332589883	17415.931951979434	16351.39386687466	20193.999762644176	18925.40852240855	0.2338216971334211	0.2296557025749429	453.0493329274177	6036.641850686166	426.0819181709667	5677.315367490053
5.821715188285586	9567.72205965337	9102.366570441998	13761.335558166895	12975.857658328017	15704.52534052197	14769.637122113252	17433.40189181742	16367.7959995473	20214.260591169575	18944.396544737672	0.23382217889614204	0.2296561732136829	449.46392995360657	6024.95380793931	422.70998933611554	5666.323794186115
5.856793950907131	9577.276272782114	9111.456503405525	13775.091967606357	12988.829055040163	15720.229068718732	14784.406100849845	17450.837891079278	16384.16626688418	20234.48214942269	18963.34776342542	0.2338226693392904	0.2296566523324087	445.8971184285474	6013.1564606498	419.3555456303293	5655.229435964022
5.892084080719833	9586.811386351057	9120.528274152706	13788.821196503102	13001.774826322924	15735.901874945457	14799.146000226006	17468.239633992922	16400.50437242658	20254.664072836287	18982.26183680045	0.23382316861978863	0.22965714008441793	442.34882824579836	6001.2494755168445	416.0185211271746	5644.031979614403
5.927586851317345	9596.327220954488	9129.58171216031	13802.52299224358	13014.694734050507	15751.543472723471	14813.856550851355	17485.60680384506	16416.810018832464	20274.805995780967	19001.138422195992	0.2338236768974025	0.2296576366257872	438.8189894982497	5989.232519549318	412.6988500856096	5632.731112197973
5.963303543967366	9605.823596567503	9138.616646318844	13816.19710142405	13027.588539353175	15767.153574705751	14828.537482519323	17502.939082982568	16433.082907877448	20294.90755156724	19019.97717595146	0.23382419433479265	0.22965814211542118	435.3075324780075	5977.1052600867115	409.39646695242845	5621.326521094888
5.999235447657878	9615.300332544888	9147.632904931683	13829.84326985084	13040.45600261774	15782.731892677815	14843.188524208279	17520.236152813923	16449.322740456457	20314.96837244776	19038.77775341488	0.23382472109756802	0.22965865671510374	431.814387677121	5964.867364817299	406.11130636380403	5609.817894037813
6.035383859143656	9624.757247620022	9156.630315714005	13843.461242540596	13053.296883487701	15798.278137558638	14857.809404082256	17537.497693810674	16465.529216584968	20334.98808961956	19057.539808944806	0.23382525735433912	0.22965918058955173	428.33948578700074	5952.518501800951	402.8433031424647	5598.204919096548
6.071750082993084	9634.194159903767	9165.6087057918	13857.050763720621	13066.110940863626	15813.792019401677	14872.399849491969	17554.723385509027	16481.702035400525	20354.966333226457	19076.262995912653	0.23382580327677216	0.22965971390646642	424.8827576971089	5940.058339452371	399.5923922978109	5586.487284685485
6.108335431635222	9643.61088688325	9174.567901700784	13870.611576829067	13078.89793290332	15829.273247395713	14886.959586975612	17571.91290651125	16497.840895164063	20374.902732361286	19094.9469667047	0.23382635903964408	0.22966025683658914	421.444134495192	5927.486546573229	396.35850902539096	5574.664679582231
6.145141225407182	9653.007245420802	9183.507729385427	13884.143424515347	13091.657617022289	15844.721529866007	14901.488342259943	17589.065934487426	16513.94549326155	20394.79691506847	19113.591372724568	0.23382692482090028	0.22966080955375512	418.0235474690271	5914.80279238848	393.14158870931715	5562.736792971846
6.182168792601758	9662.383051752804	9192.42801419792	13897.646048640498	13104.389749894075	15860.136574275364	14915.985840261332	17606.18214617712	16530.015526205607	20414.648508346574	19132.19586439561	0.23382750080171133	0.22966137223495206	414.6209281020565	5902.006746503059	389.94156691766693	5550.703314400278
6.2194194695153895	9671.738121488392	9201.328580897016	13911.119190277384	13117.09408745048	15875.518087225051	14930.451805086592	17623.261217390896	16546.05068963684	20434.457138150658	19150.760091163043	0.23382808716653183	0.22966194506037405	411.2362080764724	5889.098078964744	386.758379405539	5538.5639338358305
6.256894600496366	9681.072269608467	9210.209253647114	13924.562589711313	13129.77038488218	15890.86577445619	14944.88596003435	17640.302823012353	16562.050678325842	20454.22242939525	19169.28370149684	0.23382868410316038	0.22966252821348215	407.8693192708015	5876.076460245065	383.5919621127541	5526.318341649603
6.294595537993358	9690.38531046426	9219.069856016993	13937.975986440135	13142.418396638835	15906.179340850571	14959.288027595789	17657.30663699954	16578.0151861745	20473.944005956633	19187.76634289377	0.2338292918027992	0.22966312188106341	404.520193760487	5862.94156126678	380.4422511642915	5513.96622864157
6.332523642604218	9699.677057776367	9227.910210978926	13951.359119174958	13155.037876429798	15921.458490432204	14973.657729456134	17674.272332387198	16593.94390621809	20493.62149067604	19206.207661880446	0.23382991046011747	0.2296637262532912	401.1887638181797	5849.693053429481	377.30918287075474	5501.507286065724
6.370680283125076	9708.947324633304	9236.730140907403	13964.711725840323	13167.628577224314	15936.702926368238	14987.994786495534	17691.19958128829	16609.83653062674	20513.25450536214	19224.60730401566	0.23383054027331251	0.2296643415237855	397.87496191228274	5836.330608597025	374.19269372691633	5488.941205619834
6.40906683659976	9718.195923490475	9245.529467578162	13978.033543574897	13180.190251252181	15951.912350970486	15002.2989187905	17708.088054896274	16625.69275070755	20532.842670794264	19242.96491389334	0.23383118144417636	0.22966496788967777	394.57872070741723	5822.853899135254	371.09272041203803	5476.2676794771105
6.447684688369473	9727.422666168748	9254.308012166955	13991.324308731735	13192.722650004049	15967.086465696502	15016.569845614946	17724.937423486794	16641.512256906197	20552.385606725093	19261.28013514513	0.2338318341781582	0.22966560555167292	391.2999730616866	5809.2625978840515	368.0091997878044	5463.486400263384
6.486535232122802	9736.627363853248	9263.065595248432	14004.583756878852	13205.225524231982	15982.224971150985	15030.807285441515	17741.747356419826	16657.294738808963	20571.8829318838	19279.552610443337	0.23383249868443295	0.22966625471411461	388.0386520306929	5795.5563782304525	364.94206890129135	5450.597061124165
6.525619869945995	9745.809827092135	9271.802036795054	14017.811622799803	13217.698623950026	15997.32756708723	15045.010955942957	17758.517522141865	16673.039885144757	20591.33426397928	19297.78198150389	0.23383317517596872	0.22966691558505187	384.7946908643644	5781.734914091881	361.8912649821723	5437.59935570322
6.564940012373588	9754.969865795218	9280.517156175825	14031.007640494116	13230.141698434623	16012.393952408438	15059.180573993352	17775.2475881879	16688.747383786995	20610.739219703184	19315.967889089203	0.23383386386959396	0.2296675883763062	381.56802300497657	5767.797879893798	358.8567254424852	5424.492978149559
6.604497078439295	9764.107289232616	9289.210772155184	14044.171543177787	13242.554496225248	16027.423825169071	15073.315855669529	17791.937221183565	16704.416921755743	20630.097414733096	19334.1099730113	0.2338345649860697	0.22966827330354017	378.358582091314	5753.744950659573	355.83838787759305	5411.277623157483
6.644292495727218	9773.22190603359	9297.88270289179	14057.303063284087	13254.936765124943	16042.416882576603	15087.416516252486	17808.586086847663	16720.0481852198	20649.408463736203	19352.20787213492	0.2338352787501602	0.22966897058632696	375.1663019537227	5739.575801951811	352.8361900629243	5397.952985930257
6.684327700423376	9782.313524184909	9306.532765937196	14070.401932463745	13267.288252200771	16057.372820992588	15101.482270228631	17825.19384999394	16735.640859498664	20668.671980372117	19370.261224380483	0.2338360053907057	0.22966968044822156	371.99111661699135	5725.290109934751	349.8500699584838	5384.518762269523
6.724604137367524	9791.381951029805	9315.160778234873	14083.467881586026	13279.60870378474	16072.291335934733	15115.51283129166	17841.760174534018	16751.19462906515	20687.887577297028	19388.269666727814	0.23383674514069633	0.2296704031168326	368.8329602991871	5710.887551377993	346.8799657050986	5370.974648535252
6.76512326010531	9800.4269932663	9323.766556118673	14096.50064073892	13291.897865474037	16087.17212207798	15129.507912343593	17858.284723479235	16766.70917754716	20707.05486616659	19406.23283521891	0.23383749823734754	0.22967113882389764	365.6917674089491	5696.367803633679	343.92581562284613	5357.320341642946
6.805886530940724	9809.448456945967	9332.349915311766	14109.49993923006	13304.155482131933	16102.014873256468	15143.467225496635	17874.76715894345	16782.184187730287	20726.17345763999	19424.1503649617	0.23383826492217763	0.2296718878053563	362.5674725488934	5681.7305447096005	340.9875582146051	5343.5555391325615
6.846895420988873	9818.446147472414	9340.910670925256	14122.46550558723	13316.381297888302	16116.819282464989	15157.390482074581	17891.207142145315	16797.619341560003	20745.24296138339	19442.021890133292	0.23383904544108497	0.22967265030142753	359.46001051174244	5666.975453227758	338.06513216203894	5329.67993912939
6.888151410229076	9827.41986959985	9349.448637456893	14135.397067559086	13328.575056140313	16131.585041860739	15171.277392614456	17907.60433341088	16813.014320144084	20764.262986073732	19459.84704398355	0.23383984004442745	0.2296734265566876	356.3693162834097	5652.102208492346	335.15847632838995	5315.693240405526
6.92965598755826	9836.369427431662	9357.963628789803	14148.294352115903	13340.736499553195	16146.311842765119	15185.12766686825	17923.958392176282	16828.36880375514	20783.233139402713	19477.62545883879	0.23384064898710527	0.2296742168201492	353.29532503927476	5637.110490452964	332.2675297555397	5301.595142348204
6.971410650844719	9845.294624418812	9366.455458191058	14161.157085450137	13352.865370060803	16160.999375665315	15198.9410138044	17940.268976990174	16843.68247183292	20802.153028080444	19495.35676610521	0.2338414725286417	0.22967502134534176	350.2379721449979	5621.999979739543	329.3922316641838	5287.38534499146
7.01341690698215	9854.195263358402	9374.923938310383	14173.984992977286	13364.96140886644	16175.647330216261	15212.71714160968	17956.535745516605	16858.955002986982	20821.022257839635	19513.040596272833	0.23384231093326807	0.2296758403903931	347.1971931573644	5606.770357690752	326.5325214547629	5273.063549041282
7.055676271944047	9863.071146392087	9383.368881178721	14186.77779933656	13377.024356443544	16190.255395242373	15226.455757690817	17972.758354537662	16874.18607499923	20839.840433439556	19530.676578919185	0.23384316447000833	0.2296766742181144	344.1729238226544	5591.421306354925	323.68833870629896	5258.629455878865
7.098190270838397	9871.922075004537	9391.79009820689	14199.535228391693	13389.053952536513	16204.823258739516	15240.156568676399	17988.93645995638	16889.375364826632	20858.607158670293	19548.264342713304	0.23384403341276833	0.2296775230960846	341.1651000751299	5575.952508481219	320.8596231744159	5244.082767554559
7.1409604379627405	9880.747850021738	9400.187400184019	14212.257003231567	13401.04993616129	16219.350607876702	15253.81928041845	18005.069716799353	16904.522548603665	20877.322036356687	19565.803515419408	0.23384491804042137	0.22967838729673656	338.1736580400611	5560.363647594117	318.0463147947157	5229.423186852597
7.183988316859528	9889.548271609596	9408.56059727633	14224.942846171336	13413.012045606498	16233.83712899843	15267.443597994696	18021.1577792201	16919.62730164551	20895.98466836317	19583.29372390143	0.2338458186369014	0.22967926709744568	335.1985340300307	5544.654407949187	315.2483536787913	5214.650417252444
7.227275460371831	9898.323139271979	9416.909499025362	14237.592478752784	13424.940018433794	16248.282507626165	15281.029225709926	18037.20030050147	16934.689298450277	20914.594655597448	19600.734594126483	0.2338467354912947	0.22968016278062106	332.23966454481706	5528.824474558234	312.46568011445925	5199.764162952546
7.270823430699384	9907.072251849317	9425.23391434673	14250.205621745565	13436.833591479091	16262.686428460805	15294.57586709838	18053.196933059142	16949.70821270235	20933.151598015596	19618.125751169602	0.23384766889793093	0.2296810746337947	329.29698627401376	5512.873533249833	309.69823456835	5184.76412892947
7.31463379945495	9915.79540751672	9433.533651528449	14262.781995147774	13448.692500853149	16277.04857538447	15308.083224925413	18069.147328444415	16964.683717274973	20951.655094626196	19635.466819217643	0.233848619156482	0.22968200294971647	326.37043609120883	5496.801270593423	306.9459576799418	5169.650020862464
7.358708147721062	9924.492403782258	9441.808518229345	14275.32131818684	13460.516481942432	16291.368631462588	15321.55100118951	18085.05113734735	16979.615484233214	20970.104743495012	19652.757421573642	0.23384958657205732	0.229682948026448	323.4599510598928	5480.607374024112	304.20879026758485	5154.421545254532
7.403048066107065	9933.163037485338	9450.058321477678	14287.82330932061	13472.305269410193	16305.64627894632	15334.978897124562	18100.908009600225	16994.503184837256	20988.500141750003	19669.997180661525	0.23385057145530194	0.22968391016746068	320.5654684295296	5464.29153179517	301.48667332463083	5139.078409385402
7.447655154806527	9941.807104794749	9458.28286766932	14300.287686237984	13484.05859719713	16319.881199274407	15348.36661320165	18116.717594180504	17009.346489545118	21006.840885585745	19687.185718030247	0.23385157412250043	0.22968488968173123	317.68692563290824	5447.85343295522	298.77954801681335	5123.6203212919645
7.49253102365499	9950.424401206847	9466.48196256617	14312.714165859892	13495.776198522302	16334.07307307547	15361.713849131205	18132.479539214153	17024.145068015856	21025.12657026842	19704.322654358435	0.2338525948956744	0.22968588688384556	314.82426029018825	5431.292767437641	296.08735568614793	5108.046989849769
7.537677292188054	9959.014721543754	9474.65541129452	14325.10246434025	13507.45780588414	16348.221580170322	15375.02030386522	18148.193491979146	17038.898589112796	21043.356790140842	19721.407609459133	0.2338536341026927	0.22968690209409776	311.97741020674584	5414.609226051252	293.410037849535	5092.358124776278
7.583095589699846	9967.577859951445	9482.80301834338	14337.452297066908	13519.103151061368	16362.32639957424	15388.285675599447	18163.859098908815	17053.606720906773	21061.53113862748	19738.440202284528	0.23385469207737314	0.22968793563859538	309.14631337302853	5397.802500493359	290.7475361965189	5076.553436608519
7.628787555301809	9976.113609897828	9490.924587562653	14349.7633786626	13530.71196511384	16376.387209499317	15401.509661775457	18179.47600559538	17068.26913067927	21079.64920823965	19755.420050930617	0.23385576915959289	0.22968898784936556	306.33090796193574	5380.8722833325155	288.09979258989915	5060.63263673801
7.674754837981857	9984.62176417069	9499.019922161475	14362.035422985784	13542.28397838362	16390.40368735666	15414.691959083062	18195.043856793316	17082.885484925875	21097.71059058053	19772.346772642268	0.2338568656953986	0.2296900590644606	303.53113233015756	5363.818268049043	285.4667490655265	5044.595437426586
7.720999096663877	9993.102114875768	9507.088824706298	14374.268143131736	13553.818920495816	16404.375509758942	15427.832263462406	18210.562296423082	17097.455449359535	21115.71487635062	19789.219983817995	0.23385798203711808	0.22969114962807063	300.7469250194845	5346.640149087179	282.8483478318667	5028.441551821772
7.767522000267617	10001.554453434726	9515.131097119218	14386.461251433582	13565.316520359745	16418.30235252289	15440.930270106517	18226.03096757484	17111.978688914187	21133.661655353237	19806.03930001526	0.23385911854347455	0.22969225989063258	297.9782247534604	5329.33762181038	280.2445312697382	5012.170693971217
7.814325227768903	10009.978570583009	9523.146540675947	14398.614459463162	13576.776506169748	16432.183890671593	15453.985673463447	18241.449512511994	17126.45486774804	21151.550516499785	19822.80433595537	0.233860275579704	0.22969339020894552	295.224970437499	5311.910382532515	277.65524193062447	4995.782578816637
7.861410468260233	10018.374256367748	9531.134956004027	14410.727478032155	13588.198605406313	16446.019798437144	15466.998167238793	18256.81757267509	17140.883649247273	21169.381047815485	19839.514705528858	0.23386145351767273	0.2296945409462859	292.48710115940776	5294.358128551394	275.08042253775056	4979.2769222348
7.908779421011744	10026.741300145592	9539.096143080811	14422.800017193047	13599.58254483704	16459.809749263142	15479.967444398058	18272.134788685573	17155.264696029553	21187.152836444948	19856.17002180069	0.23386265273599832	0.22969571247252563	289.7645561886602	5276.6805581511	272.5200159850938	4962.65344103938
7.956433795532517	10035.079490580516	9547.029901231544	14434.83178624023	13610.928050517732	16473.553415807328	15492.893197169178	18287.40080034975	17169.597669947776	21204.86546865805	19872.769897015754	0.23386387362017225	0.22969690516425137	287.05727497534826	5258.8773706131615	269.9739653370343	4945.91185299959
8.004375311632296	10043.388615641552	9554.936029127333	14446.822493711	13622.2348477934	16487.25046994416	15505.775117044981	18302.61524666269	17183.882232093736	21222.518529855657	19889.313942604273	0.23386511656268602	0.22969811940488785	284.3651971501531	5240.9482662403025	267.4422138277441	4929.0518768513575
8.052605699483543	10051.668462600524	9562.814324783076	14458.771847386688	13633.502661299368	16500.90058276756	15518.612894785772	18317.777765812298	17198.11804280196	21240.11160457571	19905.80176918743	0.23386638196315768	0.22969935558482152	281.6882625245489	5222.892946374137	264.9247048611869	4912.073232312687
8.101126699683881	10059.918818029697	9570.66458555538	14470.679554293703	13644.73121496231	16514.503424593604	15531.406220421877	18332.887995183348	17212.304761653504	21257.644276499184	19922.232986582978	0.23386767022846086	0.22970061410152778	279.0264110881544	5204.711113381665	262.42138200902264	4894.975640078075
8.149940063318896	10068.13946779934	9578.48660814037	14482.545320704563	13655.920232001286	16528.058664963162	15544.154783256183	18347.945571361568	17226.44204747977	21275.116128456153	19938.607203810916	0.23386898177285845	0.22970189535969945	276.3795830102463	5186.4024706995115	259.932189013256	4877.758821880911
8.199047552025359	10076.33019707537	9586.28018857164	14494.36885213909	13667.06943492902	16541.565972644843	15556.85827186703	18362.950130137968	17240.529558366732	21292.52674243217	19954.92402909961	0.23387031701813701	0.2297031997713796	273.747718640574	5167.966722873505	257.45706978382077	4860.422500477638
8.248450938054788	10084.490790316897	9594.045122217884	14506.149853365587	13678.178545552826	16555.025015637857	15569.516374110655	18377.901306513144	17254.566951658664	21309.875699574673	19971.183069891402	0.2338716763937418	0.2297045277560925	271.13075850493624	5149.403575503733	254.99596839680453	4842.966399630066
8.298152004337403	10092.621031273538	9601.781203780669	14517.888028401707	13689.24728497575	16568.435461174628	15582.128777123991	18392.798734701348	17268.553883962308	21327.16258019907	19987.38393284873	0.23387306033691893	0.2297058797409832	268.52864330628654	5130.712735287845	252.54882909634034	4825.39024417242
8.348152544546481	10100.720702982966	9609.488227292131	14529.5830805158	13700.275373597766	16581.796975723923	15594.695167327467	18407.642048135098	17282.490011151058	21344.386963795554	20003.526223860295	0.23387446929285483	0.22970725616095466	265.94131392703275	5111.893910082523	250.11559629414114	4807.693760016933
8.398454363163072	10108.78958776826	9617.165986112628	14541.23471222801	13711.262531116914	16595.109224993772	15607.215230427826	18422.430879469637	17296.374988369156	21361.5484290357	20019.609548047276	0.23387590371482378	0.22970865745880836	263.3687114256609	5092.946808872744	247.69621456798632	4789.876674152445
8.449059275541144	10116.827467235182	9624.814272928297	14552.842625311423	13722.208476530413	16608.371873934422	15619.688651420938	18437.164860587396	17310.208470035926	21378.64655377916	20035.63350976959	0.23387736406433202	0.22971008408538984	260.8107770359784	5073.87114177458	245.2906286608486	4771.938714652322
8.49996910797308	10124.834122269414	9632.43287974857	14564.406520793158	13733.112928135793	16621.584586741308	15632.115114594631	18451.843622602533	17323.990109850038	21395.68091508041	20051.597712632236	0.23387885081127	0.22971153649973375	258.2674521683366	5054.666620085947	242.89878348170896	4753.879610706121
8.551185697755594	10132.809333033816	9640.021597903706	14575.926098955622	13743.97560353214	16634.747026858222	15644.494303531697	18466.46679586569	17337.719560793998	21412.651089195802	20067.501759491897	0.23388036443406424	0.22971301516921389	255.73867840899038	5035.332956301514	240.5206241044798	4735.699092631694
8.602710893256043	10140.752878965544	9647.58021804217	14587.401059337704	13754.796219621194	16647.858856980412	15656.825901112765	18481.034009968716	17351.39647513848	21429.55665159064	20083.345252463434	0.23388190541983242	0.22971452056969408	253.22439751765341	5015.869864080101	238.15609576748102	4717.396891877521
8.654546553979111	10148.664538773046	9655.108530128045	14598.831100735764	13765.574492608563	16660.919739057535	15669.109589519325	18495.544893749262	17365.02050444692	21446.397176946033	20099.127792926618	0.2338834742645441	0.2297160531856855	250.7245514287788	4996.277058306616	235.8051438733237	4698.972741053905
8.706694550633951	10156.544090433217	9662.60632343834	14610.215921205096	13776.310138004937	16673.92933429713	15681.34505023678	18509.99907529589	17378.59129958002	21463.172239166535	20114.848981532905	0.23388507147317752	0.2297176135104999	248.23908225190826	4976.554255113006	233.46771398890996	4680.426373948809
8.759156765201672	10164.391311188254	9670.073386560296	14621.555218060914	13787.002870627302	16686.887303167623	15693.531964057527	18524.396181952823	17392.10851070049	21479.881411387192	20130.508418212383	0.2338866975598885	0.22971920204641408	245.76793226817972	4956.701171843335	231.14375184249366	4661.757525497582
8.811935091003267	10172.205977542584	9677.509507388453	14632.848687879638	13797.65240459997	16699.79330540166	15705.67001108387	18538.735840324964	17405.57178727748	21496.52426598113	20146.105702180514	0.2338883530481746	0.22972081930483157	243.31104393315036	4936.717527122702	228.83320332627045	4642.965931856073
8.865031432767935	10179.987865259718	9684.914473121991	14644.096026500123	13808.258453356068	16712.64699999947	15717.758870731466	18553.01767628302	17418.980778091667	21513.100374567162	20161.640431945558	0.23389003847104653	0.22972246580644773	240.86835987391532	4916.603040838148	226.53601449530106	4624.0513304024935
8.918447706701835	10187.736749358932	9692.28807026167	14655.296929024784	13818.820729638526	16725.448045232064	15729.79822173227	18567.24131496849	17432.335131239844	21529.6093080173	20177.11220531551	0.2338917543712013	0.2297241420814217	238.43982288936968	4896.35743415961	224.25213156550308	4605.0134597211145
8.972185840557227	10195.452404112037	9699.630084606937	14666.45108982089	13829.338945501448	16738.19609864474	15741.787742137874	18581.40638079898	17445.634494139933	21546.050636464704	20192.52061940552	0.23389350130119915	0.22972584866954637	236.02537595038302	4875.980429571122	221.98150091376738	4585.852059631143
9.02624777370205	10203.134603039962	9706.940301252787	14677.558202521755	13839.812812311167	16750.890817060448	15753.727109322614	18595.512497473406	17458.87851353577	21562.423929311506	20207.865270645103	0.23389527982364333	0.22972758612042604	233.62496219822788	4855.471750865225	219.72406907880213	4566.566871222109
9.080635457189915	10210.783118909298	9714.21850458681	14688.61796002794	13850.242040747715	16763.531856583235	15765.615999987092	18609.559287977285	17472.066835502388	21578.72875523679	20223.145754785957	0.2338970905113618	0.22972935499365446	231.23852494489984	4834.8311231723055	217.47978275979403	4547.157636855729
9.135350853830497	10218.397723728785	9721.464478285876	14699.630054508501	13860.626340805838	16776.118872601775	15777.454090161293	18623.54637458819	17485.199105450836	21594.96468220475	20238.36166690923	0.23389893394759523	0.229731155858996	228.86600767148775	4814.058272951283	215.24858881454566	4527.6241001449525
9.190395938260405	10225.97818874567	9728.678005312922	14710.594177402141	13870.965421796302	16788.6515197928	15789.241055208	18637.473378881114	17498.274968133406	21611.13127747283	20253.512601433355	0.23390081072618732	0.22973298929657263	226.50735402977443	4793.152928057127	213.03043426110526	4507.966006024741
9.245772697014415	10233.524284442152	9735.858867913705	14721.510019418653	13881.258992347182	16801.129452124926	15800.976569826265	18651.339921734267	17511.294067648923	21627.228107600342	20268.598152121922	0.23390272145177646	0.22973485589705256	224.16250783979194	4772.114817698486	210.82526627695188	4488.183100738097
9.301483128597186	10241.035780531427	9743.006847613367	14732.377270539799	13891.506760405062	16813.552322861902	15812.660308054785	18665.145623334247	17524.256047447936	21643.25473845648	20283.617912091537	0.233904666739993	0.22973675626184129	221.83141308903578	4750.943672465626	208.63303219745285	4468.275131852832
9.357529243555355	10248.512445954038	9750.121725212985	14743.19562002086	13901.708433236277	16825.919784566577	15824.291943275412	18678.890103182144	17537.1605503381	21659.210735229317	20298.571473819866	0.2339066472176614	0.2297386910032787	219.51401393511333	4729.639224396553	206.45367951653316	4448.241848278791
9.413913064550128	10255.95404887388	9757.203280786058	14753.964756391728	13911.86371742819	16838.23148910447	15835.871148216664	18692.572980099074	17550.007218489613	21675.095662434327	20313.4584291538	0.23390866352300152	0.2297406607448386	217.21025470091263	4708.201206909027	204.28715588484192	4428.0830002655275
9.47063662643026	10263.360356674148	9764.251293674855	14764.684367458069	13921.972318890352	16850.487087647416	15847.397594957203	18706.193872231972	17562.79569344059	21690.909083923118	20328.278369317613	0.23391071630583932	0.229742666121331	214.92007987663965	4686.629354866222	202.13340911045088	4407.798339436296
9.527701976305488	10270.731135953316	9771.26554248677	14775.354140302645	13932.033942855836	16862.68623067745	15858.870954929522	18719.75239705958	17575.525616102714	21706.650562892493	20343.03088492145	0.23391280622781715	0.2297447077791087	212.6434341192071	4664.923404588364	199.992387158185	4387.387618797831
9.585111173620431	10278.066152520907	9778.245805090519	14785.973761286457	13942.048293882395	16874.828567990535	15870.290898923475	18733.248171398325	17588.19662676679	21722.319661893416	20357.715565969662	0.23391493396260984	0.22974678637628007	210.3802622515941	4643.0830938685685	197.86403814909863	4366.8505927613005
9.642866290228868	10285.365171393318	9785.191858612357	14796.542916050092	13952.015075853837	16886.91374870051	15881.657097090074	18746.6808114085	17600.80836510853	21737.91594284032	20372.332001869614	0.23391710019614337	0.2297489025829203	208.13050926162396	4621.108161964919	195.74831035966054	4346.187017134391
9.700969410468568	10292.627956789298	9792.103479432033	14807.061289514724	13961.933991981065	16898.9414212428	15892.969218944985	18760.04993260014	17613.360470194126	21753.438967020193	20386.879781440108	0.23391930562681967	0.22975105708129295	205.89412030178937	4598.998349630274	193.6451522212883	4325.3966491492465
9.75942263123647	10299.854272125664	9798.980443178889	14817.528565883522	13971.8047448035	16910.91123337849	15904.226933372465	18773.355149839448	17625.85258048625	21768.888295102213	20401.358492920444	0.2339215509657444	0.22975325056606927	203.6710406896309	4576.7533991429955	191.5545123204356	4304.479247484356
9.818228062064373	10307.043880012636	9805.82252472766	14827.94442864274	13981.627036190173	16922.82283219822	15915.429908628965	18786.596077354887	17638.284333849828	21784.263487147156	20415.76772397921	0.2339238369369568	0.229755483744558	201.46121590503026	4554.373054270633	189.4763393974281	4283.434572258964
9.877387825195074	10314.196542249168	9812.629498194334	14838.308560562851	13991.400567341047	16934.675864126068	15926.577812347054	18799.772328743475	17650.655367558073	21799.56410261702	20430.107061723415	0.23392616427766857	0.22975775733693365	199.26459159210208	4531.857060343027	187.41058234625962	4262.262385059148
9.936904055658934	10321.312019818326	9819.4011369318	14848.620643699915	14001.125038788126	16946.46997492379	15937.670311539136	18812.8835169774	17662.96531829841	21814.789700385038	20444.376092707556	0.23392853373850278	0.2297600720764723	197.081113558379	4509.205164249055	185.3571902140975	4240.962448948529
9.996778901350961	10328.390072882317	9826.137213525537	14858.880359396608	14010.800150396792	16958.204809694755	15948.707072601454	18825.929254410305	17675.213822178717	21829.93983874541	20458.574402943068	0.2339309460837384	0.22976242870979066	194.91072777236695	4486.417114427313	183.31611220154446	4219.5345285004005
10.05701452310831	10335.430460777583	9832.837499789113	14869.087388283451	14020.425601366956	16969.88001288807	15959.687761317962	18838.909152783945	17687.400514733446	21845.014075423464	20472.701577907654	0.23393340209156127	0.2297648279970904	192.75338036453468	4463.492660893127	181.28729766054312	4197.9783897711895
10.117613094788254	10342.432942009693	9839.501766759558	14879.241410279905	14030.001090234216	16981.49522830268	15970.612042864188	18851.822823234717	17699.52503092977	21860.011967585728	20486.757202554752	0.23393590255431687	0.22976727071240388	190.6090176269645	4440.431555266492	179.27069609503087	4176.293800347485
10.178576803346665	10349.397274248233	9846.129784692768	14889.342104595626	14039.526314871136	16993.050099091663	15981.479581811362	18864.669876300515	17711.587005174075	21874.933071850417	20500.74086132338	0.23393844827876925	0.2297697576438503	188.477586011315	4417.233550757635	177.26625715992122	4154.480529339053
10.239907848916916	10356.323214321388	9852.7213230586	14899.389149731402	14049.000972488268	17004.544267766214	15992.29004213022	18877.449921927247	17723.586071318103	21889.776944297613	20514.65213814761	0.23394104008636393	0.22977228959389043	186.35903213074198	4393.898402219638	175.2739306615258	4132.53834741516
10.301608444889292	10363.210518210757	9859.276150536183	14909.382223480574	14058.424759635578	17015.97737620024	16003.04308719536	18890.16256947611	17735.521862665748	21904.54314048025	20528.490616466905	0.2339436788134979	0.22977486737958946	184.25330275704619	4370.4258661293425	173.29366655591002	4110.46702679852
10.363680817990868	10370.05894104556	9865.794035008683	14919.32100292979	14067.797372203298	17027.349065634236	16013.738379788978	18902.807427730033	17747.394011979206	21919.231215434353	20542.255879235694	0.23394636531179058	0.2297774918328843	182.1603448209935	4346.815700601321	171.32541494866018	4088.266341273673
10.426127208365882	10376.868237097236	9872.274743558417	14929.20516446039	14077.11850542333	17038.658976679955	16024.37558210528	18915.384104901106	17759.202151485882	21933.840723690308	20555.9475089339	0.23394910044836387	0.22978016380085375	180.08010541278054	4323.067665439099	169.36912609542196	4065.9360662340187
10.488949869656532	10383.638159773545	9878.71804246151	14939.034383749316	14086.387853870232	17049.906749324553	16034.954355754471	18927.89220863742	17770.94591288493	21948.371219283617	20569.56508757702	0.23395188510612377	0.22978288414599818	178.01253177929902	4299.181522089522	167.42475039964484	4043.4759786464274
10.552151069084381	10390.368461612703	9885.123697182607	14948.808335770194	14095.605111462359	17061.092022935012	16045.474361766972	18940.33134603029	17782.624927353972	21962.82225576605	20583.108196726585	0.23395472018405036	0.22978565374651777	175.9575713259983	4275.1570337121375	165.49223841386265	4020.8858571071178
10.615733087532126	10397.058894277425	9891.491472369458	14958.526694794447	14104.769971463034	17072.214436262668	16055.935260597715	18952.701123621602	17794.238825556058	21977.193386217048	20596.576417500815	0.2339576065974914	0.2297884734966025	173.9151716150809	4250.993965167087	163.57154083810747	3998.1654818342067
10.679698219625935	10403.70920854872	9897.82113184731	14968.189134392234	14113.88212648156	17083.273627447543	16066.336712130298	18965.00114741101	17805.78723764644	21991.484163254994	20609.969330585143	0.2339605452784608	0.2297913443067232	171.88528036413481	4226.692083003931	161.66260851899278	3975.314634665381
10.744048773818252	10410.319154319592	9904.112438613203	14977.795327433423	14122.941268474275	17094.26923402283	16076.678375681286	18977.231022863325	17817.26979327954	22005.69413904873	20623.286516243086	0.2339635371759443	0.22979426710392914	169.86784544755938	4202.251155523118	159.76539245070308	3952.333099104464
10.808787072471103	10416.888480588716	9910.365154830259	14987.344946088677	14131.947088745694	17105.200892919554	16086.959910004603	18989.390354916133	17828.686121616116	22019.822865329428	20636.52755432726	0.23396658325620975	0.22979724283215203	167.8628148954158	4177.670952774119	157.87984377391695	3929.220660327468
10.87391545193992	10423.41693545384	9916.579041821675	14996.83766183037	14140.899277949506	17116.068240471028	16097.180973295868	19001.478747987287	17840.035851330318	22033.869893402352	20649.69202429043	0.23396968450312222	0.22980027245251383	165.87013689088053	4152.951246519107	156.00591377371165	3905.9771051472053
10.93943626265785	10429.90426610501	9922.7538600646	15006.27314543336	14149.797526089447	17126.870912417333	16107.341223196603	19013.495805982384	17851.318610616738	22047.834774158626	20662.77950519655	0.2339728419184677	0.22980335694364215	163.88975977325754	4128.09181033168	154.1435538818041	3882.6022221008316
11.00535186922059	10436.350218817937	9928.889369184137	15015.651066976234	14158.64152252061	17137.608543910297	16117.440316799015	19025.441132302894	17862.534027198075	22061.717058087856	20675.789575732564	0.2339760565222798	0.2298064973019905	161.92163203480595	4103.0924195474945	152.29271567435353	3859.095801416319
11.071664650471687	10442.754538946769	9934.985327946759	15024.971095841804	14167.43095595003	17148.280769517703	16127.477910650034	19037.31432985348	17873.681728331994	22075.516295289865	20688.72181421935	0.2339793293531737	0.22980969454216288	159.96570232021622	4077.9528512689285	150.45335087098647	3835.4576350077987
11.138376999588447	10449.116970917148	9941.041494254048	15034.23290071823	14176.165514437933	17158.887223228307	16137.453660756084	19049.11500105023	17884.761340818954	22089.2320354875	20701.57579862379	0.2339826614686866	0.22981294969724875	158.02191942783247	4052.6728844293393	148.62541133584455	3811.6875165379606
11.205491324168262	10455.437258218797	9947.05762513595	15043.436149599696	14184.844885398463	17169.427538456373	16147.367222587429	19060.842747828436	17895.772491009448	22102.863828039037	20714.35110657029	0.23398605394562424	0.22981626381915848	156.09023230751336	4027.2522997660562	146.80884907592554	3787.7852413919754
11.273010046315514	10461.715143398165	9953.033476744109	15052.580509787287	14193.468755600694	17179.901348046544	16157.218251082819	19072.497171650746	17906.71480481176	22116.411221950988	20727.047315352876	0.23398950788041326	0.22981963797897034	154.17059006112686	4001.6908798473887	145.0036162413162	3763.7506067072973
11.340935602728974	10467.950368050755	9958.968804344919	15061.665647889697	14202.036811169432	17190.30828427853	16167.006400653985	19084.077873515227	17917.58790769952	22129.873765890963	20739.66400194712	0.23399302438946049	0.2298230732672801	152.26294194090588	3975.988409067504	143.20966512378072	3739.5834113685414
11.409270444789758	10474.142672813385	9964.86336231248	15070.69122982395	14210.548737586058	17200.647978871948	16176.731325190261	19095.584453963587	17928.391424719455	22143.251008200696	20752.20074302242	0.23399660460951996	0.22982657079455887	150.3672373501031	3950.1446736813523	141.42694815728464	3715.2834560372867
11.478017038649782	10480.291797356263	9970.716904121431	15079.656920816155	14219.004219689372	17210.92006299119	16186.392678063234	19107.016513089507	17939.124980499248	22156.5424969093	20764.65711495436	0.2340002496980637	0.22983013169151675	148.48342584178317	3924.1594618042	139.6554179169034	3690.850543157663
11.547177865320764	10486.397480374882	9976.529182339566	15088.562385402103	14227.402941676344	17221.124167250262	16195.990112131392	19118.37365054698	17949.788199255403	22169.747779746584	20777.032693837227	0.23400396083366287	0.2298337571094746	146.61145711761492	3898.032563400455	137.89502711776004	3666.284476941917
11.616755420763786	10492.459459581652	9982.29994862025	15097.407287427826	14235.744587102778	17231.2599217176	16205.52327974471	19129.65546555867	17960.38070480111	22182.866404156466	20789.327055496506	0.23400773921637366	0.22983744822074076	144.75128102891904	3871.763770339545	136.14572861572378	3641.5850634220988
11.686752215979308	10498.477471697614	9988.0289536949	15106.191290050356	14244.028838884202	17241.32695592118	16214.991832749547	19140.861556924694	17970.90212055451	22195.8979173109	20801.539775501944	0.2340115860681311	0.229841206218995	142.90284757557674	3845.352876391262	134.40747540681332	3616.7521104519255
11.75717077709787	10504.451252443672	9993.715947365023	15114.914055738105	14252.255379296395	17251.324898853338	16224.39542249327	19151.991523031054	17981.352069546676	22208.841866123512	20813.670429180354	0.23401550263315057	0.22984503231968287	141.06610690421076	3818.7996772029437	132.68022062517412	3591.785427681636
11.82801364547121	10510.380536531817	9999.360678494206	15123.575246271412	14260.42388997606	17261.25337897574	16233.733699828996	19163.04496185839	17991.730174429806	22221.69779726365	20825.718591628676	0.23401949017833587	0.22984892776041105	139.24100930892746	3792.1039703423157	130.96391754386423	3566.684826600831
11.899283377763982	10516.265057656095	10004.96289499997	15132.17452274298	14268.534051921419	17271.112024224432	16243.006315120447	19174.02147099077	18002.036057485573	22234.465257170552	20837.68383772734	0.23402354999369482	0.2298528938013572	137.42750523063296	3765.265555304475	129.2585195745196	3541.4501205519773
11.970982546046038	10522.10454848345	10010.522343845407	15140.711545558308	14276.58554549281	17280.900462014855	16252.212918246763	19184.92064762459	18012.269340633495	22247.143792067694	20849.565742153667	0.23402768339276397	0.2298569317256815	135.6255452567566	3738.2842335333116	127.56398026585521	3516.0811247173697
12.043113737885237	10527.898740644345	10016.038771030604	15149.185974436103	14284.578050413142	17290.61831924699	16261.353158607293	19195.742088577605	18022.429645439308	22259.732947977394	20861.363879395372	0.2340318917130391	0.2298610428399487	133.83508011917002	3711.159808380995	125.8802533037524	3490.5776561386883
12.115679556440844	10533.647364723009	10021.511921583948	15157.59746840837	14292.511245768399	17300.265222310172	16270.426685126507	19206.48539029771	18032.516593123557	22272.232270735145	20873.077823764357	0.23403617631641568	0.22986522847455848	132.05606069540954	3683.8920851745643	124.20729251137527	3464.939533752855
12.188682620557461	10539.350150247914	10026.941539553263	15165.945685821023	14300.384810008156	17309.840797088586	16279.433146258962	19217.1501488725	18042.529804570277	22284.641306004956	20884.707149410722	0.2340405385896366	0.22986948998418114	130.28843800771574	3656.4808712084778	122.54505184703157	3439.1665783491917
12.26212556485955	10545.006825681496	10032.327367996586	15174.230284333753	14308.198420945766	17319.34466896603	16288.372189994016	19227.735960038073	18052.468900335472	22296.959599293914	20896.251430336513	0.23404497994474727	0.22987382874820483	128.53216322093795	3628.9259757129475	120.89348540430365	3413.258612597827
12.336011039846525	10550.617118410091	10037.669148972955	15182.450920920359	14315.95175575883	17328.776462831258	16297.243463860923	19238.242419188548	18062.333500656037	22309.186695967597	20907.710240410193	0.2340495018195609	0.2298782461711881	126.78718764457153	3601.2272099326365	119.252547412907	3387.2154610976577
12.41034171198835	10556.180754733494	10042.96662353295	15190.607251868854	14323.644490989513	17338.135803083143	16306.046614933794	19248.669121385465	18072.12322545863	22321.32214126545	20919.08315338099	0.2340541056781311	0.2298827436833214	125.05346273024043	3573.384387081489	117.62219223637658	3361.0369503335096
12.485120263821853	10561.697459854237	10048.219531708908	15198.69893278141	14331.276302544658	17347.422313635794	16314.781289836494	19259.015661367168	18081.8376943685	22333.365480316206	20930.369742893337	0.23405879301123492	0.22988732274090015	123.33094007229374	3545.3973223823123	116.00237437269243	3334.722908719443
12.560349394047481	10567.166957866822	10053.427612505136	15206.725618574486	14338.846865696143	17356.635617923923	16323.447134747794	19269.281633558534	18091.47652671867	22345.316258153834	20941.56958250181	0.23406356533686232	0.22989198482680095	121.61957140576851	3517.2658330351114	114.39304845247534	3308.273166566156
12.63603181762671	10572.588971746452	10058.590603887631	15214.686963478502	14346.355855080743	17365.77533890779	16332.043795406129	19279.466632080315	18101.039341558753	22357.17401973304	20952.682245685617	0.2340684242007167	0.22989673145097286	119.91930860736466	3488.989738265518	112.79416923993267	3281.687556134537
12.712170265880024	10577.963223337882	10063.708242773979	15222.582621037998	14353.802944700536	17374.841099078832	16340.57091711501	19289.57025075928	18110.525757664527	22368.938309945843	20963.707305864187	0.23407337117672414	0.2299015641509333	118.23010369470285	3460.568859325256	111.2056916313013	3254.9659116091207
12.78876748658549	10583.289433343669	10068.780265022544	15230.412244111152	14361.187807922517	17383.832520464603	16349.028144747646	19299.592083137686	18119.935393546708	22380.608673637416	20974.644336411784	0.23407840786755235	0.2299064844922749	116.55190882444731	3432.003019467462	109.62757065493497	3228.10806912696
12.865826244077915	10588.567321312486	10073.806405422	15238.175484869686	14368.510117479003	17392.749224634274	16357.415122752518	19309.531722483433	18129.267867460858	22392.18465562284	20985.492910673544	0.2340835359051385	0.22991149406918143	114.88467629338265	3403.2920439909212	108.0597614710714	3201.113866789732
12.943349319348618	10593.796605626952	10078.78639768008	15245.871994798388	14375.769545467125	17401.590832703816	16365.731495158052	19319.388761799917	18138.522797416343	22403.665800703533	20996.252601980545	0.23408875695122847	0.22991659450495458	113.22835853679862	3374.435760224238	106.50221936934395	3173.983144613914
13.0213395101458	10598.977003491374	10083.719974412466	15253.501424694785	14382.965763348842	17410.356965341405	16373.97690557794	19329.162793836225	18147.69980118606	22415.051653684233	21006.92298366578	0.23409407269792412	0.2299217874525478	111.5829081281845	3345.433997535147	104.95489977116813	3146.7157446253113
13.099799631075467	10604.108230919132	10088.606867131371	15261.063424668546	14390.098441950726	17419.04724277265	16382.150997216291	19338.85341109719	18156.798496316085	22426.341759389852	21017.503629080118	0.2340994848682417	0.22992707459511327	109.9482777792	3316.286587351933	103.41775822709315	3119.311510796193
13.178732513703073	10609.190002719903	10093.446806233715	15268.557644141067	14397.167251463527	17427.66128478613	16390.253412872662	19348.46020585387	18165.8185001352	22437.535662682953	21027.994111608303	0.23410499521668154	0.2299324576465566	108.32442033849657	3286.9933631503955	101.89075041661272	3091.770289067179
13.258141006655675	10614.222032486452	10098.239520989251	15275.98373184461	14404.17186144186	17436.19871073853	16398.283794947278	19357.98277015365	18174.75942976473	22448.63290848083	21038.394004685273	0.23411060552980711	0.22993793835210255	106.7112887907133	3257.55416044686	100.37383214851434	3064.091927374713
13.338027975724735	10619.204032581334	10102.984739528372	15283.341335821713	14411.111940803767	17444.659139560157	16406.241785446226	19367.420695830846	18183.620902128452	22459.63304177333	21048.702881812696	0.23411631762683482	0.22994351848887365	105.1088362576993	3227.9688168540597	98.8669593599916	3036.2762756473385
13.418396303969553	10624.135714123237	10107.682188829658	15290.630103424393	14417.987157830208	17453.042189760363	16414.127025986665	19376.773574517298	18192.402533962515	22470.53560764067	21058.92031657565	0.23412213336023618	0.2299491998664744	103.51701599560329	3198.237172018271	97.37008811517444	3008.3231857800856
13.49924889182131	10629.016786972947	10112.331594707084	15297.849681313051	14424.79718016431	17461.347479432734	16421.939157801877	19386.040997652748	18201.103941825302	22481.3401512712	21069.045882659273	0.23412805461635022	0.22995498432759148	101.93578139628517	3168.35906767752	95.88317460595863	2980.232511683833
13.580588657187745	10633.846959719285	10116.93268179717	15304.999715455764	14431.541674810913	17469.57462626081	16429.677821746725	19395.2225564959	18209.724742107843	22492.04621797997	21079.079153866125	0.2341340833160062	0.22996087374860352	100.36508598526416	3138.334347622469	94.40617515024496	2952.004109245725
13.662418535558457	10638.625939664344	10121.485173545549	15312.079851126828	14438.220308135484	17477.723247523085	16437.342658302514	19404.3178421348	18218.264551043587	22502.653353226626	21089.019704132963	0.2341402214151615	0.2299668700402008	98.80488342241733	3108.162857740186	92.93904619266686	2923.637836374808
13.744741480110864	10643.35343280897	10125.988792193693	15319.089732906028	14444.832745863676	17485.792960098937	16444.933307582683	19413.326445498245	18226.7229847192	22513.16110263469	21098.867107548733	0.2341464709055466	0.22997297514801784	97.25512750082999	3077.8444459945895	91.48174430333893	2895.1335529843345
13.827560461816718	10648.029143837317	10130.443258764823	15326.029004676908	14451.378653079955	17493.783380473535	16452.449409337558	19422.24795736626	18235.099659084386	22523.56901200967	21108.620938371594	0.2341528338153272	0.22997919105327785	95.71577214550052	3047.378962409217	90.03422617685283	2866.491120976396
13.910878469549415	10652.652776101671	10134.848293050049	15332.89730962576	14457.857694226921	17501.694124743688	16459.890602959997	19431.081968381586	18243.39418996281	22533.876627358655	21118.280771047204	0.23415931220977412	0.22998551977345064	94.18677141425724	3016.7662591119297	88.59644863290305	2837.7104042842984
13.9946985101918	10657.224031606484	10139.2036135938	15339.69429023986	14464.269533103925	17509.524808622973	16467.256527490325	19439.82806906052	18251.60619306224	22544.08349490913	21127.846180226345	0.234165908191949	0.22999196336291738	92.66807949586655	2986.006190299988	87.16836861458432	2808.79126883531
14.079023608744702	10661.742610992449	10143.508937679297	15346.419588306107	14470.613832866045	17517.275047447398	16474.546821621814	19448.485849804456	18259.735283985483	22554.189161128754	21137.316740783433	0.23417262390340204	0.22999852391365644	91.15965071086248	2955.0986122777686	85.7499431893084	2779.7335825967602
14.163856808436103	10666.208213520009	10147.763981313468	15353.072844909215	14476.890256022685	17524.94445618074	16481.761123705845	19457.054900911062	18267.781078240918	22564.19317274484	21146.69202783475	0.2341794615248806	0.23000520355593343	89.66143950892729	2924.0433833994903	84.34112954634475	2750.5372155196965
14.24920117083096	10670.620537052579	10151.968459211645	15359.653700429855	14483.098464436112	17532.532649419903	16488.899071757096	19465.53481258571	18275.743191253274	22574.09507676419	21155.97161675701	0.23418642327705602	0.23001200445901016	88.17340047044854	2892.840364130214	82.9418849980284	2721.2020395942964
14.335059775941703	10674.979278039576	10156.122084782039	15366.16179454293	14489.238119320093	17540.039241400576	16495.960303458996	19473.925174953187	18283.62123837469	22583.894420493438	21165.155083206417	0.23419351142125786	0.2300189288318645	86.6954883045546	2861.4894170039333	81.55216697813012	2691.727928810753
14.421435722339384	10679.28413149879	10160.224570109664	15372.59676621526	14495.308881238047	17547.463846002367	16502.94445616871	19482.22557806902	18291.414834895393	22593.590751559	21174.242003137282	0.2342007282602272	0.23002597892392368	85.22765784907097	2829.9904066422023	80.17193304184184	2662.1147591839544
14.50833212726552	10683.534790998818	10164.275625940247	15378.958253703739	14501.31041010158	17554.80607675456	16509.85116692271	19490.435611931574	18299.123596055102	22603.183617928047	21183.231952821712	0.23420807613888173	0.23003315702581234	83.76986406995275	2798.3431997452863	78.80114086516551	2632.3624087427743
14.595752126744532	10687.730948640661	10168.274961663463	15385.245894552729	14507.242365168377	17562.065546841208	16516.68007244171	19498.55486649344	18306.74713705382	22612.672567928832	21192.124508868616	0.234215557445095	0.23004046547011367	82.32206206061528	2766.5476650954224	77.43974824403995	2602.470757523086
14.683698875697011	10691.872295039433	10172.222285296144	15391.459325591986	14513.104405040476	17569.241869106903	16523.43080913623	19506.582931673747	18314.285073063365	22622.057150272136	21200.9192482437	0.23422317461049016	0.2300479066321456	80.88420704168675	2734.603673556354	76.08771309508302	2572.439687605016
14.772175548053516	10695.95851930527	10176.117303464942	15397.598182933842	14518.896187662107	17576.33465606187	16530.10301311167	19514.519397369837	18321.73701923857	22631.336914072097	21209.615748289212	0.23423093011125148	0.23005548293075082	79.45625435926195	2702.5110980365425	74.74499345249205	2542.269083027728
14.861185336869132	10699.989309024135	10179.959721388608	15403.662101970678	14524.617370317364	17583.343519887538	16536.696320173465	19522.363853469495	18329.10259072853	22640.5114088679	21218.213586743823	0.23423882646894675	0.23006319682910262	78.03815948592091	2670.269813539926	73.41154746974644	2511.9588298611343
14.95073145443871	10703.964350238113	10183.749242860144	15409.650717372082	14530.267609628117	17590.268072441904	16543.210365832543	19530.115889863115	18336.381402688363	22649.580184645412	21226.712341763247	0.23424686625136942	0.23007105083552512	76.62987801901181	2637.879697118886	72.08733341869083	2481.5088161933236
15.040817132412794	10707.883327425337	10187.485570228335	15415.563663081894	14535.846561551394	17597.107925264863	16549.64478531037	19537.775096455916	18343.573070290608	22658.542791859054	21235.111591940564	0.23425505207339217	0.2300790475043301	75.231365680811	2605.340627894737	70.77230968847289	2450.918932100758
15.131445621914246	10711.745923479528	10191.168404379096	15421.400572315151	14541.353881376948	17603.862689583668	16555.999213544303	19545.341063180418	18350.677208737023	22667.398781454107	21243.410916327084	0.23426338659784207	0.2300871894366668	73.84257831727155	2572.6524870321155	69.46643478501937	2420.1890696547925
15.222620193655578	10715.551819689039	10194.797444716249	15427.161077554758	14546.78922372437	17610.53197631813	16562.273285192638	19552.81338000872	18357.69343327017	22676.14770488892	21251.60989445315	0.23427187253638665	0.23009547928139237	72.46347189733933	2539.81515772501	68.16966733038134	2389.3191229049116
15.31434413805701	10719.300695715548	10198.372389142094	15432.844810548131	14552.152242540371	17617.115396086014	16568.466634639884	19560.19163696513	18364.621359185385	22684.789114157647	21259.70810634945	0.23428051265044045	0.23010391973595437	71.0940025140444	2506.8285252563655	66.8819660635636	2358.3089879299514
15.406620765365147	10722.992229572472	10201.89293403758	15438.45140230382	14557.442591095883	17623.61255920853	16574.578896002073	19567.47542413902	18371.460601842824	22693.3225618134	21267.70513256862	0.2342893097520882	0.2301125135472922	69.73412638151785	2473.6924768933095	65.60328983777435	2327.1585627454333
15.499453405772549	10726.626097602455	10205.358774241782	15443.980483087415	14562.659921982624	17630.02307571522	16580.60970313157	19574.664331697066	18378.210776679123	22701.74760099081	21275.600554206398	0.23429826670502393	0.23012126351275602	68.38379983553023	2440.406901929062	64.33359762108012	2295.8677473417483
15.592845409537835	10730.201974455067	10208.769603031416	15449.431682418077	14567.803887110138	17636.34655534962	16586.558689622554	19581.757949896564	18384.871499219873	22710.063785430004	21283.393952924063	0.23430738642550838	0.23013017248104023	67.04297933395719	2406.971691707615	63.072848496740335	2264.4364437148906
15.686800147106629	10733.719533063557	10212.125112099606	15454.804629064283	14572.874137702227	17642.58260757431	16592.425488816007	19588.755869098102	18391.442385091676	22718.270669499976	21291.084910970298	0.23431667188334615	0.2301392433531387	65.71162145384005	2373.3867395319976	61.82100166051532	2232.864555777516
15.781321009233178	10737.17844462127	10215.4249915343	15460.098951039598	14577.870324293306	17648.73084157608	16598.209733804724	19595.657679778553	18397.923050034344	22726.367808222432	21298.673011203497	0.23432612610288062	0.23014847908331534	64.38968289268087	2339.651940715965	60.57801642169943	2201.151989400387
15.87641140710273	10740.57837855775	10218.668929796333	15465.314275598388	14582.792096724776	17654.79086627126	16603.911057438527	19602.46297254426	18404.31310991339	22734.354757296092	21306.157837114522	0.2343357521640045	0.23015788268009174	63.077120467380155	2305.7671925653704	59.343852202393464	2169.298652410973
15.972074772454643	10743.91900251416	10221.856613696984	15470.4502292312	14587.639104141053	17660.762290310788	16609.529092329256	19609.17133814423	18410.61218073249	22742.231073121082	21313.53897284952	0.23434555320319636	0.2301674572072601	61.77389111352386	2271.732394350227	58.11846853654424	2137.304454557132
16.06831455770623	10747.199982318338	10224.987728375081	15475.50643766004	14592.410994985525	17666.64472208538	16615.063470855795	19615.782367483393	18416.81987864597	22749.996312823576	21320.81600323298	0.23435553241456886	0.23017720578490572	60.4799518843065	2237.5474472860806	56.901825069246115	2105.1693074977957
16.165134236077357	10750.420981959238	10228.061957273623	15480.482525833328	14597.107416996221	17672.43776973052	16620.513825169026	19622.29565163592	18422.935819971426	22757.65003428069	21327.98851379105	0.23436569305094507	0.23018713159045776	59.19525995076401	2203.2122545414604	55.69388155687193	2072.8931248141453
16.262537301715792	10753.581663561072	10231.078982116065	15485.37811792093	14601.728017201545	17678.14104113167	16625.8797871969	19628.71078185886	18428.9596212026	22765.191796145886	21335.056090775277	0.2343760384249481	0.23019723785975488	57.919772600740544	2168.726721213199	54.49459786583611	2040.4758219704963
16.36052726982327	10756.68168735662	10234.038482881884	15490.192837308625	14606.272441915458	17683.754143929094	16631.16098864919	19635.027349605472	18434.890899021946	22772.621157874168	21342.0183211862	0.23438657191011594	0.23020752788813298	56.65344723871385	2134.0907543245703	53.3039339727693	2007.9173163333908
16.459107676782416	10759.720711660431	10236.940137782012	15494.926306592833	14610.740336732984	17689.276685523113	16636.357061022674	19641.24494653922	18440.72927031388	22779.93767974826	21348.87479279786	0.2343972969420355	0.23021800503153295	55.39624138438376	2099.30426278105	52.121849963165005	1975.217527127359
16.55828208028434	10762.698392840977	10239.78362323332	15499.578147574526	14615.131346524893	17694.708273078664	16641.467635605633	19647.363164547096	18446.47435217738	22787.14092290413	21355.62509418168	0.23440821701950024	0.2302286727076313	54.148112672250136	2064.367157357745	50.94830603073933	1942.3763754125684
16.658054059457015	10765.614385292749	10242.56861383304	15504.147981253547	14619.445115432789	17700.048513530488	16646.492343482947	19653.381595753803	18452.125761939333	22794.230449357703	21362.268814731422	0.23441933570568732	0.23023953439698827	52.909018852049485	2029.2793507226743	49.78326247811492	1909.3937841248699
16.758427214994473	10768.46834140748	10245.294782332394	15508.63542782231	14623.681286863633	17705.297013587828	16651.43081554077	19659.29983253554	18457.683117167628	22801.205822031283	21368.805544687984	0.23443065662935939	0.2302505936442244	51.67891778690682	1994.0407573697157	48.62667971494375	1876.2696780031547
16.859405169286727	10771.259911544934	10247.961799609797	15513.040106659408	14627.8395034842	17710.453379739254	16656.282682471276	19665.117467534048	18463.14603568438	22808.066604780463	21375.234875164515	0.23444218348608817	0.23026185405921207	50.45776745335024	1958.6512936260551	47.478518257979886	1843.0039836019278
16.960991566550526	10773.988744003083	10250.569334643536	15517.361636323012	14631.919407215308	17715.51721825741	16661.047574777378	19670.83409367077	18468.51413557934	22814.812362421333	21381.55639817191	0.2344539200395027	0.2302733193182959	49.245525940466905	1923.1108776130714	46.33873873027915	1809.596629257314
17.063190072960847	10776.654484987677	10253.117054483848	15521.599634543947	14635.920639225777	17720.488135203625	16665.72512277731	19676.449304160964	18473.787035223228	22821.442660757835	21387.7697066444	0.2344658701225599	0.2302849931655346	48.042151449175435	1887.4194292365573	45.20730186039873	1776.047545069363
17.166004376783235	10779.256778581232	10255.60462422449	15525.753718218619	14639.842839926252	17725.365736432606	16670.31495660925	19681.96269252808	18478.964353281313	22827.957066609593	21393.874394465576	0.2344780376388406	0.2302968794139652	46.84760229222593	1851.5768701764755	44.08416848274646	1742.3566629136913
17.26943818850684	10781.795266711488	10258.0317069738	15529.823503401716	14643.685648962844	17730.149627597013	16674.816706235957	19687.373852618188	18484.045708727073	22834.355147840008	21399.870056494725	0.2344904265638704	0.23030898194689192	45.66183689289028	1815.583123830147	42.96929953596555	1708.5239163753577
17.37349524097843	10784.26958911904	10260.39796382501	15533.808605298473	14647.448705210303	17734.839414151847	16679.23000144906	19692.682378614307	18489.030720855728	22840.636473384424	21405.75628859313	0.23450304094646512	0.23032130471920317	44.484813784845755	1779.4381153280847	41.862656062992755	1674.5492407591082
17.478179289537028	10786.679383324625	10262.703053826222	15537.708638257009	14651.131646765347	17739.434701359092	16683.554471873744	19697.887865051223	18493.919009298246	22846.800613279072	21411.532687651186	0.23451588491010292	0.23033385175870816	43.31649161095265	1743.1417714660056	40.76419920999615	1640.4325730502605
17.583494112149474	10789.024284595393	10264.946633949501	15541.523215759931	14654.734110939262	17743.935094291777	16687.789746972823	19702.98990682984	18498.710194034924	22852.847138689634	21417.198851615103	0.2345289626543242	0.23034662716750504	42.15682912293414	1706.69402069645	39.67389022599673	1606.1738518890925
17.689443509546752	10791.303925910928	10267.128359059636	15545.251950416205	14658.255734250763	17748.34019783855	16691.935456051306	19707.988099232207	18503.403895409603	22858.775621940844	21422.754379514652	0.2345422784561541	0.23035963512337115	41.00578518137627	1670.0947931264527	38.59169046275201	1571.7730175741017
17.79603130536116	10793.517937928269	10269.24788188208	15548.894453952313	14661.696152418212	17752.64961670774	16695.99122826049	19712.882037936208	18507.999734143534	22864.58563654588	21428.198871490597	0.23455583667155788	0.23037287988118202	39.8633187541418	1633.3440204509534	37.517561373562785	1537.2300120070577
17.90326134626431	10795.665948946464	10271.304852970417	15552.450337203409	14665.055000351851	17756.862955431578	16699.956692602223	19717.671319030596	18512.49733134964	22870.27675723635	21433.531928822835	0.2345696417369209	0.23038636577435778	38.729388916210155	1596.4416359397583	36.451464512821985	1502.5447786781006
18.011137502105942	10797.747584870278	10273.298920673027	15555.919210103999	14668.33191214554	17760.9798183702	16703.83147793294	19722.35553902991	18516.896308546588	22875.848559992406	21438.75315395849	0.2345836981705572	0.23040009721633622	37.603954848775174	1559.3875743919052	35.393361535447184	1467.7172626252286
18.119663666053608	10799.762469173293	10275.229731099218	15559.300681678435	14671.5265210684	17764.999809715624	16707.615212967707	19726.934294889645	18521.196287673152	22881.30062207332	21443.862150540557	0.23459801057424973	0.23041407870207659	36.48697583891044	1522.1817721268162	34.343214196313056	1432.747410429176
18.228843754733095	10801.710222860245	10277.096928084653	15562.59436003108	14674.638459556116	17768.92253349569	16711.3075262842	19731.407184021456	18525.39689110261	22886.632522048334	21448.85852343681	0.23461258363481893	0.23042831480959045	35.37841127905995	1484.8241669395939	33.300984349960345	1397.6351701733656
18.338681708369887	10803.590464428653	10278.90015315612	15565.799852336193	14677.667359201996	17772.747593577842	16714.908046326593	19735.77380430846	18529.49774165721	22891.84383982789	21453.741878768946	0.2346274221257203	0.23044281020150303	34.278220665757544	1447.3146980497986	32.2666339494026	1362.3804913973436
18.44918149093129	10805.402809829628	10280.639045495527	15568.916764827365	14680.61285074762	17776.474593672763	16718.41640140926	19740.033754120515	18533.498462622636	22896.934156694977	21458.51182394198	0.23464253090867573	0.23045756962664482	33.18636359972879	1409.6533060986549	31.240125045907917	1326.9833250888623
18.56034709026951	10807.146872428078	10282.313241903348	15571.944702786914	14683.474564073425	17780.103137338167	16721.832219720633	19744.1866323299	18537.39867776281	22901.90305533728	21463.16796767424	0.23465791493533522	0.230472597921675	32.10279978446488	1371.8399330680259	30.22141978854779	1291.4436236391775
18.672182518265565	10808.822262961849	10283.92237676117	15574.88327053448	14686.252128188711	17783.632827981997	16725.155129326668	19748.23203832651	18541.198011334425	22906.750119878918	21467.70992002729	0.23467357924897075	0.23048790001273423	31.02748902591702	1333.8745222645812	29.210480422654655	1255.7613407848403
18.784691810974078	10810.428589500445	10285.46608199361	15577.732071415863	14688.945171221507	17787.063268866146	16728.384758174383	19752.169572033858	18544.896088101803	22911.47493591343	21472.13729243638	0.23468952898620335	0.23050348091713233	29.960391233020346	1295.7570183239877	28.207269290811382	1219.9364316319115
18.897879028768923	10811.965457402704	10286.943987029601	15580.49070779113	14691.553320408242	17790.394063109667	16731.520734095484	19755.998833924696	18548.492533351946	22916.077090536466	21476.44969774144	0.2347057693787649	0.23051934574506638	28.90146641447791	1257.4873670628294	27.21174883088679	1183.968852554448
19.01174825648978	10813.432469273554	10288.355718762561	15583.15878102227	14694.07620208267	17793.62481369172	16734.562684809356	19759.71942503655	18551.98697290917	22920.55617237881	21480.646750217766	0.23472230575529096	0.2305354997013745	27.850674680259544	1219.0655155251734	26.223881575715495	1147.85856118612
19.126303603589555	10814.829224920333	10289.700901510272	15585.735891460998	14696.513441665029	17796.75512345504	16737.51023792663	19763.33094698807	18555.37903315053	22924.91177164035	21484.728065607855	0.23473914354315387	0.23055194808732316	26.807976240321295	1180.4914119145833	25.243630153141567	1111.6055163918063
19.241549204282624	10816.155321307764	10290.979156973535	15588.221638435565	14698.864663650353	17799.78459510851	16740.363020952052	19766.83300199462	18558.66834102064	22929.143480123646	21488.69326115283	0.23475628827032893	0.23056869630242777	25.773331403324846	1141.7650055168197	24.27095728434506	1075.2096781888977
19.357489217694134	10817.410352512466	10292.190104194318	15590.615620237702	14701.12949159678	17802.712831230245	16743.12066128763	19770.22519288455	18561.854524047067	22933.25089126849	21492.541955624703	0.23477374556729394	0.230585749846312	24.746700576957664	1102.8862466956489	23.305825784089393	1038.6710077412426
19.474127828010037	10818.593909676309	10293.333359512895	15592.917434108816	14703.307548113313	17805.539434270122	16745.78278623545	19773.507123115247	18564.937210355532	22937.233600186362	21496.273769358722	0.23479152116897375	0.23060311432060182	23.728044266303186	1063.8550868015736	22.348198559542652	1001.9894672827795
19.59146924462811	10819.705580959031	10294.408536524295	15595.126676226	14705.398454847318	17808.264006552403	16748.349023000468	19776.678396789357	18567.916028685297	22941.091203695556	21499.888324286138	0.2348096209167154	0.23062079543085662	22.717323074350134	1024.6714781778865	21.398038610393996	965.1650201207958
19.709517702309874	10820.744951489936	10295.415246033888	15597.242941687691	14707.401832471745	17810.886150278297	16750.818998693307	19779.738618671287	18570.79060840476	22944.82330035675	21503.38524396752	0.2348280507603067	0.2306387989885384	21.71449770030449	985.335374050308	20.455309027427575	928.1976305381395
19.828277461333414	10821.711603318481	10296.353096011937	15599.265824498574	14709.317300671646	17813.405467527995	16753.19234033255	19782.687394203305	18573.56057952675	22948.42949050846	21506.764153625943	0.2348468167600338	0.23065713091302098	20.719528938352596	945.8467284613289	19.519972991518443	891.0872637350112
19.94775280764713	10822.605115364047	10297.221691547438	15601.194917554365	14711.144478130589	17815.821560262906	16755.468674847234	19785.5243295221	18576.225572724205	22951.909376303312	21510.024680180908	0.23486592508877754	0.2306757972336369	19.732377678505145	906.2054962734692	18.59199377420009	853.8338858308271
20.067948053024427	10823.425063364806	10298.020634801065	15603.029812626144	14712.882982516667	17818.134030327692	16757.647629079154	19788.249031475403	18578.785219345944	22955.262561744683	21513.166452282614	0.23488538203415282	0.23069480409176688	18.75300490546215	866.4116330952384	17.671334736660356	816.4374637953006
20.188867535219305	10824.17101982548	10298.749524957133	15604.77010034418	14714.532430468007	17820.342479452123	16759.728829785	19790.861107638637	18581.239151432404	22958.48865272362	21516.18910034651	0.23490519400069107	0.23071415774296875	17.781371697463328	826.4650951963849	16.75795932872279	778.8979653785937
20.31051561812294	10824.842553964121	10299.407958174643	15606.415370181247	14716.092437577896	17822.446509252688	16761.711903638286	19793.36016633154	18583.58700173145	22961.58725705613	21519.092256588174	0.2349253675120641	0.23073386455914902	16.817439225051203	786.3658394259401	15.851831087769824	741.2153590354137
20.432896691921076	10825.439231657789	10299.995527537312	15607.965210435452	14717.562618379363	17824.445721233984	16763.59647723109	19795.745816634822	18585.828403714168	22964.557984520732	21521.875555058476	0.2349459092133526	0.2307539310307797	15.861168751478544	746.1138231949881	14.95291363891738	703.3896139087155
20.55601517325261	10825.960615387412	10300.51182300282	15609.419208212856	14718.942586329644	17826.33971679028	16765.38217707593	19798.017668407305	18587.962991591055	22967.400446896903	21524.53863167949	0.23496682587336146	0.23077436376915397	14.912521632271819	705.7090044273064	14.061170694825705	665.4206997840665
20.679875505368887	10826.406264181389	10300.95643135095	15610.776949409372	14720.23195379396	17828.128097206616	16767.06862960722	19800.175332302733	18589.990400328054	22970.114258003505	21527.08112428049	0.23498812438697778	0.23079516950869336	13.971459312655497	665.1513414001092	13.176566053152783	627.3085869522765
20.804482158294064	10826.775733558012	10301.328936130578	15612.038018692012	14721.43033202871	17829.810463659556	16768.65546118245	19802.21841978657	18591.910265662438	22972.699033737477	21529.502672634146	0.23500981177758007	0.23081635510929618	13.03794332833786	624.4407927473076	12.299063597325585	589.0532462056726
20.92983962898646	10827.068575467123	10301.628917605985	15613.201999480125	14722.53733116464	17831.38641721829	16770.142298083632	19804.14654315342	18593.722224119323	22975.154392113578	21531.802918493675	0.23503189519949202	0.23083792755873356	12.111935304943472	583.5773173952475	11.428627296292689	550.654648791533
21.055952441500814	10827.284338230327	10301.855952701851	15614.268473925662	14723.552560189171	17832.85555884506	16771.52876651823	19805.959315543958	18595.425913027826	22977.47995330397	21533.981505629956	0.23505438194048656	0.23085989397509502	11.193396956063225	542.5608744272031	10.56522120180307	512.1127662602812
21.18282514715158	10827.422566480178	10302.009614947172	15615.237022893069	14724.475626928222	17834.21748939556	16772.8144926198	19807.65635096218	18597.020970537214	22979.675339678404	21536.03807986889	0.23507727942434117	0.23088226160928144	10.282290083006956	501.3914230307564	9.708809449497494	473.4275704640895
21.31046232467717	10827.482801098131	10302.089474418335	15616.107225938607	14725.306138027887	17835.471809619063	16773.999102448935	19809.23726429263	18598.507035633625	22981.740175844843	21537.97228912981	0.23510059521344293	0.23090503784754984	9.378576574687031	460.0689224549569	8.859356258275511	434.5990335037932
21.438868580405217	10827.46457915151	10302.095097680904	15616.878661289315	14726.043698935313	17836.61812015863	16775.082221993616	19810.701671317966	18599.883748156404	22983.67408869075	21539.783783463736	0.2351243370114465	0.23092823021410555	8.482218406541506	418.59333190042526	8.016825928330945	395.62712758546695
21.568048548418737	10827.367433828944	10302.026047730234	15617.55090582106	14726.687913879045	17837.656021550643	16776.063477169395	19812.04918873616	18601.150748814573	22985.476707424335	21541.472215092126	0.2351485126659859	0.2309518463737514	7.593177639064379	376.9646104108542	7.181182841202826	356.5118249813095
21.69800689072348	10827.19089437481	10301.881883931123	15618.123535036284	14727.238385849061	17838.585114224457	16776.942493819588	19813.279434178105	18602.307679203583	22987.147663616706	21543.03723844629	0.23517313017144	0.23097589413458666	6.7114164176164195	335.18271681433544	6.352391458996863	317.25309795420617
21.828748297416116	10826.93448602225	10301.662161956086	15618.596123040967	14727.694716576005	17839.404998501617	16777.718897715004	19814.39202622505	18603.354181821825	22988.686591244117	21544.478510206904	0.23519819767175534	0.2310003814507618	5.836896971595706	293.2476096204482	5.530416323439567	277.85091865900904
21.960277486853503	10826.59772992503	10301.366433722618	15618.968242521143	14728.056506510076	17840.115274594984	16778.392314553665	19815.38658442631	18604.289900087453	22990.093126730924	21545.79568934422	0.23522372346332474	0.23102531642528776	4.969581613899209	251.1592469564639	4.715222055769118	238.30525909503922
22.092599205822967	10826.18014308803	10300.99424732916	15619.239464718738	14728.323354799282	17840.71554260761	16778.962369960274	19816.262729316943	18605.114478355234	22991.36690899297	21546.98843715862	0.2352497159979249	0.23105070731290578	4.1094327398895985	208.91758644906804	3.9067733554911683	198.6160909938626
22.225718229713628	10825.681238296394	10300.545146989814	15619.409359406744	14728.494859267073	17841.20540253125	16779.42868948535	19817.020082435458	18605.827561933325	22992.507579481327	21548.056417321546	0.23527618388571275	0.23107656252301015	3.2564128261146834	166.52258510515094	3.1050349993020063	158.78338571311906
22.359639362688714	10825.100524043262	10300.01867296779	15619.477494863675	14728.570616389361	17841.58445424462	16779.790898604144	19817.658266341514	18606.428797100147	22993.51478222644	21548.999295916838	0.2353031358982843	0.23110289062263417	2.4104844298417447	123.9741992293857	2.3099718407029286	118.80711416713893
22.494367437858962	10824.437504456202	10299.414361507575	15619.443437847509	14728.550221270998	17841.852297511483	16780.048622715396	19818.176904633838	18606.917831121365	22994.388163883	21549.81674148263	0.2353305809717948	0.23112970033949512	1.5716101886791876	81.27238434460014	1.521548809556407	78.68724674591795
22.629907317457054	10823.691679222205	10298.731744765868	15619.306753568886	14728.433267621665	17842.008531978463	16780.20148713986	19818.57562196814	18607.294312266982	22995.127373775136	21550.508425053737	0.2353585282101423	0.23115700056510216	0.7397528196597705	38.41709507768974	0.7397309111693176	38.42375321406871
22.766263893012997	10822.862543511272	10297.97035074109	15619.067005663666	14728.219347731068	17842.05275717257	16780.249117118507	19818.85404407512	18607.557889828415	22995.732063942258	21551.07402020438	0.2353869868882169	0.2311848003579284	-0.08512488261476392	-4.5917149991728365	-0.03551677486393601	-1.9833974088542163
22.903442085530802	10821.9495878983	10297.129703201503	15618.723756164485	14727.90805244343	17841.984572498168	16780.191137810438	19819.011797778203	18607.708214135524	22996.201889184893	21551.513203091385	0.23541596645521642	0.23121310894664512	-0.9030600458499976	-47.75409343466163	-0.8042290954763303	-42.53423695312813
23.041446845665973	10820.952298283844	10296.209321611997	15618.276565472092	14727.498971131377	17841.803577234157	16780.02717429053	19819.04851101191	18607.744936573803	22996.536507111832	21551.825652497802	0.23544547653802975	0.23124193573342555	-1.7140897206336376	-91.07008899701759	-1.5664408242009813	-83.22879816126078
23.180283153904217	10819.870155813067	10295.208721059533	15617.72499232553	14726.99169166927	17841.50937053044	16779.756851547038	19818.963812839826	18607.66770960175	22996.73557818714	21552.011049877325	0.23547552694469093	0.23127129029731405	-2.5182508827274432	-134.5397518677637	-2.322186662866443	-124.0671148491092
23.31995602074116	10818.70263679313	10294.127412176877	15617.06859377157	14726.385800405476	17841.10155140406	16779.379794478387	19818.757333472542	18607.47618676786	22996.798765777734	21552.069079398556	0.2355061276679022	0.23130118239766764	-3.3155804325069766	-178.16313369153067	-3.071501241691294	-165.04922197619453
23.460470486863187	10817.449212609252	10292.964901065265	15616.306925133751	14725.680882134471	17840.579718735436	16778.89562789041	19818.428704286212	18607.170022728307	22996.725736201974	21551.999427990602	0.2355372888886322	0.23133162197766471	-4.106115196504106	-221.94028773438185	-3.8144191204191884	-206.1751557737589
23.60183162332936	10816.109349638764	10291.7206892151	15615.439539980058	14724.876520067603	17839.943471263683	16778.303976492487	19817.977557840393	18606.7488732639	22996.51615877807	21551.801785388245	0.23556902097978738	0.23136261916788828	-4.889891928578436	-265.87126902863383	-4.550974789606698	-247.44495389144868
23.744044531754422	10814.682509163858	10290.39427342552	15614.465990090272	14723.972295803613	17839.192407582053	16777.60446489399	19817.403527896528	18606.212395297764	22996.169705873635	21551.47584417834	0.23560133450995877	0.23139418428998476	-5.666947310011892	-309.95613446459174	-5.281202670412313	-288.85865545878187
23.887114344492932	10813.168147282468	10288.985145722167	15613.385825422229	14722.967789298134	17838.32612613281	16776.79671760012	19816.70624943619	18605.56024691268	22995.686052955418	21551.021299846394	0.23563424024724916	0.23142632786039624	-6.437317951109435	-354.1949429619126	-6.005137116313563	-330.41630125651136
24.031046224824397	10811.56571481743	10287.492793273435	15612.198594077276	14721.862578832468	17837.344225201767	16775.880359007457	19815.885358679363	18604.79208736855	22995.06487863972	21550.437850823655	0.23566774916317665	0.23145906059417176	-7.20104039189755	-398.5877556032501	-6.7228124136527185	-372.117933830712
24.175845367139747	10809.874657223976	10285.916698305082	15610.903842264868	14720.656240981554	17836.24630291246	16774.8550133992	19814.94049310282	18603.90757711989	22994.305864743317	21549.725198534776	0.23570187243666163	0.23149239340885655	-7.958151103288401	-443.1346357818693	-7.434262782742735	-413.96359762828797
24.32151699712871	10808.094414495328	10284.256338013176	15609.50111426624	14719.348350581131	17835.03195721991	16773.720304940005	19813.87129145846	18602.906377833373	22993.408696334907	21548.88304744596	0.23573662145809743	0.23152633742846546	-8.708686487902014	-487.835649353452	-8.139522378551192	-455.953339131549
24.468066371968433	10806.224421066572	10282.511184475352	15607.989952397194	14717.938480694042	17833.700785904028	16772.475857670524	19812.677393791735	18601.78815240536	22992.37306178719	21547.91110511367	0.23577200783350455	0.23156090398753645	-9.452682880830253	-532.6908647743985	-8.8386252915152	-498.08720698719844
24.61549878051318	10804.26410571661	10280.680704560384	15606.369896969947	14716.426202575736	17832.252386562628	16771.121295501584	19811.35844146007	18600.552564979538	22991.198652829542	21546.809082233904	0.23580804338877367	0.23159610463527072	-10.190176550997421	-577.7003532773815	-9.531605548727384	-540.3652521632612
24.763819543485244	10802.212891468222	10278.764359835899	15604.64048625399	14714.811085638812	17830.68635660393	16769.65624220788	19809.91407715127	18599.19928096446	22989.88516460113	21545.57669269186	0.23584474017399656	0.23163195113975898	-10.921203701887862	-622.8641890236177	-10.218497114503407	-582.7875280794688
24.91303401366693	10800.070195486243	10276.761606474456	15602.801256436025	14713.092697416794	17829.002293238773	16768.080321421494	19808.34394490204	18597.727967051313	22988.432295704828	21544.213653612474	0.23588211046789018	0.2316684554922983	-11.645800472520932	-668.1824492667802	-10.899333891851711	-625.354090787936
25.063147576093755	10797.835428973676	10274.671895157533	15600.851741578834	14711.270603526724	17827.19979347227	16766.393156624647	19806.647690116417	18596.13829123131	22986.83974826151	21542.71968541097	0.2359201667823124	0.23170562991179874	-12.364002939299098	-713.6552145662718	-11.574149723135633	-668.0649991123937
25.214165648248784	10795.507997065792	10272.49467097795	15598.791473579024	14709.344367631167	17825.27845409491	16764.594371142477	19804.824959584086	18594.429922813575	22985.107227964934	21541.09451184459	0.2359589218668745	0.23174348684928225	-13.075847115920624	-759.2825689045712	-12.242978390560893	-710.9203147790395
25.366093680258146	10793.087298722357	10270.229373340197	15596.619982124063	14707.313551399016	17823.23787167358	16762.683588135118	19802.875401499157	18592.602532442772	22983.234444137604	21539.337860064505	0.23599838871365142	0.231782038992481	-13.781368955074868	-805.0645999037661	-12.905853618402034	-753.9201026568189
25.518937155087716	10790.572726617445	10267.875435858734	15594.336794647732	14705.177714465246	17821.077642541557	16760.66043058923	19800.798665478276	18590.65579211658	22981.221109786646	21537.44946066822	0.23603858056199112	0.23182129927052872	-14.480604349460918	-851.0013990066946	-13.562809072733216	-797.0644308482297
25.672701588741027	10787.963667027481	10265.432286254647	15591.94143628503	14702.936414390022	17818.797362788588	16758.524521309584	19798.594402579485	18588.589375203723	22979.066941661014	21535.429047753132	0.23607951090342988	0.2318612808587554	-15.17358913251519	-897.0930616497062	-14.21387836287613	-840.3533708923496
25.827392530458226	10785.259499716763	10262.899346249857	15589.433429825442	14700.589206616287	17816.396628249957	16756.275482909543	19796.262265320387	18586.402956461312	22976.77166030864	21533.276358969903	0.2361211934867083	0.23190199718358273	-15.86035908060876	-943.3396875234321	-14.859095042913395	-883.7869979739189
25.983015562916506	10782.459597820918	10260.276031459574	15586.812295665291	14698.135644426702	17813.875034495235	16753.912937801586	19793.801907696616	18584.09621205275	22974.334990134605	21530.991135577042	0.2361636423228974	0.2319434619275249	-16.540949912756332	-989.7413806840777	-15.498492612008704	-927.3653910560533
26.139576302431465	10779.563327728203	10257.561751282465	15584.077551759085	14695.575278899241	17811.232176816735	16751.436508187027	19791.212985200553	18581.66881956529	22971.75665946014	21528.573122495818	0.23620687169063545	0.23198568903429714	-17.21539729271899	-1036.2982498365454	-16.132104516218533	-971.0886331270449
26.297080399159835	10776.570048958147	10254.755908788726	15581.228713569115	14692.907658861735	17808.467650216815	16748.845816045323	19788.495154839333	18579.120458027646	22969.03640058161	21526.022068365724	0.23625089614147657	0.23202869271403379	-17.883736830452108	-1083.0104085439816	-16.759964148965082	-1014.9568113493733
26.455533537303385	10773.47911403817	10251.857900605972	15578.265294014365	14690.132330845388	17805.581049395216	16746.140483122977	19785.6480751535	18576.450807927777	22966.173949830903	21523.337725600846	0.23629573050535416	0.23207248744862022	-18.546004081908904	-1129.8779753772542	-17.382104852098564	-1058.9700172571465
26.614941435314055	10770.289868377658	10248.867116802905	15575.186803417915	14687.248839037054	17802.57196873559	16743.32013092182	19782.67140623537	18573.65955123046	22963.16904763616	21520.51985044669	0.2363413898961639	0.23211708799713637	-19.202234551550646	-1176.9010742199607	-17.998559917446983	-1103.1283469940536
26.77530984610034	10767.001650139493	10245.782940770587	15571.992749452947	14684.256725230236	17799.44000229126	16740.38438068668	19779.56480974728	18570.746371394864	22960.021438583102	21517.56820303756	0.23638788971746902	0.2321625094014243	-19.852463693736354	-1224.0798345073126	-18.60936258824222	-1147.4319015401416
26.93664455723489	10763.613790109093	10242.60474910139	15568.682637087451	14681.15552877488	17796.18474377049	16737.332853392476	19776.32794893975	18567.710953392005	22956.730871477066	21514.482547454594	0.23643524566832644	0.23220876699177087	-20.496726912846498	-1271.414391397033	-19.21454605938925	-1191.880786871072
27.098951391163432	10760.12561156108	10239.331911465742	15565.255968527823	14677.944786526165	17792.805786521352	16734.165169731055	19772.960488670033	18564.552983722577	22953.297099406147	21511.26265178483	0.23648347374924347	0.23225587639271975	-21.135059565043775	-1318.9048860422336	-19.81414347881946	-1236.4751141988672
27.26223620541477	10756.536430123047	10235.963790486216	15561.712243160711	14674.624032791682	17789.302723515564	16730.88095009704	19769.462095420116	18561.272150434244	22949.719879804503	21507.90828818047	0.23653259026826318	0.23230385352900498	-21.767496960535937	-1366.5514659178443	-20.408187949695275	-1281.215000261087
27.426504892812353	10752.84555363673	10232.499741609145	15558.050957493453	14671.192799277354	17785.675147331698	16727.479814573137	19765.832437314726	18557.86814313906	22945.9989745165	21504.419232918888	0.2365826118471835	0.23235271463162066	-22.394074363612162	-1414.3542849812657	-20.996712530846708	-1326.1005675066262
27.59176338168682	10749.052282016619	10228.939112973814	15554.2716050934	14667.650615032178	17781.92265013811	16723.961382915033	19762.07118413975	18554.340653030977	22942.134149862053	21500.795266463578	0.2366335554279148	0.23240247624401877	-23.0148269944184	-1462.313503980171	-21.57975023752806	-1371.1319443145767
27.758017636089992	10745.15590710552	10225.281245279073	15550.373676525245	14663.997006391546	17778.044823674594	16720.32527453556	19758.178007359922	18550.689372903285	22938.125176702026	21497.036173525732	0.2366854382789746	0.23245315522844692	-23.6297900307909	-1510.4292907519266	-22.15733404357161	-1416.309265293181
27.925273656010095	10741.155712527452	10221.525471647097	15546.35665928718	14660.23149691895	17774.041259233738	16716.571108488017	19754.152580136986	18546.91399716575	22933.971830504932	21493.141743126263	0.23673827800213007	0.23250476877242457	-24.238998609369446	-1558.7018204927444	-22.729496882893727	-1461.6326715569012
28.09353747758831	10737.050973537485	10217.671117484551	15542.22003774513	14656.353607346338	17769.911547641168	16712.698503448908	19749.994577347297	18543.014221861824	22929.673891413895	21489.111768658662	0.23679209253918432	0.2325573343953651	-24.842487826834258	-1607.1312760272995	-23.2962716498223	-1507.1023109224625
28.2628151733366	10732.840956868826	10213.717500341152	15537.963293065799	14652.362855513218	17765.655279235492	16708.707077700223	19745.70367559991	18538.98974468605	22925.231144315047	21484.94604795292	0.2368469001789155	0.23261086995534208	-25.440292741426674	-1655.717848120723	-23.857691200857516	-1552.7183382115327
28.43311285235687	10728.524920576601	10209.663929765105	15533.585903147587	14648.258756303843	17761.27204384693	16704.59644911061	19741.279553254033	18534.840265000934	22920.64337890604	21480.644383339626	0.23690271956417253	0.23266539365600902	-26.032448375262902	-1704.4617358376272	-24.41378835676005	-1598.4809155780822
28.604436660561465	10724.102113878665	10205.5097071558	15529.08734254999	14644.040821583001	17756.761430775372	16700.366235115944	19736.721890436573	18530.565483853927	22915.910389765566	21476.206581715072	0.23695956969912674	0.23272092405367198	-26.618989714719646	-1753.3631467819214	-24.964595903031295	-1644.3902127328329
28.77679278089485	10719.571776993349	10201.254125613665	15524.467082421417	14639.708560130366	17752.12302876776	16696.016052699324	19732.030369059794	18526.16510399454	22911.031976424052	21471.632454607312	0.23701746995668713	0.232777480064523	-27.199951712616894	-1802.4222974702716	-25.510146591645025	-1690.4464072631672
28.950187433556945	10714.933140973735	10196.896469786783	15519.72459042485	14635.26147757288	17747.356425994218	16691.54551836998	19727.204672838467	18521.638829890962	22906.00794343453	21466.921818242565	0.23707644008608514	0.232835080972035	-27.775369290036906	-1851.639413675759	-26.050473142917326	-1736.6496849604882
29.124626876227456	10710.185427538816	10192.436015714597	15514.859330661955	14630.699076315692	17742.4612100236	16686.954248141556	19722.24448730718	18516.98636774686	22900.83810044485	21462.074493612683	0.23713650022062685	0.23289374643452315	-28.345277337401058	-1901.0147307403386	-26.585608246423362	-1783.000240102876
29.30011740429177	10705.327848901206	10187.872030668403	15509.87076359516	14626.020855471274	17737.436967798018	16682.241857509536	19717.149499837444	18512.20742551797	22895.522262270475	21457.090306543367	0.23719767088562566	0.23295349649287828	-28.909710716274276	-1950.5484939408489	-27.115584562670847	-1829.4982757824473
29.476665351068124	10700.359607591463	10183.203772988687	15504.758345967904	14621.226310786813	17732.283285606478	16677.407961427838	19711.919399654696	18507.301712928653	22890.060248968315	21451.96908776317	0.2372599730065106	0.23301435157847714	-29.46870426157693	-2000.2409588880837	-27.64043472512276	-1876.1440042727627
29.654277088036206	10695.279896278691	10178.430491919025	15499.521530722634	14616.3149345696	17726.999749057322	16672.45217428431	19706.553877854905	18502.268941488055	22884.45188591105	21446.71067297307	0.2373234279171235	0.23307633252126966	-30.022292783061857	-2050.0923918820918	-28.160191341507016	-1922.9376473445445
29.832959025067048	10690.087897587795	10173.551427436829	15494.15976691708	14611.286215610817	17721.58594305001	16667.37410987567	19701.05262742139	18497.108824506526	22878.69700386279	21441.314902917296	0.23738805736820387	0.2331394605580552	-30.570511066747713	-2100.103070281446	-28.674886995191628	-1969.8794366121292
30.0127176106544	10684.782783912891	10168.565810080489	15488.672499638245	14606.139639107178	17716.041451745627	16662.173381381206	19695.415343241224	18491.82107711155	22872.795439055324	21435.781623454615	0.2374538835360691	0.2332037573409447	-31.113393877189083	-2150.2732829293236	-29.18455424728745	-2016.9696139148436
30.193559332147448	10679.363717227017	10163.472860773141	15483.059169914282	14600.874686580768	17710.365858536454	16656.84960133573	19689.641722121538	18486.40541626377	22866.747033265354	21430.110685630687	0.23752092903149535	0.2332692449460201	-31.650975959200878	-2200.6033305544406	-29.689225638059725	-2064.2084316741675
30.37549071598484	10673.829848887959	10158.271790642742	15477.319214624174	14595.49083579673	17704.558746014376	16651.402381601387	19683.731462805634	18480.861560772693	22860.551633892686	21424.301945751133	0.23758921690880325	0.2333359458821931	-32.18329203999019	-2251.0935262138955	-30.1889336890672	-2111.5961533100344
30.55851832793038	10668.18031944014	10152.9618008385	15471.452066405072	14589.987560678894	17698.619695938167	16645.83133333848	19677.684265988803	18475.189231312223	22854.209094039143	21418.35526545547	0.23765877067515387	0.23340388310026897	-32.710376830626046	-2301.744195682928	-30.68371090447181	-2159.1330535896122
30.742648773309874	10662.414258412617	10147.542082343676	15465.457153557529	14584.364331223453	17692.548289199804	16640.13606697542	19671.499834334205	18469.388150436243	22847.719272588856	21412.270511792205	0.23772961430006115	0.23347308000222072	-33.23226502847683	-2352.5556779461913	-31.173589773126878	-2206.8194190678187
30.92788869724955	10656.530784112732	10142.011815784334	15459.333899947995	14578.620613410132	17686.34410578925	16634.316192177273	19665.177872488097	18463.45804259358	22841.08203428891	21406.047557294303	0.2378017722251264	0.23354356045067806	-33.74899131928396	-2403.5283256513067	-31.658602770679863	-2254.655548509676
31.114244784915854	10650.529003415808	10136.370171234379	15453.08172490921	14572.755869111437	17680.006724758376	16628.3713178135	19658.718087095298	18457.398634143232	22834.29724983153	21399.6862800561	0.23787526937400325	0.23361534877864362	-34.26059037898813	-2454.662505570799	-32.13878236107121	-2302.641753302887
31.30172376175672	10644.408011550366	10130.61630801645	15446.7000431378	14566.76955599934	17673.535724183334	16622.30105192435	19652.12018681398	18451.209653369013	22827.364795936785	21393.186563810737	0.237950131162592	0.2336884697994309	-34.767096876050346	-2505.958599096164	-32.61416099879716	-2350.7783579137176
31.4903323937443	10638.166891879095	10124.749374498799	15440.188264589515	14560.66112744981	17666.930681125898	16616.105001686232	19645.38388233056	18444.890830494245	22820.284555436694	21386.54829800881	0.23802638350947847	0.23376294881684104	-35.268545473896665	-2557.4170027645305	-33.08477113101253	-2399.0657003582455
31.68007748761912	10631.804715675145	10118.768507887859	15433.54579437152	14554.43003244465	17660.1911715931	16609.782773375624	19638.50888637396	18438.441897695855	22813.056417359843	21379.77137789763	0.23810405284662137	0.2338388116355752	-35.76497083295544	-2609.038128755521	-33.550645199473365	-2447.5041326563805
31.870965891135747	10625.320541894087	10112.672834016716	15426.772032632352	14548.075715471166	17653.316770495967	16603.333972332104	19631.494913729934	18431.86258911873	22805.680277017622	21372.85570460188	0.23818316613028467	0.23391608457190158	-36.25640761227987	-2660.8224053788	-34.0118156420358	-2496.094021285884
32.063004493309954	10618.713416941031	10106.461467129096	15419.866374448846	14541.597616419107	17646.30705160662	16596.758202919882	19624.341681254995	18425.152640889493	22798.15603609124	21365.801185205088	0.23826375085224136	0.23399479446456894	-36.7428904733606	-2712.7702777241357	-34.468314896053926	-2544.8357477555983
32.25620022466719	10611.982374432786	10100.133509658708	15412.82820970998	14534.99517047478	17639.16158751361	16590.05506848782	19617.048907889686	18418.311791129825	22790.48360271941	21358.607732831693	0.23834583505124107	0.23407496868598449	-37.22445408184285	-2764.8822081824765	-34.920175400075095	-2593.7297090939246
32.45056005749291	10605.126434955457	10093.688052004272	15405.656922998218	14528.267808012795	17631.879949576323	16583.22417132846	19609.616314672126	18411.33977996991	22782.662891587806	21351.27526673074	0.23842944732475482	0.23415663515365998	-37.701133109789225	-2817.1586770000868	-35.3674295958117	-2642.776318348013
32.64609100608406	10598.144605816698	10087.12417229966	15398.351893467407	14521.414954484795	17624.461707877388	16576.265112635374	19602.043624750502	18404.236349561277	22774.69382401905	21343.80371236017	0.23851461684099115	0.2342398223419324	-38.17296223845187	-2869.600182907656	-35.81010993066593	-2691.9760051537305
32.84280012700226	10591.035880793066	10080.440936179353	15390.912494717884	14514.436030305487	17616.906431173822	16569.177492459276	19594.330563396048	18397.00124408956	22766.576328064242	21336.193001472457	0.23860137335122852	0.2343245592939691	-38.639976161153754	-2922.207243749406	-36.248248860400054	-2741.329216308892
33.040694519328454	10583.7992398719	10073.637396538828	15383.338094668017	14507.330450735522	17609.213686846157	16561.96090966236	19586.476858014667	18389.634209786567	22758.310338595125	21328.443072200873	0.23868974720241692	0.23441087563406107	-39.10220958582795	-2974.9803971126676	-36.68187885156658	-2790.836416353006
33.239781324919136	10576.433648987995	10066.712593290073	15375.628055422781	14500.097625761577	17601.38304084629	16554.61496187138	19578.482238159024	18382.1349949424	22749.895797397898	21320.553869147327	0.23877976935011158	0.23449880158022035	-39.55969723747694	-3027.920200957451	-37.11103238353098	-2840.4980881316587
33.44006772866406	10568.938059754713	10059.665553111887	15367.78173313877	14492.73695997323	17593.41405764332	16547.13924542905	19570.346435539723	18374.503349916988	22741.332653267888	21312.525343470985	0.23887147137170806	0.2345883679570805	-40.012473861526814	-3081.0272343400866	-37.53574195160763	-2890.3147334526293
33.64156095874556	10561.311409189404	10052.495289194847	15359.798477885704	14485.247852436592	17585.306300167646	16539.5333553437	19562.069184036118	18366.739027151212	22732.620862105403	21304.35745297799	0.23896488548000736	0.23467960620911726	-40.46057422673766	-3134.3020981028676	-37.95604006991198	-2940.286873728037
33.84426828689945	10553.552619433096	10045.200800980954	15351.67763350436	14477.629696564694	17577.059329753185	16531.79688523733	19553.65021970677	18358.841781177653	22723.760387012844	21296.05016221239	0.23906004453712082	0.23477254841419132	-40.904033127764706	-3187.745415564161	-38.371959273434186	-2990.415050585754
34.04819702867729	10545.660597464386	10037.781073897779	15343.41853746097	14469.881879984601	17568.67270607787	16523.92942729206	19545.089280799395	18350.81136863109	22714.751198393154	21287.6034425483	0.23915698206870578	0.2348672272974295	-41.3428853884252	-3241.3578332741745	-38.78353212116781	-3040.6998265692964
34.25335454371064	10537.634234807136	10030.235079086871	15335.020520697606	14462.003784400878	17560.145987101932	16515.930572194557	19536.386107760325	18342.64754825831	22705.593274049308	21279.017272283058	0.23925573227857305	0.23496367624544867	-41.777165865307325	-3295.140021811705	-39.190791199464	-3091.1417858619243
34.45974823597649	10529.472407232046	10022.561773126388	15326.482907478747	14453.994785455521	17551.478729004237	16507.799909078676	19527.540443243266	18334.350080927466	22696.286599285042	21270.29163673146	0.2393563300636414	0.23506192932093234	-42.206909450600506	-3349.0926765408367	-39.59376912419975	-3141.741534949746
34.66738555406454	10521.173974451956	10014.760097747921	15317.805015233867	14445.85425258442	17542.670486116618	16499.537025466456	19518.552032117816	18325.918729637324	22686.83116700706	21261.42652832171	0.2394588110292812	0.23516202127757646	-42.6321510752241	-3403.216518411413	-39.99249854434311	-3192.4997033947147
34.87627399144595	10512.73777981067	10006.828979547066	15308.986154395945	14437.581548869677	17533.72081085604	16491.141507206707	19509.420621477202	18317.35325952542	22677.22697782849	21252.421946691862	0.2395632115050303	0.235263987575406	-43.052925712938304	-3457.5122948400676	-40.387012145300105	-3243.4169446215965
35.086421086743854	10504.162649964986	9998.767329687897	15300.025628235475	14429.176030888315	17524.629253654333	16482.61293841191	19500.14596064544	18308.653437876124	22667.474040173358	21243.277898788034	0.23966956856072338	0.23536786439648053	-43.4692683833855	-3511.9807805474848	-40.77734265150502	-3294.493936650455
35.29783442400536	10495.447394560219	9990.574043601087	15290.922732690451	14420.637048556906	17515.395362885978	16473.950901392982	19490.727801184	18299.81903412808	22657.57237038291	21233.99439896374	0.2397779200230142	0.23547368866099766	-43.88121415594651	-3566.6227784631774	-41.163522829985595	-3345.7313829301856
35.51052163297529	10486.59080589849	9982.248000675481	15281.6767561915	14411.96394497209	17506.01868479314	16465.15497659182	19481.165896897535	18290.849819880987	22647.52199282272	21224.571469080493	0.2398883044923277	0.23558149804380402	-44.2887981534077	-3621.439120635856	-41.5455854944812	-3397.1300132251345
35.72449038937153	10477.591658600151	9973.788063942839	15272.286979482733	14403.1560562466	17496.498763408683	16456.224742511444	19471.460003839442	18281.74556890158	22637.322939991813	21215.00913860938	0.24000076136024728	0.23569133099133008	-44.69205555566441	-3676.4306691787206	-41.92356350793125	-3448.6905844118446
35.93974841516195	10468.448709257744	9965.193079756133	15262.752675437501	14394.212711341464	17486.835140476283	16447.159775644384	19461.609880316082	18272.50605712959	22626.975252632597	21205.307444734757	0.2401153308273379	0.235803226738957	-45.091021604283014	-3731.5983172957785	-42.2974897863387	-3500.413881380111
36.15630347884324	10459.160696082534	9956.461877460428	15253.07310886937	14385.133231893153	17477.02735536809	16437.959650398123	19451.615286890752	18263.131062682427	22616.478979842508	21195.466432458434	0.24023205392144648	0.23591722532883516	-45.48573160588421	-3786.9429902262054	-42.66739730334666	-3552.3007180206478
36.374163395721176	10449.726338543538	9947.593269056752	15243.247536338185	14375.916932036309	17467.074944999884	16428.623939018322	19441.47598638666	18253.62036585934	22605.834179187263	21185.486154705603	0.24035097251645202	0.23603336762815574	-45.87622093652317	-3842.465646323748	-43.03331909309054	-3604.3519381061196
36.59333602819267	10440.144336998554	9938.586048858715	15233.275205950638	14366.563118221826	17456.97744374315	16419.152211509674	19431.191743889256	18243.973749145138	22595.04091681522	21175.366672432276	0.2404721293515342	0.23615169534790492	-46.262525046098744	-3898.167278124485	-43.395288254032494	-3656.5684162592515
36.813829286029524	10430.413372317329	9929.438993141513	15223.155357155789	14357.07108902992	17446.734383334642	16409.544035554078	19420.76232674758	18234.190997212987	22584.099267573674	21165.10805473407	0.2405955680509128	0.23627225106210298	-46.64467946302466	-3954.048913482111	-43.75333795405459	-3708.951059042942
37.03565112666392	10420.532105496317	9920.15085978308	15212.887220534634	14347.440134977911	17436.34529278252	16399.798976425798	19410.187504574646	18224.27189692614	22573.009315126095	21154.71037895603	0.24072133314413158	0.23639507822754746	-47.02271979863872	-4010.111616701819	-44.10750143401674	-3761.500805962365
37.25880955547555	10410.4991772653	9910.720387897602	15202.470017584448	14337.669538323193	17425.809698270008	16389.91659690441	19399.467049247265	18214.216237339413	22561.771152071593	21144.17373080453	0.24084947008686114	0.23652022120407798	-47.396681751677534	-4066.35648970725	-44.457812011831265	-3814.218630524352
37.483312626080554	10400.313207685138	9901.146297460697	15191.9029604969	14327.758572860477	17415.127123055456	16379.896457184444	19388.60073490457	18204.023809699345	22550.384880065383	21133.498204460193	0.2409800252822596	0.23664772527537473	-47.766601113267825	-4122.784673274495	-44.804303087177686	-3867.1055413745344
37.70916844062219	10389.972795736989	9891.427288926523	15181.185251930418	14317.706503713804	17404.297087369534	16369.738114782382	19377.588337945897	18193.69440744385	22538.850609941426	21122.683902692715	0.2411130461028989	0.2367776366703087	-48.13251377221604	-4179.397348315455	-45.14700814618118	-3920.1625834512524
37.93638515006311	10379.476518902133	9881.562042836107	15170.316084775934	14307.51258712247	17393.31910830862	16359.441124440275	19366.429637027093	18183.227826200535	22527.168461836	21111.73093697673	0.24124858091327242	0.23691000258486333	-48.49445572007971	-4236.195737186354	-45.485960766120115	-3973.390839190688
38.164970954479706	10368.822932732855	9871.549219417186	15159.294641916582	14297.176070221396	17382.19269972516	16349.005038026491	19355.124413056412	18172.623863784447	22515.338565313592	21100.639427609676	0.2413866790929186	0.23704487120464313	-48.8524630560205	-4293.181104986928	-45.821194619857124	-4026.79142970033
38.39493410335793	10358.010570413731	9861.387458175044	15148.120095980601	14286.696190815317	17370.91737211426	16338.429404433153	19343.67244918886	18161.882320194647	22503.36105949417	21089.409503831146	0.24152739106015372	0.23718229172798364	-49.20657199272682	-4350.354760997463	-46.15274348109233	-4080.3655160637572
38.626282895891045	10347.037942313158	9851.075377474182	15136.791609087384	14276.072177146665	17359.492632496567	16327.713769470118	19332.073530819507	18151.002997609787	22491.236093182208	21078.04130394378	0.2416707682964566	0.23732231438969392	-49.556818862009095	-4407.718060109764	-46.48064122994401	-4134.114300682675
38.859025681279114	10335.903535525	9840.611574110531	15125.308332586552	14265.303247656933	17347.917984297383	16316.857675755402	19320.32744557558	18139.98570038237	22478.96382499748	21066.534975435643	0.24181686337151165	0.237464990485434	-49.90324012058409	-4465.272404320072	-46.80492185750336	-4188.039028568193
39.09317085903034	10324.605813399969	9829.994622874276	15113.669406789664	14254.388610741693	17336.192927221768	16305.86066260242	19308.433983307226	18128.830235032452	22466.544423507577	21054.89067510487	0.24196572996893842	0.23761037239676727	-50.24587235619401	-4523.019244262949	-47.12561947172071	-4242.140988773201
39.328726879264174	10313.14321506663	9819.223076102513	15101.873960694542	14243.327464498303	17324.316957125644	16294.722265902928	19296.392936077063	18117.536410239412	22453.97806736235	21043.108569185228	0.24211742291272725	0.2377585136168892	-50.58475229347823	-4580.9600807875395	-47.442768303306366	-4296.42151586758
39.56570224301631	10301.514154941662	9808.295463222055	15089.921111701813	14232.118996466854	17312.289565882667	16283.442018006588	19284.20409814832	18106.10403683318	22441.264945430143	21031.188833474025	0.2422719981944029	0.2379094687770798	-50.919916800448846	-4639.096466597635	-47.756402710867405	-4350.881991371047
39.80410550254544	10289.717022229199	9797.210290281786	15077.809965323537	14220.76238336376	17300.110241246784	16272.019447596414	19271.86726597161	18094.53292778366	22428.40525693598	21019.131653461605	0.24242951300094237	0.23806329367385962	-51.25140289551928	-4697.430007986259	-48.06655718737602	-4405.5238453364
40.04394526164196	10277.750180408779	9785.966039474379	15065.53961488338	14209.256790807684	17287.77846671004	16260.45407956007	19259.38223816992	18082.822898189308	22415.399211601383	21006.937224462563	0.24259002574346686	0.23822004529694074	-51.57924775362335	-4755.962366549298	-48.3732663663759	-4460.348557960708
40.28523017593832	10265.611966712064	9774.56116864714	15053.109141208723	14197.601373037742	17275.293721356207	16248.745434856937	19246.74881552262	18070.97376526377	22402.247029786682	20994.605751748826	0.24275359608673985	0.23837978185791744	-51.90348871363676	-4814.695261016022	-48.67656502837053	-4515.357661224902
40.52796895322162	10253.300691587416	9762.994110801714	15040.517612313459	14185.795272623693	17262.655479709043	16236.89303038084	19233.966800947175	18058.985348321567	22388.94894263464	20982.137450684655	0.2429202849794924	0.2385425628197926	-52.22416328591498	-4873.630469168071	-48.97648810732062	-4570.552740607411
40.77217035374772	10240.814638152597	9751.263273582303	15027.764083072114	14173.837620167762	17249.863211575877	16224.896378818152	19221.0359994796	18046.85746876189	22375.50519221649	20969.53254686347	0.24309015468560388	0.23870844892731724	-52.54130915889982	-4932.769829700701	-49.27307069727976	-4625.935436828528
41.017843190557436	10228.152061635134	9739.367038752318	15014.847594884664	14161.727533998102	17236.916381886196	16212.75498850145	19207.956218253305	18034.58995005126	22361.916031680234	20956.791276246877	0.2432632688161708	0.2388775022382009	-52.85496420755953	-4992.115244294982	-49.56634805979775	-4681.507447718643
41.26499632979458	10215.311188799718	9727.30376165873	15001.767175331304	14149.464119853046	17223.814450524394	16200.46836325787	19194.72726647551	18022.18261770395	22348.181725400365	20943.913885305126	0.24343969236248642	0.23904978615520173	-53.16516650105768	-5051.668679677416	-49.856355631105544	-4737.270530110225
41.51363869102594	10202.290217362955	9715.071770684359	14988.521837817794	14137.046470556568	17210.55687215762	16188.03600225287	19181.34895540247	18009.635299261325	22334.302549130512	20930.90063116016	0.2436194917299639	0.23922536545914605	-53.47195431100408	-5111.432169768494	-50.14312902926031	-4793.226501755882
41.763779247563185	10189.0873153944	9702.66936668741	14975.11058120993	14124.47366568417	17197.143096057305	16175.457399828581	19167.821098312084	17996.947824268966	22320.278790157477	20917.7517817304	0.2438027347730446	0.23940430634288173	-53.775366120331455	-5171.407817944884	-50.42670406244724	-4849.37724341359
42.0154270267867	10175.700620704225	9690.094822428011	14961.532389457847	14111.744771218913	17183.57256591522	16162.732045336703	19154.143510474863	17984.12002425203	22306.110747458068	20904.46761587753	0.24398949083110602	0.23958667644622508	-54.075440631124366	-5231.597799264826	-50.70711673648475	-4905.724700902589
42.26859111047143	10162.128240216882	9677.34638198165	14947.78623120922	14098.858839197668	17169.844719653385	16149.859422966128	19140.316009122722	17971.151732688984	22291.798731858067	20891.048423555792	0.24417983076541988	0.23977254489191832	-54.37221677447087	-5292.004362916108	-50.98440326318814	-4962.270887282677
42.523280635114425	10148.368249330202	9664.422260138786	14933.871059410936	14085.81490734663	17155.958989227354	16136.83901156444	19126.338413415262	17958.042784982834	22277.3430661932	20877.49450596301	0.24437382699718962	0.2399619823226332	-54.66573372005951	-5352.629834717605	-51.258600069493696	-5019.017885162029
42.77950479226489	10134.418691259945	9651.32064179059	14919.785810899088	14072.611998706194	17141.91480042307	16123.670284453528	19112.210544403762	17944.79301843045	22262.744085472554	20863.8061756939	0.24457155354670201	0.24015506093906047	-54.956030884888605	-5413.476619583555	-51.52974380527303	-5075.967848933302
43.03727282885567	10120.277576369466	9638.03968130053	14905.529405977195	14059.249121244982	17127.711572647284	16110.352709239394	19097.932224993267	17931.402272190113	22248.002137044838	20849.983756896105	0.24477308607363987	0.24035185453912658	-55.24314794385282	-5474.547204226255	-51.79787135305014	-5133.123007238377
43.29659404753705	10105.942881483626	9624.577501861027	14891.100747981332	14045.72526746188	17113.34871871033	16096.885747614917	19083.5032799013	17917.87038724609	22233.117580766277	20836.02758542773	0.24497850191858345	0.24055243855836825	-55.527124840544275	-5535.84415994864	-52.06301983785306	-5190.485665518325
43.55747780701245	10091.412549187087	9610.932194835212	14876.498722832592	14032.03941397649	17098.825644601948	16083.268855156351	19068.923535614485	17904.19720637113	22218.09078917137	20821.93800901768	0.24518788014575907	0.24075689011150314	-55.80800179691869	-5597.370145384222	-52.32522663594136	-5248.058208498638
43.81993352237618	10076.68448710658	9597.101819083406	14861.722198576366	14018.190521107454	17084.14174925977	16069.501481113124	19054.192820342447	17890.382574086863	22202.922147646485	20807.715387428543	0.24540130158705423	0.2409652880352568	-56.08581932483503	-5659.127909494098	-52.584529385418136	-5305.843102926388
44.08397066545326	10061.756567176295	9583.084400273587	14846.770024907306	14004.177532437687	17069.29642432951	16055.58306819005	19039.310963968517	17876.426336621007	22187.61205460535	20793.360092621384	0.24561884888737565	0.24117771293246718	-56.360618237875315	-5721.120294656139	-52.84096599698387	-5363.842900384683
44.349598765141174	10046.626624886476	9568.877930175768	14831.64103268024	13989.999374366684	17054.28905391733	16041.513052322445	19024.277797997638	17862.328341862158	22172.16092166753	20778.87250892327	0.24584060655136833	0.24139424721752473	-56.63243966250229	-5783.350239757448	-53.09457466410822	-5422.060240113642
44.6168274077539	10031.292458514681	9554.480365939866	14816.3340334063	13975.65495564929	17039.11901433389	16027.290862443624	19009.093155501207	17848.088439311923	22156.56917383963	20764.253033197434	0.246066660991558	0.2416149751631959	-56.90132505080692	-5845.820783533622	-53.34539387451878	-5480.4978520297445
44.88566623736761	10015.751828339036	9539.889629356448	14800.847818733433	13961.14316692022	17023.785673829283	16012.915920244248	18993.756871058376	17833.706480033863	22140.83724969874	20749.502075015676	0.24629710057797044	0.24183998294887538	-57.16731619280472	-5908.535067926627	-53.59346242175161	-5539.158559828997
45.15612495616904	10000.00245583357	9525.103606100147	14785.18115991148	13946.462880204166	17008.288392319584	15998.387639923643	18978.268780694627	17819.182316599505	22124.965601579373	20734.620056833617	0.2465320156892809	0.24206935871031451	-57.430455229605286	-5971.496341613587	-53.83881941693471	-5598.045284176711
45.42821332480542	9984.042022844578	9510.120144955217	14769.332807240371	13931.612948410786	16992.626521103342	15983.705427932491	18962.62872181585	17804.515803031267	22108.954695762375	20719.607414168462	0.24677149876552493	0.2423031925908963	-57.69078466716019	-6034.707963686902	-54.08150430111709	-5657.161046037916
45.701941162736816	9967.86817074814	9494.937057022858	14753.301489501706	13916.592204814175	16976.79940256896	15968.868682706781	18946.836533139704	17789.706794741935	22092.805012667413	20704.46459577967	0.2470156443624718	0.24254157679448415	-57.94834738997815	-6098.173407413065	-54.32155685821999	-5716.508970148396
45.97731834859046	9951.478499587905	9479.552114909706	14737.085913372459	13901.399462516032	16960.806369891543	15953.876794392387	18930.892054622458	17774.755148470736	22076.5170470478	20689.19206385203	0.24726454920768115	0.2427846056399374	-58.20318667604079	-6161.896264197305	-54.55901722832277	-5776.092288597487
46.25435482051728	9934.870567193004	9463.963051897257	14720.68476282065	13886.033513892293	16944.646746719613	15938.729144560315	18914.79512738217	17759.660722215784	22060.091308188625	20673.79029418186	0.2475183122583229	0.2430323756173189	-58.45534621148181	-6225.8802476348355	-54.79392592118529	-5835.91434453195
46.533060576550575	9918.041888275387	9448.167561091594	14704.09669848207	13870.493130022327	16928.319846850813	15923.425105911967	18898.54559361757	17744.42337516281	22043.528320107776	20658.259776365845	0.24777703476082405	0.24328498544588809	-58.704870106117596	-6290.129197731614	-55.02632383033779	-5895.978595994879
46.813445674966815	9900.989933506395	9432.163294553106	14687.320357017612	13854.777060100427	16911.82497389658	15907.964041974346	18882.143296522838	17729.042967610054	22026.82862176022	20642.60101399314	0.24804082031241098	0.24354253613391935	-58.951802909989055	-6354.647085344419	-55.25625224818941	-5956.288619973697
47.09552023464871	9883.712128571597	9415.947862405395	14670.354350450058	13838.884030828336	16895.161420934706	15892.345306784198	18865.58808019721	17713.51936088873	22009.992767244858	20626.814524839727	0.2483097749246041	0.24380513104043697	-59.19618962963432	-6419.438016688451	-55.48375288092939	-6016.84811651893
47.37929443545016	9866.205853204148	9399.51883192346	14653.197265480423	13822.812745789106	16878.32847015047	15876.56824456174	18848.879789550905	17697.85241727985	21993.02132601545	20610.900841066785	0.24858400708877051	0.24407287593892185	-59.438075745620154	-6484.506238103379	-55.708867864406784	-6077.660913070198
47.66477851856398	9848.468440195287	9382.873726599886	14635.847662781956	13806.561884800403	16861.325392464365	15860.632189372214	18832.018270204848	17682.04199992577	21975.914883093752	20594.86050942107	0.24886362784376587	0.24434587908306837	-59.677507230349875	-6549.856140940916	-55.931639780417754	-6138.730968916789
47.951982786891236	9830.49717438242	9366.010025189462	14618.304076272394	13790.130103247882	16844.151447147662	15844.53646477633	18815.003368386537	17666.087972738	21958.674039287056	20578.694091439516	0.2491487508457898	0.24462425127467016	-59.9145305665661	-6615.492266664747	-56.15211167371308	-6200.062379869167
48.24091760541319	9812.289291613373	9348.92516073067	14600.565012362187	13773.51603139638	16826.80588142359	15828.28038346748	18797.83493081937	17649.990200299308	21941.29941140808	20562.40216365589	0.24943949244050362	0.24490810593372322	-60.14919276699948	-6681.419312189333	-56.37032706962418	-6261.659383079037
48.53159340156531	9793.841977687034	9331.61651954465	14582.628949179089	13756.718273679751	16809.28793005501	15811.863246896999	18780.51280460729	17633.748547761566	21923.791632498946	20545.985317811876	0.24973597173752876	0.24519755917081204	-60.38154139379549	-6747.642135328613	-56.58632999191832	-6323.526362027507
48.82402066561362	9775.152367269462	9314.081440210059	14564.49433576746	13739.735407967006	16791.59681491717	15795.284344885351	18763.03683711301	17617.362880737663	21906.151352058387	20529.444161070427	0.25003831068738414	0.24549272986188855	-60.611624579581985	-6814.165760541335	-56.80016498225814	-6385.667851792648
49.11820995103327	9756.2175427851	9296.317212514117	14546.159591261738	13722.565984805118	16773.73174455541	15778.542955219926	18745.40687583044	17600.833065188253	21888.37923627261	20512.779316233202	0.2503466341609842	0.24579373972551186	-60.839491048689524	-6880.995384858921	-57.01187711919192	-6448.0885444050655
49.41417187488941	9737.034533282555	9278.321076378856	14527.623104032908	13705.208526636876	16755.691913726965	15761.638343238263	18727.62276825055	17584.158967302814	21870.475968249644	20495.991421961142	0.2506610700317798	0.24610071340267786	-61.06519013945581	-6948.136384054553	-57.22151203863905	-6510.793294490781
49.71191711822035	9717.6003132744	9260.090220762197	14508.883230807198	13687.661526993244	16737.47650292649	15744.569761396408	18709.684361720847	17567.340453374498	21852.442248257586	20479.081132998672	0.25098174926065786	0.24641377853929744	-61.28877182753058	-7015.594319086056	-57.42911595518308	-6573.787125147879
50.01145642642306	9697.911801550428	9241.621782533184	14489.93829575557	13669.92344965894	16719.084677894247	15727.336448821467	18691.59150329747	17550.37738966875	21834.278793966227	20462.049120401196	0.2513088059836954	0.24673306587146818	-61.51028674952977	-7083.374942733441	-57.63473568364134	-6637.075233994983
50.3128006096408	9677.965859964097	9222.912845321129	14470.786589553612	13651.99272781074	16700.515589107003	15709.937630848412	18673.344039590607	17533.26964228562	21815.98634069302	20444.896071766703	0.25164237760288877	0.24705870931362015	-61.729786227835575	-7151.484206526075	-57.83841866159128	-6700.662999479566
50.61596054315354	9657.759292191255	9203.960438337765	14451.426368409879	13633.867763126971	16681.76837125006	15692.372518539725	18654.94181660194	17516.017077014967	21797.565641652407	20427.622691470664	0.25198260487998053	0.24739084604966124	-61.94732229686997	-7219.928268010262	-58.040212973461166	-6764.555987508502
50.9209471677702	9637.288842460877	9184.761535171985	14431.855853062072	13615.546924867236	16662.84214267021	15674.640308187572	18636.38467955417	17498.619559184473	21779.017468209306	20410.229700904678	0.2523296320334895	0.247729616627243	-62.16294772924812	-7288.713498176541	-58.24016737429338	-6828.759958218783
51.22777149022361	9616.551194257456	9165.31305255693	14412.073227739893	13597.028548921724	16643.736004809063	15656.740180798155	18617.67247271275	17481.076953500713	21760.342610136882	20392.717838719447	0.2526836068390947	0.24807516505527055	-62.376716063616186	-7357.846489270218	-58.43833131519932	-6893.280873098411
51.53644458356769	9595.542968994123	9145.611849108343	14392.076639092815	13578.310936828148	16624.4490416152	15638.671301556707	18598.805039198392	17463.389123881912	21741.541875878007	20375.087861071097	0.25304468073348313	0.2484276389047857	-62.588681634009845	-7427.334062965587	-58.63475497012769	-6958.124902437907
51.84697758757708	9574.260724656297	9125.654724034017	14371.864195081795	13559.392354755619	16604.98031893486	15620.432819272979	18579.782220791036	17445.55593328262	21722.616092810935	20357.34054187162	0.25341300892184143	0.24878718941335162	-62.798899599394645	-7497.183278764132	-58.82948926276731	-7023.298432984389
52.15938170914916	9552.700954415406	9105.438415813785	14351.433963833611	13540.271032454151	16585.328883880287	15602.023865806277	18560.60385772408	17427.577243510226	21703.566107519422	20339.47667304352	0.25378875048908256	0.249153971593107	-63.00742597455974	-7567.401442758739	-59.02258589480334	-7088.808075936977
52.47366822270851	9530.860085212118	9084.959600849475	14330.78397245628	13520.945162168386	16565.493764174666	15583.443555469239	18541.26978846923	17409.452915032307	21684.39278606715	20321.497064778523	0.2541720685150207	0.24952814434260212	-63.214317662859685	-7637.996116837487	-59.214097375719575	-7154.660675334744
52.789848470613855	9508.734476308467	9064.21489208412	14309.91220581379	13501.412897513932	16545.47396747245	15564.690984409115	18521.77984951038	17391.18280677471	21665.097014276085	20303.402545800196	0.25456313019360505	0.2499098705626146	-63.419632489629294	-7708.975128184073	-59.40407705336111	-7220.86331672268
53.107933863567155	9486.320417808856	9043.200837590362	14288.816605259219	13481.67235231543	16525.26848065474	15545.765229966299	18502.133875107535	17372.766775910008	21645.679698009884	20285.19396363121	0.25496210695642396	0.25029931727606647	-63.623429236835364	-7780.3465791754425	-59.59257914550835	-7287.423336175736
53.42793588102576	9463.614129149095	9021.913919127137	14267.495067323978	13461.721599404298	16504.87626909795	15526.665350008554	18482.331697048874	17354.204677635786	21626.141763461368	20266.872184864613	0.25536917460061953	0.2506966557522503	-63.825767679601995	-7852.118857741356	-59.77965877317911	-7354.348329742905
53.74986607161648	9440.611757553319	9000.350550664398	14245.94544236187	13441.558669374896	16484.2962759151	15507.390382240224	18462.373144391386	17335.496364942253	21606.484157444746	20248.438095439647	0.2557845134214228	0.2511020616355202	-64.02670862374362	-7924.300648108125	-59.965371994934685	-7421.646163246594
54.073736053552395	9417.309376458385	8978.507076875363	14224.16553314608	13421.181549297435	16463.527421168495	15487.93934348537	18442.25804318924	17316.641688368803	21586.7078476925	20229.89260092198	0.25620830834949826	0.25151571507864284	-64.22631394469863	-7996.900941980537	-60.149775842357485	-7489.324982480146
54.399557515052166	9393.70298390546	8956.379771595959	14202.153093417366	13400.588181385972	16442.56860105261	15468.311228943741	18421.98621620934	17297.640495749103	21566.813823157132	20211.236626788614	0.25664074909329143	0.25193780088101075	-64.42464662866769	-8069.92905027559	-60.33292835764223	-7557.393223907333
54.727342214761876	9369.788500898203	8933.964836250738	14179.905826381098	13379.776461619369	16421.418687045567	15448.505011418094	18401.55748263302	17278.492631943576	21546.80309431721	20192.471118716956	0.25708203028659593	0.2523685086319123	-64.62177081478512	-8143.394615267403	-60.51488863200211	-7625.859625734389
55.057101982179326	9345.561769727872	8911.25839824543	14157.421383151937	13358.744238314053	16400.07652502864	15428.519640512384	18380.971657744394	17259.197938559802	21526.67669348893	20173.59704287918	0.25753235164157756	0.25280803285908865	-64.81775183878563	-8217.307623234112	-60.69571684575567	-7694.733239472378
55.38884871808102	9321.01855226459	8888.256509325258	14134.697361143342	13337.48931064594	16378.540934371737	15408.354041798759	18360.228552603498	17239.75625365909	21506.435675142275	20154.615386240814	0.25799191810746247	0.25325657318279016	-65.0126562794685	-8291.678417770192	-60.8754743103309	-7764.023442026228
55.722594394951685	9296.15452821478	8864.955143899126	14111.73130239987	13316.00942712	16356.810706983459	15388.007115952663	18339.327973704043	17220.167411449387	21486.081116221914	20135.52715686441	0.2584609400351635	0.25371433447557795	-65.20655200572219	-8366.517713491805	-61.05422351143716	-7833.739948229399
56.058351057416104	9270.965293345082	8841.350197329279	14088.5206918707	13294.302283985235	16334.88460632506	15367.477737854435	18318.269722615616	17200.43124196372	21465.614116474033	20116.333384218186	0.25893963334807435	0.2541815270281204	-65.3995082264264	-8441.836610465776	-61.232028154845466	-7903.892824033275
56.39613082267415	9245.446357671835	8817.437484185999	14065.06295562064	13272.365523592498	16312.761366385206	15346.764755655584	18297.053595608173	17180.547570722967	21445.035798777135	20097.035119489068	0.25942821971932717	0.25465836672124836	-65.59159554231883	-8517.646609247196	-61.40895321313292	-7974.492500147782
56.7359458809379	9219.593143617118	8793.212736467816	14041.355458977607	13250.196732693748	16290.43969061547	15325.866989809192	18275.679383259605	17160.516218383003	21424.347309479006	20077.63343590158	0.2599269267557763	0.2551450752045147	-65.78288599907683	-8593.95962644834	-61.58506497479175	-8045.5497863250785
57.07780849587155	9193.400984130896	8768.671601786426	14017.39550461312	13227.793440679308	16267.91825082387	15304.783232061696	18254.14687004454	17140.337000365125	21403.549818738553	20058.129429040982	0.2604359881890146	0.25564188008161426	-65.97345314377162	-8670.788011139724	-61.7604310954157	-8117.0758862835355
57.42173100503407	9166.865120779565	8743.809641516944	13993.180330553276	13205.153117751546	16245.195686024765	15283.512244405394	18232.455833903707	17120.009726468692	21382.644520872862	20038.524217182225	0.2609556440737336	0.25614901510287325	-66.16337208305049	-8748.144561893307	-61.93512065071991	-8189.082413234748
57.7677258203244	9139.980701801305	8718.622328913109	13968.70710811758	13182.27317303174	16222.270601243466	15262.052757989202	18210.60604579322	17099.534200465627	21361.632634709873	20018.818941623624	0.26148614099375783	0.25666672036520943	-66.35271954374912	-8826.042544570286	-62.109204192165635	-8261.581406156998
58.115805428429454	9112.742780128581	8693.105047187864	13943.972939782529	13159.150952597773	16199.14156627333	15240.403471986272	18188.59726921241	17078.910219675574	21340.515403946294	19999.01476702607	0.2620277322760857	0.25719524251984527	-66.54157393597416	-8904.495710892603	-62.28275380452396	-8334.585346724838
58.465982391274686	9085.146311378407	8667.253087559513	13918.974856967128	13135.783737449701	16175.807114383451	15218.563052416375	18166.42925970969	17058.137574520948	21319.2940975112	19979.112881757414	0.2625806782133143	0.2577348349881471	-66.73001541909616	-8983.518317856826	-62.45584316602981	-8408.107177020516
58.818269346477535	9057.186151810822	8641.061647263816	13893.70981773677	13112.168741400314	16152.265740974448	15196.530130921126	18144.10176436481	17037.216048060844	21297.97000993501	19959.114498242358	0.26314524629481595	0.25828575818594557	-66.91812597058743	-9063.125148039311	-62.628547611140675	-8482.160318043083
59.172679007803275	9028.857056256576	8614.525827532443	13868.17470442243	13088.30310888742	16128.515902180216	15174.303303489787	18121.614521246658	17016.145415502677	21276.544461723915	19939.020853317546	0.2637217114470686	0.25884827975673397	-67.10598945724996	-9143.331530732103	-62.80094419579109	-8556.758689020295
59.52922416562417	9000.153676014943	8587.640631538598	13842.366321151792	13064.183912704964	16104.556013413432	15151.881129133719	18098.967258845772	16994.92544369086	21255.018799740315	19918.833208592427	0.2643103562835679	0.2594226748141488	-67.29369170979044	-9224.153364064638	-62.97311176562653	-8631.916727619711
59.887917687380885	8971.070556722692	8560.400962310274	13816.281391288358	13039.80815164914	16080.384447851848	15129.262128506696	18076.159695479542	16973.555890570606	21233.394397588527	19898.552850815166	0.2649114713647443	0.26000922619414873	-67.48132060074204	-9305.607138150372	-63.14513102705678	-8707.649411052931
60.24877251804685	8941.602136195654	8532.801620612423	13789.916554775049	13015.172748076553	16055.999534863053	15106.444782469285	18053.19153866958	16952.03650462692	21211.67265600641	19878.181092244547	0.2655253554683722	0.2606082247173747	-67.66896612547498	-9387.709959253669	-63.31708462093957	-8783.972278088797
60.6118016805955	8911.74274224421	8504.837302798942	13763.26836537811	12990.274545370406	16031.399558364637	15083.427530594266	18030.06248448915	16930.367024296153	21189.855003262466	19857.71927102738	0.26615231587093546	0.2612199694621075	-67.85672048691413	-9470.47957507195	-63.489057200386014	-8860.901452189777
60.97701827647021	8881.486590464672	8476.502598635574	13736.33328782739	12965.110305310713	16006.58275511705	15060.208769610288	18006.772216879894	16908.54717734957	21167.942895558812	19837.168751581063	0.2667926686404887	0.26184476804838486	-68.04467818345802	-9553.934401129838	-63.6611355111163	-8938.453665608075
61.34443548605718	8850.827782008417	8447.791989095735	13709.107694848692	12939.676705345148	15981.547312946032	15036.786851781564	17983.32040693587	16886.576680247646	21145.937817439924	19816.530924982362	0.26744673894152937	0.26248293693375513	-68.23293610135079	-9638.093548446894	-63.83340847562067	-9016.646284610964
61.71406656916102	8819.760301330882	8418.699844130375	13681.587864083423	12913.970335755625	15956.291368891096	15013.160083219891	17959.706712153362	16864.455237463015	21123.841282206817	19795.807209361312	0.26811486135247553	0.2631348017212459	-68.42159361060476	-9722.976852441207	-64.00596728096207	-9095.497335885651
62.085924865483435	8788.278013923311	8389.22042041444	13653.769974891298	12887.987696716933	15930.813007277151	14989.326722126576	17935.930775644938	16842.182540771264	21101.654832337357	19774.999050301154	0.2687973801963252	0.263800697480116	-68.61075266534317	-9808.604903185274	-64.17890547045681	-9175.025534165557
62.46002379510434	8756.374664029665	8359.347859071635	13625.65010503071	12861.725195242196	15905.110257705115	14965.284976960302	17911.99222531571	16819.758268507034	21079.38003991178	19754.107921243492	0.2694946498851532	0.2644809690800008	-68.80051790855578	-9894.999077072367	-64.35231903944077	-9255.250311145093
62.83637685896657	8724.043872352282	8329.076183380492	13597.224227212153	12835.179142011055	15879.181092958297	14941.033004528173	17887.890673000147	16797.182084784996	21057.0185070443	19733.135323899438	0.270207035279087	0.2651759715391284	-68.99099678118728	-9982.181569924112	-64.52630653495726	-9336.19184571039
63.21499763936286	8691.279133749591	8298.399296464326	13568.488205518952	12808.345748075108	15853.02342682023	14916.568907995825	17863.625713557427	16774.45363868231	21034.571866320148	19712.082788666114	0.270934912060493	0.26588607038722045	-69.18229963673366	-10070.175431749318	-64.7009691606072	-9417.871095690876
63.59589980042612	8658.073814929856	8267.310978968304	13539.437791689832	12781.221121435494	15826.635111799727	14891.890734812814	17839.196923922696	16751.572563381993	21012.04178123792	19690.951875048566	0.27167866712407684	0.2666116420438808	-69.37453986022956	-10159.004603025503	-64.87641088524833	-9500.309830993414
63.979097088622495	8624.421152145638	8235.804886727514	13510.068621257862	12753.801263487629	15800.013936759371	14866.996474549824	17814.60386211318	16728.538475274578	20989.429946658027	19669.744172087616	0.272438698983717	0.26735307421314936	-69.56783399285632	-10248.693952762056	-65.0527385570058	-9583.530668368097
64.36460333324754	8590.314248893428	8203.874548429625	13480.376209539068	12726.082065326724	15773.15762444197	14841.884056642644	17789.846066185382	16705.350973015902	20966.738089255894	19648.46129879263	0.2732154181968226	0.26811076629507924	-69.76230186234534	-10339.269318380393	-65.23006202249235	-9667.557107842993
64.75243244692527	8555.746073624234	8171.513363277063	13450.355947465034	12698.059303908854	15746.063828890932	14816.551348039264	17764.923053142138	16682.00963653907	20943.967967980945	19627.10490458006	0.2740092478071073	0.2688851298151394	-69.95806671890023	-10430.757547462359	-65.40849425113993	-9752.413570860866
65.14259842611021	8520.70945747086	8138.714598653282	13420.003097252402	12669.728638060915	15718.730132758903	14790.996150744859	17739.834317786106	16658.514026017852	20921.12137452051	19605.676669717006	0.2748206238066828	0.2696765888723503	-70.15525537752183	-10523.186541528907	-65.58815146553388	-9838.125440304633
65.53511535159264	8485.197091998589	8105.471387798912	13389.312787902745	12641.085604333239	15691.154044499694	14765.216199260025	17714.579331517492	16634.86368077938	20898.200133769	19584.17830576992	0.2756499956184489	0.27048558060709565	-70.35399836701981	-10616.585301962681	-65.76915327743336	-9924.719102409203
65.92999738900669	8449.201526986208	8071.7767275037495	13358.280010525114	12612.125612688167	15663.332995437295	14739.209157907064	17689.157541072225	16611.05811816323	20875.206104301466	19562.61155605846	0.276497826599785	0.27131255568958235	-70.55443008520524	-10710.983978053555	-65.9516228299508	-10012.221990704536
66.32725878934137	8412.71516824599	8037.623475821451	13326.89961347472	12582.84394201757	15635.264336707103	14712.972618038953	17663.56836719933	16587.096832324376	20852.141178852817	19540.978196114265	0.2773645945686609	0.272157978830013	-70.75668896170828	-10806.413917471189	-66.13568694670539	-10100.662632159889
66.72691388945532	8375.73027549037	8003.004349814024	13295.166297298605	12553.235735481641	15606.945336061584	14686.504095124821	17637.811203271533	16562.97929297655	20829.007284800435	19519.28003414409	0.2782507923532456	0.2730223293115712	-70.9609176286067	-10902.907719222829	-66.3214762877069	-10190.070695554372
67.12897711259382	8338.238960255798	7967.911923334668	13263.07460948137	12523.29599566186	15578.373174535127	14659.801025706518	17611.885413828528	16538.70494407352	20805.806384651776	19497.518911497737	0.27915692836629785	0.27390610154738726	-71.16726309781006	-11000.499289063271	-66.50912551191868	-10280.477042155806
67.53346296890952	8300.233183893764	7932.338624857796	13230.618938981946	12493.019579519932	15549.544942960629	14632.860764219673	17585.790333047415	16514.273202424803	20782.540476536036	19475.69670314043	0.28008352720553925	0.2748098056627215	-71.3758769481683	-11099.223897837102	-66.69877344834458	-10371.913779032882
67.94038605598601	8261.704755640256	7896.276735365787	13197.793510552146	12462.401193154008	15520.457638329897	14605.680579672073	17559.525263136667	16489.683456241717	20759.211594698714	19453.815318128632	0.28103113028140525	0.2757339681036712	-71.58691552016171	-11199.118242545053	-66.8905632746064	-10464.41431493964
68.3497610593647	8222.64533077679	7859.718386303743	13164.592378828927	12431.435386344194	15491.108159991581	14578.257652173117	17533.089472650914	16464.9350636112	20735.821810000813	19431.87670009027	0.28200029647358427	0.2766791322737906	-71.80054012022083	-11300.220510514453	-67.08464270388868	-10558.013418969698
68.7616027530747	8183.0464088958615	7822.655557613598	13131.009422189374	12400.116546877714	15461.493305676753	14550.589069306128	17506.482194720083	16440.027350892404	20712.373230419806	19409.88282770791	0.2829916028178362	0.2776458592000729	-72.01691723494878	-11402.570446820464	-67.28116418095306	-10652.747282197699
69.17592600016614	8142.899332286265	7785.080075860822	13097.038336359548	12368.438894644685	15431.60976734503	14522.671822336177	17479.70262519074	16414.959611032747	20688.868001554107	19387.83571520532	0.2840056452247379	0.27863472822985835	-72.23621875466779	-11506.209424964618	-67.48028508729476	-10748.653582377825
69.59274575324658	8102.1952844541765	7746.983612467583	13062.672627766171	12336.396475494452	15401.454126841338	14494.502802244786	17452.749920672795	16389.731101798538	20665.308307129304	19365.737412836574	0.28504303923197016	0.27964633776029485	-72.45862220837444	-11611.180521224625	-67.68216795618719	-10845.77155193733
70.01207705502031	8060.925288797762	7708.3576820679145	13027.905606620623	12303.983154842394	15371.022851354122	14466.078795582987	17425.623196487846	16364.341043915876	20641.69636950623	19343.590007377516	0.2861044207919971	0.2806813060020975	-72.68431100943417	-11717.528592712246	-67.88698069791644	-10944.142049403396
70.43393503883172	8019.0802074542835	7669.193641001527	12992.73037972381	12271.192611016473	15340.31228866477	14437.396480133297	17398.321524513114	16338.788619116604	20618.03445019007	19321.395622618944	0.2871904470970043	0.28174027177942923	-72.91347471322297	-11825.300359394867	-68.09489683576612	-11043.807634443045
70.85833492921113	7976.650740340758	7629.482685964816	12957.139842980452	12238.018328332682	15309.318662177822	14408.452420371219	17370.843930915715	16313.072968084758	20594.32485034019	19299.15641986139	0.28830179744311313	0.28282389536787506	-73.14630928703264	-11934.544490314089	-68.30609575375638	-11144.812646815553
71.2852920424243	7933.627424410601	7589.2158528384625	12921.126673610486	12204.453589887282	15278.038065720551	14379.243062715263	17343.189393770746	16287.193188296977	20570.56991127974	19276.87459840997	0.2894391741359825	0.28393285937255325	-73.3830173932547	-12045.311694232281	-68.52076295611914	-11247.203289330471
71.71482178702524	7890.000633150768	7548.384015713928	12884.683322044993	12170.491470054687	15246.466458100154	14349.76473055556	17315.356840557106	16261.14833175205	20546.772015004397	19254.552396069983	0.29060330344006896	0.28506786964854935	-73.62380868586115	-12157.654814894311	-68.73909033906602	-11351.027715035714
72.14693966441222	7845.760576346239	7506.977886141894	12847.802003493882	12136.12482667798	15214.599657406263	14320.01361904895	17287.345145524636	16234.937402583155	20522.933584689745	19232.192089641638	0.2917949365739403	0.28622965626602476	-73.86890012157164	-12271.628931236453	-68.96127647648609	-11456.336119022686
72.58166126938723	7800.897300140314	7464.988012628386	12810.474689171397	12101.346292939257	15182.433335045245	14289.985789668546	17259.153126924375	16208.559354545709	20499.057085196004	19209.795995413308	0.293014850754141	0.28741897452241744	-74.11851628608201	-12387.291462774854	-69.18752691908048	-11563.180834920611
73.01900229071879	7755.400687422292	7422.404780406405	12772.693097165933	12066.148268896708	15149.96300949281	14259.677164495317	17230.779544095676	16182.013088374986	20475.14502356971	19187.366469652992	0.2942638502903507	0.2886366060043932	-74.37288973629984	-12504.702280496713	-69.41805450855463	-11671.616436487995
73.45897851170821	7709.260458575971	7379.2184115129085	12734.44868293913	12030.522912674034	15117.184039749658	14229.083520237551	17202.223094400822	16155.297449004613	20451.199949540587	19164.905909096204	0.2955427677346501	0.289883359702264	-74.63226135942386	-12623.923823525198	-69.65307970711547	-11781.699844490737
73.90160581075892	7662.466172625879	7335.418965204223	12695.732629439977	11994.462131288561	15084.091618485372	14198.20048196477	17173.482409999684	16128.41122263994	20427.224456013515	19142.416751430395	0.2968524650879393	0.2911600731798735	-74.89688074950391	-12745.021221889183	-69.8928309433577	-11893.490439224988
74.34690016194996	7615.007228820326	7290.996338744558	12656.535836817822	11957.957571102348	15050.68076485342	14167.02351654002	17144.55605445444	16101.353133676295	20403.221179553388	19119.90147577365	0.29819383506672403	0.2924676138030354	-75.16700660286006	-12868.062425782904	-70.1375449752195	-12007.050178958103
74.79487763561212	7566.872868694327	7245.94026860669	12616.848911719006	11921.000607881946	15016.946316960566	14135.547925735773	17115.442519155436	16074.121841454915	20379.19280086241	19097.36260314791	0.29956780243368064	0.2938068800298587	-75.44290713280134	-12993.118341601454	-70.38746727104808	-12122.443724659272
75.24555439890803	7518.052178658214	7200.24033212543	12576.662156150462	11883.582336450014	14982.882923972085	14103.768839015389	17086.140219557605	16046.715936845674	20355.14204524795	19074.80269694394	0.3009753253956311	0.2951788027664736	-75.72486050537191	-13120.262975266203	-70.64285241008838	-12239.738571431488
75.6989467164156	7468.53409316153	7153.885949649049	12535.965555893346	11845.693559913105	14948.485037833272	14071.681205963192	17056.647491216383	16019.133938647916	20331.071683079328	19052.22436337786	0.30241739707278675	0.29658434679192575	-76.01315529636668	-13249.573583079036	-70.90396450237313	-12359.005186843686
76.15507095071504	7418.307398486191	7106.866387236979	12494.748768450156	11807.324778448805	14913.746904587504	14039.27978834413	17026.96258561236	15991.374289798385	20306.98453023268	19029.630251937328	0.30389504704334797	0.2980245122561995	-76.30809097120618	-13381.130830644164	-71.17107763016429	-12480.317156760953
76.61394356297929	7367.360737226155	7059.1707599557185	12453.001110507015	11768.466177634738	14878.662555268513	14006.5591517729	16997.083665751576	15963.435353374965	20282.88344852118	19007.023055815676	0.30540934296782657	0.29950033625562084	-76.6099783894606	-13515.01896039443	-71.44447631171533	-12603.751339023001
77.07558111356816	7315.682613515872	7010.788035829454	12410.711544893416	11729.107616302012	14843.225796344284	13973.513656971725	16967.008801528667	15935.315408384498	20258.771346108995	18984.4055123324	0.30696139229771835	0.30101289449013474	-76.91914033398643	-13651.325967992656	-71.72445598816194	-12729.388025366701
77.54000026262605	7263.261399074653	6961.707040506	12367.868667021523	11689.238613895079	14807.430199688875	13940.137450594562	16936.735964839518	15907.012645322151	20234.6511779074	18961.78040333823	0.3085523440734499	0.3025633030072583	-77.23591206696801	-13790.143788275775	-72.01132353521825	-12857.311112131458
78.00721777068286	7210.085340138464	6911.916462703527	12324.460690785945	11648.848337319618	14771.269092056074	13906.424455594166	16906.263024428074	15878.525161488751	20210.52594595009	18939.150555602675	0.31018339081685287	0.304152720037799	-77.56064191397854	-13931.568491251674	-72.3053978011394	-12987.608280294575
78.47725049925933	7156.142565356679	6861.404860508201	12280.475433905707	11607.92558725943	14734.735544028497	13872.368361106845	16875.58774045213	15849.850956051541	20186.398699745874	18916.518841181416	0.31185577052373165	0.3057823479287756	-77.89369187778539	-14075.7004887457	-72.60701017168685	-13120.371185238473
78.95011541147531	7101.421094736432	6810.160668598965	12235.900302689	11566.458783944028	14697.822358412943	13837.962611829324	16844.707758750847	15820.987924833891	20162.272536605324	18893.88817776222	0.3135707687624754	0.30745343517931584	-78.23543828290713	-14222.644752226304	-72.91650516396476	-13255.695656901225
79.42582957266194	7045.908849724052	6758.172206480425	12190.722276202638	11524.435952347201	14660.52205805294	13803.200396859149	16813.620604797303	15791.933854817018	20138.150601939742	18871.261528985713	0.3153297208850304	0.30916727858568693	-78.58627245270691	-14372.511042462196	-73.23424105084996	-13393.681910936255
79.90441015097758	6989.593664518492	6705.4276878116325	12144.927889826558	11481.84470679763	14622.826873025715	13768.074637969698	16782.323677316264	15762.686418336963	20114.036089528367	18848.64190473899	0.31713401435697564	0.3109252255020173	-78.94660142148314	-14525.414151840843	-73.56059051721968	-13534.434771447908
80.38587441802741	6932.463298719143	6651.915230924436	12098.503218175068	11438.672234982141	14584.728727190337	13732.577977288365	16750.814241547403	15733.243166958177	20089.932241750772	18826.032361418555	0.31898509121386825	0.3127286762236934	-79.31684868211778	-14681.474159817677	-73.89594134981417	-13678.063905978575
80.87023974948666	6874.505451417596	6597.622870632384	12051.43385736669	11394.905281322734	14546.21922405174	13696.702764345406	16719.08942213305	15703.601525004604	20065.842349781487	18803.43600215999	0.32088445065151566	0.31457908650088107	-79.69745497178519	-14840.816702406388	-74.24069716232407	-13824.684073461685
81.35752362572781	6815.70777685004	6542.538571437878	12003.704906624429	11350.530129708273	14507.2896319027	13660.441042458311	16687.146195607154	15673.758782727087	20041.769753742257	18780.85597703039	0.3228336517583174	0.31647797019010543	-80.08887909803889	-15003.573256520089	-74.59527815814181	-13974.415385943372
81.8477436324513	6756.057901735374	6486.650242253207	11955.300949189459	11305.532585562409	14467.930868204163	13623.784534415001	16654.98138246139	15643.712089085013	20017.717842808255	18758.295483179852	0.32483431639836685	0.31842690205235863	-80.49159880639127	-15169.881439877208	-74.96012193184652	-14127.383584741503
82.34091746132043	6695.543444432464	6429.945752759123	11906.206032532124	11259.897957230052	14428.13348316229	13586.724627417185	16622.59163876284	15613.458444118833	19993.690055263873	18735.75776494847	0.32688813225458185	0.32042752070676106	-80.90611169217118	-15339.885327455122	-75.33568431206186	-14283.720331966877
82.83706291059936	6634.15203605867	6372.412951532961	11856.403647845002	11213.611036665121	14387.887642457585	13549.252357242443	16589.973447295415	15582.994690887937	19969.689878503115	18713.2461139239	0.32899685604174456	0.32248153174940775	-81.33293615894763	-15513.735785437748	-75.72244024765678	-14443.56351825269
83.33619788579601	6571.871343720891	6314.039686087289	11805.876708804357	11166.656079403636	14347.18310907938	13511.358391581822	16557.12310819561	15552.317506947282	19945.720848969413	18690.763868945258	0.33116231689999864	0.3245907110476848	-81.77261242504392	-15691.590823490173	-76.12088473935364	-14607.057587604038
83.83834040030794	6508.689096020601	6254.81382496938	11754.60752958859	11119.016783807456	14306.009224216774	13473.03301250685	16524.036729051888	15521.4233953339	19921.78655202994	18668.314416048033	0.3333864199800567	0.3267569082210179	-82.22570358133453	-15873.615966545884	-76.53153381907214	-14774.353880329523
84.34350857607244	6444.593111003512	6194.7232820817435	11702.577802143465	11070.676269565827	14264.354887153202	13434.266098017777	16490.71021443345	15490.308675033177	19897.890621777613	18645.90118834502	0.33567115023212746	0.32898205031977634	-82.69279670264405	-16059.984647142235	-76.95492557939906	-14945.610995081253
84.85172064422062	6379.571326735602	6133.7560433937515	11649.768572687457	11021.61705544346	14222.208534110121	13395.047102621424	16457.13925481333	15458.969470891754	19874.036740755037	18623.527665836962	0.3380185764113934	0.3312681457148367	-83.17450401467431	-16250.878619325347	-77.39162125584517	-15120.99517110968
85.36299494573534	6313.611834697828	6071.900196225364	11596.16021745332	10971.821036266858	14179.558115981865	13355.36503688483	16423.31931484792	15427.401702942643	19850.228639593588	18601.19737514701	0.3404308553137406	0.3336172882111697	-83.67146411988506	-16446.488395454362	-77.8422063641865	-15300.680691823363
85.87734993211305	6246.70291620263	6009.143961294628	11541.732417665338	10921.269459143121	14136.391074900073	13315.20844590736	16389.24562097163	15395.601075105069	19826.470096559588	18578.91388917195	0.3429102362563606	0.33603166139972857	-84.18434328462354	-16647.0137070599	-78.30729189539852	-15484.850310775917
86.39480416602983	6178.8330820471365	5945.475727732285	11486.46413375668	10869.94289890952	14092.694319563803	13274.565386651533	16354.913148264173	15363.563063219937	19802.7649370005	18556.680826643515	0.34545906581887603	0.3385135432628969	-84.71383679008795	-16852.66399101354	-78.78751557114447	-15673.695701389108
86.91537632201124	6109.991115629228	5880.884091277895	11430.333578835778	10817.82123281544	14048.454199267138	13233.423404068488	16320.31660654367	15331.282902377787	19779.11703268212	18534.50185159134	0.34807979286169344	0.34106531104980187	-85.26067035041524	-17063.658902440686	-79.28354316280274	-15867.417931723874
87.43908518710603	6040.166119764359	5815.35789588427	11373.318191416749	10764.883614443912	14003.656476552937	13191.769505951492	16285.450425636203	15298.755573494438	19755.530301007584	18512.380672699528	0.35077497383944667	0.3436894464389376	-85.82560160032153	-17280.228855685797	-79.79606987624175	-16066.22796552442
87.9659496615646	5969.347567452828	5748.886278968561	11315.39460743563	10711.108446885119	13958.286298417677	13149.590136446943	16250.308739769096	15265.97578908573	19732.008704108684	18490.32104254784	0.35354727842864864	0.3463885410067504	-86.40942165515116	-17502.615594765637	-80.32582180551981	-16270.347190969158
88.4959887595208	5897.525356858958	5681.45872056095	11256.538631582176	10656.473355181215	13912.32816598859	13106.871148148848	16214.885371031463	15232.937978189771	19708.55624779877	18468.326756727853	0.3563994954899739	0.3491653020221317	-87.01295674656103	-17731.07279486768	-80.87355745861532	-16480.007978635374
89.0292216096782	5824.689870774844	5613.065096613342	11196.725207985564	10600.955158068868	13865.765902589927	13063.597772698418	16179.17381184136	15199.636270381014	19685.17698037568	18446.40165282347	0.35933453938704857	0.35202255858817993	-87.63706993633059	-17965.866696354933	-81.44006935780999	-16695.454270089976
89.56566745600044	5750.832040852756	5543.695736742976	11135.928390303237	10544.529839055293	13818.582620111836	13019.75458980727	16143.167206355316	15166.064478817321	19661.874991262895	18424.549609244936	0.3623554566851484	0.3549632681540767	-88.28266291095133	-18207.27677281201	-82.02618571743005	-16916.94219862204
90.1053456584057	5675.943416900764	5473.341486697087	11074.121311273579	10487.172516873286	13770.760683590792	12975.325494618057	16106.85833075111	15132.216082256658	19638.654409475752	18402.77454390423	0.3654654332548623	0.3579905234215555	-88.95067786033178	-18455.59643486049	-82.63277220254713	-17144.740743819624
90.6482756934654	5600.016241545746	5401.993775835837	11011.276151806374	10428.857415371995	13722.281673905987	12930.29366331209	16070.239572309407	15098.084205975052	19615.519401897996	18381.08041271853	0.36866780180755615	0.3611075596721627	-89.64209944233335	-18711.133771175984	-83.26073377029934	-17379.132421395276
91.19447715510712	5523.043530577339	5329.644689941636	10947.364109701228	10369.557832914588	13673.126348493128	12884.641516870483	16033.302907216146	15063.661601514534	19592.474171354846	18359.471207929037	0.37196604989139326	0.3643177625433916	-90.35795683589458	-18974.21232842561	-83.9110165973998	-17620.414010075852
91.74396975532183	5445.019159293074	5256.28704967138	10882.355368100303	10309.246111367023	13623.274599971126	12838.35068288887	15996.039877000025	15028.9406251817	19569.52295446501	18337.950956218483	0.37536382837871884	0.36762467628378076	-91.09932588494667	-19245.171931745484	-84.58461009574967	-17868.89731705468
92.29677332487483	5365.937955171617	5181.91449497765	10816.219063802737	10247.893604781835	13572.7054125747	12791.401955344458	15958.44156351538	14993.913215215718	19546.67001925532	18316.523716613534	0.3788649604778521	0.3710320125192312	-91.86733133456619	-19524.369547296315	-85.28254901830223	-18124.909983688965
92.85290781402206	5285.7957972037775	5106.521575829712	10748.923255589112	10185.470647897504	13521.396816280225	12743.7752522066	15920.498562372608	14958.570867534794	19523.919662518307	18295.193578152725	0.38247345130473076	0.37454365956515295	-92.66314916102056	-19812.180188486353	-86.00591565777177	-18388.796333136503
93.41239329322968	5204.589722213204	5030.1038495712355	10680.434892730973	10121.946524598625	13469.325838509669	12695.449570780893	15882.200954713006	14922.904609967176	19501.276206893483	18273.964657303124	0.3861934980524303	0.3781636923215509	-93.48800899610251	-20108.99786726199	-86.75584213852198	-18660.91826132126
93.97524995389855	5122.3180384958805	4952.657985252355	10610.719783887558	10057.289436505162	13416.468453292677	12646.402940670745	15843.538277216292	14886.904974863684	19478.74399765022	18252.841095105054	0.3900295007994069	0.38189638279091304	-94.343196646465	-20415.236591930967	-87.53351280365678	-18941.656172909774
94.54149810909283	5038.980447102403	4874.181875273189	10539.742566624584	9991.466471888289	13362.799527763858	12596.612374237544	15804.499490221715	14850.561969982562	19456.32739914918	18231.827054023794	0.39398607400032887	0.3857462112616915	-95.23005670691418	-20731.33141265344	-88.34016669717312	-19231.409963622224
95.11115819427312	4954.578171076858	4794.6747546707375	10467.466677825532	9924.443575141482	13308.292765869513	12546.053814436538	15765.072943835135	14813.865047529021	19434.030790957473	18210.92671448532	0.39806805870666295	0.3897178782033728	-96.14999526631982	-21057.739515698515	-89.17710014058684	-19530.600050121546
95.68425076803395	4869.114092950884	4714.137328372195	10393.854325306067	9856.185517071784	13252.920649155112	12494.702079903082	15725.24634188502	14776.80307122416	19411.85856359071	18190.14427107196	0.4022805355677456	0.3938163169225835	-97.1044827036003	-21394.941367284395	-90.04566940338736	-19839.66844868241
96.26079651284576	4782.592900770244	4632.571906722641	10318.866460987203	9786.65586631522	13196.6543745035	12442.530807160027	15685.006703580717	14739.36428126734	19389.815113853118	18169.48392835044	0.4066288386669523	0.3980467070334354	-98.09505656936199	-21743.441907428205	-90.94729346427266	-20159.079903407954
96.84081623580131	4695.0212429027715	4549.98254957526	10242.46275603315	9715.816962226585	13139.46378869287	12389.512389816953	15644.340322715909	14701.536257048527	19367.9048397452	18148.94989630527	0.41111857025180354	0.4024144887993935	-99.12332454787065	-22103.771794008557	-91.88345685935747	-20489.32306452887
97.42433086936633	4606.407891839862	4466.375219203749	10164.601578415522	9643.62988964279	13081.31731964351	12335.61791462925	15603.232724248532	14663.305877454663	19346.13213490538	18128.546385346137	0.4157556164214524	0.406925378408394	-100.19096749175333	-22476.48869670136	-92.85571261260156	-20830.911717130337
98.01136147213543	4516.763917157324	4381.757942260689	10085.23997342779	9570.05445597538	13022.181904224002	12280.817094285838	15561.668618076474	14624.659278603795	19324.501382550225	18108.277600856607	0.4205461638400471	0.41158538424778596	-101.29974251959538	-22862.17863988038	-93.86568524055656	-21184.386059895158
98.60192922959182	4426.102867744513	4296.1409809601255	10004.333647743111	9495.049171150535	12962.022912490733	12225.078196795781	15519.63184981535	14585.581808828834	19303.016948874698	18088.147737249143	0.42549671754996465	0.4164008242509679	-102.45148616372171	-23261.45739285974	-94.9150738219978	-21550.314033060335
99.1960554548718	4334.440963340853	4209.537013605392	9921.836957685287	9418.57123098382	12900.804068239891	12168.367971346801	15477.105348371006	14546.05798071942	19281.6831758718	18068.160971488698	0.43061411996497717	0.4213783443933844	-103.64811755300252	-23674.971905164886	-96.00565512088178	-21929.29269422358
99.79376158953411	4241.797295334661	4121.9613245134815	9837.702902466342	9340.576504653414	12838.487365757723	12110.651570512939	15434.071070083439	14506.071420016073	19260.5043735265	18048.321456043213	0.4359055711300925	0.42652493842194467	-104.89164161120243	-24103.40178338252	-97.1392867466584	-22321.949639497325
100.39506920433367	4148.194036679636	4033.432003303751	9751.883123238607	9261.019527021886	12775.032982666356	12051.892468697508	15390.509939204307	14465.604811137462	19239.484811337206	18028.633311218688	0.4413786503421478	0.4318479689089073	-106.18415224716591	-24547.46080497699	-98.31791033317495	-22728.944466741756
101.00000000000001	4053.6566606657047	3943.9701534174715	9664.327908910693	9179.853496649024	12710.399188774993	11992.052376705635	15346.401784451715	14424.63983910372	19218.628709113123	18009.100616830397	0.4470413392333944	0.43735518972904147	-106.8449388829146	-24773.48900732861	-98.92055822014744	-22936.11084705768
