# Supplementary material for: White matter micro- and macrostructure brain charts for the human lifespan
Source: Nature. 2026 May 13;655(8124):979–89. doi: 10.1038/s41586-026-10454-2 (PMC13391363; doi:10.1038/s41586-026-10454-2)
Supplement: Supplementary file 12 — Centiles trajectories of brain charts. SDT.T9.1–5 contain the brain charts for the global metrics; SDT.T9.6–509 contain the brain charts for the tract-specific metrics (unnormalized); and SDT.T9.510–1157 contain the brain charts for the tract-specific macrostructural metrics (normalized). Included in each table are the male and female centile trajectories for the 2.5th, 25th, 50th, 75th and 97.5th percentiles; the interquartile range normalized by the 50th centile; and the derivatives of the 50th centiles with respect to both age and log(age). Charts are sampled in logarithmically spaced intervals. Age is reported in years, while centile trajectory values are reported in metric-specific units: diffusivities in mm2 s−1, volume in mm3, surface area in mm2, average length in mm, and FA is dimensionless (unitless). [file 41586_2026_10454_MOESM12_ESM.zip › plotted_curves/SDT.T9.195-MCP_ad-mean_curve_metrics.csv]

ages	male_0.025th_percentile	female_0.025th_percentile	male_0.25th_percentile	female_0.25th_percentile	male_0.5th_percentile	female_0.5th_percentile	male_0.75th_percentile	female_0.75th_percentile	male_0.975th_percentile	female_0.975th_percentile	male_normalized_quantile_range	fwmale_normalized_quantile_range	male_median_centile_d_age	male_median_centile_d_log_age	female_median_centile_d_age	female_median_centile_d_log_age
0.25	0.0012228965905684288	0.0012290372487282282	0.0012813674259902338	0.001286564461585973	0.0013168435743796047	0.001321356682503913	0.00135633948556736	0.0013599932939192731	0.0014453486098411669	0.001446699437013027	0.05693315518697599	0.05557078819486929	-0.00013090921552349132	-7.558420786407635e-05	-0.000131359131725502	-7.584397994809812e-05
0.25150637576242696	0.0012227131970007554	0.0012288529379808374	0.0012811754309180867	0.0012863716885434273	0.0013166463759102618	0.0013211588062917083	0.001356136507712389	0.0013597897636391644	0.0014451326585691413	0.0014464832666704654	0.05693334077077312	0.05557096902060586	-0.00013060698298977824	-7.563584127173728e-05	-0.00013105586319123175	-7.589579240252498e-05
0.2530218281966045	0.0012225295517217067	0.0012286683742793883	0.0012809831730567238	0.0012861786516500256	0.0013164489080187934	0.0013209606597231157	0.0013559332531288208	0.0013595859558527363	0.0014449164143959666	0.001446266803054199	0.056933527473461996	0.055571150936544536	-0.00013000164193399666	-7.57389121647245e-05	-0.0001304484471314482	-7.599922072965004e-05
0.25454641199404576	0.0012223456556719604	0.001228483558569404	0.0012807906533973186	0.0012859853519009848	0.0013162511717275194	0.001320762243823895	0.0013557297228741026	0.0013593818716200986	0.0014446998784599517	0.0014460500473030306	0.056933715301791386	0.055571333949261614	-0.00012939819799479002	-7.584159101770016e-05	-0.00012984293469070485	-7.610225569754103e-05
0.2560801821758082	0.001222161509793087	0.001228298491797306	0.001280597872932011	0.0012857917902924934	0.0013160531680597766	0.0013205635596208274	0.0013555259180067555	0.0013591775120024366	0.0014444830519006174	0.001445833000556972	0.05693390426255265	0.0555715180653738	-0.00012879665351855918	-7.594387744752629e-05	-0.00012923932822317408	-7.620489692172772e-05
0.25762319409447826	0.0012219771150275185	0.0012281131749103833	0.0012804048326538772	0.00128559796782168	0.0013158548980398848	0.001320364608141679	0.0013553218395863395	0.0013589728780619762	0.0014442659358586591	0.001445615663957208	0.05693409436257726	0.055571703291537135	-0.00012819701076699497	-7.60457710873852e-05	-0.0001286376299983738	-7.630714403417116e-05
0.2591755034361701	0.0012217924723185005	0.0012279276088567423	0.0012802115335568776	0.0012854038854865607	0.0013156563626930944	0.0013201653904151508	0.0013551174886733996	0.00135876797086193	0.0014440485314758903	0.0014453980386460387	0.056934285608737985	0.05557188963444847	-0.0001275992719195207	-7.614727158794521e-05	-0.0001280378422029993	-7.640899668442946e-05
0.2607371662225343	0.001221607582610055	0.00122774179458527	0.0012800179766358198	0.0012852095442860022	0.0013154575630455487	0.001319965907470838	0.001354912866329427	0.0013585627914664577	0.0014438308398952004	0.0014451801257668376	0.0569344780079492	0.055572077100844455	-0.0001270034390685737	-7.624837861447409e-05	-0.00012743996693714843	-7.651045453704874e-05
0.2623082388127803	0.0012214224468469449	0.0012275557330456	0.0012798241628863194	0.0012850149452196837	0.0013152585001242442	0.0013197661603391918	0.0013547079736168182	0.0013583573409406268	0.0014436128622605134	0.0014449619264640106	0.056934671567167194	0.05557226569750315	-0.00012640951422504543	-7.634909184961458e-05	-0.00012684400621820746	-7.661151727350601e-05
0.2638887779057103	0.0012212370659746255	0.0012273694251880621	0.001279630093304753	0.0012848200892880471	0.0013150591749569805	0.0013195661500514694	0.0013545028115988238	0.0013581516203503593	0.0014433945997167322	0.0014447434418829398	0.056934866293389536	0.05557245543124303	-0.00012581749931767083	-7.644941099232971e-05	-0.00012624996198146166	-7.671218459204265e-05
0.26547884054176485	0.0012210514409392126	0.00122718287196365	0.0012794357688882207	0.0012846249774922623	0.0013148595885723242	0.0013193658776396973	0.0013542973813395129	0.0013579456307623965	0.0014431760534097005	0.0014445246731699462	0.05693506219365753	0.05557264630892411	-0.00012522739619152956	-7.654933575773626e-05	-0.000125657836078652	-7.681245620677624e-05
0.2670784841050822	0.001220865572687437	0.001226996074323977	0.0012792411906345014	0.0012844296108341802	0.001314659741999562	0.0013191653441366232	0.0013540916839037212	0.0013577393732442486	0.0014429572244861518	0.0014443056214722366	0.0569352592750533	0.05557283833744789	-0.00012463920660993333	-7.664886587666064e-05	-0.0001250676302785858	-7.691233184781154e-05
0.26868776632556873	0.0012206794621666117	0.0012268090332212425	0.0012790463595420184	0.001284233990316299	0.0013144596362686647	0.0013189645505756829	0.0013538857203570192	0.0013575328488641594	0.001442738114093669	0.0014440862879378665	0.05693545754470342	0.05557303152375689	-0.0001240529322537598	-7.674800109608304e-05	-0.00012447934626852453	-7.701181126129608e-05
0.2703067452809827	0.0012204931103245872	0.0012266217496081852	0.001278851276609791	0.0012840381169417154	0.0013142592724102401	0.0013187634979909479	0.0013536794917656577	0.0013573260586910555	0.0014425187233806352	0.0014438666737156857	0.05693565700977565	0.05557322587483631	-0.00012346857472383954	-7.684674117908186e-05	-0.0001238929856545723	-7.71108942100307e-05
0.2719354793990299	0.0012203065181097153	0.0012264342244380508	0.0012786559428373996	0.0012838419917140893	0.001314058651455494	0.0013185621874170922	0.0013534729991965344	0.0013571190037945098	0.0014422990534961907	0.001443646779955302	0.05693585767748269	0.05557342139771316	-0.00012288613553934624	-7.694508590472271e-05	-0.00012330854996100982	-7.720958047208182e-05
0.27357402745947257	0.0012201196864708105	0.0012262464586645485	0.001278460359224942	0.001283645615637601	0.0013138577744361882	0.0013183606198893456	0.0013532662437171457	0.0013569116852446945	0.0014420791055901872	0.001443426607807029	0.05693605955508002	0.055573618099456726	-0.0001223056161389624	-7.704303506722576e-05	-0.0001227260406315711	-7.730786984128102e-05
0.2752224485962505	0.0012199326163571111	0.0012260584532418162	0.0012782645267729966	0.001283448989716913	0.0013136566423846013	0.001318158796443457	0.001353059226395549	0.001356704104112344	0.0014418588808131462	0.0014432061584218486	0.05693626264986723	0.05557381598717974	-0.00012172701788121243	-7.714058847690941e-05	-0.00012214545902899943	-7.740576212728056e-05
0.27688080229961526	0.0012197453087182425	0.0012258702091243797	0.0012780684464825808	0.0012832521149571288	0.001313455256333486	0.0013179567181156504	0.0013528519483003184	0.0013564962614687087	0.0014416383803162122	0.0014429854329513613	0.056936466969187846	0.05557401506803709	-0.0001211503420453508	-7.723774595957966e-05	-0.00012156680643754525	-7.750325715577544e-05
0.2785491484182772	0.001219557764504176	0.0012256817272671148	0.00127787211935511	0.0012830549923637516	0.0013132536173160285	0.001317754385942584	0.0013526444105005021	0.0013562881583855137	0.001441417605251108	0.001442764432547745	0.0569366725204295	0.05557421534922743	-0.00012057558983108452	-7.733450735658565e-05	-0.00012099008406085687	-7.760035476744864e-05
0.28022754716156506	0.0012193699846651939	0.0012254930086252097	0.001277675546392361	0.0012828576229426483	0.0013130517263658097	0.0013175518009613122	0.0013524366140655845	0.0013560797959349196	0.0014411965567700943	0.0014425431583637099	0.05693687931102519	0.0555744168379922	-0.0001200027623600719	-7.743087252498615e-05	-0.00012041529302453391	-7.769705481919242e-05
0.2819160591015993	0.0012191819701518499	0.0012253040541541265	0.0012774787285964302	0.0012826600077000053	0.0013128495845167625	0.0013173489642092414	0.00135222856006544	0.0013558711751894784	0.0014409752360259223	0.0014423216115524544	0.05693708734845197	0.055574619541618	-0.0001194318606744238	-7.752684133643939e-05	-0.00011984243437379583	-7.77933571821654e-05
0.28361474517547763	0.0012189937219149363	0.0012251148648095677	0.0012772816669696996	0.0012824621476422975	0.0013126471928031369	0.001317145876724097	0.0013520202495703006	0.001355662297222097	0.0014407536441717968	0.0014420997932676283	0.05693729664023274	0.05557482346743345	-0.00011886288573925707	-7.76224136781467e-05	-0.00011927150907736772	-7.788926174356892e-05
0.2853236666874746	0.001218805240905439	0.0012249254415474316	0.0012770843625147898	0.001282264043776239	0.0013124445522594537	0.0013169425395438746	0.0013518116836507038	0.0013554531631059903	0.001440531782361325	0.001441877704663279	0.056937507193935415	0.05557502862281337	-0.00011829583844241709	-7.771758945324114e-05	-0.00011870251802587051	-7.798476840592539e-05
0.2870428853112538	0.0012186165280745065	0.0012247357853237817	0.0012768868162345286	0.001282065697108753	0.0013122416639204698	0.0013167389537068084	0.0013516028633774612	0.0013552437739146456	0.0014403096517484793	0.001441655346893818	0.05693771901717403	0.05557523501517576	-0.00011773071959342296	-7.781236857817841e-05	-0.00011813546203259806	-7.807987708641217e-05
0.28877246309209376	0.0012184275843734153	0.0012245458970948056	0.0012766890291319134	0.0012818671086469284	0.001312038528821141	0.0013165351202513256	0.0013513937898216178	0.001355034130721779	0.0014400872534875585	0.001441432721113973	0.05693793211760805	0.05557544265198422	-0.00011716752992663171	-7.790675098573452e-05	-0.00011757034183368376	-7.817458771730568e-05
0.2905124624491269	0.001218238410753525	0.0012243557778167835	0.0012764910022100657	0.0012816682793979864	0.0013118351479965748	0.0013163310402160143	0.0013511844640544056	0.0013548242346013008	0.0014398645887331346	0.001441209828478752	0.05693814650294379	0.05557565154074707	-0.00011660627010068314	-7.800073662378448e-05	-0.0001170071580892662	-7.826890024581479e-05
0.29226294617759224	0.001218049008166249	0.0012241654284460449	0.0012762927364721995	0.0012814692103692365	0.0013116315224819995	0.001316126714639577	0.0013509748871472092	0.0013546140866272677	0.0014396416586400207	0.0014409866701433924	0.056938362180933844	0.055575861689018326	-0.0001160469406967235	-7.809432545363704e-05	-0.00011644591138365579	-7.83628146340809e-05
0.294023977451102	0.0012178593775630183	0.0012239748499389385	0.0012760942329215848	0.001281269902568045	0.0013114276533127244	0.0013159221445607993	0.0013507650601715282	0.0013544036878738509	0.0014394184643632282	0.001440763247263329	0.05693857915937767	0.05557607310439696	-0.00011548954222201369	-7.81875174519775e-05	-0.00011588660222555669	-7.845633085878934e-05
0.29579561982392083	0.0012176695198952414	0.0012237840432517929	0.0012758954925615052	0.0012810703570017932	0.0013112235415240992	0.0013157173310185055	0.0013505549841989323	0.0013541930394152918	0.0014391950070579216	0.0014405395609941452	0.05693879744612174	0.05557628579452845	-0.0001149340751096517	-7.828031261064572e-05	-0.0001153292310494547	-7.854944891161342e-05
0.29757793723326015	0.0012174794361142717	0.00122359300934088	0.0012756965163952234	0.0012808705746778402	0.0013110191881514762	0.001315512275051524	0.0013503446603010255	0.0013539821423258647	0.0014389712878793784	0.0014403156124915349	0.05693901704906027	0.055576499767104826	-0.00011438053971757345	-7.83727109350818e-05	-0.00011477379821434042	-7.864216879838182e-05
0.29937099400158496	0.0012172891271713736	0.0012234017491623854	0.0012754973054259471	0.0012806705566034908	0.0013108145942301763	0.0013153069776986497	0.0013501340895494091	0.0013537709976798396	0.0014387473079829531	0.0014400914029112641	0.056939237976134364	0.05557671502986346	-0.00011382893633060664	-7.846471244576936e-05	-0.00011422030400631833	-7.873449053968917e-05
0.3011748548389356	0.0012170985940176814	0.001223210263672363	0.0012752978606567849	0.0012804703037859512	0.0013106097607954454	0.0013151014399986028	0.0013499232730156388	0.0013535596065514396	0.0014385230685240293	0.001439866933409124	0.0569394602353348	0.055576931590589726	-0.00011327926515941611	-7.855631717640366e-05	-0.00011366874863660836	-7.882641416961933e-05
0.30298958484526295	0.001216907837604176	0.001223018553826714	0.0012750981830907235	0.0012802698172323036	0.001310404688882428	0.0013148956629900007	0.0013497122117711957	0.0013533479700148108	0.0014382985706579907	0.0014396422051409028	0.056939683834698766	0.05557714945711471	-0.00011273152634294625	-7.864752517611207e-05	-0.00011311913224432146	-7.891793973735517e-05
0.30481524951277783	0.001216716858881634	0.0012228266205811368	0.001274898273730573	0.001280069097949456	0.001310199379526114	0.0013146896477113066	0.0013495009068874326	0.0013531360891439732	0.001438073815540165	0.0014394172192623293	0.0569399087823127	0.05557736863731813	-0.00011218571994781046	-7.87383365076777e-05	-0.00011257145489740328	-7.900906730684554e-05
0.3066519147283146	0.0012165256588006106	0.0012226344648911024	0.0012746981335789499	0.001279868146944117	0.00130999383376132	0.001314483395200805	0.0013492893594355556	0.001352923965012791	0.0014378488043258022	0.0014391919769290455	0.05694013508631231	0.055577589139126235	-0.00011164184596823556	-7.882875124759492e-05	-0.00011202571658908145	-7.909979695430724e-05
0.3084996467757088	0.0012163342383113905	0.0012224420877118183	0.001274497763638227	0.0012796669652227564	0.0013097880526226372	0.0013142769064965604	0.001349077570486571	0.0013527115986949345	0.0014376235381700206	0.001438966479296565	0.0569403627548824	0.055577810970514285	-0.00011109990432789374	-7.891876948684651e-05	-0.00011148191724247303	-7.919012877094511e-05
0.31035851233818973	0.0012161425983639648	0.0012222494899981936	0.0012742971649105073	0.0012794655537915706	0.0013095820371444072	0.0013140701826363822	0.0013488655411112568	0.00135249899126384	0.0014373980182277777	0.0014387407275202322	0.05694059179625633	0.055578034139504275	-0.00011055989487823714	-7.900839132879423e-05	-0.00011094005670969631	-7.92800628616197e-05
0.3122285785007863	0.001215950739907993	0.0012220566727048044	0.0012740963383975868	0.001279263913656446	0.0013093757883606818	0.001313863224657787	0.0013486532723801265	0.001352286143792676	0.0014371722456538285	0.0014385147227551837	0.056940822218718275	0.055578258654168225	-0.00011002181740255024	-7.9097616892565e-05	-0.0001104001347722594	-7.936959934523591e-05
0.3141099127527488	0.0012157586638927662	0.001221863636785862	0.0012738952851009135	0.0012790620458229258	0.001309169307305181	0.0013136560335979645	0.0013484407653633836	0.0013520730573543045	0.0014369462216026817	0.0014382884661563104	0.05694105403060196	0.05557848452262598	-0.0001094856716134518	-7.918644630983129e-05	-0.00010986215114172637	-7.945873835379924e-05
0.31600258298998396	0.001215566371267182	0.0012216703831951768	0.0012736940060215638	0.0012788599512961727	0.0013089625950112702	0.0013134486104937415	0.0013482280211308977	0.001351859733021244	0.0014367199472285722	0.0014380619588782188	0.056941287240291384	0.05557871175304657	-0.00010895145715345	-7.927487972531067e-05	-0.0001093261054606054	-7.954748003402567e-05
0.3179066575175057	0.0012153738629797023	0.0012214769128861263	0.0012734925021601964	0.0012786576310809359	0.0013087556525119132	0.0013132409563815439	0.0013480150407521574	0.0013516461718656339	0.001436493423685411	0.0014378352020751916	0.05694152185622186	0.0555789403536484	-0.00010841917359671882	-7.936291729726541e-05	-0.00010879199730079447	-7.963582454412199e-05
0.3198222050518999	0.0012151811399783326	0.0012212832268116288	0.0012732907745170328	0.0012784550861815222	0.0013085484808396497	0.0013130330722973713	0.0013478018252962474	0.0013514323749592063	0.001436266652126764	0.0014376081969011594	0.05694175788687894	0.05557917033270013	-0.00010788882044987513	-7.945055919800215e-05	-0.00010825982616713414	-7.97237720568944e-05
0.32174929472380437	0.0012149882032105733	0.001221089325924097	0.0012730888240918056	0.0012782523176017504	0.0013083410810265453	0.001312824959276748	0.0013475883758317958	0.001351218343373235	0.0014360396337057934	0.0014373809445096463	0.05694199534079963	0.055579401698519285	-0.00010736039715175671	-7.953780561276158e-05	-0.00010772959149651928	-7.981132275858283e-05
0.32368799608040405	0.0012147950536234042	0.0012208952111754197	0.0012728866518837416	0.0012780493263449299	0.0013081334541041724	0.001312616618354703	0.001347374693426957	0.0013510040781785158	0.0014358123695752411	0.0014371534460537504	0.05694223422657274	0.05557963445947448	-0.00010683390307253404	-7.962465673916341e-05	-0.0001072012926572885	-7.989847684780615e-05
0.3256383790879404	0.0012146016921632402	0.0012207008835169201	0.0012726842588915177	0.0012778461134138185	0.001307925601103566	0.0013124080505657232	0.001347160779149364	0.0013507895804453218	0.0014355848608873796	0.0014369257026860959	0.0569424745528389	0.055579868623985125	-0.00010630933751742955	-7.971111278837206e-05	-0.00010667492895205521	-7.998523453672801e-05
0.32760051413423674	0.001214408119775907	0.0012205063438993297	0.0012724816461132332	0.0012776426798105955	0.0013077175230551956	0.0013121992569437308	0.0013469466340661007	0.0013505748512433733	0.0014353571087939814	0.0014366977155588021	0.05694271632829113	0.05558010420052029	-0.00010578669972427512	-7.979717398459707e-05	-0.00010615049961604228	-8.007159605016856e-05
0.3295744720312385	0.0012142143374066045	0.0012203115932727523	0.001272278814546374	0.001277439026536822	0.0013075092209889273	0.0013119902385220399	0.0013467322592436626	0.0013503598916417999	0.0014351291144462772	0.001436469485823443	0.056942959561674084	0.05558034119760174	-0.0001052659888658436	-7.988284056442696e-05	-0.000105628003819358	-8.015756162599308e-05
0.33156032401756863	0.001214020345999881	0.0012201166325866368	0.0012720757651877843	0.001277235154593417	0.001307300695933996	0.0013117809963333312	0.0013465176557479301	0.0013501447027091118	0.0014349008789949294	0.0014362410146310182	0.05694320426178696	0.055580579623801724	-0.00010474720404890503	-7.996811277677374e-05	-0.00010510744066544175	-8.024313151383522e-05
0.33355814176109866	0.0012138261464995988	0.0012199214627897446	0.0012718724990336315	0.0012770310649806197	0.0013070919489189686	0.0013115715314096156	0.0013463028246441285	0.0013499292855131623	0.0014346724035899899	0.001436012303131911	0.05694345043748045	0.0555808194877446	-0.00010423034431672473	-8.005299088409412e-05	-0.00010458880919456126	-8.03283059776505e-05
0.33556799736153503	0.0012136317398489008	0.0012197260848301147	0.0012716690170793711	0.0012768267586979545	0.0013068829809717102	0.001311361844782198	0.0013460877669967941	0.0013497136411211113	0.001434443689380863	0.0014357833524758549	0.05694369809766	0.05558106079810674	-0.00010371540864817508	-8.013747516094627e-05	-0.00010407210838192515	-8.041308529288527e-05
0.3375899633530214	0.0012134371269901872	0.0012195304996550401	0.0012714653203197224	0.0012766222367442065	0.001306673793119356	0.0013111519374816509	0.0013458724838697458	0.0013494977705993992	0.001434214737516278	0.0014355541638119008	0.056943947251283725	0.05558130356361738	-0.00010320239595756897	-8.022156589360119e-05	-0.0001035573371381826	-8.049746974686522e-05
0.3396241127067558	0.00121324230886508	0.0012193347082110335	0.0012712614097486325	0.001276417500117386	0.0013064643863882766	0.0013109418105377798	0.0013456569763260504	0.0013492816750137096	0.00143398554914425	0.0014353247382883816	0.05694419790736477	0.055581547793057934	-0.00010269130509704683	-8.030526338109745e-05	-0.00010304449431164375	-8.058145964012775e-05
0.3416705188336247	0.001213047286414394	0.001219138711443797	0.001271057286359245	0.001276212549814697	0.0013062547618040471	0.0013107314649795899	0.0013454412454279882	0.0013490653554289363	0.001433756125412046	0.001435095077052876	0.0569444500749706	0.055581793495263196	-0.0001021821348562435	-8.03885679347971e-05	-0.00010253357868755808	-8.066505528514512e-05
0.343729255586852	0.0012128520605781082	0.0012189425102981932	0.0012708529511438705	0.0012760073868325068	0.0013060449203914134	0.0013105209018352557	0.001345225292237022	0.0013488488129091533	0.0014335264674661516	0.001434865181252178	0.05694470376322316	0.05558204067912178	-0.00010167488396262137	-8.047147987788605e-05	-0.0001020245889891136	-8.074825700626898e-05
0.34580039726466444	0.0012126566322953353	0.0012187461057182158	0.0012706484050939563	0.001275802012166316	0.0013058348631742641	0.0013103101221320897	0.0013450091178137664	0.0013486320485175801	0.0014332965764522379	0.0014346350520322592	0.05694495898130012	0.05558228935357506	-0.00010116955108185888	-8.055399954531861e-05	-0.00010151752387738133	-8.083106514000793e-05
0.3478840186129729	0.0012124610025042936	0.0012185494986469599	0.0012704436492000548	0.0012755964268107278	0.0013056245911755976	0.0013100991268965112	0.0013447927232179537	0.0013484150633165522	0.0014330664535151271	0.0014344046905382399	0.056945215738433794	0.05558253952761902	-0.0001006661348184612	-8.06361272837064e-05	-0.00010101238195231454	-8.091348003425036e-05
0.34998019482807	0.0012122651721422786	0.0012183526900265936	0.0012702386844517955	0.0012753906317594175	0.0013054141054174933	0.0013098879171540164	0.001344576109508405	0.0013481978583674895	0.001432836099798763	0.0014341740979143536	0.05694547404391282	0.055582791210304225	-0.00010016463371775863	-8.071786345220655e-05	-0.00010050916175413649	-8.099550204959671e-05
0.352089001559344	0.0012120691421456295	0.001218155680798327	0.0012700335118378504	0.001275184628005101	0.0013052034069210763	0.001309676493929144	0.001344359277742995	0.0013479804347308613	0.0014326055164461703	0.001433943275303912	0.05694573390708219	0.05558304441073572	-9.966504626374162e-05	-8.079920842063437e-05	-0.00010000786176156407	-8.107713155730556e-05
0.3542105149120084	0.0012118729134497105	0.001217958471902389	0.0012698281323459137	0.001274978416539511	0.001304992496706496	0.0013094648582454526	0.0013441422289786297	0.0013477627934661627	0.0014323747045994352	0.0014337122238492804	0.056945995337343173	0.05558329913807333	-9.916737088178085e-05	-8.088016257062902e-05	-9.950848039463889e-05	-8.115836894062589e-05
0.35634481144984936	0.0012116764869888712	0.0012177610642779906	0.0012696225469626618	0.0012747719983533588	0.0013047813757928858	0.001309253011125481	0.0013439249642712035	0.0013475449356318754	0.0014321436653996589	0.0014334809446918354	0.05694625834415351	0.0555835554015326	-9.867160593873825e-05	-8.096072629565354e-05	-9.901101601450524e-05	-8.123921459435302e-05
0.35849196819798806	0.0012114798636964272	0.0012175634588633055	0.0012694167566737317	0.0012745653744363132	0.0013045700451983424	0.0013090409535907277	0.0013437074846755794	0.001347326862285444	0.0014319123999869368	0.0014332494389719419	0.05694652293702848	0.05558381321038468	-9.817774974252291e-05	-8.104089999999564e-05	-9.851546692341007e-05	-8.1319668924551e-05
0.36065206264566085	0.001211283044504628	0.0012173656565954356	0.0012692107624636885	0.001274358545776966	0.0013043585059398894	0.0013088286866616131	0.0013434897912455535	0.0013471085744832419	0.0014316809095003206	0.0014330177078289146	0.05694678912554125	0.055584072573957026	-9.768580054370091e-05	-8.112068409912854e-05	-9.802183136581322e-05	-8.139973234821962e-05
0.3628251727490157	0.0012110860303446332	0.0012171676584103893	0.0012690045653160013	0.001274151513362809	0.0013041467590334556	0.0013086162113574596	0.0013432718850338286	0.0013468900732805456	0.0014314491950777935	0.0014327857524009948	0.05694705691932187	0.05558433350163313	-9.719575653494017e-05	-8.120007901951665e-05	-9.753010752844293e-05	-8.14794052935719e-05
0.3650113769339257	0.0012108888221464816	0.0012169694652430486	0.0012687981662130093	0.0012739442781802	0.0013039348054938395	0.001308403528696453	0.0013430537670919818	0.0013466713597314992	0.0014312172578562325	0.0014325535738253104	0.05694732632805954	0.05558459600285268	-9.670761585367504e-05	-8.127908519928173e-05	-9.704029354201671e-05	-8.155868820031165e-05
0.36721075409881926	0.001210691420839066	0.0012167710780271463	0.001268591566135898	0.0012737368412143383	0.0013037226463346837	0.0013081906396956217	0.001342835438470437	0.0013464524348890917	0.0014309850989713813	0.0014323211732378534	0.05694759736150159	0.05558486008711404	-9.622137657994134e-05	-8.135770308656531e-05	-9.655238748013106e-05	-8.163758151841227e-05
0.3694233836175272	0.0012104938273501072	0.001216572497695237	0.0012683847660646705	0.001273529203449236	0.001303510282568448	0.0013079775453708029	0.0013426169002184359	0.0013462332998051228	0.0014307527195578215	0.0014320885517734435	0.05694787002945442	0.05558512576397153	-9.573703673787515e-05	-8.143593314002828e-05	-9.606638736037176e-05	-8.171608570833877e-05
0.37164934534214805	0.0012102960426061307	0.0012163737251786755	0.0012681777669781233	0.001273321365867695	0.0013032977152063823	0.001307764246736623	0.0013423981533840137	0.0013460139555301826	0.0014305201207489445	0.001431855710565708	0.056948144341784045	0.055585393043037855	-9.52545942981553e-05	-8.151377583032193e-05	-9.558229114597916e-05	-8.1794201242269e-05
0.3738887196059291	0.0012100980675324292	0.0012161747614075787	0.0012679705698538089	0.0012731133294512666	0.0013030849452584901	0.0013075507448064546	0.001342179199013957	0.0013457944031136067	0.0014302873036769101	0.0014316226507470346	0.056948420308414745	0.055585661933983656	-9.477404717606053e-05	-8.159123163772874e-05	-9.510009674551512e-05	-8.187192860270587e-05
0.3761415872261661	0.0012098999030530522	0.0012159756073108151	0.0012677631756680234	0.0012729050951802426	0.0013028719737335154	0.0013073370405924073	0.0013419600381537958	0.0013455746436034693	0.0014300542694726354	0.0014313893734485621	0.05694869793933285	0.05558593244653825	-9.42953932319135e-05	-8.166830105235667e-05	-9.46198020117528e-05	-8.194926828142268e-05
0.3784080295071193	0.0012097015500907695	0.001215776263815968	0.0012675555853957695	0.0012726966640336154	0.0013026588016389043	0.001307123135105287	0.0013417406718477603	0.0013453546780465395	0.001429821019265751	0.0014311558798001387	0.05694897724458383	0.055586204590489116	-9.381863027474457e-05	-8.174498457613755e-05	-9.414140474628407e-05	-8.202622078240518e-05
0.3806881282429484	0.0012095030095670483	0.001215576731849313	0.0012673478000107328	0.0012724880369890548	0.0013024454299807816	0.0013069090293545739	0.0013415211011387578	0.001345134507488259	0.0014295875541845793	0.0014309221709302954	0.05694925823427351	0.055586478375684055	-9.334375605857259e-05	-8.182128271988498e-05	-9.366490269552274e-05	-8.210278661846537e-05
0.38298196572066395	0.0012093042824020332	0.0012153770123357961	0.0012671398204852598	0.0012722792150228874	0.0013022318597639283	0.001306694724348398	0.0013413013270683518	0.0013449141329727199	0.0014293538753561072	0.0014306882479662233	0.05694954091857049	0.05558675381202976	-9.287076828623508e-05	-8.189719600498746e-05	-9.319029355436825e-05	-8.217896631285138e-05
0.3852896247230969	0.0012091053695145134	0.0012151771061990047	0.0012669316477903266	0.0012720701991100628	0.001302018091991748	0.0013064802210935088	0.0013410813506767253	0.0013446935555426285	0.0014291199839059526	0.0014304541120337382	0.056949825307702935	0.055587030909492685	-9.239966460894422e-05	-8.19727249634361e-05	-9.271757496587263e-05	-8.225476039963597e-05
0.38761118853188686	0.0012089062718219034	0.001214977014361143	0.0012667232828955156	0.0012718609902241324	0.0013018041276662467	0.0013062655205952505	0.0013408611730026606	0.0013444727762392846	0.0014288858809583414	0.0014302197642572572	0.05695011141196223	0.055587309678099654	-9.193044262534311e-05	-8.204787013571524e-05	-9.224674452051884e-05	-8.233016942144067e-05
0.3899467409304866	0.0012087069902402192	0.0012147767377430128	0.0012665147267689936	0.0012716515893372263	0.0013015899677880068	0.00130605062385754	0.0013406407950835133	0.0013442517961025574	0.001428651567636081	0.0014299852057597729	0.05695039924170099	0.055587590127938354	-9.146309988461443e-05	-8.212263207341142e-05	-9.177779975916289e-05	-8.240519393182266e-05
0.39229636620718694	0.0012085075256840494	0.0012145762772639809	0.00126630598037748	0.0012714419974200212	0.0013013756133561567	0.0013058355318828338	0.0013404202179551818	0.0013440306161708509	0.0014284170450605273	0.0014297504376628181	0.05695068880733545	0.05558787226915696	-9.099763388520365e-05	-8.219701133704849e-05	-9.13107381714795e-05	-8.24798344934985e-05
0.3946601491581577	0.0012083078790665388	0.0012143756338419654	0.0012660970446862312	0.0012712322154417252	0.0013011610653683536	0.0013056202456721122	0.0013401994426520888	0.0013438092374810902	0.0014281823143515668	0.0014295154610864532	0.05695098011934409	0.05558815611196618	-9.053404207609583e-05	-8.227100849728108e-05	-9.084555719779397e-05	-8.255409167917671e-05
0.3970381750905084	0.001208108051299355	0.0012141748083934001	0.0012658879206590044	0.001271022244370042	0.001300946324820749	0.0013054047662248431	0.0013399784702071455	0.0013435876610686814	0.0014279473766275789	0.0014292802771492213	0.05695127318826908	0.05558844166663691	-9.007232185653802e-05	-8.234462413334032e-05	-9.038225422874913e-05	-8.262796607066969e-05
0.39943052982536675	0.0012079080432926782	0.0012139738018332254	0.001265678609258049	0.0012708120851711603	0.0013007313927079769	0.0013051890945389717	0.0013397573016517411	0.0013433658879675038	0.0014277122330054242	0.0014290448869681428	0.05695156802471611	0.055588728943503335	-8.961247057803767e-05	-8.241785883475461e-05	-8.992082660641554e-05	-8.270145825950426e-05
0.4018372997009759	0.0012077078559551628	0.0012137726150748488	0.0012654691114440655	0.0012706017388097145	0.0013005162700231129	0.0013049732316108792	0.0013395359380157005	0.0013431439192098658	0.0014274768846004025	0.001428809291658669	0.05695186463935482	0.05558901795296146	-8.915448554358552e-05	-8.249071319990642e-05	-8.946127162462458e-05	-8.277456884620005e-05
0.40425857157581063	0.0012075074901939306	0.0012135712490301393	0.0012652594281761984	0.0012703912062487777	0.0013003009577576689	0.0013047571784353766	0.001339314380327279	0.0013429217558265005	0.0014272413325262434	0.0014285734923346755	0.05695216304292069	0.05558930870547054	-8.869836400815512e-05	-8.256318783564365e-05	-8.900358652902396e-05	-8.284729844004746e-05
0.4066944328317112	0.001207306946914535	0.0012133697046093903	0.001265049560412	0.001270180488449823	0.0013000854569015534	0.001304540936005666	0.0013390926296131208	0.0013426993988465239	0.0014270055778950682	0.0014283374901084215	0.05695246324621221	0.05558960121155287	-8.824410318108988e-05	-8.263528335944459e-05	-8.854776851924262e-05	-8.291964766085624e-05
0.4091449713770379	0.0012071062270209462	0.0012131679827213052	0.0012648395091074147	0.0012699695863727103	0.001299869768443057	0.001304324505313325	0.0013388706868982456	0.0013424768492974215	0.0014267696218173715	0.0014281012860905338	0.05695276526009456	0.05558989548179459	-8.77917002238271e-05	-8.270700039589296e-05	-8.809381474705891e-05	-8.29916171355971e-05
0.411610275649843	0.001206905331415529	0.0012129660842729755	0.0012646292752167554	0.001269758500975662	0.0012996538933688286	0.0013041078873482835	0.0013386485532060237	0.001342254108205023	0.0014265334654019989	0.001427864881389983	0.05695306909549837	0.05559019152684562	-8.734115225267347e-05	-8.277833957978653e-05	-8.764172231906509e-05	-8.306320750148255e-05
0.41409043462106226	0.0012067042609990148	0.001212764010169852	0.0012644188596926758	0.0012695472332152336	0.0012994378326638466	0.001303891083098794	0.001338426229558146	0.001342031176593473	0.0014262971097561128	0.0014276282771140492	0.05695337476341987	0.055590489357420794	-8.689245633841658e-05	-8.284930155391668e-05	-8.719148829583467e-05	-8.313441940366317e-05
0.41658553779772634	0.001206503016670491	0.001212561761315734	0.0012642082634861586	0.001269335784046304	0.001299221587311406	0.0013036740935514206	0.0013382037169746123	0.001341808055485218	0.0014260605559851829	0.001427391474368313	0.056953682274922035	0.0555907889842989	-8.644560950699098e-05	-8.291988696998431e-05	-8.674310969281063e-05	-8.32052534961436e-05
0.41909567522619073	0.0012063015993273663	0.0012123593386127365	0.0012639974875464802	0.0012691241544220391	0.0012990051582930846	0.001303456919691003	0.0013379810164736961	0.001341584745900973	0.0014258238051929467	0.0014271544742566174	0.05695399164113528	0.05559109041832494	-8.600060873986681e-05	-8.299009648793376e-05	-8.629658348202618e-05	-8.327571044197679e-05
0.4216209374953856	0.0012061000098653651	0.0012121567429612783	0.0012637865328212032	0.001268912345293882	0.0012987885465887336	0.0013032395625006453	0.0013377581290719347	0.0013413612488597062	0.0014255868584814027	0.0014269172778810539	0.056954302873256576	0.055591393670408315	-8.555745097432732e-05	-8.305993077595275e-05	-8.585190658966235e-05	-8.334579091148764e-05
0.42416141574008476	0.001205898249178492	0.0012119539752600572	0.0012635754002561425	0.0012687003576115255	0.0012985717531764443	0.0013030220229616894	0.0013375350557840956	0.0013411375653786155	0.0014253497169507722	0.0014266798863419375	0.05695461598255152	0.055591698751525864	-8.51161331055783e-05	-8.312939051138835e-05	-8.540907589982272e-05	-8.341549558410488e-05
0.4267172016441951	0.0012056963181590215	0.0012117510364060297	0.001263364090795353	0.0012684881923228921	0.0012983547790325336	0.0013028043020536946	0.001337311797623162	0.0013409136964731045	0.0014251123816994874	0.0014264423007377812	0.0569549309803528	0.055592005672719484	-8.467665198474972e-05	-8.319847637874855e-05	-8.496808825347868e-05	-8.34848251474174e-05
0.42928838744406506	0.0012054942176974743	0.0012115479272943907	0.0012631526053811044	0.0012682758503741135	0.001298137625131521	0.0013025864007544146	0.001337088355600309	0.0013406896431567624	0.0014248748538241646	0.001426204522165277	0.056955247878061985	0.0555923144450988	-8.423900442172672e-05	-8.326718907136765e-05	-8.452894044963521e-05	-8.355378029745175e-05
0.43187506593181346	0.0012052919486825948	0.0012113446488185532	0.0012629409449538603	0.0012680633327095076	0.0012979202924461057	0.001302368320039777	0.0013368647307248802	0.00134046540644134	0.0014246371344195804	0.0014259665517192693	0.05695556668715039	0.05559262507984012	-8.380318718392843e-05	-8.333552928976862e-05	-8.409162924430391e-05	-8.362236173733995e-05
0.4344773304586784	0.0012050895120013384	0.0012111412018701315	0.001262729110452263	0.0012678506402715641	0.0012977027819471515	0.0013021500608838667	0.001336640924004373	0.0013402409873367355	0.0014243992245786571	0.0014257283904927408	0.05695588741915798	0.05559293758818753	-8.336919699819534e-05	-8.34034977433562e-05	-8.365615135330629e-05	-8.369057017879045e-05
0.4370952749383861	0.0012048869085388427	0.0012109375873389145	0.0012625171028131043	0.001267637774000915	0.0012974850946036566	0.001301931624258897	0.0013364169364444075	0.0013400163868509626	0.0014241611253924297	0.0014254900395767797	0.0569562100856946	0.0555932519814532	-8.293703055037294e-05	-8.34710951483908e-05	-8.322250345083049e-05	-8.375840634100573e-05
0.4397289938505404	0.0012046841391784196	0.0012107338061128584	0.0012623049229713178	0.0012674247348363273	0.001297267231382747	0.001301713011135201	0.001336192769048719	0.0013397916059901438	0.0014239228379500394	0.0014252515000605737	0.05695653469844045	0.05559356827101749	-8.250668448622767e-05	-8.353832222926516e-05	-8.2790682171624e-05	-8.382587095126515e-05
0.4423785822440318	0.0012044812048015217	0.0012105298590780512	0.0012620925718599448	0.0012672115237146672	0.0012970491932496407	0.0013014942224811963	0.001335968422819123	0.0013395666457584742	0.0014236843633386965	0.0014250127730313703	0.05695686126914641	0.05559388646832995	-8.207815541252939e-05	-8.360517971836567e-05	-8.23606841106328e-05	-8.389296474464736e-05
0.4450441357404687	0.001204278106287739	0.0012103257471187097	0.001261880050410129	0.0012669981415708957	0.0012968309811676425	0.0013012752592633807	0.0013357438987555087	0.0013393415071582156	0.0014234457026436735	0.0014247738595744729	0.056957189809634386	0.05559420658490934	-8.165143989549706e-05	-8.367166835407391e-05	-8.19325058221132e-05	-8.395968846192092e-05
0.44772575053762753	0.0012040748445147718	0.001210121471117154	0.0012616673595510896	0.0012667845893380438	0.0012966125960981176	0.001301056122446306	0.0013355191978558134	0.0013391161911896707	0.0014232068569482797	0.0014245347607732136	0.05695752033179791	0.05559452863234339	-8.122653446371308e-05	-8.373778888320915e-05	-8.150614382293475e-05	-8.402604285312476e-05
0.4504235234129248	0.0012038714203584128	0.0012099170319537875	0.001261454500210105	0.0012665708679471916	0.0012963940390004738	0.001300836812992557	0.001335294321116003	0.0013388906988511641	0.00142296782733384	0.0014242954777089333	0.05695785284760244	0.055594852622291455	-8.080343560817882e-05	-8.380354206016793e-05	-8.108159459208064e-05	-8.409202867548649e-05
0.4531375517269096	0.0012036678346925302	0.0012097124305070809	0.0012612414733124914	0.0012663569783274505	0.0012961753108321399	0.0013006173318627341	0.0013350692695300512	0.0013386650311390203	0.0014227286148796735	0.0014240560114609586	0.056958187369085624	0.05559517856648184	-8.038213978145414e-05	-8.386892864575834e-05	-8.06588545698983e-05	-8.41576466924232e-05
0.4558679334267773	0.0012034640883890528	0.0012095076676535566	0.0012610282797815898	0.0012661429214059488	0.0012959564125485537	0.0013003976800154385	0.0013348440440899268	0.0013384391890475526	0.0014224892206630836	0.0014238163631065917	0.05695852390835824	0.055595506476715316	-7.996264339954484e-05	-8.393394940825472e-05	-8.023792016001452e-05	-8.42228976751791e-05
0.45861476704990445	0.0012032601823179457	0.001209302744267765	0.001260814920538741	0.001265928698107807	0.0012957373451031352	0.0013001778584072463	0.0013346186457855666	0.0013382131735690335	0.001422249645759324	0.001423576533721079	0.05695886247760431	0.05559583636486242	-7.954494284181934e-05	-8.399860512267598e-05	-7.981878772958528e-05	-8.428778240174295e-05
0.4613781517274047	0.0012030561173472017	0.001209097661222276	0.0012606013965032765	0.0012657143093561278	0.0012955181094472783	0.001299957867992699	0.0013343930756048671	0.001337986985693688	0.0014220098912415963	0.0014233365243776059	0.05695920308908165	0.0555961682428665	-7.912903445103647e-05	-8.406289657064692e-05	-7.940145360890716e-05	-8.435230165684815e-05
0.4641581871877068	0.0012028518943428164	0.001208892419387653	0.0012603877085924928	0.0012654997560719713	0.0012952987065303245	0.0012997377097242783	0.0013341673345336567	0.0013377606264096669	0.0014217699581810172	0.001423096336147266	0.05695954575512161	0.05559650212274346	-7.871491453551038e-05	-8.412682454103648e-05	-7.898591409322142e-05	-8.441645623183391e-05
0.4669549737601532	0.0012026475141687786	0.0012086870196324434	0.0012601738577216412	0.0012652850391743442	0.0012950791372995513	0.001299517384552396	0.0013339414235556868	0.0013375340967030347	0.0014215298476466123	0.0014228559700990519	0.056959890488131	0.055596838016580954	-7.830257936755625e-05	-8.419038982901417e-05	-7.857216544235324e-05	-8.448024692517264e-05
0.46976861237862133	0.0012024429776870467	0.0012084814628231563	0.001259959844803904	0.0012650701595801762	0.001294859402700151	0.0012992968934253679	0.0013337153436526067	0.0013373073975577472	0.0014212895607052878	0.0014226154272998304	0.056960237300591354	0.05559717593654072	-7.78920251859605e-05	-8.425359323696591e-05	-7.816020388237699e-05	-8.454367454244216e-05
0.4725992045851658	0.0012022382857575355	0.001208275749824248	0.001259745670750381	0.0012648551182043064	0.0012946395036752142	0.0012990762372894022	0.0013334890958039492	0.0013370805299556356	0.0014210490984218184	0.0014223747088143283	0.05696058620505998	0.05559751589485749	-7.748324819464858e-05	-8.431643557274549e-05	-7.775002560378441e-05	-8.460673989410528e-05
0.4754468525336833	0.0012020334392381044	0.0012080698814981097	0.0012595313364700776	0.0012646399159594707	0.0012944194411657179	0.0012988554170885857	0.0013332626809871185	0.0013368534948763953	0.0014208084618588324	0.0014221338157051182	0.0569609372141695	0.05559785790384045	-7.70762445636286e-05	-8.437891765053496e-05	-7.734162676364953e-05	-8.466944379753594e-05
0.47831165899359906	0.0012018284389845356	0.0012078638587050472	0.0012593168428698817	0.0012644245537562796	0.0012941992161105043	0.0012986344337648614	0.0013330361001773672	0.0013366262932975614	0.0014205676520767908	0.0014218927490325954	0.05696129034062948	0.05559820197587264	-7.667101043132285e-05	-8.444104029184385e-05	-7.693500348740501e-05	-8.47317870776021e-05
0.4811937273535759	0.0012016232858505192	0.001207657682303264	0.001259102190854548	0.0012642090325032022	0.001293978829446264	0.0012984132882580119	0.0013328093543477806	0.0013363989261944943	0.001420326670133968	0.0014216515098549626	0.05696164559722684	0.05559854812341304	-7.626754190281915e-05	-8.450280432381607e-05	-7.65301518665662e-05	-8.479377056427873e-05
0.4840931616252451	0.0012014179806876409	0.0012074513531488509	0.0012588873813266879	0.0012639933531065552	0.001293758282107523	0.0012981919815056497	0.0013325824444692638	0.001336171394540366	0.0014200855170864418	0.0014214100992282163	0.056962002996825044	0.05559889635899487	-7.586583505081457e-05	-8.456421057903563e-05	-7.612706796017443e-05	-8.485539509317519e-05
0.4870100664469608	0.0012012125243453659	0.0012072448720957683	0.0012586724151867497	0.0012637775164704849	0.0012935375750266274	0.0012979705144431973	0.001332355371510525	0.0013359436993061443	0.0014198441939880745	0.0014211685182061301	0.05696236255236609	0.05559924669522806	-7.546588591697545e-05	-8.462525989669234e-05	-7.572574779671215e-05	-8.49166615068675e-05
0.4899445470875755	0.001201006917671022	0.0012070382399958298	0.0012584572933330039	0.0012635615234969496	0.0012933167091337245	0.0012977488880038701	0.0013321281364380565	0.0013357158414605728	0.0014196027018904954	0.0014209267678402348	0.05696272427686955	0.05559959914479848	-7.506769051207618e-05	-8.468595312205451e-05	-7.532618737302044e-05	-8.497757065373257e-05
0.49289670945023945	0.001200801161509786	0.001206831457698689	0.0012582420166615278	0.0012633453750857068	0.0012930956853567496	0.0012975271031186644	0.0013319007402161234	0.0013354878219701593	0.0014193610418430861	0.0014206848491798056	0.05696308818343487	0.055599953720469414	-7.467124481583265e-05	-8.474629110577503e-05	-7.492838265507618e-05	-8.503812338739314e-05
0.4958666600762229	0.00120059525670467	0.0012066245260518255	0.0012580265860661923	0.001263129072134299	0.0012928745046214116	0.0012973051607163407	0.0013316731838067457	0.0013352596417991593	0.0014191192148929656	0.0014204427632718481	0.05696345428523944	0.055600310435080326	-7.42765447778182e-05	-8.48062747036693e-05	-7.453232957865819e-05	-8.509832056716182e-05
0.4988545061487607	0.0012003892040965095	0.0012064174459005316	0.0012578110024386488	0.0012629126155380402	0.00129265316785118	0.0012970830617234123	0.0013314454681696889	0.0013350313019095644	0.0014188772220849787	0.0014202005111610826	0.056963822595542044	0.05560066930154907	-7.388358631818526e-05	-8.486590477777001e-05	-7.41380240497358e-05	-8.515816305793011e-05
0.5018603554969207	0.0012001830045239431	0.001206210218087895	0.0012575952666683103	0.0012626960061899977	0.0012924316759672654	0.001296860807064126	0.0013312175942624405	0.0013348028032610828	0.0014186350644616742	0.0014199580938899275	0.056964193127679794	0.05560103033287181	-7.349236532838699e-05	-8.492518219588296e-05	-7.374546194613418e-05	-8.521765173136187e-05
0.5048843165994948	0.0011999766588234044	0.0012060028434547846	0.0012573793796423402	0.0012624792449809773	0.0012922100298886094	0.001296638397660447	0.0013309895630402035	0.0013345741468111234	0.001418392743063295	0.001419715512498482	0.056964565895072504	0.05560139354212287	-7.310287767017809e-05	-8.49841078300606e-05	-7.335463911517515e-05	-8.527678746250711e-05
0.5079264985889148	0.0011997701678291084	0.0012057953228398464	0.001257163342245641	0.0012622623327995203	0.0012919882305318722	0.0012964158344320564	0.0013307613754558805	0.0013343453335147946	0.0014181502589277661	0.0014194727680245248	0.056964940911219765	0.055601758942456135	-7.271511917839035e-05	-8.504268255909997e-05	-7.296555137700778e-05	-8.533557113291068e-05
0.5109870112551897	0.0011995635323730303	0.0012055876570794737	0.0012569471553608319	0.001262045270531872	0.0012917662788114101	0.001296193118296319	0.0013305330324600536	0.0013341163643248706	0.0014179076130906715	0.0014192298615034807	0.0569653181897039	0.05560212654710509	-7.232908565962815e-05	-8.510090726637776e-05	-7.257819452449743e-05	-8.53940036300016e-05
0.5140659650498691	0.0011993567532849045	0.0012053798470078089	0.0012567308198682473	0.0012618280590619847	0.0012915441756392735	0.0012959702501682858	0.0013303045350009813	0.001333887240191795	0.001417664806585251	0.0014189867939684228	0.05696569774418855	0.05560249636938288	-7.194477289251822e-05	-8.515878283940626e-05	-7.219256432144938e-05	-8.54520858442065e-05
0.5171634710900281	0.0011991498313922038	0.001205171893456724	0.0012565143366459165	0.0012616106992714964	0.0012913219219251877	0.0012957472309606752	0.0013300758840245788	0.00133365796206366	0.0014174218404423827	0.0014187435664500534	0.05696607958842048	0.055602868422684096	-7.156217662962483e-05	-8.521631017177622e-05	-7.180865650582846e-05	-8.550981867244678e-05
0.5202796411622786	0.0011989427675201299	0.0012049637972558096	0.0012562977065695524	0.001261393192039721	0.0012910995185765404	0.0012955240615838577	0.0013298470804744072	0.0013334285308861948	0.0014171787156905702	0.0014185001799766914	0.056966463736230225	0.05560324272048354	-7.118129259728323e-05	-8.527349016188013e-05	-7.142646678956477e-05	-8.556720301683418e-05
0.5234145877268029	0.0011987355624915976	0.001204755559232359	0.0012560809305125376	0.0012611755382436309	0.001290876966498369	0.001295300742945845	0.0013296181252916571	0.0013331989476027492	0.0014169354333559263	0.0014182566355742559	0.05696685020153114	0.055603619276337814	-7.080211649584944e-05	-8.533032371305094e-05	-7.104599085827612e-05	-8.562423978381029e-05
0.5265684239214125	0.0011985282171272258	0.0012045471802113602	0.0012558640093459142	0.0012609577387578494	0.0012906542665933481	0.0012950772759522777	0.0013293890194151406	0.0013329692131542864	0.0014166919944621655	0.0014180129342662583	0.05696723899832128	0.05560399810388649	-7.04246440003109e-05	-8.538681173292373e-05	-7.066722437182316e-05	-8.568092988431308e-05
0.5297412635656308	0.0011983207322453263	0.0012043386610154831	0.001255646943938371	0.0012607397944546382	0.0012904314197617786	0.0012948536615064138	0.001329159763781277	0.0013327393284793682	0.00141644840003059	0.00141776907707379	0.056967630140683415	0.055604379216850436	-7.004887076042521e-05	-8.544295513387978e-05	-7.029016296528079e-05	-8.573727423433208e-05
0.5329332211648017	0.0011981131086618887	0.0012041300024650651	0.0012554297351562314	0.0012605217062038828	0.0012902084269015746	0.001294629900509115	0.0013289303593240816	0.0013325092945141424	0.0014162046510800773	0.0014175250650155056	0.05696802364278568	0.055604762629034264	-6.96747924018859e-05	-8.549875483312985e-05	-6.991480224941005e-05	-8.5793273754603e-05
0.5361444119142209	0.00119790534719057	0.001203921205378102	0.0012552123838634394	0.0012603034748730816	0.0012899852889082506	0.0012944059938588346	0.0013287008069751507	0.001332279112192331	0.0014159607486270663	0.0014172808991076158	0.05696841951888189	0.05560514835432609	-6.930240452598935e-05	-8.5554211751937e-05	-6.9541137810325e-05	-8.584892936958077e-05
0.5393749517032939	0.0011976974486426868	0.0012037122705702379	0.0012549948909215541	0.0012600851013273373	0.001289762006674914	0.0012941819424516104	0.0013284711076636565	0.0013320487824452219	0.0014157166936855522	0.001417036580363875	0.0569688177833123	0.05560553640669827	-6.893170271052296e-05	-8.560932681594968e-05	-6.91691652105475e-05	-8.590424200843882e-05
0.5426249571197181	0.0011974894138271988	0.0012035031988547502	0.0012547772571897332	0.0012598665864293423	0.0012895385810922492	0.0012939577471810474	0.0013282412623163299	0.0013318183062016528	0.0014154724872670688	0.0014167921097955692	0.05696921845050353	0.055605926800207366	-6.856268251070885e-05	-8.56641009560899e-05	-6.879887999028389e-05	-8.595921260576289e-05
0.5458945454536906	0.0011972812435506988	0.0012032939910425386	0.0012545594835247195	0.0012596479310393652	0.0012893150130485057	0.0012937334089383066	0.001328011271857448	0.0013315876843879998	0.0014152281303806769	0.0014165474884115005	0.05696962153497018	0.05560631954899538	-6.819533945831568e-05	-8.571853510611072e-05	-6.8430277665954e-05	-8.601384209866447e-05
0.5491838347021408	0.0011970729386174084	0.0012030846479421215	0.0012543415707808412	0.001259429136015249	0.0012890913034294962	0.0012935089286121033	0.0013277811372088338	0.0013313569179281741	0.001414983624032963	0.0014163027172179885	0.05697002705131447	0.0556067146672899	-6.782966906276888e-05	-8.577263020395631e-05	-6.806335373141237e-05	-8.606813142858494e-05
0.5524929435729888	0.0011968644998291609	0.0012028751703596179	0.0012541235198099908	0.0012592102022123929	0.0012888674531185756	0.0012932843070886863	0.0013275508592898353	0.0013311260077436043	0.0014147389692280195	0.0014160577972188483	0.05697043501422729	0.055607112169404754	-6.7465666813038e-05	-8.582638719342728e-05	-6.769810366030748e-05	-8.61220815429331e-05
0.55582199148943	0.0011966559279853873	0.0012026655590987349	0.0012539053314616138	0.0012589911304837385	0.0012886434629966318	0.0012930595452518268	0.0013273204390173124	0.001330894954753222	0.0014144941669674317	0.0014158127294153792	0.056970845438487634	0.05560751206974003	-6.710332817530529e-05	-8.587980702023934e-05	-6.733452290327846e-05	-8.61756933909219e-05
0.5591710985942444	0.0011964472238831206	0.0012024558149607702	0.0012536870065827106	0.0012587719216797734	0.0012884193339420854	0.0012928346439828214	0.0013270898773056427	0.001330663759873467	0.0014142492182502835	0.0014155675148063685	0.056971258338965255	0.055607914382783896	-6.674264859476975e-05	-8.593289063407727e-05	-6.697260688989792e-05	-8.622896792584434e-05
0.5625403857541326	0.0011962383883169713	0.001202245938744589	0.001253468546017814	0.0012585525766485072	0.0012881950668308685	0.0012926096041604661	0.0013268591750666956	0.0013304324240182607	0.001414004124073131	0.0014153221543880675	0.056971673730619295	0.05560831912311111	-6.6383623497146e-05	-8.59856389895941e-05	-6.661235103028185e-05	-8.628190610596165e-05
0.565929974564078	0.0011960294220791261	0.0012020359312466217	0.0012532499506089862	0.00125833309623547	0.0012879706625364205	0.001292384426661058	0.0013266283332098302	0.0013302009480990074	0.0014137588854300032	0.001415076649154189	0.056972091628499415	0.055608726305385534	-6.602624828766501e-05	-8.603805304457923e-05	-6.625375071375728e-05	-8.633450889253269e-05
0.569339987351735	0.0011958203259593333	0.00120182579326085	0.0012530312211958055	0.001258113481283697	0.0012877461219296758	0.0012921591123583771	0.0013263973526418831	0.0013299693330245778	0.0014135135033123858	0.0014148310000958945	0.05697251204774675	0.05560913594436016	-6.567051835137949e-05	-8.609013375981966e-05	-6.589680130961173e-05	-8.63867772500082e-05
0.5727705471818436	0.0011956111007449006	0.0012016155255788038	0.0012528123586153625	0.0012578937326337277	0.0012875214458790603	0.001291933662123688	0.0013261662342671631	0.001329737579701307	0.001413267978709221	0.0014145852082017912	0.05697293500359363	0.05560954805487611	-6.531642905466262e-05	-8.614188210040452e-05	-6.554149816842547e-05	-8.643871214703003e-05
0.5762217778606706	0.0011954017472206755	0.0012014051289895424	0.0012525933637022426	0.0012576738511235845	0.0012872966352504725	0.001291708076825716	0.0013259349789874358	0.0013295056890329753	0.001413022312606888	0.0014143392744579138	0.056973360511365714	0.05560996265186529	-6.496397574529134e-05	-8.619329903483686e-05	-6.518783662193273e-05	-8.649031455593148e-05
0.5796938039404782	0.0011951922661690476	0.0012011946042796567	0.0012523742372885264	0.0012574538375887767	0.0012870716909072848	0.0012914823573306527	0.001325703587701921	0.0013292736619208117	0.0014127765059892044	0.0014140931998477258	0.05697378858647979	0.05561037975035016	-6.46131537516692e-05	-8.624438553414548e-05	-6.483581198266086e-05	-8.654158545132185e-05
0.5831867507240184	0.0011949826583699326	0.0012009839522332515	0.0012521549802037742	0.0012572336928622825	0.0012868466137103292	0.0012912565045021377	0.001325472061307282	0.0013290414992634747	0.001412530559837412	0.001413846985352104	0.05697421924444805	0.05561079936544348	-6.42639583850746e-05	-8.629514257330051e-05	-6.448541954556797e-05	-8.659252581155741e-05
0.5867007442690553	0.0011947729246007672	0.0012007731736319435	0.0012519355932750212	0.001257013417774546	0.00128662140451789	0.001291030519201257	0.0013252404006976158	0.0013288092019570518	0.0014122844751301722	0.0014136006319493367	0.05697465250087512	0.05561122151235033	-6.391638493891127e-05	-8.634557113043617e-05	-6.413665458818163e-05	-8.664313661874146e-05
0.5902359113929144	0.001194563065636498	0.0012005622692548477	0.0012517160773267669	0.0012567930131534646	0.0012863960641856962	0.0012908044022865264	0.0013250086067644465	0.0013285767708950446	0.001412038252843555	0.001413354140615108	0.056975088371460994	0.05561164620636748	-6.357042868987417e-05	-8.639567218701738e-05	-6.3789512370932e-05	-8.669341885814141e-05
0.5937923796770596	0.0011943530822495748	0.0012003512398785711	0.0012514964331809676	0.0012565724798243832	0.0012861705935669101	0.0012905781546138904	0.0013247766803967155	0.001328344206968364	0.0014117918939510312	0.0014131075123224959	0.05697552687200015	0.055612073462883944	-6.322608489708892e-05	-8.644544672675725e-05	-6.344398813651342e-05	-8.674337351669004e-05
0.597370277471697	0.0011941429752099458	0.0012001400862772084	0.0012512766616570318	0.0012563518186100885	0.001285944993512128	0.001290351777036715	0.0013245446224807791	0.0013281115110653273	0.0014115453994234734	0.0014128607480419675	0.05697596801838343	0.05561250329738335	-6.28833488034164e-05	-8.649489573639424e-05	-6.310007711174404e-05	-8.679300158515035e-05
0.6009697339004076	0.0011939327452850457	0.0011999288092223298	0.0012510567635718086	0.0012561310303307977	0.0012857192648693635	0.001290125270405775	0.0013243124339003954	0.001327878684071642	0.0014112987702291381	0.0014126138487413652	0.056976411826597344	0.05561293572544155	-6.254221563636864e-05	-8.654402020619179e-05	-6.275777450781561e-05	-8.684230405769933e-05
0.6045908788648067	0.0011937223932397894	0.0011997174094829748	0.0012508367397395816	0.0012559101158041526	0.0012854934084840458	0.0012898986355692492	0.00132408011553672	0.0013276457268704045	0.0014110520073336663	0.0014123668153859044	0.05697685831272576	0.055613370762729784	-6.220268060794232e-05	-8.659282112916111e-05	-6.241707552012699e-05	-8.689128193084539e-05
0.6082338430492322	0.0011935119198365626	0.0011995058878256427	0.0012506165909720588	0.0012556890758452096	0.001285267425199006	0.0012896718733727117	0.0013238476682682942	0.0013274126403420882	0.0014108051117000693	0.0014121196489381615	0.0569773074929496	0.05561380842501376	-6.186473891450772e-05	-8.66412995007837e-05	-6.20779753283951e-05	-8.693993620356721e-05
0.611898757925461	0.0011933013258352205	0.0011992942450142908	0.0012503963180783724	0.0012554679112664383	0.0012850413158544804	0.0012894449846591292	0.0013236150929710469	0.0013271794253645434	0.0014105580842887326	0.001411872350358077	0.05697775938354797	0.05561424872815525	-6.152838573736386e-05	-8.668945631867819e-05	-6.174046909793174e-05	-8.698826787770231e-05
0.6155857557574533	0.0011930906119930742	0.0011990824818103219	0.0012501759218650653	0.0012552466228777097	0.001284815081288094	0.0012892179702688484	0.0013233823905182806	0.0013269460828129842	0.0014103109260574012	0.001411624920602939	0.0569782140008989	0.05561469168811117	-6.119361624412623e-05	-8.673729258354412e-05	-6.140455197942152e-05	-8.70362779574474e-05
0.6192949696061266	0.00119287977906489	0.001198870598972582	0.0012499554031360886	0.001255025211486293	0.001284588722334861	0.001288990831039596	0.0013231495617806695	0.0013267126135599878	0.00141006363796118	0.0014113773606273872	0.056978671361479535	0.055615137320936224	-6.086042558786642e-05	-8.678480929841248e-05	-6.107021910928268e-05	-8.708396744955271e-05
0.6230265333341571	0.0011926688278028773	0.0011986585972573501	0.0012497347626927928	0.0012548036778968455	0.001284362239827173	0.0012887635678064653	0.0013229166076262498	0.001326479018475483	0.0014098162209525236	0.0014111296713833982	0.0569791314818665	0.05561558564278184	-6.052880890866641e-05	-8.683200746906206e-05	-6.07374656112214e-05	-8.713133736387713e-05
0.6267805816108112	0.0011924577589566838	0.0011984464774183316	0.001249514001333921	0.0012545820229114067	0.0012841356345947956	0.0012885361814019133	0.0013226835289204145	0.0013262452984267447	0.0014095686759812308	0.0014108818538202833	0.05697959437873699	0.055616036669897104	-6.01987613325361e-05	-8.687888810290922e-05	-6.0406286594233416e-05	-8.717838871125094e-05
0.6305572499168048	0.001192246573273394	0.001198234240206659	0.0012492931198556075	0.0012543602473294004	0.0012839089074648648	0.00128830867265576	0.0013224503265259124	0.0013260114542783974	0.0014093210039944457	0.0014106339088846911	0.056980060068869735	0.05561649041863003	-5.987027797318967e-05	-8.692545220997938e-05	-6.007667715565712e-05	-8.722512250594616e-05
0.634356674549194	0.0011920352714975152	0.0011980218863708717	0.0012490721190513648	0.001254138351947611	0.0012836820592618749	0.0012880810423951685	0.0013222170013028349	0.0013257774868923912	0.0014090732059366437	0.0014103858375205838	0.05698052856914492	0.05561694690542786	-5.954335393207333e-05	-8.697170080307348e-05	-5.974863237984129e-05	-8.727153976437196e-05
0.6381789926262927	0.0011918238543709762	0.0011978094166569266	0.0012488509997120826	0.0012539163375601982	0.0012834550908076775	0.0012878532914446562	0.0013219835541086146	0.0013255433971280162	0.0014088252827496324	0.0014101376406692537	0.05698099989654466	0.05561740614683679	-5.921798429783798e-05	-8.701763489604719e-05	-5.942214733858919e-05	-8.731764150399224e-05
0.642024342092622	0.0011916123226331215	0.0011975968318081798	0.0012486297626260207	0.0012536942049586773	0.0012832280029214764	0.0012876254206260766	0.001321749985798021	0.001325309185841884	0.0014085772353725466	0.0014098893192693034	0.05698147406815488	0.05561786815950376	-5.889416414742166e-05	-8.706325550489336e-05	-5.909721709221327e-05	-8.736342874493541e-05
0.6458928617238878	0.0011914006770207073	0.0011973841325653896	0.0012484084085788076	0.0012534719549319214	0.001283000796419822	0.001287397430758624	0.001321516297223156	0.001325074853887931	0.0014083290647418452	0.0014096408742566516	0.056981951101163726	0.055618332960176944	-5.8571888547243045e-05	-8.710856364871344e-05	-5.877383668995151e-05	-8.740890250985567e-05
0.6497846911319898	0.0011911889182678887	0.0011971713196667012	0.0012481869383534252	0.0012532495882661486	0.0012827734721166007	0.0012871693226588167	0.0013212824892334424	0.001324840402117403	0.0014080807717912988	0.0014093923065645175	0.05698243101286475	0.05561880056570512	-5.82511525516749e-05	-8.715356034716404e-05	-5.8452001169467804e-05	-8.745406382260068e-05
0.6536999707700591	0.001190977047106226	0.001196958393847655	0.0012479653527302178	0.0012530271057449272	0.0012825460308230417	0.0012869410971405053	0.0013210485626756316	0.0013246058313788652	0.0014078323574520009	0.0014091436171234308	0.05698291382065596	0.055619270993040024	-5.7931951205097976e-05	-8.719824662245523e-05	-5.813170555804548e-05	-8.749891370921081e-05
0.6576388419375281	0.001190765064264666	0.001196745355841165	0.001247743652486872	0.0012528045081491583	0.0012823184733476976	0.0012867127550148546	0.001320814518393783	0.0013243711425181815	0.001407583822652346	0.001408894806861212	0.056983399542040306	0.05561974425923596	-5.761427954098508e-05	-8.724262349812939e-05	-5.7812944872170924e-05	-8.754345319683665e-05
0.661601446785229	0.0011905529704695536	0.0011965322063775335	0.0012475218383984292	0.001252581796257088	0.0012820908004964574	0.0012864842970903559	0.0013205803572292805	0.0013241363363785288	0.001407335168318046	0.0014086458767029898	0.05698388819462805	0.0556202203814503	-5.72981325834554e-05	-8.728669199967176e-05	-5.749571411869936e-05	-8.758768331479372e-05
0.6655879283205246	0.0011903407664446083	0.0011963189461844255	0.0012472999112372622	0.0012523589708442824	0.0012818630130725223	0.001286255724172803	0.0013203460800208045	0.0013239014138003724	0.0014070863953721058	0.0014083968275711727	0.056984379796134764	0.05562069937694484	-5.6983505346719365e-05	-8.733045315423293e-05	-5.7180008295021345e-05	-8.763160509436818e-05
0.6695984304124688	0.001190128452910938	0.0011961055759868824	0.0012470778717730891	0.0012521360326836425	0.0012816351118764215	0.0012860270370653054	0.0013201116876043505	0.0013236663756214806	0.0014068375047348407	0.0014081476603854685	0.05698487436438422	0.05562118126308544	-5.667039283543951e-05	-8.737390798990718e-05	-5.686582238870197e-05	-8.767521956765112e-05
0.6736330977969988	0.00118991603058702	0.0011958920965073044	0.0012468557207729546	0.001251912982545386	0.0012814070977059922	0.0012857982365682722	0.0013198771808132096	0.0013234312226769085	0.0014065884973238575	0.0014078983760628663	0.0569853719173086	0.055621666057344234	-5.635879004609046e-05	-8.741705753750884e-05	-5.655315137892414e-05	-8.771852776912059e-05
0.6776920760821589	0.001189703500188704	0.0011956785084654522	0.0012466334590012342	0.00125168982119705	0.0012811789713563842	0.0012855693234794148	0.0013196425604779713	0.0013231959557989993	0.0014063393740540594	0.0014076489755176392	0.056985872472947625	0.055622153777298185	-5.604869196601525e-05	-8.745990282796323e-05	-5.624199023582244e-05	-8.776153073358772e-05
0.6817755117533548	0.0011894908624292073	0.0011954648125784438	0.0012464110872196282	0.0012514665494034875	0.0012809507336200559	0.0012853402985937427	0.001319407827426522	0.001322960575817382	0.0014060901358376437	0.0014073994596613452	0.05698637604945182	0.05562264444063127	-5.5740093574174754e-05	-8.750244489375003e-05	-5.593233392126029e-05	-8.780422949752897e-05
0.6858835521786408	0.0011892781180191116	0.0011952510095607491	0.00124618860618716	0.0012512431679268623	0.0012807223852867693	0.0012851111627035585	0.0013191729824840394	0.0013227250835589686	0.0014058407835840986	0.0014071498294028193	0.05698688266508071	0.055623138065135115	-5.543298984203582e-05	-8.754468476912525e-05	-5.562417738935732e-05	-8.784662509900287e-05
0.6900163456140378	0.001189065267666356	0.0011950371001241843	0.0012459660166601683	0.001251019677526644	0.0012804939271435858	0.0012848819165984554	0.0013189380264729885	0.0013224894798479466	0.0014055913182001998	0.0014069000856481743	0.05698739233820482	0.055623634668708524	-5.5127375733488027e-05	-8.75866234896494e-05	-5.53175155867669e-05	-8.788871857765002e-05
0.6941740412088835	0.0011888523120762344	0.0011948230849779093	0.0012457433193923061	0.0012507960789596062	0.0012802653599748646	0.0012846525610653119	0.0013187029602131201	0.0013222537655057794	0.0014053417405900078	0.0014066502293007955	0.05698790508730659	0.055624134269359325	-5.4823246204566134e-05	-8.762826209088304e-05	-5.501234345245409e-05	-8.793051097305549e-05
0.6983567890112157	0.0011886392519513973	0.0011946089648284285	0.0012455205151345415	0.001250572372979826	0.001280036684562263	0.0012844230968882956	0.0013184677845214717	0.0013220179413512075	0.001405092051654873	0.0014064002612613475	0.056988420930979874	0.05562463688520466	-5.4520596205226424e-05	-8.76696016108014e-05	-5.470865591877816e-05	-8.797200332680277e-05
0.702564739973187	0.0011884260879918376	0.0011943947403795785	0.0012452976046351458	0.0012503485603386742	0.0012798079016847243	0.0012841935248488505	0.001318232500212356	0.001321782008200236	0.0014048422522934235	0.0014061501824277596	0.0569889398879313	0.05562514253447076	-5.421942067845853e-05	-8.771064308799037e-05	-5.440644791149252e-05	-8.801319668158558e-05
0.7067980459565127	0.0011882128208948995	0.0011941804123325353	0.0012450745886397004	0.0012501246417848208	0.0012795790121184864	0.0012839638457257036	0.0013179971080973703	0.001321545966866144	0.0014045923434015738	0.0014058999936952374	0.05698946197698133	0.05562565123549515	-5.3919714560479726e-05	-8.775138756098033e-05	-5.4105714349522716e-05	-8.805409208001436e-05
0.7110568597379514	0.0011879994513552682	0.0011939659813858033	0.0012448514678910884	0.0012499006180642267	0.0012793500166370735	0.0012837340602948582	0.0013177616089853866	0.001321309818159475	0.0014043423258725191	0.0014056496959562541	0.056989987217064574	0.05562616300672618	-5.362147278251128e-05	-8.779183607093843e-05	-5.380645014657626e-05	-8.809469056686448e-05
0.7153413350148182	0.0011877859800649665	0.0011937514482352155	0.0012446282431294912	0.001249676489920141	0.001279120916011291	0.0012835041693295903	0.0013175260036825491	0.0013210735628880357	0.001404092200596731	0.00140539929010055	0.056990515627229794	0.05562667786672432	-5.332469026947395e-05	-8.783198965853223e-05	-5.3508650210448705e-05	-8.813499318732765e-05
0.7196516264105322	0.001187572407713358	0.0011935368135739298	0.0012444049150923911	0.0012494522580931012	0.0012788917110092327	0.0012832741736004487	0.0013172902929922804	0.0013208372018568963	0.0014038419684619667	0.0014051487770151334	0.056991047226642874	0.05562719583416238	-5.302936194062635e-05	-8.787184936495662e-05	-5.3212309442912664e-05	-8.817500098629028e-05
0.7239878894801961	0.0011873587349871394	0.001193322078092432	0.0012441814845145667	0.0012492279233209341	0.0012786624023962707	0.0012830440738752572	0.0013170544777152712	0.0013206007358683926	0.0014035916303532586	0.0014048981575842843	0.056991582034583356	0.05562771692782677	-5.27354827109805e-05	-8.791141623318288e-05	-5.291742274113331e-05	-8.821471501019307e-05
0.7283502807162107	0.0011871449625703398	0.0011931072424785248	0.0012439579521280899	0.0012490034863387462	0.0012784329909350572	0.0012828138709191051	0.0013168185586494856	0.0013203641657221162	0.0014033411871529195	0.0014046474326895454	0.056992120070450326	0.055628241166617416	-5.2443047490885464e-05	-8.79506913068484e-05	-5.2623984998473317e-05	-8.82541363072531e-05
0.7327389575539218	0.0011869310911443156	0.0011928923074173271	0.0012437343186623212	0.0012487789478789237	0.0012782034773855186	0.001282583565494346	0.0013165825365901518	0.001320127492214916	0.0014030906397405373	0.001404396603209724	0.0569926613537595	0.055628768569549215	-5.2152051185638815e-05	-8.79896756293963e-05	-5.2331991102549935e-05	-8.829326592468822e-05
0.7371540783773028	0.0011867171213877541	0.0011926772735912784	0.001243510584843916	0.0012485543086711364	0.0012779738625048618	0.0012823531583606048	0.001316346412329771	0.0013198907161409024	0.001402839988992983	0.0014041456700208987	0.05699320590414481	0.0556292991557524	-5.1862488696236e-05	-8.802837024440846e-05	-5.2041435937122404e-05	-8.833210491021593e-05
0.74159580252467	0.0011865030539766675	0.001192462141680131	0.001243286751396818	0.0012483295694423312	0.0012777441470475683	0.0012821226502747684	0.0013161101866581097	0.0013196538382914413	0.001402589235784404	0.0014038946339964124	0.056993753741358844	0.05562983294447279	-5.1574354920702614e-05	-8.806677619724312e-05	-5.175231438250827e-05	-8.83706543129692e-05
0.746064290294433	0.0011862888895843905	0.0011922469123609484	0.0012430628190422555	0.00124810473091673	0.0012775143317653905	0.0012818920419909873	0.0013158738603622011	0.0013194168594551539	0.0014023383809862267	0.0014036434960068742	0.05699430488527546	0.055630369955073984	-5.1287644752928685e-05	-8.810489453253689e-05	-5.146462131508378e-05	-8.84089151815537e-05
0.7505597029508803	0.0011860746288815832	0.0011920315863081076	0.0012428387884987472	0.001247879793815834	0.0012772844174073587	0.0012816613342606766	0.0013156374342263466	0.0013191797804179193	0.0014020874254671602	0.0014033922569201647	0.05699485935588775	0.05563091020703575	-5.100235308350132e-05	-8.814272629550923e-05	-5.117835160808881e-05	-8.844688856537997e-05
0.7550822027299987	0.0011858602725362225	0.0011918161641932927	0.0012426146604820935	0.0012476547588584157	0.0012770544047197717	0.001281430527832511	0.0013154009090321109	0.00131894260196287	0.001401836370093191	0.0014031409176014293	0.05699541717331074	0.05563145371995688	-5.071847480073166e-05	-8.818027253254535e-05	-5.0893500132265235e-05	-8.848457551480227e-05
0.7596319528453285	0.0011856458212136053	0.001191600646685494	0.0012423904357053781	0.0012474296267605202	0.0012768242944461992	0.0012811996234524253	0.0013151642855583235	0.0013187053248703922	0.001401585215727586	0.0014028894789130818	0.0569959783577816	0.05563200051355514	-5.043600478962795e-05	-8.821753428922552e-05	-5.061006175494098e-05	-8.852197707909237e-05
0.7642091174938536	0.0011854312755763478	0.0011913850344510112	0.0012421661148789712	0.0012472043982354685	0.0012765940873274847	0.001280968621863619	0.0013149275645810822	0.00131846794991813	0.001401333963230899	0.0014026379417148094	0.05699654292965993	0.05563255060766728	-5.015493793281145e-05	-8.825451261137984e-05	-5.032803134133457e-05	-8.8559094308438e-05
0.7688138618619275	0.0011852166362843804	0.0011911693281534464	0.0012419416987105223	0.0012469790739938495	0.0012763637841017403	0.0012807375238065462	0.0013146907468737476	0.0013182304778809795	0.001401082613460963	0.0014023863068635671	0.05699711090942897	0.05563310402225115	-4.987526911096052e-05	-8.829120854533801e-05	-5.004740375472161e-05	-8.859592825324891e-05
0.7734463521312342	0.001185001903994951	0.0011909535284537081	0.0012417171879049644	0.0012467536547435267	0.0012761333855043503	0.0012805063300189263	0.0013144538332069482	0.0013179929095310946	0.0014008311672729	0.001402134575213586	0.05699768231769678	0.055633660777385546	-4.9596993203060435e-05	-8.83276231374297e-05	-4.976817385615728e-05	-8.863247996346302e-05
0.7781067554847866	0.0011847870793626194	0.0011907376360100052	0.001241492583164511	0.0012465281411896318	0.0012759028922679667	0.0012802750412357349	0.001314216824348576	0.0013177552456378817	0.0014005796255191147	0.001401882747616368	0.05699825717519528	0.05563422089327048	-4.93201050862091e-05	-8.83637574336793e-05	-4.949033650553103e-05	-8.866875048932354e-05
0.7827952401129585	0.0011845721630392627	0.001190521651477852	0.0012412678851886582	0.0012463025340345697	0.0012756723051225158	0.0012800436581892106	0.0013139797210637927	0.001317517486968007	0.001400327989049305	0.0014016308249206952	0.056998835502783216	0.055634784390229404	-4.904459963647745e-05	-8.839961248049977e-05	-4.921388656120573e-05	-8.870474088126801e-05
0.7875119752195561	0.0011843571556740663	0.0011903055755100608	0.0012410430946741802	0.0012460768339780117	0.0012754416247951897	0.0012798121816088481	0.001313742524115024	0.0013172796342853883	0.001400076258710454	0.0014013788079726222	0.05699941732144575	0.05563535128870845	-4.8770471728826204e-05	-8.843518932391548e-05	-4.893881888057283e-05	-8.874045218934534e-05
0.792257131027923	0.0011841420579135318	0.001190089408756748	0.001240818212315135	0.0012458510417169034	0.001275210852010456	0.0012795806122214072	0.0013135052342619666	0.001317041688351206	0.0013998244353468422	0.0014011266976154877	0.05700000265229519	0.05563592160927833	-4.8497716237438926e-05	-8.847048900983978e-05	-4.866512832030212e-05	-8.877588546349346e-05
0.7970308787870847	0.0011839268704014697	0.001189873151865327	0.0012405932388028583	0.0012456251579454564	0.0012749799874900497	0.0012793489507509036	0.0013132678522615833	0.0013168036499238936	0.0013995725198000396	0.0014008744946899085	0.057000591516572476	0.055636495372634334	-4.8226328035944066e-05	-8.8505512583964e-05	-4.8392809736341746e-05	-8.881104175331722e-05
0.8018333907779276	0.0011837115937790058	0.0011896568054805164	0.0012403681748259718	0.0012453991833551586	0.0012747490319529819	0.0012791171979186207	0.0013130303788681113	0.0013165655197591502	0.00139932051290892	0.001400622200033791	0.057001183935646745	0.05563707259959715	-4.795630199774803e-05	-8.854026109178514e-05	-4.8121857984612104e-05	-8.884592210836595e-05
0.8066648403194178	0.0011834962286845713	0.0011894403702443284	0.001240143021070372	0.0012451731186347615	0.0012745179861155316	0.001278885354443097	0.0013127928148330532	0.0013163272986099288	0.001399068415509649	0.001400369814482322	0.057001779931017516	0.055637653311114865	-4.7687632996396e-05	-8.857473557838391e-05	-4.785226792111685e-05	-8.888052757793918e-05
0.8115254017748545	0.0011832807757539163	0.001189223846796082	0.0012399177782192452	0.0012449469644702962	0.001274286850691258	0.0012786534210401418	0.0013125551609051915	0.001316088987226451	0.0013988162284357029	0.0014001173388679842	0.05700237952431426	0.05563823752826087	-4.7420315905488675e-05	-8.860893708870221e-05	-4.758403440188741e-05	-8.891485921067033e-05
0.8164152505581643	0.0011830652356200927	0.0011890072357723888	0.0012396924469530517	0.001244720721545057	0.0012740556263909867	0.0012784213984228204	0.0013123174178305747	0.0013158505863561953	0.0013985639525178537	0.0013998647740205452	0.05700298273729815	0.05563882527223869	-4.715434559948717e-05	-8.86428666671546e-05	-4.731715228370459e-05	-8.894891805519278e-05
0.8213345631402307	0.0011828496089134736	0.0011887905378071672	0.0012394670279495432	0.0012444943905396185	0.0012738243139228272	0.0012781892873014716	0.0013120795863525356	0.0013156120967439116	0.001398311588584191	0.0013996121207670747	0.05700358959186226	0.055639416564378825	-4.688971695299138e-05	-8.86765253570454e-05	-4.7051616423737785e-05	-8.898270515891871e-05
0.8262835170552626	0.0011826338962617363	0.0011885737535316315	0.00123924152188375	0.0012442679721318245	0.001273592913992161	0.0012779570883836946	0.001311841667211679	0.0013153735191316128	0.0013980591374601096	0.0013993593799319368	0.05700420011003274	0.05564001142614226	-4.662642484246082e-05	-8.870991420262264e-05	-4.678742168079397e-05	-8.901622157000966e-05
0.8312622909072027	0.001182418098289873	0.0011883568835742977	0.0012390159294279894	0.0012440414669967943	0.0012733614273016491	0.001277724802374359	0.0013116036611458908	0.0013151348542585813	0.0013978065999683213	0.0013991065523367976	0.05700481431396926	0.0556406098791197	-4.636446414493789e-05	-8.874303424644125e-05	-4.652456291437401e-05	-8.90494683349341e-05
0.8362710643761712	0.0011822022156201878	0.001188139928560984	0.0012387902512518653	0.0012438148758069235	0.0012731298545512334	0.001277492429975604	0.00131136556889034	0.0013148961028613716	0.0013975539769288557	0.0013988536388006292	0.057005432225966435	0.05564121194503324	-4.610382973910254e-05	-8.877588653055657e-05	-4.626303498572737e-05	-8.908244650007724e-05
0.8413100182249524	0.0011819862488722979	0.0011879228891148086	0.0012385644880222675	0.001243588199231883	0.0012728981964381368	0.001277259971886839	0.0013111273911774778	0.0013146572656738097	0.0013973012691590636	0.0013986006401397102	0.05700605386845396	0.05564181764573695	-4.584451650560539e-05	-8.880847209680187e-05	-4.6002832757741086e-05	-8.911515711085283e-05
0.8463793343055166	0.0011817701986631339	0.0011877057658561936	0.0012383386404033758	0.0012433614379386236	0.0012726664536568649	0.0012770274288047478	0.001310889128737042	0.001314418343426998	0.0013970484774736224	0.0013983475571676335	0.057006679263997675	0.055642427003217164	-4.5586519326776265e-05	-8.884079198595574e-05	-4.5743951095369995e-05	-8.914760121248033e-05
0.8514791955655843	0.0011815540656069407	0.0011874885594028637	0.00123811270905666	0.0012431345925913743	0.00127243462689921	0.0012767948014232864	0.0013106507822960598	0.0013141793368493162	0.001396795602684538	0.0013980943906953067	0.057007308435300524	0.055643040039594374	-4.532983308722094e-05	-8.887284723807509e-05	-4.548638486570611e-05	-8.917977984912451e-05
0.8566097860552276	0.0011813378503152784	0.0011872712703698471	0.0012378866946408807	0.0012429076638516457	0.001272202716854251	0.00127656209043369	0.0013104123525788482	0.0013139402466664245	0.0013965426456011502	0.0013978411415309577	0.05700794140520323	0.055643656777122935	-4.50744526740432e-05	-8.890463889268951e-05	-4.523012893815903e-05	-8.921169406383989e-05
0.861771290933513	0.0011811215533970242	0.001187053899369478	0.0012376605978120924	0.0012426806523782312	0.0012719707242083555	0.0012763292965244717	0.001310173840307019	0.0013137010736012662	0.001396289607030136	0.0013975878104801386	0.05700857819668546	0.055644277238192534	-4.482037297688646e-05	-8.893616798816284e-05	-4.49751781850527e-05	-8.92433448994312e-05
0.8669638964751838	0.001180905175458372	0.001186836447011397	0.0012374344192236453	0.0012424535588272093	0.0012717386496451843	0.0012760964203814256	0.0013099352461994817	0.0013134618183740703	0.0013960364877755155	0.0013973343983457297	0.05700921883286647	0.05564490144532857	-4.4567588888363985e-05	-8.89674355623038e-05	-4.472152748132008e-05	-8.927473339750969e-05
0.8721877900773816	0.0011806887171028342	0.0011866189139025517	0.001237208159526185	0.0012422263838519443	0.0012715064938456902	0.0012758634626876299	0.0013096965709724433	0.0013132224817023546	0.0013957832886386534	0.0013970809059279444	0.057009863337005834	0.055645529421193496	-4.431609530390623e-05	-8.899844265147783e-05	-4.446917170503051e-05	-8.930586059860413e-05
0.877443160266411	0.0011804721789312445	0.0011864013006471993	0.0012369818193676593	0.0012419991281030897	0.001271274257488126	0.001275630424123449	0.0013094578153394162	0.0013129830643009294	0.001395530010418269	0.0013968273340243338	0.05701051173250383	0.05564616118858749	-4.406588712274617e-05	-8.90291902917173e-05	-4.421810573786156e-05	-8.933672754277144e-05
0.8827301967045416	0.001180255561541755	0.001186183607846905	0.001236755399393312	0.001241771792228588	0.001271041941248038	0.0012753973053665339	0.0013092189800112152	0.001312743566881898	0.0013952766539104316	0.001396573683429789	0.05701116404290412	0.05564679677044916	-4.381695924728091e-05	-8.905967951799987e-05	-4.396832446471044e-05	-8.936733526881957e-05
0.8880490901968541	0.0011800388655298433	0.0011859658361005484	0.0012365289002456946	0.0012415443768736764	0.0012708095457982793	0.001275164107091829	0.0013089800656959675	0.001312503990154664	0.001395023219908576	0.0013963199549365498	0.057011820291892404	0.055647436189856285	-4.356930658344638e-05	-8.90899113633048e-05	-4.3719822774263006e-05	-8.93976848141409e-05
0.8934000326981257	0.0011798220914883107	0.0011857479860043212	0.0012363023225646628	0.0012413168826808868	0.0012705770718090057	0.0012749308299715718	0.001308741073099112	0.0013122643348259318	0.0013947697092035012	0.0013960661493342076	0.05701248050329865	0.05564807947002656	-4.332292404182758e-05	-8.911988686099992e-05	-4.347259555938232e-05	-8.942777721579476e-05
0.8987832173197573	0.0011796052400072823	0.001185530058151729	0.001236075666987378	0.0012410893102900457	0.001270344519947678	0.0012746974746752954	0.0013085020029234007	0.0013120246015997092	0.0013945161225833744	0.0013958122674097074	0.057013144701097106	0.05564872663431997	-4.30778065363957e-05	-8.91496070421216e-05	-4.322663771678947e-05	-8.94576135090086e-05
0.904198838336744	0.0011793883116742153	0.0011853120531335971	0.0012358489341483163	0.001240861660338285	0.0012701118908790728	0.0012744640418698358	0.0013082628558689108	0.0013117847911773169	0.0013942624608337438	0.0013955583099473617	0.05701381290940849	0.05564937770623702	-4.2833948985826487e-05	-8.917907293692906e-05	-4.29819441476742e-05	-8.948719472798294e-05
0.9096470911946843	0.0011791713070738918	0.0011850939715380663	0.0012356221246792626	0.0012406339334600338	0.0012698791852652745	0.0012742305322193295	0.0013080236326330381	0.0013115449042573832	0.0013940087247375336	0.001395304277728844	0.05701448515249981	0.055650032709421614	-4.2591346313125555e-05	-8.920828557409943e-05	-4.2738509757653254e-05	-8.951652190536397e-05
0.915128172516836	0.0011789542267884325	0.0011848758139506035	0.001235395239209324	0.0012404061302870334	0.0012696464037656918	0.001273996946385224	0.0013077843339105123	0.0013113049415358596	0.0013937549150750625	0.0013950501715332094	0.05701516145478515	0.055650691667661324	-4.234999344647494e-05	-8.923724598192129e-05	-4.249632945758919e-05	-8.954559607368684e-05
0.9206422801112097	0.0011787370713972828	0.00118465758095399	0.0012351682783649177	0.0012401782514483248	0.0012694135470370442	0.001273763285026268	0.0013075449603933847	0.0013110649037060087	0.0013935010326240316	0.0013947959921368797	0.05701584184082674	0.055651354604888015	-4.210988531890003e-05	-8.926595518715663e-05	-4.225539816303525e-05	-8.957441826359935e-05
0.9261896129777101	0.001178519841477231	0.0011844392731283403	0.0012349412427697891	0.0012399502975702673	0.0012691806157333822	0.0012735295487985316	0.001307305512771051	0.0013108247914584256	0.0013932470781595479	0.00139454174031367	0.05701652633533723	0.05565202154517926	-4.187101686801975e-05	-8.92944142141805e-05	-4.201571079430477e-05	-8.960298950330681e-05
0.931770371315315	0.0011783025376024018	0.0011842208910510918	0.0012347141330450058	0.0012397222692765318	0.0012689476105060807	0.001273295738355398	0.0013070659917302422	0.0013105846054810306	0.0013929930524541208	0.0013942874168347817	0.057017214963178124	0.055652692512758534	-4.1633383037378846e-05	-8.932262408711811e-05	-4.1777262277581384e-05	-8.963131082112552e-05
0.9373847565293029	0.0011780851603442593	0.001184002435297014	0.0012344869498089636	0.0012394941671881065	0.001268714532003846	0.0012730618543475714	0.0013068263979550355	0.0013103443464590782	0.00139273895627767	0.0013940330224688133	0.05701790774936332	0.055653367531997504	-4.139697877587889e-05	-8.935058582831834e-05	-4.1540047544530445e-05	-8.965938324359546e-05
0.9430329712385201	0.0011778677102716104	0.0011837839064382048	0.0012342596936773882	0.0012392659919232992	0.001268481380872718	0.0012728278974230788	0.0013065867321268537	0.0013101040150751576	0.0013924847903975296	0.0013937785579817624	0.057018604719057286	0.05565404662741483	-4.1161799038125224e-05	-8.937830045877004e-05	-4.130406153247945e-05	-8.96872077955635e-05
0.9487152192826929	0.0011776501879506088	0.0011835653050441004	0.0012340323652633403	0.0012390377440977436	0.001268248157756076	0.0012725938682272768	0.0013063469949244747	0.001309863612009202	0.0013922305555784584	0.0013935240241370371	0.05701930589757875	0.05565472982367808	-4.092783878448247e-05	-8.940576899768571e-05	-4.106929918443192e-05	-8.971478550018341e-05
0.9544317057297852	0.001177432593944755	0.0011833466316814724	0.0012338049651772186	0.0012388094243243992	0.0012680148632946418	0.0012723597674028533	0.0013061071870240336	0.0013096231379384916	0.0013919762525826439	0.0013932694216954597	0.05702001131039939	0.055655417145606276	-4.06950929816019e-05	-8.943299246313985e-05	-4.083575544978901e-05	-8.974211737949878e-05
0.9601826368833979	0.0011772149288149006	0.0011831278869144327	0.0012335774940267618	0.0012385810332135566	0.0012677814981264825	0.0012721255955898325	0.0013058673090990268	0.0013093825935376559	0.0013917218821697089	0.0013930147514152726	0.05702072098314601	0.055656108618167936	-4.046355660235201e-05	-8.945997187154164e-05	-4.060342528421079e-05	-8.976920445397107e-05
0.9659682202902156	0.00117699719311925	0.001182909071304435	0.001233349952417053	0.0012383525713728402	0.0012675480628870155	0.0012718913534255768	0.0013056273618203185	0.0013091419794786802	0.0013914674450967177	0.0013927600140521443	0.05702143494160197	0.05565680426648346	-4.0233224625818576e-05	-8.948670823744065e-05	-4.037230364964395e-05	-8.97960477423132e-05
0.9717886647474951	0.001176779387413364	0.0011826901854102801	0.0012331223409505244	0.0012381240394072133	0.0012673145582090149	0.0012716570415447954	0.0013053873458561446	0.0013089012964309125	0.0013912129421181838	0.0013925052103591802	0.05702215321170615	0.055657504115826456	-4.000409203779032e-05	-8.951320257361006e-05	-4.0142385514668755e-05	-8.98226482612674e-05
0.9776441803106027	0.0011765615122501633	0.0011824712297881163	0.0012328946602269608	0.0012378954379189816	0.0012670809847226128	0.0012714226605795448	0.0013051472618721186	0.0013086605450610665	0.0013909583739860774	0.001392250341086925	0.05702287581955563	0.05565820819162408	-3.977615383088384e-05	-8.95394558916296e-05	-3.99136658546656e-05	-8.984900702624365e-05
0.9835349783005937	0.0011763435681799307	0.0011822522049914441	0.001232666910843502	0.0012376667675077953	0.001266847343055305	0.001271188211159236	0.0013049071105312368	0.0013084197260332258	0.0013907037414498315	0.0013919954069833717	0.057023602791406794	0.055658916519457605	-3.954940500489057e-05	-8.956546920174668e-05	-3.968613965227297e-05	-8.987512505145845e-05
0.9894612713118381	0.0011761255557503107	0.0011820331115711161	0.0012324390933946456	0.001237438028770652	0.0012666136338319524	0.0012709536939106336	0.0013046668924938788	0.001308178840008849	0.0013904490452563449	0.0013917404087939644	0.05702433415367452	0.05565962912506478	-3.93238405662355e-05	-8.959124351143322e-05	-3.945980189695719e-05	-8.990100334863027e-05
0.9954232732196957	0.0011759074755063213	0.001181813950075346	0.0012322112084722572	0.0012372092223019077	0.001266379857674794	0.0012707191094578696	0.0013044266084178222	0.0013079378876467791	0.0013901942861499982	0.0013914853472616145	0.05702506993293467	0.05566034603433841	-3.909945552882377e-05	-8.961677982688432e-05	-3.923464758547046e-05	-8.992664292789554e-05
1.0014211991882311	0.0011756893279903468	0.0011815947210497045	0.0012319832566655647	0.0012369803486932706	0.00126614601520344	0.001270484458422437	0.001304186258958238	0.0013076968696032426	0.0013899394648726523	0.001391230223126697	0.057025810155925775	0.05566106727333041	-3.8876244914165525e-05	-8.96420791526853e-05	-3.9010671722128354e-05	-8.995204479758656e-05
1.0074552656779823	0.0011754711137421515	0.001181375425037132	0.0012317552385611742	0.0012367514085338158	0.0012659121070348876	0.001270249741423207	0.0013039458447677052	0.0013074557865318625	0.0013896845821636643	0.0013909750371270686	0.05702655484954722	0.05566179286825002	-3.865420375107065e-05	-8.966714249114549e-05	-3.87878693188376e-05	-8.997720996409275e-05
1.013525690453769	0.001175252833298872	0.0011811560625779296	0.0012315271547430617	0.0012365224024099798	0.0012656781337835167	0.0012700149590764208	0.001303705366496207	0.0013072146390836546	0.0013894296387598833	0.0013907197899980636	0.0570273040408634	0.05566252284546598	-3.843332707650915e-05	-8.969197084351954e-05	-3.856623539555404e-05	-9.000213943291535e-05
1.0196326925925556	0.0011750344871950297	0.0011809366342097742	0.0012312990057925868	0.001236293330905572	0.0012654440960611006	0.0012697801119957036	0.0013034648247911434	0.0013069734279070409	0.0013891746353956705	0.0013904644824725113	0.05702805775710233	0.05566325723150728	-3.821360993486178e-05	-8.971656520814775e-05	-3.834576497963038e-05	-9.002683420600288e-05
1.0257764924913542	0.0011748160759625307	0.0011807171404677158	0.001231070792288494	0.001236064194601776	0.0012652099944768095	0.0012695452007920674	0.0013032242202973365	0.0013067321536478532	0.0013889195728029	0.001390209115280739	0.05702881602565859	0.055663996053065046	-3.7995047378711067e-05	-8.97409265816218e-05	-3.812645310671825e-05	-9.005129528416589e-05
1.0319573118751795	0.0011745976001306703	0.001180497581884184	0.0012308425148069178	0.0012358349940771556	0.0012649758296372168	0.0012693102260739166	0.0013029835536570342	0.0013064908169493391	0.0013886644517109683	0.0013899536891505816	0.05702957887409265	0.05566473933699248	-3.777763446903559e-05	-8.976505595895135e-05	-3.7908294820837574e-05	-9.007552366627203e-05
1.0381753738050519	0.0011743790602261341	0.0011802779589889885	0.0012306141739213846	0.0012356057299076576	0.0012647416021463	0.0012690751884470498	0.0013027428255099152	0.001306249418452165	0.0013884092728468017	0.0013896982048073876	0.05703034633013287	0.05566548711030524	-3.7561366275348784e-05	-8.978895433384149e-05	-3.7691285174640266e-05	-9.009952035002322e-05
1.0444309026860459	0.0011741604567730025	0.0011800582723093225	0.001230385770202818	0.0012353764026666139	0.001264507312605448	0.001268840088514666	0.0013025020364930949	0.0013060079587944222	0.001388154036934861	0.0013894426629740238	0.0570311184216762	0.055666239400184225	-3.7346237875143795e-05	-8.981262269630585e-05	-3.7475419228771845e-05	-9.012328632954092e-05
1.05072412427539	0.0011739417902927594	0.0011798385223697738	0.0012301573042195495	0.0012351470129247566	0.0012642729616134723	0.0012686049268773763	0.001302261187241138	0.001305766438611642	0.0013878987446971594	0.0013891870643708952	0.05703189517678935	0.0556669962339754	-3.713224435467066e-05	-8.983606203516459e-05	-3.72606920525792e-05	-9.014682259733675e-05
1.057055265690613	0.0011737230613042887	0.0011796187096923191	0.001229928776537314	0.0012349175612502092	0.0012640385497666023	0.001268369704133201	0.001302020278386056	0.001305524858536789	0.0013876433968532604	0.0013889314097159384	0.05703267662371007	0.055667757639191275	-3.6919380809519176e-05	-8.985927333790555e-05	-3.704709872483225e-05	-9.017013014497866e-05
1.0634245554177415	0.0011735042703238817	0.001179398834796332	0.0012297001877192596	0.0012346880482084998	0.0012638040776584967	0.0012681344208775773	0.0013017793105573174	0.0013052832192002736	0.0013873879941202888	0.0013886756997246385	0.057033462790847894	0.055668523643511214	-3.670764234357804e-05	-8.988225758876922e-05	-3.683463433275247e-05	-9.019320996075941e-05
1.0698322233195456	0.0011732854178652418	0.0011791788981985896	0.001229471538325954	0.0012344584743625652	0.0012635695458802492	0.0012678990777033688	0.0013015382843818537	0.0013050415212299614	0.0013871325372129435	0.0013884199351100375	0.057034253706783826	0.05566929427478409	-3.649702406996469e-05	-8.990501576980336e-05	-3.6623293972581905e-05	-9.021606303066809e-05
1.0762785006438331	0.0011730665044394888	0.0011789589004132736	0.0012292428289153864	0.0012342288402727552	0.0012633349550203938	0.0012676636752008673	0.001301297200484069	0.001304799765251174	0.0013868770268435028	0.0013881641165827392	0.05703504940027529	0.0556700695610265	-3.62875211110808e-05	-8.992754886180676e-05	-3.6413072750152153e-05	-9.023869033933374e-05
1.0827636200317978	0.0011728475305551585	0.001178738841951973	0.0012290140600429728	0.001233999146496835	0.0012631003056649069	0.0012674282139577984	0.0013010560594858397	0.001304557951886698	0.00138662146372183	0.0013879082448509193	0.057035849900252684	0.05567084953042741	-3.6079128598806576e-05	-8.994985784310794e-05	-3.620396578046803e-05	-9.026109286891515e-05
1.089287815526412	0.0011726284967182121	0.001178518723323691	0.0012287852322615622	0.0012337693935899937	0.0012628655983972176	0.0012671926945593299	0.0013008148620065262	0.0013043160817567908	0.0013863658485553877	0.0013876523206203333	0.05703665523582348	0.05567163421134614	-3.5871841674139926e-05	-8.997194368912109e-05	-3.599596818798512e-05	-9.028327159904537e-05
1.0958513225808764	0.0011724094034320381	0.001178298545034849	0.001228556346121442	0.001233539582104849	0.0012626308337982117	0.0012669571175880747	0.0013005736086629783	0.0013040741554791887	0.001386110182049243	0.001387396344594328	0.057037465436271535	0.05567242363231473	-3.5665655487779335e-05	-8.999380737340079e-05	-3.578907510685958e-05	-9.030522750727576e-05
1.1024543780671139	0.0011721902511974585	0.0011780783075892903	0.001228327402170344	0.001233309712591452	0.0012623960124462398	0.0012667214836241006	0.0013003323000695438	0.0013038321736691132	0.0013858544649060795	0.0013871403174738467	0.05703828053105968	0.05567321782203922	-3.546056520030427e-05	-9.001544986772525e-05	-3.558328168085101e-05	-9.032696156871522e-05
1.1090972202843215	0.001171971040512727	0.0011778580114882847	0.0012280984009534442	0.001233079785597292	0.001262161134917116	0.0012664857932449321	0.0013000909368380692	0.001303590136939277	0.0013855986978261999	0.0013868842399574414	0.05703910054983004	0.055674016809400276	-3.52565659822307e-05	-9.00368721414857e-05	-3.537858306404407e-05	-9.03484747570571e-05
1.115780088967567	0.0011717517718735405	0.0011776376572305287	0.0012278693430133746	0.0012328498016672992	0.0012619262017841328	0.001266250047025556	0.0012998495195779122	0.0013033480458998878	0.0013853428815075416	0.0013866281127412742	0.05703992552240444	0.05567482062345444	-3.505365301351149e-05	-9.00580751606872e-05	-3.517497442005746e-05	-9.036976804269181e-05
1.1225032252964444	0.0011715324457730416	0.001177417245312159	0.0012276402288902278	0.0012326197613438585	0.0012616912136180639	0.001266014245538434	0.0012996080488959503	0.001303105901158663	0.0013850870166456845	0.0013863719365191393	0.05704075547878735	0.05567562929343411	-3.485182148461885e-05	-9.007905988994702e-05	-3.497245092268231e-05	-9.039084239365058e-05
1.1292668719037753	0.0011713130627018199	0.0011771967762267484	0.0012274110591215584	0.001232389665166805	0.0012614561709871682	0.001265778389353501	0.0012993665253965797	0.0013028637033208304	0.0013848311039338574	0.0013861157119824604	0.05704159044916449	0.05567644284875184	-3.4651066596308455e-05	-9.009982729174526e-05	-3.477100775624298e-05	-9.041169877632704e-05
1.1360712728843656	0.001171093623147919	0.001176976250465314	0.0012271818342423912	0.0012321595136734363	0.001261221074457197	0.0012655424790381762	0.00129912494968173	0.0013026214529891361	0.001384575144062948	0.0013858594398203044	0.057042430463907	0.05567726131899701	-3.44513835591892e-05	-9.012037832517583e-05	-3.457064011493094e-05	-9.043233815367313e-05
1.1429166738038161	0.0011708741275968438	0.0011767556685163248	0.0012269525547852305	0.0012319293073985178	0.0012609859245914057	0.0012653065151573707	0.0012988833223508706	0.0013023791507638567	0.0013843191377215188	0.0013856031207193952	0.0570432755535695	0.0556780847339404	-3.42527675945975e-05	-9.01407139473065e-05	-3.4371343203790095e-05	-9.04527614869477e-05
1.1498033217073829	0.001170654576531558	0.0011765350308656978	0.0012267232212800567	0.0012316990468742826	0.0012607507219505505	0.0012650704982734868	0.001298641644001012	0.0013021367972427973	0.0013840630855958041	0.0013853467553641128	0.057044125748893344	0.05567891312353352	-3.4055213934611195e-05	-9.016083511337314e-05	-3.4173112238453096e-05	-9.047296973516139e-05
1.1567314651288954	0.0011704349704324958	0.0011763143379968123	0.0012264938342543402	0.0012314687326304445	0.0012605154670929026	0.001264834428946432	0.0012983999152267201	0.001301894393021308	0.0013838069883697313	0.0013850903444365117	0.05704498108080753	0.05567974651791062	-3.385871782160543e-05	-9.018074277547528e-05	-3.397594244503033e-05	-9.049296385416072e-05
1.1637013540997225	0.001170215309777561	0.0011760935903905071	0.0012262643942330428	0.0012312383651941977	0.0012602801605742504	0.0012645983077336207	0.0012981581366201182	0.0013016519386922843	0.0013835508467249225	0.001384833888616326	0.05704584158042826	0.05568058494738924	-3.366327450891882e-05	-9.020043788351972e-05	-3.37798290606095e-05	-9.051274479787708e-05
1.1707132401577995	0.0011699955950421372	0.0011758727885250906	0.0012260349017386258	0.0012310079450902278	0.0012600448029479088	0.0012643621351899833	0.0012979163087708987	0.0013014094348461798	0.0013832946613407102	0.0013845773885809804	0.057046707279062144	0.0556814284424719	-3.346887926054809e-05	-9.021992138433244e-05	-3.3584767332908716e-05	-9.053231351691116e-05
1.177767376356704	0.0011697758266990884	0.0011756519328763432	0.0012258053572910556	0.001230777472840715	0.0012598093947647252	0.0012641259118679733	0.001297674432266329	0.001301166882071011	0.001383038432894144	0.0013843208450056022	0.05704757820820606	0.055682277033846116	-3.327552735155059e-05	-9.02391942224634e-05	-3.33907525208732e-05	-9.055167095992078e-05
1.1848640172747877	0.0011695560052187668	0.0011754310239175233	0.0012255757614078088	0.001230546948965341	0.0012595739365730857	0.0012638896383175718	0.001297432507691259	0.0013009242809523655	0.0013827821620600003	0.001384064258563027	0.05704845439954917	0.05568313075238695	-3.308321406830794e-05	-9.025825734074178e-05	-3.319777989466144e-05	-9.057081807350986e-05
1.1920034190243662	0.0011693361310690128	0.0011752100621193683	0.001225346114603876	0.0012303163739812914	0.0012593384289189189	0.0012636533150862923	0.0012971905356281258	0.001300681632073407	0.0013825258495107915	0.0013838076299238081	0.05704933588497308	0.05568398962915748	-3.289193470824847e-05	-9.027711167877706e-05	-3.300584473567292e-05	-9.058975580117368e-05
1.1991858392609598	0.0011691162047151656	0.0011749890479501044	0.0012251164173917718	0.0012300857484032661	0.0012591028723457072	0.0012634169427191931	0.001296948516656965	0.0013004389360148868	0.001382269495916778	0.0013835509597562305	0.05705022269655389	0.055684853695410166	-3.270168457961131e-05	-9.029575817259827e-05	-3.281494233590976e-05	-9.060848508249397e-05
1.2064115371925936	0.0011688962266200682	0.0011747679818754544	0.0012248866702815424	0.001229855072743489	0.0012588672673944953	0.001263180521758885	0.0012967064513554228	0.0013001961933551535	0.0013820131019459821	0.0013832942487263234	0.05705111486656358	0.055685722982586665	-3.2512459002750904e-05	-9.031419775731853e-05	-3.2625067999766943e-05	-9.062700685677494e-05
1.2136807735891502	0.0011686761972440638	0.0011745468643586288	0.0012246568737807613	0.0012296243475116994	0.001258631614603886	0.001262944052745525	0.0012964643402987484	0.0012999534046701498	0.0013817566682641843	0.0013830374974978562	0.05705201242746967	0.05568659752232206	-3.232425330892963e-05	-9.033243136438718e-05	-3.243621704258903e-05	-9.064532205935172e-05
1.2209938107917835	0.0011684561170450147	0.0011743256958603508	0.0012244270283945518	0.0012293935732151783	0.0012583959145100645	0.0012627075362168431	0.0012962221840598235	0.0012997105705334366	0.001381500195534954	0.0013827807067323687	0.05705291541193844	0.055687477346443005	-3.2137062841094965e-05	-9.035045992242252e-05	-3.224838479129466e-05	-9.066343162256185e-05
1.2283509127223842	0.0011682359864782937	0.0011741044768388432	0.001224197134625576	0.001229162750358737	0.001258160167646787	0.0012624709727081314	0.0012959799832091491	0.001299467691516185	0.0013812436844196395	0.0013825238770891638	0.05705382385283492	0.05568836248696995	-3.1950882954157045e-05	-9.036828435843303e-05	-3.206156658489001e-05	-9.068133647743837e-05
1.2357523448931043	0.0011680158059967985	0.0011738832077498455	0.0012239671929740548	0.0012289318794447342	0.0012579243745454022	0.0012622343627522624	0.0012957377383148692	0.0012992247681871956	0.0013809871355773937	0.0013822670092253286	0.05705473778322439	0.055689252976119215	-3.176570901412823e-05	-9.038590559512505e-05	-3.187575777344187e-05	-9.069903755024034e-05
1.2431983744159416	0.001167795576050955	0.0011736618890466157	0.0012237372039377678	0.00122870096097308	0.0012576885357348515	0.0012619977068796943	0.0012954954499427723	0.0012989818011129035	0.0013807305496651775	0.0013820101037957423	0.05705565723637372	0.05569014884630314	-3.15815363995664e-05	-9.04033245542335e-05	-3.169095371968744e-05	-9.071653576653294e-05
1.2506892700123766	0.0011675752970887166	0.0011734405211799306	0.0012235071680120567	0.0012284699954412366	0.0012574526517416741	0.00126176100561847	0.0012952531186562948	0.0012987387908573792	0.0013804739273377675	0.0013817531614530804	0.057056582245752205	0.05569105013013085	-3.139836050035372e-05	-9.042054215321893e-05	-3.150714979778535e-05	-9.073383204794006e-05
1.2582253020230734	0.0011673549695555808	0.001173219104598102	0.0012232770856898424	0.0012282389833442365	0.001257216723090024	0.0012615242594942392	0.0012950107450165425	0.001298495737982352	0.0013802172692477777	0.001381496182847839	0.05705751284503356	0.055691956860411354	-3.1216176718529276e-05	-9.04375593073492e-05	-3.132434139399565e-05	-9.075092731339329e-05
1.2658067424176331	0.0011671345938945822	0.001172997639746969	0.0012230469574616184	0.0012280079251746744	0.0012569807503016645	0.0012612874690302496	0.001294768329582284	0.001298252643047201	0.0013799605760456567	0.001381239168628328	0.057058449068096706	0.05569286907015314	-3.103498046866382e-05	-9.045437693022684e-05	-3.114252390713779e-05	-9.076782248015891e-05
1.2734338648044117	0.0011669141705463045	0.0011727761270699131	0.0012228167838154653	0.0012277768214227253	0.0012567447338959828	0.0012610506347473644	0.0012945258729099671	0.0012980095066089743	0.0013797038483797065	0.001380982119440695	0.05705939094902704	0.055693786792565446	-3.0854767176694e-05	-9.047099593037511e-05	-3.096169274743876e-05	-9.078451846075697e-05
1.2811069444403917	0.0011666936999488893	0.0011725545670078627	0.0012225865652370593	0.001227545672576148	0.001256508674390001	0.0012608137571640701	0.0012942833755537294	0.0012977663292223982	0.0013794470868960956	0.0013807250359289343	0.05706033852211712	0.05569471006106123	-3.067553228124076e-05	-9.048741721512377e-05	-3.078184333799028e-05	-9.080101616626424e-05
1.2888262582411194	0.0011664731825380313	0.0011723329599992907	0.0012223563022096691	0.0012273144791202866	0.0012562725722983722	0.0012605768367964757	0.0012940408380653979	0.001297523111439875	0.00137919029223886	0.0013804679187348892	0.05706129182187004	0.0556956389092558	-3.0497271233387302e-05	-9.050364168894376e-05	-3.060297111419363e-05	-9.081731650492642e-05
1.296592084790695	0.0011662526187469933	0.0011721113064802305	0.0012221259952141733	0.0012270832415380852	0.001256036428133399	0.0012603398741583287	0.0012937982609945054	0.0012972798538115036	0.0013789334650499252	0.0013802107684982737	0.057062250882997476	0.055696573370969955	-3.0319979496096217e-05	-9.051967025233698e-05	-3.042507152349605e-05	-9.083342038107567e-05
1.3044047043518285	0.0011660320090066075	0.0011718896068842752	0.0012218956447290607	0.0012268519603100899	0.0012558002424050358	0.0012601028697610192	0.0012935556448882965	0.0012970365568850816	0.0013786766059691096	0.0013799535858566774	0.05706321574042437	0.055697513480230665	-3.0143652545264188e-05	-9.05355038041955e-05	-3.024814002626497e-05	-9.084932869737883e-05
1.312264398875954	0.001165811353745279	0.0011716678616425827	0.001221665251230437	0.0012266206359144536	0.0012555640156208941	0.0012598658241135844	0.0012933129902917328	0.0012967932212061123	0.001378419715634138	0.0013796963714455756	0.05706418642928759	0.05569845927127258	-2.9968285869111377e-05	-9.05511432399142e-05	-3.007217209537172e-05	-9.086504235319981e-05
1.320171452013404	0.0011655906533889972	0.0011714460711838852	0.0012214348151920356	0.0012263892688269482	0.001255327748286257	0.0012596287377227222	0.0012930702977475069	0.0012965498473178187	0.0013781627946806544	0.0013794391258983448	0.05706516298493865	0.05569941077853906	-2.9793874968306322e-05	-9.056658945152951e-05	-2.9897163215941713e-05	-9.088056224410002e-05
1.3281261491236485	0.001165369908361336	0.0011712242359344933	0.0012212043370852215	0.0012261578595209688	0.001255091440904081	0.001259391611092796	0.0012928275677960488	0.0012963064357611486	0.0013779058437422321	0.001379181849846272	0.05706614544294462	0.05570036803668296	-2.9620415356534924e-05	-9.058184332921826e-05	-2.9723108886214877e-05	-9.089588926380898e-05
1.3361287772855897	0.001165149119083461	0.0011710023563182995	0.001220973817378996	0.0012259264084675393	0.0012548550939750045	0.0012591544447258405	0.0012925848009755312	0.0012960629870747843	0.0013776488634503828	0.0013789245439185642	0.05706713383908974	0.05570133108056971	-2.9447902559973094e-05	-9.059690575941026e-05	-2.955000461726809e-05	-9.091102430330844e-05
1.3441796253079266	0.0011649282859741376	0.0011707804327567846	0.0012207432565400106	0.0012256949161353193	0.0012546187079973585	0.0012589172391215704	0.0012923419978218855	0.0012958195017951475	0.0013773918544345725	0.0013786672087423592	0.05706812820937592	0.055702299945275716	-2.9276332117522674e-05	-9.061177762534345e-05	-2.93778459326266e-05	-9.092596824916699e-05
1.352278983739575	0.0011647074094497335	0.0011705584656690287	0.0012205126550325664	0.0012254633829906166	0.0012543822834671721	0.0012586799947773937	0.0012920991588688045	0.0012955759804564183	0.0013771348173222296	0.001378409844942744	0.05706912859002572	0.055703274666093	-2.9105699581283284e-05	-9.062645980850714e-05	-2.9206628368985688e-05	-9.094072198614911e-05
1.3604271448801535	0.0011644864899242233	0.0011703364554717078	0.0012202820133186234	0.0012252318094973845	0.0012541458208781776	0.0012584427121884083	0.0012918562846477508	0.0012953324235905302	0.0013768777527387542	0.0013781524531427552	0.05707013501748119	0.055704255278527584	-2.8936000516066596e-05	-9.064095318647714e-05	-2.9036347476141255e-05	-9.095528639627148e-05
1.3686244027905345	0.0011642655278091994	0.0011701144025791064	0.00122005133185781	0.001225000196117237	0.0012539093207218246	0.0012582053918474207	0.0012916133756879719	0.0012950888317271906	0.001376620661307537	0.0013778950339633992	0.05707114752840853	0.05570524181830328	-2.8767230499646135e-05	-9.065525863385937e-05	-2.886699881661514e-05	-9.096966235758175e-05
1.3768710533034536	0.0011640445235138724	0.0011698923074031204	0.0012198206111074263	0.0012247685433094512	0.0012536727834872815	0.0012579680342449464	0.001291370432516501	0.0012948452053938816	0.0013763635436499627	0.001377637588023659	0.05707216615969592	0.05570623432136057	-2.8599385122993204e-05	-9.066937702276179e-05	-2.8698577966293493e-05	-9.098385074590709e-05
1.3851673940341884	0.0011638234774450792	0.0011696701703532632	0.001219589851522453	0.0012245368515309762	0.0012534362096614476	0.0012577306398692222	0.001291127455658172	0.001294601545115874	0.0013761064003854264	0.001377380115940507	0.057073190948457884	0.05570723282386045	-2.8432459989638503e-05	-9.068330922046286e-05	-2.8531080513691243e-05	-9.099785243246727e-05
1.3935137243912972	0.0011636023900072948	0.0011694479918366787	0.0012193590535555644	0.0012243051212364458	0.0012531995997289657	0.0012574932092062176	0.0012908844456356327	0.0012943578514162401	0.0013758492321313514	0.0013771226183289251	0.05707422193203491	0.055708237362183916	-2.8266450717046032e-05	-9.06970560937137e-05	-2.8364502061187236e-05	-9.101166828762164e-05
1.4019103455874267	0.0011633812616026215	0.0011692257722581284	0.001219128217657119	0.0012240733528781687	0.0012529629541722122	0.0012572557427396275	0.0012906414029693353	0.0012941141248158457	0.0013755920395031812	0.001376865095801894	0.05707525914799497	0.05570924797293376	-2.8101352935752666e-05	-9.071061850571271e-05	-2.8198838224385847e-05	-9.102529917831559e-05
1.410357560650181	0.0011631600926308133	0.0011690035120200187	0.0012188973442751844	0.0012238415469061556	0.0012527262734713263	0.0012570182409508985	0.0012903983281775681	0.00129387036583338	0.0013753348231144138	0.0013766075489704307	0.05707630263413675	0.05571026469293683	-2.7937162288979578e-05	-9.072399731463454e-05	-2.8034084631534117e-05	-9.103874596624872e-05
1.4188556744330574	0.001162938883489271	0.0011687812115223951	0.0012186664338555357	0.0012236097037681148	0.001252489558104206	0.0012567807043192282	0.0012901552217764506	0.001293626574985353	0.0013750775835766015	0.0013763499784435849	0.05707735242848796	0.0557112875592443	-2.7773874433742463e-05	-9.073719337721053e-05	-2.787023692478463e-05	-9.105200951206593e-05
1.4274049936264492	0.0011627176345730518	0.001168558871162951	0.001218435486841664	0.0012233778239094633	0.0012522528085465198	0.001256543133321573	0.0012899120842799472	0.0012933827527861078	0.0013748203214993654	0.0013760923848284558	0.0570784085693093	0.05571231660913378	-2.761148504032418e-05	-9.075020754664709e-05	-2.770729075958489e-05	-9.106509067274837e-05
1.4360058267687137	0.001162496346274875	0.0011683364913370328	0.0012182045036747847	0.0012231459077733323	0.0012520160252717145	0.0012563055284326588	0.001289668916199878	0.0012931388997478289	0.0013745630374904087	0.0013758347687302039	0.05707947109509561	0.05571335188011021	-2.7449989792593943e-05	-9.076304067362484e-05	-2.7545241805024268e-05	-9.107799030247388e-05
1.4446584842573071	0.001162275018985123	0.0011681140724376443	0.0012179734847938405	0.0012229139558005732	0.0012517792087510192	0.0012560678901249842	0.0012894257180459197	0.001292895016380549	0.0013743057321555226	0.0013755771307520587	0.05708054004457517	0.0557143934099074	-2.728938438768813e-05	-9.077569360516069e-05	-2.7384085743514808e-05	-9.109070925206186e-05
1.453363278359986	0.001162053653091856	0.0011678916148554575	0.0012177424306355153	0.001222681968429769	0.0012515423594534614	0.0012558302188688363	0.001289182490325626	0.001292651103192164	0.001374048406098609	0.0013753194714953378	0.05708161545671383	0.05571544123648985	-2.7129664536149067e-05	-9.078816718444127e-05	-2.722381827081899e-05	-9.110324836841821e-05
1.4621205232260774	0.0011618322489808125	0.0011676691189788163	0.0012175113416342382	0.0012224499460972407	0.00125130547784587	0.0012555925151322945	0.0012889392335444327	0.00129240716068844	0.0013737910599216855	0.0013750617915594555	0.057082697370715675	0.05571649539805377	-2.6970825962313594e-05	-9.080046225254379e-05	-2.7064435096674222e-05	-9.11156084962006e-05
1.470930534897817	0.0011616108070354155	0.0011674465851937406	0.0012172802182221895	0.0012222178892370517	0.001251068564392884	0.0012553547793812383	0.0012886959482056634	0.0012921631893730203	0.001373533694224898	0.0013748040915419336	0.05708378582602333	0.0557175559330284	-2.6812864404049397e-05	-9.081257964707601e-05	-2.6905931944334882e-05	-9.112779047673603e-05
1.4797936313217521	0.00116138932763678	0.001167224013883934	0.0012170490608293103	0.0012219857982810173	0.0012508316195569615	0.001255117012079357	0.0012884526348105436	0.0012919191897474375	0.0013732763096065365	0.0013745463720384158	0.05708488086232106	0.05571862288007812	-2.6655775612838273e-05	-9.082452020242604e-05	-2.6748304550738844e-05	-9.113979514815962e-05
1.48871013236022	0.0011611678111637172	0.00116700140543079	0.0012168178698833086	0.0012217536736587114	0.001250594643798388	0.0012548792136881568	0.0012882092938582069	0.0012916751623111206	0.001373018906663042	0.0013742886336426782	0.05708598251953449	0.05571969627810335	-2.6499555353859394e-05	-9.08362847497346e-05	-2.6591548666424214e-05	-9.1151623344915e-05
1.4976803598028874	0.0011609462579927432	0.0011667787602134	0.0012165866458096672	0.0012215215157974771	0.0012503576375752846	0.001254641384666973	0.001287965925845708	0.0012914311075614084	0.0013727614859890258	0.0013740308769466458	0.05708709083783471	0.0557207761662411	-2.6344199405961555e-05	-9.084787411686723e-05	-2.6435660056056687e-05	-9.116327589922535e-05
1.5067046373783677	0.001160724668498082	0.001166556078608552	0.0012163553890316516	0.0012212893251224255	0.001250120601343617	0.0012544035254729692	0.0012877225312680283	0.0012911870259935513	0.0013725040481772756	0.0013737731025403944	0.057088205857636444	0.0557218625838692	-2.6189703561829702e-05	-9.085928912849761e-05	-2.6280634497694022e-05	-9.117475363912275e-05
1.5157832907659001	0.0011605030430516757	0.0011663333609907495	0.0012161240999703172	0.0012210571020564575	0.001249883535557203	0.0012541656365611601	0.0012874791106180896	0.0012909429181007337	0.0013722465938187738	0.0013735153110121805	0.05708932761960255	0.05572295557060432	-2.6036063627887795e-05	-9.087053060619077e-05	-2.6126467783341156e-05	-9.11860573891976e-05
1.5249166476071065	0.001160281382023186	0.0011661106077322054	0.0012158927790445167	0.001220824847020257	0.0012496464406677216	0.0012539277183844064	0.0012872356643867605	0.0012906987843740703	0.0013719891235027045	0.001373257502948436	0.05709045616464388	0.05572405516630634	-2.588327542436819e-05	-9.088159936798679e-05	-2.5973155719047347e-05	-9.119718797190313e-05
1.5341050375178134	0.0011600596857800044	0.0011658878192028553	0.0012156614266709074	0.0012205925604323077	0.001249409317124722	0.0012536897713934314	0.0012869921930628674	0.0012904546253026247	0.0013717316378164715	0.001372999678933793	0.057091591533921134	0.055725161411078424	-2.5731334785686344e-05	-9.089249622967754e-05	-2.582069412486454e-05	-9.12081462063341e-05
1.5433487920999491	0.001159837954687251	0.0011656649957703573	0.0012154300432639551	0.0012203602427088927	0.0012491721653756266	0.0012534517960368218	0.0012867486971331998	0.0012902104413734098	0.0013714741373457018	0.0013727418395510854	0.05709273376884693	0.05572627434526822	-2.55802375597608e-05	-9.090322200269729e-05	-2.566907883452818e-05	-9.121893290758853e-05
1.5526482449535108	0.0011596161891077933	0.001165442137800108	0.0012151986292359516	0.0012201278942641119	0.0012489349858657503	0.0012532137927610478	0.0012865051770825308	0.0012899662330714103	0.0013712166226742732	0.0013724839853813744	0.05709388291108699	0.055727394009470986	-2.542997960837401e-05	-9.091377749465002e-05	-2.5518305695609866e-05	-9.122954888698964e-05
1.5620037316886017	0.0011593943894022418	0.001165219245655241	0.001214967184997014	0.001219895515509884	0.0012486977790383015	0.0012529757620104625	0.001286261633393617	0.0012897220008795827	0.0013709590943843154	0.001372226117003953	0.05709503900256091	0.055728520444528466	-2.528055680772745e-05	-9.092416351161314e-05	-2.536837057022512e-05	-9.123999495425084e-05
1.5714155899375468	0.0011591725559289582	0.001164996319696634	0.0012147357109550919	0.001219663106855952	0.001248460545334389	0.001252737704227311	0.0012860180665472092	0.001289477745278867	0.0013707015530562236	0.0013719682349963586	0.05709620208544518	0.05572965369153375	-2.5131965047595073e-05	-9.09343808549734e-05	-2.52192693340203e-05	-9.125027191417279e-05
1.580884159367074	0.0011589506890440674	0.00116477336028292	0.0012145042075159824	0.0012194306687098979	0.0012482232851930397	0.001252499619851747	0.00128577447702207	0.0012892334667482014	0.0013704439992686804	0.0013717103399343916	0.05709737220217418	0.05573079379183027	-2.498420023205883e-05	-9.094443032361954e-05	-2.5070997876991408e-05	-9.12603805692247e-05
1.5904097816905756	0.001158728789101453	0.0011645503677704845	0.001214272675083327	0.0012191982014771404	0.0012479859990511936	0.0012522615093218286	0.001285530865294971	0.0012889891657645218	0.0013701864335986544	0.0013714524323921176	0.05709854939544151	0.055731940787014385	-2.4837258279133967e-05	-9.095431271297083e-05	-2.492355210330366e-05	-9.127032171868388e-05
1.5999928006804371	0.0011585068564527754	0.0011643273425134821	0.0012140411140586305	0.0012189657055609534	0.0012477486873437274	0.0012520233730735383	0.0012852872318407154	0.001288744842802783	0.0013699288566214275	0.0013711945129418939	0.0570997337082016	0.055733094718936206	-2.469113512074128e-05	-9.096402881408894e-05	-2.4776927930778014e-05	-9.128009615710919e-05
1.6096335621804478	0.0011582848914474704	0.001164104284863837	0.001213809524841262	0.001218733181362468	0.001247511350503453	0.0012517852115407888	0.0012850435771321407	0.0012885004983359634	0.0013696712689106	0.0013709365821543734	0.057100925183671575	0.055734255629702294	-2.4545826703109563e-05	-9.097357941595385e-05	-2.4631121291834868e-05	-9.128970467689457e-05
1.6193324141182788	0.001158062894432758	0.0011638811951712492	0.0012135779078284632	0.0012185006292806794	0.0012472739889611304	0.0012515470251554274	0.0012847999016401303	0.0012882561328350737	0.0013694136710381052	0.0013706786405985186	0.057102123865333504	0.05573542356167676	-2.4401328986636828e-05	-9.098296530415939e-05	-2.4486128133105467e-05	-9.129914806763062e-05
1.6290897065180392	0.0011578408657536463	0.001163658073783202	0.0012133462634153565	0.0012182680497124555	0.0012470366031454726	0.0012513088143472474	0.0012845562058336213	0.0012880117467691673	0.0013691560635742213	0.0013704206888416164	0.057103329796934436	0.055736598557482364	-2.425763794582092e-05	-9.099218726071889e-05	-2.4341944415168237e-05	-9.130842711443932e-05
1.6389057915129117	0.0011576188057529412	0.0011634349210449678	0.0012131145919949534	0.0012180354430525466	0.0012467991934831584	0.001251070579543999	0.0012843124901796175	0.0012877673406053525	0.0013688984470875867	0.001370162727449289	0.05710454302248937	0.055737780660002734	-2.4114749569037475e-05	-9.100124606320481e-05	-2.4198566112632047e-05	-9.131754259844582e-05
1.6487810233578566	0.001157396714771254	0.0011632117372996186	0.0012128828939581666	0.001217802809693595	0.001246561760398844	0.0012508323211713988	0.0012840687551432036	0.0012875229148088046	0.001368640822145217	0.0013699047569855141	0.05710576358628289	0.05573896991238366	-2.397265985919217e-05	-9.101014248721895e-05	-2.4055989214788465e-05	-9.132649529924874e-05
1.6587157584424002	0.001157174593146999	0.0011629885228880232	0.0012126511696938058	0.001217570150026134	0.0012463243043151608	0.0012505940396531304	0.001283825001187541	0.0012872784698427667	0.001368383189312507	0.001369646778012626	0.05710699153286946	0.05574016635803518	-2.3831364833290514e-05	-9.101887730458835e-05	-2.391420972502195e-05	-9.13352859920058e-05
1.6687103553034934	0.0011569524412164119	0.0011627652781488647	0.0012124194195886001	0.0012173374644386073	0.0012460868256527378	0.0012503557354108649	0.0012835812287738967	0.0012870340061685713	0.0013681255491532571	0.0013693887910913416	0.057108226907077606	0.05574137004063234	-2.3690860522430912e-05	-9.102745128306e-05	-2.3773223660733533e-05	-9.134391544798892e-05
1.6787651746384535	0.0011567302593135471	0.0011625420034186381	0.001212187644027196	0.0012171047533173689	0.0012458493248302003	0.0012501174088642617	0.001283337438361638	0.0012867895242456432	0.0013678679022296782	0.0013691307967807639	0.05710946975400842	0.05574258100411809	-2.355114297232508e-05	-9.103586518874329e-05	-2.3633027054041633e-05	-9.13523844364994e-05
1.6888805793179813	0.001156508047770284	0.0011623186990316592	0.0012119558433921643	0.0012168720170466915	0.00124561180226418	0.0012498790604309777	0.0012830936304082474	0.0012865450245315082	0.0013676102491024043	0.0013688727956383988	0.057110720119040455	0.055743799292703074	-2.3412208242389043e-05	-9.104411978172466e-05	-2.349361595112287e-05	-9.136069372220335e-05
1.6990569343992543	0.0011562858069163458	0.0011620953653200745	0.0012117240180640222	0.0012166392560087795	0.0012453742583693355	0.0012496406905266818	0.001282849805369343	0.001286300507481812	0.0013673525903305202	0.0013686147882201716	0.05711197804782897	0.055745024950870116	-2.3274052406666024e-05	-9.105221582045298e-05	-2.335498641230921e-05	-9.136884406610313e-05
1.7092946071391046	0.0011560635370792848	0.001161872002613865	0.0012114921684212192	0.001216406470583774	0.0012451366935583412	0.0012494022995650604	0.0012826059636986682	0.001286055973550323	0.0013670949264715504	0.0013683567750804378	0.05711324358630903	0.05574625802337268	-2.313667155355581e-05	-9.10601540601852e-05	-2.321713451256674e-05	-9.13768362268419e-05
1.7195939670072704	0.0011558412385845101	0.0011616486112408504	0.001211260294840165	0.0012161736611497576	0.001244899108241915	0.001249163887957824	0.0012823621058481228	0.0012858114231889433	0.001366837258081498	0.0013680987567719935	0.057114516780697254	0.055747498555239104	-2.3000061785481696e-05	-9.106793525143209e-05	-2.3080056341162614e-05	-9.13846709593713e-05
1.7299553856997325	0.0011556189117552774	0.0011614251915266981	0.0012110283976952238	0.001215940828082767	0.0012446615028288148	0.0012489254561147197	0.0012821182322677576	0.0012855668568477207	0.00136657958571484	0.0013678407338460939	0.05711579767749205	0.05574874659177272	-2.2864219219306814e-05	-9.107556014203988e-05	-2.2943748001526265e-05	-9.139234901436866e-05
1.7403792371521247	0.0011553965569127077	0.0011612017437949316	0.001210796477358732	0.0012157079717568004	0.0012444238777258565	0.0012486870044435402	0.0012818743434057963	0.0012853222749748608	0.0013663219099245521	0.001367582706852466	0.05711708632347742	0.055750002178554796	-2.2729139986202296e-05	-9.108302947613556e-05	-2.2808205611651866e-05	-9.139987113990222e-05
1.7508658975532332	0.0011551741743757852	0.001160978268366932	0.0012105645342009989	0.0012154750925438217	0.001244186233337915	0.00124844853335013	0.001281630439708637	0.0012850776780167319	0.001366064231262117	0.0013673246763393192	0.05711838276572302	0.055751265361445194	-2.2594820231737478e-05	-9.109034399479299e-05	-2.2673425303813832e-05	-9.140723808018225e-05
1.76141574535857	0.0011549517644613679	0.0011607547655619486	0.0012103325685903178	0.0012152421908137735	0.0012439485700679394	0.0012482100432383981	0.001281386521620869	0.0012848330664178803	0.0013658065502775395	0.0013670666428533622	0.05711968705158804	0.05575253618658436	-2.246125611569949e-05	-9.109750443514475e-05	-2.253940322465703e-05	-9.141445057586628e-05
1.7720291613040315	0.0011547293274841925	0.0011605312356971036	0.0012101005808929745	0.001215009266934582	0.0012437108883169585	0.0012479715345103247	0.0012811425895852785	0.0012845884406210394	0.0013655488675193609	0.0013668086069398156	0.05712099922872022	0.05575381470039585	-2.2328443812245913e-05	-9.110451153068744e-05	-2.2406135535238403e-05	-9.142150936405913e-05
1.7827065284196406	0.0011545068637568842	0.001160307679087401	0.0012098685714732563	0.001214776321272168	0.0012434731884840935	0.0012477330075659724	0.0012808986440428641	0.0012843438010671406	0.0013652911835346738	0.0013665505691424268	0.057122319345059534	0.055755100949587015	-2.2196379510036612e-05	-9.111136601233638e-05	-2.227361841118658e-05	-9.142841517920108e-05
1.7934482320433673	0.0011542843735899537	0.0011600840960457254	0.0012096365406934525	0.0012145433541904472	0.0012432354709665595	0.0012474944628034885	0.0012806546854328385	0.001284099148195318	0.0013650334988691303	0.0013662925300034776	0.057123647448839764	0.055756394981151536	-2.2065059411845167e-05	-9.111806860642724e-05	-2.2141848042243895e-05	-9.143516875109725e-05
1.8042546598350382	0.0011540618572918192	0.0011598604868828623	0.0012094044889138765	0.0012143103660513523	0.0012429977361596877	0.0012472559006191284	0.0012804107141926536	0.0012838544824429316	0.0013647758140669685	0.0013660344900638126	0.05712498358859039	0.05575769684237059	-2.1934479734815604e-05	-9.112462003557642e-05	-2.2010820632564765e-05	-9.144177080566696e-05
1.8151262017903238	0.0011538393151687986	0.0011596368519074917	0.0012091724164928605	0.001214077357214828	0.0012427599844569226	0.001247017321407251	0.0012801667307579968	0.0012836098042455653	0.0013645181296710132	0.0013657764498628366	0.05712632781313786	0.05575900658081505	-2.1804636710823222e-05	-9.113102102067949e-05	-2.188053240115284e-05	-9.14482220674695e-05
1.8260632502548164	0.0011536167475251213	0.001159413191426199	0.001208940323786769	0.001213844328038843	0.0012425222162498343	0.0012467787255603313	0.001279922735562806	0.0012833651140370418	0.0013642604462226952	0.0013655184099385371	0.057127680171607055	0.05576032424434782	-2.1675526585780702e-05	-9.11372722775805e-05	-2.17509795810214e-05	-9.145452325570735e-05
1.8370661999381863	0.0011533941546629364	0.001159189505743484	0.001208708211150008	0.0012136112788794023	0.0012422844319281312	0.0012465401134689753	0.0012796787290392843	0.0012831204122494356	0.0013640027642620686	0.0013652603708274977	0.05712904071342498	0.05576164988112375	-2.1547145620040564e-05	-9.11433745188206e-05	-2.162215841969989e-05	-9.14606750863356e-05
1.848135447928429	0.0011531715368823165	0.0011589657951617638	0.0012084760789350306	0.0012133782100905489	0.0012420466318796657	0.001246301485521922	0.001279434711617906	0.00128287569931308	0.0013637450843278188	0.0013650023330649113	0.057130409488321134	0.05576298353959454	-2.1419490088291082e-05	-9.114932845327717e-05	-2.1494065179164523e-05	-9.146667827183985e-05
1.8592713937061955	0.0011529488944812673	0.0011587420599813844	0.0012082439274923493	0.0012131451220243803	0.0012418088164904476	0.0012460628421060598	0.0012791906837274318	0.0012826309756565823	0.001363487406957286	0.001364744297184597	0.05713178654632964	0.05576432526850654	-2.129255627971588e-05	-9.11551347867745e-05	-2.1366696135824426e-05	-9.147253352126405e-05
1.8704744391592067	0.001152726227755728	0.0011585183005006193	0.0012080117571705363	0.0012129120150310454	0.0012415709861446458	0.0012458241836064278	0.001278946645794911	0.0012823862417068272	0.0013632297326864658	0.0013644862637190065	0.05713317193779098	0.05576567511690688	-2.1166340497771885e-05	-9.116079422111234e-05	-2.124004758047998e-05	-9.147824154007167e-05
1.8817449885967616	0.0011525035369995883	0.0011582945170156862	0.0012077795683162428	0.001212678889458766	0.0012413331412246085	0.0012455855104062338	0.001278702598245705	0.0012821414978889977	0.0013629720620500407	0.001364228233199251	0.05713456571335454	0.05576703313414208	-2.104083906026566e-05	-9.116630745456544e-05	-2.1114115818371415e-05	-9.148380302981263e-05
1.8930834487643238	0.001152280822504682	0.0011580707098207427	0.0012075473612741957	0.0012124457456538316	0.001241095282110861	0.0012453468228868555	0.0012784585415034852	0.0012818967446265744	0.0013627143955813774	0.0013639702061551007	0.05713596792398035	0.0557683993698619	-2.0916048299526868e-05	-9.117167518218894e-05	-2.0988897169206544e-05	-9.148921868895599e-05
1.9044902288582053	0.0011520580845608048	0.001157846879207903	0.001207315136387215	0.0012122125839606193	0.0012408574091821245	0.0012451081214278565	0.0012782144759902532	0.001281651982341356	0.0013624567338125552	0.0013637121831150125	0.05713737862094048	0.05576977387401947	-2.079196456217236e-05	-9.117689809509666e-05	-2.0864387967070575e-05	-9.149448921219605e-05
1.9159657405403292	0.0011518353234557124	0.0011576230254672353	0.001207082893996214	0.0012119794047215924	0.001240619522815318	0.0012448694064069897	0.0012779704021263444	0.0012814072114534624	0.0013621990772743687	0.001363454164606134	0.05713879785582165	0.05577115669687505	-2.0668584209071472e-05	-9.118197688068319e-05	-2.07405845604261e-05	-9.149961529025807e-05
1.9275103979530908	0.001151612539475135	0.0011573991488867785	0.0012068506344402174	0.001211746208277318	0.0012403816233855765	0.0012446306782002141	0.0012777263203304471	0.0012811624323813538	0.0013619414264963556	0.0013631961511543268	0.057140225680526596	0.05577254788899661	-2.05459036156444e-05	-9.11869122230402e-05	-2.061748331220331e-05	-9.150459761050889e-05
1.9391246177343011	0.0011513897329027752	0.0011571752497525377	0.001206618358056358	0.001211512994966466	0.0012401437112662488	0.0012443919371816965	0.0012774822310196038	0.001280917645541833	0.0013616837820067972	0.001362938143284173	0.05714166214727662	0.055773947501263015	-2.0423919171591587e-05	-9.119170480278993e-05	-2.049508059977223e-05	-9.150943685712343e-05
1.9508088190322228	0.0011511669040203225	0.0011569513283485001	0.001206386065179895	0.0012112797651258251	0.0012399057868289186	0.0012441531837238254	0.001277238134609231	0.0012806728513500617	0.0013614261443327448	0.0013626801415189955	0.05714310730861381	0.05577535558486366	-2.030262728086596e-05	-9.119635529608594e-05	-2.037337281477619e-05	-9.151413370972472e-05
1.9625634235206988	0.0011509440531074547	0.0011567273849566373	0.0012061537561442166	0.0012110465190903067	0.0012396678504434065	0.0012439144181972215	0.0012769940315131235	0.0012804280502195702	0.0013611685140000268	0.0013624221463808706	0.057144561217400795	0.055776772191302885	-2.018202436194355e-05	-9.120086437650055e-05	-2.0252356363353874e-05	-9.151868884502146e-05
1.9743888554143678	0.0011507211804418463	0.0011565034198569109	0.0012059214312808496	0.0012108132571929536	0.0012394299024777815	0.0012436756409707423	0.001276749922143469	0.0012801832425622674	0.001360910891533268	0.0013621641583906408	0.057146023926826404	0.05577819737240135	-2.006210684752513e-05	-9.120523271330394e-05	-2.013202766605604e-05	-9.152310293591981e-05
1.9862855414839768	0.001150498286299176	0.0011562794333272832	0.001205689090919469	0.001210579979764951	0.0012391919432983725	0.0012434368524114972	0.0012765058069108591	0.0012799384287884535	0.0013606532774559016	0.0013619061780679334	0.05714749549040513	0.0557796311802968	-1.9942871184702726e-05	-9.120946097226912e-05	-2.0012383157713698e-05	-9.152737665138466e-05
1.9982539110717792	0.00115027537095313	0.0011560554256437195	0.0012054567353879041	0.0012103466871356326	0.0012389539732697737	0.0012431980528848532	0.001276261686224297	0.0012796936093068287	0.0013603956722901855	0.001361648205931172	0.057148975961979064	0.055781073667446494	-1.98243138348278e-05	-9.121354981564411e-05	-1.9893419287618508e-05	-9.153151065707799e-05
2.010294396107033	0.0011500524346754132	0.0011558313970801983	0.001205224365012149	0.0012101133796324883	0.0012387159927548588	0.0012429592427544462	0.0012760175604912129	0.0012794487845245062	0.0013601380765572175	0.0013613902424975928	0.05715046539572194	0.05578252488663101	-1.9706431273511238e-05	-9.12174999014026e-05	-1.977513251931462e-05	-9.153550561441515e-05
2.0224074311215867	0.0011498294777357529	0.0011556073479087158	0.0012049919801163705	0.0012098800575811761	0.0012384780021147887	0.0012427204223821916	0.0012757734301174735	0.0012792039548470237	0.001359880490776951	0.00136113228828326	0.057151963846139124	0.055783984890953556	-1.9589219990866213e-05	-9.122131188482596e-05	-1.9657519330841533e-05	-9.15393621820082e-05
2.0345934532655616	0.0011496065004019042	0.0011553832783992926	0.0012047595810229142	0.0012096467213055257	0.001238240001709018	0.0012424815921282895	0.0012755292955073901	0.001278959120678351	0.0013596229154682054	0.0013608743438030776	0.05715347136807053	0.05578545373384387	-1.9472676491112673e-05	-9.122498641661592e-05	-1.954057621445654e-05	-9.154308101394504e-05
2.0468529023231294	0.001149383502939662	0.0011551591888199835	0.0012045271680523177	0.0012094133711275526	0.0012380019918953118	0.0012422427523512416	0.0012752851570637367	0.0012787142824209074	0.0013593653511486893	0.0013606164095708102	0.05715498801669336	0.055786931469059685	-1.9356797292820194e-05	-9.122852414419902e-05	-1.9424299676815138e-05	-9.154666276098289e-05
2.059186220728381	0.00114916048561286	0.0011549350794368782	0.0012042947415233127	0.0012091800073674604	0.0012377639730297466	0.0012420039034078524	0.0012750410151877523	0.0012784694404755646	0.0013591077983350073	0.0013603584860990905	0.05715651384752287	0.0557884181506882	-1.9241578928942682e-05	-9.123192571183769e-05	-1.9308686238943273e-05	-9.155010807060382e-05
2.0715938535812968	0.0011489374486833826	0.0011547109505141127	0.0012040623017528379	0.001208946630343653	0.0012375259454667261	0.0012417650456532454	0.0012747968702791581	0.0012782245952416634	0.001358850257542679	0.0013601005738994396	0.05715804891641531	0.055789913833148616	-1.912701794638816e-05	-9.123519175874284e-05	-1.9193732435959787e-05	-9.155341758543267e-05
2.084076248663807	0.0011487143924111725	0.0011544868023138765	0.0012038298490560486	0.0012087132403727444	0.0012372879095589914	0.0012415261794408718	0.0012745527227361701	0.0012779797471170271	0.0013585927292861589	0.0013598426734822834	0.057159593279570195	0.05579141857119539	-1.9013110906476727e-05	-9.123832292087797e-05	-1.907943481740254e-05	-9.155659194487464e-05
2.0966338564559543	0.0011484913170542337	0.0011542626350964174	0.0012035973837463219	0.0012084798377695648	0.0012370498656576272	0.0012412873051225184	0.0012743085729555064	0.0012777348964979674	0.0013583352140788436	0.0013595847853569633	0.057161146993531926	0.055792932419917854	-1.8899854384878123e-05	-9.124131983120898e-05	-1.8965789947179845e-05	-9.155963178511528e-05
2.109267130152151	0.001148268222868639	0.0011540384491200465	0.0012033649061352644	0.0012082464228471681	0.0012368118141120722	0.001241048423048317	0.0012740644213323983	0.0012774900437792977	0.001358077712433091	0.0013593269100317536	0.057162710115192625	0.055794455434744754	-1.8787244971348038e-05	-9.124418311859395e-05	-1.8852794403417805e-05	-9.156253773853762e-05
2.1219765256775314	0.001148045110108537	0.0011538142446411472	0.0012031324165327237	0.001208012995916842	0.0012365737552701296	0.0012408095335667546	0.001273820268260603	0.0012772451893543425	0.0013578202248602348	0.0013590690480138744	0.057164282701792815	0.05579598767144384	-1.8675279269859957e-05	-9.124691340789415e-05	-1.874044477839787e-05	-9.156531043305605e-05
2.1347625017044103	0.00114782197902616	0.0011535900219141833	0.001202899915246796	0.0012077795572881178	0.0012363356894779778	0.0012405706370246868	0.001273576114132417	0.0012770003336149552	0.001357562751870603	0.0013588111998095133	0.057165864810926	0.0557975291861273	-1.856395389845944e-05	-9.124951131980752e-05	-1.862873767853601e-05	-9.15679504926159e-05
2.147625519668832	0.0011475988298718315	0.0011533657811917042	0.0012026674025838364	0.0012075461072687784	0.0012360976170801808	0.0012403317337673445	0.0012733319593386866	0.0012767554769515235	0.0013573052939735311	0.0013585533659238357	0.05716745650053818	0.05579908003525054	-1.8453265489534743e-05	-9.125197747217317e-05	-1.8517669724750496e-05	-9.157045853863677e-05
2.160566043787228	0.001147375662893967	0.0011531415227243487	0.001202434878848461	0.0012073126461648635	0.0012358595384196933	0.0012400928241383408	0.001273087804268815	0.0012765106197529807	0.0013570478516773754	0.0013582955468609981	0.057169057828932994	0.05580064027561678	-1.834321068958089e-05	-9.125431247891669e-05	-1.8407237552038602e-05	-9.157283518812509e-05
2.1735845410731627	0.001147152478339088	0.0011529172467608575	0.0012022023443435633	0.0012070791742806828	0.0012356214538378765	0.0012398539084796875	0.001272843649310779	0.00127626576240682	0.0013567904254895332	0.00135803774312417	0.05717066885477083	0.055802209964377125	-1.8233786159116416e-05	-9.125651694935621e-05	-1.8297437809469685e-05	-9.157508105392398e-05
2.1866814813541975	0.0011469292764518242	0.001152692953548076	0.001201969799370319	0.001206845691918823	0.0012353833636745048	0.0012396149871317995	0.00127259949485114	0.0012760209052991062	0.0013565330159164561	0.0013577799552155453	0.057172289637073534	0.05580378915903527	-1.8124988572870704e-05	-9.125859148975679e-05	-1.818826716037253e-05	-9.157719674543485e-05
2.199857337288837	0.0011467060574749223	0.0011524686433309623	0.0012017372442281943	0.0012066121993801549	0.0012351452682677763	0.0012393760604335088	0.0012723553412750525	0.0012757760488144847	0.001356275623463666	0.0013575221836363593	0.057173920235225564	0.055805377917448024	-1.8016814619534194e-05	-9.126053670169276e-05	-1.8079722282078603e-05	-9.15791828674517e-05
2.213112584383593	0.0011464828216492542	0.001152244316352596	0.0012015046792149587	0.0012063786969638472	0.0012349071679543262	0.0012391371287220742	0.001272111188966281	0.0012755311933361974	0.0013560182486357746	0.0013572644288869062	0.05717556070897607	0.055806976297826986	-1.790926100214002e-05	-9.126235318449027e-05	-1.7971799866303706e-05	-9.158104002254808e-05
2.2264477010101436	0.0011462595692138145	0.001152019972854178	0.001201272104626683	0.0012061451849673653	0.0012346690630692253	0.001238898192333184	0.0012718670383072015	0.001275286339246085	0.0013557608919364881	0.0013570066914665468	0.057177211118442366	0.05580858435874225	-1.780232443761992e-05	-9.126404153275702e-05	-1.7864496618801018e-05	-9.158276880899541e-05
2.2398631684225956	0.001146036300405742	0.0011517956130750447	0.0012010395207577625	0.0012059116636864893	0.0012344309539460065	0.001238659251600975	0.0012716228896788267	0.0012750414869246087	0.001355503553868639	0.001356748971873734	0.05717887152411077	0.055810202159123794	-1.7696001656700155e-05	-9.126560233607695e-05	-1.7757809259097423e-05	-9.158436981948626e-05
2.2533594707748548	0.0011458130154603154	0.0011515712372526757	0.0012008069279009158	0.0012056781334153222	0.001234192840916664	0.0012384203068580432	0.0012713787434608075	0.0012747966367508612	0.0013552462349341906	0.0013564912706060276	0.057180541986839244	0.055811829758264674	-1.759028940448437e-05	-9.126703618192455e-05	-1.765173452101393e-05	-9.15858436443262e-05
2.2669370951380965	0.001145589714610964	0.001151346845622693	0.0012005743263471965	0.0012054445944462927	0.0012339547243116651	0.0012381813584354446	0.0012711346000314498	0.0012745517891025707	0.001354988935634258	0.0013562335881601045	0.0571822225678611	0.05581346721582146	-1.7485184440009516e-05	-9.126834365388858e-05	-1.754626915261015e-05	-9.158719087071221e-05
2.2805965315183476	0.0011453663980892713	0.0011511224384188723	0.001200341716385999	0.0012052110470701666	0.0012337166044599595	0.0012379424066627112	0.0012708904597677209	0.0012743069443561176	0.0013547316564691196	0.0013559759250317755	0.057183913328785425	0.055815114591818635	-1.7380683536058483e-05	-9.126952533006216e-05	-1.7441409915552875e-05	-9.158841208009583e-05
2.294338272874165	0.0011451430661249902	0.0011508980158731533	0.0012001090983050759	0.0012049774915760614	0.0012334784816889967	0.0012377034518678658	0.0012706463230452718	0.0012740621028865503	0.0013544743979382436	0.0013557182817160109	0.05718561433160116	0.05581677194664894	-1.7276783479541757e-05	-9.127058178609593e-05	-1.733715358574056e-05	-9.158950785106978e-05
2.308162815134429	0.0011449197189460378	0.0011506735782156382	0.0011998764723905346	0.0012047439282514435	0.001233240356324724	0.0012374644943774207	0.0012704021902384354	0.0012738172650675875	0.0013542171605402905	0.0013554606587069416	0.0571873256386776	0.05581843934107814	-1.7173481071289243e-05	-9.127151359344943e-05	-1.7233496953067418e-05	-9.159047875853532e-05
2.3220706572162446	0.001144696356778513	0.0011504491256746072	0.0011996438389268568	0.0012045103573821486	0.0012330022286916086	0.0012372255345163988	0.0012701580617202495	0.0012735724312716388	0.0013539599447731415	0.0013552030564978894	0.057189047312767936	0.05582011683624429	-1.7070773125932304e-05	-9.127232131925234e-05	-1.7130436821263806e-05	-9.159132537286951e-05
2.336062301042938	0.0011444729798466943	0.0011502246584765181	0.0011994111981968984	0.0012042767792523825	0.0012327640991126384	0.0012369865726083364	0.0012699139378624625	0.0012733276018698104	0.0013537027511339058	0.0013549454755813718	0.057190779417013365	0.055821804493662266	-1.6968656472035604e-05	-9.127300552688733e-05	-1.702797000796563e-05	-9.159204826059142e-05
2.3501382515621807	0.001144249588373057	0.0011500001768460215	0.0011991785504819087	0.0012040431941447364	0.0012325259679093405	0.0012367476089753002	0.0012696698190355503	0.0012730827772319245	0.001353445580118947	0.0013546879164491295	0.05719252201494111	0.05582350237522623	-1.6867127951986083e-05	-9.127356677579579e-05	-1.692609334479761e-05	-9.159264798447309e-05
2.3642990167642037	0.0011440261825782692	0.001149775681005958	0.0011989458960615287	0.0012038096023401898	0.0012322878354017843	0.0012365086439378903	0.0012694257056087227	0.0012728379577265218	0.0013531884322238888	0.001354430379592133	0.05719427517047127	0.05582521054321012	-1.6766184422076225e-05	-9.12740056219219e-05	-1.682480367724143e-05	-9.159312510353956e-05
2.378545107700138	0.001143802762681205	0.0011495511711773728	0.0011987132352138062	0.0012035760041181228	0.001232049701908596	0.0012362696778152559	0.0012691815979499396	0.0012725931437208805	0.0013529313079436393	0.0013541728655006035	0.05719603894791686	0.0558269290602721	-1.6665822752330584e-05	-9.127432261676893e-05	-1.6724097864635745e-05	-9.159348017262481e-05
2.392877038500453	0.0011435793288989502	0.0011493266475795182	0.0011984805682152028	0.0012033423997563244	0.0012318115677469666	0.0012360307109251024	0.0012689374964259207	0.0012723483355810254	0.001352674207772404	0.0013539153746640292	0.057197813411986785	0.0558286579894554	-1.656603982660293e-05	-9.127451830812094e-05	-1.662397278009986e-05	-9.1593713742677e-05
2.4072953263935135	0.001143355881446808	0.0011491021104298627	0.001198247895340603	0.0012031087895310012	0.0012315734332326645	0.001235791743583704	0.001268693401402159	0.0012721035336717415	0.0013524171322037044	0.0013536579075711815	0.057199598627788485	0.05583039739419256	-1.646683254231257e-05	-9.127459323904352e-05	-1.6524425310478208e-05	-9.159382635995361e-05
2.4218004917242455	0.0011431324205383097	0.0011488775599440993	0.0011980152168633259	0.0012028751737167894	0.0012313352986800471	0.0012355527761059156	0.0012684493132429353	0.001271858738356587	0.001352160081730397	0.001353400464710135	0.057201394660830886	0.05583214733830536	-1.6368197810749663e-05	-9.127454794921608e-05	-1.6425452356444437e-05	-9.159381856738147e-05
2.436393057972914	0.001142908946385216	0.0011486529963361486	0.0011977825330551294	0.0012026415525867578	0.0012310971644020664	0.0012353138088051787	0.0012682052323113252	0.001271613949997902	0.0013519030568446846	0.0013531430465682775	0.057203201577025416	0.05583390788600973	-1.6270132556991945e-05	-9.127438297473756e-05	-1.6327050832543044e-05	-9.159369090416813e-05
2.4510735517740176	0.0011426854591975281	0.0011484284198181687	0.0011975498441862222	0.0012024079264124224	0.0012308590307102826	0.0012350748419935344	0.0012679611589692156	0.001271369168956824	0.0013516460580381374	0.0013528856536323321	0.05720501944269085	0.05583567910191685	-1.6172633719620244e-05	-9.127409884715498e-05	-1.6229217666877127e-05	-9.159344390516355e-05
2.46584250293529	0.0011424619591834913	0.0011482038306005605	0.0011973171505252715	0.0012021742954637519	0.0012306208979148744	0.001234835875981634	0.0012677170935773135	0.0012711243955932977	0.0013513890858017083	0.0013526282863883723	0.05720684832455338	0.05583746105103555	-1.6075698250885007e-05	-9.127369609371327e-05	-1.6131949801261036e-05	-9.159307810072126e-05
2.4807004444568266	0.0011422384465496062	0.001147979228891977	0.0011970844523394137	0.0012019406600091791	0.0012303827663246501	0.00123459691107875	0.0012674730364951622	0.00127087963026609	0.001351132140625752	0.001352370945321839	0.05720868828975105	0.05583925379877566	-1.5979323116678545e-05	-9.127317523802136e-05	-1.6035244191164866e-05	-9.159259401761433e-05
2.4956479125503126	0.0011420149215006325	0.001147754614899328	0.0011968517498942629	0.0012017070203156094	0.0012301446362470568	0.0012343579475927857	0.0012672289880811525	0.001270634873332801	0.0013508752230000408	0.0013521136309175587	0.057210539405835675	0.055841057410950266	-1.5883505296424016e-05	-9.127253679941383e-05	-1.5939097805638125e-05	-9.159199217828595e-05
2.510685446658382	0.0011417913842395977	0.0011475299888277894	0.0011966190434539198	0.0012014733766484305	0.001229906507988193	0.0012341189858302878	0.0012669849486925343	0.001270390125149877	0.0013506183334137843	0.0013518563436597602	0.05721240174077525	0.05584287195377741	-1.578824178313093e-05	-9.127178129308966e-05	-1.5843507627462394e-05	-9.159127310132131e-05
2.5258135894740787	0.0011415678349678024	0.0011473053508808083	0.0011963863332809805	0.0012012397292715203	0.0012296683818528171	0.0012338800260964533	0.0012667409186854289	0.0012701453860726225	0.0013503614723556416	0.0013515990840320903	0.0572142753629566	0.055844697493884043	-1.5693529583374333e-05	-9.12709092307229e-05	-1.5748470652915403e-05	-9.159043730144756e-05
2.54103288696045	0.0011413442738848272	0.0011470807012601094	0.0011961536196365447	0.0012010060784472553	0.0012294302581443578	0.001233641068695143	0.001266496898414841	0.0012699006564552107	0.001350104640313742	0.0013513418525176318	0.05721616034118846	0.05584653409830718	-1.5599365717162972e-05	-9.126992111929688e-05	-1.5653983891784906e-05	-9.15894852887289e-05
2.556343888370238	0.0011411207011885432	0.0011468560401657057	0.0011959209027802287	0.0012007724244365236	0.0012291921371649283	0.0012334021139288926	0.0012662528882346753	0.0012696559366507008	0.0013498478377757055	0.0013510846495989224	0.05721805674470383	0.05584838183449748	-1.5505747217925414e-05	-9.126881746140958e-05	-1.556004436734787e-05	-9.158841756898295e-05
2.571747146265715	0.001140897117075116	0.0011466313677959041	0.0011956881829701717	0.001200538767498732	0.0012289540192153346	0.0012331631620989233	0.0012660088884977462	0.0012694112270110484	0.0013495910652286565	0.0013508274757579725	0.05721996464316302	0.055850240770321954	-1.541267113255862e-05	-9.126759875596746e-05	-1.546664911636353e-05	-9.158723464419705e-05
2.5872432165386163	0.001140673521739013	0.0011464066843473104	0.0011954554604630449	0.001200305107891815	0.0012287159045950866	0.0012329242135051515	0.001265764899555789	0.0012691665278871166	0.0013493343231592422	0.001350570331476279	0.05722188410665524	0.05585211097406496	-1.532013452143488e-05	-9.126626549790795e-05	-1.537379518914278e-05	-9.158593701250051e-05
2.602832658430207	0.0011404499153730109	0.0011461819900148384	0.0011952227355140623	0.0012000714458722435	0.0012284777936024077	0.0012326852684461994	0.0012655209217594752	0.0012689218396286898	0.0013490776120536506	0.0013503132172348463	0.05722381520570213	0.05585399251443341	-1.5228134458186715e-05	-9.126481817764431e-05	-1.528147964930532e-05	-9.158452516747073e-05
2.6185160345514573	0.0011402262981682035	0.001145957284991717	0.0011949900083769887	0.0011998377816950362	0.001228239686534249	0.001232446327219408	0.0012652769554584253	0.0012686771625844881	0.001348820932397629	0.0013500561335142022	0.05722575801126151	0.05585588546055743	-1.5136668029762379e-05	-9.126325728095463e-05	-1.518969957382127e-05	-9.158299959818872e-05
2.6342939109033563	0.0011400026703140087	0.0011457325694694985	0.0011947572793041517	0.0011996041156137692	0.0012280015836862988	0.0012322073901208468	0.001265033001001222	0.0012684324971021796	0.0013485642846765033	0.0013497990807944194	0.05722771259472792	0.055857789881994	-1.5045732336592399e-05	-9.126158329075817e-05	-1.5098452053170786e-05	-9.158136079034929e-05
2.6501668568973313	0.0011397790319981726	0.0011455078436380616	0.001194524548546445	0.0011993704478805809	0.0012277634853529887	0.001231968457445323	0.0012647890587354175	0.0012681878435283882	0.0013483076693751902	0.0013495420595551256	0.05722967902793674	0.05585970584872837	-1.4955324492194055e-05	-9.125979668442308e-05	-1.500773419094159e-05	-9.157960922448471e-05
2.666135445375801	0.001139555383406784	0.0011452831076856262	0.0011942918163533477	0.0011991367787461905	0.0012275253918275159	0.0012317295294863987	0.0012645451290075583	0.0012679432022087178	0.0013480510869782255	0.0013492850702755321	0.05723165738316733	0.055861633431178545	-1.4865441623324038e-05	-9.125789793509864e-05	-1.4917543104113473e-05	-9.157774537713048e-05
2.6822002526328483	0.001139331724724274	0.0011450583617987522	0.0011940590829729249	0.0011989031084598972	0.001227287303401843	0.0012314906065363943	0.0012643012121631866	0.0012676985734877532	0.001347794537969773	0.0013490281134344421	0.05723364773314429	0.055863572700197386	-1.477608087008947e-05	-9.125588751299207e-05	-1.4827875922968081e-05	-9.157576972138037e-05
2.6983618584350144	0.0011391080561334258	0.0011448336061623528	0.0011938263486518403	0.0011986694372695967	0.0012270492203667143	0.001231251688886404	0.0012640573085468585	0.001267453957709081	0.001347538022833646	0.0013487711895102741	0.057235650151042074	0.05586552372707485	-1.4687239385621775e-05	-9.125376588225986e-05	-1.4738729790873817e-05	-9.157368272458277e-05
2.71462084604223	0.001138884377815386	0.001144608840959701	0.0011935936136353695	0.0011984357654217907	0.0012268111430116695	0.0012310127768263082	0.0012638134185021601	0.001267209355215301	0.0013472815420533303	0.0013485142989810817	0.057237664710486524	0.055867486583540175	-1.4598914336270974e-05	-9.125153350394988e-05	-1.4650101864480125e-05	-9.157148485100519e-05
2.730977802228858	0.0011386606899496635	0.0011443840663724332	0.0011933608781674013	0.0011982020931615906	0.0012265730716250476	0.00123077387064478	0.0012635695423717126	0.0012669647663480367	0.0013470250961119933	0.0013482574423245648	0.057239691485558304	0.05586946134176746	-1.4511102901446082e-05	-9.12491908344748e-05	-1.4561989313509327e-05	-9.156917655983587e-05
2.747433317304874	0.0011384369927141475	0.0011441592825805627	0.0011931281424904577	0.0011979684207327364	0.001226335006494007	0.001230534970629303	0.0012633256804971957	0.0012667201914479537	0.0013467686854925136	0.0013480006200180977	0.05724173055079554	0.05587144807437467	-1.4423802273635933e-05	-9.124673832555663e-05	-1.4474389320867642e-05	-9.156675830621075e-05
2.763987985137163	0.0011382132862851042	0.001143934489762481	0.001192895406845694	0.0011977347483775969	0.0012260969479045295	0.0012302960770661756	0.0012630818332193526	0.0012664756308547675	0.0013465123106774903	0.001347743832538738	0.05724378198119742	0.05587344685442996	-1.4337009658471622e-05	-9.124417642566995e-05	-1.4387299082603555e-05	-9.15642305415465e-05
2.780642403170963	0.0011379895708371896	0.0011437096880949676	0.001192662671472913	0.001197501076337185	0.001225858896141433	0.001230057190240526	0.001262838000878005	0.0012662310849072581	0.0013462559721492656	0.00134748708036325	0.057245845852225655	0.05587545775545093	-1.4250722274414263e-05	-9.124150557737742e-05	-1.4300715807609443e-05	-9.156159371134787e-05
2.797397172451417	0.0011377658465434605	0.0011434848777532023	0.0011924299366105786	0.0011972674048511703	0.0012256208514883904	0.0012298183104363274	0.0012625941838120744	0.001265986553943291	0.001345999670389948	0.001347230363968128	0.057247922239808915	0.05587748085141112	-1.416493735288682e-05	-9.12387262193004e-05	-1.4214636717885254e-05	-9.155884825765015e-05
2.8142528976452668	0.0011375421135753744	0.0011432600589107648	0.0011921972024958184	0.0011970337341578813	0.0012253828142279306	0.0012295794379364024	0.0012623503823595845	0.0012657420382998195	0.0013457434058814243	0.0013469736838296069	0.057250011220344316	0.055879516216740775	-1.4079652138447585e-05	-9.123583878670183e-05	-1.4129059048489934e-05	-9.155599461854735e-05
2.831210187062679	0.0011373183721028002	0.0011430352317396456	0.0011919644693644364	0.0011968000644943194	0.0012251447846414558	0.0012293405730224376	0.0012621065968576814	0.0012654975383129038	0.0013454871791053818	0.0013467170404236827	0.057252112870702344	0.055881563926329876	-1.399486388832527e-05	-9.123284370879392e-05	-1.4043980047277749e-05	-9.155303322641584e-05
2.848269652679189	0.0011370946222940298	0.0011428103964102577	0.0011917317374509266	0.0011965663960961733	0.0012249067630092547	0.0012291017159749998	0.001261862827642648	0.0012652530543177283	0.0013452309905433303	0.00134646043422614	0.05725422726822808	0.05588362405553109	-1.3910569872647993e-05	-9.122974141098639e-05	-1.3959396975023186e-05	-9.154996450955188e-05
2.865431910157798	0.001136870864315779	0.0011425855530914377	0.0011914990069884783	0.0011963327291978207	0.0012246687496105099	0.0012288628670735404	0.001261619075049915	0.001265008586648609	0.0013449748406766174	0.0013462038657125596	0.05725635449074485	0.05588569668016382	-1.3826767374554294e-05	-9.122653231510847e-05	-1.3875307105538914e-05	-9.154678889289336e-05
2.882697578871184	0.0011366470983331966	0.0011423607019504553	0.0011912662782089854	0.0011960990640323419	0.0012244307447233094	0.0012286240265964089	0.001261375339414072	0.001264764135639008	0.0013447187299864471	0.0013459473353583428	0.05725849461655712	0.05588778187651545	-1.3743453689755991e-05	-9.122321683716073e-05	-1.3791707725328839e-05	-9.15435067957715e-05
2.900067281924058	0.001136423324509877	0.0011421358431530245	0.0011910335513430625	0.0011958654008315324	0.0012241927486246645	0.0012283851948208689	0.0012611316210688907	0.001264519701621553	0.0013444626589539058	0.0013456908436387338	0.05726064772445417	0.055889879721345986	-1.3660626126760222e-05	-9.121979538892488e-05	-1.3708596133615858e-05	-9.15401186327991e-05
2.9175416461756507	0.0011361995430078618	0.001141910976863307	0.0011908008266200486	0.0011956317398259106	0.0012239547615905148	0.0012281463720231066	0.0012608879203473292	0.0012642752849280452	0.001344206628059975	0.0013454343910288343	0.05726281389371229	0.05589199029188936	-1.3578282006827813e-05	-9.121626837796382e-05	-1.3625969642473701e-05	-9.153662481437008e-05
2.9351213022623317	0.0011359757539876516	0.001141686103243923	0.001190568104268022	0.0011953980812447283	0.001223716783895745	0.0012279075584782436	0.0012606442375815527	0.0012640308858894768	0.0013439506377855566	0.001345177978003626	0.05726499320409812	0.0558941136658575	-1.3496418663806742e-05	-9.121263620662234e-05	-1.3543825576702029e-05	-9.1533025746382e-05
2.952806884620376	0.0011357519576082119	0.0011414612224559585	0.0011903353845138084	0.0011951644253159824	0.0012234788158141953	0.0012276687544603487	0.0012604005731029452	0.0012637865048360452	0.00134369468861149	0.00134492160503799	0.05726718573587239	0.05589624992144341	-1.3415033444277857e-05	-9.120889927313747e-05	-1.3462161273715412e-05	-9.152932182976414e-05
2.970599031508854	0.0011355281540269815	0.0011412363346589719	0.0011901026675829917	0.0011949307722664232	0.0012232408576186725	0.0012274299602424512	0.0012601569272421241	0.0012635421420971655	0.0013434387810185725	0.0013446652726067266	0.05726939156979243	0.055898399137324035	-1.3334123707436918e-05	-9.120505797138856e-05	-1.3380974083675168e-05	-9.152551346128246e-05
2.9884983850326714	0.0011353043433998782	0.0011410114400110013	0.0011898699536999216	0.0011946971223215648	0.0012230029095809613	0.0012271911760965495	0.0012599133003289515	0.0012632977980014844	0.001343182915487578	0.0013444089811845725	0.05727161078711485	0.055900561392663105	-1.3253686824983568e-05	-9.120111268992592e-05	-1.330026136926038e-05	-9.152160103273466e-05
3.006505591165733	0.0011350805258813106	0.0011407865386685754	0.0011896372430877304	0.0011944634757056983	0.0012227649719718408	0.0012269524022936287	0.0012596696926925552	0.001263053472876897	0.0013429270924992817	0.001344152731246225	0.057273843469599774	0.055902736767113825	-1.3173720181114401e-05	-9.119706381294224e-05	-1.3220020505730345e-05	-9.151758493128326e-05
3.0246212997742656	0.001134856701624182	0.0011405616307867189	0.0011894045359683357	0.0011942298326418988	0.0012225270450610917	0.001226713639103667	0.0012594261046613366	0.00126280916705056	0.001342671312534475	0.0013438965232663597	0.057276089699513984	0.05590492534082412	-1.3094221172536835e-05	-9.119291171946764e-05	-1.3140248880889882e-05	-9.151346553903927e-05
3.0428461646402667	0.0011346328707799033	0.0011403367165189627	0.0011891718325624594	0.0011939961933520409	0.0012222891291175147	0.0012264748867956553	0.001259182536562992	0.0012625648808489071	0.0013424155760739936	0.001343640357719654	0.057278349559633054	0.05590712719443606	-1.3015187208378909e-05	-9.118865678406363e-05	-1.3060943894992183e-05	-9.150924323361731e-05
3.0611808434850984	0.001134409033498396	0.0011401117960173502	0.0011889391330896317	0.0011937625580568031	0.0012220512244089368	0.0012262361456376021	0.0012589389887245213	0.001262320614597662	0.0013421598835987299	0.0013433842350808016	0.05728062313324556	0.055909342409092753	-1.2936615710314181e-05	-9.118429937698957e-05	-1.298210296078045e-05	-9.150491838769148e-05
3.079625997993227	0.0011341851899281015	0.001139886869432447	0.0011887064377682026	0.0011935289269756854	0.0012218133312022256	0.0012259974158965528	0.0012586954614722443	0.0012620763686218563	0.001341904235589657	0.001343128155824542	0.05728291050415589	0.05591157106643925	-1.285850411225642e-05	-9.117983986331457e-05	-1.290372350346708e-05	-9.150049136991134e-05
3.0981822938360946	0.0011339613402159907	0.0011396619369133446	0.0011884737468153552	0.00119329530032701	0.0012215754497633042	0.0012257586978385933	0.0012584519551318172	0.001261832143245837	0.0013416486325278526	0.0013428721204256674	0.05728521175668779	0.05591381324862663	-1.2780849860394294e-05	-9.117527860241781e-05	-1.2825802960539368e-05	-9.149596254293124e-05
3.116850400696155	0.001133737484507574	0.0011394369986076776	0.0011882410604471174	0.0011930616783279466	0.0012213375803571643	0.0012255199917288757	0.0012582084700282494	0.0012615879387932935	0.0013413930748945176	0.001342616129359062	0.05728752697568756	0.055916069038314926	-1.2703650413288525e-05	-9.117061594968168e-05	-1.27483387817387e-05	-9.149133226440953e-05
3.135630992291033	0.0011335136229469044	0.0011392120546616243	0.001188008378878369	0.001192828061194511	0.001221099723247875	0.0012252812978316202	0.001257965006485914	0.0012613437555872625	0.001341137563170998	0.0013423601830997078	0.05728985624652733	0.05591833851867626	-1.2626903241878817e-05	-9.116585225621421e-05	-1.2671328429372797e-05	-9.148660088864613e-05
3.1545247463978408	0.001133289755676587	0.0011389871052199148	0.0011877757023228523	0.0011925944491415793	0.0012208618786985956	0.00122504261641013	0.0012577215648285635	0.0012610995939501448	0.0013408820978388027	0.0013421042821227104	0.057292199655108865	0.055920621773398585	-1.2550605829081407e-05	-9.116098786679516e-05	-1.2594769377760606e-05	-9.148176876355718e-05
3.1735323448776414	0.0011330658828377935	0.0011387621504258475	0.0011875430309931903	0.0011923608423829051	0.0012206240469715965	0.00122480394772681	0.0012574781453793505	0.0012608554542037271	0.0013406266793796326	0.0013418484269033255	0.05729455728786535	0.05592291888668827	-1.2474755670087434e-05	-9.115602312176341e-05	-1.2518659113495978e-05	-9.147683623231262e-05
3.192654473700048	0.0011328420045702606	0.0011385371904212873	0.001187310365100888	0.0011921272411311212	0.001220386228328261	0.0012245652920431726	0.0012572347484608357	0.0012606113366691882	0.0013403713082753939	0.0013415926179169715	0.057296929231767324	0.05592522994327407	-1.239935027230743e-05	-9.115095835693365e-05	-1.2442995135468482e-05	-9.147180363383578e-05
3.211891822967991	0.0011326181210123078	0.0011383122253466806	0.0011870777048563516	0.0011918936455977563	0.001220148423029107	0.0012243266496198544	0.0012569913743950098	0.001260367241667119	0.0013401159850082271	0.0013413368556392557	0.057299315574323724	0.05592755502840945	-1.2324387155100702e-05	-9.114579390229194e-05	-1.2367774954530342e-05	-9.14666713011103e-05
3.2312450869426166	0.001132394232300839	0.001138087255341064	0.001186845050468895	0.0011916600559932476	0.0012199106313337963	0.0012240880207166301	0.001256748023503305	0.0012601231695175419	0.0013398607100605243	0.0013410811405459996	0.05730171640358697	0.055929894227878516	-1.2249863849945336e-05	-9.114053008310585e-05	-1.2292996093676845e-05	-9.14614395620128e-05
3.2507149640683446	0.001132170338571356	0.0011378622805420697	0.001186612402146754	0.0011914264725269492	0.0012196728535011493	0.0012238494055924257	0.0012565046961066128	0.0012598791205399196	0.0013396054839149535	0.0013408254731132549	0.05730413180815538	0.055932247627995306	-1.2175777900365337e-05	-9.113516721981352e-05	-1.2218656088011648e-05	-9.145610874006227e-05
3.2703021569980693	0.0011319464399579624	0.001137637301085935	0.0011863797600970935	0.0011911928954071425	0.0012194350897891555	0.0012236108045053276	0.001256261392525297	0.001259635095053173	0.0013393503070544793	0.0013405698538173259	0.057306561877177295	0.0559346153156108	-1.2102126861836954e-05	-9.112970562746847e-05	-1.2144752484666982e-05	-9.145067915328209e-05
3.2900073726185273	0.001131722536593377	0.0011374123171075134	0.001186147124526026	0.0011909593248410524	0.0012191973404549923	0.0012233722177126022	0.0012560181130792153	0.0012593910933756996	0.0013390951799623874	0.001340314283134796	0.05730900670035428	0.05593699737811393	-1.2028908301684599e-05	-9.112414561537885e-05	-1.2071282842623238e-05	-9.144515111403351e-05
3.3098313220758016	0.0011314986286089402	0.0011371873287402813	0.0011859144956386167	0.0011907257610348548	0.0012189596057550344	0.0012231336454707063	0.001255774858087729	0.0012591471158253872	0.0013388401031223063	0.0013400587615425461	0.05731146636794432	0.055939393903436746	-1.19561197992335e-05	-9.111848748835638e-05	-1.1998244732931013e-05	-9.143952493004259e-05
3.329774720800988	0.0011312747161346226	0.0011369623361163477	0.0011856818736388985	0.0011904922041936902	0.0012187218859448688	0.0012228950880353005	0.0012555316278697237	0.001258903162719631	0.001338585077018229	0.0013398032895177796	0.057313940970766336	0.0559418049800573	-1.1883758945653577e-05	-9.111273154605026e-05	-1.1925635738482127e-05	-9.143380090378961e-05
3.349838288536016	0.001131050799299033	0.001136737339366462	0.0011854492587298811	0.001190258654521674	0.0012184841812793068	0.0012226565456612633	0.0012552884227436216	0.001258659234375348	0.0013383301021345365	0.001339547867538042	0.05731643060020291	0.055944230697002516	-1.181182334385189e-05	-9.110687808200346e-05	-1.1853453453974927e-05	-9.142797933164859e-05
3.370022749359618	0.0011308268782294322	0.0011365123386200267	0.0011852166511135684	0.001190025112221913	0.0012182464920124036	0.0012224180186027084	0.0012550452430274042	0.0012584153311089978	0.0013380751789560242	0.001339292496081249	0.05731893534820437	0.055946671143851996	-1.1740310608528148e-05	-9.110092738487396e-05	-1.1781695485935106e-05	-9.142206050533064e-05
3.390328831713469	0.0011306029530517357	0.0011362873340051015	0.0011849840509909639	0.00118979157749651	0.0012180088183974644	0.0012221795071129928	0.0012548020890386213	0.001258171453236593	0.0013378203079679192	0.001339037175625703	0.05732145530729167	0.055949126410741866	-1.1669218366150425e-05	-9.109487973801844e-05	-1.1710359452708763e-05	-9.141604471105125e-05
3.4107572684284713	0.0011303790238905273	0.0011360623256484168	0.0011847514585620867	0.0011895580505465828	0.001217771160687066	0.0012219410114447365	0.001254558961094414	0.0012579276010737223	0.001337565489655909	0.0013387819066501224	0.05732399057056161	0.055951596588369	-1.1598544254892706e-05	-9.108873541963103e-05	-1.1639442984379134e-05	-9.140993222991889e-05
3.431308796751202	0.0011301550908690643	0.001135837313675378	0.0011845188740259804	0.0011893245315722702	0.0012175335191330617	0.0012217025318498294	0.0012543158595115244	0.0012576837749355585	0.0013373107245061593	0.0013385266896336575	0.05732654123168836	0.0559540817679921	-1.1528285924506526e-05	-9.108249470179963e-05	-1.1568943722627817e-05	-9.140372333679703e-05
3.4519841583705158	0.001129931154109293	0.0011356122982100832	0.001184286297580732	0.0011890910207727524	0.0012172958939866084	0.0012214640685794577	0.0012540727846063232	0.0012574399751368885	0.0013370560130053473	0.0013382715250559254	0.057329107384928774	0.05595658204143883	-1.1458441036307082e-05	-9.107615785086676e-05	-1.1498859320783344e-05	-9.139741830116455e-05
3.47278409944432	0.001129707213731851	0.0011353872793753229	0.0011840537294234752	0.0011888575183462541	0.00121705828549817	0.001221225621884105	0.0012538297366948155	0.0012571962019921159	0.001336801355640675	0.001338016413397021	0.05733168912512634	0.055959097501106246	-1.1389007263318957e-05	-9.106972512865075e-05	-1.1429187443883632e-05	-9.139101738753208e-05
3.4937093706264992	0.0011294832698560825	0.0011351622572925973	0.0011838211697504108	0.0011886240244900652	0.0012168206939175373	0.0012209871920135771	0.0012535867160926655	0.0012569524558152894	0.0013365467528999011	0.0013377613551375507	0.05733428654771271	0.05596162823996627	-1.1319982289949987e-05	-9.106319679053065e-05	-1.135992576840883e-05	-9.138452085413751e-05
3.514760727094002	0.0011292593226000438	0.0011349372320821217	0.0011835886187568146	0.0011883905394005476	0.0012165831194938413	0.0012207487792170104	0.0012533437231152112	0.0012567087369201133	0.001336292205271362	0.001337506350758651	0.0573368997487144	0.055964174351568974	-1.1251363812189025e-05	-9.105657308666748e-05	-1.1291071982451328e-05	-9.137792895413943e-05
3.535938928574102	0.001129035372080514	0.0011347122038628367	0.0011833560766370506	0.0011881570632731506	0.0012163455624755676	0.0012205103837428894	0.0012531007580774806	0.0012564650456199683	0.001336037713243996	0.001337251400742015	0.05733952882475444	0.055966735930046245	-1.1183149537435932e-05	-9.104985426158785e-05	-1.1222623785545754e-05	-9.137124193470125e-05
3.557244739371806	0.0011288114184130047	0.0011344871727524187	0.0011831235435845848	0.0011879235963024222	0.0012161080231105712	0.0012202720058390611	0.0012528578212942106	0.0012562213822279258	0.0013357832773073681	0.0013369965055699139	0.057342173873056845	0.05596931307011503	-1.1115337184421786e-05	-9.104304055335133e-05	-1.1154578888627337e-05	-9.136446003699117e-05
3.578678928397448	0.0011285874617117738	0.0011342621388672923	0.001182891019792	0.0011876901386820265	0.0012158705016460957	0.0012200336457527518	0.0012526149130798682	0.0012559777470567723	0.0013355288979516999	0.0013367416657252293	0.05734483499145108	0.05597190586708189	-1.1047924483233162e-05	-9.103613219438311e-05	-1.1086935014024968e-05	-9.135758349632095e-05
3.600242269194432	0.0011283635020898283	0.001134037102322635	0.0011826585054510051	0.0011874566906047506	0.001215632998328783	0.0012197953037305798	0.001252372033748663	0.0012557341404190194	0.0013352745756678884	0.001336486881691469	0.057347512278375166	0.055974514416846324	-1.0980909175443976e-05	-9.102912941252872e-05	-1.1019689895534063e-05	-9.135061254320065e-05
3.6219355399671502	0.001128139539658937	0.0011338120632323897	0.0011824260007524475	0.0011872232522625193	0.001215395513404688	0.0012195569800185694	0.001252129183614565	0.0012554905626269244	0.00133502031094753	0.0013362321539527942	0.05735020583287985	0.055977138815904784	-1.0914289013706086e-05	-9.102203242838947e-05	-1.0952841278107778e-05	-9.134354740084061e-05
3.643759523609069	0.0011279155745296452	0.0011335870217092788	0.0011821935058863333	0.0011869898238464143	0.001215158047119302	0.0012193186748621742	0.0012518863629913302	0.0012552470139925139	0.0013347661042829569	0.0013359774829940527	0.05735291575463235	0.0559797791613542	-1.084806176190889e-05	-9.101484145634942e-05	-1.0886386917992319e-05	-9.133638828681678e-05
3.6657150077309777	0.001127691606811279	0.0011333619778648083	0.0011819610210418337	0.0011867564055466795	0.0012149205997175603	0.0012190803885062827	0.0012516435721925115	0.0012550034948275934	0.0013345119561672513	0.0013357228693007934	0.05735564214392059	0.05598243555089568	-1.078222519526259e-05	-9.100755670621297e-05	-1.0820324582796331e-05	-9.13291354137924e-05
3.6878027846894206	0.0011274676366119563	0.00113313693180928	0.0011817285464072991	0.0011865229975527379	0.00121468317144386	0.0012188421211952389	0.001251400811531479	0.0012547600054437708	0.0013342578670942752	0.0013354683133592969	0.05735838510165766	0.055985108082839616	-1.0716777100003294e-05	-9.100017838059582e-05	-1.0754652051143954e-05	-9.132178898701993e-05
3.710023651615288	0.001127243664038601	0.0011329118836518057	0.001181496082170278	0.001186289600053208	0.001214445762542079	0.0012186038731728606	0.0012511580813214414	0.0012545165461524768	0.0013340038375587006	0.001335213815656604	0.05736114472938411	0.055987796856108246	-1.065171527344852e-05	-9.09927066757854e-05	-1.0689367112813597e-05	-9.131434920559012e-05
3.732378410442586	0.0011270196891969518	0.001132686833500315	0.0011812636285175265	0.0011860562132359153	0.0012142083732555903	0.001218365644682453	0.0012509153818754642	0.0012542731172649798	0.0013337498680560322	0.0013349593766805387	0.057363921129273916	0.055990501970239144	-1.0587037524080467e-05	-9.098514178285111e-05	-1.0624467568776108e-05	-9.130681626337567e-05
3.7548678679373717	0.001126795712191569	0.0011324617814615638	0.0011810311856350207	0.0011858228372879033	0.0012139710038272745	0.0012181274359668217	0.0012506727135064846	0.0012540297190924057	0.0013334959590826315	0.0013347049969197342	0.05736671440413788	0.055993223525391586	-1.0522741671396829e-05	-9.097748388658955e-05	-1.05599512310664e-05	-9.129919034803202e-05
3.777492835726878	0.0011265717331258496	0.0011322367276411476	0.001180798753707974	0.001185589472395451	0.001213733654499541	0.0012178892472682933	0.0012504300765273349	0.0012537863519457568	0.0013332421111357485	0.0013344506768636583	0.057369524657427486	0.05599596162234814	-1.045882554574426e-05	-9.096973316449763e-05	-1.0495815922599572e-05	-9.129147163977613e-05
3.8002541303288	0.0011263477521020384	0.0011320116721435151	0.0011805663329208516	0.0011853561187440893	0.0012134963255143437	0.0012176510788287328	0.0012501874712507615	0.0012535430161359357	0.0013329883247135484	0.0013341964170026468	0.05737235199323812	0.05599871636251977	-1.0395286988491848e-05	-9.096188978829911e-05	-1.043205947734438e-05	-9.128366031324608e-05
3.823152573180761	0.0011261237692212361	0.0011317866150719735	0.0011803339234573824	0.0011851227765186097	0.0012132590171131958	0.0012174129308895555	0.001249944897989444	0.0012532997119737578	0.0013327346003151356	0.0013339422178279229	0.057375196516315764	0.05600148784794957	-1.0332123851864577e-05	-9.095395392330619e-05	-1.0368679740184461e-05	-9.127575653644637e-05
3.8461889906699622	0.0011258997845834126	0.0011315615565287054	0.0011801015255005752	0.0011848894459030844	0.0012130217295371888	0.0012171748036917498	0.0012497023570560146	0.001253056439769977	0.001332480938440586	0.0013336880798316293	0.05737805833205864	0.056004276181316606	-1.0269333998960684e-05	-9.094592572836402e-05	-1.030567456686976e-05	-9.12677604708867e-05
3.8693642141629967	0.0011256757982874173	0.001131336496614775	0.001179869139232732	0.001184656127080876	0.0012127844630270073	0.0012169366974758885	0.0012494598487630781	0.001252813199835302	0.001332227339590969	0.0013334340035068538	0.05738093754652302	0.05600708146594147	-1.0206915303692665e-05	-9.093780535593399e-05	-1.0243041824061633e-05	-9.125967227197052e-05
3.892679080035866	0.0011254518104309896	0.001131111435430143	0.001179636764835463	0.0011844228202346548	0.001212547217822947	0.0012166986124821488	0.0012492173734232315	0.001252569992480416	0.0013319738042683808	0.0013331799893476555	0.057383834266426535	0.05600990380578828	-1.0144865650683205e-05	-9.092959295137204e-05	-1.01807793891108e-05	-9.125149208757954e-05
3.9161344297041563	0.0011252278211107735	0.001130886373073679	0.0011794044024897039	0.0011841895255464171	0.0012123099941649341	0.0012164605489503317	0.0012489749313490874	0.0012523268180160024	0.0013317203329759719	0.0013329260378490996	0.057386748599152826	0.05601274330546933	-1.0083182935258228e-05	-9.092128865340054e-05	-1.0118885150147555e-05	-9.124322005935048e-05
3.9397311096534064	0.001125003830422326	0.001130661309643169	0.0011791720523757281	0.0011839562431974937	0.0012120727922925404	0.0012162225071198757	0.001248732522853291	0.001252083676752759	0.001331466926217974	0.0013326721495072766	0.05738968065275581	0.05601560007025131	-1.0021865063571805e-05	-9.091289259499646e-05	-1.0057357006144213e-05	-9.123485632292483e-05
3.963469971469652	0.0011247798384601273	0.0011304362452353293	0.00117893971467316	0.0011837229733685675	0.0012118356124449984	0.0012159844872298739	0.0012484901482485396	0.0012518405690014197	0.0013312135844997255	0.001332418324819335	0.05739263053596415	0.05601847420605705	-9.960909952186348e-06	-9.090440490069907e-05	-9.996192866533471e-06	-9.122640100558965e-05
3.987351871870168	0.0011245558453176023	0.001130211179945824	0.0011787073895610006	0.0011834897162396954	0.0012115984548612298	0.0012157464895191008	0.0012482478078476129	0.001251597495072782	0.001330960308327714	0.0013321645642835164	0.05739559835818465	0.056021365819470446	-9.900315528398734e-06	-9.089582568910792e-05	-9.93539065151025e-06	-9.121785422866457e-05
4.01137767273438	0.001124331851087118	0.0011299861138692649	0.0011784750772176273	0.001183256471990312	0.0012113613197798484	0.001215508514226016	0.00124800550196338	0.0012513544552777162	0.001330707098209587	0.0013319108683991704	0.05739858422950901	0.056024275017741126	-9.84007973007725e-06	-9.088715507241107e-05	-9.874948291885982e-06	-9.120921610702992e-05
4.035548241134971	0.001124107855860008	0.0011297610470992364	0.0011782427778208235	0.0011830232407992558	0.0012111242074391904	0.001215270561588795	0.0012477632309088325	0.0012511114499271993	0.0013304539546541963	0.0013316572376667972	0.0574015882607148	0.05602720190878954	-9.780200505408315e-06	-9.087839315391477e-05	-9.814863728824924e-06	-9.12004867467675e-05
4.059864449369175	0.0011238838597265807	0.0011295359797283023	0.00117801049154779	0.001182790022844783	0.0012108871180773308	0.0012150326318453438	0.001247520994997103	0.00125086847933233	0.0013302008781716245	0.001331403672588073	0.05740461056327279	0.05603014660120869	-9.720675813267715e-06	-9.086954003179049e-05	-9.75513491419111e-06	-9.119166624871333e-05
4.08432717499025	0.0011236598627761272	0.001129310911848015	0.0011777782185751547	0.0011825568183045758	0.0012106500519320931	0.0012147947252333115	0.0012472787945414802	0.0012506255438043466	0.0013299478692732078	0.001331150173665875	0.057407651249350385	0.05603310920427126	-9.661503622870188e-06	-9.086059579646588e-05	-9.69575981023263e-06	-9.118275470565429e-05
4.108937300839158	0.0011234358650969417	0.0011290858435489357	0.0011775459590789997	0.0011823236273557714	0.001210413009241081	0.00121455684199012	0.0012470366298554423	0.0012503826436546597	0.0013296949284715772	0.0013308967414043197	0.05741071043181589	0.05603608982793245	-9.602681913672279e-06	-9.08515605297644e-05	-9.636736389512235e-06	-9.117375220246693e-05
4.133695715076422	0.0011232118667763307	0.0011288607749206435	0.0011773137132348717	0.0011820904501749704	0.0012101759902416907	0.0012143189823529757	0.001246794501252672	0.0012501397791948666	0.0013294420562806842	0.0013306433763087893	0.057413788224243284	0.05603908858283472	-9.544208675646426e-06	-9.084243430795835e-05	-9.578062635122453e-06	-9.11646588180326e-05
4.15860331121418	0.0011229878679006233	0.001128635706051746	0.0011770814812177973	0.001181857286938253	0.001209938995171128	0.0012140811465588888	0.0012465524090470791	0.0012498969507367737	0.0013291892532158306	0.00133039007888596	0.057416884740917176	0.056042105580312994	-9.486081909003408e-06	-9.083321719918769e-05	-9.519736540408025e-06	-9.115547462315576e-05
4.183660988148428	0.001122763868555189	0.0011284106370298961	0.0011768492632023037	0.0011816241378211998	0.0012097020242664335	0.0012138433348446963	0.0012463103535528249	0.0012496541585924217	0.001328936519793702	0.0013301368496438381	0.05742000009683587	0.056045140932397146	-9.428299624088254e-06	-9.082390926340445e-05	-9.461756108906927e-06	-9.114619968034199e-05
4.208869650191461	0.00112253986882445	0.0011281855679418078	0.001176617059362436	0.0011813910029989099	0.0012094650777645002	0.001213605547447082	0.0012460683350843486	0.001249411403074112	0.001328683856532403	0.0013298836890917906	0.057423134407718526	0.05604819475181915	-9.370859841598828e-06	-9.081451055392709e-05	-9.404119354530782e-06	-9.113683404554651e-05
4.2342302071045115	0.0011223158687918909	0.0011279604988732627	0.0011763848698717692	0.0011811578826460118	0.0012092281559020904	0.0012133677846025911	0.0012458263539563829	0.001249168684494421	0.0013284312639514813	0.0013296305977405739	0.05742628779000767	0.05605126715201559	-9.313760592401937e-06	-9.080502111688538e-05	-9.34682430137751e-06	-9.112737776731383e-05
4.259743574130585	0.0011220918685400743	0.001127735429909127	0.0011761526949034282	0.0011809247769366856	0.0012089912589158566	0.0012131300465476544	0.0012455844104839805	0.0012489260031662292	0.0013281787425719637	0.001329377576102366	0.05742946036087478	0.05605435824713321	-9.256999917290482e-06	-9.079544098836156e-05	-9.289868983599486e-06	-9.11178308849736e-05
4.285410672027485	0.0011218678681506628	0.0011275103611333706	0.0011759205346301147	0.0011806916860446835	0.0012087543870423726	0.0012128923335186113	0.0012453425049825477	0.0012486833594027476	0.0013279262929163987	0.0013291246246908048	0.05743265223822468	0.056057468152032615	-9.200575867254063e-06	-9.078577019827616e-05	-9.233251445479873e-06	-9.11081934307223e-05
4.311232427101037	0.001121643867704417	0.0011272852926290735	0.0011756883892241072	0.0011804586101433413	0.001208517540518135	0.001212654645751725	0.00124510063776785	0.0012484407535175352	0.0013276739155088702	0.0013288717440210149	0.05743586354070077	0.05606059698229394	-9.144486503420007e-06	-9.077600876908343e-05	-9.176969741443025e-06	-9.109846542912359e-05
4.337209771238533	0.0011214198672812236	0.0011270602244784448	0.0011754562588572942	0.0011802255494056013	0.0012082807195796	0.0012124169834832066	0.0012448588091560524	0.001248198185824529	0.0013274216108750474	0.0013286189346096422	0.05743909438768968	0.05606374485422174	-9.088729896723768e-06	-9.076615671380073e-05	-9.121021935887957e-06	-9.108864689638674e-05
4.363343641942354	0.001121195866960102	0.0011268351567628346	0.0011752241437011852	0.0011799925040040275	0.001208043924463197	0.0012121793469492348	0.0012446170194637346	0.0012479556566380627	0.0013271693795422108	0.0013283661969748875	0.057442344899325294	0.05606691188484795	-9.033304128172603e-06	-9.075621403831224e-05	-9.065406103236917e-06	-9.107873784081066e-05
4.389634982363801	0.0011209718668192222	0.0011266100895627495	0.0011749920439269302	0.001179759474110826	0.001207807155405351	0.0012119417363859772	0.0012443752690079195	0.0012477131662728955	0.0013269172220392869	0.001328113531636539	0.05744561519649526	0.05607009819193799	-8.978207288571488e-06	-9.074618073931506e-05	-9.010120327737625e-06	-9.10687382615627e-05
4.416084741337141	0.0011207478669359218	0.0011263850229578725	0.0011747599597053443	0.0011795264598978676	0.0012075704126425083	0.0012117041520296173	0.0012441335581061012	0.001247470715044241	0.0013266651388968889	0.0013278609391160128	0.057448905400843374	0.056073303893995896	-8.923437478668833e-06	-9.073605680604002e-05	-8.955162703640218e-06	-9.105864815034392e-05
4.442693873413836	0.0011205238673867124	0.0011261599570270677	0.0011745278912069154	0.0011792934615366974	0.0012073336964111509	0.001211466594116365	0.0012438918870762623	0.00124722830326778	0.0013264131306473398	0.0013276084199363755	0.057452215634777856	0.056076529110267184	-8.868992809010767e-06	-9.07258422190027e-05	-8.900531335048062e-06	-9.104846749063977e-05
4.469463338897009	0.0011202998682473067	0.0011259348918484062	0.0011742958386018354	0.0011790604791985647	0.0012070970069478265	0.0012112290628824912	0.0012436502562369082	0.0012469859312597014	0.0013261611978247208	0.0013273559746223922	0.05745554602147269	0.056079773960746336	-8.81487139986134e-06	-9.071553694958712e-05	-8.846224335747749e-06	-9.103819625594367e-05
4.49639410387609	0.0011200758695926244	0.001125709827499176	0.001174063802060012	0.0011788275130544357	0.001206860344489166	0.0012109915585643435	0.0012434086659070887	0.0012467435993367177	0.0013259093409648975	0.0013271036037005525	0.05745889668487579	0.056083038566179584	-8.761071381306607e-06	-9.07051409614612e-05	-8.79223982944155e-06	-9.102783441250484e-05
4.523487140261684	0.001119851871496812	0.0011254847640558984	0.0011738317817510922	0.0011785945632750163	0.0012066237092719072	0.0012107540813983688	0.0012431671164064245	0.0012465013078160943	0.0013256575606055599	0.0013268513076991097	0.05746226774971145	0.056086323048069917	-8.707590893108907e-06	-9.069465420941114e-05	-8.738575949511496e-06	-9.101738191774622e-05
4.550743425820648	0.0011196278740332566	0.0011252597015943438	0.0011735997778444772	0.001178361630030769	0.0012063871015329168	0.0012105166316211371	0.001242925608055133	0.0012462590570156756	0.0013254058572862548	0.0013265990871481137	0.05746565934148802	0.05608962752868383	-8.65442808459238e-06	-9.068407663845313e-05	-8.68523083895692e-06	-9.100683871909876e-05
4.578163944211368	0.0011194038772746073	0.001125034640189552	0.0011733677905093529	0.0011781287134919412	0.001206150521509219	0.0012102792094693697	0.0012426841411740603	0.0012460168472539163	0.0013251542315484315	0.0013263469425794558	0.057469071586499804	0.05609295213105391	-8.601581114747042e-06	-9.06734081853322e-05	-8.632202650446508e-06	-9.099620475572223e-05
4.605749685019276	0.0011191798812927836	0.0011248095799158428	0.0011731358199146991	0.0011778958138285753	0.0012059139694380113	0.0012100418151799537	0.001242442716084702	0.001245774678849901	0.001324902683935469	0.0013260948745268944	0.057472504611835444	0.05609629697898584	-8.54904815215593e-06	-9.066264877805041e-05	-8.579489546300945e-06	-9.098547995817219e-05
4.633501643792551	0.0011189558861589978	0.001124584520846836	0.001172903866229317	0.001177662931210537	0.0012056774455566932	0.0012098044489899731	0.001242201333109234	0.0012455325521233767	0.0013246512149927181	0.0013258428835260985	0.05747595854538067	0.05609966219706159	-8.496827374814692e-06	-9.065179833411818e-05	-8.527089698274343e-06	-9.097466424640155e-05
4.6614208220780515	0.0011187318919437723	0.0011243594630554706	0.0011726719296218516	0.0011774300658075362	0.0012054409501028925	0.0012095671111367326	0.0012419599925705435	0.0012452904673947826	0.0013243998252675426	0.0013255909701146878	0.057479433515824775	0.05610304791064652	-8.444916970294647e-06	-9.064085676310785e-05	-8.475001287738121e-06	-9.09637575324529e-05
4.689508227457455	0.0011185078987169495	0.001124134406614014	0.0011724400102608046	0.0011771972177891427	0.001205204483314481	0.001209329801857775	0.001241718694792248	0.0012450484249852702	0.0013241485153093482	0.001325339134832261	0.057482929652665465	0.056106454245892515	-8.393315135607482e-06	-9.062982396479402e-05	-8.423222505514472e-06	-9.095275971840455e-05
4.717764873583629	0.0011182839065477183	0.0011239093515940904	0.0011722081083145666	0.0011769643873248156	0.0012049680454296091	0.0012090925213909158	0.0012414774400987347	0.0012448064252167416	0.0013238972856696324	0.001325087378220446	0.05748644708621416	0.056109881329744586	-8.342020077031775e-06	-9.061869982843196e-05	-8.37175155175146e-06	-9.094167069609305e-05
4.746191780217212	0.0011180599155046266	0.00112368429806669	0.0011719762239514328	0.0011767315745839205	0.0012047316366867265	0.0012088552699742628	0.001241236228815184	0.0012445644684118719	0.0013236461369020172	0.0013248357008229306	0.05748998594760173	0.0561133292899452	-8.291030010338513e-06	-9.0607484234978e-05	-8.320586636113847e-06	-9.093049034877843e-05
4.774789973263409	0.001117835925655599	0.00112345924610219	0.0011717443573396257	0.001176498779735752	0.0012044952573246049	0.0012086180478462403	0.0012409950612675964	0.0012443225548941395	0.0013233950695622893	0.001324584103185504	0.05749354636878242	0.05611679825503972	-8.240343160499652e-06	-9.059617705450829e-05	-8.269725977463893e-06	-9.09192185488128e-05
4.803560484809025	0.0011176119370679585	0.001123234195770376	0.0011715125086473226	0.0011762660029495623	0.0012042589075823718	0.0012083808552456222	0.0012407539377828306	0.001244080684987861	0.0013231440842084447	0.0013243325858561005	0.05749712848254091	0.0561202883543817	-8.18995776179915e-06	-9.058477814763433e-05	-8.21916780408688e-06	-9.090785515936117e-05
4.832504353159697	0.001117387949808439	0.0011230091471404527	0.0011712806780426691	0.0011760332443945729	0.0012040225876995263	0.0012081436924115463	0.0012405128586886224	0.0012438388590182109	0.001322893181400721	0.0013240811493848306	0.057500732422497335	0.056123799718138544	-8.139872057773972e-06	-9.057328736519765e-05	-8.16891035347947e-06	-9.089640003362431e-05
4.861622622877388	0.0011171639639432102	0.0011227841002810718	0.001171048865693813	0.0011758005042400103	0.0012037862979159745	0.0012079065595835534	0.0012402718243136263	0.0012435970773112626	0.0013226423617016482	0.0013238297943240322	0.057504358323112605	0.056127332477295545	-8.090084301026756e-06	-9.056170454671553e-05	-8.118951872249092e-06	-9.088485301325666e-05
4.890916344818065	0.0011169399795378943	0.0011225590552603455	0.0011708170717689215	0.0011755677826551221	0.0012035500384720524	0.0012076694570016073	0.0012400308349874384	0.0012433553401940138	0.0013223916256760843	0.0013235785212283066	0.05750800631969243	0.056130886763663096	-8.04059275341662e-06	-9.055002952257363e-05	-8.069290616315172e-06	-9.087321393108638e-05
4.9203865761696335	0.001116715996657582	0.001122334012145867	0.0011705852964362053	0.0011753350798092022	0.0012033138096085513	0.0012074323849061207	0.0012397898910406304	0.0012431136479944174	0.001322140973891257	0.0013233273306545573	0.057511676548396	0.05613446270988085	-7.991395685837122e-06	-9.053826211216642e-05	-8.019924850662802e-06	-9.086148260886717e-05
4.950034380490085	0.0011164920153668577	0.0011221089710047307	0.0011703535398639457	0.0011751023958716173	0.0012030776115667498	0.0012071953435379874	0.0012395489928047822	0.0012428720010414143	0.0013218904069168106	0.0013230762231620384	0.05751536914623846	0.05613806044942254	-7.942491378230138e-06	-9.052640212406371e-05	-7.970852849328858e-06	-9.084965885744478e-05
4.979860827745887	0.001116268035729815	0.001121883931903554	0.0011701218022205167	0.0011748697310118299	0.001202841444588438	0.0012069583331386078	0.0012393081406125127	0.001242630399664967	0.001321639925324845	0.0013228251993123938	0.057519084251099015	0.05614168011660379	-7.893878119565045e-06	-9.051444935631592e-05	-7.922072895419352e-06	-9.083774247700682e-05
5.009866994350591	0.0011160440578100804	0.001121658894908494	0.001169890083674412	0.0011746370853994242	0.001202605308915948	0.0012067213539499178	0.0012390673347975124	0.0012423888441960896	0.0013213895296899623	0.0013225742596697002	0.05752282200172394	0.056145321846585446	-7.845554207762395e-06	-9.050240359587125e-05	-7.873583281040042e-06	-9.082573325694399e-05
5.040053963203681	0.0011158200816708294	0.0011214338600852715	0.001169658384394268	0.0011744044592041302	0.0012023692047921817	0.0012064844062144168	0.0012388265756945768	0.0012421473349668803	0.0013211392205893077	0.0013223234048005117	0.057526582537735474	0.056148985775379155	-7.797517949683502e-06	-9.049026461882548e-05	-7.825382307244388e-06	-9.081363097546147e-05
5.070422823729659	0.0011155961073748125	0.0011212088274991897	0.001169426704548892	0.0011741718525958517	0.0012021331324606399	0.001206247490175198	0.0012385858636396396	0.0012419058723105577	0.0013208889986026178	0.0013220726352739039	0.05753036599963439	0.05615267203985496	-7.749767661067997e-06	-9.047803219003336e-05	-7.77746828400927e-06	-9.080143539963448e-05
5.100974671917351	0.001115372134984372	0.0011209837972151566	0.001169195044307285	0.0011739392657446892	0.001201897092165451	0.0012060106060759765	0.0012383451989698053	0.0012416644565614904	0.0013206388643122616	0.0013218219516615178	0.057534172528808436	0.056156380777744694	-7.702301666481781e-06	-9.046570606266457e-05	-7.729839530169064e-06	-9.078914628501966e-05
5.131710610359471	0.0011151481645614667	0.0011207587692977081	0.0011689634038386729	0.001173706698820971	0.001201661084151404	0.001205773754161121	0.0012381045820233862	0.0012414230880552356	0.001320388818303291	0.0013215713545376066	0.057538002267536026	0.05616011212764881	-7.655118299282337e-06	-9.045328597845348e-05	-7.68249437337401e-06	-9.077676337534979e-05
5.1626317482924104	0.0011149241961676915	0.0011205337438110275	0.0011687317833125282	0.0011734741519952758	0.001201425108663975	0.001205536934675683	0.0012378640131399336	0.0012411817671285704	0.0013201388611634836	0.0013213208444790806	0.05754185535899336	0.0561638662290421	-7.60821590165342e-06	-9.044077166803222e-05	-7.63543115012838e-06	-9.07642864035052e-05
5.193739201636265	0.0011147002298642996	0.0011203087208189668	0.0011685001828985995	0.001173241625438461	0.0012011891659493585	0.001205300147865426	0.0012376234926602745	0.0012409404941195255	0.0013198889934833884	0.001321070422065551	0.05754573194726034	0.05616764322227829	-7.56159282439689e-06	-9.042816284915434e-05	-7.5886482055580184e-06	-9.075171508907132e-05
5.225034093035115	0.0011144762657122286	0.0011200837003850787	0.0011682686027669415	0.0011730091193216967	0.0012009532562545031	0.0012050633939768643	0.0012373830209265494	0.0012406992693674303	0.0013196392158563795	0.001320820087879387	0.05754963217732548	0.05617144324859746	-7.515247427043736e-06	-9.041545922816585e-05	-7.542143893618514e-06	-9.073904914089215e-05
5.256517551897525	0.0011142523037721177	0.0011198586825726233	0.001168037043087937	0.0011727766338164788	0.0012007173798271357	0.0012048266732572802	0.001237142598282243	0.001240458093212932	0.0013193895288786954	0.0013205698425057444	0.05755355619509308	0.056175266450131434	-7.469178077756933e-06	-9.04026604993391e-05	-7.495916576890499e-06	-9.07262882555715e-05
5.288190714437326	0.001114028344104337	0.0011196336674446083	0.0011678055040323335	0.0011725441690946764	0.0012004815369158007	0.0012045899859547723	0.001236902225072228	0.0012402169659980501	0.001319139933149496	0.0013203196865326347	0.057557504147388486	0.056179112969908594	-7.4233831532377614e-06	-9.038976634367923e-05	-7.449964626479039e-06	-9.071343211553007e-05
5.320054723714605	0.0011138043867690074	0.0011194086550638037	0.0011675739857712655	0.0011723117253285484	0.0012002457277698888	0.0012043533323182788	0.001236661901642797	0.0012399758880662023	0.0013188904292709069	0.0013200696205509616	0.05756147618196475	0.05618298295186023	-7.377861038819489e-06	-9.037677643083941e-05	-7.404286422218326e-06	-9.070048039303003e-05
5.352110729676963	0.0011135804318260238	0.0011191836454927653	0.0011673424884762835	0.0011720793026907734	0.0012000099526396683	0.0012041167125976093	0.001236421628341698	0.0012397348597622429	0.0013186410178480676	0.0013198196451545696	0.05756547244750824	0.05618687654082795	-7.332610128290423e-06	-9.036369041712233e-05	-7.358880352397595e-06	-9.06874327462337e-05
5.384359889201005	0.0011133564793350836	0.0011189586387938657	0.00116711101231939	0.0011718469013544859	0.0011997742117763235	0.001203880127043485	0.0012361814055181796	0.0012394938814325057	0.001318391699489187	0.001319569760940302	0.057569493093644286	0.05619079388256764	-7.287628823880038e-06	-9.035050794553579e-05	-7.313744813750717e-06	-9.067428882006401e-05
5.41680336613411	0.0011131325293557096	0.001118733635029315	0.0011668795574730651	0.0011716145214933028	0.0011995385054319855	0.0012036435759075687	0.0012359412335230266	0.0012392529534248397	0.001318142474805593	0.0013193199685080455	0.05757353827094575	0.056194735123756424	-7.242915536272848e-06	-9.033722864634774e-05	-7.2688782115429285e-06	-9.066104824700938e-05
5.44944233133642	0.0011129085819472737	0.0011185086342611864	0.0011666481241102973	0.0011713821632813534	0.0011993028338597677	0.0012034070594424992	0.0012357011127085958	0.0012390120760886472	0.0013178933444117813	0.0013190702684607817	0.05757760813093579	0.05619870041199907	-7.198468684577186e-06	-9.032385213711414e-05	-7.224278959470226e-06	-9.064771064634658e-05
5.482277962723094	0.0011126846371690233	0.0011182836365514416	0.0011664167124046138	0.0011711498268933112	0.001199067197313797	0.001203170577901926	0.0012354610434288577	0.0012387712497749235	0.0013176443089254683	0.0013188206614046397	0.05758170282609686	0.056202689895833095	-7.154286696158668e-06	-9.031037802073594e-05	-7.179945479503236e-06	-9.063427562311377e-05
5.515311445306831	0.0011124606950801122	0.0011180586419619629	0.0011661853225301182	0.0011709175125044296	0.0011988315960492586	0.0012029341315405485	0.0012352210260394426	0.0012385304748363018	0.0013173953689676512	0.0013185711479489527	0.05758582250987638	0.056206703724736046	-7.110368006740808e-06	-9.029680588734657e-05	-7.135876202022523e-06	-9.062074276944276e-05
5.548543971240616	0.0011122367557396165	0.001117833650554569	0.001165953954661512	0.0011706852202905647	0.001198596030322418	0.0012026977206141447	0.001234981060897668	0.0012382897516270848	0.001317146525162647	0.0013183217287063014	0.05758996733669145	0.0562107420491315	-7.066711060307873e-06	-9.028313531292409e-05	-7.0920695656763455e-06	-9.060711166297697e-05
5.581976739860765	0.0011120128192065753	0.0011176086623910547	0.0011657226089741386	0.0011704529504282214	0.0011983605003906732	0.0012024613453796179	0.0012347411483625962	0.0012380490805032971	0.0013168977781381653	0.00131807240429258	0.057594137461938325	0.05621480502039392	-7.0233143089973304e-06	-9.026936585873613e-05	-7.048524017297386e-06	-9.059338186695465e-05
5.615610957730194	0.0011117888855400062	0.0011173836775332097	0.0011654912856440078	0.001170220703094574	0.001198125006512579	0.0012022250060950248	0.0012345012887950636	0.0012378084618227178	0.0013166491285253482	0.001317823175327042	0.05759833304199653	0.05621889279085727	-6.980176213169237e-06	-9.02554970723668e-05	-7.005238011982551e-06	-9.05795529308473e-05
5.649447838681973	0.0011115649547989424	0.0011171586960428523	0.0011652599848478368	0.00116998847846751	0.001197889548947894	0.00120198870301962	0.0012342614825577322	0.001237567895944931	0.0013164005769588359	0.0013175740424323614	0.05760255423423585	0.05622300551381965	-6.937295241350727e-06	-9.024152848705058e-05	-6.9622100130305176e-06	-9.056562438983229e-05
5.6834886038631165	0.0011113410270424517	0.001116933717981851	0.0011650287067630737	0.001169756276725654	0.0011976541279576085	0.0012017524364138852	0.0012340217300151224	0.0012373273832313578	0.0013161521240768136	0.0013173250062346786	0.05760680119702373	0.05622714334354983	-6.894669870163156e-06	-9.022745962139478e-05	-6.9194384918272456e-06	-9.055159576404348e-05
5.717734481778674	0.0011111171023296743	0.0011167087434121616	0.0011647974515679436	0.0011695240980484126	0.0011974187438039932	0.001201516206539579	0.0012337820315336675	0.0012370869240453124	0.0013159037705210797	0.001317076067363671	0.05761107408973052	0.056231306435294566	-6.852298584159033e-06	-9.021328997751987e-05	-6.876921927755769e-06	-9.053746655779404e-05
5.75218670833605	0.0011108931807198492	0.001116483772395854	0.0011645662194414792	0.0011692919426160057	0.0011971833967506361	0.00120128001365977	0.0012335423874817546	0.001236846518752041	0.0013156555169370982	0.0013168272264526036	0.0576153730727378	0.056235494945284605	-6.81017987604407e-06	-9.019901904405714e-05	-6.834658808345384e-06	-9.052323626113079e-05
5.786846526889619	0.0011106692622723409	0.0011162588049951397	0.0011643350105635538	0.0011690598106094997	0.0011969480870624763	0.0012010438580388773	0.0012333027982297645	0.0012366061677187646	0.0013154073639740555	0.0013165784841383842	0.057619698307442874	0.056239709030740805	-6.768312246448194e-06	-9.018464629370615e-05	-6.792647629087767e-06	-9.050890434836312e-05
5.821715188285586	0.0011104453470466747	0.0011160338412724066	0.0011641038251149227	0.0011688277022108495	0.0011967128150058533	0.0012008077399427127	0.0012330632641501266	0.0012363658713147282	0.0013151593122849247	0.0013163298410616292	0.05762404995626848	0.05624394884988064	-6.7266942039186095e-06	-9.017017118317927e-05	-6.7508868934577915e-06	-9.049447027834057e-05
5.856793950907131	0.0011102214351025627	0.001115808881290245	0.001163872663277255	0.0011685956176029297	0.001196477580848541	0.0012005716596385188	0.0012328237856173553	0.0012361256299112454	0.001314911362526522	0.0013160812978667163	0.0576284281826662	0.05624821456192659	-6.685324264898984e-06	-9.015559315347921e-05	-6.70937511278169e-06	-9.047993349328709e-05
5.892084080719833	0.0011099975264999423	0.0011155839251114875	0.0011636415252331781	0.0011683635569695794	0.0011962423848597959	0.0012003356173950184	0.0012325843630081083	0.0012358854438817481	0.0013146635153595734	0.001315832855201855	0.05763283315112641	0.05625250632711001	-6.644200953715568e-06	-9.01409116298435e-05	-6.668110806355015e-06	-9.04652934202721e-05
5.927586851317345	0.0011097736212989974	0.0011153589727992295	0.0011634104111663054	0.0011681315204956305	0.0011960072273103906	0.001200099613482443	0.0012323449967012214	0.0012356453136018273	0.0013144157714487655	0.001315584513719134	0.0576372650271836	0.056256824306680324	-6.60332280247658e-06	-9.012612602068981e-05	-6.627092501269166e-06	-9.045054946940634e-05
5.963303543967366	0.0011095497195602038	0.0011151340244168757	0.0011631793212612872	0.001167899508366959	0.001195772108472669	0.0011998636481725937	0.0012321056870777695	0.0012354052394492917	0.0013141681314628249	0.0013153362740745995	0.05764172397742269	0.05626116866290994	-6.562688351023638e-06	-9.011123571744939e-05	-6.5863187323593475e-06	-9.043570103361986e-05
5.999235447657878	0.001109325821344352	0.0011149090800281613	0.001162948255703841	0.0011676675207705134	0.0011955370286205788	0.00119962772173887	0.0012318664345211067	0.0012351652218042081	0.0013139205960745663	0.0013150881369283051	0.057646210169486886	0.05626553955910281	-6.522296147001144e-06	-9.009624009556627e-05	-6.545788042291306e-06	-9.042074748977225e-05
6.035383859143656	0.0011091019267125868	0.0011146841396971945	0.0011627172146807957	0.0011674355578943623	0.0011953019880297227	0.001199391834456324	0.0012316272394169222	0.001234925261048956	0.001313673165960967	0.0013148401029443844	0.05765072377208575	0.05626993715959923	-6.482144745717511e-06	-9.008113851288746e-05	-6.5054989814399e-06	-9.040568819723704e-05
6.071750082993084	0.0011088780357264374	0.0011144592034884851	0.0011624861983801288	0.00116720361992773	0.0011950669869773998	0.0011991559866016983	0.0012313881021532858	0.0012346853575682752	0.0013134258418032263	0.0013145921727911096	0.05765526495500116	0.056274361629784775	-6.4422327101174015e-06	-9.006593030977394e-05	-6.465450107826648e-06	-9.039052249806834e-05
6.108335431635222	0.0011086541484478564	0.001114234271466984	0.001162255206991013	0.001166971707061042	0.0011948320257426542	0.0011989201784534781	0.0012311490231207028	0.00123444551174932	0.0013131786242868363	0.0013143443471409625	0.057659833889092946	0.05627881313609586	-6.402558610757447e-06	-9.005061480893417e-05	-6.425639987112791e-06	-9.03752497161403e-05
6.145141225407182	0.001108430264939252	0.0011140093436981164	0.0011620242407038525	0.0011667398194859647	0.0011945971046063194	0.0011986844102919339	0.0012309100027121653	0.001234205723981709	0.0013129315141016454	0.0013140966266706974	0.057664430746309434	0.056283291846027435	-6.363121025747265e-06	-9.003519131481341e-05	-6.386067192550721e-06	-9.035986915750804e-05
6.182168792601758	0.0011082063852635281	0.001113784420247821	0.0011617932997103311	0.0011665079573954511	0.0011943622238510684	0.0011984486823991719	0.0012306710413232072	0.0012339659946575818	0.0013126845119419321	0.0013138490120614132	0.057669055699692696	0.05628779792814042	-6.323918540773743e-06	-9.001965911423215e-05	-6.346730304980508e-06	-9.03443801102688e-05
6.2194194695153895	0.0011079825094841146	0.0011135595011825818	0.0011615623842034504	0.0011662761209837791	0.0011941273837614568	0.0011982129950591773	0.0012304321393519521	0.0012337263241716456	0.0013124376185064655	0.0013136015039986152	0.05767370892338517	0.05629233155206699	-6.284949748955326e-06	-9.000401747491504e-05	-6.307627912718883e-06	-9.03287818435905e-05
6.256894600496366	0.001107758637665013	0.0011133345865694728	0.0011613314943775782	0.001166044310446603	0.001193892584623978	0.00119797734855787	0.0012301932971991749	0.001233486712921238	0.0013121908344985846	0.001313354103172292	0.05767839059263863	0.056296892888519516	-6.246213250918342e-06	-8.998826564612927e-05	-6.26875861158005e-06	-9.031307360782281e-05
6.294595537993358	0.0011075347698708256	0.0011131096764761888	0.0011611006304284891	0.0011658125259809903	0.001193657826727105	0.0011977417431831467	0.001229954515268351	0.0012332471613063758	0.0013119441606262612	0.0013131068102769795	0.05768310088382088	0.05630148210929815	-6.207707654692918e-06	-8.9972402858296e-05	-6.230121004827116e-06	-9.029725463463589e-05
6.332523642604218	0.001107310906166801	0.0011128847709710903	0.0011608697925534128	0.0011655807677854733	0.0011934231103613471	0.0011975061792249364	0.0012297157939657169	0.0012330076697298136	0.0013116975976021766	0.0013128596260118352	0.057687839974423456	0.05630609938729601	-6.169431575615836e-06	-8.995642832138051e-05	-6.191713703088825e-06	-9.028132413538281e-05
6.370680283125076	0.001107087046618871	0.001112659870123241	0.001160638980951081	0.0011653490360600948	0.0011931884358192997	0.0011972706569752507	0.0012294771337003259	0.0012327682385971028	0.0013114511461437945	0.001312612551080712	0.05769260804306844	0.056310744896508086	-6.1313836363964536e-06	-8.994034122625227e-05	-6.153535324349146e-06	-9.026528130220979e-05
6.40906683659976	0.0011068631912936914	0.0011124349740024484	0.0011604081958217726	0.0011651173310064532	0.0011929538033956938	0.0011970351767282346	0.0012292385348841059	0.0012325288683166468	0.001311204806973434	0.001312365586192231	0.057697405269517214	0.05631541881203895	-6.09356246707507e-06	-8.99241407441298e-05	-6.115584493950749e-06	-9.024912530722351e-05
6.447684688369473	0.00110663934025868	0.0011122100826793028	0.0011601774373673603	0.001164885652827751	0.0011927192133874497	0.0011967997387802192	0.0012289999979319165	0.0012322895592997583	0.001310958580818343	0.001312118732059852	0.057702231834677	0.05632012131010793	-6.0559667048876165e-06	-8.990782602508185e-05	-6.077859844482239e-06	-9.02328553017695e-05
6.486535232122802	0.0011064154935820636	0.0011119851962252245	0.0011599467057913644	0.0011646540017288469	0.001192484666093733	0.0011965643434297777	0.0012287615232616134	0.001232050311960726	0.0013107124684107792	0.0013118719894019556	0.057707087920608885	0.056324852568059545	-6.018594994291679e-06	-8.989139619877684e-05	-6.040360015736532e-06	-9.021647041623782e-05
6.525619869945995	0.0011061916513329154	0.0011117603147125011	0.0011597160012989972	0.0011644223779163007	0.0011922501618160059	0.0011963289909777788	0.0012285231112941048	0.0012318111267168677	0.0013104664704880827	0.0013116253589419158	0.05771197371053596	0.05632961276436931	-5.981445986949149e-06	-8.9874850374011e-05	-6.003083654787175e-06	-9.019996976089573e-05
6.564940012373588	0.0011059678135811992	0.0011115354382143314	0.0011594853240972135	0.0011641907815984258	0.0011920157008580836	0.0011960936817274387	0.0012282847624534132	0.001231572003988593	0.0013102205877927548	0.001311378841408176	0.057716889388850966	0.05633440207865079	-5.944518341655103e-06	-8.98581876384863e-05	-5.966029415837432e-06	-9.01833524243334e-05
6.604497078439295	0.0011057439803978124	0.0011113105668048725	0.0011592546743947633	0.0011639592129853403	0.001191781283526189	0.0011958584159843814	0.0012280464771667382	0.0012313329441994692	0.001309974821072538	0.0013111324375343315	0.0577218351411232	0.0563392206916649	-5.907810724251061e-06	-8.984140705728394e-05	-5.929195960152622e-06	-9.016661747224264e-05
6.644292495727218	0.0011055201518546363	0.0011110857005592837	0.0011590240524022469	0.001163727672289022	0.0011915469101290157	0.0011956231940566985	0.001227808255864526	0.0012310939477762843	0.001309729171080502	0.001310886148059211	0.05772681115410839	0.056344068785326384	-5.871321807697852e-06	-8.982450767444639e-05	-5.892581956155538e-06	-9.014976394972063e-05
6.684327700423376	0.0011052963280245704	0.0011108608395537674	0.0011587934583321571	0.0011634961597233534	0.0011913125809777747	0.0011953880162549968	0.0012275700989805194	0.0012308550151491056	0.0013094836385751114	0.0013106399737269482	0.05773181761575417	0.05634894654271266	-5.8350502719246855e-06	-8.980748851072917e-05	-5.856186079261638e-06	-9.013279087838333e-05
6.724604137367524	0.0011050725089815925	0.0011106359838656263	0.0011585628923989494	0.0011632646755041886	0.0011910782963862694	0.0011951528828924726	0.0012273320069518443	0.0012306161467513562	0.0013092382243203291	0.0013103939152870794	0.057736854715210895	0.056353854148069836	-5.798994803863852e-06	-8.979034856462786e-05	-5.820007011917219e-06	-9.011569725755897e-05
6.76512326010531	0.0011048486948007903	0.0011104111335732965	0.0011583323548190775	0.0011630332198493921	0.0011908440566709365	0.0011949177942849546	0.0012270939802190531	0.0012303773430198672	0.0013089929290856775	0.0013101479734946091	0.05774192264283715	0.05635879178682263	-5.763154097405618e-06	-8.977308681157314e-05	-5.784043443531756e-06	-9.009848206328885e-05
6.805886530940724	0.001104624885558425	0.0011101862887564105	0.001158101845811067	0.001162801792978911	0.0011906098621509258	0.001194682750750982	0.0012268560192262123	0.001230138604394961	0.0013087477536463442	0.0013099021491101124	0.0577470215902091	0.056363759645580984	-5.7275268532993445e-06	-8.975570220295936e-05	-5.748294070417187e-06	-9.00811442477445e-05
6.846895420988873	0.0011044010813319651	0.0011099614494958327	0.0011578713655955564	0.0011625703951148164	0.0011903757131481454	0.0011944477526118513	0.001226618124420956	0.0012298999313205036	0.001308502698783253	0.0013096564428998047	0.057752151750128905	0.05636875791214838	-5.6921117792280845e-06	-8.973819366731028e-05	-5.712757595826082e-06	-9.006368273989374e-05
6.888151410229076	0.0011041772822001463	0.001109736615873718	0.0011576409143953638	0.001162339026481372	0.0011901416099873358	0.0011942128001916899	0.0012263802962545652	0.0012296613242439875	0.0013082577652831614	0.0013094108556356405	0.05775731331663362	0.05637378677553041	-5.656907589595209e-06	-8.972056010717044e-05	-5.6774327297851035e-06	-9.004609644325257e-05
6.92965598755826	0.0011039534882430202	0.0011095117879735617	0.0011574104924355457	0.0011621076873050895	0.001189907552996132	0.0011939778938175156	0.0012261425351820356	0.001229422783616596	0.001308012953938747	0.0013091653880953978	0.05776250648500028	0.05637884642594133	-5.6219130056753275e-06	-8.970280040196399e-05	-5.642318189176543e-06	-9.002838423746717e-05
6.971410650844719	0.0011037296995419995	0.0011092869658802468	0.0011571800999434479	0.001161876377814785	0.0011896735425051218	0.0011937430338193023	0.0012259048416621468	0.0012291843098932757	0.0013077682655486937	0.0013089200410627653	0.05776773145175917	0.05638393705481441	-5.587126755478983e-06	-8.96849134054134e-05	-5.607412697656786e-06	-9.001054497670413e-05
7.01341690698215	0.0011035059161799198	0.001109062149680102	0.0011569497371487767	0.0011616450982416446	0.001189439578847921	0.0011935082205300467	0.0012256672161575404	0.0012289459035328112	0.0013075237009177922	0.0013086748153274391	0.05777298841469756	0.05638905885480853	-5.55254757370581e-06	-8.966689794565053e-05	-5.572714985606006e-06	-8.999257748967815e-05
7.055676271944047	0.0011032821382410826	0.0011088373394609495	0.0011567194042836502	0.0011614138488192814	0.0011892056623612323	0.0011932734542858341	0.0012254296591347883	0.0012287075649978962	0.0013072792608570215	0.0013084297116852078	0.05777827757287173	0.05639421201981709	-5.518174201728926e-06	-8.964875282499452e-05	-5.538223790093472e-06	-8.99744805790137e-05
7.098190270838397	0.0011030583658113188	0.001108612535312166	0.0011564891015826693	0.0011611826297838021	0.0011889717933849212	0.0011930387354259092	0.001225192171064475	0.0012284692947552133	0.001307034946183655	0.0013081847309380536	0.05778359912661413	0.056399396744976765	-5.484005387560234e-06	-8.96304768192302e-05	-5.50393785484285e-06	-8.995625302085641e-05
7.1409604379627405	0.0011028345989780378	0.0011083877373247331	0.001156258829282975	0.0011609514413738686	0.001188737972262078	0.0011928040642927437	0.0012249547524212673	0.0012282310932755058	0.0013067907577213483	0.0013079398738942423	0.057788953277541195	0.05640461322667419	-5.450039885824404e-06	-8.961206867783011e-05	-5.469855930218329e-06	-8.993789356478987e-05
7.183988316859528	0.0011026108378302851	0.0011081629455912962	0.001156028587624316	0.001160720283830763	0.0011885041993390936	0.0011925694412321063	0.0012247174036839963	0.0012279929610336585	0.001306546696300238	0.0013076951413684215	0.05779434022856368	0.05640986166255656	-5.416276457698155e-06	-8.959352712281654e-05	-5.435976773160434e-06	-8.991940093308615e-05
7.227275460371831	0.0011023870824587996	0.0011079381602062202	0.0011557983768491129	0.001160489157398453	0.0011882704749657266	0.0011923348665931362	0.0012244801253357338	0.0012277548985087743	0.0013063027627570427	0.0013074505341817183	0.057799760183894065	0.05641514225153877	-5.3827138708373995e-06	-8.957485084798433e-05	-5.4022991471114334e-06	-8.990077381967887e-05
7.270823430699384	0.0011021633329560748	0.0011077133812656527	0.001155568197202528	0.0011602580623236627	0.0011880367994951842	0.0011921003407284175	0.0012242429178638775	0.0012275169061842595	0.0013060589579351627	0.0013072060531618417	0.05780521334905661	0.056420455193812925	-5.349350899427549e-06	-8.955603851959482e-05	-5.368821822074321e-06	-8.988201089107917e-05
7.31463379945495	0.0011019395894164101	0.0011074886088675757	0.0011553380489325272	0.001160026998855933	0.0011878031732841837	0.0011918658639940467	0.0012240057817602247	0.001227278984547897	0.0013058152826847767	0.0013069616991431754	0.05781069993089558	0.05642580069085685	-5.316186324095043e-06	-8.95370887754876e-05	-5.335543574487914e-06	-8.986311078479359e-05
7.358708147721062	0.0011017158519359813	0.001107263843111875	0.0011551079322899569	0.0011597959672477018	0.0011875695966930408	0.001191631436749718	0.0012237687175210635	0.0012270411340919384	0.0013055717378629532	0.0013067174729668913	0.057816220137583925	0.05643117894544127	-5.28321893187092e-06	-8.951800022410916e-05	-5.302463187235526e-06	-8.984407210926859e-05
7.403048066107065	0.0011014921206128911	0.0011070390841003937	0.001154877847528605	0.001159564967754362	0.0011873360700857332	0.001191397059358789	0.0012235317256472473	0.0012268033553131778	0.001305328324333745	0.0013064733754810415	0.057821774178632615	0.05643659016164065	-5.250447516140511e-06	-8.949877144420748e-05	-5.26957944958599e-06	-8.982489344325217e-05
7.447655154806527	0.0011012683955472435	0.0011068143319370037	0.0011546477949052833	0.001159334000634346	0.0011871025938299928	0.0011911627321883696	0.0012232948066442926	0.0012265656487130498	0.0013050850429683078	0.0013062294075406762	0.057827362264899894	0.05644203454484158	-5.2178708765827225e-06	-8.947940098380514e-05	-5.236891157131204e-06	-8.98055733349612e-05
7.49253102365499	0.0011010446768411981	0.0011065895867276624	0.0011544177746798923	0.0011591030661491893	0.001186869168297374	0.001190928455609393	0.001223057961022457	0.0012263280147977054	0.0013048418946449984	0.0013059855700079412	0.05783298460860063	0.056447512301750664	-5.185487819275858e-06	-8.945988736228094e-05	-5.2043971118104215e-06	-8.978611030241446e-05
7.537677292188054	0.0011008209645990362	0.0011063648485804837	0.001154187787115495	0.0011588721645636106	0.0011866357938633341	0.001190694229996702	0.0012228211892968271	0.0012260904540781082	0.0013045988802494835	0.0013057418637521922	0.057838641423314976	0.056453023640404984	-5.153297156496386e-06	-8.944022906662297e-05	-5.172096121865144e-06	-8.976650283282206e-05
7.583095589699846	0.001100597258927232	0.001106140117605797	0.001153957832478398	0.0011586412961455811	0.001186402470907323	0.0011904600557291235	0.0012225844919874144	0.0012258529670701155	0.0013043560006748593	0.0013054982896500986	0.05784433292399748	0.05645856877017949	-5.121297706708536e-06	-8.942042455198362e-05	-5.139987001766266e-06	-8.974674938166949e-05
7.628787555301809	0.0011003735599345128	0.0011059153939162224	0.0011537279110382216	0.0011584104611664075	0.0011861691998128585	0.0011902259331895595	0.0012223478696192416	0.0012256155542945777	0.0013041132568217563	0.0013052548485857631	0.05785005932698814	0.05646414790179746	-5.089488294605926e-06	-8.940047224204051e-05	-5.1080685721360125e-06	-8.972684837124656e-05
7.674754837981857	0.0011001498677319348	0.001105690677626737	0.001153498023067984	0.001158179659900809	0.0011859359809676159	0.0011899918627650697	0.001222111322722438	0.0012253782162774285	0.001303870649598459	0.0013050115414508332	0.0578558208500192	0.05646976124733889	-5.057867751024833e-06	-8.938037052763637e-05	-5.07633965981559e-06	-8.970679819192418e-05
7.720999096663877	0.0010999261824329446	0.0011054659688547427	0.0011532681688441733	0.0011579488926269936	0.0011857028147635093	0.0011897578448469546	0.001221874851832331	0.0012251409535497778	0.001303628179921017	0.001304768369144613	0.05786161771222702	0.05647540902025107	-5.0264349128956165e-06	-8.936011776639052e-05	-5.04479909777325e-06	-8.968659720087757e-05
7.767522000267617	0.0010997025041534572	0.0011052412677201408	0.0011530383486468353	0.0011577181596267425	0.0011854697015967843	0.0011895238798308465	0.0012216384574895449	0.001224903766648008	0.001303385848713368	0.0013045253325741852	0.05786745013416015	0.05648109143535602	-4.99518862320629e-06	-8.933971228164417e-05	-5.013445725038368e-06	-8.966624372083731e-05
7.814325227768903	0.001099478833011925	0.0011050165743454027	0.0011528085627596513	0.0011574874611854913	0.0011852366418681035	0.0011892899681167975	0.0012214021402400974	0.001224666656113872	0.001303143656907457	0.001304282432654528	0.05787331833779012	0.05648680870886073	-4.964127731035481e-06	-8.931915236373711e-05	-4.982278386755218e-06	-8.964573604114401e-05
7.861410468260233	0.0010992551691294077	0.0011047918888556425	0.0011525788114700195	0.001157256797592411	0.0011850036359826335	0.0011890561101093665	0.0012211659006354939	0.001224429622494589	0.0013029016054433497	0.0013040396703086325	0.05787922254652018	0.056492561058367335	-4.933251091415389e-06	-8.92984362668714e-05	-4.951295934028585e-06	-8.962507241505602e-05
7.908779421011744	0.0010990315126296556	0.0011045672113786974	0.0011523490950691466	0.0011570261691405	0.0011847706843501466	0.00118882230621772	0.0012209297392328372	0.0012241926663429524	0.0013026596952693704	0.0013037970464676346	0.05788516298519618	0.0564983487028814	-4.902557565309232e-06	-8.92775622094999e-05	-4.920497223949785e-06	-8.960425106030456e-05
7.956433795532517	0.0010988078636391793	0.0011043425420451988	0.0011521194138521295	0.0011567955761266637	0.0011845377873851053	0.0011885885568557162	0.0012206936565949218	0.0012239557882174237	0.0013024179273422164	0.0013035545620709308	0.057891139880114365	0.05650417186282289	-4.87204601969278e-06	-8.9256528375381e-05	-4.8898811196036035e-06	-8.958327015951006e-05
8.004375311632296	0.0010985842222873269	0.0011041178809886529	0.001151889768118041	0.0011565650188518056	0.001184304945506759	0.0011883548624420054	0.001220457653290339	0.0012237189886822395	0.001302176302627086	0.001303312218066307	0.05789715345903418	0.05651003076003424	-4.841715327361801e-06	-8.923533291027574e-05	-4.859446489934721e-06	-8.956212785712903e-05
8.052605699483543	0.0010983605887063693	0.0011038932283455223	0.0011516601581700273	0.00115633449762092	0.0011840721591392458	0.0011881212234001277	0.0012202217298935888	0.001223482268307521	0.0013019348220978165	0.0013030700154100718	0.05790320395118647	0.05651592561779159	-4.811564366989304e-06	-8.921397392328001e-05	-4.829192209791083e-06	-8.954082226134141e-05
8.101126699683881	0.0010981369630315705	0.0011036685842552994	0.0011514305843153868	0.0011561040127431748	0.0011838394287116817	0.0011878876401586048	0.0012199858869851748	0.0012232456276693713	0.001301693486737001	0.0013028279550671765	0.05790929158728357	0.05652185666081336	-4.7815920230804415e-06	-8.919244948557559e-05	-4.799117159859714e-06	-8.95193514417747e-05
8.149940063318896	0.00109791334540128	0.0011034439488605992	0.0011512010468656749	0.0011558735645320149	0.0011836067546582693	0.0011876541131510493	0.0012197501251517272	0.0012230090673499973	0.0013014522975361364	0.00130258603801136	0.057915416599530825	0.05652782411527246	-4.7517971858458685e-06	-8.91707576284595e-05	-4.76922022655743e-06	-8.949771342842139e-05
8.199047552025359	0.0010976897359570113	0.001103219322307237	0.001150971546136793	0.001155643153305252	0.0011833741374183972	0.001187420642816263	0.0012195144449861056	0.0012227725879378117	0.0013012112554957522	0.0013023442652252768	0.057921579221633976	0.0565338282088019	-4.722178751326647e-06	-8.914889634553669e-05	-4.739500302150534e-06	-8.947590621330437e-05
8.248450938054788	0.001097466134843524	0.0011029947047443125	0.00115074208244908	0.0011554127793851569	0.0011831415774367375	0.001187187229598335	0.0012192788470875115	0.0012225361900275468	0.0013009703616255438	0.0013021026377006315	0.05792777968881423	0.05653986917050991	-4.692735621231181e-06	-8.912686358986122e-05	-4.709956284591754e-06	-8.945392774795113e-05
8.298152004337403	0.0010972425422089164	0.0011027700963243028	0.0011505126561274183	0.0011551824430985648	0.0011829090751633595	0.001186953873946757	0.0012190433320616071	0.0012222998742203734	0.0013007296169445207	0.0013018611564383242	0.05793401823781323	0.05654594723098675	-4.663466702940419e-06	-8.910465727365868e-05	-4.680587077541057e-06	-8.943177594303298e-05
8.348152544546481	0.0010970189582047076	0.0011025454972031436	0.0011502832675013245	0.0011549521447769685	0.0011826766310538293	0.00118672057631652	0.0012188079005206265	0.0012220636411240109	0.0013004890224811404	0.0013016198224485831	0.05794029510690751	0.05655206262231566	-4.634370909474897e-06	-8.90822752681042e-05	-4.651391590287587e-06	-8.940944866767109e-05
8.398454363163072	0.001096795382985932	0.0011023209075403265	0.0011500539169050571	0.001154721884756624	0.0011824442455693246	0.0011864873371682338	0.0012185725530835005	0.0012218274913528518	0.0013002485792734597	0.0013013786367511173	0.05794661053591823	0.056558215578084096	-4.605447159458306e-06	-8.905971540223989e-05	-4.62236873777222e-06	-8.93869437493533e-05
8.449059275541144	0.0010965718167112262	0.0011020963274989833	0.0011498246046777144	0.0011544916633786492	0.0011822119191767393	0.0011862541569682267	0.001218337290375969	0.0012215914255280763	0.0013000082883692728	0.0013011376003752516	0.057952964766219785	0.05656440633339276	-4.576694377056781e-06	-8.903697546233658e-05	-4.593517440466127e-06	-8.936425897174138e-05
8.49996910797308	0.0010963482595429269	0.0011018717572459913	0.001149595331163343	0.0011542614809891385	0.0011819796523488025	0.0011860210361886725	0.001218102113030712	0.001221355444277784	0.0012997681508262685	0.0013008967143600873	0.057959358040752904	0.056570635124866535	-4.548111491965018e-06	-8.901405319075573e-05	-4.564836624407209e-06	-8.934139207539271e-05
8.551185697755594	0.001096124711647161	0.001101647196952054	0.001149366096711041	0.0011540313379392552	0.0011817474455641881	0.0011857879753076894	0.001217867021687468	0.0012211195482371058	0.0012995281677121752	0.0013006559797546385	0.05796579060403505	0.05657690219066566	-4.5196974393993394e-06	-8.899094628650461e-05	-4.536325221210502e-06	-8.93183407575937e-05
8.602710893256043	0.0010959011731939442	0.001101422646791807	0.0011491369016750671	0.0011538012345853506	0.001181515299307632	0.0011855549748094668	0.0012176320169931625	0.001220883738048339	0.0012992883401049152	0.0013004153976179924	0.057972262702170256	0.05658320777049542	-4.491451159979731e-06	-8.896765240262727e-05	-4.507982167844399e-06	-8.929510266861285e-05
8.654546553979111	0.0010956776443572802	0.001101198106943918	0.0011489077464149529	0.0011535711712890738	0.0011812832140700542	0.0011853220351843838	0.0012173970996020376	0.0012206480143610765	0.001299048669092764	0.001300174969019465	0.05797877458286061	0.05658955210561705	-4.4633715998079054e-06	-8.894416914734249e-05	-4.4798064068075905e-06	-8.927167541414316e-05
8.706694550633951	0.0010954541253152556	0.0011009735775911805	0.001148678631295609	0.001153341148417478	0.0011810511903486713	0.0011850891569291232	0.0012171622701757795	0.0012204123778323305	0.0012988091557745002	0.0012999346950387524	0.05798532649541851	0.056595935438859	-4.435457710333726e-06	-8.892049408204539e-05	-4.451796885981615e-06	-8.924805655316503e-05
8.759156765201672	0.0010952306162501481	0.0011007490589206215	0.0011484495566874459	0.0011531111663431412	0.0011808192286471275	0.0011848563405468012	0.0012169275293836541	0.0012201768291266722	0.0012985698012595755	0.001299694576766095	0.057991918690775315	0.05660235801462714	-4.407708448339598e-06	-8.889662471997517e-05	-4.423952558573613e-06	-8.92242435962809e-05
8.811935091003267	0.0010950071173485268	0.0011005245511236052	0.0011482205229664867	0.001152881225444281	0.0011805873294756155	0.0011846235865470903	0.0012166928779026435	0.0012199413689163655	0.001298330606668273	0.001299454615302441	0.057998551421494904	0.05660882007891612	-4.380122775943934e-06	-8.887255852713105e-05	-4.396272383161426e-06	-8.920023400657562e-05
8.865031432767935	0.0010947836288013571	0.001100300054395937	0.0011479915305144847	0.0011526513261048712	0.0011803554933510019	0.0011843908954463443	0.0012164583164175798	0.0012197059978815022	0.0012980915731318728	0.0012992148117596059	0.058005224941783826	0.056615321879320196	-4.352699660543913e-06	-8.884829292019059e-05	-4.36875532361207e-06	-8.917602519792345e-05
8.918447706701835	0.0010945601508041108	0.0011000755689379738	0.001147762579719045	0.0011524214687147654	0.0011801237207969587	0.00118415826776773	0.0012162238456212878	0.0012194707167101444	0.0012978527017928224	0.0012989751672604457	0.05801193950750327	0.05662186366504396	-4.32543807477731e-06	-8.882382526620436e-05	-4.341400349045302e-06	-8.915161453423859e-05
8.972185840557227	0.0010943366835568713	0.0010998510949547316	0.0011475336709737445	0.0011521916536698159	0.0011798920123440916	0.0011839257040413562	0.001215989466214724	0.001219235526098464	0.0012976139938049042	0.0012987356829390218	0.058018695376179645	0.05662844568691465	-4.29833699648087e-06	-8.879915288123597e-05	-4.314206433826684e-06	-8.912699932853152e-05
9.02624777370205	0.0010941132272644497	0.001099626632656001	0.0011473048046782598	0.001151961881372003	0.0011796603685300772	0.0011836932048044104	0.0012157551789071252	0.0012190004267508903	0.0012973754503334144	0.0012984963599407785	0.058025492807017326	0.056635068197392106	-4.271395408648668e-06	-8.877427302952934e-05	-4.287172557470437e-06	-8.910217684179877e-05
9.080635457189915	0.0010938897821364962	0.0010994021822564595	0.001147075981238492	0.0011517321522295603	0.0011794287898997966	0.0011834607706012936	0.0012155209844161535	0.001218765419380256	0.001297137072555337	0.0012982571994227172	0.05803233206090942	0.056641731450580594	-4.2446122994338475e-06	-8.874918292325895e-05	-4.260297704655053e-06	-8.907714428252334e-05
9.135350853830497	0.0010936663483876148	0.0010991777439757872	0.0011468472010666938	0.0011515024666571031	0.0011791972770054727	0.0011832284019837591	0.0012152868834680445	0.0012185305047079454	0.0012968988616595216	0.0012980182025535735	0.05803921340045044	0.05664843570224089	-4.217986662068823e-06	-8.872387972097551e-05	-4.233580865193806e-06	-8.905189880592523e-05
9.190395938260405	0.0010934429262374826	0.0010989533180387873	0.0011466184645816052	0.0011512728250757617	0.0011789658304068133	0.0011829960995110524	0.0012150528767977619	0.0012182956834640483	0.0012966608188468688	0.0012977793705140001	0.05804613708994662	0.05665518120980111	-4.19151749489477e-06	-8.869836052752267e-05	-4.207021034006997e-06	-8.902643751315664e-05
9.245772697014415	0.0010932195159109668	0.0010987289046755023	0.00114638977220858	0.001151043227913313	0.001178734450671149	0.0011827638637500525	0.0012148189651491473	0.0012180609563875115	0.0012964229453305111	0.001297540704496749	0.05805310339542988	0.05666196823236812	-4.1652038012401915e-06	-8.867262239189988e-05	-4.180617211005724e-06	-8.90007574492202e-05
9.301483128597186	0.0010929961176382509	0.0010985045041213423	0.0011461611243797293	0.0011508136756043208	0.0011785031383735847	0.001182531695275424	0.0012145851492750838	0.0012178263242263005	0.0012961852423360072	0.001297302205706861	0.058060112584667686	0.05666879703073982	-4.1390445894382705e-06	-8.86466623066795e-05	-4.15436840114046e-06	-8.897485560274698e-05
9.357529243555355	0.0010927727316549555	0.001098280116617207	0.0011459325215340546	0.001150584168590271	0.001178271894097144	0.0011822995946697593	0.0012143514299376513	0.001217591787737556	0.0012959477111015268	0.001297063875361856	0.05806716492717751	0.05667566786741706	-4.113038872793906e-06	-8.862047720806232e-05	-4.128273614355943e-06	-8.89487289058577e-05
9.413913064550128	0.0010925493582022653	0.001098055742409612	0.0011457039641175895	0.0011503547073197134	0.0011780407184329195	0.0011820675625237311	0.001214117807908289	0.001217357347687756	0.0012957103528780484	0.0012968257146919221	0.05807426069423686	0.05668258100661446	-4.0871856695177955e-06	-8.859406397304648e-05	-4.102331865497508e-06	-8.892237423122062e-05
9.47063662643026	0.0010923259975270621	0.0010978313817508237	0.0011454754525835468	0.0011501252922484105	0.0011778096119802297	0.0011818355994362504	0.0012138842839679663	0.001217123004852888	0.0012954731689295597	0.0012965877249401217	0.05808140015889747	0.05668953671427409	-4.061484002736843e-06	-8.856741942034341e-05	-4.076542174364858e-06	-8.889578839318957e-05
9.527701976305488	0.0010921026498820479	0.0010976070348989817	0.0011452469873924561	0.0011498959238394738	0.001177578575346767	0.0011816037060146125	0.00121365085890734	0.001216888760018604	0.0012952361605332485	0.0012963499073625764	0.05808858359599534	0.0566965352580755	-4.035932900419564e-06	-8.854054030824066e-05	-4.0509035656149245e-06	-8.886896814544465e-05
9.585111173620431	0.001091879315525886	0.0010973827021182438	0.0011450185690123204	0.0011496666025635229	0.0011773476091487657	0.001181371882874667	0.0012134175335269369	0.0012166546139804058	0.0012949993289797172	0.0012961122632286842	0.058095811282166405	0.05670357690745015	-4.0105313953466e-06	-8.851342333304757e-05	-4.025415068704616e-06	-8.884191017941023e-05
9.642866290228868	0.001091655994723335	0.001097158383678917	0.001144790197918763	0.0011494373288988323	0.0011771167140111566	0.001181140130640974	0.0012131843086373214	0.0012164205675438107	0.0012947626755731852	0.0012958747938213182	0.05810308349585635	0.056710661933591526	-3.985278525107244e-06	-8.848606512976143e-05	-4.0000757179567414e-06	-8.88146111253374e-05
9.700969410468568	0.0010914326877453832	0.0010969340798575966	0.0011445618745951805	0.001149208103331484	0.0011768858905677323	0.0011809084499469662	0.0012129511850592718	0.0012161866215245286	0.0012945262016316956	0.0012956375004370354	0.05811040051733496	0.05671779060946893	-3.960173332035258e-06	-8.845846226956944e-05	-3.974884552433375e-06	-8.878706754927856e-05
9.75942263123647	0.0010912093948693957	0.0010967097909373104	0.0011443335995329003	0.0011489789263555285	0.0011766551394613153	0.0011806768414351215	0.001212718163623963	0.0012159527767486452	0.001294289908487337	0.0012954003843862936	0.058117762628708484	0.056724963209839455	-3.9352148631672385e-06	-8.843061125859975e-05	-3.949840615904629e-06	-8.875927595206057e-05
9.818228062064373	0.001090986116379256	0.0010964855172076644	0.001144105373231343	0.0011487497984731434	0.0011764244613439291	0.001180445305757132	0.001212485245173149	0.0012157190340528052	0.0012940537974864567	0.001295163446993666	0.05812517011393141	0.056732180011261076	-3.910402170240884e-06	-8.840250853808795e-05	-3.9249429568868205e-06	-8.873123276967321e-05
9.877387825195074	0.0010907628525655085	0.0010962612589649839	0.0011438771961981762	0.0011485207201947926	0.0011761938568769655	0.0011802138435740722	0.0012122524305593454	0.001215485394284391	0.0012938178699898788	0.0012949266895980586	0.05813262325882181	0.056739441292103135	-3.885734309636013e-06	-8.837415048215669e-05	-3.9001906285279775e-06	-8.870293437043819e-05
9.936904055658934	0.001090539603725515	0.0010960370165124728	0.0011436490689494894	0.001148291692039399	0.001175963326731368	0.001179982455556584	0.0012120197206460248	0.0012152518583017254	0.001293582127373136	0.0012946901135529392	0.05814012235107199	0.05674674733256274	-3.861210342325991e-06	-8.834553339664986e-05	-3.875582688599166e-06	-8.867437705445402e-05
9.996778901350961	0.0010903163701635988	0.0010958127901603567	0.0011434209920099536	0.0011480627145345047	0.0011757328715878048	0.0011797511423850481	0.0012117871163078036	0.0012150184269742507	0.0012933465710266905	0.0012944537202265595	0.05814766768026389	0.0567540984146747	-3.836829333912425e-06	-8.831665351899387e-05	-3.851118199520512e-06	-8.864555705348498e-05
10.05701452310831	0.001090093152191204	0.0010955885802260438	0.0011431929659129953	0.001147833788216448	0.0011755024921368518	0.0011795199047497692	0.0012115546184306393	0.0012147851011827316	0.0012931112023561691	0.0012942175110021857	0.05815525953788049	0.05676149482232518	-3.81259035448292e-06	-8.828750701539434e-05	-3.826796228199869e-06	-8.861647052718635e-05
10.117613094788254	0.0010898699501270524	0.0010953643870342852	0.0011429649912009733	0.001147604913630539	0.0011752721890791822	0.0011792887433511663	0.0012113222279120338	0.0012145518818194563	0.001292876022782602	0.0012939814872783408	0.05816289821732097	0.05676893684126514	-3.7884924786769913e-06	-8.825808998094709e-05	-3.802615846110885e-06	-8.858711356454774e-05
10.178576803346665	0.0010896467642973005	0.0010951402109173288	0.0011427370684253494	0.0011473760913312304	0.0011750419631257475	0.0011790576588999522	0.0012110899456612275	0.0012143187697884323	0.0012926410337426553	0.001293745650469032	0.058170584013911814	0.05677642475912383	-3.7645347856132133e-06	-8.822839843827812e-05	-3.7785761292531e-06	-8.855748218189463e-05
10.239907848916916	0.0010894235950357056	0.0010949160522150888	0.0011425091981468718	0.0011471473218823043	0.001174811814997975	0.0011788266521173326	0.0012108577725994127	0.0012140857660055968	0.0012924062366888793	0.0012935100020039997	0.05817831722492395	0.05678395886542095	-3.740716358807683e-06	-8.819842833479585e-05	-3.7546761579923538e-06	-8.85275723194745e-05
10.301608444889292	0.0010892004426837942	0.0010946919112753144	0.0011422813809357619	0.001146918605857057	0.001174581745427962	0.0011785957237352037	0.0012106257096599418	0.0012138528713990292	0.0012921716330899576	0.001293274543328967	0.05818609814958303	0.05679153945158071	-3.717036286229533e-06	-8.816817554335721e-05	-3.7309150171943584e-06	-8.849737984342743e-05
10.363680817990868	0.0010889773075910235	0.001094467788453754	0.0011420536173718928	0.0011466899438384807	0.0011743517551586716	0.0011783648744963415	0.0012103937577885358	0.001213620086909157	0.0012919372244309519	0.00129303927590588	0.05819392708908523	0.05679916681094535	-3.69349366021246e-06	-8.813763586013046e-05	-3.707291796096329e-06	-8.846690054284401e-05
10.426127208365882	0.001088754190114962	0.001094243684114333	0.0011418259080449866	0.0011464613364194584	0.0011741218449441368	0.0011781341051546152	0.0012101619179435068	0.0012133874134889794	0.0012917030122135654	0.0012928042012131716	0.05820180434661064	0.05680684123878906	-3.6700875773957448e-06	-8.810680500206947e-05	-3.683805588254943e-06	-8.843613012721185e-05
10.488949869656532	0.0010885310906214624	0.0010940195986293322	0.001141598253554806	0.0011462327842029602	0.001173892015549669	0.001177903416475188	0.001209930191095978	0.0012131548521042864	0.0012914689979564005	0.001292569320746019	0.058209730227337664	0.05681456303232975	-3.646817138762415e-06	-8.807567860774634e-05	-3.6604554915897064e-06	-8.840506422788663e-05
10.552151069084381	0.001088308009484836	0.0010937955323795606	0.0011413706545113467	0.0011460042878022336	0.0011736622677520593	0.0011776728092347255	0.0012096985782301022	0.0012129224037338794	0.0012912351831952165	0.0012923346360166007	0.05821770503845666	0.05682233249074545	-3.623681449564653e-06	-8.804425223499224e-05	-3.6372406082979536e-06	-8.837369839451159e-05
10.615733087532126	0.0010880849470880404	0.0010935714857545444	0.0011411431115350425	0.0011457758478410106	0.0011734326023397983	0.0011774422842216116	0.0012094670803432963	0.0012126900693698048	0.0012910015694832086	0.0012921001485543706	0.05822572908918444	0.0568301499151868	-3.600679619280428e-06	-8.801252135864912e-05	-3.614160044823622e-06	-8.834202809429592e-05
10.679698219625935	0.0010878619038228615	0.0010933474591527112	0.001140915625256967	0.0011455474649537097	0.0011732030201132893	0.0011772118422361648	0.0012092356984464705	0.0012124578500175827	0.001290768158391272	0.0012918658599063255	0.05823380269077913	0.05683801560879125	-3.57781076158227e-06	-8.798048137004244e-05	-3.5912129118156194e-06	-8.831004871029391e-05
10.744048773818252	0.0010876388800901034	0.00109312345298158	0.0011406881963190421	0.0011453191397856463	0.0011729735218850709	0.00117698148409086	0.0012090044335642655	0.001212225746696446	0.001290534951508285	0.0012916317716372859	0.058241926156554	0.05684592987669688	-3.5550739943112503e-06	-8.794812757509374e-05	-3.5683983241018014e-06	-8.827775553976736e-05
10.808787072471103	0.001087415876299782	0.0010928994676579567	0.0011404608253742499	0.0011450908729932442	0.00117274410848004	0.001176751210610554	0.001208773286735294	0.00121199376043958	0.001290301950441391	0.0012913978853301732	0.05825009980189273	0.05685389302605725	-3.5324684394717754e-06	-8.791545519368227e-05	-3.545715400694177e-06	-8.824514379396353e-05
10.87391545193992	0.0010871928928713158	0.001092675503608125	0.0011402335130868432	0.0011448626652442475	0.0011725147807356774	0.0011765210226327095	0.001208542259012379	0.0012117618922943634	0.0012900691568162785	0.0012911642025862941	0.05825832394426313	0.056861905366055475	-3.509993223136179e-06	-8.788245935653638e-05	-3.52316326468656e-06	-8.82122085949788e-05
10.93943626265785	0.0010869699302337335	0.0010924515612680567	0.0011400062601325729	0.001144634517217949	0.0011722855395022882	0.0011762909210076367	0.0012083113514628134	0.0012115301433226256	0.0012898365722774858	0.0012909307250256394	0.0582665989032335	0.056869967207918495	-3.487647475462069e-06	-8.784913510540004e-05	-3.5007410432719155e-06	-8.8178944975148e-05
11.00535186922059	0.0010867469888258654	0.0010922276410836034	0.0011397790671988988	0.0011444064296054026	0.0011720563856432253	0.0011760609065987189	0.001208080565168599	0.0012112985146008884	0.0012896041984886799	0.0012906974542871655	0.05827492500048646	0.05687807886493231	-3.465430330648958e-06	-8.781547739042384e-05	-3.4784478676920527e-06	-8.81453478751848e-05
11.071664650471687	0.0010865240690965624	0.001092003743510716	0.0011395519349852294	0.001144178403109662	0.0011718273200351436	0.0011758309802826653	0.0012078499012267174	0.0012110670072206344	0.0012893720371329757	0.0012904643920291082	0.058283302559834264	0.05688624065245552	-3.443340926853264e-06	-8.778148106813877e-05	-3.4562828731786455e-06	-8.811141214234985e-05
11.138376999588447	0.0010863011715048975	0.0010917798690156485	0.0011393248642031424	0.0011439504384460042	0.0011715983435682349	0.0011756011429497472	0.001207619360749382	0.0012108356222885613	0.0012891400899132288	0.0012902315399292792	0.058291731907234585	0.05689445288793514	-3.421378406238615e-06	-8.774714090123426e-05	-3.434245198961905e-06	-8.807713252909077e-05
11.205491324168262	0.001086078296520384	0.0010915560180751783	0.0011390978555766251	0.0011437225363421706	0.0011713694571464815	0.0011753713955040541	0.0012073889448643092	0.0012106043609268532	0.0012889083585523545	0.0012899988996853801	0.058300213370805154	0.05690271589092108	-3.399541914894319e-06	-8.771245155589358e-05	-3.412333988213334e-06	-8.804250369137678e-05
11.273010046315514	0.0010858554446231935	0.0010913321911768235	0.001138870909842312	0.0011434946975386036	0.0011711406616879076	0.0011751417388637434	0.0012071586547149871	0.001210373224273449	0.0012886768447936412	0.0012897664730153152	0.058308747280839415	0.056911029983081854	-3.377830602781587e-06	-8.767740760001752e-05	-3.3905483880092985e-06	-8.800752018675584e-05
11.340935602728974	0.0010856326163043771	0.0010911083888190665	0.0011386440277497282	0.0011432669227886942	0.00117091195812484	0.0011749121739613028	0.0012069284914609537	0.0012101422134823201	0.0012884455504010752	0.0012895342616575166	0.05831733396982283	0.056919395488218484	-3.356243623752614e-06	-8.764200350216966e-05	-3.368887549313679e-06	-8.797217647302236e-05
11.409270444789758	0.0010854098120660915	0.0010908846115115815	0.0011384172100615366	0.0011430392128590273	0.0011706833474041658	0.0011746827017438085	0.0012066984562780728	0.0012099113297237485	0.0012882144771596627	0.0012893022673712634	0.05832597377244732	0.05692781273228079	-3.3347801354794565e-06	-8.760623362924491e-05	-3.3473506269258296e-06	-8.793646690608004e-05
11.478017038649782	0.0010851870324218318	0.0010906608597754683	0.0011381904575537916	0.0011428115685296386	0.0011704548304876054	0.0011744533231731994	0.0012064685503588245	0.001209680574184616	0.001287983626875769	0.001289070491937021	0.05833466702562852	0.056936282043382684	-3.3134392994158685e-06	-8.757009224452661e-05	-3.325936779454558e-06	-8.79003857381655e-05
11.547177865320764	0.0010849642778966633	0.0010904371341434848	0.0011379637710161948	0.0011425839905942693	0.0011702264083519793	0.0011742240392265432	0.0012062387749125919	0.0012094499480686913	0.0012877530013774537	0.001288838937156772	0.058343414068520526	0.05694480375181749	-3.2922202808163825e-06	-8.753357350713142e-05	-3.304645169292103e-06	-8.786392711651603e-05
11.616755420763786	0.0010847415490274613	0.0010902134351602906	0.0011377371512523555	0.0011423564798606295	0.0011699980819894862	0.0011739948508963187	0.001206009131165956	0.0012092194525969268	0.0012875226025148123	0.001288607604854361	0.05835221524253236	0.05695337819007379	-3.271122248609676e-06	-8.74966714677905e-05	-3.283474962544747e-06	-8.782708508006665e-05
11.686752215979308	0.0010845188463631575	0.0010899897633826925	0.001137510599080061	0.0011421290371506692	0.0011697698524079894	0.001173765759190698	0.001205779620363002	0.001208989089007763	0.0012872924321603336	0.0012883764968758477	0.058361070891345165	0.05696200569285063	-3.2501443754454074e-06	-8.745938006937681e-05	-3.2624253290484267e-06	-8.778985355956115e-05
11.75717077709787	0.0010842961704649828	0.0010897661193798886	0.001137284115331541	0.001141901663300843	0.001169541720631294	0.0011735367651338293	0.0012055502437656157	0.0012087588585574269	0.0012870624922092467	0.0012881456150898533	0.05836998136092651	0.05697068659707443	-3.229285837656054e-06	-8.742169314393533e-05	-3.24149544231149e-06	-8.77522263743602e-05
11.82801364547121	0.0010840735219067239	0.0010895425037337292	0.0011370577008537497	0.0011416743591623937	0.0011693136876994473	0.0011733078697661352	0.0012053210026538043	0.001208528762520252	0.0012868327845798892	0.0012879149613879272	0.05837894699955019	0.056979421241914754	-3.2085458151632357e-06	-8.738360441035153e-05	-3.2206844794869377e-06	-8.771419723094254e-05
11.899283377763982	0.0010838509012749764	0.0010893189170389677	0.0011368313565086401	0.0011414471256016284	0.0011690857546690291	0.0011730790741446035	0.001205091898326003	0.0012082988021889854	0.0012866033112140707	0.0012876845376849082	0.058387968157808494	0.05698820996879904	-3.1879234915228177e-06	-8.734510747362978e-05	-3.1999916213377305e-06	-8.767575972098984e-05
11.970982546046038	0.001083628309169408	0.001089095359903528	0.0011366050831734527	0.0011412199635002069	0.0011688579226134556	0.0011728503793430947	0.0012048629320994021	0.0012080689788751167	0.0012863740740774463	0.001287454345919299	0.058397045188632826	0.056997053121431794	-3.1674180537913377e-06	-8.730619582034138e-05	-3.1794160521500525e-06	-8.763690731750096e-05
12.043113737885237	0.0010834057462030314	0.0010888718329487774	0.001136378881741012	0.0011409928737554419	0.0011686301926232938	0.001172621786452655	0.001204634105310281	0.0012078392939092102	0.0012861450751599063	0.0012872243880536539	0.058406178447308776	0.05700595104580827	-3.1470286925849855e-06	-8.726686281934626e-05	-3.158956959783618e-06	-8.759763337576332e-05
12.115679556440844	0.0010831832130024628	0.0010886483368097884	0.0011361527531200107	0.0011407658572805813	0.0011684025658065607	0.0011723932965818167	0.0012044054193143265	0.001207609748641225	0.0012859163164759485	0.001286994666074947	0.05841536829149318	0.05701490409023246	-3.1267546020258274e-06	-8.722710171882309e-05	-3.1386135356265693e-06	-8.75579311297725e-05
12.188682620557461	0.0010829607102082104	0.0010884248721356265	0.0011359266982353218	0.0011405389150051242	0.0011681750432890544	0.0011721649108569307	0.0012041768754869865	0.001207380344440868	0.0012856878000650836	0.0012867651819949797	0.05842461508123213	0.057023912605333286	-3.1065949796689474e-06	-8.718690564299414e-05	-3.1183849744948616e-06	-8.75177936893734e-05
12.26212556485955	0.0010827382384749472	0.0010882014395896269	0.001135700718028298	0.0011403120478751198	0.0011679476262146697	0.0011719366304224822	0.001203948475223804	0.0012071510826979308	0.0012854595279922264	0.0012865359378507687	0.05843391917897693	0.0570329769440824	-3.086549026507651e-06	-8.714626759154243e-05	-3.0982704746634893e-06	-8.747721403931652e-05
12.336011039846525	0.0010825157984718035	0.001087978039849687	0.0011354748134570884	0.0011400852568534867	0.0011677203157457322	0.0011717084564414274	0.0012037202199407764	0.0012069219648226449	0.0012852315023481084	0.001286306935704958	0.058443280949603944	0.05704209746180939	-3.0666159469058124e-06	-8.710518043569815e-05	-3.078269237779749e-06	-8.743618503564976e-05
12.41034171198835	0.0010822933908826561	0.001087754673608558	0.0011352489854969561	0.00113985854292033	0.0011674931130633338	0.0011714803900955285	0.0012034921110747085	0.0012066929922460393	0.00128500372524969	0.0012860781776462282	0.05845270076042866	0.05705127451622063	-3.046794948609148e-06	-8.706363691804442e-05	-3.058380468903138e-06	-8.739469940557965e-05
12.485120263821853	0.0010820710164064235	0.0010875313415741419	0.0011350232351405973	0.0011396319070732643	0.0011672660193676701	0.0011712524325856915	0.0012032641500835748	0.0012064641664203016	0.0012847761988405767	0.001285849665789713	0.05846217898122734	0.05706050846741588	-3.0270852426593498e-06	-8.702162964821514e-05	-3.0386033763882617e-06	-8.73527497426696e-05
12.560349394047481	0.0010818486757573744	0.001087308044469802	0.001134797563398478	0.0011394053503277497	0.0011670390358783957	0.0011710245851323244	0.0012030363384468944	0.001206235488819154	0.0012845489252914547	0.001285621402277433	0.0584717159842517	0.05706979967790559	-3.007486043388012e-06	-8.697915110120191e-05	-3.018937171891771e-06	-8.731032850570197e-05
12.63603181762671	0.00108162636966543	0.0010870847830346654	0.0011345719712991642	0.0011391788737174235	0.001166812163834971	0.0011707968489756836	0.0012028086776661037	0.0012060069609382232	0.00128432190680052	0.0012853933892787214	0.05848131214424897	0.057079148512627804	-2.987996568423572e-06	-8.69361936165769e-05	-2.9993810703810367e-06	-8.726742801765108e-05
12.712170265880024	0.001081404098876478	0.0010868615580239406	0.001134346459889661	0.001138952478294442	0.0011665854044970224	0.0011705692253762357	0.0012025811692649355	0.001205778584295426	0.0012840951455939187	0.0012851656289906653	0.0584909678384792	0.05708855533896798	-2.968616038553397e-06	-8.689274939308045e-05	-2.979934289993637e-06	-8.722404046010435e-05
12.78876748658549	0.0010811818641527	0.0010866383702092463	0.0011341210302357708	0.0011387261651298385	0.001166358759144718	0.0011703417156150332	0.001202353814789821	0.001205550360431366	0.0012838686439262071	0.0012849381236385645	0.05850068344673374	0.05709802052677446	-2.9493436777758286e-06	-8.684881048806603e-05	-2.9605960520850613e-06	-8.718015787292921e-05
12.865826244077915	0.0010809596662728852	0.0010864152203789266	0.001133895683422434	0.0011384999353138674	0.0011661322290791283	0.0011701143209940786	0.0012021266158102725	0.00120532229090972	0.0012836424040807977	0.0012847108754763727	0.05851045935135424	0.05710754444837757	-2.930178713268089e-06	-8.680436881558506e-05	-2.941365581203559e-06	-8.713577215233026e-05
12.943349319348618	0.0010807375060327704	0.001086192109338393	0.0011336704205540977	0.0011382737899563722	0.0011659058156226136	0.0011698870428367102	0.0012018995739192947	0.0012050943773176483	0.0012834164283704302	0.00128448388678717	0.05852029593725071	0.057117127478608025	-2.911120375290871e-06	-8.675941614200156e-05	-2.9222421049964614e-06	-8.709087504640833e-05
13.0213395101458	0.0010805153842453725	0.0010859690379104593	0.001133445242755078	0.0011380477301871506	0.0011656795201192077	0.0011696598824879883	0.001201672690733792	0.001204866621266204	0.0012831907191376431	0.001284257159883633	0.058530193591920264	0.05712676999481477	-2.8921678971996143e-06	-8.671394408424349e-05	-2.90322485420845e-06	-8.704545815330089e-05
13.099799631075467	0.001080293301741337	0.0010857460069356906	0.0011332201511699373	0.0011378217571563337	0.001165453343935013	0.0011694328413150918	0.0012014459678949892	0.001204639024390753	0.0012829652787552585	0.001284030697108516	0.05854015270546616	0.05713647237688281	-2.873320515386392e-06	-8.666794410686074e-05	-2.884313062636451e-06	-8.699951291854524e-05
13.178732513703073	0.001080071259369285	0.0010855230172727543	0.0011329951469638627	0.0011375958720347644	0.0011652272884586019	0.0011692059207077188	0.0012012194070688566	0.0012044115883514	0.0012827401096268689	0.0012838045008351368	0.05855017367061758	0.05714623500725357	-2.8545774692946557e-06	-8.662140752080383e-05	-2.865505967140046e-06	-8.69530306334132e-05
13.258141006655675	0.0010798492579961647	0.0010853000697987726	0.0011327702313230464	0.0011373700760143814	0.0011650013551014156	0.0011689791220784896	0.0012009930099465352	0.0012041843148334133	0.0012825152141873295	0.0012835785734678696	0.05856025688274829	0.057156058270941286	-2.8359380013368365e-06	-8.6574325478872e-05	-2.8468028075495297e-06	-8.690600243049795e-05
13.338027975724735	0.0010796272985076235	0.0010850771654096964	0.00113254540545509	0.001137144370308623	0.0011647755452981912	0.0011687524468633722	0.0012007667782447872	0.0012039572055476777	0.0012822905949032752	0.0012833529174426578	0.0585704027398961	0.05716594255555395	-2.817401356832762e-06	-8.652668897235483e-05	-2.8282028266234105e-06	-8.685841928079974e-05
13.418396303969553	0.0010794053818083725	0.0010848543050206733	0.0011323206705894009	0.0011369187561528268	0.0011645498605073771	0.0011685258965221004	0.00120054071370644	0.0012037302622311381	0.0012820662542736318	0.0012831275352275246	0.058580611642782464	0.05717588825131165	-2.798966784046085e-06	-8.647848883017173e-05	-2.809705270070094e-06	-8.6810271992116e-05
13.49924889182131	0.0010791835088225642	0.001084631489566425	0.0011320960279775992	0.0011366932348046376	0.0011643243022115648	0.0011682994725386066	0.001200314818100841	0.0012035034866472551	0.001281842194830137	0.001282902429323093	0.058590883994832324	0.05718589575106549	-2.7806335341452534e-06	-8.642971571590219e-05	-2.791309386520127e-06	-8.676155120682094e-05
13.580588657187745	0.0010789616804941697	0.0010844087200016284	0.0011318714788939306	0.001136467807544421	0.0011640988719179202	0.0011680731764214527	0.0012000890932243181	0.0012032768805864647	0.001281618419137872	0.0012826776022631132	0.05860122020219388	0.057195965450317215	-2.76240086112111e-06	-8.638036012345585e-05	-2.7730144274212484e-06	-8.671224739664751e-05
13.662418535558457	0.0010787398977873779	0.0010841859973013176	0.0011316470246356956	0.0011362424756756972	0.0011638735711586373	0.0011678470097042893	0.0011998635409006598	0.0012030504458666613	0.0012813949297958097	0.0012824530566150133	0.058611620673759794	0.05720609774723882	-2.744268021748729e-06	-8.63304123735753e-05	-2.7548196470184375e-06	-8.666235085977303e-05
13.744741480110864	0.0010785181616869881	0.0010839633224612774	0.0011314226665236776	0.0011360172405255682	0.001163648401491388	0.0011676209739463024	0.001199638162981591	0.0012028241843336728	0.001281171729437364	0.0012822287949804435	0.058622085821185395	0.05721629304269157	-2.7262342756264463e-06	-8.62798626134198e-05	-2.736724302402488e-06	-8.661185172073593e-05
13.827560461816718	0.0010782964731988112	0.001083740696498447	0.0011311984059025764	0.0011357921034451535	0.0011634233644997785	0.0011673950707326724	0.0011994129613472583	0.001202598097861747	0.0012809488207309433	0.001282004819995829	0.05863261605891087	0.05722655174024771	-2.7082988850405526e-06	-8.622870081015366e-05	-2.718727653360821e-06	-8.656073992327484e-05
13.910878469549415	0.0010780748333500932	0.0010835181204513458	0.0011309742441414671	0.0011355670658100513	0.001163198461793832	0.0011671693016750587	0.0011991879379067401	0.001202372188354061	0.0012807262063805384	0.0012817811343329558	0.058643211804180806	0.057236874246208	-2.6904611150320792e-06	-8.617691675080752e-05	-2.7008289624277926e-06	-8.650900523021754e-05
13.9946985101918	0.0010778532431899163	0.0010832955953804786	0.0011307501826342346	0.0011353421290207757	0.0011629736950104451	0.0011669436684120591	0.0011989630945985332	0.0012021464577432112	0.0012805038891262768	0.0012815577406995256	0.05865387347706598	0.057247260969623986	-2.6727202333152664e-06	-8.612450003775418e-05	-2.683027494830917e-06	-8.645663721942864e-05
14.079023608744702	0.0010776317037896445	0.0010830731223687804	0.0011305262228000566	0.0011351172945032394	0.0011627490658138962	0.0011667181726097155	0.0011987384333910873	0.0012019209079917462	0.0012802818717450384	0.0012813346418397657	0.05866460150048268	0.05725771232231726	-2.655075510178684e-06	-8.607144008346279e-05	-2.6653225183859153e-06	-8.640362527850831e-05
14.163856808436103	0.001077410216243348	0.0010828507025220466	0.001130302366083861	0.0011348925637092158	0.0011625245758963274	0.0011664928159620014	0.0011985139562833193	0.0012016955410926824	0.0012800601570510414	0.0012811118405350167	0.05867539630021656	0.05726822871890085	-2.637526218595386e-06	-8.601772611116498e-05	-2.6477133035973308e-06	-8.634995860495875e-05
14.24920117083096	0.0010771887816682466	0.001082628336969376	0.0011300786139568086	0.001134667938116821	0.00116230022697825	0.0011662676001913252	0.0011982896653051451	0.0012014703590700363	0.0012798387478964546	0.00128088933960434	0.058686258304940446	0.0572788105767977	-2.6200716340641847e-06	-8.59633471482768e-05	-2.6301991235006678e-06	-8.6295626199967e-05
14.335059775941703	0.0010769674012051644	0.0010824060268636302	0.0011298549679167836	0.0011344434192310075	0.0011620760208090606	0.0011660425270490521	0.0011980655625180303	0.0012012453639793773	0.0012796176471720217	0.0012806671419051446	0.05869718794623875	0.05728945831626573	-2.602711034616588e-06	-8.590829202370642e-05	-2.6127792536745353e-06	-8.62406168656571e-05
14.421435722339384	0.001076746076018987	0.0010821837733818924	0.001129631429488887	0.0011342190085840604	0.0011618519591675611	0.0011658175983160213	0.0011978416500155371	0.001201020557908373	0.0012793968578076926	0.0012804452503338117	0.0587081856586282	0.0573001723604146	-2.585443700789912e-06	-8.585254936471776e-05	-2.5954529722267694e-06	-8.618491920228677e-05
14.50833212726552	0.0010765248072991292	0.0010819615777259378	0.001129408000225944	0.0011339947077361062	0.0011616280438624912	0.0011655928158030816	0.0011976179299238879	0.001200795942977357	0.0012791763827732653	0.0012802236678263377	0.0587192518795787	0.05731095313522963	-2.5682689155899843e-06	-8.579610759329448e-05	-2.5782195597241764e-06	-8.612852160361228e-05
14.595752126744532	0.00107630359626001	0.0010817394411227115	0.0011291846817090179	0.001133770518275627	0.0011614042767330661	0.0011653681813516325	0.0011973944044025382	0.0012005715213398976	0.0012789562250790385	0.0012800023973589842	0.05873038704953681	0.05732180106959213	-2.551185964442572e-06	-8.573895492189343e-05	-2.5610782991621756e-06	-8.607141225350223e-05
14.683698875697011	0.0010760824441415414	0.00108151736482482	0.0011289614755479365	0.0011335464418199927	0.0011611806596495333	0.0011651436968341802	0.0011971710756447612	0.0012003472951833886	0.0012787363877764823	0.0012797814419489473	0.05874159161194753	0.05733271659530146	-2.5341941351760336e-06	-8.568107935047475e-05	-2.5440284759613296e-06	-8.601357912285668e-05
14.772175548053516	0.0010758613522096163	0.0010812953501110213	0.0011287383833818207	0.0011333224800159885	0.0011609571945137235	0.001164919364154891	0.0011969479458782339	0.0012001232667296332	0.0012785168739589063	0.0012795608046550228	0.05875286601327568	0.057343700147096714	-2.517292717972748e-06	-8.562246866208878e-05	-2.5270693778918843e-06	-8.595500996499972e-05
14.861185336869132	0.001075640321756617	0.0010810733982867372	0.0011285154068796342	0.0011330986345403685	0.001160733883259632	0.0011646951852501749	0.0011967250173656502	0.001199899438235457	0.0012782976867621574	0.001279340488578303	0.058764210703030624	0.05735475216267828	-2.500481005333552e-06	-8.556311041915676e-05	-2.510200295059023e-06	-8.58956923116827e-05
14.95073145443871	0.0010754193541019216	0.0010808515106845622	0.0011282925477407292	0.001132874907100404	0.0011605107278539891	0.0011644711620892566	0.0011965022924053242	0.0011996758119933162	0.0012780788293653112	0.0012791204968628663	0.05877562613378694	0.0573658730827307	-2.4837582920577903e-06	-8.550299195950184e-05	-2.4934205198725093e-06	-8.58356134700311e-05
15.040817132412794	0.0010751984505924324	0.0010806296886647932	0.001128069807695418	0.0011326512994344548	0.0011602877302968604	0.0011642472966747772	0.0011962797733318263	0.0011994523903319297	0.0012778603049913948	0.001278900832696497	0.058787112761208626	0.05737706335094478	-2.4671238751826016e-06	-8.544210039251876e-05	-2.4767293469807675e-06	-8.577476051729871e-05
15.131445621914246	0.0010749776126030982	0.001080407933615959	0.0011278471885055364	0.0011324278133125394	0.0011600648926222393	0.0011640235910433925	0.0011960574625166083	0.0011992291756169097	0.0012776421169081009	0.0012786814993113983	0.05879867104407207	0.0573883234140399	-2.450577053986387e-06	-8.538042259528811e-05	-2.46012607328476e-06	-8.571312029803657e-05
15.222620193655578	0.0010747568415374622	0.0010801862469553658	0.0011276246919650363	0.0011322044505369245	0.001159842216898667	0.0011638000472663883	0.0011958353623686595	0.0011990061702514142	0.001277424268428533	0.001278462499984935	0.05881030144428916	0.05739965372178665	-2.434117129904677e-06	-8.531794520766356e-05	-2.443609997859926e-06	-8.565067941918025e-05
15.31434413805701	0.0010745361388282066	0.0010799646301296493	0.0011274023199005713	0.0011319812129427188	0.0011596197052298493	0.001163576667450305	0.0011956134753351585	0.0011987833766768043	0.0012772067629119503	0.0012782438380403783	0.05882200442693148	0.057411054727030696	-2.4177434065188533e-06	-8.525465462785875e-05	-2.4271804219284238e-06	-8.558742424516486e-05
15.406620765365147	0.0010743155059377207	0.001079743084615343	0.0011271800741721118	0.001131758102398485	0.0011593973597553014	0.0011633534537375785	0.0011953918039021526	0.0011985607973733206	0.0012769896037645406	0.0012780255168476722	0.05883378046025338	0.05742252688571511	-2.4014551895327335e-06	-8.519053700953294e-05	-2.410836648838316e-06	-8.552334089489966e-05
15.499453405772549	0.0010740949443586623	0.0010795216119194445	0.0011269579566735492	0.0011315351208068514	0.0011591751826509795	0.0011631304083071809	0.0011951703505952286	0.0011983384348607587	0.001276772794440182	0.0012778075398241998	0.05884563001571582	0.05743407065690318	-2.3852517867335374e-06	-8.512557825701705e-05	-2.394577984028874e-06	-8.545841523735498e-05
15.592845409537835	0.0010738744556145446	0.0010793002135800053	0.0011267359693333298	0.0011313122701051448	0.0011589531761299495	0.0011629075333752833	0.0011949491179802168	0.0011981162916991695	0.0012765563384412458	0.0012775899104355763	0.05885755356801276	0.05744568650280322	-2.369132507927703e-06	-8.505976401931847e-05	-2.378403734976803e-06	-8.539263288576127e-05
15.686800147106629	0.0010736540412603266	0.0010790788911667238	0.0011265141141150912	0.0011310895522660307	0.0011587313424430503	0.0011626848311959274	0.0011947281086638925	0.001197894370489567	0.0012763402393193932	0.0012773726321964511	0.05886955159509194	0.057457374888792136	-2.353096664923539e-06	-8.499307968679037e-05	-2.3623132111494013e-06	-8.53259791931682e-05
15.781321009233178	0.0010734337028830178	0.0010788576462815547	0.0011262923930183137	0.0011308669692981694	0.001158509683879581	0.001162462304061712	0.0011945073252947003	0.0011976726738746513	0.001276124500676399	0.0012771557086713244	0.05888162457818265	0.057469136283438	-2.3371435714921937e-06	-8.492551038644103e-05	-2.3463057240062993e-06	-8.525843924939158e-05
15.87641140710273	0.0010732134421022879	0.0010786364805593196	0.0011260708080789784	0.0011306445232468721	0.0011582882027679879	0.0011622399543044799	0.0011942867705634814	0.0011974512045395342	0.0012759091261649778	0.001276939143475373	0.05889377300181925	0.05748097115852569	-2.32127254335638e-06	-8.485704097746516e-05	-2.3303805869474142e-06	-8.518999787512915e-05
15.972074772454643	0.0010729932605710937	0.001078415395668341	0.001125849361370243	0.0011304222161947844	0.0011580669014765739	0.0011620177842960352	0.0011940664472042215	0.0011972299652124939	0.0012756941194896339	0.001276722940275298	0.05890599735386575	0.05749287998908078	-2.305482898123587e-06	-8.478765604610916e-05	-2.314537115269584e-06	-8.512063961721439e-05
16.06831455770623	0.0010727731599763138	0.0010781943933110777	0.0011256280550031232	0.001130200050262568	0.0011578457824142142	0.001161795796448855	0.001193846357994806	0.001197008958665727	0.0012754794844075195	0.0012765071027901814	0.05891829812554263	0.0575048632533936	-2.289773955242713e-06	-8.471733989987018e-05	-2.298774626122331e-06	-8.505034874339845e-05
16.165134236077357	0.0010725531420394017	0.0010779734752247815	0.0011254068911272003	0.0011299780276096104	0.001157624848031095	0.001161573993216834	0.0011936265057578006	0.0011967881877161313	0.0012752652247293185	0.0012762916347923664	0.05893067581145069	0.05751692143304498	-2.2741450359763105e-06	-8.464607656330503e-05	-2.2830924384679638e-06	-8.497910923727092e-05
16.262537301715792	0.0010723332085170387	0.0010777526431821564	0.0011251858719313215	0.0011297561504347304	0.0011574041008194508	0.0011613523770960229	0.001193406893361228	0.0011965676552260851	0.0012750513443201311	0.0012760765401083408	0.05894313090959804	0.05752905501293051	-2.2585954634049207e-06	-8.457384977422766e-05	-2.267489873103261e-06	-8.490690479492913e-05
16.36052726982327	0.0010721133612018085	0.0010775318989920332	0.0011249649996443274	0.0011295344209769063	0.0011571835433143236	0.001161130950625389	0.0011931875237193702	0.0011963473641042489	0.0012748378471003818	0.0012758618226196416	0.058955663921424865	0.05754126448128603	-2.2431245623342685e-06	-8.4500642976576e-05	-2.2519662525432443e-06	-8.483371881759516e-05
16.459107676782416	0.0010718936019228817	0.001077311244500062	0.0011247442765357893	0.0011293128415160183	0.0011569631780943377	0.001160909716387596	0.001192968399793585	0.0011961273173063847	0.001274624737046746	0.001275647486263782	0.058968275351830364	0.05755355032971305	-2.227731659278781e-06	-8.442643931569349e-05	-2.2365209010289863e-06	-8.475953440725825e-05
16.55828208028434	0.001071673932546711	0.0010770906815894064	0.001124523704916756	0.0011290914143735962	0.0011567430077824817	0.0011606886770097844	0.0011927495245931318	0.0011959075178361806	0.0012744120181930857	0.0012754335350351805	0.05898096570920043	0.05756591305320462	-2.212416082416485e-06	-8.435122163297226e-05	-2.2211531444651586e-06	-8.468433436087386e-05
16.658054059457015	0.0010714543549777441	0.0010768702121814646	0.0011243032871405241	0.001128870141913595	0.0011565230350469133	0.0011604678351643828	0.0011925309011760192	0.001195687968746103	0.001274199694631411	0.0012752199729861252	0.05899373550543031	0.05757835315017001	-2.1971771615603847e-06	-8.427497246049631e-05	-2.2058623104000835e-06	-8.460810116528439e-05
16.758427214994473	0.0010712348711591408	0.0010766498382365887	0.0011240830256034069	0.0011286490265431648	0.0011563032626017685	0.0011602471935699154	0.0011923125326498585	0.0011954686731382492	0.0012739877705128465	0.0012750068042277334	0.05900658525595627	0.05759087112246303	-2.1820142281463173e-06	-8.419767401668388e-05	-2.190647728014458e-06	-8.453081699269505e-05
16.859405169286727	0.0010710154830735092	0.0010764295617548246	0.0011238629227455282	0.0011284280707134497	0.0011560836932079889	0.0011600267549918357	0.0011920944221727376	0.0011952496341652236	0.001273776250048621	0.0012747940329309415	0.059019515479779384	0.057603467475406754	-2.1669266151488203e-06	-8.41193081983771e-05	-2.1755087280233426e-06	-8.445246369262471e-05
16.960991566550526	0.0010707961927436584	0.0010762093847766698	0.001123642981051632	0.0011282072769204	0.0011558643296741724	0.0011598065222433766	0.001191876572954115	0.0011950308550310329	0.0012735651375110808	0.0012745816633275148	0.05903252669949371	0.05761614271782	-2.1519136570533753e-06	-8.403985657612356e-05	-2.160444642664884e-06	-8.437302278754832e-05
17.063190072960847	0.001070577002233358	0.0010759893093838352	0.0011234232030518981	0.0011279866477055896	0.0011556451748574253	0.0011595864981864073	0.0011916589882557216	0.0011948123389919872	0.0012733544372347074	0.0012743696997110632	0.059045619441314985	0.05762889736204501	-2.1369746898451322e-06	-8.395930038873622e-05	-2.1454548056829698e-06	-8.429247546715146e-05
17.166004376783235	0.001070357913648115	0.0010757693377000297	0.0011232035913227789	0.0011277661856570601	0.0011554262316642407	0.0011593666857323123	0.001191441671392483	0.0011945940893576287	0.0012731441536171654	0.0012741581464380868	0.05905879423510755	0.057641731923974364	-2.122109050950796e-06	-8.387762053674308e-05	-2.130538552265644e-06	-8.421080258172453e-05
17.26943818850684	0.001070138929135964	0.0010755494718917514	0.0011229841484878495	0.0011275458934101707	0.0011552075030513856	0.0011591470878428837	0.0011912246257334562	0.0011943761094916651	0.0012729342911203586	0.0012739470079290306	0.0590720516144114	0.057654646923077035	-2.1073160792056678e-06	-8.379479757694708e-05	-2.115695219013884e-06	-8.412798463677817e-05
17.37349524097843	0.001069920050888272	0.0010753297141690987	0.001122764877218672	0.0011273257736484667	0.0011549889920268077	0.001158927707531228	0.0011910078547027851	0.0011941584028129287	0.0012727248542715127	0.001273736288669361	0.05908539211647228	0.05766764288242818	-2.0925951148016014e-06	-8.371081171495987e-05	-2.100924143899098e-06	-8.40440017859656e-05
17.478179289537028	0.0010697012811405615	0.0010751100667865973	0.0011225457802356805	0.0011271058291045695	0.0011547707016505604	0.001158708547862695	0.0011907913617806745	0.0011939409727963527	0.001272515847664275	0.001273525993210667	0.059098816282269574	0.05768072032873538	-2.0779454992774643e-06	-8.362564280037232e-05	-2.0862246662319006e-06	-8.395883382530944e-05
17.583494112149474	0.0010694826221733394	0.0010748905320440336	0.0011223268603090726	0.0011268860625610712	0.0011545526350357361	0.0011584896119558152	0.0011905751505043739	0.0011937238229739538	0.0012723072759598278	0.001273316126171769	0.059112324656544445	0.05769387979236515	-2.0633665754523495e-06	-8.353927031937158e-05	-2.0715961266144084e-06	-8.387246018667915e-05
17.689443509546752	0.0010692640763129528	0.0010746711122873154	0.0011221081202597279	0.0011266664768514562	0.0011543347953494286	0.0011582709029832625	0.0011903592244691902	0.00119350695693585	0.0012720991438880309	0.0012731066922398605	0.05912591778783038	0.057707121807375354	-2.048857687394351e-06	-8.345167338830173e-05	-2.0570378669090145e-06	-8.378485993096318e-05
17.79603130536116	0.0010690456459324501	0.0010744518099093379	0.001121889562960135	0.0011264470748610321	0.0011541171858137009	0.0011580524241728272	0.0011901435873295089	0.00119329037833128	0.0012718914562485756	0.0012728976961716564	0.05913959622848177	0.05772044691154	-2.0344181803971448e-06	-8.33628307477241e-05	-2.042549230191551e-06	-8.369601174196273e-05
17.90326134626431	0.001068827333452465	0.001074232627350872	0.00112167119133534	0.001126227859527883	0.0011538998097065784	0.001157834178808411	0.001189928242799837	0.0011930740908696516	0.0012716842179121648	0.0012726891427945733	0.05915336053470168	0.05773385564637905	-2.0200474009279476e-06	-8.327272075489556e-05	-2.028129560728738e-06	-8.360589391925854e-05
18.011137502105942	0.0010686091413421106	0.0010740135671014645	0.0011214530083639078	0.0011260088338438327	0.001153682670363055	0.0011576161702310363	0.0011897131946558663	0.0011928580983216017	0.0012714774338217093	0.0012724810370079215	0.059167211266576085	0.057747348557188244	-2.0057446965563927e-06	-8.318132137619116e-05	-2.0137782038949156e-06	-8.351448437027287e-05
18.119663666053608	0.001068391072119902	0.0010737946317003633	0.0011212350170789111	0.001125790000855441	0.0011534657711761275	0.0011573984018398834	0.0011894984467355583	0.0011926424045200898	0.0012712711089935555	0.0012722733837841318	0.059181148988099175	0.057760926193068426	-1.991509415983153e-06	-8.308861018194169e-05	-1.999494506192863e-06	-8.342176060513462e-05
18.228843754733095	0.0010681731283546723	0.0010735758237374424	0.0011210172205689177	0.0011255713636649915	0.0011532491155978274	0.0011571808770933266	0.0011892840029402339	0.0011924270133614817	0.001271065248518714	0.0012720661881699788	0.05919517426720736	0.05777458910695279	-1.9773409089575422e-06	-8.299456433835672e-05	-1.9852778151774678e-06	-8.332769972860254e-05
18.338681708369887	0.0010679553126665352	0.0010733571458541647	0.0011207996219790202	0.001125352925431527	0.0011530327071402977	0.0011569635995100132	0.001189069867235705	0.0011922119288066894	0.0012708598575641354	0.0012718594552878562	0.05920928767580734	0.05778833785564034	-1.9632385262124616e-06	-8.289916059886493e-05	-1.971127479400217e-06	-8.323227843165526e-05
18.44918149093129	0.0010677376277278398	0.0010731386007445472	0.0011205822245118635	0.001125134689371883	0.00115281654937687	0.0011567465726699433	0.0011888560436534082	0.0011919971548823027	0.0012706549413739898	0.0012716531903370527	0.059223489789809715	0.057802172999822404	-1.9492016195138406e-06	-8.280237530011725e-05	-1.957042848437819e-06	-8.31354729869116e-05
18.56034709026951	0.001067520076264153	0.0010729201911561447	0.0011203650314286992	0.0011249166587617427	0.0011526006459431624	0.0011565298002155734	0.001188642536291562	0.0011917826956817504	0.001270450505270971	0.0012714473985950528	0.05923778118915756	0.05781609510411585	-1.9352295414975726e-06	-8.270418435002425e-05	-1.9430232727542934e-06	-8.303725923730632e-05
18.672182518265565	0.0010673026610552704	0.0010727019198910693	0.0011201480460504704	0.001124698836936729	0.0011523850005382183	0.0011563132858529543	0.0011884293493163612	0.001191568555366496	0.0012702465546576436	0.0012712420854188817	0.059252162457859324	0.05783010473709157	-1.921321645723291e-06	-8.260456322323195e-05	-1.9290681037269913e-06	-8.293761259098309e-05
18.784691810974078	0.0010670853849362204	0.001072483789806997	0.0011199312717588882	0.0011244812272934851	0.0011521696169256286	0.0011560970333528628	0.0011882164869631633	0.0011913547381672252	0.0012700430950177784	0.0012710372562464384	0.05926663418402127	0.057844202471306755	-1.907477286604113e-06	-8.250348695268417e-05	-1.9151766935954218e-06	-8.283650801299558e-05
18.897879028768923	0.0010668682507983154	0.001072265803818227	0.0011197147119975613	0.001124263833290807	0.0011519544989347145	0.0011558810465519815	0.0011880039535377273	0.001191141248385088	0.00126984013191775	0.0012708329165978883	0.05928119695987761	0.057858388883335284	-1.89369581934766e-06	-8.240093012054639e-05	-1.9013483954014032e-06	-8.273392001634239e-05
19.01174825648978	0.0010666512615901962	0.0010720479648967315	0.0011194983702731167	0.0011240466584507703	0.0011517396504616968	0.0011556653293540778	0.001187791753417448	0.0011909280903929357	0.0012696376710079255	0.001270629072077052	0.05929585138182447	0.05787266455380004	-1.8799765999534535e-06	-8.229686685176651e-05	-1.8875825629743187e-06	-8.262982265552776e-05
19.126303603589555	0.0010664344203189144	0.0010718302760732428	0.0011192822501563601	0.0011238297063598949	0.0011515250754709119	0.0011554498857312173	0.001187579891052632	0.0011907152686365953	0.0012694357180241026	0.001270425728372837	0.059310598050452266	0.05788703006740314	-1.866318985121844e-06	-8.219127080372202e-05	-1.8738785508582573e-06	-8.252418951606999e-05
19.241549204282624	0.0010662177300510278	0.0010716127404383554	0.0011190663552834502	0.0011236129806703249	0.0011513107779960359	0.0011552347197249975	0.001187368370967788	0.0011905027876361674	0.0012692342787889613	0.0012702228912606893	0.05932543757057838	0.057901486012959864	-1.8527223322600817e-06	-8.208411515983616e-05	-1.860235714287728e-06	-8.241699370764577e-05
19.357489217694134	0.0010660011939137113	0.001071395361143644	0.001118850689357093	0.0011233964851010256	0.0011510967621413339	0.0011550198354477977	0.001187157197762938	0.0011902906519873357	0.001269033359213541	0.0012700205666040655	0.059340370551279824	0.057916032983429684	-1.839185999416397e-06	-8.197537262003007e-05	-1.8466534091616388e-06	-8.2308207855597e-05
19.474127828010037	0.0010657848150958955	0.0010711781414028056	0.0011186352561477588	0.001123180223439008	0.0011508830320829332	0.0011548052370840556	0.0011869463761149585	0.0011900788663627103	0.0012688329652987473	0.0012698187603559384	0.05935539760592908	0.057930671575948924	-1.8257093452088771e-06	-8.186501539073077e-05	-1.833130991942683e-06	-8.219780409002286e-05
19.59146924462811	0.0010655685968494265	0.0010709610844928292	0.0011184200594949309	0.0011229641995405806	0.001150669592070125	0.001154590928891575	0.001186735910778947	0.0011898674355131993	0.0012686331031368935	0.001269617478560332	0.05937051935222496	0.05794540239186432	-1.8122917288480173e-06	-8.175301517854283e-05	-1.819667819688564e-06	-8.20857540396458e-05
19.709517702309874	0.0010653525424902343	0.0010707441937551673	0.0011182051033083542	0.0011227484173326043	0.001150456446426671	0.0011543769152028345	0.0011865258065895975	0.0011896563642693851	0.0012684337789132438	0.001269416727353866	0.05938573641222847	0.057960226036765955	-1.798932510068199e-06	-8.163934318053401e-05	-1.8062632499800044e-06	-8.197202882206933e-05
19.828277461333414	0.0010651366553995382	0.0010705274725969502	0.0011179903915693296	0.0011225328808137913	0.0011502435995521558	0.0011541632004263456	0.0011863160684626207	0.0011894456575429464	0.001268234998907613	0.0012692165129673488	0.05940104941239713	0.05797514312052025	-1.7856310490288116e-06	-8.152397007205048e-05	-1.7929166408296726e-06	-8.185659903167664e-05
19.94775280764713	0.0010649209390250717	0.0010703109244922157	0.0011177759283320266	0.0011223175940560238	0.0011500310559233564	0.0011539497890480247	0.001186106701396186	0.0011892353203281029	0.001268036769495986	0.0012690168417273957	0.05941645898362015	0.05799015425730459	-1.7723867063506801e-06	-8.140686600130453e-05	-1.7796273507116739e-06	-8.173943473405165e-05
20.067948053024427	0.0010647053968823143	0.00107009455298315	0.001117561717724804	0.0011221025612056792	0.0011498188200956235	0.0011537366856325807	0.001185897710472371	0.001189025357703068	0.0012678390971521498	0.001268817720058055	0.05943196576125261	0.05800526006564117	-1.7591988430414734e-06	-8.128800057799479e-05	-1.7663947384886913e-06	-8.162050545476585e-05
20.188867535219305	0.0010644900325557692	0.0010698783616813691	0.001117347763951578	0.0011218877864850052	0.0011496068967043103	0.001153523894824945	0.0011856891008586638	0.0011888157748315535	0.0012676419884493785	0.0012686191544824935	0.05944757038515209	0.05802046116843126	-1.7460668204315188e-06	-8.116734286309213e-05	-1.7532181633521382e-06	-8.149978016899762e-05
20.31051561812294	0.0010642748497002438	0.0010696623542692098	0.0011171340712931978	0.001121673274193498	0.0011493952904662063	0.001153311421351714	0.001185480877809471	0.0011886065769642796	0.001267445450062131	0.0012684211516246883	0.05946327349971222	0.05803575819298982	-1.7329900001677306e-06	-8.104486136023548e-05	-1.7400969848004738e-06	-8.137722729248398e-05
20.432896691921076	0.0010640598520421677	0.0010694465345010514	0.001116920644108853	0.0011214590287093199	0.0011491840061810122	0.0011530992700226237	0.0011852730466676662	0.001188397769440526	0.0012672494887677884	0.0012682237182111604	0.05947907575390212	0.058051151771081035	-1.7199677441216699e-06	-8.092052400368588e-05	-1.727030562570682e-06	-8.125281467036283e-05
20.55601517325261	0.0010638450433809294	0.0010692309062046638	0.0011167074868375113	0.0011212450544907382	0.0011489730487328365	0.001152887445732055	0.0011850656128661635	0.0011881893576897093	0.0012670541114484224	0.001268026861072742	0.059494977801300156	0.05806664253895414	-1.706999414393881e-06	-8.079429815019412e-05	-1.7140182566209236e-06	-8.11265095683189e-05
20.679875505368887	0.001063630427590233	0.0010690154732825668	0.001116494603999367	0.0011210313560775834	0.0011487624230917112	0.0011526759534605509	0.0011848585819295096	0.0011879813472329762	0.0012668593250925832	0.001267830587146358	0.05951098030013186	0.05808223113737753	-1.6940843732401664e-06	-8.066615056742665e-05	-1.7010594270767607e-06	-8.099827866123177e-05
20.804482158294064	0.0010634160086194896	0.0010688002397134329	0.0011162820001973351	0.0011208179380927474	0.0011485521343151505	0.001152464798276382	0.0011846519594755204	0.0011877737436848449	0.0012666651367971371	0.0012676349034768627	0.05952708391330654	0.05809791821167643	-1.6812219830290853e-06	-8.053604742302989e-05	-1.6881534341652363e-06	-8.086808802196255e-05
20.92983962898646	0.0010632017904952248	0.0010685852095535008	0.001116069680118558	0.0011206048052436958	0.001148342187549723	0.0011522539853371224	0.0011844457512169356	0.0011875665527548594	0.0012664715537691236	0.0012674398172188904	0.05954328930845531	0.05811370441176833	-1.668411606198586e-06	-8.040395427405533e-05	-1.675299638188854e-06	-8.07359031110011e-05
21.055952441500814	0.0010629877773225204	0.0010683703869380247	0.0011158576485359494	0.0011203919623240203	0.0011481325880326658	0.001152043519891269	0.0011842399629631104	0.0011873597802492884	0.0012662785833276538	0.001267245335638754	0.0595595971579682	0.058129590392200295	-1.655652605206566e-06	-8.026983605580185e-05	-1.6624973994735365e-06	-8.060168876528051e-05
21.18282514715158	0.0010627739732864743	0.0010681557760827429	0.0011156459103097574	0.001120179414215005	0.0011479233410935142	0.0011518334072798766	0.0011840346006217312	0.001187153432072839	0.0012660862329058366	0.0012670514661163635	0.059576008139033534	0.05814557681218596	-1.6429443425022491e-06	-8.013365707160158e-05	-1.649746078331328e-06	-8.046540918768552e-05
21.31046232467717	0.00106256038265369	0.0010679413812853757	0.0011154344703891608	0.0011199671658872333	0.0011477144521557698	0.0011516236529382304	0.001183829670200564	0.0011869475142304135	0.0012658945100527397	0.0012668582161471866	0.05959252293367528	0.0581616643356428	-1.6302861804541949e-06	-7.999538097919201e-05	-1.6370450349910068e-06	-8.032702793331348e-05
21.438868580405217	0.0010623470097738004	0.0010677272069271565	0.0011152233338139002	0.001119755222402223	0.0011475059267386013	0.0011514142623975541	0.0011836251778092426	0.001186742032828898	0.001265703422435397	0.0012666655933442504	0.05960914222879144	0.05817785363122951	-1.617677481295654e-06	-7.985497077991899e-05	-1.6243936295729303e-06	-8.018650790003745e-05
21.568048548418737	0.0010621338590810082	0.0010675132574743782	0.0011150125057159275	0.0011195435889140787	0.001147297770458568	0.0011512052412867308	0.001183421129661078	0.0011865369940789704	0.001265512977840835	0.001266473605440161	0.059625866716195096	0.05819414537238508	-1.6051176071427836e-06	-7.971238880910558e-05	-1.6117912220456679e-06	-8.00438113163493e-05
21.69800689072348	0.0010619209350956574	0.0010672995374799805	0.0011148019913210876	0.001119332270671191	0.001147089989031373	0.001150996595334076	0.001183217532074901	0.0011863324042969568	0.0012653231841781424	0.001266282260289178	0.059642697092653414	0.05821054023736629	-1.5926059198593384e-06	-7.956759671995384e-05	-1.5992371721314583e-06	-7.989889972637165e-05
21.828748297416116	0.0010617082424258448	0.0010670860515851633	0.001114591795950846	0.0011191212730179605	0.0011468825882736682	0.001150788330369134	0.001183014391476954	0.001186128269906718	0.001265134049480589	0.0012660915658693215	0.05965963405992604	0.05822703890928736	-1.5801417810410584e-06	-7.942055547283111e-05	-1.5867308393070767e-06	-7.975173398064306e-05
21.960277486853503	0.0010614957857690444	0.001066872804521022	0.0011143819250240242	0.0011189106013965457	0.0011466755741048643	0.0011505804523245014	0.0011828117144027947	0.0011859245974415581	0.0012649455819077604	0.001265901530284505	0.059676678324808	0.058243642076158154	-1.5677245520182709e-06	-7.927122532511155e-05	-1.5742715827622017e-06	-7.960227422357247e-05
22.092599205822967	0.001061283569913769	0.001066659801110219	0.0011141723840585817	0.0011187002613486502	0.0011464689525489899	0.001150372967237689	0.0011826095074992465	0.0011857213935461814	0.001264757789747745	0.0012657121617667194	0.05969383059916782	0.058260350430925326	-1.555353593723184e-06	-7.911956581407864e-05	-1.5618587612953316e-06	-7.945047987761855e-05
22.225718229713628	0.0010610715997412701	0.0010664470462686906	0.001113963178673433	0.0011184902585173483	0.0011462627297365892	0.0011501658812530257	0.0011824077775263902	0.0011855186649786843	0.0012645706814193656	0.001265523468678258	0.059711091599991	0.05827716467151083	-1.5430282666846831e-06	-7.896553574643361e-05	-1.5494917333016417e-06	-7.929630963224299e-05
22.359639362688714	0.0010608598802272521	0.0010662345450073746	0.001113754314590284	0.001118280598648929	0.0011460569119066365	0.00114995920062358	0.0011822065313595751	0.0011853164186125713	0.0012643842654744314	0.0012653354595139694	0.05972846204942016	0.05829408550085197	-1.530747930992768e-06	-7.88090931854446e-05	-1.5371698567339526e-06	-7.913972143108738e-05
22.494367437858962	0.001060648416443634	0.0010660223024339765	0.0011135457976355154	0.0011180712875947854	0.0011458515054085015	0.0011497529317131298	0.001182005775991482	0.0011851146614388222	0.0012641985506000512	0.0012651481429035607	0.059745942674797416	0.058311113626944445	-1.5185119462135521e-06	-7.865019543545904e-05	-1.5248924890220658e-06	-7.898067245706852e-05
22.629907317457054	0.0010604372135603324	0.0010658103237547651	0.001113337633742093	0.0011178623313133338	0.0011456465167039433	0.0011495470809981625	0.0011818055185342138	0.0011849134005679845	0.0012640135456209749	0.0012649615276139373	0.0597635342087059	0.058328249762880174	-1.506319671351966e-06	-7.84887990292471e-05	-1.5126589870337326e-06	-7.881911911866712e-05
22.766263893012997	0.001060226276847084	0.0010655986142764058	0.0011131298289515155	0.0011176537358719711	0.0011454419523691426	0.0011493416550699158	0.0011816057662214308	0.0011847126432323158	0.001263829259501985	0.001264775622551591	0.05978123738901388	0.05834549462689178	-1.4941704648109913e-06	-7.83248597139019e-05	-1.500468707027816e-06	-7.865501703643862e-05
22.903442085530802	0.0010600156116752967	0.0010653871794078188	0.0011129223894157986	0.0011174455074490625	0.0011452378190967697	0.0011491366606364484	0.0011814065264105207	0.001184512396787953	0.0012636457013503251	0.001264590436765023	0.05979905295891684	0.05836284894239257	-1.4820636843283427e-06	-7.81583324367674e-05	-1.4883210046100562e-06	-7.848832102883008e-05
23.041446845665973	0.001059805223519938	0.0010651760246620796	0.00111271532139949	0.001117237652335971	0.001145034123698089	0.0011489321045247537	0.0011812078065848062	0.0011843126687171286	0.0012634628804181751	0.001264405979447214	0.05981698166698102	0.058380313438018805	-1.4699986869278966e-06	-7.798917132989525e-05	-1.4762152346524046e-06	-7.831898509627622e-05
23.180283153904217	0.0010595951179614583	0.0010649651556583525	0.0011125086312817325	0.0011170301769391218	0.0011448308731051087	0.0011487279936829163	0.0011810096143558026	0.0011841134666304286	0.0012632808061051749	0.001264222259938144	0.05983502426718786	0.058397888847674315	-1.4579748288641795e-06	-7.78173296958895e-05	-1.4641507512704738e-06	-7.814696240746044e-05
23.31995602074116	0.0010593853006877442	0.0010647545781238535	0.0011123023255583506	0.0011168230877821035	0.0011446280743727597	0.0011485243351822938	0.001180811957465501	0.001183914798269082	0.0012630994879609839	0.001264039287727349	0.05985318151897738	0.058415575910570255	-1.4459914655763975e-06	-7.764275999283532e-05	-1.452126907757617e-06	-7.797220528385496e-05
23.460470486863187	0.0010591757774961164	0.001064544297895861	0.0011120964108439874	0.0011166163915078103	0.0011444257346811225	0.0011483211362197563	0.0011806148437887094	0.0011837166715073057	0.0012629189356878983	0.0012638570724565299	0.05987145418729479	0.05843337537127274	-1.434047951620783e-06	-7.746541381811745e-05	-1.4401430565155401e-06	-7.779466518337275e-05
23.60183162332936	0.001058966554295356	0.0010643343209237512	0.0011118908938742747	0.001116410094880622	0.0011442238613376923	0.0011481184041199535	0.0011804182813354251	0.0011835190943546797	0.001262739159143508	0.001263675623922208	0.05988984304263355	0.058451287979742465	-1.4221436406541138e-06	-7.728524189465347e-05	-1.428198549055168e-06	-7.761429268715592e-05
23.744044531754422	0.001058757637107769	0.001064124653271074	0.0011116857815080374	0.0011162042047886173	0.0011440224617796765	0.001147916146337622	0.0011802222782532482	0.001183322074958567	0.0012625601683433968	0.0012634949520784198	0.05990834886108211	0.058469314491382054	-1.4102778853322326e-06	-7.710219405257512e-05	-1.4162927358795513e-06	-7.743103748072966e-05
23.887114344492932	0.0010585490320712972	0.0010639153011176765	0.0011114810807295553	0.001115998728245844	0.0011438215435763555	0.0011477143704599518	0.0011800268428298565	0.001183125621606591	0.001262381973463911	0.0012633150670394778	0.05992697242437054	0.05848745566707991	-1.3984500372597394e-06	-7.691621921279701e-05	-1.4044249664378963e-06	-7.724484833748768e-05
24.031046224824397	0.0010583407454416605	0.0010637062707618558	0.001111276798650851	0.0011157936723946175	0.0011436211144314663	0.001147513084208978	0.0011798319834955076	0.001182929742729143	0.0012622045848449583	0.0012631359790827692	0.05994571451991577	0.05850571227325465	-1.3866594469761143e-06	-7.672726537333308e-05	-1.3925945891082175e-06	-7.705567310506423e-05
24.175845367139747	0.0010581327835945346	0.0010634975686225482	0.0011110729425140198	0.0011155890445078594	0.001143421182185635	0.0011473122954440216	0.0011796377088255882	0.0011827344469019382	0.0012620280129928623	0.0012629576986516024	0.05996457594086869	0.05852408508190251	-1.3749054638741848e-06	-7.653527958997874e-05	-1.3808009511227445e-06	-7.686345868604394e-05
24.32151699712871	0.0010579251530277796	0.001063289201241571	0.0011108695196936135	0.001115384851991491	0.00114322175481886	0.0011471120121641788	0.001179444027543223	0.001182539742848624	0.001261852268583276	0.0012627802363581152	0.059983557486163366	0.058542574870641025	-1.3631874361268344e-06	-7.634020795915797e-05	-1.3690433984907269e-06	-7.666815102080893e-05
24.468066371968433	0.0010577178603637014	0.0010630811752858956	0.001110666537699058	0.0011151811023868607	0.0011430228404530356	0.0011469122425108523	0.0011792509485219179	0.0011823456394434327	0.0012616773624641402	0.00126260360298623	0.0600026599605626	0.05856118242275753	-1.351504710660114e-06	-7.614199560146417e-05	-1.357321275965908e-06	-7.646969507060786e-05
24.61549878051318	0.0010575109123513564	0.001062873497549964	0.001110464004177118	0.00111497780337322	0.0011428244473545197	0.0011467129947703295	0.0011790584807882549	0.0011821521457138803	0.0012615033056586988	0.0012624278094946618	0.06002188417470723	0.05857990852725479	-1.3398566330829857e-06	-7.594058664306402e-05	-1.3456339269862436e-06	-7.62680347993483e-05
24.763819543485244	0.001057304315868902	0.0010626661749580536	0.0011102619269144098	0.001114774962770244	0.0011426265839367552	0.0011465142773764085	0.001178866633524642	0.00118195927084352	0.00126133010936857	0.0012622528670199866	0.06004123094516549	0.05859875397889955	-1.3282425476101277e-06	-7.573592419676811e-05	-1.3339806935949716e-06	-7.606311315477843e-05
24.91303401366693	0.001057098077925988	0.0010624592145666784	0.001110060313839958	0.0011145725885406007	0.0011424292587629364	0.0011463160989130744	0.0011786754160721087	0.0011817670241747425	0.0012611577849768727	0.0012620787868797597	0.06006070109448138	0.05861771957826898	-1.3166617970515257e-06	-7.552795034584947e-05	-1.3223609164210968e-06	-7.585487205152841e-05
25.063147576093755	0.0010568922056661838	0.0010622526235670342	0.0011098591730277915	0.0011143706887925566	0.0011422324805487143	0.0011461184681172134	0.0011784848379331446	0.0011815754152116223	0.001260986344051402	0.001261905580575687	0.060080295451225646	0.058636806131800924	-1.3051137227075224e-06	-7.531660612267177e-05	-1.310773934580945e-06	-7.564325235023817e-05
25.214165648248784	0.0010566867063694716	0.0010620464092875	0.0011096585126996082	0.0011141692717826523	0.0011420362581649754	0.0011459213938813987	0.001178294908774611	0.0011813844536228326	0.0012608157983478813	0.0012617332597968727	0.06010001485004323	0.05865601445184031	-1.293597664325883e-06	-7.510183149025962e-05	-1.299219085630892e-06	-7.542819383876687e-05
25.366093680258146	0.0010564815874547593	0.0010618405791961685	0.001109458341227461	0.0011139683459183997	0.0011418406006406423	0.0011457248852567022	0.0011781056384306823	0.0011811941492445917	0.0012606461598132503	0.0012615618364230988	0.060119860131708336	0.05867534535669084	-1.2821129600480187e-06	-7.488356532345253e-05	-1.2876957055235616e-06	-7.520963521362445e-05
25.518937155087716	0.001056276856482462	0.0010616351409034389	0.0011092586671365182	0.0011137679197610534	0.0011416455171655519	0.0011455289514555778	0.0011779170369058593	0.0011810045120836826	0.0012604774405890332	0.001261391322528191	0.06013983214317202	0.058694799670662434	-1.2706589463330926e-06	-7.466174538739434e-05	-1.2762031285210897e-06	-7.498751405835002e-05
25.672701588741027	0.0010560725211571156	0.001061430102164646	0.0011090594991078574	0.0011135680020284157	0.0011414510170933664	0.001145333601854785	0.0011777291143780255	0.0011808155523205155	0.001260309653014754	0.0012612217303834257	0.060159931737614955	0.05871437822412369	-1.259234957912917e-06	-7.443630831888148e-05	-1.2647406871508886e-06	-7.476176682413849e-05
25.827392530458226	0.0010558685893300467	0.0010612254708827445	0.0011088608459813183	0.0011133686015977024	0.0011412571099445508	0.001145138845998374	0.0011775418812015673	0.0011806272803122516	0.001260142809631422	0.0012610530724610101	0.060180159774501536	0.058734081853550744	-1.2478403277182276e-06	-7.420718960438055e-05	-1.2533077121388604e-06	-7.453232880882954e-05
25.983015562916506	0.0010556650690020898	0.00106102125511104	0.001108662716758409	0.0011131697275084589	0.0011410638054093981	0.0011449446936007198	0.0011773553479105469	0.0011804397065959841	0.0012599769231850782	0.0012608853614376244	0.060200517119629364	0.058753911401579484	-1.2364743868210036e-06	-7.397432355926714e-05	-1.241903532343911e-06	-7.42991341352861e-05
26.139576302431465	0.0010554619683263535	0.0010608174630559713	0.0011084651206052613	0.0011129713889655283	0.0011408711133511142	0.001144751154549617	0.001177169525221936	0.0011802528418919764	0.001259812006630407	0.0012607186101980246	0.06022100464518492	0.05877386771705752	-1.225136464376355e-06	-7.373764330695365e-05	-1.2305274747046076e-06	-7.406211573088295e-05
26.297080399159835	0.0010552592956110372	0.0010606141030799405	0.0011082680668556412	0.0011127735953420747	0.001140679043808953	0.0011445582389094252	0.0011769844240389052	0.0011800666971069568	0.0012596480731344112	0.0012605528318387128	0.06024162322979696	0.058793951655095565	-1.2138258875431587e-06	-7.349708075560235e-05	-1.2191788641554777e-06	-7.382120530391445e-05
26.455533537303385	0.001055057059322305	0.0010604111837042049	0.0011080715650140214	0.0011125763561826687	0.0011404876070014217	0.0011443659569242836	0.0011768000554541812	0.0011798812833374844	0.0012594851360801624	0.0012603880396716825	0.06026237375859013	0.05881416407712032	-1.2025419814207412e-06	-7.325256657617074e-05	-1.2078570235675955e-06	-7.357633332163993e-05
26.614941435314055	0.0010548552680872067	0.0010602087136118111	0.0011078756247587022	0.0011123796812064178	0.0011402968133295323	0.0011441743190213718	0.0011766164307534578	0.0011796966118733639	0.001259323209070611	0.0012602242472282196	0.06028325712324018	0.0588345058509294	-1.1912840690089799e-06	-7.300403018098423e-05	-1.1965612737026114e-06	-7.332742898868982e-05
26.77530984610034	0.0010546539306966532	0.001060006701650589	0.0011076802559449922	0.0011121835803101653	0.001140106673380117	0.0011439833358142383	0.0011764335614188731	0.0011795126942011301	0.0012591623059324685	0.0012600614682627806	0.06030427422202999	0.05885497785074195	-1.1800514711224341e-06	-7.275139969967204e-05	-1.185290933135557e-06	-7.30744202233069e-05
26.93664455723489	0.0010544530561084479	0.001059805156836197	0.0011074854686084477	0.0011119880635717375	0.001139917197929206	0.001143793018106184	0.001176251459132548	0.001179329542007592	0.0012590024407201606	0.0012598997167569377	0.060325425959904734	0.05887558095725579	-1.1688435063131504e-06	-7.249460195435375e-05	-1.1740453181707106e-06	-7.281723363197767e-05
27.098951391163432	0.0010542526534503807	0.001059604088355235	0.0011072912729681794	0.001111793141253267	0.0011397283979454726	0.0011436033768937232	0.0011760701357801998	0.0011791471671834541	0.0012588436277198621	0.0012597390069234073	0.06034671324852869	0.05889631605770127	-1.157659490813416e-06	-7.223356243643564e-05	-1.162823742785219e-06	-7.255579448658955e-05
27.26223620541477	0.0010540527320233666	0.0010594035055683986	0.0011070976794302053	0.0011115988238045594	0.0011395402845937306	0.0011434144233700865	0.0011758896034548066	0.001178965581826988	0.0012586858814535892	0.0012595793532101367	0.0603681370063429	0.058917184045897006	-1.1464987384828505e-06	-7.19682052835735e-05	-1.1516255185796583e-06	-7.229002670089413e-05
27.426504892812353	0.0010538533013046514	0.001059203418013702	0.0011069046985908789	0.0011114051218665336	0.0011393528692385025	0.0011432261689288052	0.0011757098744603507	0.0011787847982477808	0.0012585292166833793	0.0012594207703044754	0.06038969815862095	0.05893818582230454	-1.1353605607155974e-06	-7.169845325200042e-05	-1.1404499546739492e-06	-7.201985280291812e-05
27.59176338168682	0.0010536543709510763	0.0010590038354097613	0.001106712341240375	0.0011112120462747224	0.001139166163447658	0.0011430386251673568	0.0011755309613156312	0.0011786048289705552	0.0012583736484155462	0.001259263273137423	0.06041139763753014	0.05895932229408738	-1.1242442663835124e-06	-7.142422769293444e-05	-1.129296357668761e-06	-7.174519391156542e-05
27.758017636089992	0.0010534559508023952	0.001058804767659128	0.0011065206183662364	0.001111019608062835	0.0011389801789961076	0.0011428518038908726	0.0011753528767581341	0.001178425686739049	0.0012582191919050041	0.0012591068768879488	0.06043323638218726	0.05898059437516561	-1.1131491617702438e-06	-7.114544852646065e-05	-1.11816403156181e-06	-7.146596970994401e-05
27.925273656010095	0.0010532580508846633	0.0010586062248516982	0.0011063295411569943	0.0011108278184663908	0.0011387949278695764	0.0011426657171159222	0.0011751756337479923	0.0011782473845199785	0.001258065862659686	0.0012589515969874	0.0604552153387206	0.05900200298627497	-1.1020745504714859e-06	-7.086203421333148e-05	-1.1070522776576545e-06	-7.118209841749934e-05
28.09353747758831	0.0010530606814136863	0.0010584082172681777	0.001106139121005854	0.0011106366889264197	0.001138610422268445	0.0011424803770743665	0.0011749992454720085	0.0011780699355070712	0.0012579136764450346	0.0012587974491239866	0.060477335460328144	0.05902354905502428	-1.0910197333563812e-06	-7.05739017300977e-05	-1.0959603945273622e-06	-7.089349676475676e-05
28.2628151733366	0.001052863852798525	0.0010582107553836078	0.0011059493695144392	0.0011104462310932235	0.0011384266746116535	0.001142295796217273	0.001174823725347748	0.001177893353125166	0.001257762649288573	0.0012586444492473446	0.06049959770733904	0.05904523351595487	-1.0799840084846878e-06	-7.028096654093652e-05	-1.0848876779222076e-06	-7.06000799653439e-05
28.43311285235687	0.001052667575645077	0.0010580138498709644	0.0011057602984966197	0.0011102564568302173	0.0011382436975406888	0.001142111987218917	0.0011746490870277184	0.0011777176510344009	0.001257612797484569	0.0012584926135731922	0.06052200304727465	0.05906705731060046	-1.0689666710235121e-06	-6.998314256936866e-05	-1.0738334206921406e-06	-7.030176168731916e-05
28.604436660561465	0.001052471860759714	0.0010578175116048175	0.0011055719199823987	0.0011100673782178329	0.0011380615039236362	0.001141928962980844	0.0011744753444036173	0.0011775428431344663	0.0012574641375987761	0.0012583419585880642	0.06054455245491021	0.05908902138754607	-1.057967013171849e-06	-6.96803421693648e-05	-1.06279691271206e-06	-6.999845402436145e-05
28.77679278089485	0.0010522767191530002	0.0010576217516650656	0.0011053842462218834	0.001109879007557506	0.0011378801068593178	0.0011417467366360227	0.001174302511610668	0.0011773689435689517	0.0012573166864732746	0.0012581925010541424	0.060567246912336885	0.05911112670248933	-1.0469843240989984e-06	-6.937247609731245e-05	-1.0517774408180629e-06	-6.96900674677925e-05
28.950187433556945	0.0010520821620434585	0.0010574265813407273	0.001105197289689312	0.0011096913573757214	0.0011376995196814908	0.0011415653215530537	0.001174130603032022	0.0011771959667297527	0.0012571704612313812	0.0012580442580141615	0.06059008740902723	0.05913337421830057	-1.0360178898626005e-06	-6.905945348206766e-05	-1.0407742887267799e-06	-6.937651087615682e-05
29.124626876227456	0.001051888200861432	0.0010572320121338187	0.0011050110630871771	0.001109504440428149	0.0011375197559631409	0.0011413847313404791	0.0011739596333032569	0.0011770239272615817	0.0012570254792826747	0.0012578972467964234	0.06061307494189481	0.05915576490508656	-1.025066993314526e-06	-6.874118179339694e-05	-1.02978673693346e-06	-6.905769144385787e-05
29.30011740429177	0.0010516948472529975	0.0010570380557632913	0.0011048255793504097	0.0011093182697038476	0.0011373408295208462	0.0011412049798511582	0.0011737896173169523	0.0011768528400665488	0.0012568817583280985	0.0012577514850198913	0.060636210515362096	0.05917829974025302	-1.014130914044932e-06	-6.841756681311151e-05	-1.0188140626720722e-06	-6.873351467237554e-05
29.476665351068124	0.0010515021130839601	0.001056844724169047	0.0011046408516506446	0.001109132858429548	0.001137162754419221	0.001141026081186724	0.0011736205702273467	0.0011766827203088263	0.0012567393163651576	0.001257606990599381	0.0606594951414249	0.059200979708564666	-1.003208928302031e-06	-6.80885126033981e-05	-1.0078555398159925e-06	-6.840388433773659e-05
29.654277088036206	0.0010513100104439204	0.0010566520295160271	0.0011044568934005677	0.0011089482200740172	0.0011369855449754457	0.001140848049702131	0.0011734525074550838	0.001176513583419409	0.0012565981716932196	0.0012574637817508508	0.06068292983971587	0.05922380580221249	-9.923003088871396e-07	-6.775392147295722e-05	-9.969104387830274e-07	-6.806870245737451e-05
29.832959025067048	0.0010511185516504226	0.0010564599841983826	0.0011042737182583476	0.001108764368352507	0.0011368092157638852	0.0011406709000102834	0.0011732854446920558	0.001176345445100961	0.0012564583429189146	0.0012573218769967932	0.06070651563757373	0.059246779020876765	-9.814043250948312e-07	-6.741369394652752e-05	-9.859780264786025e-07	-6.772786925926533e-05
30.0127176106544	0.001050927749253166	0.0010562686008437098	0.0011040913401321353	0.0011085813172312744	0.00113663378162078	0.0011404946469867436	0.0011731193979063169	0.0011761783213327405	0.0012563198489616212	0.0012571812951717133	0.060730253570108715	0.05926990037179175	-9.70520242633572e-07	-6.706772873110722e-05	-9.75057566206857e-07	-6.738128314789926e-05
30.193559332147448	0.0010507376160383138	0.0010560778923173807	0.0011039097731846681	0.0011083990809322016	0.0011364592576490402	0.00114031930577454	0.001172954383347111	0.0011760122283756365	0.0012561827090590751	0.0012570420554277263	0.06075414468027068	0.0592931708698117	-9.59647323522505e-07	-6.671592268131521e-05	-9.641483175730665e-07	-6.702884066975279e-05
30.37549071598484	0.0010505481650328655	0.001055887871726939	0.0011037290318379404	0.0011082176739374882	0.0011362856592231167	0.0011401448917890526	0.001172790417549974	0.0011758471827772819	0.0012560469427730645	0.001256904177240245	0.0607781900189175	0.059316591537478355	-9.487848260146883e-07	-6.635817076522388e-05	-9.532495364060131e-07	-6.667043647887172e-05
30.55851832793038	0.0010503594095091242	0.0010556985524265935	0.0011035491307779782	0.0011080371109944429	0.0011361130019939744	0.0011399714207230038	0.0011726275173419478	0.0011756832013772739	0.0012559125699952458	0.0012567676804137867	0.060802390644884095	0.059340163405085904	-9.379320045272733e-07	-6.599436603008102e-05	-9.423604746881635e-07	-6.630596330259309e-05
30.742648773309874	0.001050171362989232	0.0010555099480217742	0.0011033700849596827	0.0011078574071203486	0.0011359413018941415	0.0011397989085515199	0.0011724656998468713	0.0011755203013124776	0.0012557796109530493	0.0012566325850878678	0.06082674762505258	0.05936388751075083	-9.270881095382877e-07	-6.56243995656447e-05	-9.314803804481159e-07	-6.593531190465796e-05
30.92788869724955	0.0010499840392498084	0.0010553220723738006	0.001103191909611789	0.0011076785776074406	0.0011357705751428744	0.001139627371537316	0.0011723049824907954	0.00117535850002245	0.0012556480862157204	0.001256498911743036	0.060851262034423044	0.05938776490047935	-9.162523874929607e-07	-6.524816046682425e-05	-9.206084976699606e-07	-6.555837104771367e-05
31.114244784915854	0.0010497974523266602	0.0010551349396046125	0.0011030146202418956	0.0011075006380279562	0.001135600838251402	0.0011394568262359528	0.0011721453830074759	0.0011751978152549423	0.0012555180167004487	0.0012563666812069904	0.060875934956183875	0.05941179662823642	-9.054240807330333e-07	-6.486553579831966e-05	-9.097440662247588e-07	-6.517502745806425e-05
31.30172376175672	0.0010496116165195867	0.0010549485641016042	0.0011028382326416003	0.001107323604239292	0.0011354321080282745	0.0011392872895012052	0.0011719869194439833	0.0011750382650715218	0.0012553894236786282	0.0012562359146608296	0.06090076748178504	0.059435983756016615	-8.946024273896389e-07	-6.447641055476461e-05	-8.988863217586525e-07	-6.47851657853693e-05
31.4903323937443	0.0010494265463972757	0.0010547629605225453	0.00110266276289173	0.0011071474923892556	0.001135264401584817	0.0011391187784905302	0.0011718296101664145	0.0011748798678532931	0.0012552623287822287	0.001256106633645415	0.06092576071100998	0.05946032735391393	-8.837866613087102e-07	-6.408066762358944e-05	-8.880344956204399e-07	-6.438866856570136e-05
31.68007748761912	0.0010492422568022816	0.0010545781438005854	0.001102488227367661	0.001106972318921406	0.001135097736340671	0.0011389513106706268	0.0011716734738657034	0.0011747226423067182	0.0012551367540102809	0.0012559788600678442	0.060950915752049646	0.05948482850019306	-8.729760119447275e-07	-6.367818774433154e-05	-8.771878147544564e-07	-6.398541618057862e-05
31.870965891135747	0.001049058762856114	0.0010543941291493724	0.001102314642744755	0.0011067981005805127	0.00113493213002946	0.0011387849038231189	0.0011715185295635578	0.001174566607469567	0.0012550127217354995	0.0012558526162080638	0.06097623372157627	0.05950948828136243	-8.621697042614056e-07	-6.326884946841749e-05	-8.663455016012615e-07	-6.357528681671942e-05
32.063004493309954	0.0010488760799644034	0.0010542109320682428	0.0011021420260038787	0.0011066248544180973	0.001134767600704542	0.0011386195760503253	0.0011713647966184876	0.001174411782716954	0.0012548902547110093	0.0012557279247255844	0.06100171574481912	0.05953430779224593	-8.513669586571009e-07	-6.28525291190285e-05	-8.555067740208776e-07	-6.315815642540801e-05
32.25620022466719	0.0010486942238221767	0.0010540285683475284	0.0011019703944370406	0.0011064525977980944	0.0011346041667448835	0.0011384553457811529	0.0011712122947319624	0.0011742581877675089	0.0012547693760772169	0.0012556048086663418	0.06102736295564025	0.05955928813605733	-8.40566990858993e-07	-6.24291007489397e-05	-8.446708451874049e-07	-6.273389868075019e-05
32.45056005749291	0.0010485132104192216	0.0010538470540739486	0.0011017997656531237	0.0011062813484026058	0.001134441846861033	0.0011382922317770875	0.0011710610439546708	0.0011741058426896476	0.0012546501093687944	0.0012554832914696684	0.06105317649661021	0.05958443042447463	-8.297690118146649e-07	-6.199843609722144e-05	-8.338369234866735e-07	-6.23023849359583e-05
32.64609100608406	0.001048333056045565	0.0010536664056361173	0.001101630157583737	0.0011061111242377777	0.0011342806601012203	0.001138130253138312	0.0011709110646929146	0.0011739547679079755	0.0012545324785218112	0.0012553633969754157	0.06107915751908805	0.05960973577771425	-8.18972227598861e-07	-6.156040454585732e-05	-8.230042124130268e-07	-6.186348417988596e-05
32.84280012700226	0.001048153777297039	0.0010534866397301417	0.0011014615884891654	0.0011059419436397736	0.0011341206258575556	0.001137969429309926	0.0011707623777151028	0.0011738049842097988	0.0012544165078809861	0.0012552451494311921	0.061105307183295626	0.059635205324608725	-8.081758393241496e-07	-6.111487307619567e-05	-8.121719104804172e-07	-6.141706299303551e-05
33.040694519328454	0.001047975391080965	0.0010533077733653334	0.001101294076964441	0.0011057738252808708	0.0011339617638723577	0.0011378097800882922	0.0011706150041583875	0.0011736565127517663	0.001254302222207085	0.001255128573499751	0.0611316266584007	0.059660840202681295	-7.973790430238284e-07	-6.066170622309741e-05	-8.013392111157203e-07	-6.0962985502288625e-05
33.239781324919136	0.001047797914621933	0.001053129823870022	0.0011011276419455212	0.0011056067881756626	0.0011338040942445913	0.001137651325627494	0.0011704689655354092	0.0011735093750666315	0.001254189646684453	0.0012550136942665077	0.06115811712259466	0.05968664155822599	-7.865810295599844e-07	-6.020076602916702e-05	-7.905053025550855e-07	-6.0501113334304746e-05
33.44006772866406	0.0010476213654676994	0.0010529528088974837	0.001100962302715589	0.0011054408516873865	0.0011336476374364341	0.001137494086445924	0.0011703242837411785	0.001173363593070146	0.0012540788069286895	0.0012549005372472066	0.06118477976317292	0.05971261054638322	-7.757809845055329e-07	-5.973191199706851e-05	-7.79669367728577e-07	-6.003130556780922e-05
33.64156095874556	0.0010474457614951915	0.0010527767464319777	0.0011007980789114692	0.0011052760355343646	0.0011334924142799635	0.0011373380834329891	0.001170180981060087	0.001173219189068082	0.0012539697289944737	0.0012547891283957299	0.06121161577661933	0.059738748331221746	-7.649780880462052e-07	-5.925500104195236e-05	-7.68830584165197e-07	-5.955341868635333e-05
33.84426828689945	0.0010472711209166272	0.0010526016547948987	0.001100634990530169	0.0011051123597965711	0.0011333384459839711	0.0011371833378559487	0.0011700390801730476	0.0011730761857633879	0.001253862439383532	0.0012546794941120547	0.06123862636868503	0.059765056085816455	-7.541715148768995e-07	-5.876988744302203e-05	-7.579881238870684e-07	-5.906730652921466e-05
34.04819702867729	0.0010470974622857434	0.0010524275526510411	0.0011004730579355336	0.0011049498449223157	0.001133185754140902	0.0011370298713668729	0.001169898604164768	0.0011729346062634735	0.0012537569650527545	0.0012545716612503554	0.06126581275447452	0.05979153499233079	-7.433604340802494e-07	-5.82764227932131e-05	-7.471411532862689e-07	-5.857282024096522e-05
34.25335454371064	0.0010469248045041559	0.00105225445901499	0.0011003123018650414	0.0011047885117350669	0.001133034360733934	0.0011368777060097464	0.0011697595765311727	0.0011727944740876459	0.0012536533334224769	0.0012544656571272718	0.06129317615852894	0.05981818624209701	-7.325440090238423e-07	-5.777445594792874e-05	-7.362888330229161e-07	-5.806980822045671e-05
34.45974823597649	0.0010467531668278227	0.0010520823932576218	0.0011001527434367133	0.0011046283814403863	0.001132884288144181	0.001136726864227691	0.001169622021186949	0.00117265581317467	0.001253551572384903	0.0012543615095303195	0.06132071781491108	0.05984501103570083	-7.21721397243559e-07	-5.7263832973997175e-05	-7.25430317908074e-07	-5.7558116069111875e-05
34.66738555406454	0.0010465825688736462	0.0010519113751127419	0.0010999944041561666	0.0011044694756330161	0.0011327355591580416	0.0011365773688703402	0.0011694859624732554	0.0011725186478904908	0.0012534517103127056	0.0012542592467264754	0.06134843896729229	0.059872010583062824	-7.108917503308165e-07	-5.674439709621448e-05	-7.145647567888269e-07	-5.7037586537467266e-05
34.87627399144595	0.0010464130306261858	0.0010517414246838312	0.0010998373059237891	0.0011043118163040783	0.0011325881969746795	0.0011364292432013404	0.0011693514251655565	0.0011723830030360828	0.0012533537760677723	0.0012541588974709103	0.06137634086903829	0.059899186103524404	-7.000542138137396e-07	-5.621598864341548e-05	-7.036912924346557e-07	-5.650805947143844e-05
35.086421086743854	0.00104624457244451	0.001051572562450939	0.0010996814710420633	0.0011041554258484306	0.0011324422252136544	0.001136282510906006	0.0011692184344816259	0.0011722489038554673	0.0012532577990101367	0.0012540604910159052	0.06140442478329807	0.05992653882593238	-6.89207927042669e-07	-5.5678444993767506e-05	-6.928090614142721e-07	-5.596937175683658e-05
35.29783442400536	0.0010460772150691668	0.0010514048092776884	0.0010995269222230147	0.0011040003270721458	0.0011322976679226874	0.0011361371960991102	0.0011690870160896835	0.0011721163760438655	0.0012531638090070602	0.0012539640571199184	0.0614326919830928	0.059954069988724885	-6.783520230695984e-07	-5.513160051870414e-05	-6.819171939832953e-07	-5.542135726366304e-05
35.51052163297529	0.0010459109796292978	0.0010512381864184286	0.0010993736825958163	0.0011038465432001445	0.001132154549585585	0.0011359933233328306	0.0011689571961167025	0.001171985445756019	0.0012530718364423044	0.0012538696260568428	0.061461143751404455	0.0599817808400189	-6.67485628521973e-07	-5.4575286524860545e-05	-6.710148139519798e-07	-5.486384678751732e-05
35.72449038937153	0.00104574588764988	0.0010510727155255176	0.0010992217757145285	0.0011036940978839695	0.001132012895130307	0.0011358509176048455	0.0011688290011568675	0.001171856139614666	0.0012529819122255722	0.0012537772286254315	0.061489781381268156	0.0600096726376987	-6.56607863487764e-07	-5.400933119684148e-05	-6.601010385707227e-07	-5.429666799230959e-05
35.93974841516195	0.0010455819610591058	0.0010509084186567414	0.0010990712255659868	0.001103543015209704	0.0011318727299371894	0.0011357100043665788	0.0011687024582801916	0.001171728484719172	0.0012528940678021257	0.0012536868961589014	0.06151860617586292	0.06003774664950432	-6.457178413710532e-07	-5.343355953602025e-05	-6.491749783869502e-07	-5.371964534897633e-05
36.15630347884324	0.0010454192221959135	0.0010507453182828836	0.0010989220565778511	0.0011033933197060536	0.0011317340798473318	0.0011355706095316164	0.0011685775950413127	0.001171602508654343	0.0012528083351626054	0.0012535986605347344	0.061547619448605775	0.060066004153122014	-6.348146687901179e-07	-5.2847793301336043e-05	-6.382357371410331e-07	-5.313260007588916e-05
36.374163395721176	0.0010452576938176409	0.0010505834372954235	0.0010987742936267879	0.0011032450363525632	0.0011315969711711276	0.001135432759484261	0.0011684544394884313	0.0011714782394993805	0.0012527247468530106	0.0012535125541846426	0.061576822523242626	0.060094446436273645	-6.238974454434235e-07	-5.225185094792639e-05	-6.272824116348823e-07	-5.253535007740395e-05
36.59333602819267	0.001045097399107844	0.0010504227990143947	0.0010986279620468263	0.0011030981905880057	0.0011314614306969749	0.0011352964810882704	0.001168333020172446	0.0011713557058370325	0.001252643335984894	0.0012534286101047465	0.061606216733947144	0.060123074796811324	-6.129652639495949e-07	-5.164554756065254e-05	-6.163140915680168e-07	-5.1927709877302997e-05
36.813829286029524	0.001044938361684262	0.0010502634271963933	0.0010984830876378734	0.0011029528083189321	0.0011313274857001506	0.0011351618016957584	0.0011682133661562544	0.001171234936762912	0.0012525641362457498	0.0012533468618659439	0.06163580342541275	0.0601518905428079	-6.020172097407316e-07	-5.1028694792037976e-05	-6.053298594313125e-07	-5.1309490556233905e-05
37.03565112666392	0.0010447806056069254	0.0010501053460427302	0.0010983396966743812	0.0011028089159283744	0.001131195163951846	0.0011350287491562602	0.0011680955070242276	0.001171115961894989	0.0012524871819095873	0.0012532673436244713	0.06166558395295245	0.0601808949926524	-5.910523609375072e-07	-5.040110079748694e-05	-5.943287903821017e-07	-5.068049968695587e-05
37.25880955547555	0.001044624155386421	0.0010499485802077423	0.001098197815914184	0.001102666540284719	0.0011310644937283796	0.0011348973518259715	0.0011679794728918667	0.001170998811383265	0.0012524125078477188	0.001253190090132668	0.06169555968259438	0.060210089475144155	-5.800697881787331e-07	-4.976257016520158e-05	-5.833099520754711e-07	-5.004054126414581e-05
37.483312626080554	0.0010444690359923293	0.0010497931548072736	0.0010980574726075164	0.0011025257087507617	0.0011309355038205977	0.0011347676385771793	0.0011678652944156602	0.0011708835159196474	0.0012523401495397617	0.0012531151367499635	0.06172573199118301	0.06023947532958884	-5.690685544886519e-07	-4.911290384856937e-05	-5.722724045298215e-07	-4.938941563648047e-05
37.70916844062219	0.0010443152728618068	0.0010496390954273036	0.0010979186945061902	0.0011023864491929197	0.00113080822354344	0.0011346396388078562	0.001167753002803112	0.0011707701067479974	0.0012522701430848395	0.0012530425194540605	0.061756102266476945	0.06026905390589652	-5.580477151607109e-07	-4.845189909791214e-05	-5.612152000063035e-07	-4.8726919437747096e-05
37.93638515006311	0.001044162891908339	0.00104948642813275	0.0010977815098729526	0.0011022487899906314	0.0011306826827456966	0.0011345133824514498	0.0011676426298229733	0.001170658615674378	0.0012522025252130061	0.0012529722748523381	0.06178667190725272	0.06029882656467837	-5.470063175849575e-07	-4.77793493874612e-05	-5.501373828401164e-07	-4.805284551426259e-05
38.164970954479706	0.0010440119195306654	0.00104933517947644	0.0010976459474910279	0.0011021127600459345	0.0011305589118199553	0.0011343888999868575	0.0011675342078156692	0.001170549075077503	0.0012521373332968926	0.001252904440193482	0.06181744232340476	0.060328794677346774	-5.359434011153325e-07	-4.7095044342915227e-05	-5.390379893091025e-07	-4.7366982851959616e-05
38.39493410335793	0.0010438623826218687	0.0010491853765082493	0.0010975120366738377	0.0011019783887932274	0.0011304369417127348	0.0011342662224485933	0.0011674277697039258	0.001170441517919381	0.0012520746053635767	0.0012528390533793304	0.06184841493604953	0.06035895962621453	-5.248579969035702e-07	-4.639876966655576e-05	-5.279160474598414e-07	-4.666911650103023e-05
38.626282895891045	0.0010437143085786514	0.0010490370467844286	0.0010973798072749178	0.0011018457062092247	0.0011303168039348242	0.0011341453814371588	0.0011673233490036114	0.0011703359777561779	0.0012520143801066886	0.001252776152976965	0.06187959117763119	0.060389322804598564	-5.137491277703958e-07	-4.569030706277899e-05	-5.167705769857853e-07	-4.595902750156866e-05
38.859025681279114	0.0010435677253107713	0.0010488902183770918	0.0010972492896980106	0.0011017147428230923	0.0011301985305718046	0.001134026409129597	0.0011672209798347696	0.001170232488749268	0.0012519566968987397	0.0012527157782310145	0.06191097249202582	0.06041988561691913	-5.026158080329197e-07	-4.496943415957522e-05	-5.056005890529194e-07	-4.523649280485653e-05
39.09317085903034	0.0010434226612506838	0.0010487449198839077	0.0010971205149073735	0.0011015855297267965	0.001130082154294798	0.001133909338290273	0.0011671206969328886	0.0011701310856765275	0.0012519015958037088	0.0012526579690762226	0.06194256033464849	0.06045064947880681	-4.914570433541508e-07	-4.4235924429758544e-05	-4.944050861445046e-07	-4.450128519373209e-05
39.328726879264174	0.0010432791453633466	0.0010486011804379603	0.0010969935144382657	0.0011014580985856358	0.0011299677083714	0.0011337942022818443	0.0011670225356603691	0.00117003180394382	0.0012518491175898554	0.001252602766150239	0.061974356172562514	0.0604816158172043	-4.802718305851363e-07	-4.34895471107255e-05	-4.831830619045178e-07	-4.3753173202737417e-05
39.56570224301631	0.0010431372071562338	0.0010484590297178164	0.0010968683204076576	0.0011013324816489913	0.0011298552266768471	0.001133681035076459	0.001166926532018233	0.001169934679596727	0.0012517993037428005	0.0012525502108066784	0.06200636148458776	0.0605127860704744	-4.690591575867188e-07	-4.273006712085525e-05	-4.7193350096331327e-07	-4.2991921034268854e-05
39.80410550254544	0.001042996876689532	0.0010483184979577765	0.0010967449655251353	0.0011012087117612769	0.0011297447437053864	0.0011335698712671616	0.0011668327226580471	0.0011698397493324947	0.0012517521964788495	0.0012525003451284203	0.06203857776141091	0.060544161688505876	-4.578180030890243e-07	-4.195724497738085e-05	-4.606553787919049e-07	-4.2217288475754344e-05
40.04394526164196	0.0010428581845865375	0.001048179615958329	0.0010966234831040202	0.001101086822373105	0.0011296362945818713	0.0011334607460795247	0.0011667411448940844	0.0011697470505122169	0.0012517078387585825	0.00125245321194118	0.06207100650569818	0.06057574413282294	-4.4654733650281025e-07	-4.117083670926447e-05	-4.493476615133156e-07	-4.1429030812556444e-05
40.28523017593832	0.0010427211620442573	0.0010480424150968073	0.0010965039070727084	0.00110096684755267	0.0011295299150735844	0.001133353695383509	0.0011666518367157237	0.001169656621173256	0.001251666274300711	0.0012524088548273359	0.0621036492322078	0.060607534876693986	-4.352461177603052e-07	-4.037059377032248e-05	-4.3800930574471736e-07	-4.062689874081982e-05
40.52796895322162	0.0010425858408442124	0.001047906927338254	0.0010963862719862271	0.001100848821997354	0.001129425641602289	0.0011332487557055501	0.0011665648368000888	0.0011695685000419071	0.0012516275475962042	0.0012523673181400363	0.0621365074679029	0.060639535405241946	-4.239132971321953e-07	-3.955626294932513e-05	-4.266392584109484e-07	-3.981063827718234e-05
40.77217035374772	0.0010424522533634567	0.0010477731852464977	0.0010962706130380195	0.0011007327810455588	0.0011293235112565182	0.0011331459642408886	0.0011664801845249395	0.0011694827265463102	0.0012515917039226943	0.001252328647017581	0.062169582752069644	0.06067174721555663	-4.125478150446109e-07	-3.872758627837536e-05	-4.152364565662703e-07	-3.8979990666959674e-05
41.017843190557436	0.001042320432585808	0.0010476412219954457	0.001096156966071961	0.0011006187606887698	0.0011292235618041075	0.0011330453588661376	0.0011663979199818143	0.0011693993408296182	0.0012515587893591714	0.0012522928873980872	0.06220287663643204	0.06070417181680932	-4.011486019230015e-07	-3.7884300941232185e-05	-4.037998272313041e-07	-3.81346922923298e-05
41.26499632979458	0.0010421904121132933	0.0010475110713805908	0.001096045367594601	0.0011005067975838512	0.0011291258317049598	0.00113294697815209	0.0011663180839894226	0.001169318383763413	0.0012515288508009516	0.0012522600860344368	0.062236390685271176	0.060736810730364334	-3.8971457798180065e-07	-3.702613917691555e-05	-3.923282871874656e-07	-3.7274474575216265e-05
41.51363869102594	0.0010420622261778294	0.0010473827678307566	0.0010959358547876616	0.0011003969290655918	0.001129030360124082	0.001132850861376794	0.0011662407181073167	0.0011692398969614026	0.0012515019359749641	0.0012522302905095325	0.062270126475543586	0.06076966548989815	-3.7824465304748395e-07	-3.61528281827006e-05	-3.808207427965539e-07	-3.6399063880421245e-05
41.763779247563185	0.0010419359096531205	0.0010472563464200575	0.0010958284655207652	0.0011002891931594866	0.0011289371869448567	0.001132757048538866	0.0011661658646498173	0.0011691639227933701	0.0012514780934553182	0.0012522035492518434	0.062304085597002914	0.0608027376415132	-3.667377263742548e-07	-3.526409001536335e-05	-3.692760898129678e-07	-3.550818141628831e-05
42.0154270267867	0.0010418114980667976	0.0010471318428801066	0.0010957232383644233	0.0011001836285947787	0.0011288463527825933	0.0011326655803710836	0.0011660935667002251	0.001169090504399414	0.0012514573726791984	0.0012521799115512687	0.062338269652322295	0.06083602874385927	-3.551926864328418e-07	-3.435964148923443e-05	-3.5769321318421254e-07	-3.4601543132894985e-05
42.26859111047143	0.0010416890276127898	0.0010470092936124516	0.0010956202126032742	0.0011000802748177495	0.0011287578989983315	0.0011325764983542302	0.0011660238681253051	0.0011690196857044545	0.0012514398239630582	0.001252159427575306	0.06237268025721693	0.060869540368250784	-3.4360841073225595e-07	-3.343919407353124e-05	-3.460709868553097e-07	-3.3678859618302415e-05
42.523280635114425	0.001041568535163945	0.0010468887357012666	0.0010955194282495874	0.0010999791720052797	0.0011286718677129283	0.001132489844731229	0.0011659568135900635	0.0011689515114330425	0.0012514254985191494	0.0012521421483855512	0.06240731904056946	0.06090327409879061	-3.319837656094553e-07	-3.250245378649819e-05	-3.344082735662682e-07	-3.2739835992889876e-05
42.77950479226489	0.0010414500582848916	0.0010467702069262817	0.001095420926057027	0.0010998803610786684	0.0011285883018214155	0.0011324056625215402	0.001165892448572812	0.0011688860271244445	0.0012514144484723697	0.0012521281259545167	0.062442187644557105	0.060937231532488444	-3.203176060168414e-07	-3.154912108663255e-05	-3.2270392464391756e-07	-3.178417180049742e-05
43.03727282885567	0.0010413336352451646	0.0010466537457759807	0.001095324747534699	0.001099783883717737	0.0011285072450076515	0.001132323995535861	0.0011658308193805392	0.0011688232791480476	0.0012514067268774574	0.0012521174131827982	0.06247728772477852	0.06097141427938951	-3.0860877532406725e-07	-3.057889076332754e-05	-3.109567797946085e-07	-3.081156089818071e-05
43.29659404753705	0.001041219305032578	0.001046539391461048	0.0010952309349614637	0.0010996897823752005	0.0011284287417592507	0.0011322448883910997	0.0011657719731645777	0.001168763314719051	0.0012514023877365189	0.0012521100639165676	0.06251262095038329	0.06100582396269655	-2.9685610510466615e-07	-2.9591451824739767e-05	-2.9916566689387747e-07	-2.9821691343856482e-05
43.55747780701245	0.001041107107366873	0.0010464271839280873	0.0010951395314005399	0.0010995981002913317	0.0011283528373828215	0.0011321683865256613	0.00116571595793659	0.001168706181914481	0.0012514014860169134	0.0012521061329654323	0.06254818900420359	0.06104046221889702	-2.850584149127061e-07	-2.8586487381576653e-05	-2.873294017591982e-07	-2.881424527984011e-05
43.81993352237618	0.0010409970827136295	0.001046317163873614	0.0010950505807143988	0.0010995088815089161	0.0011282795780195004	0.0011320945362150296	0.0011656628225848713	0.0011686519296895265	0.0012514040776694974	0.0012521056761206424	0.0625839935828849	0.061075330697892664	-2.732145120629137e-07	-2.7563674529967885e-05	-2.7544678793834515e-07	-2.778889881571711e-05
44.08397066545326	0.0010408892722984582	0.0010462093727583196	0.0010949641275799543	0.001099422170888501	0.0011282090106608017	0.001132023384587663	0.0011656126168909805	0.0011686006078941943	0.0012514102196472309	0.0012521087501736671	0.06262003639702071	0.061110431063128155	-2.6132319141513455e-07	-2.6522684232616056e-05	-2.6351661648431335e-07	-2.6745321908577813e-05
44.349598765141174	0.001040783718121468	0.0010461038528216196	0.001094880217504047	0.0010993380141239475	0.0011281411831647725	0.001131954979641203	0.0011655653915466932	0.0011685522672902973	0.001251419969924156	0.0012521154129351401	0.06265631917128776	0.06114576499172143	-2.4938323513017113e-07	-2.546318119450719e-05	-2.5153766570812017e-07	-2.5683178238061766e-05
44.6168274077539	0.001040680462972035	0.001046000647096504	0.001094798896839258	0.001099256457758306	0.0011280761442724898	0.0011318893702590212	0.0011655211981713182	0.0011685069595687985	0.001251433387514774	0.0012521257232542009	0.0626928436445839	0.061181334174598076	-2.3739341243993184e-07	-2.4384823738010653e-05	-2.395087009610976e-07	-2.4602125082484605e-05
44.88566623736761	0.0010405795504438472	0.0010458997994246626	0.0010947202128000144	0.001099177549199987	0.001128013943624868	0.0011318266062270745	0.0011654800893293312	0.0011684647373674782	0.00125145053249379	0.001252139741038205	0.06272961157016405	0.06121714031662409	-2.2535247942148326e-07	-2.3287263676424752e-05	-2.274284744007045e-07	-2.35018131906628e-05
45.15612495616904	0.0010404810249502654	0.0010458013544719293	0.0010946442134790349	0.0010991013367392755	0.0011279546317798158	0.0011317667382511204	0.0011654421185483875	0.0011684256542889779	0.001251471466016275	0.001252157527272851	0.06276662471578276	0.06125318513674192	-2.1325917873987743e-07	-2.2170146181277328e-05	-2.152957247233793e-07	-2.238188664874241e-05
45.42821332480542	0.0010403849317399847	0.0010457053577440309	0.0010945709478640997	0.001099027869565168	0.0011278982602297356	0.001131709817974267	0.0011654073403376873	0.0011683897649191997	0.0012514962503382301	0.001252179144042708	0.06280388486383454	0.06128947036810894	-2.0111223940052006e-07	-2.1033109649404302e-05	-2.0310917693512273e-07	-2.1241982748138044e-05
45.701941162736816	0.0010402913169130106	0.0010456118556026461	0.0010945004658551557	0.001098957197782548	0.0011278448814193744	0.0011316558979948786	0.0011653758102067133	0.0011683571248460739	0.0012515249488375688	0.0012522046545521584	0.06284139381149843	0.06132599775823375	-1.8891037649850298e-07	-1.9875785565892645e-05	-1.9086754208608517e-07	-2.0081731846866013e-05
45.97731834859046	0.0010402002274369582	0.0010455208952817987	0.001094432818281772	0.001098889372429713	0.0011277945487640382	0.001131605031884848	0.0011653475846843493	0.0011683277906787168	0.0012515576260355287	0.0012522341231467745	0.06287915337088083	0.06136276906911973	-1.7665229096967133e-07	-1.8697798365746587e-05	-1.7856951702510324e-07	-1.8900757231293808e-05
46.25435482051728	0.0010401117111636712	0.0010454325249045632	0.0010943680569209366	0.0010988244454962434	0.001127747316668165	0.0011315572742082237	0.0011653227213383793	0.001168301820066959	0.0012515943476185106	0.001252267615335115	0.06291716536916477	0.06139978607740432	-1.6433666931220045e-07	-1.749876528966965e-05	-1.6621378412084303e-07	-1.7698674971422523e-05
46.533060576550575	0.0010400258168461916	0.0010453467935001288	0.0010943062345152306	0.001098762469941251	0.0011277032405442916	0.001131512680540238	0.001165301278795398	0.0011682792717212954	0.0012516351804603817	0.0012523051978109902	0.06295543164875667	0.06143705057450509	-1.5196218332205053e-07	-1.6278296238597667e-05	-1.5379901099812215e-07	-1.6475093775003558e-05
46.813445674966815	0.0010399425941560536	0.0010452637510211873	0.0010942474047913498	0.0010987034997119755	0.0011276623768323852	0.001131471307486695	0.0011652833167611059	0.0011682602054332125	0.0012516801926452134	0.0012523469384761573	0.062993954067437	0.06147456436676361	-1.395274898392633e-07	-1.5035993626288935e-05	-1.4132385027856853e-07	-1.522961483960139e-05
47.09552023464871	0.0010398620937009382	0.0010451834483616836	0.001094191622479016	0.0010986475897627748	0.00112762478301958	0.00113143321270377	0.0011652688960410314	0.0011682446820959513	0.0012517294534904997	0.0012523929064634975	0.063032734498512	0.06151232927559313	-1.2703123043310977e-07	-1.3771452223865221e-05	-1.287869392683702e-07	-1.3961831696579496e-05
47.37929443545016	0.0010397843670426888	0.0010451059373749302	0.001094138943330274	0.0010985947960744985	0.0011275905176603195	0.001131398454918213	0.0011652580785616806	0.0011682327637256911	0.0012517830335708555	0.0012524431721606698	0.06307177483096817	0.06155034713762863	-1.1447203114361634e-07	-1.2484259006600995e-05	-1.1618689970023521e-07	-1.2671330057639763e-05
47.66477851856398	0.0010397094667156767	0.0010450312708920725	0.0010940894241391655	0.001098545175674244	0.0011275596403968933	0.0011313670939479474	0.0011652509273920985	0.0011682245134831497	0.0012518410047421826	0.0012524978072342347	0.06311107696962671	0.0615886198048743	-1.0184850218449351e-07	-1.1173992993523951e-05	-1.0352233743198339e-07	-1.1357687654034443e-05
47.951982786891236	0.0010396374462455613	0.0010449595027409507	0.0010940431227618272	0.0010984987866555353	0.001127532211980415	0.0011313391907231134	0.0011652475067658998	0.0011682199956956543	0.0012519034401663632	0.0012525568846542992	0.06315064283530139	0.06162714914486042	-8.915923763522238e-08	-9.840225084156717e-06	-9.079184213971712e-08	-1.0020474072280905e-05
48.24091760541319	0.0010395683601684147	0.0010448906877653303	0.001094000098136981	0.001098455688198897	0.001127508294292213	0.0011313148073075238	0.0011652478821037298	0.0011682192758796397	0.0012519704143364382	0.0012526204787196519	0.0631904743649572	0.06166593704079301	-7.640281515222322e-08	-8.482517892760555e-06	-7.799398702833943e-08	-8.65925058854411e-06
48.53159340156531	0.0010395022640502483	0.0010448248818445346	0.0010939604103068555	0.0010984159405928629	0.0011274879503656706	0.0011312940069205712	0.0011652521200362037	0.0011682224207636297	0.0012520420031023251	0.0012526886650834315	0.0632305735118736	0.061704985391713436	-6.357779565378634e-08	-7.100425578054903e-06	-6.512732851453318e-08	-7.273569997412466e-06
48.82402066561362	0.0010394392145069299	0.0010447621419134704	0.0010939241204385272	0.0010983796052554014	0.0011274712444085072	0.0011312768539595778	0.001165260288427303	0.0011682294983116732	0.0012521182836970543	0.0012527615207793142	0.06327094224580437	0.061744296112654	-5.068272300435238e-08	-5.693493668634808e-06	-5.219040591060778e-08	-5.862976436787903e-06
49.11820995103327	0.0010393792692245196	0.001044702525983075	0.0010938912908457137	0.0010983467447558	0.0011274582418255299	0.0011312634140226154	0.0011652724563982737	0.001168240577747286	0.0012521993347635676	0.0012528391242482642	0.0633115825531444	0.06178387113479899	-3.771612368578224e-08	-4.261258884447061e-06	-3.9181741095335385e-08	-4.4270052093065004e-06
49.41417187488941	0.0010393224869800135	0.0010446460931611743	0.0010938619850110027	0.0010983174228369845	0.0011274490092418438	0.0011312537539317883	0.0011652886943520051	0.0011682557295778701	0.0012522852363820638	0.0012529215553658231	0.06335249643709702	0.06182371240564536	-2.4676506474698504e-08	-2.803248955240978e-06	-2.6099838190424968e-08	-2.9651825996512837e-06
49.71191711822035	0.0010392689276625235	0.001044592903673776	0.0010938362676085522	0.0010982917044383114	0.0011274436145265535	0.001131247941757006	0.0011653090739979243	0.0011682750256196536	0.0012523760700979215	0.0012530088954699878	0.06339368591784134	0.06186382188916699	-1.1562362106816437e-08	-1.3189824343839973e-06	-1.2943183221817561e-08	-1.4770256880902721e-06
50.01145642642306	0.0010392186522948834	0.001044543018886797	0.0010938142045272485	0.00109826965571882	0.0011274421268169432	0.0011312460468402385	0.0011653336683773992	0.0011682985390231366	0.0012524719189502	0.0012531012273896507	0.06343515303270457	0.06190420156598037	1.6278370736869802e-09	1.9203149256852292e-07	2.897562279089577e-10	3.795784145332881e-08
50.3128006096408	0.001039171723055716	0.0010444965013282485	0.0010937958628943578	0.0010982513440809818	0.0011274446165431774	0.0011312481398202906	0.0011653625518896838	0.0011683263442990822	0.0012525728675007518	0.0012531986354736599	0.06347689983633463	0.06194485343351152	1.489563746220196e-08	1.7302932023566253e-06	1.3600531373857139e-08	1.580269896744868e-06
50.61596054315354	0.001039128203301941	0.0010444534147108684	0.0010937813110996578	0.0010982368381949306	0.0011274511554534973	0.0011312542926580778	0.0011653958003183917	0.0011683585173450366	0.0012526790018639303	0.0012533012056204715	0.06351892840087447	0.06198577950616474	2.8242604546485292e-08	3.2963128332175184e-06	2.699071257944094e-08	3.15042217691186e-06
50.9209471677702	0.0010390881575917655	0.0010444138239552373	0.0010937706188200798	0.001098226208023204	0.0011274618166399583	0.001131264578662441	0.0011654334908585352	0.0011683951354724143	0.0012527904097369388	0.001253409025308438	0.06356124081614034	0.06202698181549631	4.167032328743214e-08	4.890610490332348e-06	4.046188973672385e-08	4.748936378251578e-06
51.22777149022361	0.0010390516517081434	0.0010443777952133674	0.0010937638570448643	0.0010982195248460025	0.0011274766745647006	0.001131279072516497	0.0011654757021441284	0.0011684362774341493	0.0012529071804308148	0.0012535221836267357	0.06360383918980039	0.0620684624103863	5.5180398481633267e-08	6.51371645338239e-06	5.401567263287922e-08	6.376344402675427e-06
51.53644458356769	0.0010390187526827276	0.0010443453958927833	0.0010937610981012395	0.0010982168612869727	0.0011274958050867686	0.0011312978503045404	0.0011655225142763676	0.0011684820234529256	0.0012530294049020677	0.0012536407713069396	0.06364672564755619	0.062110223357215624	6.87744551490857e-08	8.166171390905363e-06	6.765369133898518e-08	8.033188572786898e-06
51.84697758757708	0.001038989528820325	0.0010443166946811123	0.0010937624156806445	0.001098218291339538	0.0011275192854895005	0.001131320989539517	0.0011655740088524135	0.0011685324552500056	0.001253157175784997	0.0012537648807552802	0.06368990233332711	0.062152266740041345	8.245413892632447e-08	9.848526579064876e-06	8.13775966042405e-08	9.720021851400418e-06
52.15938170914916	0.0010389640497238568	0.0010442917615711843	0.0010937678848654975	0.0010982238903937754	0.0011275471945084892	0.001131348569191071	0.0011656302689947733	0.0011685876560746675	0.0012532905874246885	0.0012538946060855767	0.06373337140943475	0.062194594660780034	9.622111645933747e-08	1.1561344125027295e-05	9.518906024649429e-08	1.1437408064890464e-05
52.47366822270851	0.0010389423863198521	0.0010442706678866593	0.0010937775821565326	0.0010982337352638644	0.0011275796123601373	0.0011313806697141827	0.0011656913793813113	0.0011686477107342645	0.001253429735910723	0.001254030043152876	0.06377713505679289	0.062237209239387595	1.1007707582944004e-07	1.330519719758283e-05	1.0908977558180682e-07	1.3185922135172667e-05
52.789848470613855	0.0010389246108844774	0.0010442534863082044	0.0010937915855007186	0.0010982479042161198	0.0011276166207708214	0.0011314173730784282	0.001165757426275901	0.0011687127056249297	0.0012535747191116063	0.0012541712895878202	0.06382119547509649	0.062280112614043585	1.2402372694879198e-07	1.5080670259653983e-05	1.2308145782582124e-07	1.4966150312989424e-05
53.107933863567155	0.0010389107970701012	0.0010442402909002018	0.001093809974319752	0.001098266476997601	0.00112765830300666	0.0011314587627978326	0.0011658284975597118	0.0011687827287629189	0.0012537256367099218	0.0012543184448317278	0.06386555488301525	0.062323306941339765	1.3806280200947402e-07	1.6888359310435197e-05	1.3716584453525062e-07	1.6778690420105047e-05
53.42793588102576	0.0010389010199324488	0.0010442311571380537	0.001093832829539185	0.0010982895348653585	0.0011277047439039426	0.001131504923961395	0.001165904682763195	0.0011688578698166485	0.0012538825902382717	0.001254471610172465	0.06391021551838848	0.06236679439646672	1.5219605590957933e-07	1.8728872130141516e-05	1.5134469604199258e-07	1.8624152095553237e-05
53.74986607161648	0.0010388953559582988	0.0010442261619360298	0.001093860233618136	0.0010983171606162667	0.0011277560299001726	0.0011315559432642248	0.0011659860730987154	0.0011689382201393852	0.0012540456831159506	0.0012546308887810443	0.0639551796384222	0.06241057717340635	1.6642526669708585e-07	2.060282853119655e-05	1.6561979589418269e-07	2.050315704699157e-05
54.073736053552395	0.0010388938830938	0.0010442253836757398	0.0010938922705796695	0.001098349438617527	0.001127812249065809	0.0011316119090393794	0.0011660727614939193	0.0011690238728026701	0.0012542150206864518	0.0012547963857490595	0.06400044951988992	0.062454657485125194	1.807522360464716e-07	2.251086061830221e-05	1.7999295133714656e-07	2.241633931182596e-05
54.399557515052166	0.0010388966807733718	0.0010442289022351934	0.0010939290260418033	0.001098386454837803	0.0011278734911366653	0.0011316729112903635	0.0011661648426257983	0.00116911492263044	0.0012543907102557593	0.0012549682081268994	0.06404602745933509	0.062499037563769684	1.9517878970714067e-07	2.4453613049785217e-05	1.9446599376182587e-07	2.4364345519278796e-05
54.727342214761876	0.001038903829949229	0.001044236799018486	0.0010939705872491895	0.0010984282968790288	0.0011279398475470153	0.0011317390417243335	0.001166262412955493	0.0011692114662338918	0.0012545728611314832	0.0012551464649628054	0.06409191577327471	0.06254371966086532	2.0970677799326577e-07	2.6431743309518474e-05	2.0904077919613878e-07	2.634783516330952e-05
55.057101982179326	0.0010389154131215418	0.0010442491569861248	0.0010940170431054767	0.0010984750540089046	0.0011280114114634108	0.0011318103937860205	0.0011663655707638537	0.0011693136020471024	0.001254761584662846	0.0012553312673427761	0.06413811679840765	0.06258870604751715	2.2433807626820977e-07	2.844592198278373e-05	2.2371918879026884e-07	2.8367480878949136e-05
55.38884871808102	0.001038931514369235	0.0010442660606859978	0.0010940684842063641	0.0010985268171940865	0.0011280882778192261	0.0011318870626923776	0.0011664744161877627	0.0011694214303634134	0.0012549569942815369	0.0012555227284313417	0.06418463289182536	0.06263399901461239	2.390745854567028e-07	3.049683304118256e-05	2.3850312932992626e-07	3.0423968728071626e-05
55.722594394951685	0.0010389522193814664	0.0010442875962850245	0.0010941250028733834	0.0010985836791341055	0.0011281705433499642	0.0011319691454679936	0.001166589051257261	0.001169535053372621	0.0012551592055434749	0.0012557209635132396	0.06423146643122278	0.06267960087302718	2.5391823254791203e-07	3.2585174131877226e-05	2.533945337448388e-07	3.251799849016135e-05
56.058351057416104	0.0010389776154897644	0.0010443138516014697	0.0010941866931883954	0.001098645734296004	0.0011282583066293086	0.0011320567409812572	0.001166709579933466	0.0011696545751989555	0.0012553683361714678	0.001255926090035987	0.06427861981511485	0.06272551395383379	2.6887097112648396e-07	3.471165687574107e-05	2.6839536163415605e-07	3.46502839602969e-05
56.39613082267415	0.0010390077917008821	0.0010443449161379806	0.0010942536510288527	0.001098713078949746	0.0011283516681059862	0.0011321499499813267	0.001166836108147335	0.0011697801019399142	0.0012555845060988327	0.0012561382276534139	0.06432609546305432	0.06277174060851257	2.839347819126939e-07	3.687700717255882e-05	2.835075998150558e-07	3.6821553256183304e-05
56.7359458809379	0.0010390428387303482	0.0010443808811153189	0.0010943259741038188	0.0010987858112043796	0.0011284507301414118	0.0011322488751358945	0.0011669687438392638	0.0011699117417059237	0.001255807837513961	0.0012563574982701348	0.06437389581585169	0.06281828320916409	2.9911167330758277e-07	3.908196551263843e-05	2.9873326286744724e-07	3.903254913048548e-05
57.07780849587155	0.0010390828490367612	0.0010444218395068467	0.001094403761990785	0.0010988640310450055	0.0011285555970481766	0.001132353621069788	0.0011671075969995695	0.0011700496046608908	0.0012560384549058854	0.001256584026087022	0.06442202333579924	0.06286514414872711	3.144036819682349e-07	4.132728729847046e-05	3.140743937066464e-07	4.1284029292737445e-05
57.42173100503407	0.0010391279168568237	0.001044467886073752	0.0010944871161732842	0.0010989478403705464	0.0011286663751293704	0.0011324642944044135	0.0011672527797098526	0.0011701938030636366	0.001256276485110847	0.001256817937647676	0.06447048050689719	0.06291232584119559	3.29812873374382e-07	4.3613743171133645e-05	3.295330641564856e-07	4.357676673755195e-05
57.7677258203244	0.0010391781382411485	0.0010445191174010525	0.0010945761400793386	0.001099037343032349	0.001128783172718775	0.0011325810037980694	0.0011674044061852815	0.0011703444513102487	0.001256522057359907	0.001257059361885939	0.06451926983508223	0.06295983072184146	3.453413424214617e-07	4.594211934677572e-05	3.451113755434561e-07	4.591155008198955e-05
58.115805428429454	0.001039233611090847	0.001044575631934385	0.0010946709391207495	0.0010991326448736357	0.0011289061002219413	0.0011327038599871504	0.0011675625928178088	0.0011705016659773722	0.0012567753033276134	0.001257308430174459	0.06456839384845987	0.06300766124743865	3.6099121404078137e-07	4.831321796319732e-05	3.60811459317956e-07	4.828918391283632e-05
58.465982391274686	0.0010392944351949346	0.0010446375300176176	0.0010947716207332656	0.0010992338537698374	0.0011290352701581901	0.0011328329758282733	0.0011677274582203594	0.00117066556586647	0.0012570363571817753	0.0012575652763743598	0.06461785509753992	0.06305581989649016	3.767646438077553e-07	5.072785743143182e-05	3.7663547766361195e-07	5.0710489139516035e-05
58.818269346477535	0.0010393607122685428	0.0010447049139312725	0.0010948782944176269	0.0010993410796698042	0.0011291707972035255	0.0011329684663413224	0.0011678991232719844	0.0011708362720490536	0.0012573053556343306	0.0012578300368860022	0.0646676561554718	0.06310430916945797	3.9266381857724734e-07	5.318687279790013e-05	3.925856241352235e-07	5.317630335707757e-05
59.172679007803275	0.0010394325459919982	0.0010447778879318188	0.0010949910717815339	0.0010994544346379473	0.0011293127982345242	0.0011331104487534692	0.0011680777111640452	0.001171013907912942	0.0012575824379933813	0.0012581028507009072	0.06471779961828913	0.06315313158899641	4.086909571505721e-07	5.5691116117306816e-05	4.08664124325114e-07	5.5687481220201285e-05
59.52922416562417	0.0010395100420507572	0.0010448565582918297	0.001095110066582549	0.0010995740328973134	0.0011294613923731958	0.0011332590425441698	0.0011682633474474201	0.0011711985992095477	0.0012578677462163946	0.0012583838594548453	0.0647682881051501	0.06320228970018796	4.2484831092970236e-07	5.82414568321421e-05	4.248732365247105e-07	5.824489482428308e-05
59.887917687380885	0.0010395933081762355	0.0010449410333410354	0.0010952353947719542	0.0010996999908736247	0.0011296167010328509	0.0011334143694911726	0.0011684561600807774	0.001171390474102231	0.0012581614249646104	0.0012586732074821281	0.06481912425858674	0.06325178607078237	4.411381646033524e-07	6.083878216328609e-05	4.412152524088924e-07	6.084943409681576e-05
60.24877251804685	0.0010396824541875455	0.0010450314235082919	0.0010953671745395953	0.0010998324272403041	0.0011297788479650004	0.001133576553717558	0.0011686562794799348	0.0011715896632157382	0.0012584636216586853	0.0012589710418711329	0.06487031074475372	0.06330162329143682	4.575628368558293e-07	6.348399751110456e-05	4.576924977457101e-07	6.35020071994008e-05
60.6118016805955	0.0010397775920341782	0.0010451278413644977	0.0010955055263597376	0.001099971462964519	0.0011299479593073166	0.0011337457217398446	0.001168863838568341	0.0011717962996867694	0.0012587744865356113	0.001259277512521098	0.06492185025368231	0.06335180397596392	4.741246810886779e-07	6.617802686684215e-05	4.743073331234509e-07	6.620354094100112e-05
60.97701827647021	0.0010398788358396405	0.0010452304016664723	0.0010956505730379566	0.0011001172213542642	0.0011301241636326792	0.0011339220025171836	0.0011690789728287035	0.001172010519215689	0.001259094172706935	0.0012595927722002156	0.06497374549953708	0.06340233076157743	4.908260861516498e-07	6.892181323275848e-05	4.910621546816082e-07	6.895498119902088e-05
61.34443548605718	0.0010399863019460716	0.00104533922140182	0.0010958024397590839	0.0011002698281065031	0.0011303075919993277	0.0011341055275016637	0.0011693018203557807	0.0011722324601194075	0.0012594228362183043	0.0012599169766050505	0.06502599922087451	0.06345320630914458	5.076694771031631e-07	7.171631905517062e-05	5.079593948730757e-07	7.175729335334724e-05
61.71406656916102	0.0010401001089598814	0.0010454544198348183	0.0010959612541362536	0.001100429411356414	0.0011304983780021682	0.00113429643068977	0.0011695325219103986	0.0011724622633854827	0.0012597606361104002	0.0012602502844213377	0.06507861418090766	0.06350443330344012	5.246573159842054e-07	7.456252666770968e-05	5.250015232415202e-07	7.461146273135544e-05
62.085924865483435	0.0010402203777984125	0.001045576118553339	0.0010961271462610537	0.0011005961017277474	0.0011306966578252383	0.0011344948486750105	0.001169771220974687	0.0011727000727274498	0.001260107734481262	0.0012605928573861719	0.06513159316777221	0.06355601445340485	5.417921026132713e-07	7.746143874620692e-05	5.42191047219788e-07	7.75184950640162e-05
62.46002379510434	0.001040347231737673	0.0010457044415168456	0.0010963002487548341	0.0011007700323843446	0.001130902570295387	0.0011347009207017546	0.0011700180638085967	0.00117294603464143	0.0012604642965500653	0.0012609448603516443	0.06518493899479583	0.06360795249240492	5.590763754123075e-07	8.041407877701356e-05	5.595305129536821e-07	8.047941695546457e-05
62.83637685896657	0.001040480796461161	0.0010458395151054865	0.0010964806968211905	0.0011009513390828336	0.0011311162569371841	0.0011349147887203112	0.0011702731995077227	0.0011732002984640472	0.0012608304907223851	0.0012613064613499615	0.0652386545007727	0.06366025017849922	5.765127122328746e-07	8.342149153492406e-05	5.770225061365805e-07	8.349527636264398e-05
63.21499763936286	0.0010406212001098022	0.0010459814681703086	0.001096668628299649	0.0011011401602265352	0.0011313378620290933	0.0011351365974432688	0.0011705367800624526	0.0011734630164316733	0.0012612064886569694	0.0012616778316600714	0.06529274255023922	0.06371291029470368	5.941037312217744e-07	8.648474357586533e-05	5.946696528733291e-07	8.656714308905022e-05
63.59589980042612	0.0010407685733330432	0.0010461304320846345	0.0010968641837205996	0.0011013366369206205	0.0011315675326609529	0.0011353664944031502	0.0011708089604185042	0.001173734343741064	0.001261592465334088	0.001262059145875859	0.06534720603375635	0.06376593564926566	6.118520916979526e-07	8.960492374143758e-05	6.124746205588786e-07	8.969610929068783e-05
63.979097088622495	0.0010409230493411145	0.0010462865407966143	0.0010970675063614915	0.001101540913028535	0.0011318054187927807	0.0011356046300113932	0.0011710898985388557	0.00117401443861139	0.0012619885991254733	0.00126245058197593	0.06540204786819163	0.06381932907593718	6.297604950606262e-07	9.278314367766605e-05	6.304401187931345e-07	9.288328999712547e-05
64.36460333324754	0.00104108476395852	0.00104644993088301	0.0010972787423043481	0.0011017531352297506	0.0011320516733149626	0.0011358511576187232	0.001171379755467144	0.0011743034623477363	0.0012623950718659235	0.0012628523213950547	0.06545727099700985	0.06387309343425349	6.478316857214811e-07	9.602053836801905e-05	6.485689003129375e-07	9.612982364531897e-05
64.75243244692527	0.0010412538556787516	0.001046620741604215	0.001097498040494612	0.0011019734530788483	0.0011323064521098383	0.0011361062335769197	0.0011716786953925324	0.0011746015794060751	0.0012628120689265859	0.001263264549097283	0.06551287839056194	0.06392723160981544	6.660684520487948e-07	9.931826667849974e-05	6.668637619381378e-07	9.943687262642387e-05
65.14259842611021	0.0010414304657202918	0.001046799114960565	0.0010977255528013706	0.001102202019065994	0.0011325699141147341	0.0011363700173020433	0.0011719868857161123	0.0011749089574597767	0.0012632397792899826	0.0012636874536508026	0.06556887304638284	0.06398174651457511	6.844736273453871e-07	0.0001026775119192247	6.853275455582196e-07	0.00010280562384970549
65.53511535159264	0.0010416147380839184	0.0010469851957499625	0.0010979614340789962	0.0011024389886788264	0.0011328422213864793	0.001136642671339143	0.0011723044971188703	0.0011752257674676823	0.001263678395626819	0.00126412122730457	0.06562525798948945	0.06403664108712522	7.030500908658185e-07	0.00010609948242243372	7.039631391410426e-07	0.00010623728932093734
65.92999738900669	0.0010418068196113655	0.0010471791316268603	0.0010982058422302438	0.0011026845204658155	0.0011331235391674544	0.0011369243614285018	0.0011726317036312738	0.0011755521837438026	0.0012641281143746365	0.0012645660660667848	0.06568203627268512	0.06409191829299155	7.218007688366244e-07	0.00010958541213343387	7.227734777671708e-07	0.00010973310673625947
66.32725878934137	0.0010420068600453544	0.0010473810731626266	0.0010984589382708296	0.0011029387761011037	0.0011334140359531909	0.0011372152565734433	0.001172968682704497	0.0011758883840286584	0.0012645891358183355	0.0012650221697852262	0.0657392109768655	0.0641475811249315	7.40728635509726e-07	0.00011313656121733628	7.417615446835002e-07	0.00011329434009085815
66.72691388945532	0.0010422150120910488	0.0010475911739073417	0.0010987208863955497	0.0011032019204508961	0.0011337138835615876	0.0011375155291097536	0.0011733156152833558	0.0011762345495623327	0.0012650616641726401	0.0012654897422295303	0.06579678521133137	0.06420363260323453	7.598367142644131e-07	0.00011675421668735919	7.609303724030736e-07	0.00011692228030754648
67.12897711259382	0.001042431431478976	0.0010478095904530662	0.001098991854045977	0.0011034741216414323	0.0011340232572037855	0.0011378253547767662	0.0011736726858809932	0.0011765908651592714	0.0012655459076665648	0.0012659689911754543	0.06585476211410356	0.0642600757760264	7.791280787173508e-07	0.00012043969304476043	7.802830438231097e-07	0.00012061824588005532
67.53346296890952	0.0010426562770294323	0.0010480364824986062	0.0010992720119797662	0.0011037555511285767	0.0011343423355567256	0.0011381449127901423	0.0011740400826553475	0.001176957519284877	0.0012660420786299062	0.0012664601284911744	0.06591314485224228	0.06431691371957808	7.98605853861642e-07	0.00012419433293814341	7.99822693367102e-07	0.00012438358353403234
67.94038605598601	0.0010428897107184383	0.0010482720129158319	0.001099561534341626	0.0011040463837690793	0.0011346713008374637	0.0011384743859164034	0.001174417997487473	0.0011773347041339518	0.0012665503935818502	0.0012669633702256811	0.06597193662217221	0.06437414953862126	8.182732172557633e-07	0.00012801950784280258	8.195525081763563e-07	0.00012821966890791403
68.3497610593647	0.0010431318977452723	0.001048516347817589	0.001099860598736002	0.0011043467978935565	0.0011350103388792724	0.0011388139605492658	0.001174806626061754	0.001177722615711039	0.00126707107332174	0.0012674789366993336	0.06603114065000926	0.06443178636666191	8.381334002320173e-07	0.00013191661875763816	8.39475729321696e-07	0.00013212790725217194
68.7616027530747	0.001043383006601634	0.0010487696566272439	0.0011001693863015149	0.0011046569753812344	0.0011353596392095924	0.001139163826787821	0.0011752061679480722	0.0011781214539127193	0.001267604343022063	0.0012680070525966309	0.0660907601918947	0.0644898273663041	8.581896891383771e-07	0.0001358870969209447	8.595956530474749e-07	0.00013610973414712735
69.17592600016614	0.0010436432091424717	0.0010490321121499051	0.0011004880817872002	0.0011049771017364969	0.0011357193951298705	0.0011395241785166156	0.0011756168266859681	0.0011785314226119053	0.0012681504323237228	0.0012685479470612533	0.06615079853433065	0.06454827572957546	8.784454266111234e-07	0.00013993240454640565	8.799156320520203e-07	0.0001401666162413051
69.59274575324658	0.0010439126806585325	0.0010493038906453783	0.0011008168736306042	0.0011053073661673061	0.00113608980379735	0.001139895213487685	0.0011760388098708675	0.0011789527297442054	0.0012687095754336584	0.001269101853793454	0.06621125899452318	0.06460713467825692	8.989040129019077e-07	0.00014405403558226393	9.004390768140458e-07	0.0001443000520126303
70.01207705502031	0.0010441915999506845	0.0010495851719028993	0.0011011559540377981	0.0011056479616655393	0.0011364710663088707	0.0011402771334046039	0.001176472329242434	0.0011793855873964102	0.001269282011224893	0.001269669011149864	0.06627214492072801	0.06466640746421654	9.195689072189102e-07	0.00014825351648842244	9.211694569385802e-07	0.00014851157254749947
70.43393503883172	0.0010444801494060415	0.0010498761393176823	0.0011015055190653374	0.0011059990850892847	0.0011368633877867143	0.001140670144008588	0.0011769176007750803	0.0011798302118971513	0.001269867983339047	0.001270249662245762	0.06633345969260017	0.06472609736975	9.404436291111495e-07	0.00015253240703724802	9.421103025486488e-07	0.00015280274234477642
70.85833492921113	0.00104477851507597	0.0010501769799693623	0.0011018657687042542	0.0011063609372471781	0.001137266977466583	0.0011410744551667365	0.0011773748447707424	0.0011802868239098154	0.0012704677402914286	0.0012708440550599103	0.06639520672155187	0.06478620770792301	9.615317599072186e-07	0.00015689230113830055	9.632652057237935e-07	0.00015717516014235322
71.2852920424243	0.0010450868867560063	0.0010504878847023556	0.0011022369069661159	0.0011067337229848126	0.0011376820487877478	0.0011414902809624484	0.0011778442859539412	0.001180755648527756	0.001271081535578741	0.0012714524425420028	0.06645738945111114	0.06484674182291916	9.828369441746213e-07	0.0001613348276851001	9.846378219659137e-07	0.00016163045976613777
71.71482178702524	0.0010454054580677594	0.0010508090482082184	0.0011026191419712254	0.001107117651273299	0.0011381088194854455	0.0011419178397880953	0.001178326153569226	0.0011812369153718894	0.0012717096277895068	0.0012720750827228183	0.06652001135728733	0.06490770309039445	1.0043628912318001e-06	0.00016586165142667975	1.0062318717145476e-06	0.00016617031100485402
72.14693966441222	0.0010457344265428364	0.0010511406691100398	0.0011030126860390116	0.001107512935300027	0.0011385475116855756	0.0011423573544400013	0.0011788206814810508	0.0011817308586907238	0.0012723522807172691	0.0012727122388271471	0.06658307594894158	0.0649690949178327	1.0261133766939923e-06	0.0001704744738638686	1.028051141898148e-06	0.00017079642050843447
72.58166126938723	0.0010460739937088652	0.0010514829500489434	0.0011034177557806826	0.001107919792561696	0.0011389983520017734	0.0011428090522158044	0.0011793281082761635	0.001182237717462908	0.001273009763476664	0.0012733641793895778	0.06664658676816307	0.06503092074491026	1.0480922440754634e-06	0.0001751750341730529	1.0500994875384858e-06	0.0001755105327143902
73.01900229071879	0.00104642436517767	0.0010518360977727532	0.0011038345721942069	0.0011083384449596845	0.0011394615716349274	0.0011432731650142705	0.0011798486773685792	0.001182757735502366	0.001273682350622445	0.001274031178373228	0.0667105473906465	0.06509318404386115	1.0703034064351094e-06	0.00017996511015616612	1.0723808334060086e-06	0.0001803144308014093
73.45897851170821	0.0010467857507356598	0.0010522003232268868	0.0011042633607616856	0.0011087691188978231	0.0011399374064752093	0.001143749929437629	0.0011803826371072146	0.0011832911615660992	0.0012743703222715458	0.0012747135152915072	0.06677496142608114	0.0651558883198514	1.0927508480589217e-06	0.0001848465192179627	1.0948991757016562e-06	0.00018520993766843463
73.90160581075892	0.0010471583644364956	0.001052575841647538	0.0011047043515491884	0.0011092120453826345	0.0011404260972066897	0.0011442395868964971	0.001180930240886256	0.0011838382494647193	0.0012750739642282665	0.0012754114753329897	0.06683983251854023	0.0652190371113555	1.1154386261942768e-06	0.00018982111937096424	1.1176585837978717e-06	0.00019019891694294078
74.34690016194996	0.0010475424246961004	0.001052962872657216	0.001105157779309122	0.0011096674601261233	0.0011409278894146146	0.0011447423837174773	0.001181491747258341	0.0011843992581758091	0.0012757935681126803	0.0012761253494895015	0.06690516434687575	0.06528263399053948	1.1383708728477607e-06	0.000194890810273185	1.1406632020424974e-06	0.00019528327402201784
74.79487763561212	0.0010479381543900936	0.0010533616403627254	0.0011056238835852183	0.0011101356036511928	0.001141443033695433	0.0011452585712535116	0.001182067420050655	0.0011849744519601938	0.0012765294314923646	0.0012768554346875229	0.06697096062512212	0.06534668256364863	1.1615517966211564e-06	0.00020005753429436224	1.1639172516014849e-06	0.000200464957141544
75.24555439890803	0.0010483457809537028	0.0010537723734556326	0.0011061029088202002	0.0011106167213997516	0.0011419717857696391	0.0011457884059970598	0.0011826575284840039	0.001185564100481193	0.001277281858017537	0.0012776020339229828	0.06703722510290326	0.0654111864713997	1.1849856846070633e-06	0.00020532327761435543	1.1874250323553812e-06	0.0002057459584773047
75.6989467164156	0.001048765536484243	0.0010541953053153173	0.0011065951044662262	0.001111111063843607	0.00114251440659753	0.0011463321496961985	0.0011832623472949695	0.0011861684789269663	0.00127805115755972	0.0012783654563995723	0.06710396156584365	0.06547614938938165	1.208676904337425e-06	0.00021069007135435247	1.211190924856097e-06	0.00021112831528002918
76.15507095071504	0.0010491976578462282	0.0010546306741146716	0.0011071007250981757	0.0011116188865982171	0.0011430711624979511	0.0011468900694737226	0.001183882156861232	0.0011867878681360235	0.0012788376463540206	0.001279146017670667	0.06717117383598929	0.06554157502845884	1.2326299057934236e-06	0.00021615999274243736	1.2352193923433064e-06	0.00021661411104423323
76.61394356297929	0.0010496423867792026	0.0010550787229285325	0.001107620030529881	0.0011121404505393961	0.0011436423252701353	0.001147462437949343	0.0011845172433301609	0.0011874225547260106	0.001279641647145154	0.001279944039784974	0.06723886577223016	0.06560746713517952	1.2568492234711019e-06	0.00022173516631399104	1.2595149828139706e-06	0.00022220547671197854
77.07558111356816	0.0010500999700083686	0.0010555396998449265	0.0011081532859333785	0.0011126760219230523	0.0011442281723187129	0.001148049533365069	0.0011851678987507674	0.0011880728312258614	0.0012804634893373084	0.001280759851436017	0.06730704127073114	0.06567382949219289	1.2813394785081336e-06	0.00022741776514789702	1.2840823311575673e-06	0.00022790459191279755
77.54000026262605	0.0010505706593580957	0.0010560138580792142	0.0011087007619612766	0.0011132258725080587	0.0011448289867820004	0.001148651639713877	0.0011858344212091225	0.0011887389962114208	0.0012813035091479776	0.0012815937881155712	0.06737570426536876	0.0657406659186697	1.306105380877165e-06	0.00023321001214154924	1.3089261613518158e-06	0.00023371368624239275
78.00721777068286	0.0010510547118684026	0.0010565014560912215	0.0011092627348723407	0.0011137902796823484	0.0011454450576636637	0.0011492690468717628	0.00118651711496735	0.0011894213544446446	0.0012821620497658823	0.0012824461922711788	0.06744485872817269	0.06580798027072877	1.331151731648111e-06	0.00023911418132468998	1.3340512887364663e-06	0.00023963504058036045
78.47725049925933	0.0010515523899145012	0.0010570027577054529	0.001109839486660387	0.001114369526592338	0.0011460766799678628	0.0011499020507332888	0.0011872162906063038	0.0011901202170164933	0.0012830394615131093	0.0012833174134678682	0.0675145086697747	0.06587577644187124	1.3564834253074805e-06	0.00024513259921227215	1.3594626223358778e-06	0.0002456709884469388
78.95011541147531	0.00105206396132949	0.0010575180322344693	0.0011104313051865835	0.0011149639022757676	0.001146724154837974	0.0011505509533507145	0.0011879322651720322	0.0011908359014936136	0.001283936102011585	0.0012842078085541929	0.06758465813986374	0.06594405836341821	1.3821054521540293e-06	0.00025126764619975983	1.3851651672607424e-06	0.0002518239174017778
79.42582957266194	0.0010525896995303033	0.0010580475546055417	0.0011110384843152732	0.0011155737017980803	0.0011473877896990144	0.0011512160630768426	0.0011886653623261615	0.001191568732068947	0.0012848523363540362	0.001285117741832748	0.06765531122764655	0.06601283000495632	1.4080229007724758e-06	0.00025752175800239363	1.4111640271915592e-06	0.00025809627048867245
79.90441015097758	0.0010531298836470137	0.0010585916054906782	0.0011116613240534227	0.0011161992263924413	0.0011480678984038758	0.001151897694711688	0.0011894159125003152	0.0011923190397163796	0.0012857885372795697	0.0012860475852352875	0.06772647206231652	0.06608209537478982	1.4342409605768228e-06	0.00026389742713875397	1.4374644069280271e-06	0.0002644905477222903
80.38587441802741	0.0010536847986555907	0.0010591504714401218	0.0011123001306938111	0.0011168407836035096	0.0011487648013834891	0.0011525961696530814	0.0011901842530546906	0.0011930871623495535	0.0012867450853540161	0.0012869977185025955	0.06779814481352626	0.06615185852039857	1.4607649244252358e-06	0.0002703972044592051	1.464071615010212e-06	0.00027100930762136155
80.87023974948666	0.0010542547355142182	0.001059724445019434	0.0011129552169620673	0.0011174986874350798	0.001149478825801034	0.0011533118160513393	0.0011909707284409232	0.0011938734449849719	0.0012877223691551815	0.0012879685293692448	0.06787033369187069	0.06622212352890028	1.4876001913257785e-06	0.00027702370072379967	1.4909910664329552e-06	0.0002776551687913298
81.35752362572781	0.0010548399913032948	0.001060313824950276	0.0011136269021676923	0.0011181732585017192	0.0011502103057103369	0.001154044968968125	0.001191775690369382	0.0011946782399095434	0.0012887207854631773	0.0012889604137534259	0.0679430429493738	0.06629289452752447	1.5147522692247634e-06	0.00028377958823083693	1.5182282854439826e-06	0.0002844308115576011
81.8477436324513	0.0010554408693692259	0.0010609189162550082	0.0011143155123591838	0.0011188648241845288	0.0011509595822185787	0.0011547959705396416	0.0011925994979810328	0.0011955019068526963	0.001289740739455982	0.0012899737759519837	0.06801627687998357	0.06636417568408612	1.542226777874467e-06	0.0002906676024943544	1.5457889084155227e-06	0.00029133897964778166
82.34091746132043	0.0010560576794721207	0.0010615400304052106	0.0011150213804833856	0.0011195737187911408	0.0011517270036534456	0.00115556517014427	0.0011934425180240027	0.0011963448131632058	0.001290782644910392	0.0012910090288408324	0.06809003982007354	0.06643597120747448	1.5700294517917e-06	0.00029769054397651984	1.5736786868154537e-06	0.0002983824819290104
82.83706291059936	0.0010566907379375324	0.001062177485474276	0.0011157448465492113	0.001120300283720114	0.0011525129257348751	0.0011563529245748273	0.0011943051250350167	0.001197207333990894	0.0012918469244085533	0.0012920665940809322	0.06816433614895312	0.06650828534814095	1.5981661433161262e-06	0.00030485127987536775	1.6019034902708257e-06	0.00030556419420108005
83.33619788579601	0.0010573403678123569	0.0010628316062941804	0.0011164862577958683	0.0011210448676298463	0.0011533177117515382	0.0011571595982155629	0.0011951877015258434	0.0011980898524733485	0.001292934009550236	0.0012931469023299907	0.06823917028938331	0.0665811223985974	1.6266428257533626e-06	0.00031215274596946285	1.6304693097233224e-06	0.00031288706104626307
83.83834040030794	0.0010580068990250358	0.0010635027246165836	0.0011172459688657383	0.0011218078266121592	0.0011541417327422083	0.001157985563224067	0.001196090638174923	0.0011989927599278334	0.0012940443411710528	0.0012942503934600935	0.06831454670809968	0.0666544866939236	1.6554655966236845e-06	0.0003195979485215439	1.6593822606849034e-06	0.00032035409773875645
84.34350857607244	0.0010586906685501874	0.0010641911792783826	0.0011180243419820534	0.0011225895243707007	0.001154985367682177	0.0011588311997182317	0.0011970143340243398	0.001199916456048544	0.0012951783695668007	0.0012953775167814303	0.06839046991634486	0.06672838261227802	1.6846406810150285e-06	0.0003271899662450617	1.6886485865992649e-06	0.00032796839221621576
84.85172064422062	0.001059392020577826	0.0010648973163718816	0.0011188217471315319	0.0011233903324043301	0.0011558490036748855	0.0011596968959684466	0.001197959196682316	0.0012008613491093982	0.0012963365547241366	0.0012965287312723462	0.06846694447040744	0.06680281457541809	1.7141744350316224e-06	0.00033493195233283424	1.7182746623036968e-06	0.00033573310711507154
85.36299494573534	0.0010601113066873004	0.001065621489419702	0.0011196385622521266	0.00112421063019563	0.0011567330361489246	0.0011605830485951795	0.0011989256425313979	0.0012018278561725226	0.001297519366557784	0.0012977045058158946	0.0685439749721675	0.06687778704922819	1.7440733493631795e-06	0.0003428271365526758	1.7482669976067334e-06	0.00034365148187198713
85.87734993211305	0.001060848886026121	0.0010663640595546156	0.0011204751734260616	0.001125050805404736	0.0011576378690606015	0.0011614900627721378	0.001199914096942537	0.0012028164033026445	0.0012987272851544959	0.001298905319443134	0.06862156606965385	0.06695330454425476	1.7743440529688e-06	0.0003508788274133312	1.77863224097791e-06	0.00035172683489514966
86.39480416602983	0.0010616051254938297	0.0010671253957044416	0.0011213319750783286	0.001125911254068638	0.0011585639151022419	0.0011624183524351795	0.0012009249944952471	0.0012038274257875619	0.0012999608010239967	0.0013001316615833677	0.06869972245760354	0.06702937161624763	1.8049933168658248e-06	0.00035909041439846634	1.8093771833576494e-06	0.0003599625658062544
86.91537632201124	0.001062380399931069	0.001067905874782185	0.0011222093701808112	0.0011267923808061476	0.0011595115959164137	0.0011633683404971727	0.001201958779204038	0.00120486136836491	0.0013012204153571175	0.0013013840323215754	0.06877844887803583	0.06710599286671243	1.8360280580518272e-06	0.0003674653702765429	1.8405087620835918e-06	0.0003683621577564855
87.43908518710603	0.0010631750923140416	0.0010687058818815774	0.0011231077704622423	0.0011276945990287071	0.0011604813423162805	0.0011643404590689903	0.001203015904751342	0.0012059186854554167	0.0013025066402913908	0.0013026629426632597	0.06885775012082986	0.06718317294346855	1.8674553435564945e-06	0.0003760072534880754	1.8720340649498474e-06	0.00037692917981932417
87.9659496615646	0.0010639895939545238	0.0010695258104782197	0.0011240275966241766	0.0011286183311572447	0.001161473594512285	0.0011653351496868573	0.0012040968347271468	0.001206999841402878	0.0013038199991843374	0.0013039689148069717	0.06893763102431277	0.06726091654121609	1.89928239461277e-06	0.000384719710610687	1.903960334397655e-06	0.00038566728946431983
88.4959887595208	0.001064824304705622	0.001070366062636491	0.0011249692785631788	0.0011295640088452743	0.0011624888023453624	0.0011663528635462526	0.001205202042875554	0.0012081053107210712	0.0013051610268947059	0.0013053024824247641	0.06901809647585666	0.06733922840211058	1.9315165909667732e-06	0.00039360647890662737	1.9362949718376623e-06	0.00039458023511204643
89.0292216096782	0.001065679633173464	0.00107122704922243	0.0011259332555994383	0.0011305320732084422	0.0011635274255269177	0.001167394061742587	0.0012063320133484992	0.0012092355783478346	0.0013065302700719353	0.0013066641909508362	0.06909915141248293	0.06741811331634708	1.964165475342545e-06	0.00040267138895930255	1.96904554211879e-06	0.00040367185877651646
89.56566745600044	0.0010665559969350346	0.0010721091901227929	0.0011269199767120353	0.001131522975060753	0.0011645899338857963	0.0011684592155188946	0.001207487240966886	0.0012103911399065708	0.0013079282874541302	0.0013080545978786662	0.06918080082147719	0.06749757612275205	1.997236758035162e-06	0.00041191836739482013	2.002219778143464e-06	0.00041294609879624633
90.1053456584057	0.001067453822762342	0.0010730129144704808	0.001127929900781063	0.001132537175157685	0.0011656768076224624	0.0011695488065207604	0.001208668231489361	0.0012115725019754063	0.001309355650174813	0.001309474273066897	0.0692630497410115	0.06757762170938375	2.0307383216591063e-06	0.0004213514396971263	2.035825585625312e-06	0.0004224069926568874
90.6482756934654	0.0010683735468531496	0.0010739386608765666	0.0011289634968368572	0.0011335751444464352	0.0011667885375706594	0.001170663327058741	0.0012098755018890173	0.00121278018236428	0.001310812942078781	0.0013109237990542887	0.06934590326077845	0.06765825501414251	2.064678226068161e-06	0.00043097473312189716	2.069871048022715e-06	0.000432058679913111
91.19447715510712	0.001069315615068494	0.0010748868776691482	0.0011300212443165762	0.001134637364323549	0.0011679256254667916	0.0011718032803785378	0.0012111095806382828	0.0012140147104002395	0.0013123007600473698	0.0013124037713840577	0.06942936652263071	0.06773948102538903	2.0990647134175484e-06	0.00044079247970568725	2.1043644316156955e-06	0.0004419054052069993
91.74396975532183	0.0010702804831772006	0.0010758580231392406	0.001131103633328359	0.0011357243269001557	0.0011690885842272878	0.001172969180939168	0.0012123710080022688	0.001215276627221196	0.0013138197143334367	0.0013139147989378922	0.06951344472123447	0.06782130478257295	2.133906213408216e-06	0.0004508090193819647	2.139314190766463e-06	0.00045195152139285155
92.29677332487483	0.0010712686171076762	0.001076852565793981	0.001132211164923361	0.0011368365352751192	0.0011702779382342411	0.0011741615546994421	0.0012136603363408953	0.0012165664860784768	0.0013153704289064275	0.0013154575042800313	0.0695981431047294	0.06790373137686888	2.1692113487071975e-06	0.00046102880320422757	2.174728973354306e-06	0.0004622014927694318
92.85290781402206	0.0010722804932071903	0.001077870984617371	0.001133344351375904	0.0011379745038163293	0.0011714942236295915	0.0011753809394130029	0.0012149781304200689	0.0012178848526484358	0.0013169535418078525	0.0013170325240117093	0.06968346697540034	0.06798676595182372	2.2049889405405775e-06	0.0004714563966795038	2.2106176263802634e-06	0.000472659898422656
93.41239329322968	0.0010733165985089299	0.0010789137693388324	0.0011345037164720438	0.0011391387584504496	0.0011727379886181603	0.0011766278849322427	0.0012163249677322456	0.0012192323053534654	0.0013185697055175505	0.0013186405091363573	0.06976942169035726	0.06807041370401316	2.2412480144852996e-06	0.0004820964832199237	2.2469892017832217e-06	0.00048333143568801695
93.97524995389855	0.001074377431007091	0.0010799814207098479	0.0011356897958068437	0.0011403298369614047	0.0011740097937798413	0.00117790295352141	0.0012177014388267075	0.00122060943569273	0.001320219587331115	0.0013202821254359321	0.0698560126622276	0.06815467988370752	2.277997806451144e-06	0.0004929538677138356	2.283852962432732e-06	0.0004942209237314976
94.54149810909283	0.0010754634999402867	0.0010810744507889613	0.0011369031370906534	0.0011415482892979116	0.0011753102123912705	0.0011792067201792126	0.0012191081476498821	0.00122201684858296	0.0013219038697488779	0.0013219580538587593	0.0699432453598574	0.0682395697955478	2.315247768870654e-06	0.0005040334802243474	2.3212183883384533e-06	0.0005053333072579103
95.11115819427312	0.001076575326083571	0.0010821933832354479	0.0011381443004647245	0.0011427946778903835	0.001176639830757316	0.0011805397729712733	0.0012205457118960783	0.0012234551627096713	0.0013236232508768652	0.0013236689909193152	0.07003112530902349	0.06832508879923228	2.3530075770922428e-06	0.0005153403798151546	2.3590951830599564e-06	0.0005166736603489097
95.68425076803395	0.0010777134420493638	0.001083338753611933	0.0011394138588264684	0.0011440695779775156	0.0011779992485527104	0.0011819027133727598	0.0012220147633689807	0.0012249250108891583	0.001325378444840132	0.001325415649110342	0.07011965809315726	0.06841124231021346	2.391287135999464e-06	0.0005268797585151752	2.3974932803472442e-06	0.0005282471904383967
96.26079651284576	0.001078878392597626	0.0010845111096963124	0.001140712398164731	0.0011453735779429312	0.0011793890791742287	0.001183296156621585	0.0012235159483543188	0.0012264270404416767	0.0013271701822089514	0.0013271987573277788	0.07020884935407776	0.06849803580040371	2.430096586866423e-06	0.0005386569454254309	2.4364228510128597e-06	0.0005400592424311124
96.84081623580131	0.001080070734955585	0.0010857110118032791	0.0011420405179054182	0.001146707279662217	0.0011808099501037503	0.0011847207320825263	0.0012250499280040896	0.0012279619135761926	0.001328999210438296	0.0013290190613089365	0.07029870479273811	0.06858547479889586	2.4694463144285094e-06	0.000550677410969147	2.475894310023652e-06	0.0005521153029648396
97.42433086936633	0.0010812910391473592	0.0010869390331158068	0.0011433988312678483	0.001148071298860732	0.0011822625032826119	0.0011861770836226661	0.0012266173787327448	0.0012295303077871139	0.001330866294321093	0.001330877324084405	0.07038923016997997	0.0686735648926891	2.5093469542191923e-06	0.0005629467712977843	2.5159183238590392e-06	0.000564421004829424
98.01136147213543	0.0010825398883338537	0.001088195760026956	0.0011447879656322245	0.0011494662654825804	0.0011837473954976637	0.001187665869998571	0.0012282189926257985	0.0012311329162634523	0.0013327722164557649	0.0013327743264441962	0.07048043130730472	0.06876231172743066	2.549809400147294e-06	0.000575470792854943	2.5565058181075805e-06	0.0005769821315431967
98.60192922959182	0.0010838178791632693	0.0010894817924923634	0.001146208562918619	0.0011508928240711435	0.0011852652987794337	0.001189187765255611	0.0012298554778612742	0.0012327704483108485	0.0013347177777285617	0.0013347108674186276	0.07057231408765059	0.06885172100816708	2.590844812353551e-06	0.0005882553971068294	2.59766798534739e-06	0.0005898046220974285
99.1960554548718	0.0010851256221326444	0.0010907977443938184	0.0011476612799779034	0.001152351634161606	0.0011868169008128688	0.001190743459139894	0.001231527559144493	0.0012344436297869472	0.0013367037978112438	0.0013366877647745079	0.07066488445618548	0.06894179850010546	2.632464625333241e-06	0.0006013066654453059	2.6394162932908815e-06	0.0006028945758728976
99.79376158953411	0.0010864637419607988	0.001092144243914311	0.0011491467889950394	0.0011538433706858955	0.0011884029053610822	0.0011923336575232414	0.00123323597815666	0.0012361532035505935	0.001338731115674657	0.0013387058555271603	0.07075814842111226	0.06903255002938942	2.674680556346773e-06	0.0006146308442684378	2.6817624932187756e-06	0.0006162582577352305
100.39506920433367	0.0010878328779731215	0.0010935219339249873	0.0011506657779052022	0.0011553687243905024	0.0011900240327026054	0.001193959082841709	0.001234981494017776	0.0012378999299253683	0.001340800590118806	0.001340765996468887	0.07085211205448382	0.06912398148388438	2.717504614133852e-06	0.0006282343502514998	2.7247186287202886e-06	0.0006299021033211727
101.00000000000001	0.0010892336844986283	0.0010949314723844492	0.0011522189508232047	0.0011569284022676586	0.0011916810200826395	0.0011956204745481468	0.0012367648837644015	0.0012396845871779968	0.0013429131003200338	0.0013428690647144838	0.07094678149303228	0.06921609881397663	2.739135438143641e-06	0.0006351067479274564	2.7464161493177726e-06	0.0006367948823409688
