# Supplementary material for: White matter micro- and macrostructure brain charts for the human lifespan
Source: Nature. 2026 May 13;655(8124):979–89. doi: 10.1038/s41586-026-10454-2 (PMC13391363; doi:10.1038/s41586-026-10454-2)
Supplement: Supplementary file 12 — Centiles trajectories of brain charts. SDT.T9.1–5 contain the brain charts for the global metrics; SDT.T9.6–509 contain the brain charts for the tract-specific metrics (unnormalized); and SDT.T9.510–1157 contain the brain charts for the tract-specific macrostructural metrics (normalized). Included in each table are the male and female centile trajectories for the 2.5th, 25th, 50th, 75th and 97.5th percentiles; the interquartile range normalized by the 50th centile; and the derivatives of the 50th centiles with respect to both age and log(age). Charts are sampled in logarithmically spaced intervals. Age is reported in years, while centile trajectory values are reported in metric-specific units: diffusivities in mm2 s−1, volume in mm3, surface area in mm2, average length in mm, and FA is dimensionless (unitless). [file 41586_2026_10454_MOESM12_ESM.zip › plotted_curves/SDT.T9.196-MCP_avg_length_curve_metrics.csv]

ages	male_0.025th_percentile	female_0.025th_percentile	male_0.25th_percentile	female_0.25th_percentile	male_0.5th_percentile	female_0.5th_percentile	male_0.75th_percentile	female_0.75th_percentile	male_0.975th_percentile	female_0.975th_percentile	male_normalized_quantile_range	fwmale_normalized_quantile_range	male_median_centile_d_age	male_median_centile_d_log_age	female_median_centile_d_age	female_median_centile_d_log_age
0.25	62.1323575583179	61.80705444572009	68.81970106195976	68.1062122066569	71.60564182426107	70.74821514469974	73.9940047283392	73.02472580214537	77.70798319159286	76.5872520106979	0.07226111706502869	0.06952138065149399	28.498716550965575	16.45455522007185	28.157464645085053	16.257523598692554
0.25150637576242696	62.16960781363648	61.84410967158644	68.86096058194106	68.14704396811632	71.64857160013372	70.79063086697249	74.03836640023309	73.06850636162825	77.7545715064492	76.6331684129143	0.07226111704203698	0.0695213806295947	28.44819546445069	16.474694727630776	28.107548512914946	16.277421950051576
0.2530218281966045	62.206949253595994	61.881255604686295	68.90232110085991	68.187975681407	71.69160646356835	70.83315041845881	74.08283666482998	73.1123940913123	77.8012738646092	76.67919721366256	0.0722611170193636	0.06952138060799874	28.34692871995503	16.514964536621846	28.00749436620754	16.317209556884336
0.25454641199404576	62.24438183651347	61.918492203554976	68.9437825725477	68.22900730083899	71.73474636652755	70.87577375169656	74.12741547249041	73.15638894220828	77.84809021394209	76.72533836156376	0.07226111699701311	0.06952138058671066	28.24582262284821	16.555215655807842	27.907598943260382	16.35697869771866
0.2560801821758082	62.28190551944924	61.95581942547769	68.98534494944386	68.27013877934486	71.77799125952568	70.91850081779263	74.17210277207833	73.20049086385004	77.89502050074533	76.77159180368989	0.07226111697499113	0.06952138056573533	28.14487813015512	16.595447529551166	27.80786318961691	16.396728823558078
0.25762319409447826	62.31952025820453	61.993237226487125	69.0270081825932	68.31137006847698	71.82134109162604	70.96133156642027	74.21689851095826	73.24469980429151	77.94206466974171	76.81795748556091	0.07226111695330295	0.06952138054507771	28.0440961905515	16.635659601459338	27.708288042602362	16.43645938467489
0.2591755034361701	62.357226007320484	62.03074556136253	69.06877222164492	68.35270111840654	71.86479581043973	71.00426594581789	74.26180263499407	73.28901571010579	77.98922266407806	76.86443535114368	0.07226111693195353	0.06952138052474281	27.9434777443239	16.67585131438318	27.608874431247386	16.47616983059561
0.2607371662225343	62.395022720075765	62.06834438362721	69.11063701484974	68.39413187792086	71.90835536212286	71.04730390278637	74.30681508854612	73.33343852638207	78.03649442532227	76.91102534284876	0.07226111691094826	0.0695213805047358	27.843023723315127	16.716022110351332	27.50962327625166	16.515859610037296
0.2623082388127803	62.43291034848521	62.10603364554733	69.15260250905862	68.43566229442192	71.95201969137506	71.09044538268753	74.3519358144697	73.37796819672423	78.08387989346161	76.95772740152894	0.0722611168902924	0.06952138048506157	27.74273505115343	16.756171430737595	27.410535490162147	16.555528171053083
0.2638887779057103	62.47088884329813	62.14381329813009	69.19466864972081	68.4772923139245	71.99578874143752	71.13369032944222	74.39716475411306	73.42260466324876	78.13137900690059	77.00454146647714	0.07226111686999175	0.06952138046572574	27.642612642874155	16.79629871603902	27.311611977060238	16.595174960844815
0.26547884054176485	62.50895815399609	62.181683291121665	69.23683538088135	68.51902188105385	72.0396624540904	71.17703868552776	74.44250184731465	73.46734786658226	78.17899170245826	77.05146747542354	0.07226111685005157	0.06952138044673307	27.542657405178034	16.836403406006866	27.212853632801853	16.634799425864912
0.2670784841050822	62.547118228791796	62.21964357300594	69.27910264517985	68.56085093904423	72.08364076965154	71.22049039197661	74.48794703240182	73.51219774585994	78.22671791536666	77.0985053645343	0.07226111683047766	0.06952138042808961	27.442870236413	16.87648493965935	27.11426134496287	16.67440101185457
0.26868776632556873	62.58536901462684	62.257694091002364	69.32147038384802	68.6027794297367	72.12772362697388	71.26404538837397	74.53350024618821	73.55715423872313	78.27455757926813	77.14565506840886	0.07226111681127596	0.06952138040980041	27.343252026403206	16.916542755168848	27.01583599272999	16.71397916372007
0.2703067452809827	62.62371045717013	62.29583479106441	69.36393853670796	68.64480729357726	72.17191096344366	71.30770361285582	74.5791614239718	73.60221728131738	78.32251062621337	77.1929165200778	0.0722611167924518	0.06952138039187068	27.243803656689124	16.956576290003795	26.917578447060805	16.753533325649187
0.2719354793990299	62.662142500816266	62.33406561787785	69.40650704217028	68.68693446961505	72.21620271497856	71.35146500210716	74.62493049953302	73.64738680829059	78.37057698665924	77.24028965100104	0.07226111677401141	0.06952138037430688	27.144526000294718	16.996584980786793	26.81948957056011	16.793062941029348
0.27357402745947257	62.7006650886834	62.372386514858725	69.44917583723176	68.72916089550012	72.26059881602512	71.39532949135958	74.67080740513221	73.69266275279041	78.4187565894663	77.28777439106507	0.07226111675596095	0.06952138035711412	27.0454199217711	17.036568263338268	26.72157021741441	16.83256745242761
0.2752224485962505	62.73927816261163	62.410797424151745	69.49194485747364	68.77148650748153	72.30509919955713	71.4392970143894	74.71679207150763	73.73804504646242	78.46704936189661	77.33537066858108	0.07226111673830589	0.06952138034029814	26.946486277414806	17.07652557277106	26.623821233628405	16.872046301708906
0.27688080229961526	62.777981663161455	62.44929828662864	69.53481403705976	68.81391124040576	72.34970379707357	71.48336750351585	74.76288442787373	73.78353361944832	78.51545522961194	77.38307841028288	0.07226111672105333	0.06952138032386534	26.84772591494766	17.116456343326718	26.5262434568358	16.911498929919617
0.2785491484182772	62.816775529611455	62.48788904188602	69.5777833087342	68.85643502771414	72.39441253859613	71.52754088959867	74.80908440191833	73.82912840038318	78.56397411667085	77.43089754132431	0.07226111670420876	0.0695213803078215	26.749139673716854	17.15636000847735	26.428837716295675	16.9509247772894
0.28022754716156506	62.85565969995695	62.52656962824389	69.62085260381957	68.89905780144137	72.4392253526676	71.5718171020362	74.85539191980102	73.87482931639384	78.61260594552688	77.4788279852773	0.07226111668777925	0.06952138029217243	26.650728384680406	17.196236000914723	26.331604833012534	16.99032328330577
0.2819160591015993	62.89463411090798	62.565339982743765	69.66402185221496	68.9417794922133	72.48414216634953	71.61619606876346	74.90180690615072	73.92063629309659	78.66135063702617	77.5268696641296	0.07226111667177028	0.06952138027692453	26.552492870341666	17.23608375249387	26.234545619656274	17.029693886643145
0.28361474517547763	62.933698697887465	62.60420004114671	69.70729098239376	68.98460002924492	72.52916290522013	71.66067771624978	74.94832928406365	73.96654925459497	78.71020811040513	77.57502249828241	0.07226111665618956	0.069521380262084	26.454433944709308	17.275902694240358	26.13766088048942	17.06903602512466
0.2853236666874746	62.972853395029254	62.64314973793155	69.75065992140159	69.02751934033826	72.57428749337203	71.70526196949676	74.99495897510076	74.01256812347754	78.75917828328797	77.62328640654795	0.0722611166410433	0.06952138024765747	26.356552413511963	17.315692256437615	26.040951411592687	17.10834913585859
0.2870428853112538	63.012098135176736	62.682189006293335	69.79412859485477	69.07053735188077	72.61951585341066	71.74994875203659	75.04169589928628	74.05869282081609	78.80826107168495	77.67166130614784	0.07226111662633805	0.06952138023365113	26.258849074001773	17.35545186851232	25.944418000653968	17.147632655107373
0.28877246309209376	63.0514328498804	62.72131777814104	69.8376969269375	69.11365398884277	72.66484790645143	71.79473798592926	75.08853997510472	74.10492326616298	78.85745638998938	77.72014711271004	0.07226111661208114	0.06952138022007172	26.161324714928924	17.395180959019854	25.848061427004723	17.18688601827671
0.2905124624491269	63.09085746939632	62.76053598409595	69.88136484040035	69.15686917477568	72.710283572118	71.83962959176094	75.13549111949911	74.1512593775492	78.90676415097568	77.76874374026691	0.0722611165982791	0.06952138020692561	26.06398011681813	17.43487895580256	25.751882461790956	17.226108660042883
0.29226294617759224	63.13037192268434	62.799843553489964	69.92513225655807	69.20018283181012	72.75582276854024	71.88462348864178	75.18254924786875	74.19770107148234	78.95618426579716	77.8174511012532	0.07226111658493943	0.06952138019421994	25.96681605167032	17.47454528580056	25.6558818677986	17.265300014214517
0.294023977451102	63.169976137405925	62.83924041436336	69.9689990952874	69.24359488065348	72.80146541235162	71.92971959420356	75.2297142740668	74.24424826294398	79.00571664398326	77.8662691065031	0.07226111657206905	0.06952138018196145	25.869833283089974	17.514179375100866	25.56006039947897	17.304459513763504
0.29579561982392083	63.20967003992241	62.87872649346312	70.01296527502497	69.28710524058806	72.84721141868732	71.9749178245977	75.27698611039806	74.29090086538771	79.05536119343745	77.91519766524833	0.0722611165596755	0.06952138017015679	25.77303256632149	17.553780648997417	25.464418803039734	17.343586590850464
0.29757793723326015	63.249453555293094	62.91830171624102	70.05703071276528	69.33071382946896	72.89306070118202	72.020218094493	75.3243646676168	74.33765879073687	79.10511782043478	77.9642366851157	0.07226111654776637	0.06952138015881347	25.676414648300124	17.593348531974698	25.368957816455804	17.38268067685385
0.29937099400158496	63.28932660727355	62.957966006851876	70.10119532405878	69.37442056372218	72.93901317196787	72.06562031707381	75.37184985492465	74.38452194938247	79.15498642961978	78.01338607212493	0.07226111653634905	0.06952138014793854	25.579980267462815	17.632882447580414	25.27367816932383	17.4217412022208
0.3011748548389356	63.329289118313085	62.9977192881511	70.14545902300911	69.4182253583419	72.98506874167163	72.11112440403704	75.41944157996762	74.43149025018036	79.20496692400329	78.0626457306857	0.07226111652543087	0.0695213801375395	25.48373015390098	17.672381818529175	25.178580583011353	17.46076759659809
0.30298958484526295	63.36934100955348	63.03756148169354	70.18982172227166	69.46212812688914	73.03122731941319	72.15673026559092	75.46713974883471	74.47856360044969	79.25505920496092	78.11201556359603	0.07226111651502032	0.06952138012762359	25.38766502946237	17.71184606675888	25.08366577070774	17.499759288824862
0.30481524951277783	63.40948220082669	63.077492507730874	70.234283333051	69.50612878148905	73.07748881280297	72.20243781045208	75.51494426605493	74.52574190597008	79.30526317223007	78.1614954720393	0.07226111650512507	0.06952138011819849	25.291785607547354	17.75127461327247	24.98893443727502	17.538715706839866
0.3066519147283146	63.449712610653	63.117512285210154	70.27884376509894	69.55022723282914	73.12385312793971	72.24824694584375	75.56285503459533	74.57302507097968	79.35557872390778	78.21108535558223	0.07226111649575308	0.0695213801092718	25.196092593203502	17.7906668781834	24.89438727932429	17.577636277712372
0.3084996467757088	63.49003215623875	63.15762073177129	70.32350292671192	69.59442339015663	73.17032016940794	72.29415757749297	75.61087195585819	74.62041299817236	79.40600575644778	78.26078511217193	0.07226111648691239	0.0695213801008512	25.10058668326019	17.830022280813864	24.80002498531394	17.6165204277022
0.31035851233818973	63.5304407534751	63.197817763745874	70.36826072472962	69.63871716127704	73.2168898402765	72.34016960962924	75.65899492967952	74.6679055886962	79.4565441646589	78.3105946381343	0.07226111647861168	0.0695213800929452	25.00526856619399	17.869340239585654	24.70584823550962	17.655367582205145
0.3122285785007863	63.57093831693513	63.2381032961544	70.41311706453187	69.68310845255127	73.26356204209519	72.38628294498133	75.70722385432572	74.71550274215026	79.50719384170156	78.36051382817071	0.07226111647085899	0.06952138008556084	24.91013892205592	17.908620171932853	24.611857701816916	17.694177165640212
0.3141099127527488	63.61152475987232	63.27847724270461	70.45807185003686	69.72759716889362	73.31033667489305	72.43249748477537	75.75555862649166	74.76320435658269	79.55795467908585	78.41054257535588	0.07226111646366316	0.06952138007870713	24.815198422806134	17.94786149456195	24.51805404813058	17.73294860167516
0.31600258298998396	63.65219999421873	63.31893951578978	70.50312498369912	69.77218321377	73.35721363717629	72.47881312873282	75.80399914129858	74.81101032848852	79.60882656666918	78.4606807711357	0.07226111645703309	0.06952138007239207	24.720447732044704	17.98706362320081	24.424437930101703	17.77168131304461
0.3179066575175057	63.69296393058241	63.35949002648607	70.54827636650677	69.81686648919504	73.40419282592522	72.52522977506767	75.85254529229094	74.85892055280677	79.6598093926531	78.51092830532413	0.07226111645097726	0.0695213800666242	24.62588750507348	18.02622597266236	24.331009995214117	17.810374721580956
0.3198222050518999	63.73381647824584	63.40012868455107	70.5935258979796	69.86164689573035	73.45127413659255	72.5717473204845	75.90119697143463	74.9069349229185	79.71090304358133	78.56128506610119	0.07226111644550504	0.06952138006141184	24.531518388983386	18.06534795688276	24.23777088278439	17.849028248219838
0.32174929472380437	63.774757545163546	63.440855398421284	70.63887347616667	69.90652433248191	73.49845746310051	72.61836566017577	75.94995406911411	74.95505333064406	79.7621074043368	78.61175094001004	0.07226111644062526	0.06952138005676421	24.43734102261442	18.10442898886322	24.14472122402003	17.887641313005588
0.32368799608040405	63.81578703796022	63.48167007521049	70.68431899764398	69.95149869709815	73.54574269783888	72.66508468781984	75.99881647413017	75.00327566624094	79.81342235813926	78.66232581195474	0.0722611164363474	0.06952138005268951	24.343356036682962	18.143468480746378	24.051861642070435	17.926213335111242
0.3256383790879404	63.85690486192866	63.52257262070739	70.7298623575124	69.9965698857674	73.59312973166244	72.71190429557844	76.04778407369744	75.05160181840118	79.86484778654277	78.71300956519755	0.07226111643268077	0.06952138004919746	24.24956405361445	18.182465843710816	23.959192751917726	17.96474373276942
0.32760051413423674	63.89811092102759	63.56356293937367	70.7755034493951	70.04173779321579	73.64061845388854	72.75882437409427	76.0968567534419	75.10003167424892	79.91638356943287	78.76380208135632	0.07226111642963538	0.06952138004629634	24.155965687637945	18.22142048796377	23.86671516043134	18.003231923250496
0.3295744720312385	63.939405117879325	63.604640934341646	70.8212421654351	70.08700231270457	73.68820875229441	72.80584481248839	76.14603439739795	75.14856511933777	79.96802958502384	78.81470324040181	0.07226111642722029	0.06952138004399606	24.062561544884375	18.260331822843	23.774429466484435	18.04167732296628
0.33156032401756863	63.98078735376827	63.64580650741266	70.8670783962934	70.13236333602839	73.73590051311535	72.85296549835837	76.19531688800673	75.1972020376488	80.01978570985652	78.86571292065544	0.07226111642544605	0.06952138004230632	23.969352223346505	18.299199256758584	23.682336260902957	18.080079347400897
0.33355814176109866	64.02225752863815	63.6870595590544	70.9130120311462	70.1778207535124	73.78369362104169	72.90018631777525	76.24470410611282	75.24594231158736	80.07165181879522	78.91683099878617	0.07226111642432237	0.06952138004123577	23.87633831279527	18.338022197085593	23.59043612640744	18.11843741103621
0.33556799736153503	64.06381554109007	63.728399988399026	70.95904295768248	70.2233744540101	73.83158795921639	72.94750715528139	76.29419593096186	75.29478582198104	80.123627785025	78.96805734980809	0.07226111642385975	0.06952138004079512	23.783520394954394	18.376800050302336	23.49872963776579	18.156750927459143
0.3375899633530214	64.10546128838045	63.76982769324102	71.00517106210197	70.26902432490098	73.87958340923282	72.99492789388793	76.34379224019821	75.3437324480769	80.17571348004925	79.01939184707781	0.07226111642406842	0.06952138004099383	23.690899043478566	18.41553222193579	23.40721736174237	18.19501930930892
0.3396241127067558	64.14719466641877	63.811342570034974	71.05139622911237	70.31477025208818	73.927679851132	73.0424484150724	76.39349290986208	75.39278206753906	80.22790877368683	79.07083436229166	0.07226111642495846	0.06952138004184187	23.598474823924334	18.45421811653614	23.31589985712708	18.233241968271614
0.3416705188336247	64.18901556976542	63.85294451389344	71.0977183419272	70.36061211999599	73.97587716340024	73.09006859877613	76.44329781438721	75.44193455644599	80.28021353406928	79.12238476548308	0.07226111642654157	0.06952138004334942	23.506248293826502	18.49285713768768	23.22477767478631	18.27141831506924
0.343729255586852	64.23092389162942	63.89463341858472	71.14413728226315	70.40654981156747	74.02417522296648	73.13778832340181	76.4932068265979	75.49118978928803	80.33262762763813	79.17404292501978	0.07226111642882811	0.06952138004552744	23.414220002618094	18.531448687954253	23.133851357557432	18.309547759414272
0.34580039726466444	64.27291952386608	63.93640917653047	71.19065293033755	70.45258320826186	74.07257390519962	73.18560746581065	76.54321981770646	75.54054763896448	80.38515091914194	79.22580870760096	0.07226111643182928	0.06952138004838612	23.322390491757687	18.569992168932004	23.04312144042342	18.347629710071487
0.3478840186129729	64.31500235697506	63.978271678803765	71.23726516486617	70.49871219005237	74.12107308390613	73.23352590132029	76.5933366573107	75.59000797678137	80.43778327163368	79.2776819782547	0.07226111643555642	0.06952138005193607	23.230760294773063	18.608486981258466	22.95258845054559	18.385663574870705
0.34998019482807	64.35717228009786	64.02022081512672	71.28397386306054	70.5449366354236	74.16967263132746	73.28154350370201	76.64355721339113	75.63957067244857	80.49052454646798	79.32966260033518	0.07226111644002105	0.06952138005618844	23.13932993718481	18.646932524556178	22.86225290712173	18.423648760608557
0.352089001559344	64.39942918101575	64.06225647386825	71.33077890062552	70.59125642136907	74.21837241813732	73.32966014517814	76.69388135230832	75.68923559407727	80.54337460329813	79.38175043551982	0.07226111644523457	0.06952138006115428	23.048099936571816	18.685328197425406	22.772115321542515	18.461584673083053
0.3542105149120084	64.44177294614724	64.10437854204172	71.37768015175659	70.63767142338864	74.26717231343906	73.3778756964194	76.7443089388	75.7390026081771	80.59633330007321	79.4339453438064	0.0722611164512088	0.06952138006684476	22.957070802560338	18.723673397438688	22.68217619732968	18.499470717084478
0.35634481144984936	64.48420346054594	64.14658690530267	71.42467748913744	70.68418151548597	74.31607218476294	73.42619002654234	76.79483983597846	75.78887157965349	80.64940049303519	79.48624718351024	0.0722611164579561	0.06952138007327159	22.86624303694407	18.761967521186307	22.59243603028517	18.537306296442694
0.35849196819798806	64.52672060789828	64.18888144794671	71.4717707839375	70.73078657016622	74.36507189806375	73.47460300310688	76.84547390532795	75.83884237180509	80.70257603671632	79.53865581126155	0.07226111646548902	0.06952138008044596	22.7756171336041	18.800209964203532	22.502895308367442	18.575090813921634
0.36065206264566085	64.56932427052098	64.23126205290686	71.51895990580907	70.7774864584331	74.41417131771763	73.52311449211321	76.89621100670138	75.8889148463208	80.75585978393575	79.59117108200216	0.07226111647381891	0.06952138008838023	22.685193578581675	18.838400120997903	22.413554511782422	18.612823671272054
0.3628251727490157	64.61201432935891	64.27372860175147	71.56624472288497	70.82428104978663	74.46337030651993	73.57172435799956	76.94705099831816	75.93908886327719	80.80925158579701	79.64379284898301	0.07226111648295953	0.0695213800970864	22.59497285015823	18.876537385083793	22.324414113085368	18.650504269266094
0.3650113769339257	64.65479066398275	64.31628097468189	71.613625101776	70.87117021222056	74.51266872568219	73.62043246363939	76.9979937367611	75.98936428113578	80.86275129168492	79.69652096376117	0.07226111649292309	0.06952138010657646	22.504955418713507	18.914621148838705	22.235474577042623	18.688132007573586
0.36721075409881926	64.69765315258621	64.35891905052978	71.66110090756779	70.91815381221934	74.56206643482916	73.66923867033843	77.04903907697327	76.03974095673985	80.91635874926236	79.74935527619652	0.0722611165037225	0.06952138011686304	22.415141746874724	18.952650803606957	22.1467363607444	18.725706284832995
0.3694233836175272	64.7406016719841	64.40164270675504	71.70867200381869	70.96523171475594	74.61156329199645	73.71814283783222	77.10018687225569	76.09021874531201	80.97007380446757	79.80229563444931	0.07226111651537188	0.06952138012795844	22.325532289614785	18.990625739748793	22.05819991371027	18.7632264986878
0.37164934534214805	64.78363609760984	64.44445181944347	71.75633825255703	71.01240378328914	74.66115915362771	73.76714482428343	77.15143697426421	76.14079750045143	81.02389630151129	79.85534188497702	0.07226111652788401	0.06952138013987583	22.236127494128596	19.028545346482133	21.96986567775093	18.80069204566462
0.3738887196059291	64.82675630351267	64.4873462633039	71.80409951427802	71.05966987976053	74.71085387457148	73.81624448627868	77.20278923300644	76.19147707413047	81.07782608287309	79.90849387253108	0.0722611165412729	0.06952138015262842	22.146927799869445	19.06640901193532	21.881734087097357	18.838102321236875
0.3761415872261661	64.86996216235562	64.53032591166627	71.8519556479415	71.10702986459226	74.76064730807873	73.86544167882622	77.2542434968391	76.24225731669237	81.13186298929892	79.96175144015427	0.07226111655555212	0.06952138016622923	22.057933638719987	19.104216123207152	21.79380556842989	18.875456719828435
0.3784080295071193	64.91325354541286	64.57339063647885	71.89990651096896	71.15448359668406	74.81053930579986	73.91473625535278	77.30579961246501	76.29313807684801	81.18600685979781	80.01511442917737	0.07226111657073622	0.06952138018069189	21.969145434854	19.14196606627047	21.706080540865514	18.91275463477359
0.3806881282429484	64.95663032256721	64.61654030830593	71.94795195924088	71.20203093341065	74.86052971778184	73.96412806770105	77.3574574249301	76.34411920167317	81.24025753163869	80.06858267921639	0.07226111658683983	0.06952138019603019	21.880563604869167	19.17965822599399	21.618559416017888	18.949995458313424
0.38298196572066395	65.00009236230765	64.65977479632521	71.99609184709392	71.24967173061891	74.91061839246538	74.01361696612652	77.40921677762041	76.3952005366054	81.29461484034736	80.12215602816913	0.07226111660387725	0.06952138021225768	21.79218855777617	19.217291986167766	21.531242597980963	18.987178581601256
0.3852896247230969	65.04363953172691	64.70309396832545	72.0443260273182	71.29740584262522	74.96080517668202	74.06320279929487	77.46107751225921	76.44638192544139	81.34907861970333	80.17583431221246	0.07226111662186342	0.06952138022938949	21.704020695038707	19.254866729446803	21.444130483410845	19.024303394686285
0.38761118853188686	65.08727169651877	64.74649769070385	72.0926543511544	71.3452331222126	75.01108991565121	74.11288541427892	77.51303946890386	76.49766321033357	81.40364870173669	80.2296173657989	0.07226111664081403	0.06952138024743906	21.616060410598948	19.292381837378343	21.357223461540343	19.061369286526315
0.3899467409304866	65.13098872097568	64.78998582846353	72.14107666829109	71.39315342062802	75.06147245297738	74.16266465655592	77.56510248594287	76.54904423178755	81.45832491672486	80.28350502165372	0.07226111666074347	0.06952138026642152	21.52830809088482	19.329836690365482	21.270521914186247	19.098375644955013
0.39229636620718694	65.17479046798607	64.83355824521104	72.18959282686174	71.44116658757954	75.111952630647	74.21254037000443	77.61726640009283	76.60052482865886	81.51310709318946	80.33749711077165	0.07226111668166783	0.06952138028635185	21.440764114873673	19.36723066767445	21.184026215756603	19.13532185665281
0.3946601491581577	65.21867679903177	64.87721480315362	72.23820267344183	71.48927247123333	75.16253028902548	74.26251239690141	77.66953104639526	76.65210483814982	81.56799505789296	80.39159346241355	0.07226111670360386	0.06952138030724514	21.353428854101367	19.404563147440058	21.097736733359852	19.172207307210556
0.3970381750905084	65.26264757418555	64.92095536309687	72.28690605304624	71.5374709182111	75.2132052668544	74.31258057791945	77.72189625821363	76.70378409580678	81.62298863583554	80.44579390410362	0.07226111672656681	0.0695213803291169	21.266302672724123	19.441833506649346	21.011653826784823	19.209031381076784
0.39943052982536675	65.30670265210836	64.96477978444192	72.33570280912603	71.58576177358708	75.26397740124834	74.36274475212356	77.77436186723016	76.75556243551684	81.67808765025184	80.50009826162578	0.07226111675057337	0.06952138035198227	21.179385927498515	19.479041121123373	20.92577784851528	19.245793461535868
0.4018372997009759	65.35084189004671	65.00868792518297	72.38459278356574	71.63414488088507	75.31484652769187	74.41300475696832	77.82692770344269	76.8074396895048	81.73329192260756	80.55450635902062	0.07226111677564012	0.06952138037585806	21.092678967861502	19.51618536551723	20.84010914380815	19.28249293074441
0.40425857157581063	65.3950651438302	65.05267964190462	72.43357581668042	71.6826200820758	75.3658124800366	74.46336042829488	77.87959359516172	76.8594156883302	81.78860127259631	80.60901801858219	0.0722611168017844	0.0695213804007602	21.006182135899508	19.553265613305484	20.754648050655305	19.319129169674852
0.4066944328317112	65.4393722678685	65.09675478977904	72.48265174721251	71.7311872175736	75.41687509049783	74.51381160032768	77.93235936900686	76.91149026088378	81.84401551813598	80.66363306085442	0.07226111682902364	0.0695213804267046	20.919895766444824	19.590281236769442	20.669394899872714	19.355701558124565
0.4091449713770379	65.48376311514903	65.14091322256357	72.5318204123291	71.7798461262338	75.46803418965179	74.56435810567173	77.9852248499039	76.96366323438478	81.8995344753657	80.71835130462811	0.07226111685737506	0.0695213804537086	20.83382018708653	19.627231607033536	20.58435001512953	19.392209474748597
0.411610275649843	65.52823753723398	65.18515479259784	72.58108164761875	71.82859664534959	75.51928960643232	74.61499977530929	78.03818986108155	77.0159344343775	81.95515795864229	80.7731725669375	0.0722611168868569	0.0695213804817894	20.747955718210505	19.664116094023484	20.499513712980843	19.42865229702329
0.41409043462106226	65.57279538425787	65.22947935080123	72.63043528708874	71.87743861064926	75.57064116812793	74.66573643859701	78.09125422406828	77.0683036847283	82.01088578053705	80.82809666305704	0.07226111691748682	0.06952138051096386	20.66230267300307	19.700934066451737	20.41488630285312	19.465029401208085
0.41658553779772634	65.6174365049246	65.27388674667002	72.67988116316171	71.92637185629292	75.62208870037841	74.71656792326252	78.14441775868889	77.1207708076222	82.06671775183206	80.88312340649775	0.07226111694928408	0.06952138054124986	20.576861357460075	19.737684891773824	20.33046808708059	19.50134016233642
0.41909567522619073	65.66216074650458	65.31837682827448	72.72941910667272	71.97539621486946	75.67363202717166	74.7674940554014	78.1976802830612	77.17333562355952	82.12265368151681	80.93825260900394	0.07226111698226703	0.06952138057266544	20.491632070543346	19.774367936315684	20.246259361056218	19.537583954335787
0.4216209374953856	65.70696795483254	65.36294944225676	72.77904894686655	72.02451151739413	75.72527097084098	74.81851465947446	78.25104161359326	77.22599795135332	82.17869337678513	80.99348408055012	0.07226111701645505	0.06952138060522847	20.406615104087905	19.810982565122686	20.16226041310256	19.573760149840382
0.42416141574008476	65.7518579743039	65.40760443382726	72.82877051139391	72.07371759330451	75.77700535206108	74.86962955830367	78.30450156497916	77.2787576081251	82.23483664303102	81.04881762933698	0.07226111705186715	0.06952138063895781	20.321810742811067	19.84752814195781	20.078471524542692	19.60986812023657
0.4267172016441951	65.79683064787264	65.4523416467624	72.8785836263089	72.12301427045819	75.8288349898454	74.92083857306977	78.35805995019643	77.33161440930229	82.29108328384565	81.10425306178834	0.0722611170885234	0.0695213806738721	20.237219264538	19.88400402944535	19.99489296986758	19.645907235782943
0.42928838744406506	65.84188581704821	65.49716092340175	72.92848811606571	72.17240137512943	75.88075970154283	74.97214152330875	78.41171658050246	77.38456816861468	82.34743310101375	81.15979018254762	0.07226111712644415	0.06952138070999074	20.152840940021633	19.920409588894472	19.91152501659235	19.68187686543024
0.43187506593181346	65.88702332189264	65.54206210464497	72.9784838035154	72.22187873200596	75.93277930283412	75.02353822690853	78.4654712654309	77.43761869809096	82.40388589450987	81.21542879447424	0.07226111716564954	0.06952138074733295	20.068676033111842	19.956744180379246	19.828367925403654	19.717776376921393
0.4344773304586784	65.93224300101795	65.58704502994931	73.02857050990295	72.27144616418612	75.98489360772905	75.07502850010599	78.5193238127887	77.4907658080557	82.46044146249511	81.27116869864025	0.07226111720616057	0.0695213807859189	19.984724800713593	19.993007162689537	19.745421950136006	19.753605136726037
0.4370952749383861	65.97754469158285	65.63210953732636	73.07874805486371	72.32110349317529	76.03710242856256	75.12661215748334	78.57327402865214	77.54400930712549	82.51709960131316	81.32700969432653	0.07226111724799845	0.06952138082576846	19.900987492876084	20.02919789337102	19.66268733783545	19.789362510078718
0.4397289938505404	66.02292822929041	65.67725546333963	73.12901625642078	72.37085053888326	76.0894055759921	75.17828901196522	78.62732171736405	77.59734900220614	82.57386010548719	81.38295157901969	0.07226111729118448	0.06952138086690221	19.817464352778188	20.065315728659698	19.580164328777755	19.825047860927953
0.4423785822440318	66.06839344838443	65.7224826431011	73.17937493098098	72.42068711962042	76.14180285899347	75.23005887481496	78.68146668152954	77.65078469848858	82.63072276771545	81.43899414840776	0.07226111733574063	0.06952138090934092	19.73415561677939	20.101360023500092	19.497853156493875	19.86066055194169
0.4450441357404687	66.11394018164724	65.76779091026889	73.22982389333244	72.47061305209515	76.19429408485823	75.28192155563163	78.73570872201333	77.70431619944604	82.6876873788685	81.4951371963774	0.07226111738168925	0.06952138095310581	19.651061514518005	20.137330131588897	19.415754047857263	19.896199944550972
0.44772575053762753	66.15956826039628	65.81318009704387	73.28036295664074	72.52062815141016	76.24687905918978	75.33387686234647	78.79004763793567	77.75794330683027	82.74475372798489	81.55138051500968	0.07226111742905317	0.06952138099821903	19.56818226885116	20.17322540528039	19.3338672230675	19.93166539886988
0.4504235234129248	66.20527751448147	65.8586500341671	73.3309919324461	72.57073223105961	76.29955758590027	75.38592460121968	78.8444832266692	77.81166582066814	82.8019216022678	81.60772389457686	0.07226111747785498	0.0695213810447015	19.48551809593482	20.20904519562646	19.25219289569759	19.967056273721028
0.4531375517269096	66.2510677722818	65.90420055091647	73.38171063065958	72.62092510292543	76.35232946720691	75.43806457683685	78.89901528383504	77.86548353925808	82.85919078708106	81.66416712353826	0.07226111752811842	0.06952138109257627	19.403069205262	20.244788852360216	19.17073127272488	20.00237192662462
0.4558679334267773	66.29693886070284	65.9498314751041	73.43251885956026	72.67120657727445	76.40519450362878	75.49029659210571	78.9536436032996	77.91939625916672	82.91656106594571	81.72070998853704	0.07226111757986711	0.06952138114186576	19.320835799682754	20.28045572388328	19.08948255456926	20.037611713787555
0.45861476704990445	66.3428906051733	65.99554263307304	73.48341642579146	72.72157646275478	76.45815249398305	75.54262044825253	79.00836797717062	77.97340377522512	82.97403222053586	81.77735227439611	0.07226111763312555	0.06952138119259306	19.238818075464224	20.316045157274857	19.00844693514955	20.072774990099788
0.4613781517274047	66.38892282964234	66.04133384969448	73.53440313435783	72.77203456639275	76.51120323538187	75.59503594481893	79.06318819579397	78.0275058805255	83.03160403067535	81.83409376411468	0.07226111768791796	0.0695213812447819	19.157016222339735	20.351556498308128	18.92762460193262	20.107861109176156
0.4641581871877068	66.43503535657638	66.08720494836473	73.58547878862171	72.82258069358949	76.56434652322866	75.64754287965832	79.11810404774982	78.08170236641747	83.08927627433371	81.89093423886452	0.07226111774426992	0.06952138129845549	19.075430423468788	20.386989091353826	18.847015735875175	20.142869423234515
0.4669549737601532	66.48122800695596	66.1331557510019	73.63664319029974	72.87321464811741	76.61758215121453	75.7001410489322	79.17311531984888	78.13599302250448	83.14704872762219	81.94787347798582	0.07226111780220638	0.06952138135363888	18.994060855513453	20.42234227940935	18.766620511532892	20.17779928314485
0.46976861237862133	66.52750060027269	66.17918607804303	73.68789613945941	72.92393623211697	76.67090991131468	75.75283024710683	79.22822179712881	78.19037763664004	83.20492116479008	82.00491125898375	0.07226111786175356	0.06952138141035598	18.91290768876752	20.45761540420608	18.686439097160473	20.212650038520223
0.4725992045851658	66.5738529545265	66.22529574844133	73.73923743451608	72.97474524609356	76.72432959378536	75.80561026695001	79.28342326285097	78.2448559949247	83.26289335822116	82.06204735752478	0.07226111792293805	0.06952138146863286	18.831971087041893	20.492807806029305	18.606471654593406	20.24742103753124
0.4754468525336833	66.62028488622182	66.27148457966226	73.79066687222874	73.0256414889134	76.77784098715938	75.8584808995268	79.3387194984958	78.2994278817014	83.32096507842897	82.11928154743221	0.07226111798578633	0.06952138152849445	18.7512512077883	20.527918823800064	18.52671833941713	20.28211162703883
0.47831165899359906	66.66679621036533	66.31775238768145	73.84218424769745	73.07662475780099	76.83144387824352	75.91144193419687	79.39411028376016	78.35409307955287	83.37913609405395	82.17661360068321	0.07226111805032545	0.06952138158996646	18.670748202153845	20.562947795104265	18.44717930095794	20.31672115254878
0.4811937273535759	66.71338674046206	66.36409898698072	73.89378935435914	73.12769484833491	76.88513805211414	75.96449315861018	79.44959539655282	78.40885136929714	83.43740617185873	82.23404328740418	0.07226111811658391	0.0695213816530761	18.590462214908257	20.597894056047153	18.367854682242978	20.35124895810077
0.4840931616252451	66.7600562885126	66.4105241905453	73.94548198398441	73.17885155444469	76.9389232921138	76.01763435870363	79.5051746129909	78.46370252998405	83.49577507672436	82.29157037586714	0.07226111818458937	0.06952138171784963	18.5103933845985	20.63275694138065	18.288744620180296	20.38569438644481
0.4870100664469608	66.80680466500985	66.45702780986073	73.997261926674	73.23009466840736	76.99279937984763	76.0708653186976	79.56084770739618	78.51864633889173	83.55424257164654	82.3491946324859	0.07226111825437032	0.06952138178431479	18.43054184358516	20.667535784501524	18.209849245547957	20.42005677895213
0.4899445470875755	66.85363167893603	66.50360965490968	74.0491289708554	73.28142398084405	77.04676609517983	76.12418582109234	79.6166144522915	78.57368257152281	83.61280841773163	82.40691582181229	0.07226111832595664	0.06952138185249906	18.35090771801515	20.702229917358636	18.131168682966745	20.454335475556945
0.49289670945023945	66.90053713775909	66.55026953416856	74.10108290327904	73.33283928071617	77.10082321622968	76.17759564666399	79.67247461839652	78.6288110016004	83.6714723741924	82.46473370653173	0.072261118399378	0.06952138192243075	18.27149112783991	20.736838670432917	18.052703050951095	20.488529814758294
0.4958666600762229	66.94752084742973	66.59700725460439	74.1531235090148	73.384340355322	77.15497051936786	76.23109457446111	79.72842797462401	78.68403140106444	83.73023419834416	82.52264804745953	0.07226111847466345	0.06952138199413901	18.192292186937266	20.7713613728356	17.974452462014597	20.522639133705525
0.4988545061487607	66.99458261237815	66.64382262167176	74.2052505714485	73.43592699029325	77.20920777921295	76.28468238180109	79.78447428807625	78.73934354006799	83.78909364560069	82.58065860353699	0.07226111855184515	0.06952138206765283	18.113311003138733	20.8057973522682	17.896417022715468	20.556662768163733
0.5018603554969207	67.0417222355109	66.69071543930957	74.25746387227848	73.4875989695917	77.26353476862757	76.33835884426652	79.84061332404109	78.79474718697355	83.84805046947038	82.63876513182753	0.07226111863095365	0.06952138214300176	18.034547678169474	20.840145934909742	17.81859683354378	20.59060005236097
0.5048843165994948	67.08893951820717	66.7376855099373	74.30976319151128	73.53935607550478	77.31795125871432	76.39212373570084	79.89684484598747	78.85024210834851	83.90710442155148	82.69696738751185	0.0722611187120208	0.06952138222021643	17.956002307793824	20.874406445544082	17.74099198912336	20.62445031918105
0.5079264985889148	67.13623426031612	66.7847326344525	74.36214830745897	73.5911980886431	77.37245701881257	76.44597682820559	79.95316861556255	78.90582806896231	83.96625525152899	82.75526512388507	0.07226111879507928	0.06952138229932749	17.877674981860764	20.908578207550818	17.663602578233622	20.658212900105354
0.5109870112551897	67.18360626015323	66.831856612227	74.41461899673486	73.64312478793603	77.42705181649433	76.49991789213591	80.00958439258699	78.96150483178185	84.02550270716982	82.81365809235184	0.0722611188801616	0.0695213823803665	17.799565784207516	20.94266054273976	17.586428683693157	20.691887125052745
0.5140659650498691	67.23105531449681	66.87905724110362	74.46717503424983	73.69513595062824	77.48173541756019	76.5539466960969	80.0660919350511	79.01727215796765	84.0848465343186	82.87214604242236	0.0722611189673012	0.06952138246336502	17.72167479284144	20.976652771538284	17.509470382590735	20.72547232260331
0.5171634710900281	67.27858121858526	66.92633431739323	74.51981619320912	73.74723135227643	77.53650758603614	76.60806300694021	80.12269099911141	79.07312980687045	84.14428647689421	82.93072872170869	0.07226111905653244	0.06952138254835567	17.644002079941856	21.010554212891293	17.43272774623074	20.758967819847385
0.5202796411622786	67.32618376611306	66.97368763587095	74.57254224510801	73.79941076674508	77.59136808416905	76.66226658975972	80.17938133908591	79.12907753602661	84.20382227688478	82.98940587592014	0.07226111914788957	0.06952138263537135	17.566547711832754	21.044364184224833	17.35620084014954	20.79237294239101
0.5234145877268029	67.37386274922795	67.02111698977319	74.62535295972867	73.85167396620328	77.64631667242325	76.71655720788812	80.23616270745082	79.18511510115468	84.26345367434413	83.04817724885953	0.07226111924140853	0.0695213827244454	17.489311749099215	21.078082001513394	17.279889724200984	20.825687014392315
0.5265684239214125	67.42161795852714	67.06862217079404	74.67824810513596	73.90402072112063	77.70135310947639	76.77093462289274	80.29303485483585	79.24124225615112	84.32318040738714	83.10704258241864	0.07226111933712405	0.06952138281561261	17.41229424660196	21.111706979243536	17.203794452590955	20.85890935855241
0.5297412635656308	67.4694491830543	67.11620296908217	74.7312274476741	73.95645080026398	77.7564771522158	76.82539859457212	80.34999753002091	79.29745875308664	84.38300221218581	83.16600161657456	0.0722611194350733	0.06952138290890714	17.33549525350645	21.145238430388417	17.127915073899203	20.892039296069925
0.5329332211648017	67.51735621029582	67.16385917323707	74.78429075196247	74.00896397069319	77.81168855573421	76.87994888095167	80.4070504799314	79.3537643422018	84.44291882296474	83.22505408938493	0.07226111953529334	0.06952138300436458	17.25891481331928	21.17867566642417	17.052251631110266	20.925076146673746
0.5361444119142209	67.56533882617772	67.21159057030614	74.83743778089234	74.0615599977579	77.86698707332629	76.93458523828025	80.4641934496347	79.41015877190344	84.50292997199726	83.28419973698426	0.0722611196378219	0.06952138310202065	17.182552963966373	21.212017997342627	16.976804161698965	20.958019228608464
0.5393749517032939	67.61339681506198	67.25939694578085	74.89066829562263	74.11423864509345	77.92237245648428	76.9893074210259	80.5214261823357	79.46664178876038	84.56303538960071	83.34343829357935	0.07226111974269732	0.0695213832019118	17.10640973772206	21.24526473152946	16.901572697543088	20.990867858541606
0.5426249571197181	67.66152995974299	67.30727808359335	74.94398205557611	74.16699967461692	77.97784445489405	77.04411518187185	80.57874841937263	79.52321313749918	84.62323480413214	83.40276949144499	0.07226111984995842	0.06952138330407565	17.030485161421893	21.2784151759588	16.826557265170777	21.02362135175099
0.5458945454536906	67.7097380414447	67.35523376611354	74.99737881843616	74.21984284652412	78.03340281643163	77.09900827171329	80.63615990021366	79.57987256100085	84.68352794198472	83.46219306092033	0.07226111995964536	0.06952138340854988	16.954779256357142	21.31146863603135	16.75175788561137	21.056279021966475
0.5491838347021408	67.75802083981633	67.4032637741449	75.0508583401421	74.27276791928487	78.08904728715851	77.15398643965247	80.69366036245175	79.6366198002958	84.74391452758238	83.5217087304037	0.07226112007179773	0.06952138351537253	16.8792920383421	21.34442441558167	16.677174574482706	21.08884018133358
0.5524929435729888	67.80637813292945	67.45136788692149	75.10442037488588	74.32577464963971	78.14477761131809	77.20904943299541	80.75124954180134	79.69345459456041	84.80439428337608	83.581316226349	0.07226112018645772	0.06952138362458338	16.804023517823225	21.377281816956383	16.602807342122105	21.12130414056992
0.55582199148943	67.85480969727439	67.49954588210439	75.15806467510815	74.37886279259605	78.20059353133155	77.2641969972477	80.80892717209379	79.75037668111275	84.86496692983943	83.6410152732612	0.07226112030366605	0.06952138373622192	16.728973699846392	21.410040140950514	16.528656193504503	21.15367020884696
0.5591710985942444	67.90331530775666	67.54779753577823	75.21179099149428	74.43203210142427	78.25649478779386	77.31942887611059	80.8666929852734	79.80738579540855	84.92563218546417	83.70080559369205	0.07226112042346611	0.06952138385032879	16.65414258412966	21.442698686798394	16.454721128351594	21.185937693775486
0.5625403857541326	67.9518947376934	67.59612262244758	75.26559907297047	74.48528232765374	78.3124811194696	77.37474481147683	80.92454671139306	79.86448167103681	84.98638976675575	83.7606869082356	0.072261120545901	0.06952138396694515	16.57953016506508	21.475256752173664	16.381002141122735	21.218105901447416
0.565929974564078	68.00054775880994	67.64452091503355	75.31948866669991	74.53861322106914	78.368552263289	77.43014454342686	80.98248807861016	79.92166403971596	85.04723938822909	83.8206589355241	0.0722611206710147	0.06952138408611296	16.505136431782375	21.507713633163803	16.30749922108589	21.250174136390342
0.569339987351735	68.04927414123611	67.69299218487005	75.37345951807863	74.59202452970634	78.42470795434369	77.48562781022446	81.04051681318211	79.97893263128933	85.10818076240373	83.88072139222321	0.07226112079885146	0.06952138420787463	16.430961368205317	21.540068624326523	16.23421235234855	21.28214170159481
0.5727705471818436	68.09807365350292	67.74153620170064	75.42751137073195	74.64551599984884	78.4809479258829	77.54119434831311	81.09863263946265	80.03628717372148	85.16921359980005	83.94087399302823	0.07226112092945776	0.0695213843322741	16.357004953099022	21.57232101867521	16.161141513937764	21.31400789854888
0.5762217778606706	68.14694606253885	67.7901527336747	75.48164396651029	74.69908737602364	78.53727190930917	77.59684389231174	81.15683527989715	80.0937273930936	85.23033760893429	84.00111645065932	0.07226112106287932	0.06952138445935505	16.283267160053583	21.604470107602538	16.088286679752855	21.345772027128987
0.5796938039404782	68.1958911336663	67.83884154734397	75.53585704548529	74.7527384009974	78.59367963417428	77.65257617501062	81.21512445501858	80.15125301359954	85.29155249631438	84.06144847585712	0.0722611211991635	0.06952138458916239	16.209747957540458	21.636515180904098	16.01564781864363	21.377433385629047
0.5831867507240184	68.2449086305978	67.88760240765878	75.59015034594559	74.80646881577228	78.65017082817492	77.70839092736719	81.27349988344295	80.20886375754134	85.35285796643507	84.1218697773783	0.0722611213383584	0.06952138472174252	16.136447308988863	21.668455526829348	15.94322489447768	21.408991270827755
0.5867007442690553	68.2939983154329	67.93643507796486	75.64452360439331	74.86027835958248	78.70674521714896	77.76428787850232	81.33196128186547	80.26655934532536	85.41425372177399	84.18238006199138	0.07226112148051267	0.06952138485714122	16.06336517282034	21.70029043204704	15.871017866182228	21.440444977944935
0.5902359113929144	68.34315994865412	67.98533931999948	75.69897655553976	74.91416676988986	78.76340252507097	77.82026675569591	81.390508365056	80.32433949545779	85.47573946278675	84.2429790344721	0.07226112162567606	0.06952138499540603	15.990501502410552	21.73201918157065	15.799026687687729	21.47179380054513
0.5937923796770596	68.39239328912339	68.03431489388774	75.75350893230129	74.96813378238004	78.820142474048	77.87632728438267	81.44914084585453	80.38220392454035	85.53731488790237	84.30366639759879	0.07226112177389889	0.06952138513658503	15.917856246234805	21.76364105886387	15.72725130807521	21.503037030666746
0.597370277471697	68.44169809407866	68.08336155813934	75.80812046579565	75.02217913095866	78.87696478431577	77.93246918814839	81.50785843516742	80.44015234726633	85.59897969351911	84.36444185214832	0.0722611219252332	0.06952138528072728	15.845429347842583	21.79515534577149	15.655691671583554	21.534173958767497
0.6009697339004076	68.49107411912993	68.13247906964453	75.86281088533761	75.07630254774706	78.93386917423399	77.98869218872537	81.56666084196242	80.49818447641591	85.66073357399945	84.42530509689114	0.07226112207973062	0.06952138542788235	15.77322074589938	21.826561322512134	15.584347717620403	21.565203873691644
0.6045908788648067	68.54052111825595	68.18166718367087	75.91757991843527	75.13050376307861	78.99085536028262	78.04499600598864	81.62554777326497	80.55630002285234	85.72257622166607	84.48625582858733	0.0722611222374448	0.06952138557810157	15.701230374268562	21.857858267741904	15.513219380813098	21.59612606270639
0.6082338430492322	68.59003884380022	68.23092565385925	75.97242729078559	75.18478250549441	79.04792305705735	78.10138035795141	81.68451893415326	80.61449869551714	85.78450732679673	84.54729374198152	0.07226112239842966	0.06952138573143589	15.62945816199499	21.889045458441615	15.442306591077795	21.626939811474585
0.611898757925461	68.63962704646761	68.28025423222054	76.02735272627075	75.23913850173956	79.10507197726548	78.1578449607614	81.74357402775432	80.67278020142628	85.84652657762014	84.60841852979888	0.07226112256274027	0.06952138588793792	15.557904033377781	21.920122170007744	15.371609273624927	21.657644404072926
0.6155857557574533	68.68928547532049	68.32965266913168	76.08235594695377	75.29357147675881	79.16230183172172	78.21438952869609	81.80271275523936	80.73114424566545	85.90863366031103	84.66962988274021	0.07226112273043253	0.06952138604766124	15.486567907999415	21.951087676205134	15.301127348982845	21.688239122942832
0.6192949696061266	68.73901387777516	68.3791207133322	76.13743667307462	75.34808115369285	79.2196123293439	78.27101377415899	81.86193481581958	80.78959053138604	85.97082825898586	84.73092748947765	0.07226112290156385	0.06952138621065998	15.415449700758472	21.981941249146985	15.230860733072404	21.718723248925016
0.6230265333341571	68.788811999598	68.42865811192031	76.19259462304589	75.40266725387389	79.27700317714861	78.32771740767505	81.9212399067415	80.84811875980051	86.0331100556978	84.79231103664986	0.07226112307619216	0.06952138637698954	15.34454932189874	22.01268215932396	15.160809337226965	21.749096061244927
0.6267805816108112	68.83867958490188	68.47826461034954	76.247829513449	75.45732949682198	79.33447408024712	78.38450013788677	81.98062772328288	80.90672863017834	86.09547873043245	84.85378020885786	0.07226112325437649	0.06952138654670593	15.273866677120168	22.043309675613273	15.090973068254243	21.779356837536398
0.6305572499168048	68.88861637614256	68.52793995242479	76.30314105902993	75.51206760024074	79.39202474184107	78.44136167154984	82.04009795874812	80.96541983984147	86.15793396110314	84.91533468866007	0.07226112343617698	0.06952138671986653	15.203401667517028	22.07382306526233	15.02135182845268	21.80950485383073
0.634356674549194	68.93862211411484	68.57768388029885	76.35852897269517	75.56688128001345	79.44965486321819	78.49830171352905	82.09965030446396	81.02419208416022	86.22047542354629	84.97697415656816	0.07226112362165453	0.06952138689652969	15.133154189643392	22.104221593799593	14.951945515607804	21.839539384442105
0.6381789926262927	68.98869653794856	68.62749613446825	76.41399296550726	75.62177025019841	79.50736414374768	78.5553199667935	82.15928444977463	81.08304505654814	86.28310279151636	85.03869829104168	0.07226112381087116	0.06952138707675427	15.063124135604085	22.134504525178272	14.882754023114103	21.869459702136737
0.642024342092622	69.03883938510553	68.67737645377022	76.46953274668137	75.67673422302586	79.56515228087662	78.6124161324133	82.21900008203822	81.14197844845887	86.34581573668201	85.1005067684846	0.07226112400389048	0.06952138726060085	14.993311393065596	22.164671121719948	14.813777239985939	21.899265078072858
0.6458928617238878	69.08905039137522	68.72732457537843	76.52514802358043	75.73177290889295	79.62301897012496	78.66958990955447	82.27879688662145	81.20099194938064	86.40861392862065	85.16239926323976	0.07226112420077699	0.06952138744813066	14.923715845239713	22.194720644014524	14.7450150508339	21.92895478169885
0.6497846911319898	69.13932929087122	68.77734023479948	76.58083850171138	75.78688601636011	79.68096390508163	78.72684099547511	82.33867454689556	81.2600852468324	86.4714970348141	85.22437544758463	0.07226112440159592	0.0695213876394058	14.85433737099629	22.224652351045734	14.676467335977577	21.958528080867836
0.6536999707700591	69.18967581602737	68.82742316586905	76.6366038847209	75.84207325214673	79.7389867773999	78.78416908552092	82.39863274423178	81.3192580263593	86.53446472064387	85.28643499172662	0.0722611246064138	0.0695213878344903	14.785175844870537	22.254465500138394	14.608133971454663	21.987984241803133
0.6576388419375281	69.24008969759429	68.87757310074832	76.6924438743913	75.89733432112726	79.79708727679346	78.84157387312113	82.45867115799696	81.3785099715283	86.59751664938649	85.34857756379859	0.07226112481529873	0.0695213880334484	14.716231137117575	22.284159346978413	14.54001482907006	22.01732252909096
0.661601446785229	69.29057066463533	68.92778976992017	76.74835817063637	75.95266892632692	79.85526509103177	78.89905504978408	82.518789465549	81.43784076392379	86.66065248220882	85.41080282985406	0.07226112502831945	0.06952138823634589	14.647503113719722	22.313733145563674	14.47210977641771	22.046542205676815
0.6655879283205246	69.34111844452295	68.97807290218542	76.80434647149715	76.0080767689177	79.9135199059359	78.9566123050931	82.57898734223245	81.49725008314313	86.72387187816334	85.47311045386279	0.07226112524554637	0.06952138844324943	14.578991636431965	22.343186148216773	14.404418676911519	22.07564253284363
0.6695984304124688	69.39173276293484	69.028422224659	76.86040847313777	76.06355754821405	79.97185140537393	79.0142453267019	82.63926446137383	81.55673760679214	86.78717449418322	85.53550009770574	0.0722611254670507	0.0695213886542271	14.510696562825615	22.37251760557774	14.336941389819913	22.10462277019724
0.6736330977969988	69.44241334385008	69.07883746276615	76.91654386984108	76.1191109616687	80.0302592712568	79.07195380033042	82.6996204942772	81.61630301048065	86.85055998507785	85.59797142117061	0.07226112569290571	0.0695213888693488	14.442617746344695	22.401726766667707	14.269677770342241	22.13348217573366
0.6776920760821589	69.4931599095456	69.12931834023888	76.97275235400487	76.17473670486888	80.08874318353396	79.12973740976064	82.76005511021981	81.67594596781825	86.91402800352805	85.6605240819474	0.07226112592318462	0.06952138908868413	14.374755036347779	22.430812878843426	14.202627669641515	22.16222000585367
0.6817755117533548	69.54397218059236	69.17986457911223	77.02903361613754	76.23043447153195	80.14730282018914	79.1875958368324	82.82056797644768	81.73566615040987	86.97757820008148	85.72315773562366	0.07226112615796283	0.06952138931230539	14.3071082780898	22.459775187764535	14.135790934833494	22.19083551523181
0.6858835521786408	69.59484987585131	69.23047589972012	77.08538734485357	76.28620395350113	80.2059378572356	79.24552876143859	82.88115875817064	81.79546322785095	87.04121022314762	85.7858720356795	0.07226112639731719	0.0695213895402848	14.239677312783897	22.488612937371727	14.069167409024885	22.219327956872803
0.6900163456140378	69.64579271246967	69.28115202069179	77.14181322686969	76.34204484074141	80.26464796871196	79.30353586152123	82.9418271185582	81.85533686772327	87.10492371899313	85.84866663348322	0.07226112664132554	0.06952138977269684	14.172461977706917	22.517325370023173	14.002756931442491	22.24769658220248
0.6941740412088835	69.69680040587751	69.33189265894833	77.1983109470007	76.39795682133571	80.32343282667817	79.3616168130672	83.00257271873507	81.91528673559078	87.16871833173742	85.91154117828683	0.07226112689006695	0.06952139000961761	14.10546210612847	22.545911726349004	13.936559337354993	22.275940640947738
0.6983567890112157	69.74787266978333	69.3826975296983	77.2548801881549	76.45393958148014	80.38229210121042	79.41977129010355	83.06339521777626	81.97531249499438	87.23259370334732	85.97449531722073	0.0722611271436224	0.06952139025112322	14.038677527394611	22.57437124527496	13.870574458158444	22.30405938115109
0.702564739973187	69.79900921617075	69.43356634643439	77.31152063133027	76.50999280548031	80.44122546039743	79.47799896469353	83.12429427270297	82.03541380744815	87.29654947363284	86.03752869528971	0.07226112740207354	0.06952139049729218	13.972108067006047	22.602703164102422	13.80480212142902	22.332052049239792
0.7067980459565127	69.85020975529442	69.48449882092945	77.36823195560997	76.56611617574693	80.50023257033564	79.53629950693202	83.1852695384778	82.09559033243454	87.36058528024218	86.10064095536782	0.07226112766550448	0.06952139074820408	13.905753546610867	22.630906718455662	13.73924215095576	22.359917889993085
0.7110568597379514	69.90147399567653	69.53549466323292	77.42501383815852	76.62230937279188	80.55931309512523	79.59467258494153	83.24632066800051	82.15584172740014	87.42470075865717	86.16383173819409	0.07226112793399976	0.06952139100393956	13.83961378402455	22.65898114224001	13.673894366735112	22.387656146496738
0.7153413350148182	69.95280164410255	69.58655358166665	77.481865954217	76.67857207522363	80.61846669686524	79.65311786486743	83.30744731210301	82.2161676477509	87.48889554218813	86.22710068236726	0.07226112820764588	0.06952139126458139	13.773688593295446	22.686925667696414	13.608758585052783	22.415266060188515
0.7196516264105322	70.00419240561783	69.63767528282153	77.53878797709943	76.73490395974355	80.67769303564963	79.71163501087402	83.36864911954541	82.27656774684796	87.55316926196966	86.29044742434179	0.07226112848653092	0.06952139153021306	13.707977784746618	22.71473952539236	13.543834618498295	22.442746870854535
0.7239878894801961	70.05564598352353	69.68885947155337	77.59577957818811	76.79130470114129	80.73699176956258	79.77022368513987	83.42992573701103	82.33704167600293	87.61752154695533	86.35387159842257	0.07226112877074471	0.06952139180092004	13.642481164984929	22.7424219441873	13.479122275984992	22.47009781656925
0.7283502807162107	70.10716207937293	69.74010585097928	77.65284042692961	76.84777397229087	80.79636255467427	79.82888354785364	83.49127680910202	82.39758908447354	87.68195202391328	86.41737283676049	0.07226112906037792	0.06952139207678909	13.577198536986543	22.769972151329057	13.414621362855542	22.49731813384642
0.7327389575539218	70.15874039296774	69.79141412247401	77.70997019083075	76.9043114441467	80.85580504503667	79.88761425720999	83.55270197833515	82.45820961945944	87.74646031742158	86.48095076934808	0.07226112935552376	0.06952139235790848	13.512129700082369	22.7973893723356	13.350331680843738	22.524407057486314
0.7371540783773028	70.21038062235395	69.84278398566582	77.76716853545389	76.96091678573886	80.91531889267873	79.94641546940478	83.61420088513665	82.51890292609714	87.81104604986302	86.54460502401412	0.07226112965627583	0.06952139264436819	13.447274449981705	22.824672831018688	13.286253028110877	22.551363820592087
0.74159580252467	70.26208246381836	69.89421513843297	77.82443512441317	77.01758966416944	80.97490374760227	80.00528683863105	83.67577316783829	82.57966864745603	87.8757088414207	86.60833522641954	0.07226112996273094	0.06952139293625921	13.382632578892299	22.85182174957299	13.222385199340351	22.578187654668
0.746064290294433	70.31384561188459	69.94570727689985	77.88176961937006	77.07432974460812	81.03455925777766	80.06422801707464	83.73741846267241	82.64050642453381	87.94044831007322	86.67214100005252	0.07226113027498604	0.0695213932336753	13.318203875458494	22.878835348483335	13.158727985717633	22.60487778953575
0.7505597029508803	70.36566975930931	69.99726009543315	77.93917168002922	77.13113669028803	81.09428506913925	80.12323865490983	83.7991364037677	82.70141589625182	88.0052640715899	86.73602196622379	0.07226113059314113	0.06952139353671082	13.253988124864918	22.905712846551978	13.095281174995762	22.63143345336357
0.7550822027299987	70.41755459707852	70.04887328663814	77.99664096413434	77.18801016250173	81.15408082558112	80.18231840029503	83.8609266231446	82.76239669945087	88.07015573952603	86.799977744062	0.07226113091729737	0.06952139384546203	13.1899851088383	22.932453460920442	13.032044551518993	22.657853872657142
0.7596319528453285	70.46949981440363	70.10054654135493	78.05417712746387	77.24494982059686	81.21394616895269	80.24146689936848	83.92278875071061	82.82344846888661	88.13512292521814	86.86400795050912	0.0722611312475572	0.06952139416002696	13.12619460568203	22.959056407042226	12.969017896244623	22.684138272270502
0.7642091174938536	70.52150509871767	70.15227954865445	78.11177982382677	77.30195532197202	81.27388073905428	80.30068379624386	83.98472241425598	82.88457083722503	88.20016523777927	86.92811220031551	0.07226113158402576	0.06952139448050557	13.06261639035256	22.985520898722825	12.906200986821204	22.710285875422414
0.7688138618619275	70.5735701356717	70.20407199583514	78.16944870505857	77.35902632207284	81.33388417363295	80.35996873300618	84.04672723944931	82.94576343503829	88.26528228409434	86.9922901060357	0.07226113192680958	0.06952139480699941	12.999250234428473	23.011846148054246	12.843593597563085	22.736295903639984
0.7734463521312342	70.62569460913062	70.2559235684186	78.2271834210167	77.41616247438745	81.39395610837775	80.41932134970709	84.10880284983251	83.00702589079982	88.33047366881503	87.05654127802316	0.07226113227601705	0.06952139513961142	12.936095906203263	23.038031365491406	12.781195499541354	22.76216757684233
0.7781067554847866	70.67787820116993	70.30783395014642	78.28498361957698	77.47336343044276	81.45409617691594	80.47874128436115	84.17094886681713	83.06835783088046	88.39573899435577	87.12086532442632	0.07226113263175868	0.0695213954784471	12.873153170685327	23.06407575981939	12.719006460578385	22.787900113287833
0.7827952401129585	70.73012059207136	70.35980282297585	78.34284894662868	77.53062883979989	81.51430401080798	80.53822817294088	84.23316490967898	83.12975887954342	88.46107786088814	87.18526185118321	0.07226113299414667	0.06952139582361357	12.810421789637985	23.08997853812616	12.65702624529149	22.813492729555946
0.7875119752195561	70.78242146031955	70.41182986707653	78.40077904607094	77.5879583500504	81.57457923954372	80.59778164937296	84.29545059555434	83.19122865894029	88.52648986633696	87.24973046201737	0.07226113336329575	0.06952139617521945	12.747901521634049	23.115738905871694	12.595254615134763	22.838944640619957
0.792257131027923	70.83478048259802	70.46391476082633	78.45877355980826	77.6453516068119	81.63492149053776	80.65740134553367	84.357805539435	83.25276678910635	88.59197460637502	87.31427075843284	0.07226113373932128	0.06952139653337532	12.685592122074013	23.14135606684249	12.533691328446366	22.864255059801508
0.7970308787870847	70.88719733378556	70.51605718080799	78.51683212774657	77.70280825372417	81.69533038912532	80.71708689124483	84.42022935416423	83.31437288795644	88.65753167441878	87.37888233970992	0.07226113412234249	0.06952139689819427	12.623493343222435	23.16682922316795	12.472336140461266	22.889423198799705
0.8018333907779276	70.93967168695237	70.56825680180509	78.57495438778886	77.76032793244485	81.75580555855771	80.77683791426938	84.48272165043193	83.37604657128028	88.7231606616234	87.44356480290017	0.07226113451247956	0.06952139726979094	12.561604934226125	23.19215757530401	12.411188803327605	22.914448267638363
0.8066648403194178	70.99220321335625	70.62051329679839	78.63313997583109	77.81791028264536	81.81634661999814	80.83665404030702	84.54528203677026	83.43778745273815	88.78886115687808	87.50831774282193	0.07226113490985536	0.06952139764828207	12.499926641179627	23.217340322067685	12.35024906617582	22.93932947472058
0.8115254017748545	71.04479158243905	70.67282633696217	78.69138852575816	77.87555494200684	81.8769531925174	80.8965348929902	84.60791011954935	83.49959514385651	88.85463274680164	87.57314075205576	0.0722611353145941	0.06952139803378646	12.43845820714705	23.242376660637092	12.28951667515139	22.964066026859655
0.8164152505581643	71.09743646182281	70.7251955916605	78.74969966943966	77.93326154621616	81.93762489308956	80.95648009387975	84.67060550297272	83.56146925402373	88.9204750157376	87.63803342093992	0.072261135726823	0.06952139842642521	12.37719937219299	23.26726578656053	12.22899137342938	22.9886571292227
0.8213345631402307	71.15013751730612	70.77762072844355	78.80807303672593	77.99102972896179	81.99836133658782	81.01648926246072	84.73336778907304	83.62340939048566	88.98638754574982	87.70299533756572	0.07226113614667122	0.06952139882632083	12.316149873393442	23.292006893689177	12.16867290123173	23.01310198531246
0.8262835170552626	71.20289441286008	70.83010141304362	78.86650825544348	78.04885912192937	82.05916213577973	81.07656201613781	84.79619657770725	83.68541515834094	89.05236991661727	87.76802608777264	0.07226113657427033	0.06952139923359914	12.255309444895829	23.316599174251678	12.108560995900007	23.03739979704551
0.8312622909072027	71.25570681062506	70.88263730937197	78.92500495139147	78.10674935479831	82.12002690132358	81.13669797023174	84.8590914665527	83.74748616053729	89.11842170583012	87.83312525514438	0.07226113700975398	0.06952139964838738	12.194677817967204	23.341041818875965	12.048655391914508	23.061549764750453
0.8362710643761712	71.30857437090663	70.93522807951454	78.98356274833722	78.16470005523712	82.18095524176368	81.19689673797447	84.92205205110236	83.80962199786649	89.18454248858463	87.8982924210037	0.07226113745325806	0.06952140007081488	12.134254721002435	23.36533401655288	11.98895582091609	23.08555108710425
0.8413100182249524	71.36149675217214	70.9878733837289	79.0421812680124	78.22271084889988	82.24194676352644	81.25715793050549	84.98507792466081	83.87182226896071	89.2507318377789	87.96352716440845	0.07226113790492172	0.0695214005010142	12.07403987953603	23.389474954612524	11.929462011729811	23.10940296118315
0.8463793343055166	71.41447361104667	71.04057288043987	79.10086013010852	78.28078135942164	82.30300107091568	81.31748115686707	85.0481686783393	83.93408657028745	89.3169893240078	88.02882906214639	0.07226113836488576	0.06952140093911899	12.014033016313988	23.41346381877338	11.870173690423144	23.133104582459055
0.8514791955655843	71.46750460230979	71.0933262262365	79.15959895227341	78.33891120841494	82.3641177661089	81.37786602400072	85.11132390105192	83.99641449614596	89.38331451555887	88.09419768873126	0.07226113883329319	0.06952140138526677	11.954233851337449	23.437299793195052	11.811090580355085	23.156655144872275
0.8566097860552276	71.52058937889163	71.14613307586822	79.21839735010693	78.39710001546567	82.42529644915291	81.43831213674272	85.17454317951116	84.05880563866256	89.44970697840762	88.15963261639816	0.07226113931029055	0.06952140183959546	11.894642101832687	23.460982060345486	11.7522124021325	23.18005384067692
0.861771290933513	71.57372759186917	71.19899308224093	79.27725493715668	78.45534739812867	82.48653671795931	81.49881909781973	85.23782609822318	84.1212595877863	89.51616627621269	88.22513341509865	0.0722611397960261	0.06952140230224768	11.835257482326597	23.484509801119202	11.693538873701982	23.203299860568222
0.8669638964751838	71.62691889046286	71.25190589641383	79.33617132491445	78.51365297192434	82.54783816830084	81.55938650784513	85.30117223948403	84.18377593128496	89.58269197031174	88.29069965249687	0.07226114029065153	0.06952140277336695	11.776079704704898	23.507882194848207	11.635069710393509	23.226392393704373
0.8721877900773816	71.68016292203282	71.30487116759554	79.39514612281191	78.57201635033435	82.60920039380689	81.62001396531463	85.364581183375	84.24635425474061	89.64928361971675	88.35633089396468	0.07226114079432014	0.06952140325309958	11.717108478172122	23.53109841920741	11.57680462490407	23.249330627626478
0.877443160266411	71.73345933207523	71.3578885431405	79.45417893821666	78.63043714479765	82.67062298595931	81.68070106660218	85.42805250775841	84.30899414154547	89.71594078110938	88.42202670257737	0.07226114130718898	0.06952140374159543	11.658343509332553	23.554157650300112	11.51874332735224	23.272113748309494
0.8827301967045416	71.78680776421866	71.41095766854549	79.51326937642825	78.68891496470665	82.7321055340884	81.74144740595592	85.49158578827333	84.37169517289756	89.78266300883666	88.48778663910923	0.07226114182941717	0.06952140423900595	11.599784502228431	23.5770590626762	11.46088552531728	23.294740940171323
0.8880490901968541	71.84020786022079	71.46407818744606	79.57241704067432	78.74744941740332	82.79364762536886	81.80225257549415	85.55518059833142	84.43445692779669	89.84944985490654	88.55361026202911	0.07226114236116722	0.06952140474548561	11.54143115835177	23.59980182930485	11.403230923866431	23.317211386089184
0.8934000326981257	71.89365925996447	71.51724974161297	79.63162153210659	78.80604010817528	82.85524884481555	81.86311616520128	85.61883650911261	84.49727898304025	89.91630086898336	88.61949712749622	0.07226114290260385	0.06952140526119162	11.483283176657096	23.622385121550906	11.345779225559454	23.339524267357774
0.8987832173197573	71.94716160145431	71.57047197094847	79.69088244979677	78.86468664025166	82.91690877527932	81.92403776292355	85.68255308956078	84.56016091321874	89.98321559838328	88.68544678935531	0.07226114345389531	0.06952140578628417	11.425340253630566	23.644808109231235	11.288530130524123	23.361678763745658
0.904198838336744	72.00071452081332	71.62374451348317	79.750199390733	78.92338861479969	82.97862699744321	81.98501695436549	85.74632990637986	84.62310229071214	90.05019358807033	88.75145879913298	0.07226114401521262	0.06952140632092597	11.367602083305428	23.667069960625668	11.231483336457131	23.38367405349163
0.9096470911946843	72.05431765227895	71.67706700537207	79.80957194981556	78.98214563092037	83.04040308981817	82.0460533230854	85.81016652402923	84.68610268568527	90.11723438065141	88.81753270603268	0.07226114458672968	0.06952140686528269	11.310068357282034	23.689169842442425	11.174638538639556	23.4055093132647
0.915128172516836	72.10797062820002	71.73043908089139	79.86899971985325	79.04095728564492	83.10223662873908	82.10714645049165	85.87406250471984	84.74916166608399	90.18433751637237	88.88366805693086	0.07226114516862325	0.06952140741952298	11.252738764783317	23.711106919878148	11.117995430026895	23.427183718280503
0.9206422801112097	72.1616730790331	71.7838603724351	79.92848229155956	79.09982317393103	83.16412718836095	82.16829591583885	85.93801740841022	84.81227879763122	90.25150253311365	88.94986439637266	0.0722611457610741	0.06952140798381891	11.195612992658425	23.73288035657606	11.061553701214507	23.44869644218852
0.9261896129777101	72.21542463333884	71.83733051051125	79.98801925354864	79.15874288865876	83.22607434065456	82.2295012962235	86.00203079280188	84.87545364382244	90.3187289663856	89.01612126656735	0.07226114636426492	0.06952140855834452	11.138690725405468	23.754489314620514	11.005313040486726	23.47004665712484
0.931770371315315	72.26922491777867	71.89084912373865	80.04761019233149	79.21771602062694	83.28807765540267	82.29076216658041	86.06610221333554	84.93868576592196	90.38601634932446	89.08243820738433	0.07226114697838325	0.06952140914327805	11.081971645252452	23.77593295461884	10.9492731338687	23.49123353374671
0.9373847565293029	72.32307355711141	71.94441583884344	80.10725469231235	79.27674215854938	83.35013670019619	82.3520780996786	86.13023122318698	85.00197472295882	90.45336421268807	89.14881475634878	0.07226114760361818	0.0695214097388003	11.025455432146373	23.79721043569407	10.893433665140037	23.512256241230716
0.9430329712385201	72.37697017418981	71.99803028065584	80.16695233578488	79.33582088905132	83.41225104043012	82.41344866611765	86.19441737326316	85.06532007172291	90.52077208485164	89.21525044863778	0.07226114824016382	0.06952141034509501	10.969141763773223	23.81832091540491	10.83779431585026	23.53311394724733
0.9487152192826929	72.430914389957	72.0516920721064	80.22670270292815	79.39495179666527	83.47442023929955	82.47487343432348	86.2586602121977	85.12872136676069	90.5882394918032	89.28174481707556	0.07226114888821612	0.06952141096235016	10.91303031562802	23.83926354986761	10.78235476538066	23.553805818013643
0.9544317057297852	72.48490582344343	72.10540083422312	80.28650537180337	79.4541344638279	83.53664385779615	82.53635197054507	86.3229592863476	85.19217816037168	90.65576595713998	89.34829739213006	0.07226114954797608	0.06952141159075619	10.857120761003898	23.86003749368865	10.727114690931558	23.57433101825518
0.9601826368833979	72.53894409176307	72.15915618612755	80.34635991834959	79.51336847087569	83.59892145470374	82.59788383884987	86.3873141397884	85.25569000260391	90.72335100206357	89.41490770190808	0.07226115021964691	0.0695214122305071	10.801412771042123	23.880641900010232	10.672073767589609	23.59468871126046
0.9659682202902156	72.59302881011061	72.21295774503209	80.40626591638065	79.57265339604203	83.66125258659508	82.65946860112088	86.45172431431108	85.31925644125079	90.79099414537637	89.48157527215187	0.07226115090343611	0.06952141288180061	10.745906014769389	23.901075920513904	10.61723166833417	23.61487805887009
0.9717886647474951	72.64715959175754	72.26680512623606	80.46622293758091	79.63198881545281	83.72363680782753	82.72110581705208	86.5161893494174	85.38287702184637	90.85869490347693	89.54829962623444	0.07226115159955482	0.06952141354483767	10.69060015908508	23.921338705402377	10.562588064080956	23.634898221505864
0.9776441803106027	72.70133604804934	72.32069794312311	80.52623055150205	79.69137430312374	83.78607367053954	82.78279504414554	86.58070878231646	85.44655128766249	90.92645279035621	89.6150802851563	0.07226115230821775	0.06952141421982296	10.6354948688695	23.94142940349957	10.508142623693857	23.654748358138022
0.9835349783005937	72.75555778840214	72.37463580715719	80.58628832555947	79.75080943095571	83.84856272464714	82.8445358377068	86.6452821479209	85.51027877970384	90.99426731759367	89.68191676754039	0.07226115302964399	0.06952141490696477	10.580589806921125	23.961347162143284	10.453895014009504	23.67442762630708
0.9894612713118381	72.80982442029914	72.42861832788006	80.64639582502824	79.81029376873224	83.91110351783954	82.90632775084197	86.70990897884239	85.57405903670512	91.06213799435253	89.7488085896292	0.0722611537640552	0.06952141560647464	10.525884634018439	23.981091127208856	10.399844899890013	23.69393518216748
0.9954232732196957	72.86413554928768	72.48264511290745	80.70655261304	79.86982688411514	83.97369559557602	82.96817033445343	86.77458880538857	85.6378915951266	91.13006432737649	89.81575526527995	0.07226115451167846	0.06952141631856874	10.471379008999065	24.00066044326377	10.345991944239358	23.713270180493055
1.0014211991882311	72.91849077897614	72.53671576792648	80.76675825057936	79.92940834264175	84.03633850108211	83.03006313723691	86.83932115555893	85.70177598915093	91.19804582098546	89.88275630596135	0.07226115527274408	0.06952141704346626	10.417072588704286	24.02005425339121	10.292335808019743	23.732431774655197
1.0074552656779823	72.97288971103029	72.59082989669186	80.82701229648015	79.98903770772075	84.09903177534576	83.09200570567711	86.90410555504093	85.76571175067883	91.26608197707154	89.9498112207491	0.07226115604748642	0.06952141778139069	10.36296502805726	24.039271699304663	10.238876150283431	23.75141911664832
1.013525690453769	73.02733194517066	72.64498710102339	80.88731430742213	80.04871454062939	84.16177495711393	83.15399758404483	86.96894152720644	85.82969840932604	91.33417229509516	90.01691951632256	0.07226115683614451	0.06952141853256948	10.30905598008485	24.058311921344284	10.18561262822368	23.770231357117154
1.0196326925925556	73.08181707916907	72.69918698080237	80.94766383792755	80.10843840050956	84.22456758288892	83.21603831439295	87.03382859310803	85.89373549241913	91.40231627208128	90.08408069696056	0.07226115763896118	0.06952141929723361	10.25534509593399	24.077174058476885	10.13254489715382	23.78886764533854
1.0257764924913542	73.13634470884571	72.75342913396875	81.00806044035768	80.16820884436468	84.28740918692482	83.27812743655312	87.09876627147521	85.95782252499225	91.47051340261552	90.15129426453781	0.07226115845618328	0.06952142007561932	10.201832024923533	24.095857248361426	10.079672610580019	23.80732712925601
1.0319573118751795	73.19091442806618	72.80771315651802	81.06850366490964	80.22802542705631	84.35029930122425	83.34026448813228	87.1637540787112	86.0219590297833	91.53876317884051	90.21855971852099	0.07226115928806295	0.0695214208679654	10.148516414529695	24.114360627258066	10.026995420211279	23.825608955514326
1.0381753738050519	73.24552582873797	72.86203864249822	81.12899305961247	80.28788770130075	84.41323745553431	83.40244900450921	87.22879152888848	86.08614452723059	91.6070650904515	90.28587655596527	0.07226116013485624	0.06952142167451646	10.095397910423344	24.132683330064538	9.974512975977632	23.843712269401294
1.0444309026860459	73.30017850080797	72.91640518400689	81.18952817032444	80.34779521766583	84.47622317734357	83.46468051883103	87.29387813374608	86.15037853546916	91.67541862469336	90.35324427151033	0.07226116099682378	0.0695214224955209	10.042476156539124	24.15082449045076	9.922224926059243	23.861636214925966
1.05072412427539	73.3548720322592	72.97081237118813	81.25010854072943	80.40774752456765	84.53925599187859	83.52695856200997	87.3590134026856	86.21466057032734	91.74382326635646	90.42066235737688	0.07226116187423082	0.06952142333123101	9.989750795070904	24.168783240755147	9.87013091693916	23.87937993482774
1.057055265690613	73.40960600910802	73.02525979222975	81.31073371233384	80.46774416826737	84.60233542210052	83.58928266271997	87.42419684276796	86.27899014532339	91.81227849777324	90.48813030336318	0.07226116276734723	0.06952142418190387	9.937221466463598	24.18655871196097	9.818230593365115	23.89694257049632
1.0634245554177415	73.46438001540086	73.07974703335992	81.37140322446297	80.5277846928677	84.66546098870143	83.65165234739307	87.48942795870947	86.34336677166174	91.88078379881412	90.55564759684084	0.07226116367644832	0.06952142504780152	9.884887809510474	24.20415003385824	9.766523598465938	23.914323262166363
1.0698322233195456	73.51919363321201	73.1342736788452	81.43211661425862	80.58786864031055	84.72863221010171	83.71406714021694	87.55470625287926	86.40778995823042	91.9493386468848	90.62321372275244	0.07226116460181305	0.06952142592919057	9.832749461323147	24.221556334923662	9.715009573689713	23.931521148731917
1.0762785006438331	73.57404644263977	73.18883931098651	81.49287341667478	80.64799555037271	84.79184860244582	83.77652656313042	87.62003122529474	86.47225921159645	92.0179425169214	90.69082816360655	0.07226116554372677	0.06952142682634166	9.780806057377049	24.238776742386108	9.663688158880177	23.948535367886507
1.0827636200317978	73.62893802180461	73.24344351011743	81.5536731644758	80.70816496066406	84.85510967960008	83.83903013582166	87.68540237361947	86.53677403600392	92.08659488138841	90.75849039947575	0.07226116650247867	0.06952142773953061	9.72905723155418	24.25581038227938	9.61255899230946	23.965365056144947
1.089287815526412	73.68386794684572	73.29808585460063	81.61451538823225	80.76837640662343	84.9184149531486	83.90157737572385	87.75081919315893	86.60133393336969	92.15529521027408	90.82619990799205	0.07226116747836403	0.06952142866903917	9.677502616125821	24.2726563793658	9.561621710643522	23.982009348736028
1.0958513225808764	73.73883579191852	73.35276592082549	81.6753996163185	80.8286294215163	84.98176393239068	83.96416779801275	87.81628117685774	86.66593840328069	92.2240429710876	90.89395616434416	0.0722611684716826	0.06952142961515247	9.62614184182894	24.289313857252637	9.51087594904402	23.998467379768044
1.1024543780671139	73.79384112919183	73.40748328320535	81.73632537490948	80.8889235364315	85.04515612433752	84.02680091560342	87.8817878152963	86.73058694299061	92.29283762885557	90.96175864127407	0.07226116948273982	0.06952143057816135	9.574974537846174	24.305781938317523	9.460321341138297	24.0147382821433
1.1090972202843215	73.84888352884523	73.46223751417479	81.79729218797766	80.94925828027834	85.10859103370895	84.08947623914706	87.94733859668756	86.79527904741674	92.36167864611852	91.02960680907353	0.07226117051184704	0.06952143155836234	9.52400033183494	24.32205974372482	9.40995751904211	24.03082118754537
1.115780088967567	73.90396255906616	73.51702818418661	81.85829957729008	81.00963317978349	85.17206816293042	84.15219327702789	88.01293300687374	86.86001420913664	92.43056548292766	91.09750013558072	0.0722611715593205	0.06952143255605672	9.47321885000656	24.338146393578427	9.359784113438764	24.046715226626475
1.1225032252964444	73.95907778604781	73.57185486171018	81.9193470624059	81.07004775948873	85.23558701213048	84.21495153536087	88.07857052932376	86.92479191838572	92.499497596842	91.16543808617782	0.07226117262548198	0.06952143357155117	9.422629717088057	24.354041006792613	9.309800753557283	24.06241952885466
1.1292668719037753	74.01422877398598	73.62671711322771	81.9804341606729	81.13050154174734	85.2991470791371	84.27775051798781	88.14425064512952	86.98961166305344	92.56847444292455	91.23342012378674	0.07226117371065947	0.0695214346051579	9.372232556367635	24.36974270113751	9.260007067187871	24.077933222561114
1.1360712728843656	74.06941508507691	73.68161450323262	82.04156038722516	81.19099404672203	85.36274785947538	84.34058972647529	88.2099728330034	87.05447292868101	92.63749547373966	91.30144570886696	0.07226117481518658	0.0695214356571944	9.322026989714686	24.38525059325002	9.21040268073466	24.09325543497289
1.1429166738038161	74.12463627951429	73.73654659422628	82.10272525497986	81.2515247923814	85.42638884636393	84.40346866011107	88.2757365692748	87.11937519845775	92.70656013934936	91.36951429941165	0.07226117593940277	0.0695214367279846	9.272012637632542	24.40056379876478	9.160987219247545	24.108385292325693
1.1498033217073829	74.17989191548764	73.79151294671648	82.16392827463528	81.31209329449845	85.4900695307132	84.46638681590237	88.341541327888	87.18431795321929	92.77566788731126	91.43762535094564	0.07226117708365346	0.06952143781785732	9.222189119235736	24.41568143214863	9.111760306396718	24.123321919685623
1.1567314651288954	74.23518154917865	73.84651311921381	82.22516895466696	81.37269906664632	85.55378940112116	84.52934368857161	88.40738658039812	87.24930067144321	92.84481816267414	91.50577831652116	0.07226117824829105	0.06952143892714746	9.172556052302753	24.43060260684615	9.06272156454088	24.138064441116512
1.1637013540997225	74.29050473476005	73.90154666823045	82.28644680132642	81.43334162019725	85.61754794387217	84.59233877055536	88.47327179596964	87.31432282924789	92.9140104079765	91.57397264671634	0.07226117943367265	0.0695214400561965	9.123113053312409	24.44532643529965	9.013870614751795	24.15261197970358
1.1707132401577995	74.34586102439225	73.95661314827701	82.34776131863744	81.49402046431895	85.68134464293298	84.65537155200033	88.53919644137251	87.37938390038848	92.98324406324245	91.64220778963117	0.07226118064016335	0.06952144120535089	9.073859737406565	24.45985202880547	8.965207076780644	24.166963657386077
1.177767376356704	74.40124996822152	74.01171211186049	82.40911200839399	81.55473510597241	85.74517897995074	84.7184415207614	88.60515998097985	87.44448335625479	93.05251856597933	91.7104831908852	0.07226118186813328	0.0695214423749641	9.02479571848744	24.47417849777412	8.916730569157153	24.18111859524106
1.1848640172747877	74.45667111437761	74.0668431094821	82.47049837015781	81.61548504990958	85.80905043425027	84.78154816239906	88.67116187676548	87.50962066586872	93.12183335117511	91.7787982936149	0.07226118311796052	0.06952144356539616	8.97592060921852	24.48830495162474	8.868440709175047	24.195075913341498
1.1920034190243662	74.51212400897164	74.12200568963502	82.53191990125589	81.67626979867084	85.87295848283172	84.84469096017675	88.73720158830113	87.57479529588144	93.19118785129534	91.84715253847068	0.07226118439002942	0.06952144477701226	8.927234021002732	24.502230498739664	8.820337112895686	24.208834730759918
1.1991858392609598	74.56760819609349	74.17719939880195	82.59337609677773	81.73708885258239	85.93690260036752	84.9078693950583	88.80327857275346	87.64000671057077	93.26058149628037	91.91554536361423	0.07226118568473013	0.06952144601018499	8.878735564051567	24.51595424658808	8.772419395199904	24.222394165653895
1.2064115371925936	74.62312321781015	74.23242378145336	82.65486644957352	81.79794170975424	86.00088225920051	84.97108294570573	88.86939228488228	87.70525437183906	93.33001371354302	91.98397620471609	0.07226118700246151	0.06952144726529419	8.830424847390532	24.529475301682396	8.72468716979256	24.235753335251502
1.2136807735891502	74.67866861416306	74.28767838004495	82.71639045025118	81.85882786607759	86.06489692934097	85.03433108847655	88.93554217703726	87.77053773921011	93.39948392796553	92.05244449495274	0.07226118834362848	0.06952144854272453	8.782301478894624	24.542792769654625	8.677140049249829	24.248911355904056
1.2209938107917835	74.73424392316672	74.34296273501609	82.77794758717482	81.91974681522295	86.12894607846498	85.09761329742194	89.00172769915625	87.83585626982759	93.46899156189761	92.12094966500466	0.07226118970864283	0.06952144984286965	8.734365065309248	24.55590575529277	8.629777645022841	24.261867343115227
1.2283509127223842	74.78984868080616	74.39827638478751	82.83953734646204	81.9806980486378	86.19302917191155	85.1609290442841	89.06794829876253	87.90120941845214	93.53853603515358	92.18949114305352	0.07226119109792463	0.06952145116612854	8.686615212242941	24.568813362431683	8.582599567446778	24.274620411457363
1.2357523448931043	74.84548242103509	74.45361886575934	82.90115921198192	82.04168105554433	86.25714567268064	85.22427779849413	89.1342034209626	87.96659663745929	93.60811676501004	92.25806835477978	0.07226119251190126	0.06952145251290882	8.639051524214665	24.581514694065845	8.535605425769063	24.28716967467517
1.2431983744159416	74.90114467577395	74.50898971230919	82.9628126653527	82.10269532293738	86.3212950414307	85.2876590271697	89.20049250844362	88.032017376837	93.67773316620331	92.32668072336033	0.07226119395100693	0.06952145388362399	8.591673604655625	24.594008852363913	8.48879482818029	24.29951424569481
1.2506892700123766	74.95683497490798	74.56438845679025	83.02449718593994	82.16374033558239	86.38547673647678	85.35107219511319	89.26681500147157	88.0974710841837	93.74738465092733	92.39532766946633	0.07226119541568472	0.0695214552786959	8.544481055997494	24.60629493878878	8.442167381867876	24.311653236751226
1.2582253020230734	75.01255284628591	74.61981462953004	83.0862122508549	82.22481557601401	86.4496902137888	85.41451676480993	89.33317033788943	88.1629572047066	93.81707062883189	92.46400861126143	0.07226119690638444	0.06952145669855334	8.497473479602377	24.61837205392294	8.395722692968775	24.32358575919534
1.2658067424176331	75.06829781571733	74.67526775882764	83.14795733495168	82.28592052453311	86.5139349269887	85.47799219642538	89.3995579531142	88.22847518121867	93.88679050701944	92.53272296439874	0.07226119842356492	0.06952145814363281	8.45065047580465	24.630239297537628	8.349460366601306	24.335310923584984
1.2734338648044117	75.12406940697142	74.73074737095261	83.20973191082594	82.34705465920561	86.578210327349	85.54149794780375	89.46597728013545	88.29402445413734	93.9565436900436	92.60147014201922	0.07226119996769256	0.06952145961437911	8.404011643977356	24.641895768752875	8.303380006941552	24.346827839839534
1.2811069444403917	75.17986714177526	74.78625299014321	83.27153544881295	82.40821745586052	86.64251586379083	85.60503347446605	89.53242774951336	88.35960446148238	94.02632957990708	92.67024955474976	0.07226120153924251	0.06952146111124424	8.357556582524921	24.65334056593929	8.25748121720153	24.358135617145308
1.2888262582411194	75.23569053981215	74.84178413860474	83.33336741698581	82.46940838808815	86.70685098288212	85.66859822960828	89.59890878937668	88.42521463887405	94.09614757605965	92.73906061070112	0.07226120313869812	0.06952146263468902	8.311284888899536	24.66457278679445	8.21176359965466	24.369233363991953
1.296592084790695	75.29153911872007	74.89734033650798	83.39522728115372	82.53062692723844	86.77121512883569	85.73219166409957	89.66541982542098	88.49085441953126	94.16599707539615	92.8079027154659	0.0722612047665512	0.06952146418518151	8.265196159616607	24.675591528281075	8.166226755648495	24.380120188183355
1.3044047043518285	75.34741239408987	74.95292110198758	83.45711450486016	82.59187254241917	86.83560774350755	85.79581322648042	89.73196028090669	88.55652323426978	94.23587747225453	92.87677527211682	0.0722612064233026	0.06952146576319938	8.219289990295692	24.686395886776154	8.120870285644742	24.390795196890394
1.312264398875954	75.40330987946425	75.00852595114071	83.5190285493815	82.65314470049454	86.90002826639532	85.85946236296125	89.79852957665766	88.62222051150057	94.30578815841437	92.94567768120493	0.07226120810946236	0.0695214673692276	8.173565975663223	24.696984957994573	8.075693789224715	24.401257496712788
1.320171452013404	75.45923108633596	75.06415439802562	83.5809688737254	82.71444286608359	86.96447613463656	85.92313851742074	89.86512713105932	88.6879456772283	94.3757285230949	93.01460934075807	0.07226120982554908	0.0695214690037608	8.128023709583431	24.70735783708733	8.030696865117534	24.41150619360269
1.3281261491236485	75.5151755241467	75.1198059546603	83.64293493462928	82.77576650155873	87.02895078300735	85.98684113140426	89.93175236005723	88.75369815504959	94.44569795295357	93.08356964627902	0.07226121157209056	0.06952147066730174	8.082662785057437	24.71751361855422	7.985879111192844	24.421540392926545
1.3361287772855897	75.57114270028536	75.17548013102086	83.70492618655864	82.83711506704408	87.09345164392037	86.05056964412228	89.99840467715522	88.81947736615138	94.51569583208394	93.15255799074382	0.07226121334962507	0.06952147236036248	8.037482794257812	24.727451396363904	7.941240124515389	24.43135919951601
1.3441796253079266	75.62713212008724	75.23117643504071	83.76694208170613	82.89848802041449	87.1579781474241	86.1143234924492	90.06508349341435	88.88528272930981	94.58572154201474	93.22157376460056	0.07226121515869918	0.06952147408346371	7.992483328575872	24.737170264048473	7.8967795013668365	24.440961717766186
1.352278983739575	75.68314328683276	75.28689437260932	83.82898206999023	82.95988481729422	87.22252972120124	86.17810211092223	90.13178821745154	88.951113660889	94.6557744617085	93.29061635576815	0.07226121699986975	0.06952147583713675	7.947663978580749	24.746669314528845	7.852496837222134	24.450347051464632
1.3604271448801535	75.73917570174595	75.34263344757066	83.89104559905341	83.02130491105531	87.28710579056713	86.24190493173934	90.19851825543773	89.01696957483904	94.72585396755942	93.35968514963422	0.07226121887370392	0.0695214776219207	7.903024334083057	24.755947640278464	7.808391726794071	24.459514303951437
1.3686244027905345	75.79522886399388	75.39839316172267	83.9531321142618	83.08274775281699	87.35170577846907	86.30573138475901	90.26527301109739	89.08284988269561	94.79595943339298	93.42877952905472	0.07226122078077882	0.06952147943836558	7.858563984129432	24.765004333308752	7.764463764066932	24.46846257814468
1.3768710533034536	75.85130227068498	75.4541730148156	84.01524105870321	83.14421279144385	87.4163291054845	86.36958089749827	90.33205188570638	89.14875399357794	94.8660902304638	93.4978988743518	0.07226122272168084	0.06952148128703049	7.814282517046195	24.773838485245506	7.720712542288311	24.477190976533166
1.3851673940341884	75.90739541686891	75.50997250455183	84.07737187318699	83.20569947354578	87.48097518982082	86.43345289513238	90.39885427809209	89.21468131418875	94.93624572745556	93.56704256331373	0.07226122469700884	0.06952148316848486	7.7701795204457085	24.782449187307066	7.677137654007311	24.48569860123098
1.3935137243912972	75.96350779553475	75.5657911265842	84.13952399624223	83.26720724347604	87.54564344731351	86.49734680049318	90.46567958463119	89.28063124881224	95.00642529047889	93.63620997119284	0.07226122670737062	0.069521485083308	7.726254581223657	24.79083553028613	7.63373869107545	24.493984553941118
1.4019103455874267	76.01963889761085	75.62162837451574	84.20169686411744	83.32873554333104	87.61033329142573	86.5612620340687	90.53252719924949	89.3466031993139	95.07662828307106	93.70540047070529	0.07226122875338538	0.0695214870320902	7.68250728559542	24.79899660463707	7.590515244656672	24.502047936010058
1.410357560650181	76.07578821196337	75.6774837398982	84.26388991077907	83.39028381294881	87.67504413324698	86.62519801400161	90.59939651342039	89.41259656513881	95.14685406619452	93.77461343202931	0.07226123083568371	0.06952148901543165	7.638937219133368	24.806931500559585	7.547466905288275	24.509887848533253
1.4188556744330574	76.13195522539637	75.7333567122323	84.32610256791165	83.45185148990926	87.73977538149308	86.68915415608946	90.66628691616499	89.478610743312	95.21710199823681	93.84384822280566	0.07226123295490768	0.0695214910339438	7.595543966767764	24.814639307955076	7.50459326287455	24.517503392329672
1.4274049936264492	76.18813942265038	75.78924677896613	84.38833426491622	83.51343800953244	87.80452644250462	86.75312987378301	90.73319779405035	89.54464512843653	95.28737143500899	93.91310420813551	0.07226123511170938	0.06952149308824807	7.552327112778585	24.82211911639388	7.4618939066740495	24.52489366789814
1.4360058267687137	76.24434028640226	75.84515342549516	84.4505844289102	83.57504280487862	87.86929672024687	86.81712457818621	90.80012853118959	89.61069911269372	95.35766172974556	93.98238075058076	0.07226123730675447	0.06952149517897797	7.509286240844631	24.829370015242603	7.419368425351422	24.532057775504654
1.4446584842573071	76.30055729726432	75.90107613516128	84.51285248472652	83.63666530674723	87.93408561630876	86.88113767805505	90.86707850924071	89.67677208584195	95.42797223310333	94.05167721016277	0.07226123954071911	0.06952149730677801	7.466420934060807	24.8363910936896	7.377016406989242	24.53899481523331
1.453363278359986	76.35678993378414	75.95701438925263	84.5751378549134	83.6983049436768	87.9988925299029	86.94516857979777	90.93404710740666	89.74286343521665	95.4983022931615	94.12099294436236	0.07226124181429262	0.06952149947230461	7.42373077494176	24.843181440712215	7.334837439108014	24.545703887022682
1.4621205232260774	76.41303767244388	76.01296766700298	84.6374399597336	83.7599611419442	88.0637168578646	87.00921668747378	91.00103370243427	89.80897254572942	95.56865125542053	94.19032730811898	0.07226124412817543	0.0695215016762248	7.381215345450073	24.849740145200485	7.292831108674363	24.552184090644005
1.470930534897817	76.4692999876604	76.06893544559176	84.69975821716471	83.82163332556479	88.12855799465224	87.07328140279401	91.06803766861483	89.87509879986837	95.63901846280277	94.2596796538309	0.07226124648308165	0.06952150391921873	7.338874227001725	24.8560662958771	7.250997002121039	24.55843452577392
1.4797936313217521	76.5255763517843	76.1249172001432	84.76209204289803	83.88332091629148	88.19341533234613	87.13736212511995	91.13505837778273	89.94124157769703	95.70940325565098	94.32904933135426	0.0722612488797372	0.0695215062019782	7.296707000474271	24.862158981322864	7.2093347053451	24.564454291918082
1.48871013236022	76.58186623510012	76.18091240372648	84.82444085033892	83.94502333361496	88.25828826064891	87.2014582514638	91.20209519931598	90.0074002568546	95.77980497172908	94.39843568800327	0.07226125131888174	0.06952150852520719	7.254713246258689	24.868017290180433	7.167843803760661	24.57024248862217
1.4976803598028874	76.63816910582631	76.2369205273557	84.88680405060663	84.00673999476363	88.3231761668854	87.2655691764885	91.26914750013601	90.07357421255603	95.85022294622166	94.46783806855028	0.07226125380126773	0.06952151088962295	7.2128925442557374	24.8736403110197	7.126523882299807	24.575798215402756
1.5067046373783677	76.69448443011485	76.29294103998957	84.94918105253421	84.0684703147035	88.38807843600247	87.32969429250754	91.33621464470762	90.13976281759173	95.92065651173421	94.5372558152255	0.07226125632766132	0.06952151329595475	7.171244473871411	24.879027132388728	7.085374525405314	24.581120571718202
1.5157832907659001	76.75081167205136	76.34897340853135	85.01157126266841	84.13021370613792	88.45299445056897	87.39383298948484	91.40329599503883	90.20596544232754	95.99110499829285	94.606688267717	0.07226125889884225	0.0695215157449456	7.129768614066052	24.884176842915622	7.044395317080671	24.5862086571251
1.5249166476071065	76.8071502936553	76.40501709782933	85.07397408527014	84.1919695795083	88.51792359077622	87.45798465503537	91.47039091068149	90.27218145470532	96.06156773334499	94.6761347631714	0.07226126151560419	0.0695215182373512	7.088464543342525	24.88908853122848	7.003585840880987	24.591061571201863
1.5341050375178134	76.86349975487967	76.46107157067631	85.13638892231405	84.25373734299352	88.5828652344376	87.5221486744247	91.53749874873078	90.3384102202425	96.13204404175883	94.7455946361933	0.07226126417875478	0.06952152077394108	7.047331839785329	24.893761286119116	6.9629456799411855	24.59567841363605
1.5433487920999491	76.91985951361185	76.5171362878105	85.19881517348963	84.31551640251105	88.64781875698975	87.58632443057002	91.60461886382656	90.40465110203321	96.20253324582474	94.81506721884654	0.07226126688911717	0.06952152335549873	7.006370081078785	24.898194196543045	6.922474417002377	24.60005828431531
1.5526482449535108	76.97622902567343	76.5732107079154	85.26125223620095	84.3773061617168	88.7127835314922	87.65051130404005	91.67175060815285	90.47090346074818	96.27303466525491	94.88455184065404	0.07226126964752759	0.06952152598282108	6.965578844487027	24.90238635152855	6.882171634393671	24.60420028318913
1.5620037316886017	77.0326077448207	76.6292942876202	85.32369950556735	84.43910602200556	88.77775892862822	87.71470867305561	91.7388933314389	90.53716665463527	96.34354761718426	94.95404782859853	0.07226127245483827	0.06952152865672033	6.924957706895839	24.906336840351287	6.842036914068558	24.608103510450746
1.5714155899375468	77.08899512274492	76.68538648150023	85.38615637442376	84.50091538251168	88.84274431670514	87.77891591349021	91.80604638095944	90.60344003952012	96.4140714161708	95.02355450712308	0.07226127531191702	0.06952153137802178	6.884506244846307	24.91004475255977	6.802069837639465	24.611767066569882
1.580884159367074	77.1453906090733	76.7414867420777	85.44862223332187	84.5627336401098	88.90773906165552	87.84313239887094	91.87320910153583	90.66972296880716	96.48460537419699	95.09307119813226	0.07226127821964586	0.06952153414756714	6.844224034503895	24.913509177906235	6.7622699863477465	24.61519005221635
1.5904097816905756	77.2017936513689	76.79759451982179	85.51109647052989	84.62456018941508	88.97274252703708	87.90735750037861	91.94038083553616	90.73601479347964	96.55514880066961	95.16259722099213	0.07226128117892436	0.06952153696621173	6.804110651695737	24.916729206441232	6.722636941102792	24.61837156834372
1.5999928006804371	77.2582036951318	76.85370926314975	85.57357847203427	84.68639442278446	89.03775407403425	87.97159058684913	92.00756092287673	90.80231486210117	96.62570100242155	95.23213189253197	0.0722612841906665	0.06952153983482684	6.7641656719461025	24.91970392861549	6.683170282510218	24.62131071631302
1.6096335621804478	77.31462018379963	76.90983041842743	85.63606762153996	84.74823573031722	89.10277306145873	88.0358310247742	92.07474870102273	90.86862252081636	96.69626128371235	95.3016745270448	0.07226128725580376	0.06952154275429966	6.724388670454573	24.92243243519988	6.64386959085914	24.624006597794505
1.6193324141182788	77.37104255874846	76.96595742997015	85.69856330047166	84.81008349985609	89.16779884575062	88.10007817830228	92.14194350498937	90.93493711335196	96.76682894622964	95.3712244362888	0.0722612903752841	0.06952154572553298	6.684779222136967	24.92491381738364	6.604734446154907	24.62645831487316
1.6290897065180392	77.4274702592936	77.02208974004357	85.76106488797477	84.87193711698824	89.2328307809795	88.1643314092398	92.20914466734301	91.00125798101797	96.83740328909009	95.44078092948831	0.07226129355007181	0.06952154874944554	6.645336901623523	24.92714716680348	6.565764428124567	24.628664970081445
1.6389057915129117	77.4839027226906	77.07822678886463	85.82357176091644	84.93379596504631	89.2978682188456	88.2285900770522	92.2763515182024	91.0675844627088	96.90798360884094	95.51034331333517	0.07226129678114936	0.06952155182697231	6.606061283279814	24.92913157557632	6.5269591162323195	24.630625666428386
1.6487810233578566	77.5403393841364	77.1343680146027	85.88608329388701	84.9956594251098	89.36291050868113	88.2928535388654	92.34356338524013	91.13391589490482	96.97856919946136	95.57991089199034	0.07226130006951609	0.06952155495906616	6.566951941218576	24.930866136292025	6.488318089690438	24.632339507381403
1.6587157584424002	77.59677967677024	77.19051285338053	85.94859885920103	85.05752687600614	89.42795699745159	88.35712114946686	92.41077959368383	91.20025161167344	97.04915935236392	95.64948296708499	0.07226130341618954	0.06952155814669574	6.528008449316076	24.93234994213708	6.4498409274820006	24.633805597015453
1.6687103553034934	77.6532230316751	77.2466607392757	86.01111782689894	85.11939769431231	89.4930070297574	88.42139226130746	92.47799946631805	91.26659094467105	97.11975335639637	95.71905883772264	0.07226130682220573	0.069521561390848	6.489230381243942	24.93358208693462	6.411527208379994	24.635023039998487
1.6787651746384535	77.70966887787912	77.30281110432192	86.07363956474872	85.18127125435647	89.55805994783566	88.48566622450294	92.54522232348603	91.33293322314458	97.19035049784364	95.78863780048076	0.07226131028861921	0.06952156469252668	6.450617310423695	24.93456166499527	6.373376510915477	24.635990941500495
1.6888805793179813	77.76611664235622	77.35896337850978	86.13616343824654	85.24314692821868	89.62311509156089	88.54994238683491	92.61244748309032	91.39927777393252	97.26095006042861	95.85821914941182	0.07226131381650225	0.06952156805275464	6.412168810101321	24.935287771375442	6.3353884134530745	24.636708407469996
1.6990569343992543	77.82256575002873	77.41511698978935	86.19868881061991	85.30502408573395	89.68817179844822	88.61422009375397	92.67967426059649	91.46562392146805	97.33155132531579	95.92780217604678	0.07226131740694826	0.06952157147257156	6.373884453356368	24.935759501895518	6.297562494179147	24.63717454453581
1.7092946071391046	77.87901562376797	77.47127136407069	86.26121504282824	85.36690209449273	89.7532294036542	88.67849868838017	92.74690196903346	91.53197098777979	97.40215357111181	95.9973861693956	0.07226132106106882	0.06952157495303746	6.335763813060112	24.9359759529616	6.259898331080876	24.63738845995249
1.7195939670072704	77.93546568439625	77.52742592522591	86.3237414935652	85.42878031984344	89.81828723997903	88.74277751150575	92.81412991899631	91.59831829249437	97.4727560738685	96.0669704159502	0.07226132477999629	0.06952157849523057	6.2978064619528595	24.93593622188564	6.2223955020217545	24.637349261880445
1.7299553856997325	77.99191535068881	77.58358009509112	86.38626751926093	85.4906581248945	89.88334463786904	88.80705590159717	92.88135741864855	91.66466515283867	97.54335810708501	96.1365541996867	0.07226132856488247	0.06952158210024766	6.260011972622124	24.935639406747214	6.185053584702473	24.63705605918949
1.7403792371521247	78.04836403937509	77.63973329346763	86.4487924740835	85.5525348705158	89.94840092541821	88.87133319479676	92.9485837737238	91.73101088364156	97.6139589417099	96.20613680206736	0.07226133241690058	0.06952158576920614	6.222379917521721	24.935084606513556	6.147872156700942	24.636507961658936
1.7508658975532332	78.10481116514131	77.6958849381246	86.51131570994187	85.6144099153417	90.01345542837127	88.93560872492581	93.01580828752896	91.79735479733706	97.68455784614433	96.27571750204383	0.07226133633724431	0.06952158950324344	6.184909868986324	24.93427092100319	6.110850795475017	24.63570407991938
1.76141574535857	78.16125614063174	77.75203444480024	86.5738365764873	85.67628261577234	90.07850747012515	88.99988182348599	93.08303026094586	91.86369620396582	97.75515408624383	96.34529557605869	0.07226134032712923	0.06952159330351712	6.147601399241466	24.933197450980515	6.073989078371596	24.634643525521824
1.7720291613040315	78.21769837645145	77.80818122720461	86.63635442111655	85.73815232597691	90.14355637173236	89.06415181966268	93.15024899243471	91.93003441117858	97.8257469253219	96.41487029804927	0.07226134438779275	0.0695215971712054	6.110454080420823	24.93186329825039	6.037286582652996	24.63332541103955
1.7827065284196406	78.27413728116797	77.86432469702119	86.69886858897381	85.80001839789543	90.20860145190302	89.12841804032692	93.21746377803608	91.99636872423824	97.89633562415227	96.48444093944966	0.07226134852049358	0.0695216011075078	6.073467484568027	24.930267565545364	6.000742885484215	24.631748849966243
1.7934482320433673	78.33057226131376	77.9204642639095	86.76137842295338	85.86188018124155	90.27364202700775	89.19267981003834	93.28467391137404	92.06269844602286	97.96691944097203	96.55400676919393	0.07226135272651392	0.06952160511364562	6.036641183669417	24.92840935674394	5.964357563980229	24.62991295694519
1.8042546598350382	78.38700272138875	77.97659933550747	86.82388326370277	85.92373702350548	90.33867741108072	89.2569364510482	93.3518786836594	92.12902287702879	98.0374976314852	96.62356705371953	0.07226135700715845	0.0695216091908612	5.999974749628564	24.926287776743266	5.928130195173708	24.627816847605573
1.8151262017903238	78.44342806386216	78.03272931743334	86.88638244962458	85.98558826995597	90.40370691582193	89.32118728330151	93.4190773836919	92.19534131537291	98.10806944886491	96.69312105696957	0.0722613613637563	0.0695216133404202	5.9634677543153884	24.923901931619184	5.892060356063212	24.62545963875891
1.8260632502548164	78.49984768917592	78.08885361328909	86.94887531688052	86.04743326364428	90.4687298506011	89.3854316244411	93.48626929786435	92.2616530567969	98.17863414375799	96.76266804039727	0.07226136579765854	0.0695216175636102	5.9271197695766205	24.92125092871356	5.856147623623656	24.622840448450006
1.8370661999381863	78.55626099574667	78.1449716246623	87.01136119939362	86.10927134540621	90.53374552246025	89.44966878980988	93.55345371016539	92.3279573946695	98.24919096428764	96.8322072629685	0.07226137031024259	0.06952162186174263	5.890930367213059	24.918333876474207	5.820391574778569	24.619958395815047
1.848135447928429	78.61266737996864	78.20108275112929	87.07383942885163	86.1711018538657	90.5987532361171	89.51389809245441	93.6206299021828	92.39425361999025	98.31973915605711	96.90173798116561	0.07226137490290871	0.06952162623615138	5.854899119010042	24.915149884658604	5.784791786451933	24.61681260131445
1.8592713937061955	78.6690662362165	78.25718639025763	87.1363093347101	86.2329241254377	90.6637522939684	89.57811884312818	93.68779715310721	92.46054102139294	98.39027796215358	96.9712594489911	0.07226137957708328	0.06952163068819542	5.819025596771098	24.91169806439939	5.749347835572735	24.61340218674377
1.8704744391592067	78.72545695684845	78.31328193760949	87.198770244196	86.2947374943319	90.7287419960937	89.64233035029527	93.7549547397359	92.5268188851493	98.46080662315204	97.04077091797159	0.07226138433421869	0.06952163521925746	5.78330937229839	24.907977528146148	5.7140592990722325	24.609726275200956
1.8817449885967616	78.78183893220894	78.36936878674419	87.26122148231082	86.35654129255563	90.7937216402586	89.7065319201335	93.82210193647612	92.59308649517239	98.53132437711906	97.11027163716122	0.0722613891757925	0.06952163983074502	5.747750017409999	24.903987389738177	5.678925753893509	24.605783991155477
1.8930834487643238	78.83821155063201	78.42544632922161	87.32366237183427	86.41833484991773	90.85869052191865	89.77072285653847	93.88923801534922	92.6593431330207	98.60183045961698	97.17976085314622	0.07226139410330898	0.06952164452409114	5.712347103953562	24.899726764466322	5.643946777017391	24.60157446052108
1.9044902288582053	78.89457419844435	78.48151395460529	87.38609223332794	86.48011749403194	90.92364793422307	89.83490246112707	93.95636224599458	92.72558807790186	98.67232410370805	97.24923781004861	0.07226139911829949	0.06952164930075398	5.677100203826285	24.89519476915666	5.609121945470633	24.597096810746734
1.9159657405403292	78.95092625996894	78.53757105046589	87.44851038513922	86.54188855032102	90.98859316801902	89.89907003324187	94.02347389567396	92.79182060667719	98.7428045399591	97.31870174953107	0.07226140422232327	0.06952165416221928	5.6420088889744875	24.89039052215594	5.57445083632183	24.59235017071842
1.9275103979530908	79.00726711752796	78.59361700238422	87.51091614340474	86.60364734201995	91.05352551185524	89.96322486995437	94.09057222927517	92.85803999386499	98.81327099644537	97.38815191080053	0.07226140941696704	0.06952165910999773	5.607072731397238	24.885313143353414	5.539933026698236	24.58733367091918
1.9391246177343011	79.0635961514468	78.64965119395525	87.57330882205491	86.66539319018061	91.11844425198655	90.02736626606999	94.157656509317	92.92424551164581	98.88372269875583	97.4575875306135	0.07226141470384609	0.06952166414562845	5.572291303186375	24.879961754355463	5.505568093821694	24.58204644350917
1.9508088190322228	79.11991274005752	78.70567300679147	87.63568773281786	86.72712541367547	91.1833486723782	90.09149351413186	94.22472599595356	92.99043642986628	98.95415886999761	97.52700784328039	0.07226142008460472	0.06952166927067695	5.537664176494218	24.8743354783619	5.471355614966342	24.576487622201967
1.9625634235206988	79.17621625970233	78.76168182052646	87.69805218522326	86.78884332920164	91.2482380547099	90.1556059044251	94.29177994697851	93.05661201604376	99.02457873080054	97.5964120806701	0.07226142556091693	0.06952167448673846	5.5031909235831336	24.86843344036606	5.437295167515913	24.570656342486473
1.9743888554143678	79.23250608473792	78.81767701281916	87.76040148660749	86.85054625128575	91.31311167838112	90.21970272498187	94.35881761783055	93.12277153537133	99.09498149932291	97.6657994722156	0.07226143113448703	0.06952167979543561	5.468871116813261	24.862254767107515	5.403386328957822	24.564551741601463
1.9862855414839768	79.28878158753903	78.87365795935736	87.82273494211739	86.91223349228775	91.37796882051495	90.28378326158548	94.42583826159752	93.18891425072209	99.16536639125597	97.73516924491823	0.07226143680704891	0.06952168519842013	5.4347043286479675	24.855798587119352	5.369628676876346	24.55817295855377
1.9982539110717792	79.34504213850255	78.92962403386191	87.88505185471516	86.97390436240585	91.44280875596353	90.34784679777535	94.49284112902188	93.25503942265456	99.23573261982945	97.80452062335347	0.07226144258036904	0.0695216906973745	5.400690131688407	24.849064030855516	5.336021788986727	24.55151913420923
2.010294396107033	79.40128710605175	78.9855746080909	87.94735152518304	87.03555816968094	91.50763075731267	90.41189261485185	94.55982546850562	93.32114630941734	99.30607939581695	97.87385282967594	0.07226144845624428	0.06952169629401031	5.366828098653059	24.84205023062532	5.302565243131994	24.544589411318157
2.0224074311215867	79.45751585664051	79.04150905184383	88.00963325212807	87.09719422000161	91.57243409488693	90.47591999188137	94.62679052611554	93.38723416695464	99.37640592754153	97.9431650836251	0.07226145443650439	0.0695217019900704	5.333117802412744	24.834756320764427	5.2692586172997835	24.537382934620837
2.0345934532655616	79.5137277547578	79.09742673296607	88.07189633198728	87.15881181710898	91.6372180367551	90.53992820570146	94.69373554558892	93.4533022489115	99.44671142088141	98.01245660253085	0.07226146052301226	0.06952170778732891	5.299558815988803	24.82718143760576	5.236101489620978	24.529898850807513
2.0468529023231294	79.5699221629319	79.1533270173532	88.13414005903245	87.22041026260163	91.70198184873517	90.60391653092599	94.76065976833861	93.51934980663911	99.51699507927584	98.0817266013191	0.07226146671766358	0.06952171368759157	5.266150712557192	24.819324719530414	5.2030934383883505	24.52213630861297
2.059186220728381	79.62609844173528	79.20920926895572	88.19636372537552	87.28198885594081	91.76672479439999	90.66788423995064	94.82756243345901	93.58537608920057	99.58725610373088	98.15097429251783	0.07226147302238854	0.06952171969269708	5.2328930654680335	24.811185307065898	5.17023404206293	24.514094458885666
2.0715938535812968	79.68225594978918	79.26507284978364	88.2585666209739	87.34354689445588	91.83144613508281	90.73183060295842	94.89444277773181	93.65138034337659	99.65749369282591	98.22019888626315	0.07226147943915238	0.06952172580451638	5.199785448243347	24.802762342849746	5.137522879275366	24.50577245457316
2.084076248663807	79.73839404376827	79.3209171199112	88.32074803363577	87.40508367334931	91.89614512988283	90.79575488792509	94.96130003563168	93.71736181367113	99.72770704271935	98.28939959030521	0.07226148596995433	0.06952173202495497	5.1668274345997816	24.794054971789592	5.104959528845939	24.497169450834917
2.0966338564559543	79.79451207840586	79.37674143748205	88.3829072490259	87.46659848570269	91.96082103567142	90.85965636062532	95.02813343933279	93.78331974231779	99.79789534715565	98.35857561001492	0.07226149261683099	0.06952173835595192	5.134018598453167	24.78506234107772	5.072543569797745	24.488284605129593
2.109267130152151	79.85060940649885	79.43254515871415	88.44504355067133	87.52809062248214	92.02547310709784	90.92353428463846	95.0949422187148	93.84925336928566	99.8680577974716	98.42772614839028	0.07226149938185514	0.0695217447994813	5.101358513902142	24.77578360010739	5.040274581334415	24.47911707707317
2.1219765256775314	79.90668537891246	79.48832763790443	88.50715621996663	87.58955937254376	92.09010059659501	90.98738792135414	95.16172560136866	93.91516193228536	99.93819358260254	98.49685040606238	0.07226150626713591	0.06952175135755292	5.068846755289542	24.76621790079298	5.008152142892413	24.46966602876273
2.1347625017044103	79.96273934458658	79.54408822743524	88.56924453618117	87.65100402264055	92.15470275438693	91.0512165299795	95.22848281260457	93.98104466677636	100.00830188909063	98.56594758130358	0.07226151327482187	0.06952175803221233	5.036482897161932	24.756364397391735	4.9761758341155655	24.459930624609115
2.147625519668832	80.0187706505396	79.5998262777781	88.63130777646353	87.71242385742704	92.21927882849342	91.11501936754408	95.29521307545666	94.04690080597211	100.07838190108988	98.63501687003262	0.07226152040709899	0.06952176482554168	5.004266514293704	24.746222246612888	4.944345234875527	24.449910031471518
2.160566043787228	80.07477864187547	79.6555411375008	88.6933452158493	87.77381815946681	92.2838280647382	91.17879568890773	95.36191561069161	94.1127295808483	100.14843280037518	98.70405746582333	0.0722615276661933	0.06952177173966158	4.972197181718457	24.735790607814124	4.912659925295429	24.43960341879938
2.1735845410731627	80.13076266178831	79.71123215327182	88.7553561272665	87.83518620923796	92.34834970675463	91.2425447467662	95.42858963681437	94.1785302201485	100.21845376634846	98.77306855991075	0.07226153505437001	0.06952177877672971	4.940274474689431	24.725068642772385	4.881119485715772	24.429009958457755
2.1866814813541975	80.1867220515684	79.76689866986655	88.81733978154222	87.89652728513967	92.41284299599266	91.30626579165812	95.4952343700756	94.24430195039156	100.28844397604645	98.84204934119882	0.0722615425739359	0.06952178593894301	4.9084979687240775	24.714055515978544	4.849723496742172	24.41812882497834
2.199857337288837	80.24265615060813	79.82254003017304	88.87929544740939	87.957840663499	92.47730717172593	91.369958071972	95.56184902447886	94.31004399587874	100.35840260414827	98.91099899626792	0.07226155022723886	0.06952179322853713	4.876867239615876	24.70275039466287	4.818471539248094	24.406959195595846
2.213112584383593	80.29856429640799	79.87815557519806	88.94122239151372	88.01912561857746	92.54174147105897	91.43362083395324	95.62843281178823	94.37575557870115	100.4283288229835	98.9799167093826	0.07226155801666899	0.06952180064778965	4.845381863418879	24.691152448744106	4.787363194365753	24.395500250218902
2.2264477010101436	80.35444582458261	79.93374464407304	89.00311987842026	88.08038142257784	92.60614512893416	91.49725332171118	95.69498494153545	94.4414359187468	100.49822180253979	99.04880166249927	0.07226156594465954	0.06952180819901793	4.814041416454984	24.67926085090221	4.7563980434924815	24.38375117146643
2.2398631684225956	80.41030006886679	79.98930657406015	89.06498717062043	88.14160734565105	92.67051737813905	91.56085477722613	95.7615046210275	94.50708423370818	100.56808071047071	99.11765303527399	0.0722615740136871	0.06952181588458053	4.782845475344857	24.667074776742083	4.725575668322563	24.37171114484954
2.2533594707748548	80.4661263611222	80.04484070055899	89.1268235285396	88.20280265590355	92.73485744931432	91.62442444035743	95.82799105535493	94.57269973909038	100.63790471210471	99.186470005071	0.07226158222627294	0.06952182370687947	4.751793617012936	24.654593404800835	4.6948956508504125	24.359379358815204
2.2669370951380965	80.52192403134377	80.10034635711291	89.1886282105442	88.26396661940454	92.79916457096118	91.6879615488507	95.8944434473996	94.63828164821871	100.70769297045314	99.25525174697103	0.07226159058498455	0.06952183166835896	4.720885418663784	24.64181591650413	4.66435757334375	24.346755004611623
2.2805965315183476	80.57769240766595	80.15582287541525	89.25040047294891	88.32509850019291	92.86343796944898	91.75146533834528	95.96086099784235	94.70382917224646	100.77744464621851	99.3239974337791	0.07226159909243399	0.06952183977150843	4.690120457808916	24.628741496289877	4.633961018375885	24.3338372764847
2.294338272874165	80.63343081636958	80.21126958531623	89.31213957002446	88.3861975602851	92.92767686902334	91.81493504238236	96.02724290517169	94.76934152016321	100.84715889780352	99.39270623603358	0.07226160775128186	0.06952184801886112	4.659498312300457	24.615369331790134	4.603705568854821	24.32062537184902
2.308162815134429	80.68913858188925	80.26668581483027	89.37384475400586	88.44726305968317	92.99188049181475	91.87836989241339	96.09358836569261	94.83481789880369	100.91683488132043	99.46137732201537	0.07226161656423574	0.0695218564129963	4.629018560286568	24.60169861365648	4.573590807986875	24.30711849108775
2.3220706572162446	80.74481502681915	80.32207089014179	89.43551527509906	88.50829425638149	93.05604805784557	91.94176911780718	96.15989657353386	94.90025751285499	100.98647175059878	99.53000985775557	0.07226162553405209	0.06952186495653925	4.598680780258292	24.587728535785573	4.543616319309876	24.293315837800037
2.336062301042938	80.80045947192151	80.37742413561365	89.49715038149061	88.56929040637614	93.12017878504014	92.0051319458596	96.2261667206584	94.96565956486675	101.05606865719636	99.59860300704628	0.07226163466353663	0.06952187365216275	4.568484551055462	24.573458295402816	4.513781686709535	24.27921661885921
2.3501382515621807	80.8560712361327	80.43274487379324	89.55874931935442	88.63025076367181	93.18427188923188	92.06845760180094	96.29239799687093	95.03102325525867	101.12562475040717	99.66715593144833	0.07226164395554648	0.06952188250258749	4.538429451823049	24.55888709284045	4.484086494376697	24.26482004425634
2.3642990167642037	80.911649636571	80.4880324254202	89.62031133286058	88.69117458029038	93.24832658417255	92.13174530880477	96.3585895898273	95.09634778232981	101.19513917727143	99.73566779030129	0.0722616534129894	0.0695218915105835	4.5085150620916465	24.54401413197411	4.454530326874647	24.250125327409478
2.378545107700138	80.9671939885442	80.54328610943408	89.68183566418416	88.75206110627967	93.31234208154136	92.19499428799705	96.42474068504416	95.16163234226804	101.26461108258559	99.80413774073332	0.07226166303882588	0.06952190067897032	4.478740961741551	24.52883862008457	4.425112769118641	24.23513168516365
2.392877038500453	81.02270360555715	80.59850524298169	89.74332155351343	88.81290958972161	93.37631759095372	92.25820375846486	96.49085046590781	95.22687612915891	101.334039608912	99.87256493767055	0.07226167283606916	0.06952191001061847	4.449106731013217	24.513359767926886	4.395833406378642	24.219838337769033
2.4072953263935135	81.07817779931943	80.65368914142489	89.8047682390588	88.8737192767411	93.44025231997054	92.32137293726542	96.55691811368413	95.29207833499522	101.40342389658895	99.9409485338472	0.0722616828077874	0.06952191950844962	4.419611950510898	24.497576789759478	4.366691824284771	24.204244508953707
2.4218004917242455	81.1336158797531	80.70883711834831	89.86617495706152	88.93448941151453	93.50414547410726	92.38450103943525	96.62294280752776	95.35723814968638	101.47276308374084	100.00928767981533	0.07226169295710316	0.06952192917543856	4.390256201219472	24.481488903471472	4.33768760884368	24.188349426025525
2.436393057972914	81.18901715500087	80.76394848556747	89.92754094180292	88.99521923627911	93.56799625684376	92.4475872779997	96.68892372449245	95.42235476106836	101.54205630628871	100.07758152395553	0.0722617032871963	0.06952193901461345	4.361039064513079	24.46509533067001	4.308820346440825	24.172152319955785
2.4510735517740176	81.24438093143435	80.81902255313688	89.9888654256137	89.05590799134187	93.63180386963381	92.51063086398247	96.7548600395409	95.48742735491358	101.61130269796091	100.14582921248716	0.07226171380130292	0.06952194902905713	4.331960122147393	24.44839529663659	4.280089623845015	24.155652425357403
2.46584250293529	81.299706513662	80.87405862935823	90.05014763888305	89.11655491508884	93.69556751191487	92.57363100641521	96.82075092555485	95.55245511494073	101.68050139030352	100.21402988947887	0.07226172450271792	0.06952195922190724	4.3030189562759915	24.431388030479866	4.251495028215231	24.138848980623152
2.4807004444568266	81.35499320453778	80.92905602078878	90.11138681006842	89.17715924399461	93.75928638111816	92.63658691234748	96.88659555334557	95.6174372228253	101.74965151269174	100.2821826968595	0.07226173539479479	0.06952196959635903	4.274215149447173	24.414072765113815	4.223036147106086	24.12174122794022
2.4956479125503126	81.41024030516957	80.98401403224983	90.17258216570494	89.23772021263176	93.82295967267854	92.69949778685668	96.95239309166433	95.68237285820966	101.8187521923405	100.3502867744289	0.07226174648094898	0.06952198015566437	4.245548284633514	24.396448737454193	4.194712568482373	24.10432841338843
2.510685446658382	81.46544711492812	81.03893196683572	90.2337329304157	89.29823705368096	93.88658658004543	92.7623628330585	97.0181427072133	95.7472611987141	101.88780255431644	100.41834125986946	0.07226175776465554	0.06952199090313428	4.217017945200041	24.378515188302117	4.166523880700424	24.086609786925692
2.5258135894740787	81.52061293145526	81.09380912592187	90.29483832692092	89.3587089979402	93.95016629469227	92.82518125211661	97.08384356465575	95.81210141994671	101.95680172154839	100.4863452887566	0.0722617692494534	0.06952200184213878	4.188623714931055	24.36027136249686	4.138469672536303	24.068584602508054
2.54103288696045	81.57573705067345	81.14864480917434	90.35589757604895	89.41913527433539	94.01369800612801	92.88795224325384	97.14949482662786	95.87689269551504	102.02574881483991	100.55429799457103	0.07226178093894457	0.06952201297610862	4.160365178057873	24.34171650910139	4.110549533198991	24.05025211823522
2.556343888370238	81.63081876679475	81.20343831455891	90.41690989674619	89.47951510993046	94.07718090190775	92.95067500376263	97.21509565374964	95.94163419703698	102.09464295288087	100.62219850871021	0.07226179283679614	0.06952202430853709	4.132241919221542	24.322849881256843	4.082763052306291	24.03161159625597
2.571747146265715	81.68585737232978	81.25818893834987	90.47787450608747	89.53984772993759	94.14061416764329	93.0133487290157	97.28064520463617	96.0063250941518	102.16348325225925	100.69004596049996	0.0722618049467416	0.06952203584297985	4.104253523500574	24.30367073630987	4.0551098199134685	24.012662302895478
2.5872432165386163	81.74085215809738	81.31289597513965	90.53879061928687	89.60013235772776	94.20399698701466	93.07597261247726	97.34614263590929	96.07096455453168	102.23226882747352	100.75783947720669	0.07226181727258092	0.06952204758305669	4.076399576417771	24.284178335969045	4.027589426505074	23.99340350874263
2.602832658430207	81.79580241323397	81.36755871784821	90.59965744970829	89.66036821484143	94.26732854178121	93.13854584571394	97.41158710220924	96.13555174389319	102.30099879094492	100.82557818404949	0.07226182981818312	0.0695220595324523	4.048679663938401	24.26437194623577	4.00020146300767	23.973834488671855
2.6185160345514573	81.85070742520317	81.42217645773259	90.66047420887648	89.7205545209993	94.33060801179303	93.20106761840624	97.47697775620655	96.20008582600906	102.3696722530301	100.89326120421258	0.0722618425874864	0.0695220716949182	4.021093372485211	24.24425083762253	3.9729455208002946	23.953954521974083
2.6342939109033563	81.9055664798058	81.47674848439691	90.72124010648825	89.78069049411353	94.39383457500291	93.26353711836013	97.54231374861436	96.26456596272027	102.43828832203397	100.9608876588579	0.0722618555845007	0.06952208407427328	3.9936402889406963	24.223814285112894	3.9458211917171866	23.933762892407685
2.6501668568973313	81.96037886118981	81.53127408580227	90.78195435042383	89.84077535029893	94.45700740747796	93.32595353151885	97.60759422820057	96.32899131394822	102.50684610422273	101.0284566671381	0.07226186881330697	0.06952209667440515	3.9663200006343686	24.20306156817969	3.9188280680327807	23.9132588881439
2.666135445375801	82.01514385185988	81.5857525482763	90.84261614675766	89.90080830388358	94.52012568341118	93.388316041974	97.67281834179988	96.3933610377063	102.57534470383635	101.09596734620874	0.07226188227806132	0.06952210949927183	3.9391320953682225	24.18199197096692	3.8919657424858087	23.892441801952373
2.6822002526328483	82.0698607326884	81.6401831565241	90.90322469977089	89.96078856742139	94.58318857513437	93.4506238319785	97.73798523432706	96.45767429011333	102.64378322310283	101.16341881124237	0.07226189598299296	0.06952212255290188	3.9120761614244657	24.16060478232248	3.8652338082938513	23.87131093127755
2.6983618584350144	82.12452878292515	81.6945651936379	90.96377921196233	90.02071535170275	94.64619525312979	93.51287608195807	97.80309404878916	96.52193022540536	102.71216076225089	101.23081017544102	0.07226190993240868	0.06952213583939722	3.8851517875518766	24.138899295830925	3.838631859133784	23.849865578238678
2.71462084604223	82.17914728020845	81.74889794110817	91.02427888406106	90.08058786576714	94.70914488604315	93.57507197052409	97.86814392629903	96.58612799594916	102.78047641952442	101.2981405500505	0.07226192413069199	0.06952214936293334	3.858358562983085	24.116874809904402	3.8121594891608765	23.828105049731676
2.730977802228858	82.23371550057523	81.80318067883371	91.08472291503793	90.14040531691448	94.77203664069584	93.63721067448564	97.93313400608797	96.6502667522546	102.84872929119575	101.36540904437328	0.07226193858230623	0.06952216312776098	3.831696077442757	24.094530627877248	3.78581629301425	23.80602865749097
2.747433317304874	82.28823271847243	81.85741268513291	91.1451105021184	90.20016691071785	94.83486968209839	93.69929136886279	97.9980634255196	96.71434564298843	102.91691847158029	101.43261476578328	0.07226195329179443	0.06952217713820733	3.80516392113077	24.071866057965963	3.7596018658068715	23.783635718111327
2.763987985137163	82.34269820676715	81.911593236754	91.2054408407942	90.25987185103499	94.89764317346247	93.7613132268986	98.06293132010263	96.77836381498685	102.98504305305005	101.49975681973883	0.07226196826378184	0.06952219139867817	3.778761684759502	24.04888041351296	3.7335158031555693	23.760925553233392
2.780642403170963	82.39711123675902	81.96572160888729	91.26571312483708	90.319519340022	94.9603562762156	93.82327542007346	98.12773682350576	96.8423204132702	103.05310212604941	101.56683430979842	0.07226198350297666	0.0695222059136581	3.7524889595379136	24.025573012946552	3.707557701168298	23.737897489529132
2.797397172451417	82.45147107819017	82.01979707517509	91.32592654631044	90.3791085781448	95.02300815001313	93.88517711811703	98.1924790675704	96.90621458105552	103.1210947791085	101.63384633763377	0.07226199901417259	0.06952222068771272	3.7263453371624564	24.00194317975547	3.681727156433226	23.714550858661823
2.8142528976452668	82.5057769992573	82.07381890772385	91.38608029558279	90.4386387641925	95.08559795275245	93.94701748902236	98.25715718232533	96.97004545977101	103.18902009885872	101.70079200304525	0.0722620148022495	0.06952223572548964	3.7003304098543595	23.97799024275446	3.656023766058752	23.690884997577086
2.831210187062679	82.56002826662322	82.12778637711558	91.44617356134097	90.49810909529043	95.14812484058676	94.00879569905929	98.321770296001	97.03381218907018	103.25687717004782	101.76767040397665	0.07226203087217493	0.06952225103172069	3.6744437703432595	23.953713536076975	3.63044712765668	23.666899248455593
2.848269652679189	82.61422414542844	82.18169875241945	91.50620553060324	90.55751876691318	95.2105879679389	94.0705109127884	98.38631753504389	97.097513906846	103.32466507555509	101.83448063653017	0.07226204722900617	0.06952226661122289	3.648685011879479	23.929112399222504	3.6049968393508607	23.642592958811292
2.865431910157798	82.66836389930322	82.23555530120373	91.56617538873296	90.61686697289805	95.27298648751564	94.1321622930748	98.45079802413133	97.16114974924554	103.39238289640707	101.90122179498191	0.07226206387789175	0.06952228246890003	3.6230537282285695	23.904186177129304	3.579672499774915	23.617965481498686
2.882697578871184	82.72244679037932	82.28935528954764	91.62608231945197	90.67615290545847	95.33531955032169	94.1937490011023	98.51521088618614	97.22471885068438	103.46002971179293	101.96789297179703	0.072262080824073	0.06952229860974407	3.5975495136754034	23.878934220196243	3.5544737080767845	23.593016174796503
2.900067281924058	82.77647207930234	82.34309798205345	91.68592550485452	90.73537575519751	95.39758630567424	94.25527019638758	98.57955524239172	97.28822034386152	103.52760459908039	102.03449325764537	0.07226209807288556	0.06952231503883757	3.572171963046003	23.853355884493794	3.529400063938283	23.567744402575045
2.9175416461756507	82.83043902524409	82.39678264185912	91.74570412542144	90.79453471112225	95.45978590121798	94.31672503679512	98.64383021220749	97.35165335977473	103.59510663383226	102.1010217414179	0.07226211562976108	0.06952233176135403	3.5469206716929875	23.8274505317313	3.5044511675619106	23.54214953427072
2.9351213022623317	82.8843468859149	82.45040853065021	91.80541736003393	90.85362896065723	95.5219174829395	94.3781126785513	98.70803491338411	97.4150170277353	103.66253488982213	102.16747751024205	0.07226213350023057	0.06952234878256083	3.521795235504669	23.80121752933337	3.479626619678129	23.516230944995186
2.952806884620376	82.93819491757654	82.50397490867306	91.86506438598845	90.91265768965916	95.58398019518273	94.43943227625992	98.77216846197929	97.47831047538394	103.72988843905149	102.23385964949858	0.07226215168992252	0.06952236610781963	3.4967952509150564	23.774656250563567	3.454926021558549	23.489988015608105
2.970599031508854	82.99198237505476	82.55748103474713	91.92464437901077	90.97162008243103	95.64597318066397	94.50068298291677	98.83622997237352	97.54153282870621	103.79716635176608	102.30016724283786	0.07226217020456861	0.06952238374258994	3.471920314897943	23.74776607455351	3.430348975008201	23.46342013276808
2.9884983850326714	83.0457085117525	82.61092616627822	91.98415651327109	91.03051532173687	95.70789558048747	94.56186394992521	98.90021855728625	97.60468321204836	103.86436769647312	102.36639937219655	0.07226218905000333	0.06952240169242863	3.44717002497282	23.72054638634654	3.4058950823687155	23.43652668899449
3.006505591165733	83.09937257966257	82.66430955927113	92.04359996139843	91.08934258881615	95.7697465341607	94.6229743271112	98.96413332779174	97.66776074813305	103.93149153995792	102.43255511781436	0.07226220823216638	0.06952241996299266	3.4225439792139696	23.692996577057784	3.381563946531969	23.409307082783926
3.0246212997742656	83.15297382938148	82.71763046834346	92.1029738944963	91.1481010633993	95.83152517961074	94.68401326273946	99.02797339333603	97.73076455807633	103.99853694730203	102.49863355825154	0.07226222775710449	0.06952243856004231	3.3980417762527395	23.66511604390689	3.3573551709409912	23.381760718682926
3.0428461646402667	83.2065115101225	82.77088814673853	92.16227748215758	91.20678992372225	95.89323065319977	94.7449799035289	99.09173786175319	97.79369376140322	104.0655029819002	102.56463377040586	0.07226224763097382	0.0695224574894403	3.373663015270722	23.636904190236237	3.33326835958178	23.353887007291632
3.0611808434850984	83.25998486972934	82.82408184633917	92.22150989248006	91.26540834654212	95.95486208974152	94.8058733946688	99.15542583928224	97.85654747606488	104.13238870547843	102.63055482953033	0.07226226786004092	0.06952247675715624	3.349407296021127	23.608360425703722	3.3093031170046743	23.325685365449317
3.079625997993227	83.31339315469002	82.87721081768146	92.2806702920822	91.32395550715255	96.0164186225178	94.86669287983507	99.21903643058447	97.91932481845522	104.19919317811208	102.69639580925093	0.07226228845068662	0.06952249636926673	3.3252742188119555	23.579484166202747	3.285459048305711	23.2971552161398
3.0981822938360946	83.36673561015041	82.93027430996823	92.33975784611857	91.38243057939918	96.07789938329452	94.9274375012062	99.28256873875988	97.98202490342776	104.26591545824355	102.7621557815843	0.07226230940940494	0.06952251633195844	3.3012633845278287	23.550274834131415	3.2617357591557266	23.268295988778846
3.116850400696155	83.420011479929	82.98327157108385	92.39877171829656	91.44083273569615	96.13930350233946	94.98810639948078	99.34602186536593	98.04464684431336	104.33255460270176	102.82783381695661	0.0722623307428092	0.06952253665152874	3.2773743946258946	23.520731858323416	3.238132855790809	23.239107119185064
3.135630992291033	83.47322000653045	83.03620184760769	92.45771107089188	91.49916114704135	96.20063010843826	95.04869871389339	99.40939491043392	98.10718975293716	104.39910966671977	102.89342898422116	0.07226235245762984	0.06952255733438997	3.2536068511244594	23.490854674077127	3.214649944996836	23.209588049525337
3.1545247463978408	83.52636043116023	83.08906438482872	92.51657506476512	91.55741498303304	96.26187832891209	95.10921358223189	99.47268697248752	98.16965273963626	104.465579703954	102.95894035067734	0.07226237456072106	0.06952257838706918	3.2299603566352744	23.46064272343574	3.191286634151311	23.179738228645874
3.1735323448776414	83.57943199373952	83.14185842676035	92.5753628593788	91.61559341188644	96.32304728963524	95.16965014085491	99.53589714856093	98.23203491327794	104.5319637665039	103.02436698208965	0.07226239705905896	0.06952259981621144	3.2064345143417086	23.430095455085393	3.168042531190622	23.149557111933973
3.192654473700048	83.63243393291917	83.19458321615451	92.63407361281327	91.67369560044973	96.38413611505203	95.23000752470858	99.59902453421644	98.29433538127707	104.59826090493016	103.08970794270623	0.0722624199597456	0.06952262162858201	3.1830289280105717	23.39921232448978	3.144917244635508	23.119044161518104
3.211891822967991	83.68536548609555	83.2472379945172	92.69270648178454	91.73172071422164	96.44514392819544	95.29028486734491	99.66206822356395	98.35655324961503	104.66447016827536	103.15496229527871	0.07226244327001245	0.06952264383106764	3.1597432020030283	23.367992794010206	3.12191038358651	23.088198846318846
3.2312450869426166	83.7382258894248	83.29982200212294	92.7512606216608	91.78966791736775	96.50606985070438	95.35048130093882	99.72502730927877	98.41868762285769	104.73059060408305	103.22012910108128	0.07226246699722036	0.06952266643067977	3.136576941257772	23.336436332876474	3.099021557720789	23.057020642045245
3.2507149640683446	83.79101437783847	83.35233447803019	92.80973518648007	91.84753637273802	96.5669130028423	95.41059595630668	99.78790088262103	98.48073760417425	104.79662125841803	103.28520741993053	0.07226249114886349	0.06952268943455618	3.113529751315127	23.304542417386983	3.076250377305769	23.02550903140218
3.2703021569980693	83.84373018505885	83.4047746600967	92.8681293289676	91.90532524188396	96.6276725035154	95.47062796292408	99.8506880334546	98.54270229535605	104.86256117588638	103.3501963102053	0.07226251573257106	0.06952271284996378	3.090601238308409	23.272310530923278	3.0535964531964055	22.993663504090364
3.2900073726185273	83.89637254361458	83.45714178499522	92.92644220055377	91.96303368507648	96.68834747029146	95.53057644894469	99.91338785026662	98.6045807968359	104.92840939965632	103.41509482886717	0.07226254075610988	0.06952273668430052	3.0677910089643774	23.2397401639937	3.0310593968338253	22.96148355685
3.3098313220758016	83.94894068485607	83.5094350882286	92.98467295139163	92.0206608613232	96.74893701941818	95.5904405412181	99.97599942018667	98.66637220770684	104.99416497147813	103.47990203148018	0.07226256622738739	0.06952276094509736	3.0450986706114236	23.206830814378918	3.008638820253964	22.92896869361357
3.329774720800988	84.00143383897183	83.56165380414632	93.04282073037548	92.0782059283868	96.80944026584277	95.65021936530952	100.038521829007	98.72807562574226	105.05982693170594	103.54461697223208	0.0722625921544534	0.06952278564002173	3.022523831185481	23.1735819872265	2.9863343360957515	22.896118425596796
3.349838288536016	84.05385123500425	83.61379716596015	93.10088468515889	92.1356680428029	96.86985632323072	95.70991204551808	100.1009541612022	98.78969014741527	105.12539431931818	103.60923870395484	0.07226261854550305	0.06952281077687984	3.0000660992191115	23.139993195010902	2.9641455575806503	22.86293227125134
3.370022749359618	84.10619210086587	83.66586440576035	93.1588639621732	92.19304635989846	96.93018430398544	95.76951770489627	100.1632954999494	98.85121486791853	105.1908661719392	103.67376627814564	0.0722626454088791	0.06952283636361746	2.977725083862424	23.106063957773586	2.942072098546305	22.82940975650854
3.390328831713469	84.15845566335594	83.71785475453213	93.21675770664642	92.25034003381039	96.99042331926795	95.82903546526951	100.22554492714899	98.91264888118486	105.25624152586106	103.7381987449884	0.07226267275307598	0.06952286240832549	2.955500394865794	23.07179380305388	2.92011357342426	22.795550414732134
3.4107572684284713	84.21064114817673	83.76976744217217	93.2745650626219	92.3075482175041	97.05057247901638	95.88846444725543	100.2877015234448	98.97399127990711	105.32151941606489	103.80253515337503	0.07226270058674023	0.0695228889192397	2.9333916425975985	23.037182266059972	2.898269597250419	22.761353786827385
3.431308796751202	84.26274777995053	83.82160169750523	93.3322851729776	92.36467006279258	97.1106308919665	95.94780377028388	100.34976436824529	99.03524115555895	105.38669887624336	103.86677455092733	0.07226272891867502	0.06952291590474442	2.911398438042852	23.00222888978169	2.8765397856750496	22.72681942140116
3.4519841583705158	84.31477478223644	83.87335674830119	93.38991717944542	92.4217047203555	97.1705976656717	96.00705255261713	100.41173253974465	99.0963975984159	105.45177893882291	103.93091598401905	0.07226275775784269	0.06952294337337667	2.8895203927954753	22.966933224903187	2.85492375495096	22.691946874703717
3.47278409944432	84.36672137754725	83.92503182129178	93.44746022263028	92.47865133975824	97.2304719065233	96.06620991136958	100.4736051149436	99.15745969757572	105.51675863498585	103.99495849779758	0.07226278711336707	0.06952297133382615	2.8677571190728486	22.931294830072147	2.833421121943047	22.656735710810608
3.4937093706264992	84.41858678736719	83.9766261421882	93.50491344203044	92.53550906947184	97.29025271977173	96.12527496252882	100.53538116967157	99.21842654098032	105.58163699469375	104.0589011362071	0.07226281699453704	0.06952299979494034	2.8461082297226312	22.895313271968917	2.8120315041405775	22.621185501735454
3.514760727094002	84.47037023216906	84.02813893569837	93.56227597605721	92.59227705689261	97.34993920954717	96.18424682097604	100.59705977860823	99.27929721543704	105.64641304671031	104.12274294201094	0.07226284741080878	0.06952302876572622	2.824573338200935	22.858988125179167	2.7907545196339925	22.585295827346272
3.535938928574102	84.52207093143166	84.07956942554412	93.61954696205459	92.64895444836161	97.40953047888036	96.24312460050663	100.65864001530497	99.34007080663987	105.711085818624	104.18648295681413	0.07226287837180931	0.06952305825535346	2.8031520585914222	22.822318972499488	2.7695897871371926	22.54906627560922
3.557244739371806	84.57368810365784	84.13091683447955	93.67672553632018	92.70554038918534	97.46902562972441	96.3019074138517	100.7201209522078	99.40074639919199	105.7756543368723	104.25012022108709	0.07226290988734008	0.06952308827315741	2.781844005613493	22.78530540495194	2.7485369259879917	22.512496442595875
3.578678928397448	84.62522096639233	84.18218038430835	93.7338108341253	92.76203402365566	97.52842376297609	96.36059437269903	100.78150166067915	99.46132307662731	105.84011762676488	104.3136537741886	0.07226294196737872	0.06952311882864122	2.7606487946145535	22.747947021878645	2.7275955561449337	22.47558593262147
3.600242269194432	84.67666873624009	84.23335929590247	93.79080198973614	92.81843449507069	97.58772397849788	96.41918458771502	100.84278121102122	99.52179992143357	105.90447471250813	104.37708265438985	0.07226297462208349	0.06952314993148126	2.739566041566377	22.710243430941773	2.7067652981850188	22.438334358237626
3.6219355399671502	84.72803062888411	84.28445278921974	93.84769813643403	92.874740945755	97.64692537513932	96.47767716856575	100.90395867249795	99.58217601507393	105.9687246172286	104.44040589889767	0.07226300786179617	0.06952318159152719	2.7185953630801123	22.672194248327287	2.6860457733182557	22.40074134038514
3.643759523609069	84.77930585910457	84.33546008332296	93.90449840653734	92.9309525170812	97.70602705076014	96.53607122393976	100.96503311335908	99.64245043801075	106.03286636299832	104.50362254387937	0.07226304169704556	0.06952321381880715	2.697736376400826	22.633799098741292	2.6654366033785664	22.36280650847766
3.6657150077309777	84.83049364079672	84.38638039639787	93.96120193142204	92.98706834949037	97.76502810225168	96.59436586156932	101.02600360086251	99.70262226972778	106.09689897085858	104.56673162448628	0.07226307613854976	0.06952324662353042	2.676988699404774	22.595057615511905	2.6449374108251504	22.324529500405333
3.6878027846894206	84.88159318699036	84.43721294577242	94.01780784154384	93.04308758251398	97.82392762556029	96.6525601882535	101.08686920129864	99.76269058875398	106.1608214608456	104.629732174879	0.07226311119722137	0.06952328001609069	2.656351950615772	22.555969440731133	2.624547818755218	22.2859099627276
3.710023651615288	84.93260370986847	84.48795694793547	94.07431526645966	93.09900935479506	97.88272471570978	96.7106533098804	101.14762898001375	99.8226544726867	106.22463285201532	104.69262322825175	0.07226314688416972	0.06952331400706935	2.635825749187916	22.516534225233045	2.6042674508921664	22.246947550669574
3.732378410442586	84.98352442078644	84.53861161855598	94.13072333484948	93.15483280411007	97.9414184668246	96.76864433145002	101.20828200143394	99.88251299821542	106.28833216246886	104.75540381685758	0.07226318321070493	0.06952334860723926	2.615409714922862	22.476751628772035	2.5840959315946748	22.207641928242083
3.7548678679373717	85.0343545302915	84.58917617250229	94.18703117453877	93.21055706739084	98.00000797215313	96.82653235709725	101.26882732908967	99.94226524114568	106.35191840937827	104.81807297203368	0.07226322018834126	0.06952338382756733	2.5951034682675527	22.43662132010286	2.5640328858635257	22.16799276837628
3.777492835726878	85.08509324814231	84.63964982386189	94.24323791252085	93.26618128074693	98.05849232409139	96.88431649011548	101.32926402564021	100.00191027642349	106.41539060901258	104.88062972422709	0.0722632578288014	0.06952341967921875	2.5749066303114887	22.396142977002455	2.54407793933251	22.127999752916367
3.8002541303288	85.1357397833285	84.69003178596064	94.29934267497923	93.32170457948767	98.1168706142064	96.94199583297949	101.38959115289802	100.06144717815936	106.47874777676367	104.94307310302014	0.07226329614401898	0.069523456173561	2.5548188227853643	22.35531628636818	2.524230718268882	22.08766257271418
3.823152573180761	85.18629334409057	84.74032127138283	94.35534458731048	93.37712609814486	98.17514193326045	96.99956948736948	101.44980777185403	100.12087501965297	106.5419889271728	105.00540213715668	0.07226333514614489	0.06952349332216605	2.5348396680760743	22.31414094437423	2.504490849586091	22.046980927789264
3.8461889906699622	85.23675313794011	84.79051749199134	94.4112427741475	93.4324449704957	98.23330537123518	97.057036554195	101.50991294270266	100.18019287341832	106.60511307395743	105.0676158545684	0.0722633748475474	0.0695235311368156	2.5149687892144357	22.27261665647893	2.484857960840145	22.00595452735797
3.8693642141629967	85.28711837167987	84.84061965894755	94.46703635938226	93.48766032958555	98.29136001735594	97.11439613361888	101.56990572486725	100.23939981120846	106.66811923003786	105.12971328240124	0.0722634152608204	0.06952356962950419	2.4952058098847374	22.230743137562968	2.4653316802273366	21.964583089924417
3.892679080035866	85.33738825142436	84.89062698273204	94.52272446618981	93.54277130775141	98.34930496011667	97.17164732508188	101.62978517702588	100.29849490404105	106.73100640756482	105.19169344704225	0.07226345639878363	0.06952360881244275	2.475550354423831	22.188520111998514	2.445911636589244	21.922866343375063
3.9161344297041563	85.38756198262026	84.94053867316488	94.5783062170514	93.59777703664513	98.40713928730447	97.22878922732696	101.689550357137	100.35747722222385	106.79377361794644	105.25355537414667	0.07226349827448963	0.06952364869806332	2.4560020478188562	22.14594731368561	2.426597459412278	21.880804025051475
3.9397311096534064	85.43763877006728	84.9903539394265	94.63378073377862	93.65267664725707	98.46486208602482	97.28582093842428	101.74920032246567	100.41634583538038	106.85641987187617	105.31529808866497	0.07226354090122615	0.06952368929902218	2.4365605157117898	22.103024486234062	2.4073887788294996	21.838395881844917
3.963469971469652	85.48761781793912	85.04007199007853	94.68914713753732	93.70746926993998	98.52247244272691	97.34274155579612	101.80873412960995	100.4750998124761	106.91894417936064	105.37692061487063	0.07226358429252154	0.06952373062820477	2.4172253844044462	22.059751382977993	2.388285225623349	21.795641670283658
3.987351871870168	85.53749832980455	85.089692033085	94.74440454887201	93.76215403443308	98.57996944322915	97.3995501762422	101.86815083452747	100.53373822184462	106.98134554974791	105.43842197638773	0.07226362846214844	0.06952377269872922	2.3979962808475648	22.016127767074067	2.3692864312215534	21.75254115660573
4.01137767273438	85.58727950864883	85.1392132758335	94.79955208773023	93.8167300698862	98.63735217274491	97.45624589596505	101.9274494925622	100.59226013121405	107.04362299175581	105.49980119621915	0.07226367342412829	0.0695238155239506	2.378872832660818	21.972153411647014	2.3503920277098587	21.70909411690809
4.035548241134971	85.63696055689515	85.1886349251568	94.85458887348749	93.87119650488458	98.69461971590877	97.51282781059604	101.9866291584718	100.65066460773411	107.10577551350086	105.5610572967748	0.07226371919273616	0.06952385911746534	2.3598546681198513	21.927828099833278	2.331601647823163	21.665300337153894
4.059864449369175	85.68654067642639	85.23795618735444	94.90951402497203	93.92555246747318	98.75177115680248	97.56929501522089	102.04568888645476	100.70895071800275	107.1678021225271	105.62218929990017	0.07226376578250522	0.06952390349311591	2.34094141615401	21.88315162479921	2.3129149249430156	21.62115961325253
4.08432717499025	85.73601906860661	85.28717626821422	94.96432666048973	93.9797970851817	98.80880557898135	97.62564660440597	102.10462773017765	100.76711752809337	107.22970182583504	105.68319622690487	0.07226381320823101	0.06952394866499499	2.322132706359298	21.838123789941164	2.294331493108075	21.57667175122333
4.108937300839158	85.78539493430364	85.33629437303478	95.01902589785001	94.03392948504987	98.86572206550133	97.68188167222488	102.16344474280365	100.82516410358248	107.29147362991164	105.74407709859211	0.07226386148497711	0.06952399464745007	2.3034281689979252	21.792744408972794	2.275850987016611	21.531836567253777
4.133695715076422	85.8346674739109	85.3853097066473	95.073610854391	94.08794879365264	98.92251969894565	97.73799931228484	102.22213897701994	100.88308950957723	107.35311654075976	105.80483093528777	0.07226391062807838	0.06952404145508734	2.2848274349848907	21.747013305877772	2.257473042012407	21.486653887717694
4.15860331121418	85.88383588736973	85.43422147343794	95.12808064700523	94.14185413712558	98.97919756145178	97.79399861775346	102.28070948506618	100.94089281074318	107.41462956392792	105.86545675686969	0.07226396065314834	0.06952408910277762	2.2663301359109482	21.700930315193546	2.2391972941059066	21.441123549408076
4.183660988148428	85.93289937419262	85.4830288773709	95.18243439216634	94.19564464119131	99.03575473473961	97.84987868138637	102.33915531876353	100.99857307133323	107.47601170454136	105.9259535827984	0.07226401157608146	0.06952413760566077	2.2479359040294185	21.654495281964046	2.221023379962162	21.39524539949707
4.208869650191461	85.98185713348494	85.53173112201019	95.23667120595432	94.24931943118443	99.09219030013804	97.90563859555368	102.39747552954258	101.05612935521482	107.5372619673316	105.98632043214593	0.07226406341306069	0.0695241869791503	2.229644372255507	21.607708061848825	2.202950936901061	21.349019295656035
4.2342302071045115	86.03070836396893	85.58032741054353	95.29079020408294	94.30287763207888	99.14850333861379	97.96127745226842	102.45566916847321	101.11356072589979	107.59837935666806	106.0465563236274	0.07226411618056042	0.06952423723893775	2.211455174173352	21.560568521224923	2.1849796029032404	21.302445106153755
4.259743574130585	86.07945226400578	85.6288169458045	95.3447905019254	94.35631836851319	99.20469293079852	98.01679434321328	102.51373528629303	101.17086624657216	107.65936287658822	106.10666027563039	0.07226416989535377	0.06952428840099907	2.1933679440346623	21.51307653729964	2.1671090166105387	21.255522709972865
4.285410672027485	86.12808803162008	85.67719893029681	95.39867121454235	94.40964076481833	99.26075815701823	98.07218835976985	102.57167293343795	101.22804498011844	107.72021153083004	106.1666313062471	0.0722642245745172	0.06952434048159856	2.175382316766445	21.46523199821968	2.149338817328726	21.208251996893523
4.311232427101037	86.17661486452214	85.72547256621674	95.45243145670793	94.4628439450435	99.31669809732091	98.12745859304563	102.62948116007082	101.28509598915595	107.78092432286243	106.2264684333043	0.07226428023543505	0.06952439349729521	2.1574979279532727	21.41703480303113	2.13166864501477	21.16063286744975
4.337209771238533	86.22503196013245	85.7736370554775	95.50607034293778	94.51592703298381	99.3725118315058	98.18260413390333	102.68715901611229	101.34201833606309	107.84150025591792	106.28617067439542	0.07226433689580712	0.06952444746494732	2.139714413858428	21.36848486193776	2.1140981402988928	21.1126652332714
4.363343641942354	86.27333851560526	85.82169159973267	95.55958698751634	94.56888915220745	99.42819843915234	98.2376240729892	102.74470555127068	101.39881108300901	107.90193833302436	106.34573704691203	0.07226439457365269	0.06952450240171752	2.122031411416401	21.31958209631921	2.096626944471609	21.064349016978667
4.389634982363801	86.32153372785261	85.8696354004005	95.61298050452478	94.62172942608326	99.48375699964953	98.29251750076226	102.80211981507276	101.45547329198388	107.96223755703753	106.40516656807574	0.07226445328731704	0.06952455832507921	2.104448558228569	21.270326438774646	2.079254699482817	21.015684152294853
4.416084741337141	86.36961679356841	85.91746765868758	95.66625000786865	94.67444697780817	99.5391865922251	98.34728350752293	102.8594008568941	101.51200402482893	108.02239693067345	106.4644582549702	0.07226451305547732	0.06952461525282214	2.08696549256706	21.220717833242816	2.061981047945892	20.966670584159147
4.442693873413836	86.41758690925296	85.96518757561371	95.71939461130636	94.72704093043542	99.59448629597553	98.40192118344288	102.91654772599036	101.56840234326728	108.08241545654158	106.52361112457373	0.07226457389714781	0.0695246732030572	2.0695818533847614	21.170756235187582	2.044805633148826	20.91730826891944
4.469463338897009	86.4654432712376	86.01279435203624	95.77241342847765	94.77951040690283	99.64965518989614	98.45642961859477	102.97355947152879	101.624667308935	108.14229213717812	106.58262419379211	0.07226463583168817	0.06952473219422306	2.0522972803071298	21.120441611594288	2.0277280990396775	20.8675971742814
4.49639410387609	86.51318507570943	86.06028718867478	95.82530557293225	94.831854530061	99.7046923529112	98.51080790298178	103.03043514261945	101.68079798341198	108.20202597507935	106.64149647949152	0.07226469887880684	0.06952479224509209	2.0351114136215074	21.06977394097703	2.0107480902240695	20.817537279359385
4.523487140261684	86.5608115187357	86.10766528613587	95.87807015815824	94.88407242270162	99.75959686390385	98.56505512656757	103.0871737883466	101.73679342825291	108.26161597273477	106.70022699853118	0.07226476305856891	0.06952485337477564	2.0180238943028144	21.018753213676973	1.9938652519863354	20.76712857497114
4.550743425820648	86.60832179628994	86.15492784493871	95.93070629761208	94.93616320758721	99.814367801748	98.61917037930745	103.14377445780184	101.79265270501999	108.32106113266238	106.75881476779806	0.07226482839140363	0.06952491560273177	2.0010343639974053	20.96737943183325	1.9770792302745122	20.716371063590486
4.578163944211368	86.65571510427624	86.20207406553958	95.98321310474704	94.98812600747912	99.86900424533795	98.6731527511779	103.20023620011509	101.84837487531348	108.38036045744164	106.81725880423939	0.072264894898108	0.06952497894876947	1.9841424650226145	20.9156526094157	1.9603896716989766	20.665264759383717
4.605749685019276	86.70299063855533	86.24910314835799	96.03558969304332	95.03995994516757	99.92350527362049	98.72700133220822	103.25655806448806	101.9039590008048	108.43951294974893	106.87555812489764	0.07226496259985642	0.06952504343305684	1.967347840376533	20.863572772464977	1.943796223542904	20.61380968844969
4.633501643792551	86.7501475949699	86.29601429380178	96.08783517603743	95.09166414350065	99.9778699656258	98.78071521251105	103.31273910022654	101.95940414326827	108.49851761239177	106.93371174694414	0.07226503151820657	0.06952510907612652	1.9506501337330064	20.811139959092543	1.9272985337579485	20.562005888827116
4.6614208220780515	86.79718516937079	86.34280670229347	96.13994866735268	95.14323772541461	100.03209740049957	98.8342934823142	103.36877835677382	102.01470936461425	108.55737344834452	106.9917186877144	0.07226510167510525	0.0695251758988822	1.9340489894418624	20.75835421958618	1.9108962509635603	20.509853410581854
4.689508227457455	86.84410255764246	86.38947957429562	96.19192928072877	95.19467981396305	100.0861866575343	98.8877352319915	103.42467488374348	102.06987372692141	108.61607946078304	107.04957796474211	0.07226517309289691	0.06952524392260678	1.9175440525254999	20.705215616450005	1.894589024444258	20.457352315865137
4.717764873583629	86.89089895572961	86.4360321103374	96.24377613005262	95.24598953234768	100.14013681620189	98.94103955209512	103.48042773095327	102.12489629247027	108.67463465312085	107.10728859579491	0.07226524579432979	0.06952531316896726	1.9011349686913945	20.65172422464093	1.8783765041594052	20.404502679135476
4.746191780217212	86.93757355966333	86.48246351104089	96.29548832938899	95.29716600394849	100.19394695618595	98.99420553338739	103.53603594845896	102.17977612377645	108.73303802904492	107.16484959890957	0.07226531980256459	0.0695253836600233	1.8848213843193662	20.597880131506827	1.8622583407354796	20.351304587107734
4.774789973263409	86.98412556558772	86.52877297714741	96.34706499301123	95.34820835235426	100.24761615741417	99.04723226687294	103.59149858658814	102.23451228362411	108.79128859255167	107.22225999242755	0.07226539514118038	0.06952545541823307	1.8686029464727199	20.54368343700844	1.8462341854735769	20.29775813895685
4.803560484809025	87.03055416978677	86.57495970954471	96.39850523543282	95.39911570139388	100.30114350009175	99.10011884383164	103.646814695975	102.28910383510048	108.84938534798403	107.27951879503141	0.07226547183418246	0.06952552846646211	1.8524793028896056	20.489134253719385	1.8303036903407701	20.24386344632876
4.832504353159697	87.07685856871076	86.62102290929309	96.44980817143797	95.44988717516658	100.35452806473376	99.15286435585062	103.70198332759423	102.34354984162887	108.90732730006735	107.33662502578018	0.07226554990601171	0.06952560282798852	1.836450101979608	20.434232706851617	1.8144665079680635	20.189620633369486
4.861622622877388	87.12303795900364	86.66696177765293	96.50097291611354	95.50052189807373	100.40776893219879	99.20546789485759	103.75700353279619	102.39784936700383	108.96511345394683	107.39357770414645	0.07226562938155062	0.06952567852651224	1.820514992841936	20.37897893457557	1.7987222916694918	20.135029837041657
4.890916344818065	87.16909153753048	86.71277551611205	96.55199858488115	95.55101899485041	100.46086518372287	99.25792855315436	103.81187436334224	102.45200147542585	109.0227428152251	107.45037585005319	0.07226571028613211	0.06952575558616297	1.804673625255873	20.323373088001972	1.7830706954282505	20.08009120706629
4.9203865761696335	87.21501850140463	86.75846332641292	96.60288429352883	95.60137759059704	100.51381590095306	99.31024542344983	103.86659487143983	102.50600523153587	109.08021438999955	107.50701848391058	0.0722657926455474	0.06952583403150525	1.788925649668954	20.267415331116354	1.7675113738901018	20.024804905940982
4.950034380490085	87.26081804801515	86.80402441058004	96.65362915824305	95.65159681081093	100.56662016598108	99.36241759889371	103.92116410977779	102.55985970045036	109.13752718489985	107.5635046266531	0.07226587648605445	0.06952591388754964	1.7732707172144728	20.211105841084645	1.7520439823792913	19.969171109176386
4.979860827745887	87.30648937505504	86.84945797094815	96.7042322956417	95.70167578141907	100.61927706137845	99.41444417311082	103.97558113156285	102.61356394779716	109.1946802071268	107.61983329977758	0.07226596183438659	0.06952599517975867	1.7577084797094358	20.15444480833321	1.7366681768924082	19.91319000536896
5.009866994350591	87.3520316805489	86.89476321018996	96.75469282280648	95.75161362881016	100.6717856702305	99.46632424023485	104.02984499055539	102.66711703975083	109.25167246449023	107.67600352538085	0.07226604871776142	0.06952607793405621	1.7422385896416017	20.097432436472445	1.7213836140920193	19.85686179619006
5.040053963203681	87.39744416288097	86.93993933134415	96.80500985731561	95.80140947986716	100.72414507617123	99.51805689494297	104.08395474110557	102.72051804306845	109.30850296544779	107.73201432619769	0.07226613716388817	0.06952616217683494	1.7268607001813052	20.04006894253689	1.7061899513143999	19.800186696553283
5.070422823729659	87.44272602082359	86.98498553784385	96.85518251727727	95.85106246200034	100.7763543634184	99.56964123249034	104.13790943819043	102.773766025126	109.36517071914405	107.78786472563948	0.07226622720097897	0.06952624793496513	1.7115744651823661	19.98235455707254	1.691086846569533	19.74316493473816
5.100974671917351	87.48787645356569	87.02990103354503	96.90520992136288	95.90057170318022	100.82841261680905	99.62107634874519	104.19170813745055	102.82686005395472	109.4216747354497	107.8435537478329	0.07226631885775554	0.06952633523580415	1.6963795391784515	19.924289524213236	1.6760739585417923	19.68579675246292
5.131710610359471	87.53289466074148	87.07468502275533	96.95509118884075	95.94993633197099	100.88031892183477	99.67236134022403	104.24534989522733	102.8797991982779	109.4780140250013	107.89908041765885	0.07226641216345976	0.06952642410720405	1.6812755773789831	19.865874101695226	1.6611509465831205	19.628082404909946
5.1626317482924104	87.57777984245895	87.11933671026257	97.00482543960959	95.99915547756373	100.9320723646775	99.7234953041266	104.29883376860016	102.93258252754747	109.53418759924071	107.95444376079169	0.0722665071478628	0.06952651457752129	1.666262235675731	19.807108561068162	1.6463174707180315	19.57002216087858
5.193739201636265	87.62253119932926	87.163855301364	97.05441179423289	96.04822826981051	100.98367203224575	99.774477338372	104.35215881542449	102.9852091119816	109.59019447045561	108.00964280373876	0.0722666038412755	0.06952660667562546	1.6513391706389484	19.74799318767691	1.6315731916415643	19.511616302836046
5.225034093035115	87.6671479324955	87.20824000189516	97.1038493739727	96.0971538392578	101.03511701221043	99.82530654163392	104.40532409436913	103.03767802260163	109.64603365181947	108.06467657387998	0.07226670227455702	0.06952670043090883	1.6365060395187356	19.688528280865285	1.6169177707222389	19.452865127088444
5.256517551897525	87.7116292436624	87.2524900182597	97.1531373008247	96.14593131718131	101.08640639304194	99.87598201337751	104.45832866495516	103.08998833127036	109.70170415743266	108.11954409950846	0.07226680247912445	0.06952679587329573	1.621762500251407	19.628714154045156	1.6023508700072853	19.39376894385714
5.288190714437326	87.75597433512567	87.29660455745856	97.20227469755255	96.19455983561996	101.13753926404665	99.92650285389524	104.51117158759406	103.14213911072979	109.75720500236334	108.1742444098705	0.07226690448696478	0.06952689303325306	1.6071082114413002	19.56855113466736	1.5878721522021806	19.3343280772242
5.320054723714605	87.80018240980138	87.3405828271195	97.25126068772258	96.24303852741033	101.18851471540351	99.9768681643433	104.5638519236261	103.19412943463884	109.81253520268821	108.228776535206	0.07226700833064367	0.06952699194179807	1.592542832383515	19.5080395644909	1.5734812806947502	19.274542865427065
5.352110729676963	87.8442526712565	87.38442403552753	97.30009439573963	96.2913665262222	101.23933183820228	100.0270770467791	104.61636873536017	103.24595837761281	109.86769377553492	108.28313950679012	0.07226711404331658	0.06952709263051032	1.578066023050269	19.44717979961206	1.559177919543572	19.214413660891296
5.384359889201005	87.8881843237381	87.42812739165429	97.34877494688163	96.3395429665928	101.28998972447992	100.07712860419771	104.66872108611204	103.29762501526126	109.92267973912313	108.33733235697379	0.07226722165873924	0.0695271951315418	1.5636774440847603	19.385972210409818	1.5449617334707	19.15394083015417
5.41680336613411	87.93197657220384	87.47169210518841	97.39730146733548	96.38756698396234	101.34048746725885	100.12702194056918	104.7209080402443	103.34912842422706	109.97749211280667	108.39135411922526	0.07226733121127851	0.06952729947762534	1.5493767568229941	19.324417181935132	1.5308323878809915	19.093124754261225
5.44944233133642	87.97562862235273	87.51511738656643	97.44567308423336	96.43543771471012	101.39082416058527	100.17675616087686	104.77292866320659	103.4004676822265	110.0321299171168	108.44520382817257	0.07226744273592386	0.06952740570208757	1.5351636232755936	19.26251511380906	1.516789548846873	19.031965828664397
5.482277962723094	88.01913968065503	87.55840244700262	97.49388892568803	96.4831542961894	101.44099889956675	100.22633037115426	104.82478202157485	103.4516418680878	110.0865921738038	108.49888051964481	0.07226755626829826	0.06952751383885826	1.5210377061266627	19.200266420251864	1.502832883106521	18.970464463240205
5.515311445306831	88.06250895438302	87.60154649851985	97.5419481208293	96.53071586676367	101.4910107804109	100.27574367852347	104.87646718309186	103.50265006179119	110.14087790588033	108.55238323071477	0.07226767184466958	0.06952762392248134	1.5069986687460641	19.137671530352236	1.488962058076595	18.908621082598984
5.548543971240616	88.10573565164209	87.6445487539807	97.58984979984078	96.578121565843	101.54085890046429	100.32499519123358	104.92798321670804	103.55349134450923	110.19498613766504	108.60571099974155	0.07226778950196286	0.06952773598812721	1.4930461751823714	19.074730888107297	1.4751767418435975	18.846436126066692
5.581976739860765	88.1488189814016	87.68740842711834	97.63759309399637	96.62537053392032	101.59054235825127	100.3740840186991	104.9793291926221	103.6041647986468	110.24891589482571	108.65886286641363	0.07226790927777176	0.06952785007160195	1.4791798901562743	19.011444952386228	1.4614766031563704	18.78391004765581
5.615610957730194	88.19175815352568	87.73012473256729	97.68517713569683	96.67246191260745	101.64006025351277	100.42300927153813	105.03050418232168	103.65466950788138	110.30266620442279	108.71183787179136	0.07226803121037095	0.06952796620936184	1.4653994790760407	18.947814197239495	1.4478613114476957	18.72104331644732
5.649447838681973	88.2345523788054	87.77269688589587	97.73260105850795	96.71939484467329	101.68941168724682	100.47177006161286	105.08150725862579	103.70500455720483	110.35623609495464	108.76463505835173	0.07226815533872823	0.06952808443852156	1.451704608024329	18.883839111851557	1.4343305368138317	18.657836416452483
5.6834886038631165	88.27720086898913	87.81512410363634	97.77986399719653	96.76616847407924	101.73859576174677	100.5203655020669	105.13233749572493	103.75516903296311	110.4096245964004	108.81725347003055	0.0722682817025168	0.0695282047968694	1.4380949437588697	18.81952020060635	1.4208839500176964	18.59428984668193
5.717734481778674	88.31970283681514	87.85740560331769	97.82696508776918	96.81278194601768	101.78761158064258	100.56879470736632	105.18299396922431	103.80516202289876	110.46283074026611	108.86969215226787	0.07226841034212912	0.0695283273228779	1.424570153725199	18.7548579833674	1.4075212225047835	18.53040412152768
5.75218670833605	88.36205749604291	87.89954060349699	97.8739034675095	96.8592344069491	101.83645824894025	100.6170567933388	105.23347575618534	103.85498261619202	110.51585355962885	108.9219501520516	0.07226854129868977	0.06952845205571608	1.4111299060339206	18.689852995292313	1.3942420263758777	18.466179770446615
5.786846526889619	88.40426406148492	87.9415283237912	97.92067827501602	96.90552500463929	101.88513487306216	100.66515087721312	105.28378193516765	103.90462990350224	110.56869208918205	108.97402651796186	0.07226867461406677	0.06952857903526266	1.3977738694798063	18.62450578714561	1.381046034406836	18.4016173383352
5.821715188285586	88.44632174903913	87.98336798490972	97.96728865024077	96.95165288819798	101.93364056088821	100.71307607766019	105.33391158627246	103.95410297701075	110.62134536528139	109.0259203002166	0.07226881033088749	0.0695287083021191	1.3845017135336093	18.558816925316933	1.367932920043586	18.336717385562224
5.856793950907131	88.48822977572087	88.02505880868632	98.01373373452743	96.99761720811648	101.98197442179618	100.76083151483279	105.383863791185	104.00340093046255	110.67381242599019	109.07763055071612	0.07226894849255214	0.06952883989762193	1.3713131083477492	18.492786991977482	1.3549023574055354	18.271480488092493
5.892084080719833	88.52998735969585	88.06660001811228	98.06001267065064	97.04341711630668	102.03013556670372	100.80841631040722	105.43363763321823	104.05252285920977	110.72609231112646	109.12915632308932	0.07226908914324603	0.06952897386385669	1.3582077247463076	18.426416585061816	1.341954021276706	18.205907237486826
5.927586851317345	88.57159372031178	88.10799083736802	98.10612460285385	97.08905176613864	102.07812310810863	100.855829587623	105.48323219735546	104.10146786025349	110.77818406230807	109.18049667273839	0.07226923232795612	0.06952911024367218	1.3451852342273014	18.359706318358803	1.3290875871045955	18.13999824097118
5.963303543967366	88.61304807813187	88.14923049185663	98.15206867688933	97.1345203124802	102.1259361601313	100.90307047132495	105.53264657029467	104.15023503228755	110.8300867230004	109.23165065688568	0.07226937809248334	0.06952924908069179	1.332245308966094	18.29265682170444	1.3163027310079087	18.073754121640377
5.999235447657878	88.654349654967	88.19031820823623	98.1978440400568	97.17982191173535	102.17357383855598	100.95013808800387	105.58187984049202	104.19882347574155	110.88179933856264	109.2826173346194	0.07226952648345952	0.06952939041933105	1.3193876218219884	18.225268741105538	1.3035991297806504	18.00717551859634
6.035383859143656	88.69549767390973	88.23125321445397	98.24344984124392	97.22495572188437	102.22103526087395	100.99703156583935	105.63093109820687	104.24723229282533	110.93332095629624	109.33339576694122	0.07226967754836058	0.06952953430480954	1.306611846322994	18.157542738710617	1.2909764608778005	17.940263086882624
6.071750082993084	88.73649135936623	88.27203473977806	98.28888523096494	97.26992090252216	102.2683195463245	101.04375003474026	105.67979943554518	104.29546058757168	110.98465062549106	109.38398501681182	0.07226983133552299	0.06952968078316614	1.293917656665144	18.089479492813552	1.2784344024162237	17.87301749753533
6.108335431635222	88.77732993709013	88.31266201483173	98.33414936140119	97.31471661489839	102.31542581593824	101.09029262638765	105.72848394650484	104.34350746588112	111.03578739747398	109.43438414919886	0.07226998789415968	0.06952982990127383	1.2813047277331862	18.02107969827921	1.26597263319195	17.805439437983296
6.145141225407182	88.81801263421642	88.35313427162718	98.37924138644169	97.35934202195777	102.36235319258031	101.13665847427733	105.77698372702102	104.39137203556676	111.08673032565753	109.48459223112472	0.07227014727437459	0.06952998170685544	1.2687727350783007	17.95234406635791	1.253590832658574	17.73752961180071
6.182168792601758	88.85853867929396	88.39345074359821	98.42416046172252	97.40379628837918	102.4091008009925	101.1828467137616	105.8252978750104	104.43905340639799	111.13747846558717	109.53460833171324	0.07227030952717979	0.06953013624849871	1.2563213549251486	17.88327332479821	1.2412886809368047	17.669288738950854
6.2194194695153895	88.89890730232017	88.43361066563499	98.46890574466848	97.44807858061687	102.45566776783744	101.22885648209306	105.8734254904179	104.48655069014629	111.1880308749912	109.58443152223883	0.07227047470451244	0.06953029357567125	1.2439502641755098	17.813868218090647	1.2290658588181032	17.60071755592071
6.256894600496366	88.93911773477426	88.4736132741174	98.51347639453314	97.49218806694033	102.50205322174158	101.27468691846697	105.92136567526147	104.53386300062989	111.23838661382901	109.63406087617399	0.07227064285925006	0.06953045373873723	1.2316591404028259	17.744129507413163	1.2169220477535418	17.53181681570277
6.294595537993358	88.97916920965154	88.51345780694948	98.5578715724404	97.53612391747534	102.5482562933394	101.320337164065	105.96911753367884	104.58098945375966	111.28854474434092	109.68349546923845	0.07227081404522918	0.06953061678897475	1.219447661851973	17.674057970769354	1.2048569298613074	17.46258728792236
6.332523642604218	89.01906096149717	88.55314350359322	98.60209044142519	97.57988530424454	102.59427611531694	101.36580636209831	106.0166801719732	104.62792916758421	111.33850433109727	109.73273437944758	0.07227098831726193	0.06953078277858998	1.2073155074367605	17.603654403035762	1.192870187921244	17.393029758932244
6.370680283125076	89.05879222644067	88.59266960510328	98.64613216647525	97.62347140120877	102.64011182245636	101.41109365785178	106.06405269866016	104.6746812623363	111.38826444104866	109.78177668716185	0.07227116573115386	0.0695309517607356	1.1952623567576666	17.53291961629293	1.180961505388268	17.323145032052707
6.40906683659976	89.09836224223079	88.63203535416181	98.68999591457333	97.66688138430887	102.6857625516811	101.45619819872825	106.11123422451509	104.72124486047959	111.4378241435768	109.83062147513682	0.07227134634372213	0.06953112378952858	1.1832878900718242	17.461854439538	1.169130566368949	17.252933927338745
6.447684688369473	89.13777024826872	88.67123999511196	98.7336808547376	97.71011443150593	102.73122744209897	101.50111913429163	106.15822386261866	104.76761908675354	111.48718251054333	109.87926782857143	0.07227153021281335	0.06953129892006552	1.17139178830962	17.390459718972124	1.1573770556349245	17.182397281911108
6.486535232122802	89.17701548564405	88.710282773994	98.77718615806535	97.75316972282455	102.77650563504895	101.54585561631283	106.20502072840604	104.81380306822203	111.53633861634248	109.92771483515978	0.07227171739732359	0.06953147720844279	1.1595737330790143	17.318736318185984	1.1457006586276748	17.11153595003634
6.525619869945995	89.21609719716862	88.74916293857902	98.82051099777391	97.7960464403935	102.821596274145	101.59040679881333	106.25162393971294	104.8597959343188	111.58529153795061	109.97596158513994	0.07227190795721604	0.06953165871177328	1.1478334066509888	17.246685118047026	1.1341010614441984	17.040350803104957
6.564940012373588	89.25501462741204	88.78787973840494	98.8636545492442	97.83874376848883	102.86649850532244	101.63477183811096	106.29803261682463	104.90559681689578	111.63404035497871	110.02400717134583	0.07227210195354089	0.06953184348820499	1.1361704919738713	17.17430701696867	1.1225779508492906	16.968842729838798
6.604497078439295	89.29376702273628	88.82643242481096	98.90661599006276	97.88126089357559	102.91121147688317	101.67894989286447	106.34424588252334	104.95120485026999	111.68258414972344	110.07185068925712	0.07227229944845498	0.0695320315969407	1.1245846726558284	17.101602930815716	1.1111310142614457	16.897012636221916
6.644292495727218	89.33235363133073	88.86482025097297	98.94939450006457	97.92359700435053	102.95573433954145	101.72294012411915	106.39026286213671	104.99661917127128	111.730922007219	110.11949123705081	0.07227250050524266	0.06953222309825562	1.1130756329830547	17.02857379319903	1.0997599397692284	16.824861445820716
6.684327700423376	89.37077370324809	88.90304247193946	98.99198926137694	97.96575129178531	103.00006624647078	101.76674169535288	106.43608268358713	105.04183891929105	111.7790530152901	110.16692791565309	0.07227270518833528	0.06953241805351884	1.1016430579077223	16.955220555439155	1.088464416118768	16.75239009968209
6.724604137367524	89.40902649043888	88.94109834466629	99.03439945846182	98.00772294916874	103.04420635334935	101.81035377252131	106.48170447743959	105.08686323632955	111.8269762646036	110.21415982879034	0.07227291356333208	0.06953261652521117	1.090286633046162	16.8815441866318	1.077244132714668	16.679599556471658
6.76512326010531	89.44711124678751	88.97898712805285	99.0766242781599	98.04951117215052	103.08815381840736	101.8537755241046	106.52712737695165	105.13169126704517	111.87469084872194	110.26118608304184	0.07227312569702261	0.06953281857694703	1.0790060446852294	16.80754567380427	1.0660987796209156	16.606490792553814
6.805886530940724	89.48502722814747	89.01670808297744	99.11866290973393	98.09111515878409	103.13190780247336	101.89700612115313	106.57235051812225	105.17632215880256	111.9221958641558	110.30800578789143	0.07227334165740666	0.06953302427349364	1.067800979779122	16.733226021999144	1.0550280475638374	16.53306480214451
6.846895420988873	89.52277369237747	89.05426047233365	99.16051454491313	98.13253410957081	103.17546746902183	101.94004473733479	106.61737303974196	105.22075506172241	111.96949041041813	110.35461805578099	0.0722735615137168	0.06953323368079309	1.0566711259502881	16.658586254368856	1.0440316279291437	16.459322597373102
6.888151410229076	89.56034989937677	89.09164356106578	99.20217837793663	98.17376722750313	103.21883198422007	101.98289054898123	106.66219408344249	105.26498912873011	112.01657359007719	110.40102200216253	0.07227378533644256	0.06953344686598326	1.045616171482834	16.583627412186615	1.0331092127569264	16.38526520826781
6.92965598755826	89.59775511112137	89.12885661620523	99.2436536055982	98.21481371810883	103.26200051697592	102.02554273513502	106.70681279374692	105.30902351560553	112.0634445088109	110.44721674555184	0.07227401319735041	0.06953366389741965	1.0346358053300264	16.50835055501375	1.0222604947482523	16.31089368296307
6.971410650844719	89.63498859169991	89.16589890690668	99.28493942729052	98.25567278949511	103.30497223898544	102.068000477597	106.75122831812024	105.35285738103276	112.110102275461	110.4932014075818	0.07227424516950863	0.06953388484469648	1.0237297171070168	16.432756760732445	1.0114851672587974	16.236209087735915
7.01341690698215	89.67204960734965	89.2027697044842	99.32603504504976	98.29634365239271	103.34774632478086	102.11026296097349	106.7954398070198	105.39648988665003	112.15654600208754	110.53897511305594	0.07227448132731092	0.06953410977867129	1.0128975970990268	16.35684712575312	1.0007829243070319	16.16121250717697
7.055676271944047	89.70893742649324	89.23946828244827	99.36693966360103	98.3368255202012	103.39032195177928	102.15232937272472	106.83944641394692	105.4399201971006	112.20277480402432	110.58453699000339	0.07227472174649988	0.06953433877148543	1.0021391362533905	16.280622764945292	0.9901534605655797	16.085905044143146
7.098190270838397	89.7456513197742	89.27599391654137	99.40765249040253	98.37711760903258	103.43269830033032	102.1941989032117	106.8832472954971	105.48314748008242	112.24878779993305	110.629886169732	0.07227496650419203	0.06953457189659047	0.9914540261752336	16.204084811728535	0.9795964713557623	16.01028781982677
7.1409604379627405	89.78219056009375	89.3123458847752	99.44817273569126	98.41721913775689	103.4748745537652	102.23587074574503	106.92684161141207	105.52617090639934	112.29458411185948	110.67502178688353	0.07227521567890302	0.0695348092287689	0.9808419591411166	16.127234418348962	0.9691116526653332	15.9343619740539
7.183988316859528	89.81855442264745	89.34852346746742	99.48849961252867	98.45712932804734	103.51684989844593	102.27734409663333	106.97022852463155	105.5689896500123	112.34016286528909	110.7199429794888	0.0722754693505719	0.0695350508441591	0.9703026280894846	16.050072755791916	0.9586987011334713	15.858128665207914
7.227275460371831	89.85474218496151	89.38452594727825	99.52863233684596	98.49684740442544	103.55862352381398	102.31861815523158	107.01340720134502	105.6116028880906	112.38552318920303	110.76464888902264	0.07227572760058834	0.06953529682028241	0.9598357266115727	15.972601013792882	0.9483573140469161	15.781589070207701
7.270823430699384	89.89075312692911	89.420352609247	99.56857012748947	98.53637259430593	103.60019462243932	102.35969212398955	107.0563768110434	105.65400980106263	112.43066421613388	110.8091386604588	0.07227599051181818	0.06953554723606453	0.9494409489705049	15.894820401183097	0.9380871893554286	15.704744384878722
7.31463379945495	89.9265865308481	89.45600274083006	99.60831220626778	98.57570412804364	103.64156239007109	102.400565208502	107.0991365265728	105.6962095726691	112.47558508222345	110.853411442327	0.0722762581686307	0.0695358021718641	0.9391179900896987	15.816732145831338	0.9278880256622415	15.627595823862066
7.358708147721062	89.96224168145676	89.49147563193688	99.64785779799672	98.61484123897819	103.68272602568625	102.4412366175567	107.1416855241859	105.73820139001377	112.5202849272785	110.89746638676776	0.07227653065692609	0.06953606170949678	0.9288665455469527	15.738337494625739	0.9177595222158743	15.55014462060717
7.403048066107065	89.99771786597137	89.52677057496783	99.68720613054644	98.65378316348058	103.72368473154017	102.48170556318455	107.18402298359557	105.77998444361646	112.56476289482859	110.94130264958936	0.07227680806416148	0.06953632593226361	0.9186863115858159	15.659637713746633	0.9077013789246848	15.472392027702881
7.447655154806527	90.03301437412289	89.56188686485119	99.72635643488766	98.69252914099935	103.76443771321675	102.52197126070924	107.22614808802807	105.8215579274653	112.60901813218337	110.98491939032438	0.0722770904793824	0.06953659492497583	0.9085769851069472	15.580634088615625	0.8977132963450458	15.39433931673193
7.49253102365499	90.06813049819398	89.59682379908035	99.7653079451382	98.7310784141067	103.80498417967868	102.56203292879681	107.26806002427612	105.86292103906942	112.65304979049017	111.02831577228628	0.0722773779932495	0.06953686877398346	0.8985382636708437	15.501327924048383	0.887794975686802	15.315987778471026
7.537677292188054	90.10306553305624	89.63158067775139	99.80405989861028	98.76943022854527	103.84532334331827	102.60188978950617	107.30975798275301	105.90407297951218	112.69685702479232	111.07149096262707	0.07227767069806784	0.06953714756720411	0.8885698454955673	15.421720544312848	0.8779461188094047	15.237338722963614
7.583095589699846	90.1378187762072	89.66615680360043	99.84261153585717	98.80758383327483	103.88545442000829	102.64154106833917	107.35124115754628	105.9450129535043	112.74043899408734	111.11444413239441	0.07227796868781806	0.06953743139415006	0.8786714294612921	15.341813293249288	0.8681664282278234	15.158393479621736
7.628787555301809	90.1723895278079	89.70055148204145	99.88096210072091	98.8455384805194	103.92537662915316	102.68098599429156	107.39250874647229	105.98574016943763	112.7837948613858	111.1571744565898	0.07227827205818603	0.06953772034595763	0.8688427150987081	15.261607534219365	0.8584556070975395	15.079153397156915
7.674754837981857	90.20677709071929	89.73476402120298	99.91911084037872	98.88329342581339	103.96508919373966	102.72022379990273	107.43355995112962	106.02625383943797	112.82692379376948	111.19968111422564	0.07227858090659332	0.06953801451541758	0.8590834025997083	15.181104650371708	0.84881335922978	14.99961984384936
7.720999096663877	90.24098077054083	89.7687937319671	99.9570570053919	98.92084792805038	104.00459134038944	102.75925372130808	107.47439397695531	106.0665531794205	112.8698249624517	111.24196328838498	0.07227889533223045	0.06953831399700394	0.849393192816251	15.100306044660101	0.8392393890881067	14.919794207628001
7.767522000267617	90.27499987564688	89.80263992800612	99.99479984975257	98.95820124952925	104.04388229940986	102.79807499828921	107.51501003327856	106.10663740914282	112.91249754283598	111.284020166279	0.07227921543608763	0.06953861888690555	0.8397717872460362	15.019213139756175	0.8297334017729554	14.839677895881323
7.814325227768903	90.30883371722427	89.83630192582046	100.03233863093158	98.99535265600204	104.08296130484607	102.83668687432524	107.55540733337595	106.14650575225956	112.95494071457578	111.32585093930597	0.07227954132098761	0.0695389292830564	0.8302188880525136	14.937827378427755	0.8202951030443728	14.759272335919377
7.861410468260233	90.34248160931038	89.8697790447772	100.06967260992747	99.03230141672238	104.12182759453373	102.87508859664543	107.59558509452785	106.18615743637798	112.99715366163541	111.3674548031114	0.0722798730916195	0.06953924528516887	0.8207341980510137	14.856150223455188	0.8109241993081469	14.678578974850097
7.908779421011744	90.37594286883004	89.90307060714716	100.10680105131372	99.06904680449261	104.16048041015077	102.91327941627992	107.63554253807304	106.22559169311192	113.03913557234952	111.4088309576464	0.07228021085457298	0.06953956699476442	0.8113174207067004	14.774183157576772	0.8016203976076213	14.597599279517453
7.956433795532517	90.40921681563302	89.93617593814295	100.14372322328734	99.10558809571192	104.19891899726974	102.95125858811186	107.6752788894647	106.26480775813707	113.08088563948375	111.44997860722762	0.07228055471837201	0.06953989451520745	0.8019682601448039	14.691927683867107	0.7923834056437045	14.516334736908902
8.004375311632296	90.44230277253241	89.96909436595762	100.18043839771806	99.14192457042543	104.2371426054116	102.98902537093055	107.71479337832741	106.3038048712473	113.12240306029668	111.4908969605981	0.07228090479351067	0.06954022795173824	0.7926864211410702	14.609385325609765	0.7832129317578165	14.434786854017148
8.052605699483543	90.47520006534116	90.00182522180158	100.21694585019605	99.17805551237133	104.27515048809735	103.02657902748253	107.75408523851222	106.34258227640899	113.1636870365995	111.53158523098634	0.07228126119248805	0.06954056741150756	0.7834716091215341	14.526557626348222	0.774108684935527	14.352957157869241
8.101126699683881	90.50790802291051	90.0343678399415	100.2532448600815	99.21398020903035	104.31294190290214	103.06391882452515	107.79315370815436	106.38113922181796	113.2047367748188	111.57204263616771	0.07228162402984722	0.06954091300361176	0.774323530169795	14.44344615015143	0.7650703748115575	14.270847195835813
8.149940063318896	90.54042597716737	90.06672155773806	100.28933471055333	99.24969795167421	104.35051611150823	103.10104403287905	107.83199802972949	106.41947495995514	113.2455514860577	111.61226839852513	0.07228199342220905	0.06954126483912695	0.7652418910165579	14.360052481501043	0.756097711660459	14.188458535449172
8.199047552025359	90.5727532631519	90.09888571568398	100.32521468865833	99.28520803541426	104.38787237975859	103.13795392748098	107.87061745011083	106.45758874764289	113.28613038615802	111.65226174511004	0.07228236948831222	0.06954162303114643	0.7562263990491829	14.276378225538792	0.7471904064057071	14.10579276471617
8.248450938054788	90.60488921905566	90.13085965744256	100.36088408536091	99.32050975925108	104.42500997771106	103.17464778743773	107.90901122062701	106.49547984610209	113.32647269576307	111.69202190770432	0.07228275234905131	0.06954198769481634	0.7472767622998617	14.192425007902784	0.7383481706094699	14.022851491961774
8.298152004337403	90.63683318625841	90.16264272988498	100.39634219559152	99.35560242612266	104.46192817969118	103.2111248960783	107.94717859711848	106.53314752100795	113.36657764037923	111.73154812288091	0.0722831421275158	0.06954235894737364	0.738392689452894	14.108194475051278	0.7295707164776104	13.93963634605825
8.348152544546481	90.66858450936695	90.19423428312956	100.43158831829757	99.39048534295488	104.49862626434796	103.2473845410089	107.98511883999672	106.57059104254834	113.40644445044038	111.77083963206732	0.07228353894903018	0.06954273690818384	0.7295738898451418	14.023688294229942	0.7208577568609371	13.856148976501572
8.398454363163072	90.7001425362518	90.22563367057892	100.46662175649193	99.4251578207098	104.5351035147066	103.28342601416549	108.02283121430094	106.60780968547986	113.44607236136949	111.80989568160639	0.07228394294119538	0.06954312169878014	0.7208200734576167	13.938908153479133	0.7122090052486101	13.772391053364117
8.449059275541144	90.7315066180857	90.25684024895898	100.50144181730387	99.45961917443633	104.57135921822427	103.31924861186876	108.06031498975729	106.64480272918635	113.48546061364358	111.84871552282006	0.07228435423392764	0.06954351344290197	0.7121309509278717	13.853855761917657	0.7036241757762127	13.688364267563884
8.49996910797308	90.76267610938095	90.28785337835677	100.53604781202847	99.4938687233193	104.60739266684433	103.35485163487785	108.09756944083705	106.68156945773617	113.52460845285664	111.88729841207156	0.07228477295950449	0.06954391226653686	0.7035062335319253	13.768532849499024	0.6951029832134736	13.604070330668037
8.551185697755594	90.79365036802683	90.3186724222583	100.57043905617655	99.52790579072916	104.64320315705078	103.39023438844436	108.13459384681474	106.71810915993973	113.56351512978355	111.9256436108282	0.07228519925260447	0.06954431829795904	0.6949456331997226	13.68294116737161	0.6866451429743847	13.519510975223966
8.602710893256043	90.82442875532803	90.34929674758769	100.60461486952586	99.5617297042729	104.67878998992451	103.42539618236782	108.17138749182821	106.75442112940885	113.60217990044535	111.96375038572587	0.07228563325035249	0.06954473166777361	0.6864488625071772	13.597082487813168	0.6782503711131085	13.434687954690162
8.654546553979111	90.85501063604134	90.37972572474418	100.63857457617036	99.59533979584302	104.71415247119715	103.46033633104932	108.20794966493659	106.79050466461382	113.64060202617272	112.00161800863127	0.07228607509236425	0.06954515250895693	0.6780156346751482	13.51095860431451	0.6699183843207948	13.349603043534444
8.706694550633951	90.88539537841429	90.40995872764142	100.6723175045719	99.62873540166892	104.74928991130804	103.49505415354758	108.24427966018081	106.82635906894326	113.67878077367195	112.03924575670727	0.07228652492079087	0.06954558095690047	0.6696456635760342	13.42457133174321	0.6616488999320609	13.264258037368563
8.759156765201672	90.91558235422195	90.43999513374486	100.70584298761	99.6619158623665	104.78420162545872	103.52954897363314	108.28037677664234	106.86198365076224	113.71671541508944	112.07663291247603	0.0722869828803659	0.06954601714945607	0.661338663719448	13.337922506183531	0.6534416359131683	13.178654752846342
8.811935091003267	90.94557093880479	90.46983432411007	100.73915036263303	99.694880522989	104.8188869336692	103.56382011984397	108.31624031850339	106.89737772347144	113.7544052280773	112.113778763884	0.07228744911845178	0.06954646122697788	0.6530943502649507	13.25101398523475	0.6452963108719132	13.092795027903776
8.865031432767935	90.9753605111062	90.49947568342095	100.77223897150903	99.72762873307757	104.85334516083397	103.59786692554094	108.35186959510692	106.93254060556667	113.79184949585924	112.15068260436651	0.07228792378508801	0.06954691333237106	0.6449124390188672	13.163847648058436	0.6372126440553529	13.006680721831799
8.918447706701835	91.00495045371022	90.52891860002805	100.80510816067707	99.76015984671243	104.88757563677842	103.63168872896374	108.38726392101728	106.96747162069862	113.82904750729682	112.18734373291323	0.07228840703304006	0.06954737361113598	0.6367926464291713	13.076425395320257	0.6291903553454858	12.920313715207158
8.972185840557227	91.03434015287837	90.55816246598594	100.83775728119781	99.79247322256305	104.92157769631469	103.66528487328608	108.42242261608006	107.00217009773196	113.8659985569552	112.22376145413293	0.07228889901784857	0.06954784221141722	0.6287346895834389	12.98874914926273	0.6212291652568638	12.833695909990638
9.02624777370205	91.06352899858742	90.58720667709167	100.87018568880507	99.82456822393962	104.9553506792984	103.69865470667203	108.45734500548313	107.0366353708057	113.9027019451701	112.25993507831912	0.07228939989788033	0.06954831928404996	0.6207382862202167	12.9008208539708	0.6133287949472788	12.746829229763534
9.080635457189915	91.09251638456696	90.61605063292298	100.90239274395756	99.85644421884446	104.9888939306859	103.73179758233253	108.49203041981808	107.07086677939373	113.93915697811498	112.29586392151671	0.07228990983437948	0.06954880498261044	0.6128031547171986	12.812642475240864	0.6054889662066216	12.659715619603958
9.135350853830497	91.12130170833596	90.64469373687554	100.93437781188963	99.88810058002252	105.02220680059028	103.764712858581	108.52647819514048	107.10486366836447	113.97536296786753	112.33154730558716	0.07229042899152048	0.0695492994634654	0.6049290140942958	12.72421600069356	0.5977094014593831	12.572357046199613
9.190395938260405	91.14988437124074	90.67313539620153	100.96614026266364	99.91953668501354	105.05528864433927	103.79739989889056	108.56068767303218	107.13862538804231	114.01131923247785	112.36698455827572	0.07229095753646053	0.06954980288582292	0.5971155840117035	12.635543439842877	0.5899898237636307	12.484755497935112
9.245772697014415	91.17826377849117	90.70137502204658	100.99767947122076	99.9507519162026	105.08813882253152	103.82985807194994	108.59465820066191	107.17215129426748	114.04702509603534	112.4021750132773	0.07229149563939476	0.06955031541178389	0.5893625847721751	12.546626824143459	0.5823299568133962	12.396912984942901
9.301483128597186	91.2064393391986	90.72941202948837	101.02899481743368	99.98174566087259	105.12075670109493	103.86208675172111	108.62838913084816	107.20544074845809	114.08247988873761	112.43711801030433	0.07229204347361137	0.06955083720639565	0.5816697373214765	12.457468207197962	0.5747295249374247	12.308831539245148
9.357529243555355	91.23441046641217	90.75724583757383	101.06008568615792	100.01251731125535	105.15314165134373	103.89408531749584	108.66187982212058	107.23849311767081	114.11768294695817	112.47181289515355	0.07229260121554838	0.06955136843770454	0.5740367632425887	12.36806966455697	0.5671882530939456	12.22051321462277
9.413913064550128	91.26217657715587	90.78487586935661	101.09095146728387	100.04306626458342	105.18529305003604	103.9258531539527	108.69512963878222	107.27130777466232	114.15263361331509	112.50625901977341	0.07229316904485006	0.06955190927681101	0.5664633847586629	12.278433293977287	0.5597058668763566	12.131960086884646
9.47063662643026	91.28973709246533	90.81230155193498	101.12159155578912	100.07339192314222	105.21721027943218	103.957389651215	108.72813795097233	107.30388409795144	114.18733123674008	112.54045574233236	0.0722937471444263	0.06955245989792615	0.5589493247362043	12.188561215491063	0.5522820925125416	12.043174253860343
9.527701976305488	91.31709143742441	90.83952231648897	101.15200535179048	100.10349369432181	105.2488927273525	103.98869420490773	108.76090413472882	107.33622147188063	114.22177517254755	112.5744024272866	0.07229433570051146	0.06955302047842692	0.5514943066738169	12.098455571256636	0.5449166568558894	11.95415783530916
9.585111173620431	91.34423904120135	90.86653759831742	101.18219226059576	100.1333709906685	105.28033978723506	104.01976621621509	108.79342757205082	107.36831928667785	114.25596478250345	112.60809844544815	0.07229493490272627	0.06955359119891516	0.5440980547134586	12.008118525878672	0.5376092873963216	11.86491297325847
9.642866290228868	91.37117933708603	90.89334683687603	101.21215169275715	100.16302322993802	105.3115508581951	104.05060509193909	108.82570765096266	107.4001769385198	114.28989943489609	112.64154317405439	0.07229554494413791	0.06955417224327566	0.5367602936383946	11.917552266393614	0.5303597122566543	11.775441831912758
9.700969410468568	91.39791176252548	90.91994947581364	101.24188306412272	100.19244983514676	105.34252534508262	104.08121024455671	108.85774376557633	107.43179382959346	114.32357850460517	112.67473599683608	0.0722961660213239	0.06955476379873576	0.5294807488626248	11.82675900216418	0.5231676601855497	11.685746597639081
9.75942263123647	91.42443575916042	90.94634496300976	101.27138579588927	100.22165023462462	105.37326265854125	104.1115810922784	108.88953531615539	107.46316936815944	114.35700137317248	112.70767630408713	0.07229679833443603	0.06955536605592767	0.5222591464391826	11.73574096509401	0.5160328605606992	11.595829479072563
9.818228062064373	91.45075077286081	90.97253275061078	101.30065931465455	100.25062386206672	105.40376221506698	104.14171705910577	108.92108170917825	107.49430296861414	114.39016742887189	112.74036349273321	0.07229744208726542	0.06955597920894907	0.5150952130578617	11.644500409627653	0.5089550433938257	11.505692707291018
9.877387825195074	91.47685625376226	90.99851229506773	101.32970305247028	100.27937015658682	105.43402343706713	104.17161757489096	108.95238235740251	107.52519405155392	114.42307606678071	112.77279696640272	0.07229809748730837	0.06955660345542722	0.5079886760491945	11.553039612936118	0.5019339393261362	11.415338535800402
9.936904055658934	91.50275165630171	91.02428305717207	101.3585164468949	100.30788856276908	105.4640457529199	104.20128207539433	108.98343667992926	107.5558420438376	114.45572668885092	112.80497613549583	0.07229876474583523	0.06955723899658259	0.5009392633756988	11.461360874756792	0.49496927962275095	11.324769240429305
9.996778901350961	91.52843643925252	91.0498445020924	101.38709894104575	100.33617853072066	105.49382859703263	104.23071000234329	109.01424410226659	107.58624637865007	114.48811870397968	112.83690041725484	0.07229944407795791	0.06955788603729574	0.4939467036339238	11.36946651755352	0.48806079618248077	11.233987119689118
10.05701452310831	91.55391006576033	91.07519609941123	101.41544998365248	100.3642395161251	105.52337140990208	104.25990080349173	109.04480405639495	107.6164064955667	114.52025152808184	112.8685692358355	0.07230013570270132	0.06955854478617264	0.4870107260601344	11.277358886622096	0.48120822153157405	11.142994494603045
10.117613094788254	91.57917200337805	91.10033732316063	101.44356902910945	100.39207098029411	105.55267363817327	104.28885393267814	109.07511598083124	107.64632184061628	114.55212458416129	112.89998202237688	0.07230083984307364	0.0695592154556136	0.4801310605211029	11.185040350039344	0.4744112888191694	11.051793708731566
10.178576803346665	91.60422172410102	91.12526765185831	101.47145553752907	100.41967239022074	105.58173473469958	104.3175688498851	109.10517932069415	107.67599186634557	114.5837373023835	112.9311382150727	0.07230155672613937	0.06955989826188153	0.4733074375207025	11.09251329880135	0.4676697318262768	10.960387128430739
10.239907848916916	91.62905870440179	91.14998656854395	101.4991089747944	100.44704321863233	105.61055415860217	104.34604502129864	109.134993527769	107.70541603188381	114.61508912014779	112.96203725924326	0.07230228658309379	0.06956059342517426	0.46653958819581476	10.999780146798003	0.4609832849612303	10.868777142746694
10.301608444889292	91.65368242526489	91.17449356081453	101.52652881261236	100.47418294404322	105.63913137533007	104.37428191936736	109.16455806057314	107.73459380300694	114.64617948216008	112.99267860740636	0.07230302964933787	0.06956130116969461	0.4598272443164433	10.906843330936681	0.45435168325639097	10.776966163502948
10.363680817990868	91.67809237222119	91.19878812086	101.55371452856676	100.50109105080784	105.66746585672016	104.40227902286216	109.19387238442148	107.76352465220249	114.67700784050619	113.02306171934976	0.07230378616455513	0.06956202172372415	0.45317013828537256	10.813705311087688	0.4477746623707617	10.684956625307677
10.426127208365882	91.70228803538207	91.2228697454984	101.58066560617108	100.52776702917316	105.69555708105705	104.43003581693539	109.22293597149185	107.79220805873388	114.70757365472447	113.05318606220274	0.07230455637279035	0.06956275531969743	0.44656800313896383	10.720368570284336	0.44125195858975985	10.592750985713792
10.488949869656532	91.72626890947389	91.24673793621152	101.60738153492225	100.55421037533256	105.72340453313397	104.45755179318132	109.25174830089155	107.82064350870651	114.73787639188039	113.0830511105094	0.07230534052252859	0.06956350219427872	0.44002057254510873	10.626835614591982	0.4347833088228299	10.50035172511707
10.552151069084381	91.75003449387103	91.27039219917906	101.63386181035285	100.5804205914778	105.75100770431223	104.48482644969505	109.28030885872245	107.84883049513179	114.76791552663923	113.11265634630031	0.0723061388667769	0.06956426258843829	0.4335275808039114	10.533108973293565	0.4283684506061718	10.407761346930783
10.615733087532126	91.7735842926304	91.29383204531426	101.66010593408534	100.60639718585327	105.77836609258276	104.5118592911336	109.30861713814828	107.87676851799374	114.79769054134128	113.14200125916669	0.07230695166314599	0.06956503674753073	0.4270887628500759	10.43919119894781	0.42200712210262736	10.31498237766209
10.679698219625935	91.79691781452426	91.317056990298	101.68611341388454	100.6321396728083	105.80547920262607	104.5386498287753	109.3366726394604	107.90445708431398	114.82720092607576	113.17108534633292	0.07230777917393502	0.06956582492137663	0.4207038542448345	10.345084867261903	0.4156990620944043	10.22201736673378
10.744048773818252	91.82003457307323	91.34006655461287	101.71188376371099	100.65764757285038	105.83234654587308	104.56519758058002	109.36447487014453	107.93189570821747	114.85644617875538	113.19990811273013	0.0723086216662174	0.06956662736434278	0.4143725911812908	10.250792577240645	0.40944400998932906	10.128868886687997
10.808787072471103	91.8429340865792	91.36286026357753	101.73741650377407	100.68292041269842	105.85896764056588	104.5915020712496	109.39202334494752	107.95908391099864	114.88542580519133	113.22846907107012	0.07230947941192796	0.06956744433542573	0.40809471048510204	10.15631695132106	0.40324170582073293	10.035539533306292
10.87391545193992	91.86561587815835	91.38543764738078	101.7627111605857	100.70795772533621	105.88534201181919	104.61756283228861	109.41931758594467	107.9860212211879	114.91413931916907	113.25676774191976	0.07231035268795112	0.06956827609833613	0.4018699496117506	10.061660635281442	0.3970918902444964	9.942031925515039
10.93943626265785	91.88807947577268	91.40779824111455	101.78776726701294	100.73275905006504	105.91146919168072	104.6433794020644	109.44635712260641	108.01270717461736	114.94258624252303	113.28480365377477	0.07231124177621222	0.06956912292158544	0.39569804664301955	9.966826298244996	0.39099430453723016	9.848348705414537
11.00535186922059	91.9103244122626	91.4299415848077	101.81258436233162	100.75732393255723	105.93734871919267	104.668951325868	109.47314149186599	108.0391413144878	114.970766105213	113.31257634313472	0.07231214696376959	0.06956998507857344	0.38957874029608774	9.871816632959963	0.38494869060184556	9.75449253847546
11.071664650471687	91.9323502253786	91.45186722345908	101.83716199227972	100.78165192490954	105.96298014045337	104.6942781559751	109.49967023818704	108.06532319143541	114.99867844540023	113.34008535457811	0.0723130685429072	0.06957086284767683	0.3835117699146622	9.776634355577698	0.3789547909630073	9.660466113444272
11.138376999588447	91.95415645781239	91.47357470707003	101.86149970911018	100.80574258569592	105.98836300867791	104.71935945170657	109.52594291363106	108.0912523635984	115.0263228095234	113.36733024083713	0.07231400681123214	0.0695717565123413	0.37749687546715904	9.681282205699972	0.37301234876235867	9.566272142306843
11.205491324168262	91.97574265722795	91.49506359067696	101.88559707164404	100.82959548002071	106.0134968842598	104.74419477948919	109.55195907792508	108.11692839668397	115.05369875237515	113.39431056287305	0.07231496207177075	0.06957266636117433	0.371533797556026	9.58576294665545	0.3671211077686394	9.471913360572216
11.273010046315514	91.99710837629297	91.51633343438397	101.90945364532446	100.8532101795725	106.03838133483312	104.76878371291765	109.57771829853051	108.14235086403616	115.08080583717995	113.4210258899527	0.07231593463306726	0.0695735926880378	0.36562227740978415	9.490079365292331	0.36128081237063725	9.377392527108896
11.340935602728974	92.01825317270831	91.53738380339404	101.93306900226874	100.87658626267628	106.06301593533311	104.79312583281448	109.6032201507104	108.16751934670238	115.10764363566997	113.44747579972338	0.0723169248092867	0.06957453579214679	0.35976205688405116	9.39423427212023	0.35549120757696073	9.282712424239435
11.409270444789758	92.0391766092391	91.5582142680415	101.95644272132259	100.89972331434774	106.08740026805901	104.81722072729245	109.62846421759872	108.1924334335019	115.13421172816379	113.47365987829033	0.0723179329203153	0.06957549597816497	0.3539528784654067	9.298230501372018	0.3497520390196769	9.18787585782411
11.478017038649782	92.05987825374383	91.57882440382267	101.97957438811241	100.92262092634549	106.11153392273506	104.84106799181504	109.65345009026825	108.21709272109294	115.16050970364323	113.49957772029225	0.07231895929186699	0.0695764735563065	0.3481944852619563	9.202070910861949	0.34406305294692174	9.09288565713723
11.547177865320764	92.08035767920384	91.59921379142692	102.00246359509867	100.94527869722452	106.13541649657253	104.86466722925812	109.67817736779953	108.24149681404056	115.18653715983179	113.52522892897858	0.07232000425558922	0.06957746884243514	0.34248662101333593	9.105758382262138	0.3384239962308584	8.99774467512907
11.616755420763786	92.10061446375273	91.61938201676766	102.02510994162922	100.96769623238957	106.15904759433214	104.88801804997175	109.70264565735008	108.26564532488534	115.21229370327306	113.55061311628674	0.07232106814917164	0.06957848215816997	0.3368290300844592	9.009295820960688	0.3328346163624474	8.902455788265797
11.686752215979308	92.12064819070447	91.63932867101212	102.04751303399169	100.98987314414761	106.1824268283854	104.9111200718412	109.72685457422288	108.28953787421092	115.23777894940902	113.57572990291912	0.07232215131645775	0.06957951383098987	0.33122145746699516	8.912686156167183	0.3272946614524699	8.807021896656806
11.75717077709787	92.14045844858224	91.65905335061187	102.0696724854673	101.0118090517616	106.2055538187776	104.93397292034926	109.75080374193638	108.31317409071312	115.26299252265939	113.60057891842132	0.07232325410755525	0.06958056419434018	0.32566364877664	8.815932340839936	0.32180388022970874	8.711445924029249
11.82801364547121	92.16004483114546	91.67855565733142	102.09158791638252	101.03350358150247	106.22842819328878	104.9565762286371	109.77449279229278	108.33655361126743	115.28793405649985	113.62515980125904	0.07232437687895338	0.0695816335877422	0.32015535025539066	8.719037351809675	0.31636202204151687	8.615730817753501
11.899283377763982	92.17940693741808	91.69783519827843	102.11325895416319	101.05495636670301	106.25104958749725	104.97892963756688	109.7979213654487	108.35967608099901	115.31260319354261	113.64947219889746	0.07232551999363762	0.06958272235690612	0.3146963087748418	8.62200418989596	0.31096883685813737	8.51987954901415
11.970982546046038	92.1985443717152	91.7168915859319	102.1346852333866	101.07616704781034	106.27341764484123	105.00103279578333	109.82108910998453	108.3825411533508	115.33699958561569	113.67351576787915	0.07232668382121085	0.06958383085384155	0.3092862718270908	8.524835879677994	0.3056240752652002	8.423895112635364
12.043113737885237	92.21745674366947	91.73572443817068	102.1558663958342	101.09713527243868	106.29553201668126	105.02288535977553	109.84399568297385	108.40514849015271	115.36112289384252	113.6972901739027	0.07232786873801186	0.06958495943697479	0.30392498753178643	8.427535469709255	0.3003274884678149	8.327780527211871
12.115679556440844	92.23614366825761	91.7543333783015	102.17680209054453	101.11786069542232	106.31739236236288	105.04448699393919	109.86664075005436	108.42749776169104	115.38497278872299	113.72079509190227	0.07232907512724221	0.06958610847126578	0.2986122046308992	8.330106032462936	0.295078828287501	8.231538835076208
12.188682620557461	92.25460476582562	91.77271803508623	102.19749197386534	101.13834297886787	106.33899834927868	105.06583737063825	109.88902398549703	108.44958864677743	115.40854895021329	113.74403020612618	0.07233030337908826	0.06958727832832906	0.29334767249099514	8.232550664342853	0.2898778471630976	8.135173102349654
12.26212556485955	92.2728396621141	91.79087804276918	102.21793570950618	101.15858179220724	106.36034965293118	105.08693617026735	109.91114507227707	108.47142083281858	115.4318510678071	113.76699521021705	0.07233155389085232	0.06958846938655336	0.28813114110675997	8.134872485839878	0.28472429815474243	8.038686419065925
12.336011039846525	92.29084798828342	91.8088130411041	102.23813296859132	101.17857681225041	106.3814459569957	105.10778308131417	109.93300370214475	108.49299401588628	115.45487884061721	113.78968980729177	0.07233282706708134	0.06958968203122734	0.28296236109588335	8.037074641444633	0.27961793494034737	7.942081899091136
12.41034171198835	92.30862938093736	91.82652267537999	102.25808342971136	101.19832772323755	106.40228695338256	105.12837780042145	109.9545995756955	108.51430790078699	115.47763197745641	113.81211371002156	0.0723341233197005	0.06959091665466663	0.2778410836937155	7.939160299461946	0.2745585118084364	7.84536267997828
12.485120263821853	92.32618348214656	91.84400659644638	102.27778677897517	101.21783421689085	106.4228723422993	105.14872003244857	109.97593240244038	108.53536220113098	115.50011019691884	113.83426664071163	0.07233544306814833	0.06959217365634088	0.2727670607636128	7.841132652371016	0.26954578366735404	7.748531923236442
12.560349394047481	92.34350993947245	91.86126446073956	102.29724271006272	101.23709599246784	106.4432018323145	105.16880949053494	109.99700190087793	108.55615663940382	115.52231322746289	113.85614833138308	0.07233678673951432	0.06959345344300666	0.2677400447967102	7.7429949168436	0.2645795060486762	7.651592814458127
12.63603181762671	92.36060840598978	91.8782959303071	102.316450924277	101.25611275681335	106.46327514042022	105.18864589616231	110.01780779856524	108.5766909470363	115.54424080749357	113.87775852385383	0.0723381547686796	0.06959475642884028	0.2627597888991886	7.644750333340198	0.2596594350918622	7.554548562871787
12.712170265880024	92.37747854030762	91.89510067283115	102.33541113059466	101.27488422441053	106.48309199209376	105.20822897921579	110.0383498321879	108.59696486447372	115.56589268544374	113.89909696981853	0.0723395475984598	0.06959608303557406	0.2578260468025064	7.546402166495682	0.2547853275551688	7.457402401705622
12.78876748658549	92.39412000659227	91.9116783616535	102.35412304571922	101.29341011743426	106.50265212136193	105.22755847804807	110.05862774763312	108.61697814124811	115.58726861985878	113.92016343093202	0.07234096567975101	0.06959743369263525	0.2529385728636271	7.447953705108375	0.2499569408151956	7.360157588205766
12.865826244077915	92.4105324745873	91.92802867579778	102.37258639413156	101.3116901658019	106.52195527086292	105.24663413954048	110.07864130006003	108.63673053604764	115.60836837947848	113.9409576788898	0.07234240947167739	0.06959880883728671	0.24809712206013046	7.349408261987264	0.24517403286279205	7.2628174034980475
12.943349319348618	92.42671561963435	91.94415129999285	102.39080090814208	101.3297241072258	106.54100119190976	105.26545571916654	110.09839025397216	108.6562218167884	115.62919174332141	113.96147949551123	0.07234387944174259	0.06960020891477134	0.24330144998964442	7.250769174024754	0.24043636230396714	7.165385152635281
13.0213395101458	92.44266912269224	91.96004592469401	102.40876632794104	101.3475116872639	106.5597896445524	105.28402298105333	110.11787438328841	108.67545176068441	115.64973850076775	113.98172867282076	0.07234537606598476	0.06960163437845861	0.23855131287382392	7.152039802236686	0.23574368836045778	7.067864164662751
13.099799631075467	92.45839267035694	91.97571224610552	102.42648240165083	101.36505265937238	106.57832039764163	105.30233569804524	110.137093471416	108.69442015431981	115.67000845164449	114.00170501313211	0.07234689982913059	0.06960308568999282	0.23384646755755512	7.053223531813273	0.23109577087143407	6.970257792654593
13.178732513703073	92.47388595487935	91.99114996620078	102.44394888537603	101.38234678495606	106.59659322889128	105.32039365176563	110.15604731132188	108.71312679371944	115.69000140630895	114.02140832913025	0.07234845122475841	0.0696045633194468	0.2291866715050901	6.954323771984491	0.2264923702884971	6.8725694135791855
13.258141006655675	92.48914867418344	92.00635879274299	102.4611655432547	101.39939383341998	106.61460792494144	105.33819663267984	110.17473570560531	108.73157148442047	115.709717185734	114.04083844395531	0.07235003075545811	0.06960606774547512	0.2245716828026616	6.855343956132856	0.2219332476802265	6.774802428441035
13.338027975724735	92.50418053188326	92.02133843930476	102.47813214750875	101.41619358222029	106.63236428142119	105.35574444015761	110.19315846657004	108.74975404154392	115.72915562159264	114.05999519128581	0.07235163893299797	0.0696075994554727	0.22000126015643673	6.756287541702477	0.21741816472740538	6.676960262175271
13.418396303969553	92.51898123729927	92.03608862528706	102.49484847849435	101.43274581691492	106.64986210301154	105.37303688253553	110.21131541629677	108.76767428986625	115.74831655634338	114.0788784154228	0.07235327627849346	0.06960915894573615	0.21547516289695068	6.657158010359126	0.21294688372870496	6.579046363785892
13.49924889182131	92.53355050547471	92.05060907593814	102.5113143247527	101.44905033121486	106.66710120350886	105.39007377718016	110.22920638671631	108.78533206389153	115.76719984331639	114.0974879713743	0.07235494332257833	0.06961074672162507	0.21099315097251292	6.5579588678047	0.20851916759534106	6.481064206232986
13.580588657187745	92.54788805718971	92.06489952237051	102.5275294830593	101.46510692703386	106.68408140588683	105.40685495054997	110.24683121968161	108.80272720792281	115.78580534679845	114.11582372493935	0.07235664060558113	0.06961236329773134	0.20655498495318625	6.458693643879087	0.20413477985323425	6.38301728645456
13.662418535558457	92.56199361897657	92.07895970157888	102.5434937584746	101.48091541453952	106.70080254236045	105.42338023825843	110.26418976704136	108.81985957613487	115.80413294212008	114.13388555279337	0.07235836867770164	0.06961400919804721	0.20216042603067308	6.359365892574715	0.1997934846432372	6.284909125424747
13.744741480110864	92.57586692313261	92.09278935645595	102.55920696439314	101.49647561220294	106.71726445444804	105.4396494851364	110.28128189071262	108.83672903264599	115.82218251574149	114.15167334257295	0.07236012809919452	0.06961568495613965	0.1978092360136543	6.25997919186193	0.19549504671806517	6.1867432680337515
13.827560461816718	92.5895077077331	92.1063882358081	102.57466892259303	101.5117873468486	106.73346699303443	105.45566254529452	110.29810746275396	108.85333545159006	115.8399539653394	114.16918699296104	0.07236191944055345	0.06961739111532454	0.19350117733483785	6.160537143961847	0.19123923144672972	6.088523283226095
13.910878469549415	92.60291571664379	92.11975609437098	102.58987946328574	101.52685045370482	106.74941001843423	105.47141928218635	110.31466636543927	108.86967871719003	115.85744719989489	114.1864264137737	0.07236374328269875	0.06961912822884876	0.18923601304641124	6.061043375153531	0.18702580481215136	5.99025276395696
13.9946985101918	92.6160906995315	92.1328926928231	102.60483842516442	101.54166477645255	106.76509340045409	105.48691956867044	110.3309584913306	108.88575872382951	115.87466213978007	114.2033915260452	0.07236560021717106	0.06962089686007054	0.18501350681765416	5.961501535701245	0.18285453340843105	5.891935327053943
14.079023608744702	92.62903241187477	92.14579779779946	102.61954565545301	101.55623016727503	106.78051701845571	105.50216328707297	110.34698374335203	108.90157537612596	115.89159871684625	114.22008226211467	0.07236749084632568	0.06962269758264704	0.1808334229403954	5.861915300021792	0.1787251844449429	5.793574613366218
14.163856808436103	92.6417406149734	92.15847118190433	102.63400100995474	101.57054648690688	106.79568076141872	105.51715032925034	110.36274203486334	108.9171285890035	115.90825687451209	114.23649856571296	0.07236941578353331	0.06962453098072416	0.17669552632401064	5.762288366542634	0.17463752574371938	5.6951742877026845
14.24920117083096	92.65421507595707	92.17091262372298	102.64820435310024	101.58461360468287	106.81058452800316	105.53188059665159	110.37823328973357	108.93241828776573	115.92463656785176	114.25264039204949	0.0723713756533811	0.06962639764912892	0.17259958249951524	5.662624457778293	0.1705913257407019	5.596738038817421
14.335059775941703	92.6664555677934	92.18312190783304	102.6621555579959	101.59843139858688	106.82522822661267	105.54635400038103	110.39345744241544	108.94744440816922	115.94073776368421	114.26850770789974	0.07237337109188116	0.06962829819356721	0.16854535761615352	5.562927320261224	0.16658635348551343	5.498269579420594
14.421435722339384	92.67846186929464	92.1950988248145	102.67585450647132	101.61199975529996	106.83961177545659	105.56057046126051	110.40841443801897	108.96220689649635	115.95656044066183	114.28410049169281	0.07237540274668033	0.06963023323082393	0.16453261844173994	5.463200724476337	0.16262237863895734	5.399772646102065
14.50833212726552	92.69023376512371	92.20684317125918	102.68930108912689	101.6253185702487	106.85373510261294	105.57452990989181	110.42310423238575	108.97670570962887	115.9721045893601	114.29941873359934	0.07237747127727451	0.06963220338896713	0.16056113236402325	5.36344846495922	0.1586991714754049	5.301250999367767
14.595752126744532	92.70177104579928	92.2183547497792	102.70249520538084	101.63838774765294	106.8675981460908	105.58823228671899	110.43752679216333	108.99094081512118	115.98737021236721	114.31446243561987	0.07237957735522879	0.06963420930755602	0.15663066738898124	5.263674360161531	0.15481650288256787	5.20270842361424
14.683698875697011	92.71307350769996	92.22963336901475	102.71543676351646	101.6512072005736	106.8812008538929	105.60167754209083	110.45168209487959	109.00491219127419	116.00235732437437	114.32923161167352	0.07238172166439825	0.06963625163785438	0.15274099214286707	5.163882252567419	0.15097414436183954	5.104148727168649
14.772175548053516	92.72414095306753	92.24067884364092	102.72812568072851	101.66377685096008	106.8945431840782	105.61486563632309	110.46557012901738	109.01861982720898	116.01706595226622	114.34372628768719	0.07238390490115637	0.06963833104304423	0.1488918758680029	5.06407600843886	0.14717186802386095	5.005575742092333
14.861185336869132	92.73497319000855	92.25149099437297	102.74056188316919	101.6760966296968	106.90762510482364	105.62779653976018	110.4791908940887	109.0320637229402	116.03149613521123	114.357946501684	0.07238612777462536	0.06964044819844818	0.14508308842687256	4.964259518044855	0.1434094465942053	4.906993324359064
14.95073145443871	92.7455700324962	92.26206964797193	102.75274530599478	101.68816647665082	106.92044659448743	105.64047023283825	110.4925444007102	109.04524388945075	116.04564792475357	114.37189230387423	0.07238839100691213	0.06964260379175198	0.14131440030178055	4.86443669554501	0.13968665341144515	4.808405353767739
15.040817132412794	92.75593130036995	92.27241463724803	102.76467589341081	101.69998634071771	106.93300764167053	105.65288670614648	110.50563067067746	109.05816034876531	116.059521384904	114.38556375674428	0.07239069533334713	0.06964479852323362	0.1375855825904182	4.764611478825827	0.13600326242431038	4.7098157338296005
15.131445621914246	92.7660568193345	92.28252580106364	102.77635359871738	101.71155617986784	106.94530824527902	105.66504596048942	110.51844973704023	109.07081313402463	116.07311659223194	114.39896093514741	0.07239304150273106	0.06964703310599596	0.13389640701075223	4.664787829675333	0.1323590481950987	4.611228391873738
15.222620193655578	92.77594642095792	92.29240298433533	102.78777838435441	101.72287596119243	106.95734841458638	105.67694800694898	110.53100164417764	109.08320228956002	116.08643363595779	114.4120839263945	0.07239543027758191	0.0696493082662039	0.13024664589840995	4.564969733637554	0.12875378589842512	4.512647278930672
15.31434413805701	92.78559994266836	92.3020460380346	102.79895022194594	101.73394566094888	106.96912816929513	105.68859286694612	110.54328644787307	109.0953278709675	116.09947261804523	114.42493283034489	0.07239786243438875	0.0696516247433253	0.12663607220520134	4.465161199954309	0.12518725131883457	4.41407636972508
15.406620765365147	92.79501722774953	92.31145481918762	102.80986909234441	101.74476526460595	106.98064753959893	105.69998057230278	110.55530421538973	109.10718994518241	116.11223365329423	114.43750775949773	0.07240033876387161	0.0696539832903781	0.1230644595037802	4.365366261648887	0.12165922085523562	4.315519662683073
15.499453405772549	92.80419812533566	92.32062919087423	102.82053498567493	101.7553347668889	106.99190656624457	105.71111116530366	110.56705502554627	109.11878859055425	116.12471686943472	114.44980883908424	0.0724028600712433	0.06965638467417959	0.11953158198298297	4.265588975380524	0.11816947151771728	4.216981179873983
15.592845409537835	92.81314249040433	92.32956902222524	102.83094790137812	101.76565417182366	107.00290530059323	105.72198469875771	110.57853896879189	109.13012389692115	116.13692240721966	114.46183620715911	0.07240542717647884	0.06965882967560322	0.11603721444862458	4.165833421400748	0.11471778092652585	4.118464966890315
15.686800147106629	92.82185018376875	92.33827418841905	102.84110784825364	101.77572349278107	107.0136438046824	105.73260123605954	110.58975614728232	109.14119596568477	116.14885042051947	114.47359001469343	0.07240804091458877	0.06966131908983764	0.11258113232497635	4.0661037036188645	0.11130392731513439	4.019975092989625
15.781321009233178	92.83032107206877	92.34674457067712	102.85101484450287	101.78554275252078	107.02412215128737	105.74296085125137	110.60070667495556	109.15200490988559	116.16050107641648	114.48507042566763	0.07241070213589666	0.06966385372665336	0.10916311165510706	3.9664039495037287	0.10792768952978804	3.921515650978108
15.87641140710273	92.83855502776046	92.35498005625806	102.86066891777114	101.79511198323462	107.03434042398268	105.75306362908397	110.61139067760779	109.16255085427771	116.17187455529975	114.49627761716447	0.07241341170632358	0.06966643441067097	0.10578292909576703	3.866738309912762	0.10458884702416071	3.8230907570177806
15.972074772454643	92.84655192910388	92.36298053845022	102.87007010518906	101.80443122658909	107.04429871720272	105.76290966507761	110.6218082929689	109.1728339354037	116.18297105095967	114.50721177946238	0.07241617050767862	0.06966906198163744	0.10244036192364092	3.7671109592556604	0.10128717986685842	3.7247045508411247
16.06831455770623	92.85431166015105	92.37074591656432	102.87921845341499	101.81350053376893	107.053997136304	105.77249906558417	110.6319596707795	109.18285430167099	116.19379077068476	114.51787311613053	0.07241897943795135	0.06967173729470731	0.0991351880328466	3.667526095363428	0.09802246873755394	3.6263611955837405
16.165134236077357	92.86183411073064	92.37827609592287	102.88811401867498	101.82231996551823	107.06343579762516	105.78183194784705	110.64184497286611	109.19261211342595	116.20433393535646	114.5282618441219	0.0724218394116128	0.0696744612207269	0.09586718593334353	3.567987939375598	0.09479449492573622	3.5280648777152237
16.262537301715792	92.869119176433	92.38557098785044	102.89675686680405	101.83088959218321	107.07261482854852	105.790908440063	110.6514643732184	109.20210754303065	116.21460077954657	114.53837819386915	0.07242475135992223	0.06967723464652618	0.09263613475116017	3.4685007357402355	0.09160304033207467	3.4298198070027865
16.36052726982327	92.8761667585922	92.39263050966048	102.90514707328539	101.83920949375239	107.0815343675601	105.79972868144196	110.66081805806459	109.21134077493727	116.22459155161289	114.54822240937881	0.07242771623123799	0.06968005847521613	0.08944181423078135	3.3690687521593645	0.08844788746910126	3.3316302165148954
16.459107676782416	92.88297676426839	92.39945458464291	102.9132847232909	101.8472797598987	107.0901945643111	105.80829282226874	110.66990622594905	109.22031200576505	116.23430651379776	114.55779474832791	0.07243073499133526	0.06968293362648985	0.08628400473378406	3.2696962795962463	0.08532881946121051	3.2335003625885292
16.55828208028434	92.889549106227	92.40604314204863	102.92116991171946	101.85510049001898	107.09859557967764	105.81660102396275	110.67872908780802	109.22902144437523	116.24374594232474	114.56709548215925	0.07243380862372942	0.06968586103693111	0.08316248723656372	3.1703876320716518	0.08224562004204472	3.1354345246581943
16.658054059457015	92.89588370291766	92.4123961170737	102.92880274323593	101.86267179327449	107.10673758582143	105.8246534591388	110.68728686704705	109.23746931194752	116.25291012749722	114.57612489617811	0.07243693813000768	0.06968884166032827	0.08007704333385846	3.071147146747535	0.07919807355744979	3.03743700533596
16.758427214994473	92.90198047845101	92.4185134508417	102.93618333230911	101.86999378863013	107.11462076624981	105.83245031166726	110.69557979961735	109.24565584205602	116.2617993737967	114.58488328964917	0.07244012453016221	0.06969187646799467	0.07702745523499743	2.971979183745134	0.07618596496286045	2.9395121302295593
16.859405169286727	92.90783936257382	92.42439509038437	102.943311803249	101.87706660489339	107.1222453158755	105.83999177673388	110.70360813409273	109.2535812807452	116.27041399998167	114.59337097589334	0.07244336886293452	0.06969496644909358	0.07401350576549248	2.8728881261340575	0.07320907982364133	2.8416642479678558
16.960991566550526	92.9134602906431	92.43004098862137	102.95018829024399	101.88389038075293	107.12961144107665	105.8472780609001	110.71137213174691	109.26124588660628	116.27875433918707	114.60158828238585	0.07244667218616514	0.06969811261097071	0.07103497836931183	2.7738783799322846	0.07026720431917965	2.7438977301899286
17.063190072960847	92.91884320359824	92.43545110433828	102.95681293739742	101.89046526481681	107.13671935975647	105.85430938216278	110.71887206663057	109.26864993085391	116.28682073902435	114.60953555085447	0.07245003557714683	0.06970131597949264	0.06809165710456	2.6749543739388173	0.06736012523629142	2.646216971359536
17.166004376783235	92.92398804793125	92.4406254021628	102.96318589876309	101.89679141564947	107.14356930140251	105.86108597001359	110.72610822564842	109.27579369740228	116.29461356168137	114.61721313737769	0.07245346013298919	0.06970457759939279	0.06518332664722948	2.576120559773699	0.06448762997410995	2.5486263888305984
17.26943818850684	92.92889477565612	92.44556385253996	102.96930733838116	101.9028690018094	107.1501615071464	105.86760806549906	110.7330809086372	109.28267748294222	116.3021331840239	114.62462141248444	0.07245694697098747	0.06970789853462081	0.06230977228676693	2.4773814115869754	0.061649506540618404	2.4511304226034554
17.37349524097843	92.93356334427486	92.45026643170449	102.97517743031162	101.9086982018843	107.1564962298218	105.87387592127871	110.73979042844178	109.28930159701683	116.30937999769543	114.63176076125234	0.07246049722899822	0.06971127986870233	0.05947077992851746	2.378741426204215	0.058845543554127744	2.353733535419451
17.478179289537028	92.93799371674396	92.45473312165348	102.98079635866983	101.91427920452827	107.16257373402463	105.87988980168555	110.74623711099427	109.29566636209974	116.31635440922054	114.63863158340914	0.07246411206582352	0.06971472270510391	0.05666613609594151	2.2802051230428333	0.05607553024532308	2.2564402127245557
17.583494112149474	92.94218586143714	92.45896391011554	102.98616431765893	101.91961220849612	107.1683942961708	105.88564998278409	110.75242129539069	109.30177211367096	116.32305684010592	114.64523429343211	0.07246779266160239	0.06971822816760447	0.05389562792669267	2.181777043908369	0.05333925645390991	2.1592549624547246
17.689443509546752	92.94613975210744	92.46295879051944	102.99128151160329	101.92469742267858	107.17395820455529	105.89115675242962	110.75834333396931	109.30761920029457	116.32948772694384	114.65156932064966	0.07247154021820842	0.06972179740067476	0.05115904317170816	2.0834617528926174	0.05063651262730673	2.0621823149340344
17.79603130536116	92.94985536784625	92.46671776195973	102.99614815497976	101.92953506613554	107.17926575940936	105.89641041032584	110.76400359238754	109.31320798369497	116.33564752151416	114.6576371093416	0.07247535595965611	0.06972543156986413	0.04845617019884685	1.9852638364354789	0.04796708982451037	1.965226822958357
17.90326134626431	92.95333269304217	92.47024082916246	103.00076447245041	101.93412536813057	107.18431727295993	105.90141126808443	110.76940244970122	109.3185388388352	116.34153669088944	114.66343811884242	0.07247924113251453	0.06972913186219336	0.04578679799345764	1.8871879032740253	0.045330779716948655	1.8683930617589795
18.011137502105942	92.95657171733625	92.4735280024474	103.00513069889254	101.93846856816306	107.18911306948655	105.90615964928253	110.77454029844195	109.32361215399378	116.3471557175383	114.66897282364293	0.07248319700633028	0.06973289948655739	0.043150716152808855	1.7892385841005307	0.04272737458273923	1.7716856286642724
18.119663666053608	92.95957243557596	92.476579297689	103.00924707942899	101.94256491600053	107.19365348537904	105.91065588952065	110.77941754469525	109.32842833084206	116.35250509943033	114.67424171349317	0.07248722487405557	0.06973673567413266	0.04054771488887354	1.6914205316643347	0.04015666730936118	1.6751091432015528
18.228843754733095	92.96233484776705	92.4793947362754	103.01311386945747	101.94641467171	107.19793886919484	105.91490033648046	110.78403460817898	109.33298778452195	116.35758535014116	114.67924529350589	0.07249132605248831	0.06974064167879668	0.037977585029807415	1.5937384206408751	0.03761845139564457	1.578668247002497
18.338681708369887	92.96485895902346	92.48197434506588	103.01673133467952	101.95001810568917	107.20196958171621	105.91889334998247	110.78839192232188	109.33729094372363	116.36239699895856	114.68398408426059	0.07249550188271775	0.06974461877754962	0.03544011801693614	1.496196947489807	0.03511252094790507	1.4823676036212419
18.44918149093129	92.96714477951434	92.48431815634522	103.0200997511278	101.95337549869585	107.20574599600661	105.92263530204265	110.79248993434132	109.34133825076296	116.36694059098818	114.6884586219075	0.07249975373057929	0.06974866827095114	0.032935105907711204	1.3988008305132098	0.032638670683695636	1.3862118986289715
18.56034709026951	92.96919232441061	92.48642620777807	103.02321940519451	101.95648714187874	107.20926849746826	105.92612657693078	110.79632910532341	109.34513016166044	116.37121668726171	114.69266945827381	0.07250408298712029	0.06975279148355867	0.030462341373436175	1.301554809553636	0.030196695929816997	1.2902058393701736
18.672182518265565	92.9710016138269	92.48829854235848	103.0260905936564	101.9593533368046	107.21253748389708	105.92936757122563	110.79990991029999	109.34866714621776	116.3752258648427	114.69661716096773	0.07250849106907091	0.06975698976437938	0.02802161769761824	1.2044636459431786	0.027786392619304934	1.1943541548207577
18.784691810974078	92.97257267276333	92.48993520835994	103.02871362370132	101.96197439548733	107.21555336553982	105.93235869387266	110.80323283832858	109.35194968809712	116.3789687169358	114.70030231348564	0.07251297941932809	0.06976126448732838	0.025612728779435656	1.1075321224889194	0.025407557296773575	1.0986615956680907
18.897879028768923	92.97390553104358	92.4913362592813	103.03108881295245	101.96435064041451	107.21831656514897	105.93510036623967	110.80629839257067	109.35497828489868	116.38244585299462	114.70372551531815	0.07251754950744611	0.06976561705169707	0.023235469131577702	1.0107650432946684	0.023059987115118474	1.0031329341109085
19.01174825648978	92.97500022325183	92.4925017537922	103.03321648949294	101.96648240457466	107.22082751803902	105.93759302217335	110.80910709037144	109.35775344823969	116.38565789883178	114.70688738205823	0.07252220283013829	0.06977004888262842	0.0208896338800173	0.9141672336409101	0.020743479835232392	0.9077729637429002
19.126303603589555	92.97585678866562	92.49343175567432	103.03509699188814	101.96837003148195	107.22308667214067	105.93983710805439	110.81165946333789	109.36027570383196	116.38860549672765	114.7097885455079	0.0725269409117869	0.06977456143160347	0.018575018763442586	0.8177435398756643	0.01845783382651689	0.8125864994799485
19.241549204282624	92.97647527118805	92.49412633376221	103.03673066920868	101.9700138752019	107.22509448805657	105.94183308285359	110.81395605741909	109.36254559156141	116.39128930554172	114.71242965378772	0.07253176530496495	0.06977915617693778	0.01629142013479168	0.7214988293526403	0.016202848067223385	0.7175783774728188
19.357489217694134	92.97685571927617	92.49458556188047	103.03811788105139	101.97141430037505	107.22685143911518	105.94358141818662	110.81599743298486	109.36456366556621	116.39371000082315	114.71481137144539	0.07253667759096563	0.06978383462428457	0.014038634959433693	0.6254379902384244	0.013978322144112099	0.6227534549834672
19.474127828010037	92.97699818586739	92.49480951877928	103.03925899755994	101.9725716822403	107.22835801142551	105.94508259836935	110.81778416490565	109.36633049431586	116.39586827492275	114.71693437956563	0.07254167938034525	0.06978859830715127	0.01181646081619192	0.5295659314469958	0.011784056251372022	0.5281166102358839
19.59146924462811	92.97690272830303	92.49479828806687	103.04015439944432	101.97348640665723	107.22961470393064	105.94633712047197	110.81931684263186	109.36784666068992	116.39776483710509	114.71879937588041	0.07254677231347349	0.06979344878742279	0.009624695892853197	0.4338875823341368	0.009619851188347184	0.4336727422378317
19.709517702309874	92.97656940824878	92.49455195813957	103.0408044779989	101.9741588701271	107.23062202846084	105.94734549437321	110.82059607027307	109.36911276205669	116.39940041366103	114.72040707487929	0.07255195806109635	0.06979838765589771	0.007463138995206009	0.3384078929775569	0.007485508368063165	0.33942677099548746
19.828277461333414	92.97599829161435	92.49407062211093	103.0412096351217	101.974589479815	107.23138050978864	105.94810824281579	110.82162246667956	109.37012941035402	116.40077574802322	114.72175820792309	0.0725572383249101	0.06980341653283377	0.005331589538059234	0.24313183364574797	0.005380829806881593	0.24538363698957255
19.94775280764713	92.97518944846678	92.49335437773472	103.04137028332883	101.97477865356741	107.23189068567903	105.9486259014578	110.82239666551986	109.37089723216627	116.40189160087799	114.7228535233535	0.07256261483814531	0.06980853706850286	0.003229847545071607	0.14806439467065502	0.0033056181263759754	0.15154830113169737
20.067948053024427	92.97414295294449	92.492403327329	103.04128684577162	101.97472681993243	107.232153106944	105.94889901892788	110.82291931536247	109.37141686880543	116.40274875028213	114.7236937866079	0.07256808936616357	0.0698137509437599	0.0011577136580740444	0.05321058673871448	0.00125967656146031	0.05792574499719194
20.188867535219305	92.97285888316665	92.49121757769556	103.0409597562512	101.97443441817747	107.23216833749426	105.94892815687786	110.82319107975584	109.37168897639047	116.40334799177845	114.72427978033289	0.07257366370706458	0.06981905987061938	-0.0008850108761748743	-0.041424559840379516	-0.0007571910521733116	-0.03547902985519613
20.31051561812294	92.9713373211386	92.48979724003577	103.04038945923067	101.97390189830487	107.2319369543898	105.94871389003445	110.8232126373074	109.37171422592579	116.40369013851102	114.72461230449736	0.07257933969230733	0.0698244655928452	-0.002898524196780272	-0.13583599483172293	-0.0027451802694145044	-0.12866100158862537
20.432896691921076	92.96957835265725	92.48814242986644	103.03957640984956	101.9731297210695	107.23145954789337	105.94825680625331	110.82298468176589	109.37149330338299	116.40377602134448	114.72469217650949	0.07258511918734058	0.06982996988655338	-0.004883023832235267	-0.23001864839170594	-0.004704486039145195	-0.22161512839011266
20.55601517325261	92.96758206720965	92.48625326692927	103.03852107393335	101.97211835799182	107.23073672151932	105.94755750656927	110.82250792209992	109.37102690977882	116.40360648897996	114.7245202313308	0.07259100409224788	0.06983557456082207	-0.006838706701842057	-0.3239674312644638	-0.006635302704466994	-0.31433634861241444
20.679875505368887	92.9653485578718	92.48412987510059	103.0372239280053	101.97086829137321	107.22976909208606	105.94661660524952	110.82178308258041	109.37031576125709	116.40318240807554	114.72409732159437	0.07259699634240502	0.06984128145831935	-0.008765769113438182	-0.41767723481098074	-0.008537824001905392	-0.4068195808431483
20.804482158294064	92.9628779212013	92.4817723822953	103.03568545929409	101.96938001430723	107.2285572897647	105.9454347298436	110.82081090285982	109.3693605891672	116.40250466336435	114.72342431772066	0.07260309790915043	0.06984709245593834	-0.010664406767887158	-0.5111429313765257	-0.010412243064820359	-0.49905972422857303
20.92983962898646	92.96017025712867	92.47918092036957	103.03390616574261	101.96765403069205	107.22710195812961	105.9440125212349	110.81959213805384	109.36816214014556	116.4015741577757	114.72250210803648	0.0726093108004673	0.06985300946544941	-0.012534814753621504	-0.6043593741633231	-0.012258752418858876	-0.5910516583498975
21.055952441500814	92.95722566884461	92.47635562501982	103.03188655601467	101.96569085524091	107.22540375420783	105.94235063369116	110.81812755882243	109.3667211761958	116.40039181255624	114.72133159889394	0.07261563706168093	0.06985903443416004	-0.014377187551815496	-0.6973213976452826	-0.014077543985536067	-0.6827902435761644
21.18282514715158	92.95404426268341	92.4732966356781	103.02962714949996	101.96349101349107	107.22346334852737	105.9404497349143	110.81641795145062	109.3650384747692	116.39895856739139	114.71991371478968	0.07262207877617119	0.06986516934559354	-0.01619171903445249	-0.7900238176116545	-0.01586880908172361	-0.7742703211624757
21.31046232467717	92.95062614800351	92.47000409540479	103.02712847631891	101.9610550418125	107.22128142516635	105.9383105060903	110.8144641179302	109.3631148288458	116.39727538052877	114.71824939848597	0.07262863806609472	0.06987141622017615	-0.01797860246529126	-0.882461431370757	-0.017632738420218175	-0.8654867133773223
21.438868580405217	92.9469714370638	92.46647815077733	103.02439107732515	101.95838348741445	107.21885868180034	105.93593364193833	110.81226687604074	109.36095104701494	116.39534322890133	114.71633961113153	0.0726353170931256	0.06987777711594102	-0.019738030501457615	-0.9746290180119104	-0.019369522110253	-0.9564342237645178
21.568048548418737	92.94308024489642	92.46271895177573	103.02141550410717	101.95547690835123	107.21619582975005	105.93331985075942	110.8098270594312	109.35854795355635	116.39316310825195	114.71418533238393	0.07264211805920953	0.06988425412924555	-0.02147019519151172	-1.0665213384272647	-0.021079349657156854	-1.0471076371868548
21.69800689072348	92.93895268917623	92.45872665166495	103.01820231898903	101.95233587352718	107.21329359402863	105.93046985448522	110.80714551770197	109.35590638852167	116.39073603325926	114.71178756053294	0.07264904320733187	0.06989084939550112	-0.023175287977039716	-1.1581331356028386	-0.0227624099624677	-1.1375017200334696
21.828748297416116	92.93458889008555	92.45450140687294	103.01475209502883	101.94896096269949	107.21015271338777	105.92738438872563	110.80422311648631	109.35302720781553	116.38806303766347	114.70914731262418	0.072656094822303	0.0698975650899211	-0.024853499693733738	-1.2494591348113318	-0.024418891325467484	-1.2276112204381207
21.960277486853503	92.92998897017573	92.45004337686558	103.01106541601648	101.94535276648053	107.20677394036409	105.92406420281645	110.8010607375326	109.34991128327711	116.38514517439401	114.70626562458423	0.07266327523155819	0.06990440342827878	-0.026505020570880333	-1.3404940437649202	-0.026048981442954755	-1.317430868413794
22.092599205822967	92.92515305422403	92.44535272401752	103.0071428764697	101.94151188633812	107.20315804132429	105.92051005986626	110.79765927878617	109.34655950276178	116.38198351569736	114.70314355134616	0.07267058680597273	0.06991136666768623	-0.02813004023397525	-1.4312325529244845	-0.027652867411234183	-1.406955376121914
22.225718229713628	92.92008126908667	92.44042961347907	103.00298508162838	101.93743893459495	107.19930579651007	105.91672273680271	110.79401965447157	109.3429727702227	116.37857915326623	114.69978216697625	0.07267803196069604	0.0699184571073833	-0.029728747700517033	-1.5216693354668678	-0.029230735722023837	-1.4961794378396007
22.359639362688714	92.9147737435482	92.43527421304015	102.99859264744859	101.93313453442703	107.1952180000834	105.91270302441953	110.7901427951757	109.33915200579361	116.37493319837048	114.69618256480253	0.07268561315599961	0.06992567708954638	-0.03130133138563451	-1.6117990477578132	-0.030782772268025838	-1.5850977303853142
22.494367437858962	92.90923060816499	92.42988669298822	102.99396620059292	101.92859931985912	107.19089546016896	105.90845172742063	110.78602964792911	109.33509814586982	116.37104678198696	114.69234585754198	0.07269333289814377	0.06993302900011233	-0.0328479791008931	-1.7016163294611033	-0.03230916234184633	-1.6737049132570974
22.629907317457054	92.90345199510625	92.42426722596444	102.98910637842162	101.92383393576085	107.18633899889886	105.90396966446637	110.78168117628996	109.33081214319148	116.36692105493287	114.68827317743168	0.07270119374026195	0.06994051526961663	-0.03436887805304423	-1.791115803676803	-0.03381009063423335	-1.7619956287053355
22.766263893012997	92.89743803798883	92.41841598681368	102.98401382898034	101.91883903783945	107.18154945245432	105.89925766821727	110.777098360426	109.32629496692542	116.36255718799812	114.68396567635841	0.07270919828326111	0.06994813837405314	-0.03586421484823177	-1.880292077352351	-0.03528574123885164	-1.8499645021474862
22.903442085530802	92.89118887170844	92.4123331524313	102.97868921098711	101.91361529263224	107.17652767110833	105.89431658537825	110.77228219719795	109.32154760274808	116.35795637208004	114.67942452599097	0.07271734917674297	0.06995590083574624	-0.03733417548767193	-1.969139741249819	-0.03673629764693942	-1.9376061421025952
23.041446845665973	92.88470463226602	92.4060189016056	102.9731331938179	101.90816337749735	107.17127451926734	105.88914727674239	110.76723370024314	109.31657105292875	116.35311981831903	114.67465091791307	0.07272564911994218	0.06996380522424507	-0.038778945373735496	-2.0576533704697795	-0.03816194275390217	-2.024915140675148
23.180283153904217	92.87798545658846	92.3994734148546	102.96734645748919	101.90248398060184	107.16579087551143	105.88375061723295	110.76195390005788	109.31136633641157	116.34804875823411	114.66964606375662	0.07273410086268345	0.06997185415723177	-0.040198709308469915	-2.1458275245786353	-0.03956285885851685	-2.111886073707865
23.31995602074116	92.87103148234534	92.39269687425951	102.96132969264009	101.89657780090954	107.16007763263511	105.8781274959461	110.75644384408159	109.30593448889935	116.3427444438612	114.66441119533698	0.07274270720635918	0.06998005030145159	-0.0415936514908708	-2.233656747666828	-0.04093922765827074	-2.1985135007853387
23.460470486863187	92.86384284776055	92.38568946329339	102.95508360051267	101.89044554816704	107.15413569768727	105.87227881619312	110.75070459678089	109.30027656293743	116.33720814789213	114.65894756478976	0.07275147100492624	0.06998839637366018	-0.04296395552194099	-2.3211355688326876	-0.042291230255727896	-2.2847919656924205
23.60183162332936	92.85641969141794	92.37845136664387	102.9486088929293	101.88408794288695	107.14796599200947	105.86620549554063	110.74473723973283	109.29439362799633	116.33144116381399	114.6532564447071	0.07276039516592336	0.06999689514159002	-0.04430980440685062	-2.4082585025207663	-0.043619047160177615	-2.3707159967307234
23.744044531754422	92.84876215206197	92.3709827700318	102.9419062922687	101.87750571633013	107.14156945127417	105.85990846585108	110.73854287170873	109.28828677055567	116.32544480605014	114.64733912827617	0.07276948265150986	0.07000554942493788	-0.045631380549934875	-2.4950200484818197	-0.044922858282461675	-2.4562801066531392
23.887114344492932	92.8408703683939	92.36328386002529	102.93497653144114	101.87069961048687	107.13494702552312	105.8533886733235	110.73212260875944	109.28195709418884	116.3192204101035	114.64119692941979	0.07277873647952393	0.07001436209637106	-0.04692886575861621	-2.5814146921657084	-0.0462028429392376	-2.541478793060378
24.031046224824397	92.83274447886093	92.35535482384742	102.9278203538598	101.8636703780547	107.1280996792035	105.84664707853163	110.72547758429882	109.27540571964639	116.31276933269925	114.63483118293621	0.07278815972456527	0.07002333608255566	-0.048202441246189665	-2.6674369052088878	-0.047459179855536604	-2.6263065388338873
24.175845367139747	92.82438462144063	92.34719584917941	102.92043851341133	101.85641878241552	107.1210283912041	105.83968465646285	110.71860894918856	109.26863378494053	116.30609295193003	114.62824324464161	0.07279775551909805	0.07003247436520406	-0.04945228762977649	-2.7530811454089417	-0.048692047161239316	-2.7107578120558173
24.32151699712871	92.81579093341941	92.33880712395849	102.91283177442435	101.84894559761051	107.11373415489112	105.83250239655631	110.71151787182329	109.26164244543004	116.29919266740235	114.62143449151365	0.07280752705457642	0.07004177998214596	-0.05067858493003996	-2.8383418570811045	-0.04990162239300844	-2.794827066401922
24.468066371968433	92.80696355116515	92.33018883617012	102.9050009116356	101.84125160831333	107.10621797814282	105.82510130273998	110.70420553821559	109.25443287390513	116.29206990038428	114.61440632183644	0.07281747758259541	0.07005125602842077	-0.05188151257829077	-2.923213471614872	-0.051088082499745724	-2.878508741636324
24.61549878051318	92.79790260989257	92.3213411736334	102.89694671015297	101.83333760979986	107.0984808833823	105.81748239346621	110.69667315208007	109.24700626067121	116.28472609395317	114.60716015534511	0.07282761041606259	0.07006090565739184	-0.05306124941222379	-3.007690407514019	-0.05225160383815819	-2.9617972636042396
24.763819543485244	92.78860824342463	92.31226432378311	102.88866996541866	101.82520440791872	107.09052390761197	105.8096467017488	110.68892193492037	109.23936381363586	116.27716271314755	114.59969743337503	0.07283792893039788	0.07007073208188497	-0.05421797367466752	-3.0917670706003264	-0.05339236217270127	-3.0446870444538945
24.91303401366693	92.77908058394567	92.3029584734438	102.88017148316803	101.81685281905727	107.08234810244521	105.80159527519741	110.68095312611386	109.23150675839325	116.26938124511808	114.59201961900976	0.07284843656475354	0.07008073857534888	-0.055351863022167436	-3.1754378547157103	-0.05451053268245687	-3.1271724832731707
25.063147576093755	92.76931976174839	92.29342380859809	102.8714520793866	101.80828367010608	107.07395453413729	105.79332917605132	110.67276798299734	109.22343633830981	116.26138319928046	114.58412819723083	0.0728591368232648	0.07009092847304324	-0.05646309452117748	-3.2586971418095345	-0.055606289958404886	-3.2092479661623656
25.214165648248784	92.75932590497482	92.28366051414964	102.86251258026527	101.79949779842185	107.06534428361648	105.78484948121339	110.6643677809532	109.2151538146102	116.25317010747032	114.57602467506986	0.07287003327632126	0.07010130517324521	-0.057551844648514816	-3.3415393022005446	-0.05667980800285477	-3.2909078664415574
25.366093680258146	92.74909913934994	92.27366877367915	102.85335382215287	101.79049605178777	107.05651844651359	105.77615728228278	110.65575381349598	109.20666046646389	116.24474352409972	114.5677105817618	0.07288112956187023	0.07011187213848905	-0.058618289295679915	-3.4239586951116507	-0.057731260233765624	-3.3721465451599215
25.518937155087716	92.73863958790812	92.26344876919364	102.84397665150566	101.78127928837104	107.04747813319035	105.7672536855863	110.64692739235812	109.19795759107079	116.23610502631415	114.55918746889901	0.07289242938674276	0.0701226328968252	-0.059662603767264955	-3.5059496688918443	-0.058760819484689364	-3.4529583513576654
25.672701588741027	92.72794737071305	92.25300068086963	102.8343819248353	101.77184837667902	107.03822446876781	105.75813981220976	110.63788984757731	109.18904650374844	116.22725621415246	114.55045691058783	0.07290393652801073	0.07013359104310864	-0.060684962783511764	-3.587506561401824	-0.05976865800420228	-3.533337622273393
25.827392530458226	92.71702260456959	92.24232468678903	102.82457050865344	101.76220419551217	107.02875859315262	105.74881679802807	110.62864252758285	109.17992853801864	116.21819871070731	114.5415205036061	0.0729156548343699	0.07014475024031469	-0.061685540481903445	-3.668623700425087	-0.06075494745959986	-3.613278683831595
25.983015562916506	92.70586540272863	92.23142096266835	102.81454327941387	101.75234763391502	107.01908166106332	105.73928579373431	110.61918679928303	109.17060504569454	116.20893416228792	114.53237986756263	0.07292758822755548	0.07015611422088022	-0.0626645104168233	-3.7492954039407778	-0.06171985893638521	-3.6927758508863917
26.139576302431465	92.6944758745841	92.22028968158054	102.80430112345232	101.74227959112446	107.00919484205528	105.72954796486835	110.60952404815261	109.16107739696827	116.1994642385843	114.52303664505823	0.07293974070378471	0.07016768678807665	-0.06362204556376128	-3.8295159806839365	-0.06266356294077013	-3.7718234276690055
26.297080399159835	92.68285412536152	92.20893101366921	102.79384493692245	101.73200097651504	106.99909932054392	105.71960449184368	110.59965567831966	109.15134698049789	116.18979063283263	114.51349250184771	0.07295211633523056	0.07017947181740788	-0.06455831831891601	-3.9092797304219857	-0.06358622940041414	-3.850415708056971
26.455533537303385	92.6710002557997	92.19734512585624	102.78317562573046	101.72151270954262	106.9887962958283	105.70945656997463	110.58958311265428	109.14141520349612	116.17991506198373	114.50374912700511	0.0729647192715281	0.07019147325804176	-0.06547350049953593	-3.988580944303976	-0.06448802766425388	-3.928546975912468
26.614941435314055	92.65891436182287	92.18553218154062	102.77229410546546	101.71081571968432	106.97828698211255	105.69910540950139	110.57930779285606	109.13128349181798	116.1698392668719	114.49380823308925	0.07297755374131179	0.0702036951342696	-0.06636776334693195	-4.06741390535899	-0.06536912650574322	-4.006211505533429
26.77530984610034	92.64659653420539	92.17349234029035	102.76120130132786	101.69991094637655	106.96757260852675	105.68855223561485	110.5688311795429	109.12095329004958	116.15956501238674	114.48367155631202	0.07299062405378605	0.07021614154699622	-0.06724127752818276	-4.145772888943611	-0.066229694124047	-4.083403562046442
26.93664455723489	92.63404685822671	92.16122575752526	102.74989814805367	101.68879933894921	106.95665441914613	105.67779828847968	110.55815475233904	109.11042606159658	116.1490940876458	114.47334085670765	0.07300393460032925	0.07022881667526597	-0.06809421313863595	-4.223652163189399	-0.06706989814534836	-4.160117401781463
27.098951391163432	92.6212654133183	92.14873258419237	102.73838558983648	101.67748185655788	106.94553367300955	105.66684482325716	110.5472800099641	109.09970328877321	116.1384283061698	114.46281791830457	0.07301748985613216	0.0702417247778152	-0.06892673970060059	-4.301045989333943	-0.06788990562336039	-4.236347272606508
27.26223620541477	92.60825227270104	92.13601296643246	102.72666458024598	101.6659594681127	106.93421164413694	105.65569311012639	110.53620847032232	109.08878647289178	116.12756950605984	114.45210454929884	0.07303129438187174	0.070254870194663	-0.06973902616749683	-4.377948622295662	-0.06868988304239565	-4.312087414498819
27.426504892812353	92.59500750301318	92.12306704523766	102.71473608214285	101.65423315220399	106.92268962154496	105.64434443430446	110.52494167059163	109.0776771343521	116.11651955017612	114.44120258222952	0.07304535282542146	0.07026825734873508	-0.07053124092590224	-4.454354311128554	-0.06946999631861672	-4.387332059843175
27.59176338168682	92.58153116392889	92.10989495610055	102.7026010675907	101.64230389702499	106.91096890926181	105.63280009606568	110.51348116731336	109.06637681273133	116.10528032631906	114.43011387415615	0.0730596699235974	0.07028189074752036	-0.07130355179543812	-4.530257299444202	-0.07023041080060466	-4.462075433886639
27.758017636089992	92.56782330776696	92.09649682865388	102.69026051776437	101.6301727002915	106.8990508263409	105.62106141075971	110.50182853648221	109.05488706687456	116.09385374741257	114.41884030683823	0.07307425050394362	0.07029577498476737	-0.07205612603206646	-4.60565182596838	-0.0709712912721443	-4.536311755226052
27.925273656010095	92.55388397908914	92.08287278630084	102.67771542285449	101.61784056915774	106.88693670687263	105.60912970882814	110.48998537363624	109.04320947498464	116.08224175168894	114.40738378691655	0.07308909948655531	0.07030991474221186	-0.07278913032945411	-4.680532124999445	-0.07169280195313377	-4.610035236226395
28.09353747758831	92.53971321428874	92.06902294583615	102.66496678196891	101.60530852012967	106.87462789999576	105.59700633582037	110.47795329394773	109.03134563471406	116.07044630287696	114.39574624609743	0.0731042218859424	0.07032431479134979	-0.07350273082289505	-4.754892427059531	-0.07239510650384773	-4.68324008359923
28.2628151733366	92.52531104116743	92.05494741705611	102.6520156030292	101.59257757897338	106.86212576990569	105.58469265240724	110.46573393231301	109.01929716325469	116.05846939039024	114.38392964133743	0.07311962281293398	0.07033897999524075	-0.07419709308919664	-4.828726959298365	-0.07307836802425527	-4.755920498795604
28.43311285235687	92.51067747850264	92.04064630236016	102.63886290266498	101.57964878062181	106.84943169586377	105.57219003439492	110.45332894344439	109.00706569743048	116.0463130295204	114.37193595503247	0.07313530747662285	0.07035391531035635	-0.07487238214872605	-4.902029946042603	-0.07374274905600942	-4.828070678457152
28.604436660561465	92.49581253560275	92.0261196963408	102.62550970610292	101.56652316907642	106.83654707220283	105.55949987273604	110.44074000196093	108.99465289378864	116.03397926163059	114.35976719520755	0.0731512811863555	0.07036912578846692	-0.07552876246893447	-4.9747956093997345	-0.07438841158551668	-4.8996848150018195
28.77679278089485	92.48071621185137	92.01136768536365	102.6119570470526	101.55320179730586	106.82347330833308	105.5466235735406	110.42796880248048	108.98206042869221	116.02147015435239	114.34742539570979	0.07316754935376332	0.07038461657857033	-0.07616639796714253	-5.047018169938383	-0.07501551704672238	-4.970757097205933
28.950187433556945	92.46538849623904	91.99639034713547	102.59820596758712	101.53968572713991	106.81021182874439	105.53356255808409	110.41501705971078	108.96928999841177	116.00878780178421	114.33491261640253	0.07318411749484074	0.07040039292886292	-0.07678545201230236	-5.11869184716852	-0.07562422632264543	-5.041281710698968
29.124626876227456	92.44982936688413	91.9811877502625	102.58425751802085	101.52597602916082	106.79676407300934	105.52031826281579	110.40188650854247	108.9563433192191	115.99593432469332	114.32223094336378	0.07320099123206833	0.07041646018875462	-0.07738608742596398	-5.1898108601199056	-0.0762146997462878	-5.111252838425571
29.30011740429177	92.43403879054024	91.965759953796	102.57011275678158	101.5120737825894	106.7831314957829	105.5068921393645	110.38857890414107	108.94322212747976	115.98291187071956	114.30938248908528	0.07321817629658348	0.0704328238109272	-0.0779684664868796	-5.260369428066042	-0.07678709710398834	-5.180664661274932
29.476665351068124	92.41801672209189	91.95010700676696	102.55577275027935	101.497980075168	106.76931556680132	105.49328565454346	110.37509602204035	108.92992817974728	115.96972261458225	114.29636939267562	0.07323567853039918	0.07044948935344107	-0.07853275093322054	-5.330361771164462	-0.07734157763900384	-5.249511358771997
29.654277088036206	92.40176310403582	91.93422894770741	102.54123857276899	101.48369600303778	106.75531777087866	105.47950029035259	110.36143965823447	108.91646325285598	115.9563687582885	114.28319382006423	0.07325350388867209	0.07046646248188584	-0.07907910196621515	-5.399782111162494	-0.07787830005344176	-5.317787109630444
29.832959025067048	92.38527786595024	91.91812580416077	102.52651130620967	101.46922267061328	106.74113960790204	105.46553754398056	110.34761162927225	108.9028291440161	115.94285253134588	114.26985796420969	0.07327165844202384	0.0704837489715814	-0.07960768024935305	-5.468624671888392	-0.07839742250831705	-5.3854860921928775
30.0127176106544	92.36856092395	91.90179759217858	102.51159204011893	101.4545611904516	106.72678259282542	105.45139892780453	110.33361377235087	108.88902767090835	115.92917619097697	114.25636404531005	0.07329014837891096	0.07050135470982824	-0.08011864591583162	-5.536883680179017	-0.07889910262980493	-5.452602485303942
30.193559332147448	92.3516121801269	91.88524431580404	102.496481871421	101.43971268311678	106.7122482556602	105.43708596938788	110.31944794540931	108.87506067177826	115.91534202233639	114.24271431101532	0.07330898000805046	0.0705192856982051	-0.08061215857014759	-5.604553366574692	-0.07938349751088936	-5.519130468932417
30.37549071598484	92.33443152197634	91.86846596654225	102.48118190429102	101.42467827703989	106.69753814146524	105.42260021147652	110.30511602722311	108.86093000553196	115.9013523387312	114.22891103664362	0.07332815976090003	0.07053754805492402	-0.08108837728832441	-5.671627965857624	-0.07985076371204514	-5.5850642246659845
30.55851832793038	92.31701882180923	91.85146252281731	102.4656932499939	101.40945910837458	106.68265381033476	105.40794321199427	110.29061991749957	108.84663755183234	115.88720948184483	114.21495652540041	0.07334769419419555	0.07055614801723499	-0.08154746062592722	-5.738101718106918	-0.08030105726732018	-5.6503979366061685
30.742648773309874	92.2993739361474	91.83423394941364	102.45001702671664	101.39405632084632	106.6675968373828	105.39311654403421	110.27596153697168	108.83218521119397	115.87291582196212	114.20085310859895	0.0733675899925436	0.07057509194388362	-0.08198956661783541	-5.803968869298842	-0.08073453368587025	-5.715125792023173
30.92788869724955	92.28149670510508	91.81678019690453	102.43415435939683	101.37847106559838	106.65236881272791	105.37812179585093	110.26114282749462	108.817574905081	115.85847375819996	114.1866031458864	0.0733878539710758	0.07059438631763057	-0.0824148527832449	-5.869223672154476	-0.08115134795428958	-5.779241981999803
31.114244784915854	92.26338695175248	91.79910120106406	102.41810637954363	101.36270450103055	106.63697134147334	105.36296057084833	110.24616575214046	108.80280857600286	115.84388571873856	114.17220902547037	0.07340849307816313	0.07061403774782339	-0.08282347612879448	-5.933860387049208	-0.08155165454161306	-5.8427407023300475
31.30172376175672	92.2450444814643	91.781196882265	102.40187422505458	101.34675779263432	106.62140604368693	105.3476344875672	110.23103229529507	108.78788818761238	115.82915416105809	114.15767316435068	0.07342951439819291	0.07063405297302844	-0.08321559315277227	-5.997873282794899	-0.08193560740198791	-5.905616154224845
31.4903323937443	92.2264690812501	91.7630671448597	102.38545904002468	101.33063211282068	106.6056745543771	105.33214517966942	110.21574446275353	108.77281572480283	115.81428157217672	114.14299800855264	0.07345092515440912	0.07065443886372676	-0.08359135984767363	-6.061256637531187	-0.08230335997683369	-5.967862545065145
31.68007748761912	92.20766051906818	91.74471187654594	102.36886197455107	101.31432864074414	106.58977852346828	105.31649429592156	110.20030428181789	108.75759319380661	115.79927046889402	114.12818603336545	0.07347273271181952	0.07067520242506517	-0.08395093170491918	-6.124004739631346	-0.08265506520024246	-6.029474089296855
31.870965891135747	92.18861854312044	91.72613094771476	102.3520841845295	101.29784856211884	106.57371961577206	105.3006835001744	110.18471380139324	108.74222262229321	115.78412339803565	114.11323974358199	0.07349494458016997	0.07069635079967965	-0.08429446371974336	-6.186111888742744	-0.082990875502162	-6.0904450093257765
32.063004493309954	92.16934288112961	91.70732421078223	102.33512683144573	101.2811930690303	106.55749951095716	105.28471447134191	110.1689750920856	108.72670605946838	115.7688429367031	114.09816167374352	0.07351756841698716	0.07071789127057689	-0.08462211039437761	-6.247572396659962	-0.0833109428118064	-6.150769536270673
32.25620022466719	92.14983323959699	91.68829149950274	102.31799108215908	101.26436335973965	106.54111990351613	105.26858890337674	110.15309024629924	108.71104557617318	115.75343169252628	114.08295438838698	0.07354061203069429	0.07073983126408813	-0.08493402574157471	-6.308380588274304	-0.0836154185614646	-6.210441910930967
32.45056005749291	92.13008930304126	91.66903262826499	102.30067810868019	101.2473606384828	106.52458250273033	105.25230850524432	110.1370613783353	108.69524326498419	115.73789230392046	114.067620482297	0.07356408338379793	0.0707621783528889	-0.08523036329057732	-6.368530802690657	-0.08390445369064992	-6.269456384670775
32.64609100608406	92.11011073321633	91.6495473913684	102.28318908794019	101.23018611526157	106.50788903263071	105.23587500089349	110.12089062448946	108.679301240313	115.72222744034592	114.05216258076	0.07358799059615242	0.07078494025909107	-0.08551127609200648	-6.428017394362541	-0.08417819865184129	-6.32780722055395
32.84280012700226	92.08989716830905	91.62983556228066	102.26552520155363	101.21284100562886	106.491041231957	105.21929012922497	110.10458014315074	108.66322163850684	115.70643980257199	114.03658333982298	0.07361234194829792	0.07080812485740783	-0.08577691671939647	-6.486834733881551	-0.08443680341116533	-6.385488693980733
33.040694519328454	92.06944822211655	91.6098968928766	102.24768763557424	101.19532653046757	106.47404085411432	105.20255564405842	110.08813211490151	108.64700661795048	115.69053212294607	114.02088544655714	0.07363714588488174	0.07083174017839333	-0.08602743727880124	-6.544977209465287	-0.08468041745709343	-6.442495094084734
33.239781324919136	92.0487634831993	91.58973111265422	102.22967758024049	101.1776439157599	106.45688966712451	105.18567331409376	110.0715487426149	108.63065835916579	115.67450716566361	114.00507161932244	0.0736624110181578	0.07085579441175918	-0.08626298941118193	-6.602439227957802	-0.08490918980351125	-6.498820724624238
33.44006772866406	92.02784251401475	91.5693379279328	102.21149622971663	101.15979439235244	106.43958945357774	105.16864492287353	110.05483225155626	108.614179064915	115.6583677270461	113.98914460803967	0.07368814613157075	0.07088029590976774	-0.0864837242959311	-6.659215215859149	-0.08512326899148093	-6.554459904877149
33.64156095874556	92.00668485002575	91.54871702102757	102.1931447818227	101.14177919571134	106.42214201057823	105.15147226873954	110.03798488948237	108.59757096030253	115.64211663582026	113.97310719446433	0.0737143601834279	0.07090525319071284	-0.08668979266042243	-6.7152996208569675	-0.08532280309890439	-6.60940697107435
33.84426828689945	91.98528999878575	91.52786804940276	102.17462443775722	101.1235995656705	106.40454914968797	105.13415716478775	110.02100892674166	108.5808362928771	115.62575675340277	113.95696219246545	0.07374106231065639	0.07093067494247456	-0.08688134478268239	-6.770686912936071	-0.0855079397431382	-6.663656277403788
34.04819702867729	91.96365743899985	91.5067906448021	102.1559364018111	101.1052567461716	106.38681269686676	105.11670143881976	110.00390665637498	108.56397733273518	115.60929097418907	113.94071244830846	0.07376826183265296	0.07095657002616955	-0.08705853049758616	-6.825371585677203	-0.08567882608653576	-6.717202197160077
34.25335454371064	91.94178661956043	91.48548441235594	102.13708188107242	101.0867519849961	106.36893449240897	105.09910693329154	109.98668039421662	108.54699637262429	115.59272222584697	113.92436084094301	0.07379596825522765	0.07098294747988065	-0.08722149920299671	-6.87934815762128	-0.08583560884113695	-6.770039123981405
34.45974823597649	91.91967695855682	91.4639489296639	102.11806208512185	101.0680865334882	106.3509163908765	105.08137550525856	109.96933247899536	108.52989572804692	115.57605346961435	113.90791028229465	0.0738241912746418	0.07100981652248467	-0.08737039986664286	-6.932611173760961	-0.08597843427588714	-6.822161473206506
34.66738555406454	91.89732784225828	91.44218374585296	102.09887822571866	101.04926164626929	106.33276026102789	105.06350902631748	109.95186527243595	108.51267773736441	115.55928770060171	113.89136371756112	0.07385294078174602	0.07103718655756688	-0.08750538103157623	-6.98515520689034	-0.08610744822169636	-6.873563683122484
34.87627399144595	91.87473862406958	91.4201883806099	102.0795315164768	101.0302785809433	106.31446798574409	105.04550938254467	109.934281159361	108.49534476190183	115.54242794809964	113.87472412551381	0.07388222686621974	0.07106506717743609	-0.08762659082191249	-7.036974859016482	-0.0862227960761004	-6.924240216201724
35.086421086743854	91.85190862345871	91.397962323188	102.06002317253132	101.01113859779315	106.29604146195022	105.02737847443147	109.91658254779323	108.47789918605325	115.52547727589146	113.85799451880393	0.07391205982091296	0.07109346816723466	-0.08773417695175567	-7.088064763109287	-0.08632462281158837	-6.974185560691694
35.29783442400536	91.82883712485423	91.37550503138532	102.04035441019303	100.99184295946623	106.27748260053235	105.00911821681453	109.89877186905714	108.46034341738641	115.50843878256957	113.84117794427274	0.07394245014629983	0.07112239950915325	-0.08782828673076892	-7.1384195845421345	-0.08641307298105971	-7.023394231960992
35.51052163297529	91.80552337651416	91.35281593049662	102.0205264465943	100.97239293065172	106.25879332625155	104.99073053880383	109.88085157788247	108.44267988674919	115.49131560185883	113.8242774832681	0.07397340855503812	0.07115187138674592	-0.08790906707133672	-7.188034022721695	-0.08648829072407693	-7.071860773936351
35.72449038937153	91.7819665893628	91.32989441223543	102.00054049932194	100.95278977774629	106.23997557765227	104.97221738370574	109.86282415250615	108.42491104837531	115.47411090294341	113.80729625196504	0.07400494597664468	0.07118189418935598	-0.08797666449569874	-7.236902812790504	-0.08655041977317524	-7.119579760645138
35.93974841516195	91.75816593579665	91.30673983362742	101.98039778604034	100.93303476851044	106.2210313069675	104.95358070894284	109.84469209477642	108.40703937999149	115.4568278908006	113.79023740169268	0.07403707356228827	0.07121247851664968	-0.08803122514424899	-7.28502072741685	-0.08659960346176376	-7.166545797841536
36.15630347884324	91.7341205484566	91.2833515158723	101.96009952410118	100.91312917171271	106.20196248001788	104.9348224859686	109.82645793025516	108.38906738292361	115.43946980653851	113.77310411926533	0.07406980268970123	0.07124363518326389	-0.08807289478465918	-7.332382578639226	-0.08663598473262368	-7.2127535247200285
36.374163395721176	91.70982951896676	91.25972874317482	101.93964693014192	100.89307425676347	106.18277107610699	104.91594470017814	109.80812420832163	108.37099758220418	115.4220399277402	113.7558996273196	0.07410314496821659	0.07127537522357186	-0.08810181881719359	-7.3789832195980125	-0.08665970614234197	-7.258197615410609
36.59333602819267	91.6852918966389	91.23587076154371	101.919041219672	100.8728712933374	106.16345908791173	104.89694935081525	109.78969350227656	108.35283252668037	115.4045415688141	113.73862718465784	0.07413711224393174	0.07130770989656852	-0.08811814228562298	-7.424817546598206	-0.08667090987140114	-7.302872780903272
36.813829286029524	91.66050668713991	91.21177677755621	101.8982836066449	100.85252155098294	106.14402852136665	104.87783845087301	109.77116840944518	108.33457478912094	115.3869780813485	113.72129008659576	0.07417171660500416	0.07134065069087732	-0.08812200988481322	-7.469880501004809	-0.0866697377313983	-7.346773770739674
37.03565112666392	91.63547285112362	91.18744595708951	101.87737530301857	100.83202629872105	106.12448139554452	104.85861402699194	109.75255155128221	108.31622696632564	115.36935285447451	113.70389166531785	0.07420697038708234	0.07137420932988937	-0.08811356596896758	-7.514167071291013	-0.08665633117223592	-7.38989537487214
37.25880955547555	91.61018930282339	91.16287742401563	101.85631751830057	100.81138680462978	106.10481974252993	104.8392781193511	109.73384557347525	108.29779167923303	115.35166931523298	113.6864352902372	0.07424288617887481	0.07140839777702954	-0.0880929545638196	-7.557672295359225	-0.08663083129363258	-7.432232425813709
37.483312626080554	91.58465490860542	91.13807025885987	101.8351114590794	100.79060433541633	106.08504560728778	104.8198327815549	109.71505314604904	108.27927157302899	115.33393092894843	113.66892436836194	0.07427947682786604	0.07144322824115817	-0.08806031937365333	-7.6003912625637895	-0.08659337885120522	-7.473779800377088
37.70916844062219	91.55886848548226	91.11302349742212	101.81375832854182	100.76968015597596	106.06516104752635	104.800280080515	109.69617696347	108.26066931725649	115.31614119960982	113.6513623446686	0.0743167554461749	0.0714787131821157	-0.08801580379088136	-7.642319115908322	-0.08654411426522302	-7.514532421744661
37.93638515006311	91.53282879958418	91.08773612935903	101.79225932597465	100.74861552893681	106.04516813355417	104.78062209632654	109.6772197447509	108.24198760592476	115.29830367025801	113.63375270248176	0.07435473541657137	0.07151486531640529	-0.08795955090823782	-7.683451054654142	-0.08648317763217506	-7.554485261822265
38.164970954479706	91.50653456458654	91.06220709672517	101.77061564625022	100.72741171418943	106.02506894812977	104.76086092213778	109.65818423355448	108.22322915761836	115.2804219233784	113.61609896385895	0.07439343039864528	0.07155169762302839	-0.08789170352918063	-7.723782336634031	-0.0864107087340642	-7.593633343331021
38.39493410335793	91.4799844400939	91.03643529247415	101.74882847929688	100.70606996840282	106.00486558630617	104.74099866401515	109.63907319829846	108.2043967156074	115.26249958130241	113.59840468998436	0.07443285433513966	0.07158922334946873	-0.0878124041779813	-7.763308280817	-0.08632684704735993	-7.6319717420883535
38.626282895891045	91.45317702997703	91.01041955891566	101.72689900955159	100.68459154452385	105.98456015526746	104.7210374408012	109.6198894322593	108.1854930479569	115.24454030661437	113.58067348156763	0.07447302145845087	0.07162745601783502	-0.08772179511120726	-7.802024269825779	-0.08623173175385546	-7.669495589372673
38.859025681279114	91.4261108806638	90.9841586861298	101.70482841539692	100.66297769126211	105.96415477416001	104.70097938396722	109.60063575367727	108.16652094763761	115.22654780256717	113.56290897925136	0.07451394629729816	0.07166640943116627	-0.087620018328181	-7.839925752607087	-0.08612550175016054	-7.706200074298977
39.09317085903034	91.39878447938031	90.95765141033496	101.68261786857892	100.64122965255758	105.94365157391522	104.6808266374589	109.58131500586038	108.14748323263598	115.20852581350411	113.54511486402485	0.07455564368357327	0.07170609767990083	-0.08750721558701002	-7.877008247553022	-0.0860082956624808	-7.742080446649197
39.328726879264174	91.37119625234075	90.93089641220811	101.66026853360627	100.6193486670306	105.9230526970644	104.66058135753411	109.56193005728761	108.12838274606352	115.19047812528787	113.52729485764442	0.07459812875937186	0.07174653514852068	-0.08738352841305641	-7.913267345047643	-0.08588025185395054	-7.777132019185956
39.56570224301631	91.3433445628876	90.90389231515884	101.63778156713268	100.59733596741677	105.90236029754831	104.64024571259644	109.54248380171434	108.10922235626897	115.17240856573939	113.5094527230641	0.07464141698421296	0.07178773652237262	-0.0872490981138867	-7.948698710639292	-0.08574150843890038	-7.811350170552032
39.80410550254544	91.31522770957473	90.87663768355021	101.61515811731647	100.57519277998057	105.8815765405153	104.61982188301783	109.52297915827418	108.09000495694653	115.15432100508137	113.49159226487028	0.07468552414245369	0.07182971679466972	-0.08710406579277219	-7.983298088147421	-0.08559220329496497	-7.844730348100711
40.04394526164196	91.28684392419815	90.84913102087106	101.59239932316308	100.55292032391357	105.86070360211473	104.5993120609576	109.50341907158383	108.07073346724805	115.13621935639328	113.4737173297281	0.07473046635090305	0.07187249127368356	-0.08694857236014286	-8.017061302747607	-0.0854324740730874	-7.877268070595164
40.28523017593832	91.25819136976705	90.82137076785247	101.56950631384436	100.53051981071083	105.83974366927917	104.57871845017061	109.48380651184549	108.05141083189245	115.11810757607209	113.4558318068331	0.07477626006664562	0.07191607559013223	-0.08678275855160678	-8.049984264551313	-0.08526245821502698	-7.908958931609959
40.52796895322162	91.22926813841657	90.79335530053022	101.54648020799699	100.50799244352851	105.81869893949899	104.5580432658089	109.46414447494946	108.03204002127605	115.09998966430254	113.43793962837262	0.07482292209507635	0.07196048570476592	-0.08660676494017139	-8.082062971883715	-0.08508229296367631	-7.939798602412338
40.77217035374772	91.2000722492592	90.76508292825	101.52332211299858	100.48533941652059	105.79757162058735	104.53728873421454	109.44443598257645	108.01262403158273	115.08186966553582	113.42004476999517	0.07487046959815552	0.07200573791616331	-0.08642073195258604	-8.113293514965335	-0.0848921153785227	-7.969782835316437
41.017843190557436	91.17060164617257	90.73655189161364	101.5000331242202	100.46256191415421	105.77636393043578	104.5164570927039	109.42468408229922	107.99316588489371	115.06375166897693	113.40215125128877	0.07491892010289466	0.07205184886873861	-0.08622479988417808	-8.14367207950636	-0.08469206234863691	-7.998907466946548
41.26499632979458	91.14085419552305	90.70776036036513	101.47661432425579	100.43966111050341	105.75507809676033	104.4955505893435	109.40489184768431	107.9736686292977	115.04563980908225	113.38426313626853	0.07496829151007352	0.07209883556097191	-0.08601910891641751	-8.173194950733887	-0.08448227060966929	-8.027168421926035
41.51363869102594	91.11082768381955	90.67870643121219	101.45306678212515	100.41663816851873	105.73371635683617	104.4745714827149	109.38506237839157	107.9541353389994	115.02753826606393	113.36638453387204	0.07501860210320299	0.072146715353867	-0.0858037991336289	-8.201858517306391	-0.08426287675862909	-8.054561716431635
41.763779247563185	91.08051981530016	90.64938812558488	101.42939155245324	100.39349423927486	105.71228095722323	104.45352204167214	109.36519880027487	107.93456911442922	115.00945126640661	113.34851959846588	0.07506987055773467	0.0721955059796435	-0.08557901053987393	-8.229659275406448	-0.08403401726903326	-8.08108346184963
42.0154270267867	91.04992820944454	90.61980338732538	101.40558967462123	100.37023046119259	105.69077415347954	104.43240454508752	109.34530426548078	107.91497308235168	114.99138308339187	113.3306725303605	0.07512211595053551	0.07224522555067407	-0.08534488307785182	-8.25659383317543	-0.08379582850884049	-8.106729868875846
42.26859111047143	91.01905039841267	90.58995008030904	101.38166217189097	100.34684795923586	105.66919820986374	104.41122128158761	109.32538195254673	107.89535039597321	114.97333803763328	113.31284757633507	0.07517535776962353	0.0722958925686706	-0.08510155664640706	-8.282658914944477	-0.08354844675611162	-8.131497251342807
42.523280635114425	90.98788382440668	90.5598259859939	101.35761005050124	100.32334784408313	105.64755539902612	104.389974549279	109.30543506649882	107.87570423505055	114.95532049762234	113.29504903017319	0.075229615924183	0.07234752593413273	-0.08484917112198787	-8.307851366163959	-0.08329200821864902	-8.15538203066535
42.77950479226489	90.95642583695165	90.52942880089459	101.33343429873311	100.29973121127016	105.62584800168581	104.36866665546133	109.2854668389471	107.85603780599645	114.93733488028296	113.27728123320725	0.07528491075486632	0.0724001449560618	-0.0845878663774613	-8.332168158012792	-0.08302664905147594	-8.178380740075227
43.03727282885567	90.92467369009552	90.4987561339811	101.30913588594659	100.27599914030658	105.60407830629737	104.34729991633063	109.26548052818161	107.83635434198696	114.9193856515389	113.25954857487503	0.07534126304438919	0.07245376936195322	-0.08431778230274745	-8.35560639238247	-0.08275250537579382	-8.200490029157663
43.29659404753705	90.89262453952222	90.46780550399669	101.28471576158431	100.25215269376172	105.58224860870222	104.325876656669	109.24547941926552	107.81665710306612	114.90147732689026	113.24185549328585	0.07539869402843043	0.0725084193080763	-0.08403905882721574	-8.378163307152136	-0.08246971329899111	-8.221706668580737
43.55747780701245	90.86027543957753	90.4365743366942	101.26017485414323	100.22819291632142	105.56036121176761	104.30439920952304	109.22546682412809	107.79694937625092	114.88361447200231	113.22420647579858	0.07545722540685006	0.0725641153900484	-0.0837518359416265	-8.399836281478201	-0.08217840893496486	-8.242027554962988
43.81993352237618	90.82762334020276	90.40505996198708	101.2355140701119	100.20412083381296	105.53841842501048	104.28286991586822	109.20544608165547	107.77723447563451	114.86580170330511	113.20660605961001	0.07551687935523249	0.07262087865371632	-0.08345625372083987	-8.420622841378645	-0.08187872842535171	-8.261449715962954
44.08397066545326	90.7946650837747	90.37325961101249	101.21073429287333	100.17993745219816	105.51642256420726	104.26129112426081	109.18542055778046	107.75751574248903	114.84804368860554	113.189058832356	0.0755776785367652	0.07267873060635471	-0.083152452348628	-8.440520665590157	-0.08157080796172522	-8.279970315543324
44.349598765141174	90.76139740184664	90.34117041310257	101.1858363815702	100.15564375653213	105.4943759509872	104.23966519047462	109.16539364556974	107.73779654536624	114.83034514771013	113.17156943272298	0.0756396461144701	0.07273769322819124	-0.08284057214203244	-8.459527591508959	-0.08125478380804907	-8.297586659453373
44.6168274077539	90.7278169117893	90.30878939266245	101.16082116993385	100.1312407098885	105.47228091241116	104.21799447712449	109.14536876531055	107.71808028019814	114.81271085306189	113.15414255107322	0.07570280576379511	0.07279778898427106	-0.08252075357623312	-8.477641621411749	-0.08093079232367018	-8.314296200824174
44.88566623736761	90.69392011332594	90.27611346594944	101.13568946507293	100.10672925224755	105.45013978053247	104.19628135327373	109.12534936459407	107.69837037039517	114.7951456303882	113.13678293008118	0.07576718168557747	0.07285904083667281	-0.08219313731351008	-8.49486092915322	-0.08059896998949512	-8.330096546287677
45.15612495616904	90.65970338495889	90.24313943775125	101.11044204622154	100.08211029934705	105.4279548919408	104.17452819402575	109.10533891839701	107.67867026694263	114.77765435936185	113.11949536538279	0.07583279861939754	0.07292147225708513	-0.0818578642289367	-8.511183866707142	-0.08025945343180751	-8.344985461950273
45.42821332480542	90.62516298028426	90.20986399795991	101.08507966344627	100.05738474149523	105.4057285872888	104.15273738010028	109.08534092916153	107.65898344849663	114.76024197427617	113.10228470623856	0.07589968185732973	0.07298510723976213	-0.08151507543811931	-8.526608971100359	-0.07991237944744967	-8.358960879646474
45.701941162736816	90.59029502419024	90.176283718037	101.05960303630899	100.03255344234326	105.38346321079993	104.13091129739233	109.06535892687262	107.63931342147752	114.7429134647334	113.0851558562098	0.07596785725811284	0.07304997031486421	-0.08116491232959788	-8.541134972027066	-0.07955788503383587	-8.372020903927478
45.97731834859046	90.55509550893296	90.142395047365	101.03401285248327	100.00761723761465	105.3611611097553	104.10905233651205	109.04539646913095	107.61966372016019	114.7256738763451	113.06811377384679	0.07603735126174412	0.07311608656220492	-0.08080751659392149	-8.554760799168434	-0.0791961074152141	-8.384163818711386
46.25435482051728	90.51956029009025	90.10819430948474	101.00830976632639	99.98257693379416	105.33882463396323	104.087162892309	109.02545714122628	107.60003790676467	114.70852831144998	113.05116347339417	0.0761081909045244	0.07318348162541147	-0.0804430302555943	-8.567485590163415	-0.07882718407199718	-8.39538809449732
46.533060576550575	90.4836850823827	90.07367769820893	100.98249439739946	99.95743330676872	105.31645613520465	104.06524536337419	109.00554455620404	107.5804395715415	114.69148192984275	113.03431002550697	0.07618040383455968	0.07325218172652004	-0.08007159570610156	-8.5793086987469	-0.0784512527715151	-8.405692395834194
46.813445674966815	90.44746545536361	90.03884127361358	100.95656732894018	99.93218710042493	105.29405796666005	104.04330215152551	108.98566235493223	107.56087233285768	114.67453994952125	113.01755855798513	0.07625401832774224	0.07332221368101689	-0.0796933557382431	-8.590229703284422	-0.07806845159856834	-8.415075589062326
47.09552023464871	90.41089682896683	90.00368095789692	100.93052910628	99.90683902519521	105.27163248231044	104.02133566126943	108.9658142061616	107.54133983727664	114.65770764744536	113.00091425651938	0.07632906330422698	0.07339360491334282	-0.07930845358271199	-8.60024841577615	-0.07767891898967605	-8.423536750491621
47.37929443545016	90.37397446891262	89.96819253110569	100.90438023520917	99.88138975655623	105.2491820363173	103.9993482992436	108.9460038065846	107.52184575963801	114.64099036031442	112.98438236545528	0.07640556834542031	0.07346638347287943	-0.07891703294299646	-8.609364890853612	-0.07728279376482305	-8.431075174659782
47.66477851856398	90.33669348196287	89.93237162672096	100.87812118028384	99.85583993347373	105.22670898237659	103.97734247363564	108.92623488088903	107.50239380313276	114.62439348535885	112.96796818857173	0.0764835637115011	0.07354057805043325	-0.07851923803517025	-8.617579435511288	-0.07688021516366916	-8.437690383118024
47.951982786891236	90.29904881102144	89.89621372709965	100.85175236307477	99.83019015679395	105.20421567304787	103.95532059357967	108.90651118180782	107.48298769937549	114.60792248114879	112.9516770898761	0.0765630803594935	0.07361621799523534	-0.07811521362734197	-8.624892619129241	-0.07647132288201419	-8.443382133609703
48.24091760541319	90.26103523007349	89.85971415876547	100.82527416035464	99.80444098757827	105.18170445905612	103.93328506852744	108.886836490164	107.46363120847249	114.59158286841905	112.93551449441524	0.07664414996191159	0.07369333333247576	-0.07770510508058237	-8.63130528378315	-0.07605625710931463	-8.448150429481757
48.53159340156531	90.22264733895864	89.82286808754498	100.79868690222251	99.77859294538028	105.15917768856693	103.91123830759558	108.86721461491148	107.44432811908709	114.57538023091195	112.9194858891047	0.07672680492599729	0.07377195478139602	-0.07728905839169897	-8.636818555107311	-0.07563515856733716	-8.45199552952181
48.82402066561362	90.18387955797033	89.78567051354123	100.77199087016169	99.75264650646112	105.13663770643174	103.88918271888552	108.84764939316996	107.42508224849954	114.5593202162367	112.90359682357396	0.07681107841357422	0.0738521137739558	-0.07686722023746029	-8.641433853536	-0.07520816855134171	-8.454917958231817
49.11820995103327	90.14472612227628	89.74811626594081	100.74518629502961	99.72660210194306	105.11408685340439	103.86712070877702	108.82814469025529	107.40589744266376	114.54340853674809	112.88785291103079	0.07689700436154136	0.07393384247409662	-0.0764397380212074	-8.645152906079602	-0.0747754289722593	-8.456918516578298
49.41417187488941	90.10518107615201	89.71019999764567	100.71827335497584	99.70046011589605	105.09152746532477	103.84505468119208	108.80870439970272	107.386777576258	114.52765097044211	112.87225982914265	0.076984617503027	0.07401717379762772	-0.07600675992114247	-8.647977758613706	-0.0743370824010583	-8.457998293168203
49.71191711822035	90.0652382670214	89.67191617972539	100.69125217328636	99.67422088335722	105.06896187227136	103.82298703683017	108.78933244328516	107.36772655273148	114.51205336187135	112.85682332093742	0.07707395338923549	0.07410214143275483	-0.07556843493867405	-8.649910788502893	-0.07389327211359387	-8.458158675777668
50.01145642642306	90.02489133929649	89.63325909568142	100.66412281615092	99.64788468827896	105.0463923976791	103.80092017237186	108.77003277102432	107.34874830434507	114.49662162307972	112.84154919572333	0.07716504841200514	0.07418877986127717	-0.07512491295125301	-8.650954717915738	-0.07344414213793016	-8.457401363466488
50.3128006096408	89.98413372800886	89.59422283551713	100.63688529035005	99.6214517614037	105.02382135742212	103.77885647965098	108.75080936119491	107.32984679220654	114.4813617345566	112.8264433300284	0.07725793982710992	0.07427712438047822	-0.07467634476572016	-8.651112627703696	-0.07298983730387931	-8.455728379216453
50.61596054315354	89.94295865222456	89.55480128960501	100.60953954085882	99.5949222780615	105.00125105885964	103.75679834479223	108.73166622032154	107.31102600629943	114.46627974621157	112.81151166855969	0.07735266577833225	0.07436721112573934	-0.0742228821737001	-8.65038797172383	-0.0725305032937058	-8.453142083042621
50.9209471677702	89.90135910823479	89.51498814234488	100.58208544836398	99.56829635588853	104.97868379984358	103.7347481473149	108.71260738316786	107.29228996550574	114.45138177836995	112.796760225184	0.0774492653223377	0.0744590770938999	-0.07376467801029207	-8.648784591990989	-0.07206628669584347	-8.449645185759437
51.22777149022361	89.85932786251236	89.47477686560273	100.55452282669043	99.54157405246164	104.95612186768562	103.7127082591987	108.69363691271676	107.27364271762079	114.43667402278902	112.78219508392834	0.07754777845438125	0.07455276016739595	-0.07330188621423872	-8.646306734292011	-0.07159733505997679	-8.445240763285256
51.53644458356769	89.81685744442663	89.43416071192425	100.52685142013435	99.51475536284747	104.93356753808324	103.69068104391292	108.6747589001424	107.25508833936173	114.42216274369687	112.76782240000341	0.07764824613487907	0.0746482991392085	-0.07283466188997068	-8.642959064483875	-0.0711237969534011	-8.439932271379803
51.84697758757708	89.77394013870642	89.39313270751198	100.49907090069831	99.48784021706116	104.91102307400176	103.66866885540509	108.65597746477268	107.23663093636767	114.40785427885324	112.7536484008486	0.07775071031688131	0.07474573373865122	-0.0723631613733744	-8.638746685632213	-0.07064582202221459	-8.43372356142936
52.15938170914916	89.73056797764069	89.35168564495801	100.4711808652243	99.46082847743116	104.88849072451099	103.64667403704803	108.63729675404116	107.21827464319104	114.39375504063271	112.73967938719927	0.07785521397447807	0.07484510465803282	-0.07188754229963479	-8.633675155753735	-0.07016356105273758	-8.4266188965521
52.47366822270851	89.68673273300796	89.3098120757224	100.44318083242122	99.43371993586723	104.86597272357459	103.6246989205445	108.61872094342931	107.20002362328067	114.37987151713243	112.72592173417834	0.07796180113218149	0.07494645358022559	-0.07140796367312419	-8.627750506351731	-0.06967716603534768	-8.418622968441923
52.789848470613855	89.64242590772277	89.2675043023471	100.41507023978164	99.40651431102621	104.8434712887901	103.6027458247861	108.60025423639685	107.18188206895525	114.36621027330271	112.71238189241102	0.07807051689531737	0.07504982320718415	-0.07092458594138407	-8.620979261813773	-0.06918679023311824	-8.409740915209113
53.107933863567155	89.5976387271883	89.22475437039463	100.38684844038359	99.3792112453723	104.82098862007709	103.58081705466499	108.58190086430047	107.16385420136614	114.35277795210298	112.69906638916389	0.07818140748147095	0.07515525728944067	-0.07043757107160786	-8.61336845965343	-0.06869258825096836	-8.399978339755762
53.42793588102576	89.55236213034335	89.18155406010118	100.3585146995723	99.35181030212689	104.79852689831148	103.558914899837	108.56366508629988	107.14594427045014	114.33958127568238	112.68598182950943	0.07829452025303023	0.07526280065662912	-0.0699470826298807	-8.604925671603269	-0.06819471610850769	-8.389341329009767
53.74986607161648	89.50658676039194	89.13789487773174	100.33006819151716	99.32431096210355	104.77608828390365	103.53704163343279	108.54555118925046	107.12815655487046	114.32662704658635	112.67313489751592	0.07840990375086772	0.07537249924907061	-0.06945328586309074	-8.595659025519126	-0.0676933313152972	-8.377836473970092
54.073736053552395	89.46030295520285	89.09376804662708	100.30150799563901	99.29671262042388	104.75367491531857	103.51519951071649	108.52756348758253	107.11049536194636	114.31392214899046	112.66053235746433	0.07852760772921182	0.07548440015046834	-0.06895634778655335	-8.585577228612237	-0.06718859295074253	-8.365470890865254
54.399557515052166	89.41350073736395	89.0491644979266	100.27283309289986	99.26901458310665	104.73128890753253	103.49339076768639	108.50970632316378	107.09296502756831	114.30147354995906	112.6481810550903	0.07864768319175636	0.07559855162175748	-0.06845643727302786	-8.574689591365313	-0.06668066174580645	-8.35225224300666
54.727342214761876	89.36616980388133	89.00407486095878	100.24404236195345	99.24121606352925	104.70893235042858	103.47161761961964	108.49198406514844	107.0755699161018	114.28928830073453	112.63608791885639	0.0787701824290565	0.07571500313615516	-0.06795372514545761	-8.563006052580022	-0.06616970016793289	-8.338188763635117
55.057101982179326	89.31829951550453	88.9584894532811	100.21513457514602	99.21331617875107	104.68660730712259	103.44988225955365	108.47440110980729	107.05831442027477	114.2773735380526	112.62425996125029	0.07889515905726871	0.07583380541546443	-0.06744838427621858	-8.550537205836008	-0.06565587251182592	-8.323289280073368
55.38884871808102	89.26987888566528	88.91239827035763	100.18610839436386	99.18531394569612	104.66431581222042	103.42818685670471	108.45696188034111	107.04120296105062	114.26573648548762	112.61270428011287	0.07902266805829122	0.07595501046768312	-0.06694058968653849	-8.537294326699339	-0.06513934499022866	-8.307563238518924
55.722594394951685	89.22089656901417	88.86579097485958	100.15696236672048	99.15720827718836	104.64205987000233	103.4065335548202	108.43967082667565	107.02423998748537	114.25438445482811	112.60142805999676	0.07915276582136141	0.07607867162596998	-0.06643051865358984	-8.52328940150619	-0.06462028583246138	-8.291020730419405
56.058351057416104	89.17134084953635	88.81865688557112	100.12769492007475	99.12899797783115	104.61984145252968	103.38492447045944	108.42253242523522	107.00742997656639	114.24332484748146	112.5904385735534	0.0792855101861742	0.0762048435890319	-0.06591835082016928	-8.508535157325241	-0.06409886538497744	-8.273672519775573
56.39613082267415	89.12119962823228	88.77098496588694	100.09830435837532	99.10068173972735	104.59766249767311	103.36336169120344	108.40555117869701	106.99077743303418	114.23256515591144	112.57974318295341	0.07942096048758736	0.0763335824629851	-0.0654042683096634	-8.493045093295223	-0.06357525621578475	-8.255530071706744
56.7359458809379	89.07046041034249	88.72276381188188	100.0687888568206	99.0722581380296	104.5755249070558	103.34184727378675	108.38873161572154	106.97428688918382	114.222112965106	112.56934934133696	0.07955917760198192	0.07646494580476319	-0.0648884558461873	-8.476833513414022	-0.06304963322517665	-8.23660558246047
57.07780849587155	89.01911029210008	88.67398163993737	100.03914645682927	99.04372562631647	104.55343054391034	103.32038324215061	108.37207829066074	106.95796290464664	114.21197595407955	112.55926459429844	0.07970022399534564	0.07659899266712619	-0.06437110087964015	-8.459915560884838	-0.06252217375981672	-8.216912010710075
57.42173100503407	88.96713594698899	88.62462627390343	100.0093750608096	99.01508253178359	104.53138123084298	103.29897158541145	108.35559578323975	106.94181006614926	114.20216189740681	112.5494965814031	0.07984416377316092	0.07673578364535365	-0.06385239371533658	-8.442307253902982	-0.06199305773182573	-8.196463110307377
57.7677258203244	88.91452361149013	88.57468513177977	99.97947242672228	98.98632705024481	104.50937874750372	103.27761425574316	108.33928869821422	106.92583298725123	114.19267866679326	112.54005303774002	0.07999106273217242	0.07687538092568699	-0.06333252765116981	-8.42402552331987	-0.06146246774412134	-8.175273464650672
58.115805428429454	88.86125907029036	88.52414521189212	99.94943616242298	98.95745724093112	104.48742482815389	103.25631316616631	108.32316166499703	106.91003630805578	114.18353423267814	112.53094179550752	0.08014098841411743	0.07701784833559656	-0.06281169912014661	-8.405088252096903	-0.06093058922073169	-8.15335852266071
58.465982391274686	88.80732764093548	88.47299307854558	99.91926371977918	98.9284710210814	104.46552115913059	103.2350701882426	108.30721933725756	106.89442469489687	114.17473666587524	112.52217078563667	0.08029401016150725	0.07716325139596507	-0.062290107837100095	-8.38551431617816	-0.060397610541457425	-8.130734636200941
58.818269346477535	88.7527141579018	88.42121484713154	99.88895238854819	98.8993661603144	104.44366937620084	103.2138871496689	108.29146639248893	106.87900283999802	114.16629413925008	112.51374803945122	0.08045019917555084	0.07731165737525679	-0.06176795695438386	-8.36532362775688	-0.05986372318426447	-8.107419099549588
59.172679007803275	88.69740295606157	88.36879616866428	99.85849929000625	98.8701402747712	104.42187106180023	103.1927658317657	108.27590753154192	106.86377546110212	114.15821492943448	112.5056816903649	0.08060962857631591	0.07746313534577488	-0.06124545322404629	-8.344537180535553	-0.059329121873503254	-8.083430190716172
59.52922416562417	88.64137785351727	88.3157222137234	99.82790137031706	98.84079082101837	104.40012774215116	103.17170796685558	108.26054747812402	106.84874730107029	114.1505074185796	112.49797997561731	0.08077237346523199	0.07761775624209412	-0.060722807166968096	-8.323177097008738	-0.05879400473537544	-8.058787214715267
59.887917687380885	88.58462213377751	88.26197765577648	99.79715539362792	98.8113150897005	104.37844088425437	103.15071523552581	108.24539097826094	106.83392312744809	114.1431800961483	112.49065123804928	0.08093851099003581	0.07777559292176917	-0.06020023324833801	-8.301266677884996	-0.05825857345780605	-8.033510548630147
60.24877251804685	88.52711852724751	88.20754665385627	99.7662579348819	98.78171019893198	104.35681189274966	103.12978926377176	108.23044279972028	106.81930773199852	114.13624156074926	112.48370392792025	0.08110812041227597	0.07793672022842052	-0.05967795006372967	-8.278830454328272	-0.05772303346151375	-8.007621689404914
60.6118016805955	88.46884919200143	88.15241283456095	99.73520537232913	98.75197308741154	104.33524210663461	103.10893162001005	108.21570773139085	106.80490593019547	114.12970052200913	112.4771466047638	0.08128128317749356	0.07810121505731053	-0.059156180531232394	-8.255894242269278	-0.05718759407534435	-7.981143303433782
60.97701827647021	88.40979569381169	88.09655927335415	99.7039938797294	98.72210050725366	104.313732795842	103.08814381196326	108.20119058262212	106.79072256068261	114.12356580249144	112.47098793929007	0.08145808298820101	0.07826915642352072	-0.05863515209284742	-8.232485199565417	-0.05665246872086982	-7.95409927876608
61.34443548605718	88.34993898539564	88.03996847512668	99.67261941822376	98.69208901651504	104.29228515766025	103.0674272834006	108.18689618251256	106.77676248468669	114.11784633965392	112.465236715327	0.08163860587978902	0.07844062553285165	-0.05811509692733807	-8.20863188608564	-0.056117875107077	-7.926514780061552
61.71406656916102	88.28925938485303	87.98262235399494	99.64107772786696	98.66193497140962	104.27090031299727	103.04678341073597	108.17282937915273	106.76303058539126	114.11255118785374	112.45990183180983	0.08182294029950271	0.07861570585557574	-0.057596252168451656	-8.184364326323703	-0.05558403543057011	-7.898416305790306
62.085924865483435	88.22773655325365	87.9245022122968	99.60936431879891	98.63163451819138	104.24957930247426	103.02621349947007	108.15899503881373	106.7495317672617	114.10768952039562	112.45499230481354	0.08201117718862488	0.0787944832031712	-0.05707886013789221	-8.159714075591182	-0.05505117658844938	-7.869831748696015
62.46002379510434	88.16534947134149	87.86558871875341	99.57747446204115	98.60118358469266	104.22832308234412	103.00571878047299	108.1453980450818	106.73627095532288	114.10327063162718	112.45051726963331	0.08220341006802619	0.07897704580818286	-0.05656316858699029	-8.134714289244585	-0.054519530399431915	-7.84079045906401
62.83637685896657	88.10207641531471	87.80586188575745	99.54540317989837	98.57057787149908	104.20713252022405	102.98530040609623	108.13204329793362	106.72325309438399	114.0993039390805	112.44648598291113	0.08239973512723606	0.07916348440735636	-0.05604943094903092	-8.10939979529212	-0.053989333835204434	-7.811323311114393
63.21499763936286	88.03789493164304	87.74530104575132	99.5131452359479	98.53981284274559	104.18600839063505	102.96495944610872	108.11893571275101	106.71048314820987	114.09579898566295	112.44290782481272	0.08260025131720715	0.07935389232820285	-0.05553790660414393	-8.083807170689397	-0.05346082926263307	-7.781462772698433
63.59589980042612	87.97278181087839	87.68388482665331	99.48069512459507	98.5088837165137	104.1649513703365	102.94469688344545	108.10608021926942	106.69796609863347	114.09276544189669	112.43979230125305	0.08280506044695021	0.07954836557915657	-0.05502886115840511	-8.057974821716925	-0.052934264699416644	-7.751242978774826
63.979097088622495	87.90671306041506	87.62159112628919	99.44804706017402	98.4777854548101	104.14396203344616	102.92451360975974	108.09348176045702	106.68570694460645	114.09021310820768	112.43714904617252	0.08301426728422812	0.07974700294350517	-0.054522566733368194	-8.031943068006512	-0.052409894079147534	-7.72069980822198
64.36460333324754	87.83966387615423	87.55839708578635	99.41519496557277	98.44651275310845	104.12304084633634	102.90441042077124	108.08114529132175	106.67371070118593	114.08815191726785	112.43498782386652	0.08322797966050662	0.0799499060772697	-0.05401930227154139	-8.00575423115879	-0.051887977530583385	-7.689870964833972
64.75243244692527	87.7716086130219	87.49427906188154	99.38213246035642	98.4150600294293	104.10218816229151	102.88438801139569	108.06907577763882	106.66198239845048	114.08659193638736	112.43331853136601	0.08344630858037078	0.08015717961123248	-0.05351935385607476	-7.979452727809985	-0.05136878167078862	-7.658796062383772
65.14259842611021	87.70252075429192	87.42921259809565	99.34885284836668	98.38342141293845	104.08140421591882	102.86444697064877	108.05727819459808	106.65052708034423	114.08554336996231	112.43215120087416	0.08366936833563099	0.08036893125731491	-0.05302301504434581	-7.9530851671952405	-0.05085257991021308	-7.6275167138337565
65.53511535159264	87.63237287965977	87.36317239472315	99.31534910476957	98.35159073203803	104.06068911729669	102.84458777631058	108.04575752536357	106.63934980344351	114.08501656197639	112.43149600225802	0.08389727662434687	0.08058527191952529	-0.05253058722112769	-7.926700454299862	-0.05033965277596053	-7.596076625646674
65.92999738900669	87.56113663201026	87.29613227758178	99.28161386252303	98.31956150192394	104.04004284584697	102.82481078933739	108.03451875954	106.62845563563944	114.08502199855695	112.43136324559529	0.08413015467502155	0.08080631580969662	-0.05204237996650818	-7.900349897936394	-0.049830288248813304	-7.564521696553129
66.32725878934137	87.48878268282358	87.22806516546862	99.24763939823798	98.28732691158545	104.01946524391964	102.80511624801052	108.02356689154338	106.61784965473572	114.08557031058992	112.431763383781	0.08436812737622097	0.08103218056826506	-0.05155871144171442	-7.874087324456923	-0.04932478211608782	-7.532900121568673
66.72691388945532	87.41528069615605	87.15894303626122	99.21341761739899	98.25487981021595	103.99895601007177	102.78550426180567	108.01290691886686	106.6075369469525	114.0866722763909	112.43270701519155	0.0846113234118974	0.08126298739033695	-0.051079908796424434	-7.847969197748171	-0.04882343834495373	-7.501262501657038
67.12897711259382	87.34059929113296	87.0887368916032	99.17894003891344	98.22221269300591	103.97851469202581	102.76597480496923	108.00254384023754	106.59752260533223	114.0883388244355	112.43420488640916	0.08485987540270938	0.08149886115731497	-0.050606308593813765	-7.822054745156493	-0.04832656947091607	-7.46966195891946
67.53346296890952	87.26470600288711	87.01741672011015	99.1441977789553	98.18931768628711	103.95814067929167	102.74652770978683	107.99248265365758	106.58781172804298	114.09058103615058	112.43626789500827	0.08511392005363982	0.081739930574373	-0.05013825725792742	-7.796406090292294	-0.047834497007997356	-7.438154258012219
67.94038605598601	87.18756724187136	86.94495145902648	99.10918153406536	98.15618653199287	103.93783319543206	102.72716265952599	107.98272835432161	106.57840941657003	114.09341014876523	112.43890709240348	0.08537359830824559	0.08198632831407372	-0.04967611154528129	-7.771088393095852	-0.04734755188005124	-7.406797934221686
68.3497610593647	87.10914825147317	86.87130895426296	99.07388156347034	98.12281057139984	103.91759128995356	102.70787918103629	107.97328593240361	106.5693207737907	114.09683755822415	112.44213368676107	0.08563905550987923	0.08223819116645138	-0.04922023903633033	-7.746169996771641	-0.04686607487072081	-7.375654427858535
68.7616027530747	87.02941306385559	86.79645591874207	99.03828767058219	98.08918072811534	103.8974138298053	102.68867663699093	107.96416037070753	106.56055090192733	114.10087482216603	112.44595904597716	0.08591044157024776	0.08249566019590128	-0.048771018655813236	-7.72172258333012	-0.046390417100056425	-7.344788226469973
69.17592600016614	86.94832445394064	86.72035788896898	99.0023891836295	98.05528749026641	103.87729949045857	102.6695542177447	107.95535664216823	106.55210490036531	114.1055336629629	112.45039470071873	0.08618791114569818	0.08275888090522523	-0.04832884121964298	-7.697821337354981	-0.045920940524837306	-7.314267014662619
69.59274575324658	86.8658438914556	86.64297917975102	98.96617493538086	98.02112089185336	103.85724674655079	102.65051093279384	107.94687970719927	106.54398786333422	114.11082597082707	112.45545234753418	0.08647162382163447	0.08302800340721986	-0.04789411000575683	-7.6745451181377575	-0.04545801846153097	-7.2841618314996595
70.01207705502031	86.78193149095232	86.56428283697763	98.9296332419096	97.98667049322103	103.83725386206693	102.63154560181262	107.93873451087624	106.53620487744044	114.11676380698437	112.4611438520317	0.08676174430550676	0.08330318260420329	-0.047467241359981927	-7.6519766420606175	-0.045002036140658674	-7.254547237342194
70.43393503883172	86.69654595970613	86.48423058836977	98.89275188034713	97.95192536059969	103.81731888003202	102.61265684524284	107.93092597994305	106.52876101904116	114.1233594069126	112.46748125212578	0.08705844262882714	0.08358457837590912	-0.04704866533073471	-7.63020267444881	-0.04455339128813307	-7.225501489338058
70.85833492921113	86.60964454340208	86.4027827921083	98.85551806557498	97.91687404466857	103.79743961169116	102.59384307441445	107.92345901963536	106.52166135145349	114.13062518365021	112.47447676135577	0.0873618943587026	0.08387235577619993	-0.04663882633641947	-7.609314232118777	-0.04411249473615442	-7.197106726656784
71.2852920424243	86.52118296950447	86.31989838323926	98.81791842579428	97.88150455808687	103.77761362514539	102.57510248116861	107.91633851030554	106.51491092198516	114.13857373117271	112.48214277227474	0.0876722808194031	0.08416668523907411	-0.04623818387037204	-7.589406797400443	-0.04367977106875287	-7.169449166343838
71.71482178702524	86.43111538820655	86.23553481775518	98.77993897691431	97.84580435193718	103.7578382334149	102.55643302695646	107.90956930383977	106.50851475877742	114.14721782783906	112.49049185991122	0.08798978932451673	0.08446774279447976	-0.04584721324113161	-7.570580543855613	-0.04325565929960362	-7.142619309768634
72.14693966441222	86.33939431085047	86.14964801424328	98.74156509569553	97.80976029102233	103.73811048189701	102.53783243138471	107.90315621985312	106.50247786744856	114.15657043990888	112.49953678530443	0.08831461342026603	0.08477571029447246	-0.045466406353313005	-7.552940574787499	-0.04284061358681868	-7.116712160823226
72.58166126938723	86.24597054570226	86.06219229298814	98.70278149157824	97.77335862795228	103.71842713518485	102.51929816017602	107.89710404164984	106.49680522752499	114.16664472513094	112.50929049911416	0.0886469531406206	0.08509077565028984	-0.045096272530329884	-7.536597175312636	-0.042435103986576905	-7.091827456584724
73.01900229071879	86.15079313096234	85.97312031240995	98.66357217712509	97.73658497595433	103.69878466321015	102.50082741251099	107.89141751193324	106.49150178864676	114.17745403640312	112.51976614530508	0.088987015274847	0.08541313308095136	-0.04473733938152691	-7.521666078697308	-0.042039617247098704	-7.06806991097983
73.45897851170821	86.05380926488654	85.88238300271468	98.62392043700078	97.69942428033619	103.67917922667213	102.48241710771703	107.88610132825083	106.48657246653389	114.18901192550516	112.53097706490774	0.08933501364821085	0.08574298337403301	-0.04439015371605137	-7.50826874775521	-0.041654657645281645	-7.045549472251878
73.90160581075892	85.95496423288762	85.7899294966273	98.58380879540822	97.66186078852724	103.65960666171185	102.46406387126686	107.88116013815787	106.48202213869826	114.20133214690465	112.54293679985645	0.08969116941656079	0.08608053415929742	-0.04405528250720181	-7.4965326726814965	-0.041280747870189316	-7.024381595525483
74.34690016194996	85.85420133147959	85.6957070570711	98.54321898189315	97.62387801861684	103.64006246378722	102.44576402004535	107.87659853408101	106.47785563988451	114.2144286616357	112.55565909690388	0.09005571137559891	0.0864260001959206	-0.04373331391002466	-7.4865916859671415	-0.040918429954757585	-7.004687530999945
74.79487763561212	85.7514617889243	85.59966100165295	98.50213189542765	97.58545872630667	103.62054177070385	102.427513546844	107.87242104786431	106.47407775722378	114.22831564125165	112.56915791161416	0.0904288762856659	0.08677960367408517	-0.04342485833457488	-7.478586295590503	-0.040568266258631525	-6.986594628793682
75.24555439890803	85.64668468243185	85.50173462380572	98.46052756667413	97.54658487018631	103.60103934475177	102.40930810403721	107.86863214497718	106.47069322508142	114.2430074718513	112.58344741243425	0.09081090921294556	0.08714157453177152	-0.043130549579132094	-7.472664037737559	-0.040230840506524146	-6.9702366618548695
75.6989467164156	85.53980685175972	85.40186911043311	98.41838511832661	97.50723757523659	103.58154955389567	102.39114298639181	107.86523621836301	106.4677067195793	114.2585187581791	112.59854198484382	0.0912020638880383	0.0875121507876281	-0.04285104602773515	-7.468979850284086	-0.039906758884853843	-6.955754167775012
76.15507095071504	85.43076280905096	85.30000345589607	98.37568272341957	97.46739709445933	103.56206635196266	102.37301311295977	107.86223758190505	106.46512285277205	114.27486432779813	112.61445623558383	0.09160260308291629	0.08789157889085977	-0.04258703191430868	-7.467696468364011	-0.039596651199403254	-6.94329481080058
76.61394356297929	85.31948464474397	85.19607437217148	98.33239756148818	97.42704276852555	103.54258325776864	102.35491300799875	107.85964046348678	106.46294616645521	114.29205923533712	112.63120499696434	0.09201279900734745	0.0882801140891354	-0.042339218657801325	-7.4689848432462895	-0.03930117209901596	-6.933013765334181
77.07558111356816	85.20590192938015	85.09001619500852	98.28850577245606	97.38615298332806	103.52309333312036	102.33683678086363	107.85744899762008	106.46118112558193	114.31011876681035	112.6488033312516	0.09243293372593425	0.08867802081557837	-0.04210834627558313	-7.473024586637621	-0.03902100236993533	-6.92507412266059
77.54000026262605	85.08994161112807	84.98176078589765	98.243982408117	97.34470512531438	103.50358915962323	102.31877810480493	107.85566721761211	106.45983211126126	114.32905844400813	112.66726653513189	0.09286329959700201	0.08908557309597931	-0.04189518487608268	-7.480004441455094	-0.038756850303443	-6.919647321879893
78.00721777068286	84.97152790883845	84.87123742966395	98.1988013810739	97.30267553447318	103.48406281422714	102.30073019461159	107.85429904724464	106.45890341331415	114.34889402896052	112.6866101442557	0.09330419973464048	0.08950305497744379	-0.04170053623782621	-7.490122781055106	-0.038509453142879124	-6.916913607092283
78.47725049925933	84.85058220043321	84.75837272748309	98.15293541098222	97.26003945483298	103.46450584342918	102.28268578302395	107.85334829193076	106.45839922235487	114.36964152846885	112.70684993785709	0.09375594849530311	0.0899307609797685	-0.0415252354820268	-7.503588139214116	-0.038279578616013055	-6.917062512573466
78.95011541147531	84.72702290642854	84.64309048511551	98.10635596794152	97.21677098232786	103.44490923605396	102.26463709584468	107.8528186293173	106.45832362136912	114.39131719870676	112.7280019434502	0.09421887199045277	0.09036899657092483	-0.04137015284004519	-7.520619772039936	-0.03806802655468289	-6.920293377359485
79.42582957266194	84.60076536838399	84.52531159614357	98.0590332128666	97.17284300987379	103.42526339452442	102.2465758256669	107.85271359929708	106.45868057675602	114.41393754988805	112.75008244160125	0.09469330862684544	0.09081807866812903	-0.041236195526778374	-7.541448254873103	-0.03787563061202093	-6.926815891889419
79.90441015097758	84.47172172205975	84.40495391998736	98.01093593465635	97.1282271694868	103.40555810452753	102.22849310413261	107.85303659339013	106.45947392879673	114.43751935099826	112.77310797077281	0.09517960967615391	0.09127833616607131	-0.04112430972379855	-7.566316115935479	-0.037703260079695156	-6.936850678313931
80.38587441802741	84.33980076506295	84.28193215447028	97.9620314839725	97.08289377126853	103.38578250297864	102.21037947263284	107.85379084345708	106.46070738151518	114.46207963459015	112.79709533224174	0.095678139875757	0.09175011049398939	-0.0410354826817354	-7.595478509687382	-0.037551821815284825	-6.950629907256371
80.87023974948666	84.20490781874938	84.1561577026913	97.91228570342011	97.03681173906536	103.3659250441737	102.19222485134773	107.854979409694	106.46238449188598	114.48763570163601	112.82206159508401	0.09618927806261929	0.09223375620338421	-0.040970744947429694	-7.629203932272503	-0.037422262283755	-6.9683979531655496
81.35752362572781	84.06694458414917	84.02753853395974	97.86166285391776	96.9899485426043	103.34597346402029	102.17401850652713	107.85660516786862	106.4645086583516	114.51420512643867	112.84802410122903	0.09671341784235628	0.09272964158830702	-0.040931172725393594	-7.667774981997354	-0.03731556972259398	-6.99041209099596
81.8477436324513	83.9258089916701	83.89597903853304	97.81012553702189	96.94227012588621	103.32591474222185	102.15574901589544	107.8586707957417	106.46708310859745	114.54180576159301	112.87500047057577	0.097250968295698	0.0932381493402704	-0.040917890382488054	-7.711489168170374	-0.03723277643842948	-7.0169432372749725
82.34091746132043	83.78139504433314	83.7613798758959	97.75763461296283	96.89374083161036	103.30573506228822	102.13740423206534	107.86117875862354	106.4701108865399	114.57045574299764	112.90300860617147	0.09780235472472822	0.09375967723999691	-0.04093207310498315	-7.760659771407518	-0.03717496124332342	-7.048276738340064
82.83706291059936	83.63359265428369	83.6236378163066	97.70414911412696	96.84432332138303	103.28541976923054	102.11897124382946	107.86413129400435	106.47359483846991	114.60017349490863	112.93206669944526	0.09836801944144413	0.09429463888835177	-0.040974949720265386	-7.815616759544355	-0.03714325204292379	-7.084713209711481
83.33619788579601	83.48228747232048	83.48264557533126	97.64962615370658	96.79397849145023	103.2649533247929	102.10043633519457	107.86753039519755	106.47753759829777	114.63097773503165	112.9621932354942	0.09894842260135658	0.0948434644790011	-0.041047805690354267	-7.876707762188744	-0.037138828582030214	-7.126569429241499
83.83834040030794	83.32736071017882	83.33829164108003	97.59402082921994	96.74266538367691	103.2443192600618	102.08178494201258	107.87137779393127	106.48194157183794	114.66288747964734	112.99340699841703	0.09954404308506047	0.09540660161549303	-0.04115198629158101	-7.944299108716223	-0.037162925361613475	-7.174179288500454
84.34350857607244	83.16868895530067	83.19046009385089	97.53728612058255	96.69034109147437	103.22350012528173	102.06300160605042	107.87567494181356	106.48680892006738	114.69592204876226	113.0257270766893	0.10015537943087928	0.09598451617566636	-0.04128889999502405	-8.018776934455673	-0.03721683474020665	-7.227894806830591
84.85172064422062	83.00614397782019	83.03903041788037	97.47937278238948	96.63696066035821	103.20247743669253	102.04406992632988	107.88042299059556	106.4921415412869	114.73010107127638	113.05917286857188	0.10078295082195483	0.09657769322650082	-0.041460022057890455	-8.100548359263485	-0.03730191022948759	-7.288087211905804
85.36299494573534	82.8395925294963	82.88387730489855	97.4202292300496	96.58247698279983	103.18123162019512	102.0249725075591	107.88562277115194	106.49794105211129	114.76544449016262	113.09376408754879	0.10142729813135908	0.09718663799274056	-0.041666898340579905	-8.19004274391773	-0.03741956999749618	-7.355148091744923
85.87734993211305	82.66889613431833	82.7248704491782	97.35980141938421	96.52684068700901	103.15974195163307	102.00569090546111	107.89127477108885	106.50420876720702	114.80197256764659	113.12952076778456	0.10208898502908591	0.09781187688287932	-0.041911149369312284	-8.287713030473242	-0.03757130059760527	-7.429490623897436
86.39480416602983	82.49391087051559	82.56187433376539	97.29803271927825	96.47000001926106	103.13798649346438	101.98620556879156	107.89737911088424	106.51094567768908	114.83970589037658	113.16646326959153	0.10276859915505183	0.09845395857634112	-0.04219447465679593	-8.39403717206369	-0.03775866093521074	-7.511550886862096
86.91537632201124	82.31448714370458	82.39474800757965	97.23486377694667	96.41190071935736	103.11594202758238	101.96649577782428	107.9039355184607	106.51815242808549	114.87866537457424	113.20461228489941	0.10346675336254187	0.09911345517598964	-0.04251865730162763	-8.509519659077341	-0.037983286491083845	-7.601789260097576
87.43908518710603	82.13046945091145	82.2233448530684	97.17023237534562	96.35248588877766	103.09358398402401	101.94653957906378	107.9109433020787	106.52582929176707	114.91887227115164	113.2439888427137	0.10418408703685703	0.09979096343039237	-0.04288556888582207	-8.634693148687802	-0.038246893819177785	-7.700691919122619
87.9659496615646	81.9416961352175	82.04751234410546	97.10407328223054	96.2916958510549	103.0708863652877	101.92631371592947	107.9184013214352	106.53397614473637	114.9603481707832	113.28461431455311	0.10492126749427771	0.10048710603060658	-0.043297174690749785	-8.770120205350395	-0.038551285337987906	-7.808772432628757
88.4959887595208	81.74799913078448	81.86709179382521	97.0363180903268	96.2294680038689	103.04782166595994	101.90579355513427	107.92630795683937	106.54259243765775	115.0031150089158	113.3265104198509	0.10567899146683159	0.10120253298659723	-0.04375553925518716	-8.916395160616958	-0.038898354437023386	-7.926573469463619
89.0292216096782	81.54920369803195	81.68191809209362	96.96689504804517	96.16573666232348	103.02436078732856	101.88495300846202	107.93466107633074	106.55167716600529	115.04719507070277	113.36969923130707	0.10645798667876367	0.1019379230887922	-0.044262832299835964	-9.074146101225779	-0.03929009092132674	-8.05466862359026
89.56566745600044	81.34512814875508	81.49181943232432	96.89572888013475	96.10043289283202	103.00047294663557	101.86376444962342	107.94345800059236	106.56122883819313	115.09261099584215	113.41420318017387	0.10725901352104877	0.10269398546069329	-0.044821335044773036	-9.244036995063652	-0.03972858681828484	-8.19366436609198
90.1053456584057	81.135583560995	81.29661702736378	96.82274059762626	96.0334843369996	102.97612558059717	101.8421986258479	107.95269546550159	106.57124544154277	115.13938578330058	113.46004506145775	0.10808286683076024	0.10347146120889661	-0.04543344694788232	-9.42676996539376	-0.04021604257303579	-8.344202133652288
90.6482756934654	80.92037348350024	81.09612481418647	96.74784729637634	95.9648150248475	102.95128424278974	101.8202245638419	107.96236958214989	106.58172440593307	115.18754279590162	113.50724803901831	0.10893037778262558	0.10427112517738271	-0.0461016928955047	-9.62308772468532	-0.040754773661376476	-8.506960564151086
91.19447715510712	80.69929362964942	80.89014914716296	96.67096194347606	95.89434517668013	102.92591249447015	101.7978094697155	107.97247579414733	106.59266256496365	115.23710576475497	113.55583565054266	0.10980241590064563	0.10509378781344235	-0.04682873087810435	-9.833776180246787	-0.04134721765029781	-8.682657890574774
91.74396975532183	80.47213156074558	80.67848847969161	96.5919931507396	95.82199099284858	102.89997178836559	101.77491862244926	107.98300883201604	106.6040561144502	115.28809879350088	113.6058318123723	0.11069989119826339	0.10594029715316655	-0.04761736018677709	-10.059667224792065	-0.041995941740097464	-8.87205450543479
92.29677332487483	80.23866635863719	80.4609330340185	96.51084493443702	95.747664430613	102.87342134493278	101.7515152604398	107.99396266445986	106.61590056805785	115.34054636234302	113.65726082415712	0.11162375645620017	0.10681154093506005	-0.04847053016895586	-10.301641726320668	-0.04270365082327032	-9.075955709078698
92.85290781402206	79.99866828767468	80.23726445910955	96.42741646037935	95.67127296725236	102.84621802054673	101.72756046062601	108.00533044628034	106.62819070986025	115.3944733318381	113.71014737330796	0.11257500964778251	0.1077084488509758	-0.04939134958544855	-10.560632732696831	-0.043473196099782285	-9.29521465615835
93.41239329322968	79.75189844607506	80.00725547648833	96.34160177340793	95.59271934851297	102.81831616703833	101.70301300966	108.0171044626937	106.64092054359757	115.44990494641051	113.7645165392186	0.1135546965223373	0.10863199494429154	-0.05038309661185281	-10.837628907549515	-0.04430758428824788	-9.530735515556444
93.97524995389855	79.49810840683998	79.77066951401024	96.25328951027764	95.51190132142668	102.78966748195488	101.67782926654485	108.0292760697803	106.65408323838835	115.50686683755632	113.82039379722366	0.11456391335802282	0.10958320016601493	-0.05144922953437003	-11.13367821574866	-0.04520998748066063	-9.783476860964583
94.54149810909283	79.23703984845604	79.52726032760894	96.16236259485814	95.42871135046313	102.76022084886684	101.65196301611364	108.04183563077927	106.6676710706294	115.56538502669669	113.87780502225607	0.11560380989636745	0.11056313510034911	-0.05259339819220088	-11.449891878117342	-0.0461837536886236	-10.054455310284538
95.11115819427312	78.96842417570434	79.27677161113134	96.06869791451017	95.34303631591371	102.72992216699262	101.62536531267685	108.05477244791716	106.68167536179674	115.62548592763899	113.9367764921651	0.1166755924717146	0.11157292287212703	-0.05381945622048079	-11.787448616301845	-0.04723241813174184	-10.344749433272227
95.68425076803395	78.69198213101919	79.01893659446806	95.9721659764226	95.25475719333203	102.69871416935587	101.5979843131114	108.06807468943427	106.69608641183979	115.68719634860048	113.99733489065328	0.11778052734978593	0.11261374224952253	-0.055131474157704474	-12.147599211359193	-0.048359715328317066	-10.655503949474223
96.26079651284576	78.40742339696011	78.75347763028977	95.87263054261673	95.16374871277635	102.66653622862361	101.56976509860323	108.08172931144351	106.71089342783034	115.75054349374197	114.05950730978309	0.11891994429069731	0.11368683095647707	-0.05653375347930023	-12.53167140016376	-0.04956959204598377	-10.98793423895404
96.84081623580131	78.11444619051466	78.48010576982598	95.76994824225359	95.06987899652545	102.63332414971408	101.54064948419953	108.09572197423219	106.72608444750897	115.81555496416253	114.1233212520082	0.12009524035291551	0.11479348921042022	-0.05803084163183314	-12.941075137561711	-0.05086622118207629	-11.343331191837933
97.42433086936633	77.81273685010589	78.19852032825501	95.66396815978531	94.97300917384291	102.59900994817708	101.51057581524648	108.11003695257466	106.74164625733034	115.88225875828901	114.18880463166687	0.12130788395595508	0.11593508350210571	-0.059627548141875764	-13.377308253158844	-0.05225401664380058	-11.723066423670389
98.01136147213543	77.501969416379	77.90840844044243	95.55453139741986	94.87299297128956	102.56352161328492	101.47947874972786	108.1246570396012	106.7575643045884	115.95068327160428	114.255985775886	0.12255941922096741	0.11711305063567552	-0.06132896188054815	-13.841962533879268	-0.05373764930382663	-12.128597885839554
98.60192922959182	77.18180520804849	77.60944460794116	95.44147061026901	94.76967627697832	102.52678285467385	101.44728902542752	108.1395634437195	106.77382260315767	116.02085729563981	114.32489342482567	0.12385147060987318	0.11832890204853617	-0.06314046957486141	-14.336730267677922	-0.05532206411817242	-12.561475904156396
99.1960554548718	76.85189239433527	77.30129023837941	95.32460951246418	94.6628966770771	102.48871283129034	101.41393321075913	108.15473567804976	106.79040363235397	116.09281001616156	114.3955567311974	0.12518574788528788	0.11958422843213667	-0.06506777566153232	-14.863411285172333	-0.05701249849579426	-13.02334968010473
99.79376158953411	76.51186556579542	76.98359317859516	95.20376235242685	94.55248296275754	102.4492258612892	101.37933343800502	108.17015144178362	106.80728822837058	116.16657101046344	114.46800525897686	0.12656405141521096	0.1208807046764323	-0.06711692358315702	-15.423920539280516	-0.05881450201553662	-13.515974292546161
100.39506920433367	76.16134530565881	76.65598724315169	95.07873335539111	94.43825460569109	102.40823111142943	101.34340711761118	108.18578649283491	106.82445546770796	116.24217024368684	114.54226898123335	0.12798827784831218	0.12222009516260321	-0.0692943186409849	-16.020296267004596	-0.06073395759806033	-14.041218241363822
101.00000000000001	75.79993776413977	76.31809174016587	94.94931613117113	94.32002120007786	102.36563226438453	101.3060666320636	108.20161451108581	106.84188254195472	116.31963806406489	114.6183782769817	0.1294604261876422	0.12360425943053699	-0.07041937251347252	-16.327713498692034	-0.061726871594365566	-14.312235945733974
