# Supplementary material for: White matter micro- and macrostructure brain charts for the human lifespan
Source: Nature. 2026 May 13;655(8124):979–89. doi: 10.1038/s41586-026-10454-2 (PMC13391363; doi:10.1038/s41586-026-10454-2)
Supplement: Supplementary file 12 — Centiles trajectories of brain charts. SDT.T9.1–5 contain the brain charts for the global metrics; SDT.T9.6–509 contain the brain charts for the tract-specific metrics (unnormalized); and SDT.T9.510–1157 contain the brain charts for the tract-specific macrostructural metrics (normalized). Included in each table are the male and female centile trajectories for the 2.5th, 25th, 50th, 75th and 97.5th percentiles; the interquartile range normalized by the 50th centile; and the derivatives of the 50th centiles with respect to both age and log(age). Charts are sampled in logarithmically spaced intervals. Age is reported in years, while centile trajectory values are reported in metric-specific units: diffusivities in mm2 s−1, volume in mm3, surface area in mm2, average length in mm, and FA is dimensionless (unitless). [file 41586_2026_10454_MOESM12_ESM.zip › plotted_curves/SDT.T9.197-MCP_fa-mean_curve_metrics.csv]

ages	male_0.025th_percentile	female_0.025th_percentile	male_0.25th_percentile	female_0.25th_percentile	male_0.5th_percentile	female_0.5th_percentile	male_0.75th_percentile	female_0.75th_percentile	male_0.975th_percentile	female_0.975th_percentile	male_normalized_quantile_range	fwmale_normalized_quantile_range	male_median_centile_d_age	male_median_centile_d_log_age	female_median_centile_d_age	female_median_centile_d_log_age
0.25	0.26816652995989937	0.2686905234757071	0.3119519161753932	0.3105644763203597	0.335470974426167	0.3330313963769361	0.35928787437497495	0.35577152552619584	0.40532617021295714	0.39970968903484205	0.14110299193708578	0.13574410610424634	0.2189603836863045	0.12642308708643743	0.2169354899549451	0.12525395634127406
0.25150637576242696	0.268527924007536	0.26904761735077243	0.3122934651380474	0.3109024621187849	0.3358008110410838	0.3333581827410144	0.3596053851010506	0.35608655145410545	0.4056190919757956	0.40000128053335465	0.14089281028334028	0.1355421635785194	0.21834102147342094	0.12644312318224138	0.2163223024385843	0.12527406756296244
0.2530218281966045	0.26888938114496114	0.2694047759128018	0.31263510142918627	0.31124053636131643	0.336130752203962	0.33368507404505965	0.3599230194242741	0.3564017004821544	0.405912176204004	0.40029303213598294	0.14068310526492336	0.13534067788342125	0.21710096289289993	0.1264825472299691	0.2150946015705557	0.12531364706072168
0.25454641199404576	0.2692508977009201	0.2697619955322328	0.3129768215715107	0.31157869560217466	0.33646079453279937	0.33401206693419383	0.3602407740573287	0.3567169693458918	0.40620541979501995	0.4005849407545717	0.14047387765177063	0.1351396497678336	0.21586571565060808	0.12652067566409642	0.21387165414293463	0.1253519413279136
0.2560801821758082	0.269612470010152	0.27011927258532575	0.31331862209216343	0.31191693639990997	0.33679093464911136	0.3343391580569866	0.36055864571543733	0.3570323547833804	0.406498819646846	0.4008770033015974	0.14026512819441336	0.134939079961973	0.21463528216941086	0.12655750986009195	0.21265346267615826	0.1253889517125799
0.25762319409447826	0.26997409441353226	0.2704766034543039	0.31366049952286795	0.3122552553175407	0.33712116917807294	0.3346663440655941	0.36087663111650276	0.3573478535353356	0.4067923726581909	0.4011692166903095	0.14005685762407422	0.13473896917748263	0.21340966465366762	0.12659305124698506	0.21144002947347929	0.1254246796158327
0.2591755034361701	0.2703357672582134	0.2708339845274939	0.31400245040006775	0.31259364892269176	0.33745149474865616	0.3349936216158969	0.361194726981247	0.3576634623452644	0.40708607572861183	0.40146157783487096	0.13984906665276278	0.13453931810752393	0.21218886508987111	0.12662730130691102	0.2102313566223586	0.12545912649191848
0.2607371662225343	0.27069748489776624	0.2711914121994656	0.31434447126506504	0.3129321137877325	0.3377819079937698	0.3353209873676392	0.3615129300333517	0.3579791779596053	0.4073799257586562	0.40175408365049947	0.13964175597337403	0.1343401274268709	0.21097288524833857	0.12666026157492638	0.20902744599528944	0.12549229384740102
0.2623082388127803	0.2710592436923177	0.2715488828711684	0.31468655866415696	0.3132706464899116	0.33811240555039573	0.33564843798456323	0.3618312369995953	0.35829499712786317	0.4076739196500007	0.402046731053605	0.13943492625978615	0.1341413977920025	0.20976172668407855	0.1266919336386536	0.2078282992511049	0.12552418324128212
0.2638887779057103	0.2714210400086897	0.2719063929500705	0.3150287091487722	0.31360924361149434	0.33844298405972695	0.3359759701345478	0.36214964460999094	0.35861091660274874	0.4079680543055924	0.40233951696193143	0.1392285781669596	0.13394312984119863	0.2085553907377573	0.1267223191378548	0.20663391783583052	0.1255547962844048
0.26547884054176485	0.2717828702205356	0.2722639388502927	0.3153709192756064	0.3139479017398958	0.33877364016730166	0.33630358048974024	0.3624681495979236	0.35892693314031243	0.40826232662978723	0.4026324382946925	0.13902271233103758	0.13374532419463445	0.20735387853721932	0.12675141976419013	0.20544430298410532	0.12558413463911222
0.2670784841050822	0.2721447307084765	0.27262151699274473	0.31571318560675665	0.3142866174678152	0.33910437052313974	0.3366312657266938	0.3627867487002859	0.35924304350008107	0.4085567335284893	0.40292549197271094	0.13881732936944566	0.1335479814544777	0.20615719099863838	0.1267792372610188	0.20425945572044668	0.1256122000192761
0.26868776632556873	0.2725066178602356	0.27297912380525835	0.31605550470985444	0.3146253873933683	0.33943517178187627	0.33695902252649856	0.36310543865761313	0.3595592444451915	0.40885127190928855	0.4032186749185548	0.13861242988099465	0.13335110220498567	0.2049653288271145	0.1268057734225323	0.20307937685991817	0.1256389941894014
0.2703067452809827	0.27286852807077144	0.27333675572271976	0.31639787315819784	0.31496420812021897	0.33976604060289334	0.337286847574915	0.3634242162142175	0.3598755327425243	0.40914593868159704	0.40351198405667366	0.13840801444598286	0.13315468701260302	0.20377829251867752	0.12683103009408114	0.2019040670098633	0.12566451896474007
0.2719354793990299	0.2732304577424113	0.27369440918720206	0.3167402875308839	0.3153030762577102	0.3400969736504548	0.33761473756250515	0.363743078118322	0.36019190516283645	0.40944073075678716	0.4038054163135347	0.13820408362629738	0.13295873642605913	0.2025960823613957	0.12685500917152126	0.200733526570815	0.1256887762106942
0.27357402745947257	0.2735924032849818	0.27405208064809466	0.3170827444129384	0.31564198842099384	0.34042796759383553	0.33794268918476317	0.36406202112219327	0.3605083584808937	0.40973564504832644	0.4040989686177577	0.13800063796552064	0.13276325097646985	0.201418698435873	0.1268777126007734	0.19956775573777463	0.125711767842688
0.2752224485962505	0.2739543611159393	0.27440976656223337	0.31742524039544534	0.31598094123115933	0.3407590191074528	0.3382706991422455	0.36438104198227295	0.360824889475601	0.41003067847191305	0.4043926379002483	0.13779767798903322	0.1325682311774347	0.20024614061735235	0.12689914237751054	0.1984067545014483	0.12573349582554272
0.27688080229961526	0.27431632766049907	0.27476746339402824	0.31776777207567564	0.31631993131536146	0.34109012487099527	0.3385987641406989	0.3647001374593086	0.36114149493013303	0.4103258279456097	0.40468642109433267	0.13759520420411883	0.1323736775251393	0.199078408576554	0.12691930054702993	0.19725052264949738	0.12575396217330592
0.2785491484182772	0.2746782993517634	0.27512516761559075	0.31811033605721467	0.3166589553069474	0.34142128156955226	0.33892688089118905	0.3650193043184847	0.36145817163206384	0.41062109038997846	0.4049803151358895	0.13739321710007127	0.13217959049845637	0.19791550178102568	0.12693818920355682	0.19609905976774655	0.1257731689488253
0.28022754716156506	0.2750402726308476	0.2754828757068595	0.3184529289500882	0.31699800984558185	0.34175248589374	0.33925504611022667	0.36533853932955057	0.3617749163734946	0.4109164627282125	0.4052743169634821	0.13719171714830003	0.1319859705590478	0.19675741949629355	0.12695581049003124	0.19495236524147685	0.12579111826346434
0.2819160591015993	0.2754022439470066	0.27584058415572554	0.31879554737088833	0.3173370915773732	0.34208373453983004	0.33958325651989446	0.3656578392669499	0.36209172595118194	0.4112119418862689	0.40556842351849	0.1369907048024384	0.13179281815146493	0.19560416078763865	0.12697216659795174	0.19381043825696054	0.12580781227677562
0.28361474517547763	0.2757642097577585	0.2761982894581558	0.31913818794289794	0.317676197154996	0.3424150242098734	0.3399115088479715	0.3659772009099477	0.36240859716666474	0.4115075247930003	0.4058626317452394	0.13679018049845007	0.13160013370325657	0.19445572452077897	0.12698725976662217	0.19267327780217158	0.1258232531958896
0.2853236666874746	0.27612616652900895	0.2765559881183151	0.31948084729621395	0.3180153232378142	0.3427463516118265	0.34023979982805735	0.3662966210427569	0.36272552682638853	0.41180320838028517	0.40615693859113194	0.13659014465473762	0.13140791762506615	0.19331210936353216	0.12700109228303802	0.1915408826686047	0.12583744327532997
0.2870428853112538	0.2764881107351717	0.2769136766486882	0.31982352206786885	0.3183544664920029	0.3430777134596736	0.34056812619969523	0.3666160964546637	0.3630425117418323	0.4120989895831575	0.4064513410067754	0.13639059767225303	0.13121617031074173	0.19217331378708025	0.12701366648134638	0.19041325145236954	0.1258503848167578
0.28877246309209376	0.27685003885929105	0.2772713515701998	0.3201662089019538	0.3186936235906695	0.34340910647355094	0.34089648470849454	0.36693562394015333	0.3633595487296317	0.4123948653399367	0.4067458359461101	0.13619153993460473	0.13102489213743784	0.19103933606740497	0.1270249847427607	0.18929038255566866	0.1258620801683321
0.2905124624491269	0.27721194739316096	0.2776290094123334	0.32050890444973734	0.3190327912139727	0.34374052737986777	0.34122487210625135	0.36725520029903286	0.36367663461170185	0.41269083259235556	0.4070404203665374	0.13599297180816905	0.13083408346572065	0.1899101742864957	0.12703504949479338	0.18817227418789173	0.12587253172451085
0.29226294617759224	0.27757383283744314	0.2779866467132494	0.3208516053697849	0.31937196604924145	0.3440719729114271	0.34155328515106925	0.3675748223365542	0.36399376621535995	0.41298688828568697	0.407335091229046	0.13579489364220035	0.13064374463967532	0.18878582633382734	0.12704386321119898	0.1870589243671219	0.12588174192563883
0.294023977451102	0.27793569170178534	0.27834426001990153	0.32119430832807766	0.31971114479109275	0.34440343980754606	0.34188172060747785	0.3678944868635369	0.36431094037344625	0.41328302936887196	0.40762984549833714	0.13559730576894194	0.13045387598700994	0.18766628990763934	0.12705142841136308	0.18595033092148583	0.12588971325746456
0.29579561982392083	0.2782975205049368	0.2787018458881524	0.32153700999812873	0.3200503241415476	0.34473492481417395	0.34221017524655145	0.36821419069648814	0.3646281539244448	0.4135792527946448	0.40792468014295014	0.13540020850373746	0.1302644778191657	0.18655156251628568	0.1270577476600323	0.18484649149056054	0.1258964482509981
0.29757793723326015	0.27865931577486347	0.279059400882888	0.3218797070610996	0.32038950081014694	0.34506642468401055	0.3425386458460264	0.3685339306577232	0.36494540371260176	0.41387555551965766	0.40821959213538594	0.13520360214514218	0.1300755504314191	0.18544164147996867	0.12706282356701593	0.1837474035266382	0.1259019494818574
0.29937099400158496	0.279021074048862	0.2794169215781308	0.32222239620591503	0.3207286715140662	0.34539793617662323	0.34286712919041656	0.3688537035754852	0.3652626865880454	0.4141719345046059	0.40851457845223116	0.13500748697503712	0.12988709410299445	0.18433652393153466	0.1270666587865179	0.1826530642960762	0.12590621957001247
0.3011748548389356	0.27938279187367165	0.2797744045571514	0.3225650741293767	0.3210678329782281	0.34572945605856115	0.3431956220711291	0.3691735062840617	0.36557999940690206	0.41446838671435	0.40880963607427945	0.13481186325873917	0.12969910909716842	0.18323620681846364	0.1270692560169806	0.18156347088098812	0.12590926117947276
0.30298958484526295	0.27974446580558676	0.2801318464125802	0.3229077375362765	0.3214069819354154	0.34606098110347233	0.3435241212865787	0.36949333562390385	0.36589733903141364	0.41476490911803976	0.4091047619866537	0.13461673124511617	0.12951159566137999	0.18214068690407714	0.12707061800070107	0.1804786201803239	0.12591107701770454
0.30481524951277783	0.28010609241056533	0.28048924374651535	0.3232503831395074	0.3217461151263817	0.34639250809221506	0.3438526236423001	0.3698131884417408	0.36621470233005243	0.415061498689234	0.40939995317892613	0.13442209116669956	0.12932455402733856	0.18104996076866087	0.1270707475232058	0.17939850891130504	0.12591166983534663
0.3066519147283146	0.28046766826433955	0.280846593170633	0.32359300766017485	0.3220852292999619	0.3467240338129721	0.3441811259510608	0.37013306159069626	0.36653208617763616	0.41535815240602286	0.4096952066452392	0.13422794323979795	0.12913798441113286	0.1799640248116532	0.1270696474131512	0.17832313361111574	0.12591104242582674
0.3084996467757088	0.28082918995252226	0.2812038913062926	0.3239356078277054	0.3224243212131808	0.3470555550613618	0.3445096250329714	0.37045295193040184	0.36684948745544105	0.415654867251147	0.40999051938442277	0.13403428766461276	0.12895188701334107	0.17888287525218516	0.12706732054168413	0.17725249063798287	0.12590919762492092
0.31035851233818973	0.281190654070714	0.28156113478464456	0.32427818037995604	0.3227633876313616	0.34738706864054847	0.3448381177155967	0.37077285632711066	0.3671669030513152	0.41595164021211617	0.41028588840011376	0.13384112462534986	0.12876626201914018	0.17780650813111265	0.12706376982204404	0.17618657617299505	0.125906138310512
0.3122285785007863	0.28155205722460824	0.2819183202467338	0.3246207220633204	0.32310242532823213	0.3477185713613516	0.3451666008340636	0.37109277165380944	0.3674843298597892	0.4162484682813283	0.41058131070087245	0.1336484542903375	0.12858110959841487	0.1767349193124801	0.12705899820944921	0.1751253862210831	0.12590186740177955
0.3141099127527488	0.2819133960300954	0.2822754443436039	0.324963229632836	0.32344143108603085	0.3480500600423558	0.3454950712311695	0.37141269479033046	0.3678017647821871	0.41654534845618574	0.4108767833002987	0.13345627681213956	0.12839642990586958	0.1756681044846431	0.12705300870037206	0.17406891661291013	0.1258963878593562
0.31600258298998396	0.28227466711336546	0.28263250373639937	0.3253056998522886	0.32378040169561173	0.348381531510016	0.34582352575748976	0.37173262262346024	0.3681192047267364	0.41684227773921206	0.4111723032171475	0.13326459232767018	0.12821222308113728	0.17460605916207328	0.12704580433219803	0.1730171630060653	0.12588970268441813
0.3179066575175057	0.2826358671110097	0.2829894950964659	0.32564812949431604	0.3241193339565468	0.34871298259876604	0.34615196127148185	0.3720525520470507	0.368436646608676	0.4171392531381675	0.4114678674754431	0.1330734009583125	0.12802848924889312	0.17354877868665142	0.12703738818296983	0.17197012088657004	0.12588181491864248
0.3198222050518999	0.28299699267012074	0.28334641510545217	0.32599051534051166	0.3244582246772301	0.3490444101511219	0.34648037463959236	0.3723724799621252	0.36875408735036386	0.4174362716661623	0.411763473104593	0.13288270281002937	0.12784522851896052	0.1724962582291738	0.12702776337076216	0.17092778557048405	0.12587272764362467
0.32174929472380437	0.2833580404483924	0.28370326045540645	0.3263328541815254	0.3247970706749776	0.34937581101778753	0.3468087627363587	0.3726924032769881	0.36907152388138403	0.41773333034177196	0.41205911713949994	0.1326924979734857	0.12766244098642782	0.17144849279095808	0.12701693305349693	0.16989015220511305	0.1258624439804379
0.32368799608040405	0.28371900711421666	0.28406002784887546	0.3266751428171648	0.3251358687761282	0.34970718205775686	0.34713712244451306	0.3730123189073288	0.3693889531386518	0.4180304261891486	0.41235479662067376	0.13250278652415845	0.12748012673175582	0.1704054772052075	0.12700490042833223	0.16885721577087054	0.12585096708936305
0.3256383790879404	0.2840798893467806	0.28441671399899987	0.327017378056494	0.32547461581614223	0.3500385201384164	0.3474654506550832	0.3733322237763281	0.3697063720665178	0.41832755623813267	0.4126505085943422	0.13231356852245776	0.12729828582089123	0.16936720613857403	0.1269916687313497	0.16782897108228667	0.12583830016937725
0.32760051413423674	0.2844406838361623	0.28477331562960956	0.3273595567179325	0.32581330863969954	0.3503698221356461	0.3477937442674933	0.3736521148147618	0.370023777616872	0.41862471752436403	0.41294625011256003	0.13212484401384056	0.12711691830537794	0.16833367409276434	0.1269772412371566	0.16680541279006889	0.12582444645777002
0.3295744720312385	0.2848013872834243	0.28512982947531806	0.32770167562935215	0.32615194410079723	0.3507010849339192	0.3481220001896636	0.3739719889611042	0.3703411667492468	0.4189219070893916	0.41324201823331946	0.1319366130289289	0.12693602422246913	0.167304875405776	0.12696162125835997	0.16578653538198296	0.12580940922970285
0.33156032401756863	0.2851619964007066	0.2854862522816138	0.3280437316281729	0.32649051906284376	0.3510323054264009	0.34845021533810766	0.3742918431616292	0.3706585364309164	0.41921912198078193	0.4135378100206554	0.13174887558362605	0.12675560359523838	0.16628080425368807	0.12694481214526832	0.16477233318491358	0.12579319179786808
0.33355814176109866	0.28552250791131906	0.2858425808049526	0.32838572156145823	0.32682903039875477	0.3513634805150462	0.34877838663803146	0.37461167437051246	0.3709758836369995	0.4195163592522272	0.4138336225447552	0.13156163167923401	0.1265756564326939	0.16526145465212494	0.12692681728543675	0.16376280036607227	0.12577579751204837
0.33556799736153503	0.28588291854983083	0.2861988118128474	0.3287276422860086	0.32716747499104576	0.3516946071106964	0.3491065110234276	0.3749314795499301	0.3712932053505566	0.41981361596365196	0.414129452882062	0.1313748813025694	0.12639618272988806	0.16424682045779093	0.126907640103326	0.16275793093439006	0.12575722975850567
0.3375899633530214	0.28624322506216043	0.28655494208395704	0.32906949066845403	0.3275058497319251	0.3520256821331752	0.3494345854371716	0.3752512556701587	0.37161049856268985	0.4201108891813192	0.4144252981153814	0.13118862442608265	0.12621718246803243	0.1632368953697494	0.12688728405953498	0.16175771874242173	0.12573749195996697
0.3396241127067558	0.28660342420566287	0.28691096840817426	0.3294112635853459	0.3278441515233847	0.35235670251138157	0.3497626068311157	0.37557099970967206	0.3719277602726394	0.42040817597793523	0.414721155333985	0.13100286100797287	0.1260386556146085	0.16223167293125584	0.1268657526508008	0.16076215748761058	0.12571658757487114
0.3416705188336247	0.2869635127492173	0.28726688758671204	0.3297529579232468	0.32818237727729016	0.35268766518338496	0.3500905721661815	0.3758907086552387	0.3722449874878797	0.4207054734327531	0.41501702163371323	0.13081759099230736	0.1258606021234809	0.16123114653149173	0.12684304940957247	0.15977124071376636	0.12569452009702786
0.343729255586852	0.28732348747331177	0.2876226964321889	0.33009457057882036	0.3285205239154702	0.3530185670965166	0.3504184784124519	0.37621037950201736	0.37256217722421486	0.4210027786316766	0.41531289411707745	0.13063281430913737	0.12568302193500897	0.16023530940641706	0.12681917790321506	0.1587849618126569	0.12567129305521973
0.34580039726466444	0.28768334517012756	0.2879783917687123	0.3304360984589187	0.32885858836980314	0.35334940520746017	0.35074632254926147	0.3765300092536511	0.3728793265058721	0.421300088667361	0.4156087698933603	0.13044853087461555	0.12550591497616154	0.15924415464094466	0.12679414173379655	0.1578033140257986	0.12564691001290385
0.3478840186129729	0.28804308264362294	0.28833397043196274	0.33077753848067004	0.3291965675823052	0.35368017648234273	0.35107410156528746	0.376849594922362	0.3731964323655957	0.4215974006393154	0.4159046460787175	0.1302647405911144	0.12532928116062717	0.1582576751702902	0.12676794453786044	0.15682629044552243	0.12562137456758649
0.34998019482807	0.2884026967096139	0.28868942926927427	0.33111888757156344	0.3295344585052152	0.35401087789682323	0.35140181245863594	0.37716913352904236	0.3735134918447381	0.42189471165400105	0.4162005197962755	0.13008144334734342	0.12515312038892729	0.15727586378137914	0.12674058998568682	0.1558538840167074	0.12559469035046789
0.352089001559344	0.2887621841958553	0.289044765139715	0.3314601426695348	0.32987225810107845	0.3543415064361802	0.3517294522369317	0.3774886221033471	0.3738305019933513	0.42219201882493196	0.4164963881762293	0.12989863901846463	0.12497743254853097	0.1562987131145519	0.12671208178090865	0.15488608753854294	0.12556686102612957
0.3542105149120084	0.2891215419421199	0.28939997491416664	0.3318013007230488	0.3302099633428311	0.35467205909539806	0.35205701791740257	0.37780805768378306	0.37414745987027614	0.42248931927277156	0.41679224835594075	0.12971632746621173	0.12480221751396359	0.155326215665184	0.12668242366039806	0.15392289366570822	0.12553789029196594
0.35634481144984936	0.28948076680027707	0.2897550554754023	0.3321423586911828	0.33054757121388145	0.35500253287925426	0.3523845065269663	0.37812743731780013	0.3744643625432318	0.42278661012543095	0.417088097480034	0.12953450853900828	0.12462747514692334	0.1543583637850645	0.126651619393499	0.15296429491020547	0.1255077818778716
0.35849196819798806	0.2898398556343683	0.2901100037181627	0.33248331354370675	0.3308850787081911	0.35533292480240164	0.3527119151023132	0.3784467580618768	0.37478120708890256	0.4230838885181632	0.4173839327004902	0.1293531820720807	0.12445320529639106	0.15339514968401602	0.12661967278162933	0.1520102836426105	0.12547653954570137
0.36065206264566085	0.2901988053206846	0.2904648165492323	0.33282416226116407	0.33122248283035505	0.35566323188945337	0.35303924068999026	0.3787660169816102	0.3750979905930251	0.4233811515936604	0.41767975117674155	0.1291723478875818	0.12427940779874354	0.15243656543148631	0.12658658765813868	0.15106085209394848	0.1254441670890145
0.3628251727490157	0.29055761274783914	0.2908194908875136	0.3331649018349499	0.33155978059568025	0.3559934511750645	0.35336648034648266	0.3790852111517998	0.37541471015047406	0.4236783965021458	0.41797555007576576	0.12899200579470196	0.12410608247786604	0.15148260295826788	0.12655236788758373	0.1501159923570441	0.12541066833252046
0.3650113769339257	0.29091627481684174	0.2911740236640992	0.3335055292673895	0.3318969690302628	0.35632357970401357	0.35369363113829444	0.3794043376565336	0.37573136286534586	0.42397562040146747	0.41827132657217614	0.12881215558978923	0.12393322914526501	0.15053325405767737	0.12651701736545817	0.1491756963879567	0.12537604713159567
0.36721075409881926	0.29127478844116994	0.2915284118223452	0.3338460415718146	0.33223404517106503	0.35665361453128214	0.3540206901420283	0.3797233935892716	0.3760479458510427	0.42427282045719045	0.41856707784831343	0.12863279705646474	0.12376084760017869	0.149588510387332	0.1264805400176101	0.14823995600789885	0.12534030737216995
0.3694233836175272	0.2916331505468401	0.29188265231794047	0.3341864357726384	0.3325710060659905	0.3569835527221338	0.3543476544444648	0.38004237605292884	0.3763644562303546	0.4245699938426869	0.41886280109433643	0.12845392996574118	0.12358893762969052	0.14864836347081223	0.1264429398000857	0.14730876290438744	0.12530345296995904
0.37164934534214805	0.29199135807247684	0.29223674211897693	0.3345267089054307	0.3329078487739579	0.3573133913521925	0.35467452114263875	0.3803612821599573	0.37668089113554065	0.4248671377392271	0.4191584935083098	0.12827555407613853	0.12341749900884093	0.1477128046992533	0.12640422069850388	0.1463821086329915	0.12526548787009517
0.3738887196059291	0.29234940796938164	0.29259067820601736	0.33486685801699073	0.33324457036497457	0.3576431275075189	0.3550012873439165	0.3806801090324259	0.37699724770840964	0.42516424933606706	0.419454152296293	0.12809766913379875	0.12324653150073948	0.14678182533239692	0.1263643867275306	0.14545998461890974	0.12522641604698492
0.3761415872261661	0.2927072972015989	0.2929444575721627	0.33520688016541894	0.3335811679202083	0.3579727582846855	0.3553279501660711	0.3809988538021005	0.3773135231003983	0.42546132583053703	0.41974977467242647	0.12792027487260507	0.12307603485667425	0.14585541650083655	0.12632344193075085	0.1445423821584768	0.12518624150358448
0.3784080295071193	0.2930650227459828	0.2932980772231177	0.3355467724201884	0.33391763853205764	0.35830228079085213	0.3556545067373563	0.3813175136105229	0.3776297144726501	0.4257583644281281	0.42004535785901853	0.12774337101429667	0.12290600881622721	0.1449335692073106	0.12628139038015718	0.14362929242052758	0.12514496827104438
0.3806881282429484	0.29342258159226187	0.29365153417725565	0.3358865318622143	0.3342539793042221	0.3586316921438389	0.3559809541965796	0.3816360856090874	0.37794581899609175	0.42605536234257835	0.42034089908662886	0.12756695726858414	0.1227364531073821	0.144016274328024	0.12623823617543906	0.14272070644835821	0.12510260040839682
0.38298196572066395	0.2937799707431015	0.2940048254656818	0.3362261555839223	0.3345901873517707	0.3589609894721976	0.35630728969317477	0.3819545669591172	0.3782618338515094	0.42635231679595664	0.42063639559415406	0.12739103333326607	0.12256736744663704	0.14310352261452408	0.12619398344389765	0.14181661516086308	0.12505914200205837
0.3852896247230969	0.2941371872141674	0.2943579481322956	0.33656564068931677	0.3349262598012086	0.3592901699152848	0.35663351038727203	0.3822729548319406	0.378577756229623	0.4266492250187476	0.4209318446289084	0.1272155988943448	0.12239875153911577	0.1421953046953064	0.12614863633999107	0.14091700935428264	0.12501459716534669
0.38761118853188686	0.2944942280341858	0.294710899233852	0.33690498429404664	0.3352621937905444	0.3596192306233301	0.3569596134497685	0.38259124640896436	0.3788935833311607	0.42694608424993313	0.42122724344670803	0.12704065362614078	0.12223060507867824	0.14129161107697996	0.12610219904466646	0.1400218797036672	0.12496897003815377
0.3899467409304866	0.2948510902450032	0.2950636758400208	0.33724418352547053	0.33559798646935446	0.35994816875750596	0.3572855960623962	0.3829094388817464	0.3792093123669305	0.42724289173707464	0.42152258931194964	0.12686619719140774	0.12206292774802986	0.14039243214608632	0.12605467576507579	0.13913121676463902	0.12492226478661905
0.39229636620718694	0.2952077709016457	0.2954162750334459	0.3375832355227212	0.3359336349988477	0.36027698148999504	0.3576114554177911	0.38322752945206906	0.37952494055789343	0.4275396447363932	0.42181787949769156	0.1266922292414494	0.12189571921883424	0.13949775817087584	0.12600607073437686	0.1382450109746287	0.12487448560247572
0.3946601491581577	0.29556426707237615	0.29576869390980254	0.3379221374367685	0.33626913655192747	0.36060566600405836	0.3579371887195575	0.38354551533200926	0.379840465135232	0.42783634051285035	0.42211311128573176	0.1265187494162315	0.12172897915182129	0.13860757930248724	0.12595638821099442	0.13736325265452365	0.12482563670272384
0.3970381750905084	0.29592057583875003	0.296120929577854	0.3382608864304811	0.3366044883132547	0.3609342194940987	0.3582627931823357	0.3838633937440085	0.3801558833404216	0.4281329763402247	0.42240828196668617	0.12634575734449874	0.12156270719689752	0.13772188557652498	0.12590563247823638	0.13648593201028802	0.12477572232931777
0.39943052982536675	0.2962766942956709	0.2964729791595059	0.3385994796786872	0.33693968747930725	0.3612626391657275	0.35858826603186444	0.38418116192094154	0.38047119242529737	0.4284295495011907	0.4227033888400645	0.12617325264388596	0.12139690299325598	0.13684066691496355	0.12585380784409494	0.135613039134455	0.12472474674858347
0.4018372997009759	0.2966326195514443	0.29682483978986157	0.3389379143682344	0.33727473125844043	0.3615909222358265	0.3589136045050457	0.3844988171061842	0.3807863896521227	0.428726057287395	0.42299842921434655	0.12600123492103432	0.12123156616948623	0.13596391312725586	0.1258009186405502	0.13474456400766144	0.12467271425097692
0.40425857157581063	0.2969883487278305	0.29717650861727357	0.339276187698048	0.337609616870945	0.3619190659326115	0.35923880585000567	0.38481635655368057	0.3811014722936545	0.4290224969995318	0.4232934004070565	0.1258297037717047	0.1210666963436818	0.1350916139121523	0.12574696922339967	0.13388049650005485	0.12461962915054414
0.4066944328317112	0.2973438789600956	0.2975279828033962	0.3396142968791884	0.33794434154910474	0.3622470674956924	0.35956386732615675	0.38513377752800715	0.3814164376332089	0.4293188659474168	0.4235882997448364	0.12565865878088855	0.12090229312354983	0.1342237588591786	0.12569196397163296	0.1330208263732402	0.1245654957845943
0.4091449713770379	0.2976992073970628	0.2978792595232362	0.3399522391349074	0.33827890253725273	0.36257492417613457	0.3598887862042574	0.38545107730443934	0.38173128296472575	0.4296151614500607	0.4238831245635195	0.12548809952292547	0.1207383561065204	0.13336033745011378	0.12563590728711915	0.1321655432811042	0.12451031851311711
0.411610275649843	0.2980543312011606	0.2982303359652012	0.34029001170070367	0.33861329709182647	0.362902633236517	0.3602135597664702	0.3857682531690129	0.3820460055928306	0.4299113808357424	0.4241778722082004	0.12531802556160956	0.12057488487985278	0.13250133906075234	0.1255788035943226	0.13131463677201793	0.124454101718527
0.41409043462106226	0.2984092475484719	0.2985812093311489	0.3406276118243765	0.3389475224814217	0.36323019195099165	0.36053818530642107	0.3860853024185881	0.3823606028328974	0.430207521442079	0.42447254003330626	0.12514843645030735	0.12041187902074504	0.13164675296202688	0.12552065733950712	0.13046809629000222	0.12439684980527943
0.41658553779772634	0.29876395362877983	0.2989318768364338	0.3409650367660786	0.33928157598684583	0.36355759760533807	0.3608626601292549	0.38640222236090954	0.38267507201110973	0.4305035806160967	0.42476712540266703	0.12497933173206723	0.12024933809644114	0.13079656832192654	0.12546147299075017	0.1296259111762339	0.12433856719927405
0.41909567522619073	0.2991184466456147	0.29928233570995294	0.3413022837983688	0.3396154549011697	0.36388484749702255	0.36118698155169177	0.3867190103146676	0.3829894104645199	0.43079955571430023	0.4250616256895819	0.12481071093973051	0.12008726166433742	0.1299507742068755	0.125401255037346	0.1287880706708222	0.12427925834766995
0.4216209374953856	0.29947272381629764	0.2996325831941914	0.3416393502062618	0.3399491565297779	0.3642119389352496	0.36151114690208197	0.38703566360955644	0.3833036155411083	0.4310954441027404	0.42535603827688867	0.12464257359604375	0.11992564927209085	0.129109359583083	0.1253400079891236	0.12795456391408777	0.12421892771840248
0.42416141574008476	0.2998267823719844	0.2999826165452654	0.3419762332872785	0.3402826781904194	0.3645388692410179	0.36183515352045903	0.3873521795863333	0.3836176845998412	0.4313912431570819	0.42565036055702904	0.12447491921377003	0.11976450045772437	0.12827231331854705	0.1252777363767592	0.12712537994804052	0.124157579799558
0.4267172016441951	0.3001806195577084	0.3003324330329651	0.3423129303514949	0.34061601721325546	0.36486563574717273	0.3621589987585921	0.3876685555968752	0.383931615010727	0.431686950262669	0.4259445899321143	0.12430774729579815	0.11960381474973324	0.12743962418402077	0.1252144447505259	0.1263005077179571	0.12409521909926013
0.42928838744406506	0.3005342326324205	0.3006820299407959	0.34264943872158876	0.3409491709409072	0.3651922357984562	0.36248267998003786	0.3879847890042342	0.3842454041548725	0.4319825628145906	0.4262387238139892	0.1241410573352532	0.11944359166719264	0.12661128085477458	0.12515013768037875	0.12547993607401509	0.1240318501451867
0.43187506593181346	0.3008876188690306	0.30103140456601934	0.34298575573288664	0.34128213672850277	0.3655186667515595	0.36280619456019086	0.38830087718269374	0.3845590494245372	0.432278078217745	0.4265327596242961	0.12397484881560775	0.11928383071986015	0.12578727191217354	0.12508481975552854	0.12466365377265731	0.12396747748412906
0.4344773304586784	0.30124077555444567	0.3013805542196919	0.34332187873340936	0.34161491194372245	0.36584492597517104	0.3631295398863329	0.38861681751782146	0.3848725482231872	0.4325734938869018	0.4268266947945366	0.12380912121078905	0.11912453140828287	0.12496758584502743	0.12501849558388756	0.12385164947798444	0.12390210568153748
0.4370952749383861	0.30159369998960817	0.30172947622670326	0.3436578050839159	0.3419474939668425	0.3661710108500259	0.36345271335768103	0.38893260740652263	0.3851858979655477	0.4328688072467651	0.42712052676613294	0.12364387398528963	0.11896569322390349	0.12415221105115393	0.12495116979167165	0.12304391176337504	0.12383573932123682
0.4397289938505404	0.3019463894895324	0.302078167925813	0.3439935321579472	0.3422798801907792	0.36649691876895246	0.3637757123854351	0.389248244257092	0.38549909607765376	0.4331640157320339	0.42741425299048824	0.12347910659427487	0.11880731564916033	0.1233411358389418	0.12488284702317287	0.12224042911293509	0.12376838300488657
0.4423785822440318	0.3022988413833404	0.30242662666968734	0.3443290573418676	0.3426120680211307	0.36682264713691914	0.3640985343928238	0.38956372548926393	0.3858121399969019	0.4334591167874617	0.4277078709290458	0.12331481848369136	0.11864939815759568	0.12253434842860145	0.1248135319401058	0.12144118992300434	0.12370004135178192
0.4450441357404687	0.3026510530142964	0.30277484982493347	0.3446643780349066	0.3429440548762188	0.3671481933710792	0.36442117681515024	0.3898790485342635	0.38612502717209923	0.43375410786791624	0.42800137805334737	0.12315100909037587	0.1184919402139564	0.12173183695399814	0.12474322922147962	0.12064618250356318	0.12363071899827105
0.44772575053762753	0.3030030217398408	0.30312283477213325	0.3449994916491991	0.34327583818712804	0.36747355490081623	0.3647436370998355	0.3901942108348541	0.3864377550635116	0.4340489864384375	0.4282947718450901	0.12298767784216043	0.11833494127429979	0.12093358946388832	0.12467194356300126	0.1198553950796537	0.12356042059737149
0.4504235234129248	0.3033547449316214	0.3034705789058763	0.34533439560982354	0.34360741539774586	0.3677987291677854	0.36506591270646205	0.3905092098453855	0.38675032114291097	0.4343437499742934	0.4285880497961833	0.12282482415798059	0.11817840078609299	0.1201395939232981	0.12459967967667751	0.11906881579301398	0.1234891508185143
0.4531375517269096	0.3037062199755265	0.3038180796347917	0.34566908735484086	0.34393878396480043	0.36812371362595747	0.36538800110681585	0.3908240430318408	0.3870627228936228	0.43463839596103787	0.42888120940880275	0.12266244744798191	0.11802231818831874	0.11934983821535639	0.12452644229061605	0.11828643270354178	0.1234169143471604
0.4558679334267773	0.3040574442717131	0.3041653343815781	0.3460035643353307	0.3442699413578977	0.3684485057416588	0.36570989978492824	0.39113870787188193	0.38737495781057024	0.43493292189456306	0.4291742481954462	0.12250054711362617	0.11786669291157378	0.11856431014233237	0.12445223614835754	0.1175082337902893	0.12334371588406157
0.45861476704990445	0.3044084152346377	0.3045123405830335	0.34633782401542773	0.34460088505955644	0.36877310299361193	0.3660316062371136	0.39145320185489385	0.38768702340031863	0.43522732528115576	0.4294671636789847	0.12233912254779501	0.11771152437817402	0.11778299742741183	0.12437706600874776	0.11673420695345271	0.12326956014528889
0.4613781517274047	0.30475913029308366	0.30485909569008407	0.3466718638723568	0.34493161256524546	0.36909750287297477	0.3663531179720114	0.3917675224820293	0.38799891718112023	0.43552160363754894	0.4297599533927169	0.12217817313489703	0.11755681200225247	0.11700588771603293	0.1243009366453407	0.11596434001577904	0.12319445186180644
0.4641581871877068	0.3051095868901885	0.305205597167811	0.347005681396466	0.34526212138341555	0.3694217028833781	0.36667443251062243	0.3920816672662504	0.3883106366829548	0.4358157544909739	0.43005261488041885	0.12201769825097236	0.1174025551898608	0.11623296857716525	0.12422385284617121	0.11519862072339038	0.12311839577870387
0.4669549737601532	0.30545978248346967	0.30555184249547734	0.3473392740912601	0.34559240903553323	0.3697457005409638	0.3669955473863456	0.39239563373237063	0.3886221794475721	0.4361097753792115	0.43034514569639454	0.12185769726379493	0.1172487533390707	0.11546422750510033	0.12414581941327185	0.11443703674805761	0.12304139665526748
0.46976861237862133	0.3058097145448498	0.3058978291665531	0.3476726394734325	0.345922473056113	0.3700694933744194	0.36731646014501573	0.392709419417096	0.38893354302853217	0.4364036638506416	0.4306375434055254	0.12169816953297821	0.11709540584007175	0.11469965192054588	0.12406684116226074	0.11367957568798204	0.12296345926434071
0.4725992045851658	0.30615938056068065	0.30624355468873987	0.3480057750728956	0.34625231099274795	0.3703930789250147	0.36763716834493637	0.3930230218690637	0.38924472499124396	0.4366974174642924	0.43092980558331834	0.12153911441007711	0.11694251207527061	0.11393922917220323	0.12398692292204316	0.11292622506944383	0.12288458839195471
0.4754468525336833	0.3065087780317657	0.3065890165839938	0.3483386784328109	0.3465819204061396	0.37071645474663445	0.36795766955691583	0.3933364386488815	0.3895557229130052	0.43699103378988846	0.43122192981595303	0.1213805312386909	0.116790071419393	0.11318294653810312	0.12390606953434258	0.11217697234825152	0.12280478883714352
0.47831165899359906	0.30685790447338235	0.30693421238854807	0.3486713471096177	0.34691129887012767	0.37103961840581234	0.3682779613642987	0.3936496673291652	0.3898665343830382	0.4372845104078973	0.43151391370032804	0.12122241935456579	0.11663808323957628	0.11243079122725419	0.12382428585354432	0.11143180491097837	0.12272406541127623
0.4811937273535759	0.3072067574153026	0.30727913965293446	0.3490037786730616	0.34724044397171727	0.3713625674817632	0.368598041362999	0.39396270549457524	0.39017715700252736	0.4375778449095752	0.43180575484410666	0.12106477808569513	0.11648654689547194	0.11168275038075137	0.12374157674604191	0.1106907100766037	0.12264242293791483
0.4840931616252451	0.3075553344018131	0.30762379594200273	0.34933597070621963	0.34756935331110594	0.3716852995664135	0.3689179071615308	0.3942755507418525	0.3904875883846542	0.43787103489701307	0.4320974508657606	0.12090760675242408	0.11633546173934163	0.11093881107321835	0.12365794708991018	0.10995367509763554	0.12255986625243054
0.4870100664469608	0.30790363299173396	0.30796817883494143	0.34966792080552844	0.34789802450171065	0.37200781226443186	0.36923755638103856	0.39458820067985306	0.39079782615463254	0.4381640779831799	0.43238899939461384	0.12075090466754562	0.11618482711615337	0.11019896031434229	0.1235734017746637	0.10922068716158861	0.12247640020133588
0.4899445470875755	0.3082516507584362	0.3083122859252946	0.34999962658080735	0.34822645517019146	0.372330103193258	0.36955698665532577	0.3949006529295818	0.39110786794974073	0.4384569717919656	0.4326803980708847	0.12059467113640442	0.11603464236367805	0.10946318505011732	0.12348794570074517	0.10849173339246221	0.12239202964235574
0.49289670945023945	0.3085993852898592	0.30865611482097993	0.35033108565528315	0.3485546429564768	0.372652169983131	0.3698761956308842	0.3952129051242252	0.3914177114193554	0.4387497139582235	0.43297164454572745	0.12043890545699419	0.11588490681258527	0.10873147216449297	0.12340158377944022	0.10776680085204049	0.12230675944385894
0.4958666600762229	0.30894683418852664	0.30899966314430555	0.350662295665613	0.34888258551378665	0.3729740102771176	0.3701951809669204	0.39552495490918366	0.39172735422498317	0.43904230212781165	0.4332627364812732	0.1202836069200584	0.11573561978653907	0.10800380848019842	0.12331432093201045	0.10704587654098674	0.12222059448421874
0.4988545061487607	0.3092939950715604	0.3093429285319842	0.35099325426190603	0.34921028050865344	0.37329562173113595	0.3705139403353815	0.3958367999421016	0.39203679404029007	0.43933473395763234	0.43355367155066854	0.12012877480918825	0.11558678060229251	0.10728018076064672	0.12322616208980719	0.10632894740071208	0.122133539652026
0.5018603554969207	0.3096408655706959	0.30968590863514883	0.35132395910774494	0.349537725620945	0.37361700201398435	0.3708324714209826	0.3961484378928979	0.3923460285511327	0.43962700711567215	0.433844447438115	0.11997440840091957	0.11543838856978135	0.10656057571104327	0.12313711219363199	0.10561600031433471	0.12204559984532182
0.5048843165994948	0.3099874433322941	0.31002860111936525	0.3516544078802057	0.3498649185438837	0.3739381488073622	0.3711507719212285	0.39645986644379466	0.3926550554555863	0.4399191192810393	0.4341350618389061	0.11982050696483212	0.11529044299221945	0.1058449799796577	0.1230471761934524	0.10490702210800862	0.12195677997114274
0.5079264985889148	0.3103337260173539	0.31037100366464504	0.3519845982698769	0.35019185698406635	0.37425905980589647	0.37146883954643944	0.39677108328934546	0.39296387246397274	0.44021106814400174	0.4344255124594644	0.11966706976364548	0.11514294316619043	0.10513338015947227	0.12295635904820301	0.10420199955254361	0.12186708494569132
0.5109870112551897	0.3106797113015229	0.310713113965457	0.3523145279808781	0.35051853866148264	0.37457973271716216	0.37178667201977256	0.3970820861364625	0.3932724772988875	0.4405028514060235	0.4347157970173776	0.11951409605331619	0.11499588838174134	0.10442576278903459	0.12286466572500387	0.1035009193644072	0.12177651969332715
0.5140659650498691	0.31102539687510816	0.3110549297307381	0.3526441947308766	0.3508449613095329	0.37490016526170467	0.37210426707724364	0.3973928727044424	0.39358086769522543	0.4407944667797993	0.4350059132414323	0.11936158508313358	0.11484927792247313	0.10372211435423395	0.12277210119933102	0.1028037682072096	0.12168508914673737
0.5171634710900281	0.31137078044308475	0.31139644868390287	0.3529735962511049	0.35117112267504386	0.3752203551730609	0.37242162246774835	0.3977034407249919	0.3938890414002067	0.44108591198929037	0.4352958588716492	0.1192095360958136	0.11470311106563692	0.10302242128942396	0.12267867045433434	0.10211053269296144	0.1215927982462972
0.5202796411622786	0.31171585972510446	0.3117376685628519	0.3533027302863751	0.3514970205182853	0.37554030019777823	0.3727387359530811	0.398013787942252	0.39419699617339987	0.4413771847697569	0.4355856316593149	0.11905794832759584	0.11455738708222019	0.10232666997859496	0.12258437848048231	0.10142119938343086	0.12149965193985679
0.5234145877268029	0.3120606324555028	0.31207858711998043	0.3536315945950938	0.3518226526129846	0.37585999809543363	0.3730556053079555	0.39832391211282125	0.394504729786746	0.4416682828677913	0.43587522936701545	0.11890682100833658	0.11441210523703978	0.10163484675694434	0.1224892302754057	0.10073575479128039	0.12140565518228641
0.5265684239214125	0.31240509638330577	0.31241920212218505	0.35396018694927595	0.35214801674634066	0.3761794466386522	0.37337222832002037	0.39863381100577844	0.3948122400245801	0.44195920404135	0.43616464976866576	0.11875615336160236	0.11426726478883047	0.10094693791195652	0.12239323084340015	0.10005418538149513	0.12131081293522072
0.5297412635656308	0.31274924927223496	0.3127595113508693	0.35428850513455756	0.35247311071903653	0.3764986436131232	0.373688602789879	0.3989434824027042	0.3951195246836541	0.4422499460597837	0.4364538906495413	0.11860594460476342	0.11412286499033839	0.10026292968475303	0.12229638519509933	0.09937647757265466	0.12121513016673191
0.5329332211648017	0.3130930889007128	0.3130995126019498	0.3546165469502075	0.3527979323452522	0.376817586817617	0.37400472653110356	0.3992529240977019	0.39542658157315563	0.442540506703868	0.43674294980630674	0.11845619394908657	0.11397890508840477	0.09958280827142829	0.12219869834726182	0.09870261773802724	0.12111861185087491
0.5361444119142209	0.31343661306186593	0.3134392036858596	0.3549443102091387	0.3531224794526754	0.37713627406400024	0.37432059737025175	0.3995621338974172	0.39573340851472966	0.4428308837658322	0.4370318250470446	0.11830690059982621	0.11383538432405983	0.09890655982421492	0.12210017532224526	0.09803259220702643	0.12102126296746007
0.5393749517032939	0.3137798195635278	0.3137785824275522	0.3552717927379177	0.35344674988251235	0.37745470317724994	0.3746362131468804	0.3998711096210567	0.39604000334249534	0.443121075049387	0.4373205141912828	0.11815806375631646	0.11369230193260528	0.0982341704527343	0.12200082114777899	0.09736638726639768	0.12092308850172628
0.5426249571197181	0.31412270622824134	0.31411764666650394	0.3555989923767747	0.35377074148949683	0.3777728719954672	0.3749515717135601	0.4001798491004073	0.3963463639030655	0.4434110783697526	0.4376090150700216	0.11800968261206303	0.11354965714370659	0.09756562622538212	0.12190064085658037	0.0967039891614121	0.12082409344391465
0.5458945454536906	0.3144652708932594	0.3144563942567156	0.3559259069796114	0.35409445214189955	0.37809077836988986	0.3752666709358866	0.40048835017985135	0.396652488055563	0.4437008915536838	0.4378973255257588	0.11786175635482989	0.11340744918147662	0.0969009131704226	0.12179963948619843	0.09604538409703167	0.12072428278898428
0.5491838347021408	0.3148075114105454	0.3147948230667135	0.3562525344140085	0.3544178797215351	0.3784084201649047	0.3755815086924941	0.40079661071638495	0.39695837367163705	0.44399051243949694	0.43818544341251503	0.11771428416673393	0.11326567726456367	0.09624001727723197	0.12169782207834601	0.09539055823934461	0.12062366153637072
0.5524929435729888	0.3151494256467727	0.3151329309795491	0.3565788725612329	0.3547410221237696	0.37872579525805716	0.37589608287506543	0.40110462857963236	0.3972640186354788	0.4442799388770931	0.438473366595858	0.11756726522433045	0.1131243406062369	0.09558292449762718	0.1215951936788997	0.09473949771660273	0.1205222346894601
0.55582199148943	0.3154910114833228	0.3154707158927984	0.3569049193162428	0.3550638772575267	0.37904290154006326	0.3762103913883422	0.4014124016518606	0.3975694208438353	0.44456916872798263	0.43876109295292537	0.1174206986987027	0.11298343841447046	0.09492962074699562	0.12149175933741674	0.09409218862047197	0.12042000725553237
0.5591710985942444	0.3158322668162839	0.3158081757185601	0.35723067258769337	0.35538644304529265	0.37935973691481706	0.37652443215013515	0.4017199278279935	0.3978745782060239	0.44485819986530795	0.4390486203724469	0.11727458375554999	0.1128429698920296	0.09428009190544628	0.12138752410677967	0.0934486170072546	0.12031698424522119
0.5625403857541326	0.3161731895564465	0.31614530838345356	0.35755613029794064	0.3557087174231209	0.3796762992994003	0.3768382030913313	0.40202720501562467	0.39817948864394476	0.44514703017386503	0.43933594675476667	0.11712891955527514	0.11270293423655502	0.09363432381912418	0.12128249304301164	0.0928087688990189	0.12021317067224402
0.565929974564078	0.3165137776293008	0.31648211182861474	0.3578812903830447	0.35603069834063594	0.3799925866240892	0.37715170215590293	0.40233423113502953	0.39848415009209226	0.445435657550125	0.43962307001186257	0.1169837052530718	0.11256333064064328	0.09299230230136857	0.1211766712048501	0.0921726302848569	0.12010857155320309
0.569339987351735	0.31685402897503095	0.3168185840096925	0.35820615079277257	0.356352383761036	0.3803085968323621	0.3774649273009136	0.4026410041191761	0.3987885604975673	0.4457240799022542	0.43990998806736714	0.1168389399990086	0.11242415829193401	0.09235401313387115	0.1210700636535762	0.09154018712195011	0.12000319190714492
0.5727705471818436	0.31719394154851005	0.31715472289684354	0.3585307094905995	0.3566737716610949	0.3806243278809049	0.37777787649652467	0.40294752191373606	0.39909271782008665	0.44601229515013363	0.44019669885658574	0.11669462293811737	0.11228541637318988	0.09171944206766369	0.12096267545233275	0.09091142533686991	0.11989703675527608
0.5762217778606706	0.31753351331929325	0.31749052647472686	0.3588549644537101	0.3569948600311636	0.3809397777396152	0.37809054772600054	0.40325378247709365	0.39939662003199317	0.4463003012253773	0.44048320032651506	0.11655075321047614	0.11214710406237877	0.09108857482463151	0.1208545116663089	0.09028633082655091	0.11979011112069315
0.5796938039404782	0.3178727422716115	0.31782599274249695	0.35917891367299865	0.3573156468751707	0.38125494439160884	0.37840293898571287	0.40355978378035545	0.3997002651182641	0.4465880960713503	0.44076949043586	0.11640732995129545	0.1120092205327552	0.09046139709852241	0.120745577362257	0.08966488945963391	0.11968242002808438
0.5831867507240184	0.31821162640436257	0.31816111971379646	0.3595025551530681	0.3576361302106216	0.3815698258332218	0.3787150482851448	0.40386552380735735	0.4000036510765191	0.4468756776431858	0.4410555671550505	0.11626435229100006	0.11187176495294124	0.08983789455590596	0.12063587760793837	0.08904708707743936	0.11957396850338853
0.5867007442690553	0.3185501637311031	0.31849590541674844	0.35982588691222916	0.3579563080685981	0.38188442007401346	0.37902687364689314	0.4041710005546723	0.4003067759170274	0.44716304390780065	0.4413414284662572	0.11612181935531324	0.11173473648700602	0.08921805283750217	0.12052541747208068	0.0884329094951326	0.11946476157345387
0.5902359113929144	0.3188883522800383	0.31883034789394704	0.3601489069824969	0.3582761784937559	0.38219872513676817	0.37933841310667116	0.4044762120316163	0.4006096376627141	0.4474501928439108	0.4416270723634055	0.11597973026534057	0.11159813429454585	0.08860185755918337	0.12041420202400843	0.08782234250291054	0.11935480426586764
0.5937923796770596	0.31922619009401276	0.31916444520244863	0.3604716134095891	0.3585957395443225	0.382512739057497	0.3796496647133095	0.4047811562602543	0.4009122343491663	0.44773712244204583	0.4419124968521905	0.1158380841376497	0.11146195753076422	0.08798929431329583	0.12030223633342985	0.08721537186702477	0.11924410160858656
0.597370277471697	0.3195636752304988	0.31949819541376034	0.36079400425292213	0.3589149892920931	0.382826459885438	0.3799606265287572	0.4050858312754054	0.40121456402463634	0.4480238307045635	0.4421976999500897	0.11569688008435391	0.11132620534654747	0.0873803486695337	0.12018952547003892	0.08661198333090425	0.11913265862958156
0.6009697339004076	0.31990080576158414	0.3198315966138299	0.36111607758560543	0.35923392582242714	0.3831398856830557	0.3802712966280807	0.40539023512464556	0.40151662475004757	0.44831031564566026	0.44248267968637506	0.1155561172131919	0.11119087688854536	0.08677500617611855	0.12007607450317437	0.08601216261620692	0.11902048035659618
0.6045908788648067	0.32023757977396067	0.32016464690303337	0.3614378314944379	0.35955254723424296	0.38345301452604	0.3805816730994638	0.40569436586831226	0.40181841459899653	0.4485965752913858	0.4427674341021255	0.11541579462760725	0.11105597129924731	0.08617325236086515	0.11996188850169176	0.08541589542404893	0.11890757181707556
0.6082338430492322	0.3205739953689104	0.3204973443961629	0.36175926407990056	0.3598708516400127	0.3837658445033045	0.38089175404420594	0.4059982215795066	0.4021199316577558	0.44888260767965277	0.4430519612502372	0.11527591142683132	0.11092148771705804	0.08557507273231835	0.11984697253352294	0.08482316743583596	0.11879393803742744
0.611898757925461	0.3209100506622915	0.32082968722241284	0.36208037345615046	0.360188837165755	0.38407837371698356	0.3812015375767187	0.4063018003440941	0.4024211740252757	0.44916841086024784	0.4433362591954333	0.11513646670595708	0.11078742527637693	0.08498045278080468	0.11973133166553396	0.08423396431456354	0.11867958404315004
0.6155857557574533	0.32124574378452403	0.3211616735253663	0.36240115775101306	0.3605065019510288	0.38439060028242944	0.3815110218245245	0.4066051002607073	0.4027221398131851	0.44945398289484145	0.44362032601427387	0.11499745955602338	0.11065378310766955	0.08438937797940582	0.11961497096314133	0.08364827170565547	0.11856451485833475
0.6192949696061266	0.3215810728805741	0.3214933014629802	0.362721615105974	0.3608238441489252	0.38470252232820795	0.3818202049282505	0.4069081194407448	0.40302282714579174	0.44973932185699617	0.443904159795164	0.1148588890640888	0.11052056033754507	0.08380183378515937	0.11949789549012735	0.08306607523810072	0.11844873550538182
0.6230265333341571	0.32191603610993813	0.32182456920756985	0.3630417436761704	0.36114086192605876	0.38501413799609385	0.38212908504162585	0.4072108560083714	0.4033232341600817	0.4500244258321756	0.4441877586383615	0.11472075431331073	0.11038775608883043	0.08321780563986181	0.11938011030815687	0.08248736052561156	0.11833225100501465
0.6267805816108112	0.3222506316466259	0.32215547494579305	0.3633615416303812	0.36145755346255887	0.3853254454410648	0.38243766033147575	0.4075133081005163	0.403623359005719	0.4503092929177512	0.44447112065598454	0.11458305438302038	0.11025536948064463	0.08263727897134032	0.11926162047667788	0.08191211316746205	0.11821506637558343
0.6305572499168048	0.32258485767914297	0.32248601687863293	0.3636810071510165	0.361773916952059	0.3856364428312957	0.38274592897771526	0.40781547386687184	0.40392319984504194	0.4505939212230091	0.44475424397201685	0.11444578834880202	0.11012339962846997	0.08206023919436944	0.11914243105279354	0.08134031874947567	0.11809718663310775
0.634356674549194	0.3229187124104728	0.32281619322138083	0.3640001384341071	0.3620899506016868	0.3859471283481518	0.38305388917334265	0.40811735146989037	0.40422275485306214	0.4508783088691564	0.44503712672231394	0.11430895528256499	0.1099918456442275	0.08148667171169421	0.11902254709069382	0.08077196284525456	0.11797861679086452
0.6381789926262927	0.32325219405805794	0.3231460022036182	0.36431893368929247	0.3624056526320527	0.386257500186181	0.38336153912443244	0.4084189390847812	0.4045220222174605	0.4511624539893255	0.44531976705460796	0.11417255425262161	0.10986070663634707	0.08091656191495389	0.11890197364148491	0.0802070310169114	0.11785936185911794
0.642024342092622	0.32358530085378	0.3234754420691973	0.36463739113980886	0.3627210212772375	0.3865675565531048	0.3836688770501263	0.408720234899506	0.4048210001385828	0.4514463547285793	0.44560216312851114	0.11403658432375773	0.10972998170984026	0.08034989518574065	0.11878071575293347	0.07964550881624177	0.11773942684493477
0.6458928617238878	0.3239180310439402	0.3238045110762225	0.3649555090224754	0.3630360547847802	0.3868772956698105	0.3839759011826255	0.40902123711477456	0.4051196868294355	0.45173000924391393	0.4458843131155195	0.11390104455731119	0.10959966996637016	0.07978665689668674	0.11865877846939554	0.07908738178568342	0.11761881675199959
0.6497846911319898	0.3242503828892381	0.32413320749702956	0.3652732855876813	0.3633507514156649	0.3871867157703409	0.3842826097671809	0.40932194394403937	0.40541808051568035	0.4520134157042634	0.44616621519901584	0.11376593401124188	0.10946977050432252	0.07922683241230999	0.11853616683136181	0.07853263545921152	0.11749753658013162
0.6536999707700591	0.3245823546647506	0.3244615296181655	0.3655907190993714	0.3636651094443064	0.38749581510188436	0.38458900106208266	0.40962235361348914	0.4057161794356277	0.4522965722904999	0.4464478675742705	0.11363125174020393	0.10934028241887543	0.0786704070898665	0.11841288587505971	0.07798125536316292	0.11737559132507158
0.6576388419375281	0.3249139446599095	0.3247894757403663	0.3659078078350307	0.36397912715853553	0.3878045919247628	0.38489507333864936	0.40992246436204177	0.40601398184023035	0.4525794771954367	0.4467292684484438	0.11349699679561887	0.10921120480206957	0.07811736628053012	0.11828894063246764	0.07743322701760036	0.11725298597849587
0.661601446785229	0.3252451511784788	0.3251170441785363	0.3662245500856687	0.36429280285958454	0.3881130445124211	0.3852008248812176	0.41022227444133774	0.40631148599307576	0.4528621286238282	0.44701041604058567	0.11336316822574864	0.10908253674287512	0.07756769533025931	0.11816433613107336	0.0768885359368241	0.117129725527505
0.6655879283205246	0.32557597253853154	0.32544423326172417	0.36654094415580407	0.36460613486207094	0.3884211711514148	0.3855062539871287	0.41052178211573076	0.406608690170378	0.45314452479237055	0.44729130858163574	0.1132297650757611	0.10895427732726076	0.07702137958069244	0.11803907739346187	0.0763471676305656	0.11700581495449569
0.6695984304124688	0.32590640707242613	0.3257710413331008	0.36685698836344677	0.3649191214939806	0.3887289701413964	0.38581135896671714	0.41082098566228026	0.4069055926609692	0.453426663929701	0.4475719443144228	0.11309678638780643	0.10882642563826295	0.07647840437005726	0.11791316943703123	0.07580910760469095	0.11688125923676296
0.6736330977969988	0.3262364531267813	0.32609746674993495	0.36717268104008094	0.3652317610966518	0.3890364397951021	0.3861161381432956	0.41111988337074074	0.4072021917662896	0.4537085442763963	0.4478523214936624	0.11296423120108216	0.10869898075604835	0.07593875503418701	0.11778661727404938	0.07527434136237332	0.11675606334648592
0.6776920760821589	0.3265661090624513	0.3264235078835689	0.3674880205306468	0.3655440520247559	0.3893435784383384	0.3864205898531435	0.4114184735435524	0.4074984858003779	0.45399016408497117	0.44813243838595535	0.1128320985519041	0.1085719417579857	0.0754024169073304	0.11765942591114253	0.07474285440472528	0.11663023225032987
0.6817755117533548	0.32689537325450013	0.32674916311939367	0.36780300519352166	0.3658559926462807	0.38965038440996586	0.3867247124454894	0.4117167544958301	0.407794473089861	0.4542715216198758	0.4484122932697846	0.11270038747377481	0.10844530771870883	0.0748693753229972	0.117531600349011	0.0742146322318078	0.11650377090916209
0.6858835521786408	0.3272242440921752	0.3270744308568231	0.36811763340050085	0.36616758134251026	0.38995685606188457	0.3870285042824984	0.41201472455535204	0.40809015197394155	0.454552615157492	0.44869188443551133	0.11256909699745066	0.10831907771018158	0.07433961561506663	0.11740314558252862	0.07368966034368185	0.11637668427817971
0.6900163456140378	0.32755271997888086	0.3273993095092683	0.3684319035367782	0.36647881650800623	0.3902629917590182	0.38733196373925516	0.41231238206254794	0.40838552080438695	0.45483344298613004	0.44897121018537106	0.11243822615100878	0.10819325080176329	0.07381312311847665	0.11727406660016015	0.07316792424101237	0.11624897730619921
0.6941740412088835	0.3278807993321501	0.32772379750411035	0.3687458140009243	0.36678969655058724	0.39056878987929683	0.38763508920374773	0.41260972537048585	0.4086805779455169	0.45511400340602337	0.44925026883346897	0.1123077739599148	0.1080678260602746	0.07328988317005525	0.11714436838391862	0.07264940942597775	0.11612065493565638
0.6983567890112157	0.3282084805836172	0.32804789328267336	0.3690593632048664	0.36710021989130875	0.3908742488136398	0.38793787907685023	0.4129067528448595	0.40897532177418927	0.4553942947293237	0.44952905870577403	0.11217773944708902	0.10794280255005748	0.07276988110957205	0.11701405590913794	0.07213410140324328	0.11599172210240738
0.702564739973187	0.32853576217898955	0.32837159530019666	0.3693725495738669	0.367410384964441	0.39117936696593864	0.3882403317723059	0.4132034628639746	0.4092697506797874	0.45567431528009544	0.4498075781401126	0.11204812163296997	0.10781817933304245	0.07225310228042048	0.11688313414414608	0.07162198568077827	0.1158621837355156
0.7067980459565127	0.32886264257801745	0.3286949020258065	0.3696853715465002	0.36772019021744856	0.3914841427530373	0.3885424457167086	0.41349985381873333	0.40956386306420506	0.45595406339430855	0.45008582548616244	0.11191891953558107	0.10769395546880679	0.07173953203049876	0.11675160805009455	0.07111304777059502	0.11573204475688215
0.7110568597379514	0.32918912025446573	0.32901781194248664	0.369997827574631	0.36802963411096645	0.3917885746047144	0.38884421934948404	0.4137959241126206	0.40985765734183177	0.45623353741983214	0.4503637991054445	0.11179013217059389	0.10757013001464032	0.0712291557131266	0.11661948258088728	0.07060727318968674	0.11560131008123165
0.7153413350148182	0.3295151936960825	0.32934032354704995	0.37030991612338987	0.36833871511877836	0.3920926609636632	0.38914565112287103	0.41409167216168785	0.41015113193953767	0.45651273571642603	0.4506414973713156	0.11166175855139358	0.10744670202560538	0.07072195868769171	0.11648676268255542	0.07010464746074518	0.11546998461575697
0.7196516264105322	0.32984086140456936	0.3296624353501076	0.37062163567115025	0.3686474317277931	0.392396400285471	0.38944673950190073	0.41438709639453664	0.41044428529665655	0.4567916566557327	0.45091891866895895	0.11153379768913965	0.10732367055459578	0.07021792632067303	0.11635345329371205	0.06960515611302753	0.11533807325992029
0.7239878894801961	0.33016612189554956	0.3299841458760391	0.3709329847095037	0.36895578243801985	0.39269979103860003	0.3897474829643773	0.4146821952523023	0.41073711586497	0.45707029862126836	0.4511960613953761	0.11140624859282988	0.10720103465240073	0.06971704398628731	0.11621955934461425	0.06910878468315218	0.11520558090523991
0.7283502807162107	0.33049097369853697	0.330305453662961	0.37124396174323504	0.3692637657625447	0.3930028317043643	0.390047880000856	0.4149769671886366	0.41102962210868976	0.4573486600084138	0.4514729239593756	0.11127911026936219	0.10707879336776138	0.06921929706719965	0.11608508575731946	0.06861551871588745	0.11507251243521921
0.7327389575539218	0.3308154153569032	0.3306263572626958	0.37155456529029635	0.369571380227505	0.39330552077690867	0.3903479291146228	0.4152714106696892	0.41132180250444	0.4576267392244026	0.4517495047815641	0.11115238172359647	0.1069569457474316	0.06872467095566037	0.11595003744561438	0.06812534376492607	0.114938872725034
0.7371540783773028	0.33113944542784524	0.3309468552407399	0.37186479388178206	0.3698786243720639	0.3936078567631874	0.39064762882167153	0.41556552417409026	0.4116136555412392	0.45790453468831266	0.4520258022943342	0.11102606195841404	0.10683549083623664	0.06823315105395977	0.11581441931463132	0.06763824539356023	0.11480466664114886
0.74159580252467	0.3314630624823526	0.33126694617623104	0.3721746460619015	0.37018549674838463	0.3939098381829403	0.39094697765068126	0.4158593061929306	0.4119051797204811	0.45818204483105307	0.45230181494185334	0.11090014997477929	0.10671442767713066	0.06774472277521681	0.1156782362605071	0.06715420917562653	0.11466989904140235
0.746064290294433	0.3317862651051729	0.3315866286619155	0.37248412038795237	0.37049199592160337	0.3942114635686694	0.39124597414299417	0.4161527552297428	0.4121963735559153	0.458459268095353	0.4525775411800519	0.11077464477179931	0.10659375531125508	0.06725937154420336	0.11554149317032625	0.06667322069615977	0.114534574774936
0.7505597029508803	0.3321090518947784	0.33190590130411496	0.37279321543029303	0.37079812046980304	0.3945127314656154	0.3915446168525917	0.41644586980048043	0.4124872355736275	0.45873620293574857	0.45285297947660963	0.11064954534678188	0.10647347277799384	0.06677708279819683	0.1154041949221778	0.06619526555206079	0.11439869868142694
0.7550822027299987	0.33243142146333154	0.33222476272269214	0.37310192977231466	0.371103868983985	0.39481364043173395	0.39184290434606955	0.41673864843349817	0.41277776431201874	0.4590128478185708	0.4531281283109433	0.11052485069529559	0.10635357911503227	0.06629784198755573	0.11526634638454425	0.06572032935295624	0.11426227559134361
0.7596319528453285	0.33275337243664904	0.3325432115510171	0.3734102620104129	0.3714092400680417	0.3951141890376696	0.3921408352026145	0.4170310896695307	0.413067958321785	0.4592892012219313	0.45340298617419234	0.11040055981122725	0.10623407335841147	0.0658216345764302	0.11512795241625895	0.06524839772184521	0.11412531032577533
0.7642091174938536	0.33307490345416707	0.3328612464359321	0.3737182107539582	0.3717142323387276	0.39541437586673106	0.39243840801397867	0.41732319206166985	0.413357816165895	0.4595652616357075	0.45367755156920436	0.11027667168683841	0.10611495454258413	0.06534844604367152	0.11498901786650606	0.0647794562959021	0.11398780769607697
0.7688138618619275	0.3333960131689055	0.3331788660377167	0.3740257746252677	0.37201884442563066	0.395714199514866	0.39273562138445406	0.4176149541753446	0.4136473364195688	0.4598410275615294	0.45395182301052084	0.11015318531282416	0.10599622170046925	0.06487826188336498	0.11484954757438004	0.06431349072703085	0.11384977250359896
0.7734463521312342	0.3337167002474308	0.33349606903005174	0.3743329522595743	0.3723230749711428	0.3960136585906334	0.3930324739308465	0.41790637458829677	0.4139365176702549	0.46011649751276334	0.45422579902436094	0.11003009967836769	0.10587787386350657	0.06441106760557602	0.11470954636880037	0.06385048668271054	0.11371120953980096
0.7781067554847866	0.3340369633698201	0.333812854099984	0.3746397423049968	0.37262692263043035	0.39631275171517827	0.3933289642824495	0.4181974518905585	0.4142253585176079	0.46039167001449605	0.45449947814860575	0.10990741377119687	0.10575991006171034	0.06394684873699674	0.11456901906832684	0.06339042984654952	0.11357212358582558
0.7827952401129585	0.334356801229623	0.33412921994788897	0.37494614342250854	0.3729303860714028	0.3966114775222024	0.3936250910810169	0.4184881846844285	0.4145138575734641	0.4606665436035189	0.45477285893278213	0.10978512657764038	0.10564232932372318	0.0634855908217844	0.11442797048098896	0.06293330591917368	0.11343251941244148
0.7875119752195561	0.33467621253382496	0.3344451652874344	0.3752521542859072	0.3732334639746832	0.39690983465793916	0.3939208529807361	0.4187785715844485	0.4148020134618186	0.4609411168283107	0.455045939938045	0.10966323708268097	0.10552513067686778	0.0630272794221014	0.11428640540420076	0.062479100618652694	0.11329240177988709
0.792257131027923	0.33499519600280847	0.334760688845543	0.37555777358178233	0.37353615503357657	0.3972078217811233	0.3942162486481995	0.41906861121737776	0.41508982481880036	0.4612153882490207	0.4553187197371606	0.10954174427000979	0.1054083131471998	0.0625719001187619	0.11414432862439128	0.06202779968123906	0.11315177543747268
0.7970308787870847	0.3353137503703149	0.3350757893623547	0.3758630000094835	0.3738384579540381	0.3975054375629635	0.3945112767623765	0.41935830222216924	0.4153772902926474	0.46148935643745	0.455591196914488	0.10942064712208172	0.10529187575955948	0.06211943851199209	0.11400174491697612	0.06157938886212122	0.11301064512367986
0.8018333907779276	0.3356318743834058	0.3353904655911885	0.3761678322810879	0.3741403714546411	0.39780268068711266	0.3948059360145849	0.4196476432499428	0.41566440854368103	0.4617630199770342	0.4558633700659601	0.10929994462016575	0.10517581753762176	0.06166988022201281	0.11385865904618697	0.06113385393602755	0.1128690155660621
0.8066648403194178	0.3359495668024233	0.33570471629850424	0.37647226912136733	0.37444189426654473	0.3980995498496392	0.39510022510846216	0.4199366329639605	0.41595117824428157	0.4620363774628236	0.45613523779906573	0.10917963574439987	0.10506013750395053	0.06122321088962934	0.11371507576482998	0.06069118069773083	0.11272689148067627
0.8115254017748545	0.3362668264009509	0.33601854026386335	0.3767763092677546	0.37474302513346147	0.3983960437589958	0.39539414275993445	0.4202252700395993	0.4162375980788601	0.46230942750146414	0.45640679873282924	0.1090597194738423	0.10494483468004304	0.06077941617695615	0.11357099981414365	0.06025135496282985	0.11258427757223899
0.8164152505581643	0.3365836519657731	0.3363319362798899	0.37707995147031065	0.37504376281162316	0.3986921611359906	0.39568768769718826	0.420513553164325	0.41652366674383345	0.46258216871117824	0.45667805149779056	0.10894019478652225	0.10482990808638458	0.0603384817679995	0.11342643592372781	0.05981436256826811	0.11244117853389923
0.8213345631402307	0.3369000422968354	0.3366449031522311	0.377383194491689	0.37534410606974794	0.39898790071375556	0.3959808586606388	0.42080148103766407	0.4168093829475964	0.46285459972174303	0.4569489947359852	0.10882106065949226	0.10471535674249544	0.05990039336926145	0.11328138881125938	0.059380189373030134	0.11229759904705361
0.8262835170552626	0.33721599620720344	0.336957439699517	0.377686037107103	0.3756440536890059	0.39928326123771535	0.3962736544028998	0.42108905237117683	0.41709474541049424	0.4631267191744711	0.457219627100923	0.10870231606887622	0.10460117966697972	0.05946513671033671	0.11313586318249236	0.058948821258681505	0.11215354378133213
0.8312622909072027	0.3375315125230218	0.33726954475332066	0.37798847810428926	0.3759436044629849	0.3995782414655565	0.39656607368875246	0.4213762658884291	0.41737975286479495	0.4633985257221886	0.457489947257567	0.10858395998992311	0.10448737587757312	0.059032697544502355	0.11298986373090258	0.05852024412995149	0.11200901739414348
0.8362710643761712	0.3378465900834725	0.33758121715811706	0.3782905162834734	0.3762427571976553	0.39987284016719404	0.3968581152951129	0.4216631203249633	0.4176644040546607	0.46367001802921287	0.45775995388231083	0.10846599139705271	0.10437394439119203	0.058603061649328936	0.11284339513764508	0.05809444391535834	0.1118640245307887
0.8413100182249524	0.338161227740734	0.33789245577124233	0.37859215045733396	0.37654151071133574	0.4001670561247408	0.3971497780110014	0.4219496144282697	0.4179486977361193	0.4639411947713312	0.4580296456629578	0.10834840926390576	0.104260884223978	0.05817621482722046	0.11269646207145456	0.057671406567685324	0.11171856982416273
0.8463793343055166	0.33847542435993777	0.3382032594628521	0.37889337945096674	0.37683986383465623	0.40046088813247316	0.39744106063750834	0.42223574695775756	0.4182326326770347	0.464212054635778	0.4582990212986962	0.10823121256339294	0.1041481943913473	0.05775214290608943	0.1125490691885318	0.057251118064755246	0.11157265789482551
0.8514791955655843	0.33878917881912735	0.33851362711588073	0.37919420210184784	0.37713781541052377	0.4007543349967998	0.397731961987764	0.4225215166847248	0.4185162076570779	0.4644825963212122	0.45856807950007844	0.10811440026774248	0.10403587390803441	0.05733083173970499	0.11240122113207462	0.0568335644097715	0.11142629335061827
0.8566097860552276	0.3391024900092142	0.33882355762599786	0.37949461725979744	0.37743536429408475	0.4010473955362256	0.3980224808869025	0.42280692239232803	0.41879942146769683	0.46475281853769185	0.45883681898899553	0.10799797134854676	0.10392392178814044	0.056912267208439005	0.11225292253259056	0.056418731631950436	0.11127948078654981
0.861771290933513	0.3394153568339357	0.3391330499015676	0.3797946237869425	0.37773250935268937	0.4013400685813206	0.39831261617203073	0.4230919628755518	0.4190822729120859	0.4650227200066528	0.45910523849865403	0.1078819247768087	0.10381233704517559	0.05649643521976344	0.11210417800749894	0.05600660578703298	0.11113222478475393
0.8669638964751838	0.3397277782098114	0.3394421028636049	0.38009422055767983	0.37802924946585414	0.40163235297468364	0.39860236669219234	0.4233766369411785	0.41936476080515533	0.4652922994608826	0.45937333677355124	0.10776625952298946	0.10370111869210548	0.0560833217086909	0.11195499216096039	0.05559717295789568	0.11098452991436147
0.8721877900773816	0.340039753066099	0.33975071544573293	0.38039340645863684	0.3783255835252249	0.40192424757090905	0.3988917313083357	0.42366094340775623	0.41964688397350003	0.4655615556444964	0.45964111256945056	0.10765097455705495	0.10359026574139378	0.05567291263845675	0.11180536958394782	0.05519041925504098	0.11083640073134404
0.877443160266411	0.34035128034475076	0.3400588865941402	0.3806921803886354	0.37862151043453895	0.40221575123655134	0.39918070889327767	0.4239448811055673	0.4199286412553685	0.46583048731291177	0.4599085646533562	0.10753606884851727	0.10347977720504811	0.05526519400086016	0.11165531485384861	0.05478633081703066	0.11068784177834345
0.8827301967045416	0.34066235900036945	0.34036661526753664	0.38099054125865256	0.37891702910958763	0.4025068628500896	0.39946929833166983	0.42422844887659655	0.42021003150063063	0.46609909323282267	0.4601756918034874	0.10742154136648249	0.10336965209466085	0.05486015181692494	0.11150483253457821	0.054384893811139534	0.11053885758454385
0.8880490901968541	0.3409729880001629	0.3406739004371097	0.38128848799178094	0.37921213847817764	0.40279758130189247	0.39975749851996223	0.42451164557449905	0.4204910535707459	0.4663673721821741	0.46044249280925204	0.10730739107969671	0.10325988942145374	0.05445777213734715	0.11135392717632442	0.05398609443362545	0.11038945266541589
0.8934000326981257	0.34128316632390027	0.34098074108648074	0.38158601952319166	0.3795068374800923	0.4030879054941822	0.4000453083663684	0.4247944700645669	0.4207717063387302	0.4666353229501356	0.46070896647122106	0.10719361695658433	0.10315048819631903	0.05405804104294987	0.11120260331549048	0.053589918910539325	0.11023963152308625
0.8987832173197573	0.34159289296386597	0.34128713621166035	0.3818831348000929	0.3798011250670536	0.4033778343409981	0.40033272679083	0.4250769212236965	0.4210519886891242	0.4669029443370739	0.4609751116011011	0.10708021796529717	0.10304144742986193	0.053660944645208986	0.1110508654744109	0.05319635349798091	0.11008939864562706
0.904198838336744	0.34190216692481523	0.3415930848210039	0.382179832781692	0.3800950002026823	0.40366736676815995	0.40061975272497946	0.42535899794035487	0.42133189951795874	0.46717023515452666	0.46124092702170705	0.10696719307375213	0.10293276613244053	0.05326646908670796	0.11089871816139407	0.05280538448253935	0.10993875850712698
0.9096470911946843	0.3422109872239274	0.34189858593516637	0.38247611243915425	0.3803884618624584	0.4039565017132314	0.4009063851121041	0.42564069911454666	0.4216114377327224	0.4674371942251745	0.46150641156693467	0.10685454124967876	0.10282444331420908	0.052874600541649386	0.1107461658706228	0.05241699818196821	0.10978771556777644
0.915128172516836	0.3425193528907609	0.3422036385870575	0.38277197275556374	0.3806815090336822	0.4042452381254826	0.40119262290710944	0.42592202365777915	0.42189060225232733	0.46770382038281294	0.4617715640817331	0.106742261460656	0.10271647798515608	0.05248532521627425	0.11059321308195535	0.052031180945490973	0.10963627427358347
0.9206422801112097	0.34282726296720667	0.3425082418217965	0.38306741272588174	0.3809741407154336	0.40453357496585307	0.40147846507648205	0.4262029704930283	0.4221693920070747	0.4679701124723243	0.46203638342207604	0.10663035267415728	0.10260886915514472	0.05209862934930953	0.1104398642607265	0.051647919154291344	0.10948443905618888
0.9261896129777101	0.3431347165074419	0.3428123946966661	0.3833624313569069	0.38126635591853203	0.40482151120691307	0.40176391059825184	0.4264835385547042	0.42244780593862086	0.4682360693496497	0.46230086845493285	0.10651881385758967	0.10250161583395345	0.051714499212451415	0.1102861238578754	0.051267199221889825	0.10933221433279527
0.931770371315315	0.34344171257788336	0.3431160962810667	0.3836570276672336	0.38155815366549584	0.405109045832827	0.4020489584619541	0.4267637267886158	0.422725842999942	0.46850168988175916	0.4625650180582404	0.10640764397833441	0.1023947170313136	0.051332921110834207	0.11013199630968984	0.05088900759475479	0.10917960450628073
0.9373847565293029	0.34374825025714056	0.34341934565647053	0.383951200687211	0.38184953299050195	0.4053961778393135	0.40233360766859283	0.42704353415193586	0.42300350215529997	0.46876697294662284	0.4628288311208731	0.10629684200378751	0.10228817175694915	0.050953881383279054	0.10997748603749358	0.05051333075257958	0.10902661396482927
0.9430329712385201	0.34405432863596874	0.3437221419163752	0.3842449494589013	0.3821404929393439	0.4056829062336075	0.40261785723060084	0.4273229596131649	0.4232807823802052	0.4690319174331813	0.4630923065426131	0.10618640690139816	0.10218197902061282	0.050577366402976054	0.10982259744804423	0.05014015520873727	0.10887324708190249
0.9487152192826929	0.3443599468172212	0.34402448416625664	0.38453827303603766	0.38243103256939115	0.4059692300344218	0.40290170617180265	0.42760200215209576	0.4235576826613831	0.4692965222413153	0.46335544323412065	0.10607633763870913	0.10207613783212674	0.05020336257771163	0.10966733493297909	0.04976946751069988	0.10871950821606902
0.9544317057297852	0.3446651039158024	0.3443263715235234	0.38483117048398285	0.3827211509495476	0.406255148271907	0.4031851535273743	0.4278806607597773	0.4238342019967365	0.46956078628181613	0.4636182401169038	0.10596663318339389	0.10197064720141662	0.04983185635032328	0.10951170286884349	0.04940125424041497	0.1085654017110329
0.9601826368833979	0.3449697990586195	0.3446278031174689	0.385123640879686	0.38301084716020967	0.4065406599876128	0.40346819834380543	0.42815893443847786	0.42411033939531034	0.4698247084763541	0.4638806961232872	0.10585729250329635	0.10186550613855014	0.049462834199140104	0.10935570561713348	0.04903550201485274	0.10841093189566209
0.9659682202902156	0.3452740313845351	0.3449287780892242	0.38541568331164094	0.38330012029322375	0.40682576423444755	0.40375083967885994	0.4284368222016481	0.42438609387725484	0.4700882877574482	0.46414281019638165	0.10574831456646562	0.10176071365377355	0.04909628263835231	0.10919934752402582	0.04867219748617657	0.1082561030833773
0.9717886647474951	0.34557780004431865	0.3452292955917107	0.3857072968798427	0.38358896945184445	0.4071104600766396	0.40403307660153526	0.42871432307388485	0.42466146447378844	0.4703515230684348	0.46440458129005285	0.1056396983411971	0.10165626875754637	0.048732188218352235	0.10904263292039218	0.04831132734223331	0.10810091957263523
0.9776441803106027	0.34588110420059814	0.3455293547895931	0.385998480695745	0.383877393750692	0.40739474658969543	0.404314908192024	0.42899143609089313	0.42493645022716114	0.47061441336343557	0.464666008368889	0.10553144279606573	0.1015521704605774	0.04837053752615361	0.1088855661215149	0.047952878306979585	0.10794538564645961
0.9835349783005937	0.3461839430278118	0.3458289548592309	0.3862892338822169	0.3841653923157095	0.4076786228603606	0.4045963335416727	0.42926816029944914	0.425211050190617	0.47087695760732634	0.46492709040816976	0.10542354689996464	0.1014484177738597	0.04801131718578233	0.1087281514273144	0.0475968371407518	0.10778950557256906
0.9894612713118381	0.3464863157121593	0.3461280949886306	0.386579555573499	0.38445296428411996	0.4079620879865784	0.40487735175294254	0.42954449475736145	0.4254852634283571	0.47113915477570417	0.465187826393834	0.10531600962213913	0.10134500970870595	0.04765451385861752	0.10857039312200811	0.04724319064072091	0.10763328360313551
0.9954232732196957	0.34678822145155275	0.34642677437739805	0.3868694449151601	0.3847401088043831	0.4082451410774496	0.40515796193936815	0.4298204385334341	0.4257590890155006	0.47140100385485556	0.4654482153224467	0.1052088299322235	0.10124194527678067	0.04730011424370417	0.10841229547411046	0.04689192564117661	0.10747672397481267
1.0014211991882311	0.34708965945556786	0.34672499223668923	0.3871589010640537	0.38502682503615177	0.4085277812531902	0.4054381632255173	0.4300959907074279	0.4260325260380478	0.4716625038417233	0.4657082562011666	0.10510200680027527	0.10113922349013653	0.046948105078143954	0.10825386273627657	0.04654302901389684	0.10731983090856545
1.0074552656779823	0.34739062894539446	0.3470227477891631	0.38744792318827315	0.38531311215022934	0.4088100076450914	0.4057179547469496	0.43037115037002166	0.42630557359284166	0.47192365374387346	0.4659679480477137	0.1049955391968103	0.1010368433612452	0.046598473137471785	0.1080950991453733	0.04619648766846751	0.10716260860964155
1.013525690453769	0.34769112915378714	0.3473200402689313	0.3877365104671076	0.38559896932852467	0.409091819395477	0.40599733565017554	0.4306459166227732	0.42657823078752827	0.4721844525794619	0.46622728989033463	0.10488942609283569	0.1009348039030312	0.04625120523592585	0.10793600892225186	0.04585228855272305	0.107005061267472
1.0196326925925556	0.3479911593250162	0.3476168689215108	0.38802466209099856	0.3858843957640088	0.40937321565766266	0.4062763050926154	0.4309202885780815	0.4268504967405196	0.4724448993772017	0.4664862807677701	0.10478366645988464	0.10083310412890588	0.04590628822680998	0.10777659627171943	0.04551041865290273	0.10684719305558588
1.0257764924913542	0.34829071871481726	0.347913233003774	0.3883123772614936	0.38616939066067096	0.40965419559591276	0.40655486224255677	0.431194265359146	0.42712237058095376	0.47270499317632747	0.46674491972922105	0.10467825927004924	0.10073174305279771	0.045563709002770736	0.10761686538249648	0.04517086499404854	0.10668900813136872
1.0319573118751795	0.3485898065903417	0.3482091317839002	0.38859965519120265	0.3864539532334741	0.40993475838539956	0.40683300627911345	0.431467846099928	0.42739385144865527	0.47296473302656306	0.4670032058343136	0.10457320349601308	0.10063071968918322	0.045223454496216675	0.10745682042713156	0.044833614640445774	0.10653051063658836
1.0381753738050519	0.3488884222301069	0.34850456454132617	0.38888649510375306	0.38673808270831006	0.41021490321215964	0.4071107363921842	0.43174102994511093	0.42766493849409676	0.4732241179880862	0.4672611381530662	0.10446849811108368	0.10053003305312097	0.044885511679453316	0.10729646556173122	0.044498654695715345	0.10637170469649959
1.0444309026860459	0.34918656492394573	0.34879953056669644	0.3891728962337437	0.38702177832195556	0.41049462927305186	0.40738805178240883	0.43201381605006023	0.4279356308783587	0.473483147131494	0.46751871576585363	0.10436414208922505	0.10042968216028027	0.04454986756518764	0.10713580492631536	0.044165972303204626	0.10621259442029896
1.05072412427539	0.34948423397295664	0.34909402916181426	0.3894588578267005	0.38730503932202703	0.41077393577571536	0.40766495166112726	0.4322862035807837	0.42820592777308963	0.4737418195377684	0.4677759377633728	0.10426013440508831	0.10032966602697205	0.044216509206641774	0.10697484264433399	0.04383555464629296	0.10605318390081209
1.057055265690613	0.34978142868945283	0.34938805963959174	0.38974437913903015	0.38758786496693554	0.411052821938525	0.4079414352503362	0.4325581917138905	0.4284758283604664	0.47400013429824056	0.4680328032466078	0.10415647403404361	0.10022998367017964	0.0438854236979509	0.10681358282278097	0.043507388948725634	0.10589347721479214
1.0634245554177415	0.3500781483969125	0.34968162132399994	0.3900294594379751	0.3878702545258418	0.41133128699055016	0.4082175017826475	0.43282977963655134	0.42874533183315344	0.4742580905145561	0.46828931132679397	0.10405315995221025	0.10013063410758734	0.043556598174415484	0.10665202955215136	0.04318146247482346	0.10573347842240821
1.0698322233195456	0.35037439242992735	0.34997471355001936	0.3903140980015676	0.388152207278611	0.4116093301715099	0.40849315050124413	0.4331009665464576	0.4290144373942633	0.47451568729863897	0.4685454611253836	0.10395019113648739	0.10003161635761104	0.04323001981274288	0.10649018690632772	0.04285776252969242	0.10557319156738743
1.0762785006438331	0.3506701601341524	0.3502673356635895	0.39059829411858343	0.38843372251576685	0.411886950731731	0.4087683806598376	0.4333717516517804	0.42928314425731506	0.4747729237726563	0.4688012517740083	0.10384756656458395	0.09993292943942655	0.04290567583135285	0.10632805894246644	0.04253627645964286	0.10541262067688706
1.0827636200317978	0.350965450866255	0.35055948702155887	0.39088204708849633	0.3887147995384469	0.41216414793210254	0.4090431915226249	0.4336421341711295	0.4295514516461942	0.47502979906898163	0.4690566824144447	0.10374528521504792	0.09983457237299728	0.042583553490594284	0.1061656497009551	0.042216991652360036	0.10525176976156558
1.089287815526412	0.3512602639938639	0.35085116699163504	0.3911653562214314	0.38899543765835604	0.41244092104403424	0.40931758236424504	0.43391211333351276	0.4298193587951113	0.47528631233015917	0.4693117521985775	0.10364334606729654	0.09973654417910326	0.04226364009308625	0.10600296320561142	0.04189989553719187	0.10509064281554004
1.0958513225808764	0.3515545988955183	0.351142374952334	0.3914482208381193	0.389275636197721	0.41271726934941105	0.4095915524697358	0.43418168837829346	0.43008686494856124	0.47554246270886724	0.46956646028836313	0.10354174810164175	0.0996388438793687	0.04194592298387434	0.1058400034632001	0.04158497558532659	0.1049292438159597
1.1024543780671139	0.35184845496061645	0.3514331102929297	0.39173064026984905	0.38955539448924414	0.41299319214055025	0.40986510113448943	0.4344508585551502	0.43035396936128173	0.47579824936788173	0.4698208058557931	0.1034404902993233	0.09954147049628972	0.04163038955072551	0.10567677446364598	0.041272219310130254	0.10476757672337556
1.1090972202843215	0.3521418315893645	0.35172337241340373	0.3920126138584216	0.3898347118760577	0.41326868872015593	0.4101382276642095	0.434719623124034	0.43062067129821185	0.47605367148003896	0.47007478808285763	0.10333957164253339	0.09944442305326053	0.0413170272243093	0.10551328017989192	0.040961614267338575	0.10460564548161244
1.115780088967567	0.35243472819272537	0.35201316072439476	0.39229414095610404	0.39011358771167753	0.4135437584012761	0.41041093137486706	0.43498798135512745	0.43088697003445114	0.47630872822819875	0.4703284061615078	0.10323899111444469	0.09934770057460149	0.041005823478517556	0.10534952456795565	0.040653148055323385	0.10444345401758426
1.1225032252964444	0.3527271441923673	0.3523024746471476	0.3925752209255813	0.3903920213599564	0.4138184005072574	0.41068321159265636	0.4352559325288019	0.4311528648552165	0.4765634188052074	0.47058165929361934	0.10313874769923892	0.09925130208558292	0.04069676583058168	0.1051855115666882	0.04034680831517434	0.1042810062411661
1.1292668719037753	0.3530190790206121	0.3525913136134628	0.39285585313991017	0.39067001219503783	0.4140926143717006	0.41095506765395007	0.4355234759355757	0.4314183550558017	0.47681774241386005	0.4708345466909546	0.10303884038213237	0.09915522661245428	0.040389841841395935	0.10502124509795863	0.04004258273110395	0.1041183060454074
1.1360712728843656	0.35331053212038394	0.3528796770656453	0.39313603698247257	0.3909475596013098	0.4143663993384165	0.41122649890525614	0.43579061087607196	0.43168343994153463	0.47707169826686285	0.47108706757512525	0.10293926814940185	0.09905947318246659	0.04008503911566308	0.10485672906641241	0.03974045903056478	0.10395535730627614
1.1429166738038161	0.35360150294515763	0.35316756445645403	0.39341577184692716	0.3912246629733575	0.41463975476138054	0.4114975047031723	0.43605733666097585	0.43194811882773504	0.47732528558679577	0.4713392211775544	0.10284002998841323	0.09896404082389952	0.03978234530208624	0.1046919673594715	0.03944042498446976	0.10379216388282941
1.1498033217073829	0.3538919909589067	0.3534549752490505	0.3936950571371632	0.391501321715917	0.4149126800046878	0.41176808441434265	0.43632365261099204	0.4322123910396726	0.47757850360607396	0.4715910067394388	0.10274112488764438	0.09886892856608578	0.03948174809358562	0.10452696384732008	0.03914246840741242	0.10362872961698599
1.1567314651288954	0.354181995636052	0.3537419089169481	0.3939738922672529	0.39177753524382836	0.41518517444250824	0.4120382374154121	0.43658955805680216	0.43247625591252437	0.47783135156691	0.47184242351171085	0.10264255183671156	0.09877413543943504	0.03918323522757561	0.1043617223829898	0.03884657715776996	0.10346505833334163
1.1637013540997225	0.35447151646140984	0.354028364943961	0.3942522766614038	0.39205330298198887	0.41545723745904184	0.41230796309298146	0.4368550523390218	0.4327397127913324	0.47808382872127564	0.47209347075500047	0.10254430982639465	0.09867966047545906	0.038886794486035825	0.10419624680207562	0.03855273913801227	0.10330115383951011
1.1707132401577995	0.35476055293013997	0.3543143428241526	0.39453020975391156	0.3923286243653054	0.415728868448473	0.4125772608435637	0.4371201348081581	0.4330027610309608	0.47833593433086313	0.47234414773959615	0.10244639784866245	0.09858550270679542	0.03859241369572075	0.10403054092280684	0.03826094229486898	0.1031370199259527
1.177767376356704	0.35504910454769356	0.35459984206178463	0.39480769098911217	0.3926034988386481	0.41600006681492485	0.4128461300735381	0.4373848048245654	0.43326539999605274	0.4785876676670464	0.472594453745407	0.1023488148966943	0.09849166116722895	0.03830008072836222	0.10386460854597601	0.037971174619389814	0.10297266036570818
1.1848640172747877	0.3553371708297619	0.354884862171266	0.39508471982133453	0.39287792585680276	0.41627083197241443	0.4131145701991053	0.4376490617584037	0.43352762906098824	0.4788390280108432	0.4728443880619237	0.10225155996490722	0.09839813489171755	0.03800978350088258	0.10369845345510953	0.037683424147267885	0.10280807891460597
1.1920034190243662	0.3556247513022236	0.3551694026771014	0.39536129571485223	0.3931519048844236	0.41654116334480706	0.41338258064624245	0.437912904989594	0.4337894476098404	0.4790900146528748	0.4730939499881801	0.10215463204897744	0.09830492291641316	0.03772150997545154	0.10353207941615494	0.03739767895889301	0.10264327931118089
1.1991858392609598	0.3559118455010933	0.3554534631138398	0.3956374181438365	0.393425435395986	0.4168110603657706	0.4136501608506578	0.4381763339077756	0.4340508550363329	0.47934062689332835	0.4733431388327137	0.10205803014586336	0.09821202427868529	0.03743524815974553	0.10336549017755203	0.03711392717954709	0.1024782652764884
1.2064115371925936	0.35619845297246866	0.3557370430260232	0.3959130865923075	0.3936985168757395	0.41708052247872957	0.413917310257745	0.4384393479122623	0.4343118507437965	0.4795908640419164	0.4735919539135267	0.10196175325383018	0.09811943801714225	0.03715098610701517	0.10319868947017596	0.036832156979663466	0.10231304051451673
1.2136807735891502	0.3564845732724797	0.3560201419681355	0.39618830055408705	0.3939711488176599	0.4173495491368194	0.41418402832253937	0.438701946411999	0.43457243414512614	0.4798407254178384	0.4738403945580475	0.10186580037247084	0.09802716317165336	0.03686871191635532	0.10303168100743676	0.03655235657477718	0.10214760871151896
1.2209938107917835	0.3567702059672353	0.3563027595045506	0.39646305953275046	0.3942433307254015	0.41761813980284135	0.4144503145096695	0.43896412882551816	0.4348326046627361	0.4800902103497411	0.4740884601030898	0.10177017050272905	0.09793519878336972	0.03658841373272992	0.10286446848519404	0.03627451422578787	0.10198197353636829
1.2283509127223842	0.3570553506327718	0.35658489520948133	0.3967373630415786	0.39451506211225046	0.4178862939492154	0.41471616829331487	0.43922589458089534	0.43509236172851856	0.48033931817567865	0.4743361498948144	0.10167486264691962	0.09784354389474667	0.03631007974717804	0.10269705558157227	0.035998618239165836	0.10181613864070016
1.2357523448931043	0.3573400068550009	0.35686654866692774	0.3970112106035091	0.39478634250107636	0.4181540110579354	0.4149815891571582	0.43948724311570625	0.4353517047837988	0.4805880482430732	0.47458346328868917	0.10157987580875338	0.0977521975495638	0.03603369819691693	0.10252944595704605	0.03572465696691651	0.10165010765830118
1.2431983744159416	0.357624174229657	0.35714771947062585	0.3972846017510895	0.39505717142428515	0.4184212906205218	0.41524657659434006	0.43974817387698184	0.4356106332792915	0.4808363999086747	0.47483039964944923	0.1014852089933535	0.0976611587929443	0.035759257365487684	0.10236164325455377	0.03545261880685757	0.10148388420577703
1.2506892700123766	0.3579078523622456	0.35742840722399605	0.3975575360264279	0.39532754842377094	0.418688132137977	0.4155111301074144	0.440008686321165	0.4358691466750573	0.4810843725385214	0.4750769583510571	0.10139086120728043	0.09757042667137669	0.03548674558289733	0.10219365109931289	0.03518249220269709	0.10131747188209772
1.2582253020230734	0.3581910408679908	0.35770861154009137	0.3978300129811457	0.3955974730508687	0.41895453512073777	0.4157752492083012	0.44026877991406627	0.43612724444045936	0.4813319655078993	0.475323138776663	0.10129683145855012	0.09748000023273506	0.03521615122566857	0.10202547309872045	0.03491426564406552	0.10115087426845548
1.2658067424176331	0.35847373937178323	0.35798833204154656	0.3981020321763283	0.39586694486630614	0.4192204990886298	0.41603893341824116	0.44052845413081926	0.4363849260541186	0.4815791782013024	0.47556894031856417	0.10120311875665547	0.0973898785262965	0.0349474627170423	0.10185711284256627	0.03464792766679281	0.10098409492880478
1.2734338648044117	0.35875594750812767	0.35826756836052587	0.3983735931824779	0.3961359634401564	0.4194860235708215	0.4163021822677506	0.44078770845583715	0.43664219100387075	0.4818260100123921	0.4758143623781657	0.10110972211258551	0.09730006060276236	0.03468066852703444	0.10168857390290498	0.034383466852897726	0.10081713740927967
1.2811069444403917	0.3590376649210912	0.358546320138672	0.3986446955794645	0.39640452835178963	0.41975110810577726	0.4165649952965742	0.4410465423827677	0.4368990387867211	0.482072460343957	0.47605940436593913	0.101016640538845	0.0972105455142752	0.03441575717257095	0.10151985983398504	0.034120871830747745	0.10065000523856327
1.2888262582411194	0.35931889126425093	0.3588245870270545	0.39891533895647807	0.39667263918982565	0.4200157522412118	0.4168273720536407	0.4413049554144496	0.4371554689088019	0.4823185286078725	0.47630406570138295	0.10092387304947431	0.09712133231443978	0.03415271721754465	0.10135097417240502	0.03386013127514076	0.10048270192763198
1.296592084790695	0.3595996262006418	0.3591023686861183	0.3991855229119798	0.39694029555208593	0.42027995553404296	0.41708931209701494	0.4415629470628668	0.4374114808853271	0.48256421422506013	0.47654834581298205	0.10083141866006604	0.09703242005833893	0.03389153727290051	0.10118192043665886	0.03360123390735481	0.10031523096974126
1.3044047043518285	0.35987986940270417	0.35937966478563205	0.39945524705365354	0.3972074970455455	0.42054371755034536	0.4173508149938535	0.44182051684910567	0.4376670742405489	0.4828095166254465	0.47679224413816657	0.1007392763877881	0.09694380780255404	0.033632205996834585	0.10101270212780378	0.03334416849534705	0.1001475958406246
1.312264398875954	0.36015962055223244	0.3596564750046369	0.39972451099835865	0.3974742432862852	0.42080703786530493	0.4176118803203575	0.44207766430330947	0.43792224850771266	0.48305443524792363	0.47703576012327165	0.10064744525139699	0.09685549460517995	0.03337471209474785	0.10084332272892027	0.03308892385373596	0.09997979999826612
1.320171452013404	0.3604388793403219	0.35993279903139475	0.39999331437207974	0.39774053389944386	0.4210699160631711	0.41787250766172734	0.44233438896463356	0.43817700322901354	0.48329896954030666	0.4772788932234973	0.10055592427125948	0.09676747952584493	0.03311904431939183	0.10067378570519736	0.03283548884396836	0.09981184688314215
1.3281261491236485	0.3607176454673177	0.36020863656333724	0.40026165680987996	0.3980063685191704	0.4213323517372112	0.41813269661211616	0.4425906903812017	0.43843133795555195	0.48354311895929425	0.47752164290286686	0.10046471246936844	0.09667976162572642	0.032865191470982325	0.10050409450421682	0.032583852374315825	0.09964373991779496
1.3361287772855897	0.3609959186427621	0.36048398730701403	0.4005295379558518	0.39827174678857546	0.4215943444896638	0.41839244677458354	0.4428465681100609	0.4386852522472889	0.48378688297042716	0.4777640086341866	0.10037380886936116	0.09659233996756858	0.03261314239717805	0.1003342525555837	0.032334003399988376	0.09947548250725902
1.3441796253079266	0.36127369858534275	0.3607588509780413	0.40079695746306865	0.39853666835968427	0.4218558939316921	0.4186517577610497	0.4431020217171365	0.43893874567300173	0.4840302610480468	0.47800598989900406	0.10028321249653552	0.09650521361569779	0.032362885993165946	0.10016426327099737	0.03208593092321266	0.09930707803881944
1.352278983739575	0.3615509850228405	0.361033227301051	0.4010639149935367	0.39880113289338787	0.42211699968333666	0.41891062919224914	0.44335705077718773	0.4391918178102402	0.4842732526752548	0.47824758618756846	0.10019292237786784	0.09641838163604098	0.03211441120181746	0.0999941300443794	0.03183962399330298	0.09913852988213989
1.3604271448801535	0.36182777769207747	0.3613071160096387	0.4013304102181465	0.399065140059396	0.42237766137347016	0.4191690606976848	0.4436116548737633	0.4394444682452809	0.4845158573438711	0.47848879699878843	0.10010293754202905	0.09633184309613799	0.03186770701367081	0.09982385625190204	0.03159507170667197	0.0989698413890494
1.3686244027905345	0.36210407633886554	0.36158051684631304	0.40159644281662443	0.39932868953618833	0.42263787863974994	0.41942705191558116	0.44386583359915593	0.4396966965730842	0.4847580745543936	0.47872962184019124	0.10001325701940049	0.09624559706516213	0.0316227624669807	0.09965344525171815	0.03135226320690876	0.0988010158936703
1.3768710533034536	0.3623798807179541	0.36185342956244404	0.4018620124774846	0.39959178101096754	0.42289765112857164	0.4196846024928385	0.4441195865543583	0.43994850239724886	0.4849999038159564	0.47897006022788224	0.09992387984209049	0.09615964261393166	0.0313795666477823	0.09948290038421703	0.031111187684867758	0.09863205671257447
1.3851673940341884	0.36265519059297796	0.3621258539182122	0.4021271188979802	0.3998544141796103	0.4231569784950224	0.41994171208498693	0.44437291334901746	0.44019988532996746	0.48524134464628815	0.4792101116865026	0.09983480504394944	0.09607397881492682	0.03113810868996225	0.09931222497191072	0.030871834378672247	0.09846296714451341
1.3935137243912972	0.36293000573640605	0.36239778968255704	0.40239176178405506	0.40011658874662065	0.4234158604028348	0.42019838035613966	0.44462581360139075	0.4404508449919828	0.4854823965716709	0.47944977574918934	0.09974603166058664	0.09598860474230478	0.030898377775301356	0.0991414223195477	0.030634192573817387	0.09829375047058875
1.4019103455874267	0.3632043259294898	0.3626692366331264	0.4026559408502963	0.4003783044250809	0.42367429652434013	0.4204546069789476	0.4448782869383006	0.4407013810125422	0.4857230591268993	0.47968905195753275	0.09965755872938262	0.09590351947191368	0.03066036313340703	0.09897049571381444	0.03039825160304943	0.09812440995403904
1.410357560650181	0.3634781509622108	0.36294019455622484	0.40291965581988465	0.40063956093660474	0.42393228654042087	0.42071039163455143	0.4451303329950896	0.44095149302935344	0.48596333185523816	0.4799279398615359	0.0995693852895072	0.09581872208130648	0.0304240540419336	0.09879944842377597	0.030164000846628625	0.0979549488406235
1.4188556744330574	0.3637514806332298	0.3632106632467632	0.40318290642454707	0.4009003580112893	0.42418983014046624	0.42096573401253834	0.4453819514155759	0.4412011806885408	0.4862032143083814	0.48016643901957323	0.09948151038193216	0.09573421164975661	0.030189439826457942	0.09862828370057741	0.02993142973220131	0.09778537035828094
1.4274049936264492	0.3640243147498347	0.3634806425082072	0.4034456924045084	0.4011606953876667	0.42444692702232284	0.4212206338108923	0.4456331418520082	0.44145044364459946	0.4864427060464103	0.4804045489983485	0.0993939330494459	0.0956499872582712	0.029956509860561198	0.09845700477745822	0.029700527734870974	0.09761567771725765
1.4360058267687137	0.3642966531278896	0.36375013215252716	0.4037080135084432	0.4014205728126571	0.4247035768922512	0.4214750907359516	0.44588390396502103	0.4416992815603519	0.48668180663775285	0.48064226937285454	0.09930665233666727	0.09556604798960434	0.029725253565878518	0.09828561486996534	0.029471284377269313	0.09744587411024952
1.4446584842573071	0.36456849559178267	0.3640191320001463	0.40396986949342706	0.4016799900415206	0.4249597794648764	0.4217291045023595	0.4461342374235897	0.4419476941069024	0.48692051565913996	0.4808795997263302	0.0992196672900608	0.0954823929282701	0.029495660412020897	0.09811411717558371	0.029243689229449643	0.09727596271201833
1.453363278359986	0.3648398419743753	0.3642876418798906	0.40423126012488936	0.4019389468378095	0.4252155344631436	0.4219826748330202	0.44638414190498543	0.44219568096359335	0.48715883269556637	0.48111653965022044	0.09913297695794733	0.09539902116055725	0.029267719916770574	0.09794251487431893	0.02901773190906809	0.09710594667988914
1.4621205232260774	0.3651106921169505	0.36455566162893815	0.4044921851765643	0.4021974429733211	0.4254708416182708	0.422235801459052	0.44663361709473093	0.4424432418179607	0.4873967573402473	0.4813530887441336	0.0990465803905208	0.09531593177454087	0.029041421645874976	0.09777081112815722	0.028793402081259245	0.09693582915343768
1.470930534897817	0.365381045869162	0.36482319109276823	0.40475264443044345	0.4024554782280498	0.42572570066970256	0.4224884841197411	0.44688266268655535	0.44269037636568853	0.48763428919457713	0.48158924661580055	0.09896047663985946	0.09523312386009422	0.028816755213199485	0.09759900908127861	0.028570689458721432	0.09676561325457556
1.4797936313217521	0.3656509030889828	0.3650902301251108	0.40501263767672785	0.40271305239013905	0.42598011136506303	0.42274072256249595	0.447131278382349	0.4429370843105655	0.4878714278680883	0.48182501288103313	0.09887466475993681	0.09515059650890369	0.028593710280709672	0.09742711186018482	0.028349583801706046	0.09659530208762135
1.48871013236022	0.36592026364265406	0.36535677858789606	0.40527216471377936	0.402970165255835	0.4262340734601108	0.422992516542801	0.44737946389211963	0.44318336536443986	0.48810817297840864	0.48206038716368216	0.09878914380663867	0.09506834881447798	0.028372276558428666	0.09725512257355717	0.028130074917992687	0.09642489873924376
1.4976803598028874	0.3661891274046342	0.3656228363512042	0.4055312253480731	0.40322681662943816	0.4264875867186912	0.42324386582417095	0.44762721893394614	0.44342921924717515	0.4883445241512203	0.48229536909559634	0.09870391283777104	0.09498637987216184	0.028152443804462024	0.09708304431232762	0.02791215266296021	0.09625440627863213
1.5067046373783677	0.3664574942575483	0.36588840329321487	0.40578981939415015	0.4034830063232561	0.42674065091269114	0.4234947701781051	0.4478745432339355	0.4436746456866059	0.48858048102021767	0.4825299583165802	0.09861897091307491	0.09490468877914782	0.027934201825015492	0.09691088014976401	0.027695806939451728	0.09608382775709856
1.5157832907659001	0.3667253640921366	0.3661534793001572	0.40604794667456934	0.4037387341575565	0.42699326582199215	0.42374522938403997	0.4481214365261765	0.4439196444184925	0.488816043227066	0.4827641544743528	0.09853431709423496	0.09482327463448581	0.027717540474313296	0.09673863314127118	0.02748102769785632	0.09591316620844736
1.5249166476071065	0.36699273680720423	0.36641806426625884	0.40630560701985863	0.4039939999605195	0.42724543123442416	0.42399524322930515	0.4483678985526964	0.44416421518647775	0.4890512104213591	0.4829979572245063	0.0984499504448971	0.09474213653909651	0.027502449654676298	0.09656630632467511	0.02726780493617298	0.09574242464920246
1.5341050375178134	0.3672596123095704	0.36668215809369736	0.40656280026846947	0.4042488035681907	0.4274971469457202	0.4242448115090774	0.4486139290634152	0.4444083577420421	0.489285982260578	0.483231366230464	0.09836587003067179	0.09466127359578125	0.027288919316440285	0.09639390272010928	0.02705612869984364	0.09557160607822368
1.5433487920999491	0.367525990514018	0.3669457606925488	0.4068195262667273	0.40450314482443356	0.4277484127594691	0.42449393402633406	0.44885952781610144	0.4446520718444594	0.4895203584100492	0.4834643811634389	0.09828207491915118	0.09458068490923388	0.02707693945791334	0.09622142532987255	0.026845989081763832	0.09540071347655044
1.5526482449535108	0.36779187134324265	0.36720887198073837	0.40707578486878465	0.40475702358088284	0.42799922848706984	0.4247426105918072	0.449104694576328	0.4448953572607517	0.4897543385429025	0.4836970017023924	0.09819856417991904	0.09450036958604849	0.026866500125453996	0.0960488771387702	0.026637376222353737	0.09522974980797017
1.5620037316886017	0.368057254727803	0.36747149188399103	0.40733157593657443	0.40501043969689715	0.4282495939476859	0.42499084102393897	0.4493494291174264	0.44513821376564666	0.48998792234002986	0.48392922753399187	0.0981153368845571	0.09442032673473352	0.026657591413385973	0.0958762611140287	0.026430280309490684	0.09505871801894727
1.5714155899375468	0.36832214060606955	0.36773362033578116	0.40758689933976083	0.4052633930395128	0.4284995089681991	0.425238625148836	0.4495937312204435	0.4453806411415321	0.49022110949004294	0.4841610583525705	0.09803239210666208	0.09434055546571765	0.026450203463937783	0.09570358020516778	0.02622469157840257	0.09488762103809734
1.580884159367074	0.36858652892417554	0.36799525727728294	0.4078417549556941	0.4055158834833953	0.4287489733831636	0.425485962800222	0.44983760067409617	0.44562263917841166	0.49045389968923203	0.4843924938600842	0.09794972892184939	0.0942610548913635	0.026244326467278256	0.09553083734419943	0.02602060031171405	0.09471646177674131
1.5904097816905756	0.36885041963596615	0.3682564026573216	0.4080961426693614	0.40576791091079434	0.42899798703476033	0.4257328538193948	0.450081037274728	0.4458642076738621	0.4906862926415243	0.4846235337660715	0.09786734640776924	0.0941818241259752	0.026039950661374434	0.09535803544540045	0.02581799683947139	0.0945452431289624
1.5999928006804371	0.3691138127029484	0.36851705643232296	0.40835006237334065	0.40601947521149534	0.42924654977275	0.4259792980551793	0.4503240408262626	0.44610534643298744	0.49091828805844123	0.48485417778761053	0.09778524364411	0.09410286228580894	0.025837066332083936	0.09518517740562515	0.02561687153897907	0.09437396797127917
1.6096335621804478	0.36937670809424167	0.368777218566265	0.4086035139677533	0.4062705762827743	0.42949466145442955	0.4262252953638831	0.4505666111401618	0.44634605526837623	0.49114988565905826	0.48508442564927884	0.09770341971261236	0.0940241684890807	0.025635663813076803	0.09501226610441904	0.02541721483481041	0.09420263916285876
1.6193324141182788	0.369639105786528	0.369036889030628	0.40885649736021723	0.4065212140293506	0.4297423219445847	0.42647084560924997	0.4508087480353802	0.4465863340000568	0.49138108516996215	0.4853142770831113	0.09762187369707723	0.0939457418559756	0.025435733485696943	0.09483930440343613	0.025219017198747196	0.09403125954533209
1.6290897065180392	0.36990100576400176	0.3692960678043457	0.40910901246579934	0.4067713883633396	0.42998953111544497	0.42671594866241536	0.45105045133832095	0.4468261824554535	0.4916118863252095	0.4855437318285589	0.0975406046833755	0.09386758150865879	0.025237265779029627	0.09466629514722058	0.025022269149847176	0.09385983194343339
1.6389057915129117	0.370162408018321	0.36955475487375666	0.40936105920696986	0.4070210992042077	0.4302362888466384	0.42696060440186223	0.4512917208827915	0.4470656004693433	0.491842288866286	0.4857727896324471	0.09745961175945393	0.09378968657128155	0.025040251169805572	0.09449324116273772	0.024826961254255764	0.09368835916440332
1.6487810233578566	0.3704233125485574	0.36981295023255467	0.4096126375135542	0.4072703464787254	0.4304825950251455	0.4272048127133741	0.45153255650995955	0.4473045878838112	0.49207229254206325	0.48600145024893426	0.09737889401534737	0.09371205616999012	0.02484468018234054	0.09432014525947352	0.0246330841251563	0.09351684399798899
1.6587157584424002	0.3706837193611469	0.37007065388174043	0.4098637473226872	0.4075191301209201	0.43072844954525463	0.427448573489991	0.45177295806830925	0.447543144548207	0.4923018971087588	0.48622971343947097	0.09729845054318575	0.0936346894329361	0.024650543388506918	0.09414701022970462	0.024440628422844668	0.09334528921701235
1.6687103553034934	0.37094362846984097	0.37032786582957306	0.41011438857876636	0.4077674500720319	0.43097385230851604	0.42769188663196483	0.45201292541359694	0.44778127031910137	0.4925311023298937	0.48645757897275843	0.09721828043720197	0.0935575854902806	0.024457831407644903	0.09397383884829935	0.024249584854551642	0.09317369757692973
1.6787651746384535	0.37120303989565706	0.37058458609152045	0.41036456123340503	0.40801530628046556	0.43121880322369727	0.42793475204671355	0.4522524584088073	0.4480189650602421	0.49275990797625163	0.48668504662470624	0.09713838279374071	0.09348074347420539	0.024266534906530524	0.09380063387276039	0.024059944174432246	0.09300207181604492
1.6888805793179813	0.37146195366682994	0.37084081469021285	0.41061426524538636	0.40826269870174564	0.43146330220673734	0.4281771696487776	0.4524915569241094	0.4482562286425111	0.49298831382583674	0.48691211617839314	0.09705875671126578	0.09340416251891961	0.024076644599272612	0.0936273980433242	0.02387169718353377	0.09283041465563713
1.6990569343992543	0.3717203698187624	0.3710965516553925	0.41086350058061694	0.40850962729847023	0.43170734918070214	0.4284191393597745	0.45273022083681314	0.4484930609438802	0.493216319663833	0.4871387874240238	0.0969794012903677	0.0933278417606665	0.02388815124733057	0.09345413408316006	0.02368483472965366	0.092658728799762
1.7092946071391046	0.37197828839397723	0.37135179702386667	0.4111122672120804	0.40875609204026536	0.4319509440757401	0.42866066110835427	0.45296845003132497	0.448729461849368	0.49344392528256237	0.4873650601588886	0.09690031563377101	0.09325178033773066	0.02370104565931186	0.09328084469787257	0.023499347707303997	0.09248701693528005
1.7195939670072704	0.37223570944206785	0.3716065508394589	0.4113605651197913	0.40900209290373907	0.43219408682903504	0.4289017348301545	0.45320624439910473	0.44896543125099686	0.49367113048144384	0.4875909341873231	0.09682149884634242	0.09317597739044658	0.0235153186910253	0.0931075325760844	0.02331522705769018	0.09231528173215509
1.7299553856997325	0.3724926330196506	0.3718608131529619	0.4116083942907496	0.4092476298724359	0.4324367773847646	0.429142360467757	0.45344360383862226	0.44920096904774875	0.4938979350669518	0.48781640932066533	0.09674295003509707	0.09310043206120336	0.02333096124539935	0.09293420038945044	0.023132463768622102	0.09214352584342578
1.7403792371521247	0.3727490591903154	0.37211458402208897	0.411855754718894	0.40949270293679163	0.4326790156940531	0.4293825379706428	0.453680528255313	0.4494360751455231	0.494124338852575	0.48804148537721664	0.09666466830920513	0.09302514349445298	0.02314796427226895	0.09276085079210361	0.022951048874357838	0.09197175190487883
1.7508658975532332	0.3730049880245786	0.37236786351142603	0.4121026464050567	0.40973731209408715	0.4329208017149275	0.4296222672951473	0.4539170175615356	0.4496707494570925	0.49435034165877556	0.488266162182199	0.09658665277999981	0.09295011083671645	0.02296631876847144	0.09258748642135117	0.022770973455642718	0.09179996253556055
1.76141574535857	0.3732604195998344	0.3726206516923856	0.41234906935691773	0.4099814573484044	0.4331621354122734	0.42986154840441765	0.4541530716765274	0.44990499190206107	0.4945759433129477	0.4884904395677157	0.0965089025609813	0.09287533323658956	0.02278601577769024	0.0924141098975042	0.022592228639577883	0.09162816033759213
1.7720291613040315	0.3735153540003065	0.3728729486431577	0.4125950235889587	0.4102251387105796	0.43340301675779064	0.430100381268367	0.45438869052636277	0.45013880240681986	0.4948011436493768	0.48871431737270943	0.09643141676782707	0.09280080984475017	0.022607046390334062	0.09224072382367865	0.022414805599506593	0.09145634789607016
1.7827065284196406	0.37376979131700083	0.37312475444866305	0.41284050912241843	0.41046835619815986	0.43364344572994784	0.43033876586363173	0.4546238740439083	0.4503721809045054	0.49502594250919807	0.48893779544292154	0.09635419451839365	0.09272653981396259	0.022429401743554678	0.09206733078622165	0.022238695555014232	0.09128452777952134
1.7934482320433673	0.37402373164765806	0.37337606920050653	0.4130855259852466	0.410711109835357	0.4338834223139401	0.4305767021735271	0.4548586221687807	0.45060512733495595	0.49525033974035615	0.489160873630852	0.09627723493272532	0.09265252229908436	0.022253073021040848	0.09189393335435625	0.022063889771757772	0.09111270253936254
1.8042546598350382	0.3742771750967052	0.3736268929969293	0.413330074212059	0.410953399653003	0.43412294650164257	0.43081419018800304	0.45509293484730323	0.4508376416446691	0.49547433519756384	0.48938355179571785	0.09620053713305901	0.09257875645707268	0.022078051452986358	0.09172053408046565	0.021890379561408935	0.09094087471044077
1.8151262017903238	0.3745301217752087	0.37387722594276235	0.4135741538440917	0.41119522568850575	0.4343620182915684	0.43105122990360145	0.4553268120324633	0.4510697237867595	0.4956979287422614	0.48960582980341355	0.09612410024383128	0.09250524144698798	0.021904328316065147	0.09154713550026372	0.021718156281636425	0.09076904681087683
1.8260632502548164	0.3747825718008277	0.3741270681493796	0.4138177649291576	0.4114365879858035	0.43460063768882395	0.4312878213234119	0.45556025368386915	0.4513013737209156	0.4959211202425759	0.48982770752646954	0.09604792339168022	0.092431976430001	0.021731894933218143	0.09137374013241129	0.021547211335885663	0.09059722134207959
1.8370661999381863	0.3750345252977655	0.3743764197346514	0.4140609075215996	0.4116774865953215	0.4348388047050651	0.43152396445702845	0.45579325976770774	0.451532591413358	0.49614390957328053	0.49004918484401205	0.09597200570545597	0.09235896056939685	0.021560742673610633	0.09120035047885722	0.021377536173375233	0.09042540078874595
1.848135447928429	0.3752859823967241	0.3746252808228977	0.41430358168224735	0.4119179215739259	0.4350765193584529	0.43175965932050586	0.45602583025670085	0.4517633768367957	0.4963662966157538	0.490270261641723	0.09589634631621934	0.09228619303058021	0.021390862952557654	0.09102696902489527	0.021209122288972537	0.0902535876191024
1.8592713937061955	0.37553694323485637	0.37487365154484226	0.4145457874783717	0.41215789298488215	0.4353137816736116	0.43199490593631734	0.45625796513006406	0.45199372997038595	0.49658828125793936	0.4904909378117994	0.09582094435725269	0.09221367298107959	0.02122224723141386	0.09085359823912142	0.021041961223101424	0.09008178428466351
1.8704744391592067	0.37578740795571947	0.3751215320375658	0.41478752498364024	0.41239740089780774	0.4355505916815834	0.4322297043333096	0.45648966437346333	0.45222365079969035	0.4968098633943047	0.4907112132529132	0.09574579896406189	0.09214139959055427	0.021054887017438517	0.09068024057337709	0.020876044561639162	0.08990999322053028
1.8817449885967616	0.37603737670922893	0.3753689224444606	0.4150287942780737	0.41263644538863054	0.43578694941978624	0.43246405454666215	0.45672092797897323	0.4524531393166335	0.49703104292580236	0.4909310878701708	0.09567090927438075	0.09206937203079571	0.020888773863724452	0.09050689846301907	0.020711363935856042	0.08973821684543282
1.8930834487643238	0.3762868496516113	0.375615822915184	0.4152695954480002	0.4128750265395438	0.4360228549319697	0.43269795661784244	0.4569517559450338	0.4526821955194608	0.4972518197598279	0.4911505615750734	0.09559627442817659	0.09199758947573357	0.02072389936907726	0.09033357432664957	0.02054791102220932	0.08956645756137505
1.9044902288582053	0.37653582694535864	0.37586223360561277	0.4155099285860125	0.41311314443896247	0.43625830826817225	0.43293141059456397	0.4571821482764092	0.4529108194126969	0.4974721938101806	0.49136963428547664	0.09552189356765298	0.0919260511014401	0.020560255177951348	0.09016027056662779	0.02038567754233256	0.08939471775416052
1.9159657405403292	0.37678430875918184	0.37610815467779807	0.4157497937909231	0.41335079918147966	0.4364933094846788	0.4331644165307429	0.45741210498414536	0.45313901100710335	0.49769216499702296	0.49158830592555064	0.09544776583725541	0.09185475608613344	0.020397832980290076	0.08998698956872886	0.02022465526291839	0.0892229997932219
1.9275103979530908	0.3770322952679652	0.3763535862999188	0.41598919116772065	0.4135879908678234	0.43672785864397673	0.43339697448645653	0.45764162608552833	0.45336677031963774	0.49791173324684096	0.4918065764257402	0.09537389038367484	0.09178370361018157	0.020236624511415613	0.08981373370224333	0.02006483599558706	0.08905130603180567
1.9391246177343011	0.3772797866527203	0.3765985286462376	0.41622812082752636	0.41382471960481265	0.43696195581471386	0.43362908452790017	0.45787071160404175	0.4535940973734115	0.4981308984924041	0.49202444572272547	0.09530026635585	0.09171289285610648	0.02007662155195078	0.08964050532001977	0.01990621159674788	0.08887963880657423
1.9508088190322228	0.3775267831005402	0.37684298189705456	0.4164665828875495	0.4140609855053141	0.43719560107165484	0.4338607467273439	0.45809936156932585	0.4538209921976484	0.49834966067272446	0.49224191375938114	0.0952268929049743	0.09164232300858759	0.019917815927684046	0.08946730675872061	0.019748773967567246	0.08870800043834492
1.9625634235206988	0.37777328480455424	0.37708694623866273	0.41670457747104483	0.4142967886881994	0.43742879449563987	0.4340919611630928	0.45832757601713536	0.45404745482764364	0.49856801973301823	0.49245898048473774	0.09515376918449618	0.09157199325446502	0.019760199509470056	0.08929414033859473	0.01959251505381232	0.0885363932316352
1.9743888554143678	0.37801929196388245	0.37733042186330323	0.41694210470726906	0.4145321292783024	0.43766153617354087	0.43432272791944204	0.45855535498929806	0.4542734853047231	0.49878597562466526	0.492675645853942	0.09508089435012307	0.09150190278274341	0.019603764213098174	0.08912100836379011	0.01943742684565919	0.08836481947464847
1.9862855414839768	0.37826480478359065	0.3775734089691205	0.41717916473143674	0.414767007406375	0.437893826198221	0.4345530470866365	0.4587826985336736	0.45449908367620023	0.49900352830516953	0.492891909828217	0.09500826755982676	0.09143205078459356	0.019448501999171697	0.08894791312212647	0.01928350137769641	0.08819328143968619
1.9982539110717792	0.37850982347464524	0.37781590776011753	0.4174157576846784	0.4150014232090457	0.4381256646684898	0.43478291876082814	0.459009606704112	0.45472424999533734	0.49922067773811946	0.49310777237482306	0.09493588797384375	0.0913624364533579	0.019294404872994164	0.08877485688523734	0.019130730728818435	0.08802178138320471
2.010294396107033	0.37875434825386806	0.3780579184461117	0.41765188371399686	0.4152353768287764	0.4383570516890639	0.4350123430440359	0.45923607956041235	0.4549489843213036	0.4994374238931487	0.49332323346701845	0.09486375475467895	0.09129305898455162	0.01914146488448054	0.08860184190885434	0.018979107021980468	0.08785032154536054
2.0224074311215867	0.37899837934389197	0.37829944124269016	0.41788754297222386	0.41546886841382	0.4385879873705233	0.43524132004410104	0.45946211716828234	0.4551732867191338	0.4996537667458966	0.49353829308402025	0.09479186706711118	0.0912239175758651	0.018989674127954714	0.08842887043246606	0.018828622424123864	0.08767890415049351
2.0345934532655616	0.3792419169731163	0.3785404763711665	0.4181227356179786	0.4157018981181778	0.43881847182927	0.4354698498746488	0.4596877195992959	0.45539715725968904	0.4998697062779686	0.49375295121096535	0.09472022407818988	0.09115501142716911	0.018839024742092647	0.0882559446796023	0.018679269146147703	0.08750753140714096
2.0468529023231294	0.37948496137566234	0.3787810240585355	0.41835746181562433	0.4159344661015582	0.43904850518748656	0.4356979326550448	0.4599128869308545	0.4556205960196149	0.500085242476898	0.4939672078388708	0.09464882495724433	0.0910863397405133	0.018689508909780272	0.08808306685781986	0.018531039442663655	0.08733620550788146
2.059186220728381	0.3797275127913291	0.37902108453743055	0.418591721735226	0.41616657252933315	0.43927808757309383	0.43592556851035497	0.46013761924614466	0.4558436030813012	0.5003003753361054	0.4941810629645962	0.09457766887588172	0.0910179017201317	0.018541118858003358	0.08791023915892993	0.018383925611928476	0.08716492862964742
2.0715938535812968	0.37996957146554905	0.37926065804607967	0.41882551555250824	0.4163982175724976	0.4395072191197113	0.4361527575713041	0.46036191663409787	0.4560661785328431	0.5005151048548612	0.4943945165908038	0.0945067550079902	0.09094969657244546	0.018393846857673424	0.08773746375871383	0.01823791999574098	0.08699370293352615
2.084076248663807	0.3802111376493446	0.3794997448282616	0.4190588434488126	0.4166294014076269	0.4397358999666129	0.4363794999742347	0.46058577918935045	0.4562883224679983	0.5007294310382455	0.49460756872591993	0.09443608252974293	0.09088172350606062	0.018247685223503396	0.08756474281702253	0.01809301497923599	0.08682253056500144
2.0966338564559543	0.38045221159928405	0.37973834513326293	0.4192917056110567	0.4168601242168354	0.4399641302586883	0.43660579586106657	0.46080920701220257	0.4565100349861492	0.5009433538971101	0.49482021938409687	0.0943656506195961	0.09081398173177468	0.018102626313933	0.08739207847831665	0.01794920299079905	0.08665141365378304
2.109267130152151	0.38069279357743796	0.37997645921583495	0.419524102231691	0.41709038618773503	0.440191910146401	0.43683164537925506	0.4610322002085787	0.45673131619226226	0.5011568734480393	0.4950324685851743	0.0942954584582955	0.09074647046257643	0.01795866253096534	0.08721947287114062	0.017806476501970536	0.08648035431406242
2.1219765256775314	0.3809328838513361	0.3802140873361503	0.4197560335086583	0.41732018751339367	0.4404192397857476	0.43705704868175194	0.4612547588899871	0.4569521661968481	0.501369989713312	0.4952443163546403	0.09422550522887432	0.09067918891364887	0.017815786319985705	0.08704692810832171	0.017664828027292856	0.08630935464469758
2.1347625017044103	0.3811724826939234	0.38045122975976065	0.41998749964535115	0.4175495283922945	0.4406461193382162	0.4372820059269641	0.4614768831734796	0.45717258511592096	0.5015827027208618	0.49545576272359393	0.094155790116657	0.0906121363023669	0.017673990169683407	0.08687444628714047	0.017524250124118623	0.08613841672878664
2.147625519668832	0.3814115903835177	0.3806878867575535	0.42021850085057094	0.4177784090282937	0.44087254897074685	0.437506517278713	0.46169857318161267	0.4573925730709607	0.5017950125042402	0.4956668077287062	0.09408631230926118	0.0905453118483052	0.017533266611966525	0.08670202948960082	0.017384735392536044	0.0859675426340516
2.160566043787228	0.38165020720376636	0.3809240586057102	0.42044903733848676	0.4180068296305813	0.4410985288556915	0.4377305829061948	0.46191982904240625	0.45761213018887265	0.5020069191025773	0.49587745141218287	0.09401707099659574	0.0904787147732347	0.017393608221656365	0.08652967978173365	0.017246276475248123	0.08579673441300883
2.1735845410731627	0.38188833344360384	0.38115974558566307	0.4206791093285943	0.41823479041363837	0.4413240591707711	0.437954202983941	0.4621406508893055	0.45783125660194696	0.5022184225605442	0.4960876938217252	0.09394806537086521	0.09041234430112438	0.01725500761648391	0.0863573992143074	0.017108866057387928	0.08562599410264227
2.1866814813541975	0.3821259693972083	0.3813949479840537	0.42090871704567384	0.41846229159719855	0.4415491400990381	0.4381773776917768	0.4623610388611405	0.4580499524478225	0.5024295229283142	0.496297535010494	0.09387929462657095	0.09034619965814558	0.017117457456965468	0.08618518982292755	0.01697249686639779	0.08545532372475861
2.199857337288837	0.3823631153639601	0.3816296660926908	0.4211378607197508	0.4186893334062055	0.44177377182883526	0.4384001072147833	0.46258099310208733	0.45826821786944405	0.502640220261526	0.49650697503707003	0.09381075796051025	0.09028028007266851	0.016980950446175314	0.08601305362765288	0.016837161671915624	0.08528472528595898
2.213112584383593	0.38259977164839926	0.3818639002085081	0.42136654058605455	0.418915916070774	0.44199795455375557	0.4386223917432561	0.46280051376162845	0.45848605301502643	0.5028505146212444	0.496716013965417	0.09374245457177727	0.09021458477526718	0.016845479329656854	0.08584099263329392	0.016702853285593733	0.08511420077765308
2.2264477010101436	0.3828359385601829	0.382097650633523	0.4215947568849774	0.4191420398261489	0.44222168847260307	0.4388442314726675	0.46301960099451395	0.4587034580380136	0.5030604060739239	0.49692465186484475	0.09367438366176596	0.0901491129987172	0.01671103689523079	0.0856690088293135	0.01656956456101355	0.08494375217620131
2.2398631684225956	0.3830716164140438	0.382330917674795	0.4218225098620349	0.41936770491266573	0.4424449737893516	0.4390656266036258	0.46323825496072224	0.4589204330970414	0.5032698946913698	0.49713288880997064	0.09360654443416823	0.0900838639779984	0.016577615972952486	0.08549710419025303	0.01643728839346892	0.08477338144282953
2.2533594707748548	0.3833068055297486	0.38256370164438436	0.4220497997678251	0.4195929115757103	0.4426678107131084	0.4392865773418366	0.4634564758254219	0.459136978355898	0.5034789805507022	0.49734072488068326	0.09353893609497693	0.0900188369502944	0.016445209434881036	0.08532528067547673	0.016306017719880828	0.08460309052365744
2.2669370951380965	0.38354150623205624	0.38279600285931054	0.4222766268579889	0.4198176600656791	0.4428901994580711	0.4395070838980635	0.463674263758932	0.459353093983486	0.503687663734317	0.49754816016210446	0.09347155785248364	0.08995403115499384	0.016313810194919398	0.08515354022905797	0.016175745518644646	0.0844328813500681
2.2805965315183476	0.38377571885067624	0.383027821641512	0.4225029913931701	0.4200419506379399	0.44311214024349127	0.4397271464880898	0.4638916189366846	0.45956878015378394	0.5038959443298501	0.4977551947445527	0.09340440891728077	0.08988944583368955	0.01618341120874689	0.08498188478033342	0.016046464809482686	0.08426275583852316
2.294338272874165	0.38400944372022766	0.3832591583178047	0.4227288936389748	0.4202657835527918	0.4433336332936335	0.43994676533267885	0.46410854153918574	0.45978403704580845	0.5041038224301386	0.4979618287235063	0.09333748850226284	0.08982508023018132	0.016054005473575828	0.0848103162433631	0.015918168653273668	0.0840927158904492
2.308162815134429	0.38424268118019816	0.38349001321984166	0.42295433386593295	0.420489159075427	0.44355467883773725	0.44016594065753606	0.4643250317519761	0.4599988648435754	0.5043112981331854	0.4981680621995657	0.09327079582262171	0.0897609335904712	0.015925586028156857	0.08463883651779724	0.015790850151956803	0.08392276339269245
2.3220706572162446	0.384475431574903	0.3837203866840724	0.4231793123494586	0.42071207747589034	0.44377527710997916	0.4403846726932701	0.46454108976559577	0.46021326373606336	0.5045183715421212	0.498373895278418	0.09320433009585308	0.08969700516276999	0.01579814595243434	0.08446744748800938	0.015664502448316853	0.08375290021719195
2.336062301042938	0.38470769525344406	0.3839502790517027	0.4234038293698094	0.4209345390290407	0.4439954283494314	0.44060296167535407	0.4647567157755429	0.4604272339171743	0.5047250427651677	0.49857932807079924	0.0931380905417524	0.08963329419749258	0.01567167836754102	0.0842961510237501	0.015539118725943268	0.08358312822149117
2.3501382515621807	0.38493947256967	0.38417969066865476	0.4236278852120498	0.4211565440145134	0.4442151328000269	0.44082080784408917	0.46497190998223803	0.46064077558569727	0.5049313119156019	0.49878436069245835	0.09307207638241387	0.0895697999472583	0.015546176435586645	0.08412494898007594	0.015414692208947756	0.08341344924825478
2.3642990167642037	0.3851707638821348	0.38440862188552616	0.4238514801660092	0.42137809271667964	0.4444343907105176	0.4410382114445638	0.4651866725909857	0.4608538889452702	0.5051371791117182	0.4989889932641211	0.09300628684223528	0.08950652166689291	0.015421633359528286	0.0839538431972926	0.015291216161903876	0.08324386512558135
2.378545107700138	0.38540156955405863	0.38463707305755146	0.42407461452624584	0.42159918542460906	0.44465320233443895	0.4412551727266179	0.46540100381193633	0.4610665742043428	0.5053426444767924	0.4991932259114532	0.09294072114791044	0.08944345861342685	0.015298042382992705	0.083782835501097	0.015168683889685397	0.0830743776672449
2.392877038500453	0.3856318899532875	0.3848650445445617	0.4242972885920063	0.4218198224320315	0.4448715679300695	0.4414716919448042	0.46561490386004956	0.46127883157613914	0.5055477081390464	0.49939705876502466	0.0928753785284342	0.0893806100460935	0.015175396790164442	0.0836119277027052	0.015047088737290437	0.08290498867243912
2.4072953263935135	0.38586172545225284	0.38509253671094484	0.4245195026671873	0.422040004037298	0.44508948776039553	0.4416877693583507	0.4658283729550567	0.46149066127862104	0.50575237023161	0.49960049196027373	0.09281025821510111	0.08931797522633202	0.015053689905604628	0.08344112159883821	0.014926424089736656	0.08273569992608998
2.4218004917242455	0.3860910764279325	0.38531954992560713	0.42474125706029836	0.42225973054334387	0.4453069620930708	0.44190340523112404	0.4660414113214229	0.46170206353445076	0.5059566308924868	0.49980352563747055	0.09274535944150063	0.0892555534177832	0.01493291509406447	0.08327041897149456	0.014806683371830331	0.08256651319859998
2.436393057972914	0.38631994326181085	0.3855460845619335	0.4249625520844218	0.42247900225764967	0.44552399120038005	0.44211859983158996	0.4662540191883112	0.46191303857095406	0.5061604902645164	0.5000061599416821	0.09268068144352312	0.08919334388629079	0.014813065760435506	0.08309982158880302	0.01468786004806688	0.08239743024617496
2.4510735517740176	0.38654832633984015	0.38577214099774854	0.4251833880571768	0.42269781949220386	0.44574057535920303	0.4423333534327789	0.46646619678954504	0.46212358662008385	0.5063639484953405	0.5002083950227363	0.09261622345935233	0.08913134589990056	0.01469413534949382	0.08292933120415569	0.014569947622538493	0.08222845281096625
2.46584250293529	0.38677622605240036	0.3859977196152782	0.4254037653006798	0.42291618256346586	0.4459567148509739	0.44254766631224746	0.466677944363571	0.46233370791838446	0.5065670057373655	0.5004102310351862	0.09255198472946836	0.08906955872885987	0.014576117345718842	0.08275894955659169	0.014452939638630369	0.08205958262075796
2.4807004444568266	0.38700364279426075	0.3862228208011107	0.42562368414150736	0.42313409179232747	0.4461724099616463	0.44276153875204116	0.4668892621534233	0.4625434027069533	0.5067696621477277	0.5006116681382747	0.09248796449664647	0.08900798164561481	0.014459005273312897	0.08258867837142247	0.01433682967896388	0.08189082138915182
2.4956479125503126	0.38723057696454116	0.3864474449461585	0.425843144910659	0.42335154750407694	0.44638766098165733	0.4429749710386584	0.4671001504066866	0.4627526712314066	0.5069719178882578	0.5008127064958999	0.09242416200595412	0.08894661392481054	0.014342792695835271	0.08241851935932232	0.014221611365270448	0.08172217081590816
2.510685446658382	0.3874570289666732	0.3866715924456198	0.42606214794351926	0.42356855002836075	0.4466024682058869	0.44318796346301415	0.4673106093754595	0.4629615137418423	0.5071737731254454	0.5010133462765792	0.0923605765047505	0.08888545484329034	0.01422747321614537	0.08224847421706727	0.014107278358153508	0.08155363258681803
2.5258135894740787	0.387682999208362	0.3868952636989405	0.4262806935798206	0.4237850996991467	0.4468168319336256	0.4434005163204029	0.46752063931631904	0.46316993049280425	0.5073752280304041	0.5012135876534145	0.09229720724268639	0.08882450368009481	0.014113040476313898	0.08207854462759201	0.013993824357001472	0.08138520837361796
2.54103288696045	0.3879084881015478	0.3871184591097762	0.4264987821636064	0.42400119685468846	0.44703075246853513	0.44361262991046285	0.46773024049028394	0.4633779217432468	0.5075762827788358	0.5014134308040575	0.09223405347170081	0.08876375971645807	0.013999488157271145	0.08190873225939299	0.013881243099765683	0.08121689983413205
2.556343888370238	0.38813349606236763	0.3873411790859551	0.426716414043194	0.42421684183748715	0.44724423011861214	0.44382430453713917	0.4679394131627797	0.4635854877564989	0.5077769375509962	0.5016128759106752	0.09217111444602226	0.08870322223581015	0.013886809978842507	0.08173903876748057	0.01376952836283074	0.08104870861238567
2.571747146265715	0.3883580235111179	0.3875634240394394	0.42693358957113814	0.4244320349942561	0.447457265196154	0.44403554050864824	0.4681481576036017	0.4637926288002279	0.5079771925316602	0.5018119231599142	0.09210838942216328	0.08864289052377157	0.013774999699503354	0.08156946579282476	0.013658673960929235	0.08088063633880438
2.5872432165386163	0.38858207087221647	0.3877851943862888	0.4271503091041938	0.42464677667588413	0.44766985801772013	0.444246338137443	0.46835647408687997	0.46399934514640606	0.5081770479100866	0.5020105727428678	0.0920458776589222	0.08858276386815563	0.013664051116165865	0.08140001496245475	0.01354867374686819	0.08071268463010028
2.602832658430207	0.38880563857416467	0.388006490546623	0.42736657300328024	0.4248610672373995	0.44788200890409763	0.4444566977401756	0.4685643628910443	0.4642056370712735	0.508376503879984	0.5022088248550404	0.09198357841738071	0.0885228415589641	0.013553958064145277	0.08123068788985677	0.013439521611417149	0.08054485508903042
2.6185160345514573	0.38902872704951064	0.38822731294458446	0.42758238163344453	0.42507490703793366	0.4480937181802652	0.4446666196376624	0.4687718242987884	0.46441150485530386	0.5085755606394761	0.5024066796963138	0.09192149096090119	0.08846312288838706	0.013444714416900538	0.08106148617478937	0.013331211483171401	0.08037714930505047
2.6342939109033563	0.3892513367348118	0.38844766200830183	0.4277977353638259	0.42528829644068583	0.44830498617535713	0.4448761041548491	0.46897885859703453	0.464616948783169	0.5087742183910677	0.5026041374709128	0.09185961455512423	0.0884036071507989	0.013336314085929502	0.08089241140345393	0.013223737328372565	0.08020956885408737
2.6501668568973313	0.3894734680705976	0.38866753816985344	0.42801263456761923	0.42550123581288724	0.44851581322262923	0.44508515162077517	0.46918546607689915	0.46482196914370566	0.5089724773416102	0.5028011983873719	0.09179794846796853	0.08834429364276068	0.01322875102054688	0.08072346514830997	0.013117093150762926	0.08004211529856775
2.666135445375801	0.3896951215013327	0.3888869418652304	0.42822707962203915	0.42571372552576514	0.4487261996594206	0.4452937623685392	0.46939164703365766	0.4650265662298785	0.5091703377022677	0.5029978626585005	0.09173649196962883	0.0882851816630137	0.013122019207756352	0.08055464896831666	0.01301127299139182	0.079874790187489
2.6822002526328483	0.3899162974753811	0.3891058735343002	0.428441070908285	0.42592576595450826	0.4489361458271219	0.4455019367352632	0.4695974017667098	0.46523074033874756	0.5093677996884832	0.5031941305013503	0.0916752443325725	0.08822627051248048	0.013016112672159963	0.08038596440930235	0.012906270928494834	0.07970759505644764
2.6983618584350144	0.39013699644496835	0.389324333620771	0.42865460881150497	0.42613735747823117	0.4491456520711381	0.44570967506205855	0.4698027305795443	0.46543449177143303	0.5095648635199446	0.5033900021371804	0.09161420483153665	0.08816755949426118	0.012911025475643712	0.0802174130033535	0.012802081077300187	0.07954053142785256
2.71462084604223	0.3903572188661466	0.3895423225721557	0.428867693720761	0.42634850047993916	0.44935471874085425	0.445916977693991	0.470007633779706	0.4656378208330814	0.5097615294205513	0.5035854777914253	0.09155337274352886	0.08810904791363296	0.0128067517173438	0.08004899626938311	0.01269869758991149	0.0793736008108823
2.730977802228858	0.3905769651987572	0.3897598408397355	0.42908032602899365	0.4265591953464938	0.4495633461896012	0.446123844980047	0.4702121116787606	0.4658407278328312	0.5099577976183808	0.5037805576936607	0.09149274734782271	0.0880507350780461	0.012703285533426367	0.07988071571301703	0.012596114655108792	0.07920680470155617
2.747433317304874	0.3907962359063956	0.38997688887852494	0.429292506132987	0.42676944246857773	0.44977153477462023	0.4463302772730983	0.47041616459226027	0.4660432130837797	0.5101536683456546	0.5039752420775706	0.09143232792595532	0.08799262029712439	0.012600621096924058	0.07971257282660815	0.012494326498169173	0.07904014458257791
2.763987985137163	0.3910150314563752	0.3901934671472358	0.4295042344333335	0.42697924224066064	0.4499792848570293	0.44653627492986825	0.47061979283971006	0.4662452769029472	0.510349141838706	0.504169531180914	0.09137211376172588	0.08793470288265735	0.01249875261760991	0.07954456908952068	0.01239332738076726	0.07887362192388991
2.780642403170963	0.3912333523196921	0.3904095761082428	0.4297155113344004	0.42718859506096457	0.45018659680178885	0.4467418383108985	0.4708229967445347	0.46644691961124685	0.5105442183379464	0.5043634252454927	0.09131210414119324	0.08787698214860605	0.012397674341778853	0.0793767059679169	0.012293111600790496	0.078707238182389
2.797397172451417	0.391451198970989	0.3906252162275475	0.4299263372442941	0.42739750133142995	0.45039347097766724	0.4469469677805147	0.47102577663404344	0.4666481415334478	0.5107388980878321	0.5045569245171178	0.09125229835267144	0.08781945741109252	0.012297380552146464	0.0792089849149562	0.012193673492136625	0.07854099480188381
2.8142528976452668	0.3916685718885209	0.39084038797474385	0.4301367125748267	0.42760596145768115	0.45059990775720754	0.4471516637067921	0.47122813283939835	0.46684894299814444	0.5109331813368326	0.5047500292455773	0.09119269568673	0.08776212798840405	0.012197865567628696	0.07904140737082344	0.012095007424600013	0.07837489321342161
2.831210187062679	0.39188547155411885	0.3910550918229836	0.4303466377414811	0.42781397584899333	0.4508059075166931	0.4473559264615237	0.4714300656955789	0.46704932433772156	0.5111270683373962	0.5049427396846042	0.09113329543618838	0.08770499320098488	0.012099123743199769	0.07887397476272895	0.011997107803679796	0.07820893483520308
2.848269652679189	0.39210189845315657	0.39126932824894145	0.4305561131633777	0.4280215449182575	0.4510114706361141	0.44755975642018486	0.47163157554135077	0.4672492858883222	0.5113205593459189	0.505135056091843	0.0910740968961156	0.08764805237143869	0.012001149469764272	0.07870668850534912	0.011899969070450211	0.07804312107279543
2.865431910157798	0.39231785307451417	0.39148309773278056	0.4307651392632403	0.42822866908194884	0.45121659749913534	0.4477631539619025	0.4718326627192313	0.46744882798981474	0.5115136546227115	0.5053269787288187	0.0910150993638254	0.08759130482452092	0.011903937173906698	0.07853955000017265	0.011803585701365193	0.0778774533189619
2.882697578871184	0.3925333359105447	0.39169640075811857	0.4309737164673621	0.4284353487600909	0.4514212884930603	0.4479661194694198	0.47203332757545685	0.46764795098575956	0.5117063544319672	0.5055185078609036	0.09095630213887435	0.08753474988714079	0.011807481317793744	0.0783725606360548	0.011707952208093175	0.07771193295377543
2.900067281924058	0.3927483474570393	0.3919092378119937	0.4311818452055729	0.4286415843762247	0.4516255440088006	0.4481686533290646	0.47223357045995096	0.46784665522337765	0.5118986590417293	0.5057096437572863	0.0908977045230597	0.08747838688835502	0.01171177639901444	0.07820572178935947	0.011613063137403401	0.07754656134491711
2.9175416461756507	0.3929628882131932	0.39212160938483065	0.43138952591120516	0.42884737635737435	0.4518293644408417	0.44837075593071674	0.4724333917262907	0.4680449410535173	0.5120905687238598	0.5059003866909398	0.09083930582041533	0.08742221515936655	0.011616816950406061	0.07803903482383134	0.011518913070936776	0.0773813398473635
2.9351213022623317	0.39317695868157143	0.39233351597040644	0.43159675902106126	0.42905272513401416	0.4520327501872111	0.44857242766777417	0.47263279173167383	0.468242808830622	0.512282083754007	0.5060907369385889	0.09078110533720696	0.08736623403352198	0.01152259753983742	0.07787250109049637	0.011425496625093956	0.07721626980377039
2.952806884620376	0.39339055936807577	0.3925449580658179	0.43180354497538026	0.42925763114003634	0.452235701649444	0.4487736689371229	0.47283177083688827	0.46844025891269897	0.5124732044115741	0.5062806947806795	0.09072310238193343	0.08731044284630803	0.011429112770089844	0.0777061219279318	0.01133280845086837	0.07705135254450113
2.970599031508854	0.39360369078191	0.3927559361714476	0.43200988421780506	0.42946209481271824	0.4524382192325524	0.4489744801391026	0.47303032940627804	0.4686372916612857	0.5126639309796872	0.5064702605013474	0.09066529626531958	0.0872548409353469	0.011336357278729281	0.07753989866249356	0.011240843233611741	0.07688658938724302
2.9884983850326714	0.3938163534355473	0.39296645079093107	0.43221577719534965	0.42966611659269016	0.45264030334499256	0.44917486167747483	0.4732284678077122	0.46883390744142034	0.5128542637451644	0.5066594343883867	0.09060768630031513	0.08719942764039673	0.011244325737850502	0.07737383260790409	0.011149595692991454	0.07672198163776045
3.006505591165733	0.3940285478446962	0.3931765024311233	0.4324212243583671	0.42986969692390253	0.45284195439863134	0.44937481395939294	0.4734261864125531	0.4690301066216081	0.5130442029984839	0.5068482167332183	0.09055027180209056	0.08714420230334546	0.011153012853997168	0.0772079250657356	0.011059060582740088	0.07655753058948278
3.0246212997742656	0.39424027452826865	0.3933860916020663	0.4326262261605166	0.43007283625359416	0.45304317280871664	0.44957433739536734	0.4736234855956236	0.46922588957379074	0.5132337490337535	0.5070366078308594	0.09049305208803318	0.08708916426820949	0.01106241336797531	0.07704217732549523	0.01096923269048311	0.07639323752349014
3.0428461646402667	0.3944515340083456	0.3935952188169566	0.43283078305873196	0.43027553503226074	0.453243958993844	0.4497734323992361	0.4738203657351773	0.46942125667331525	0.5134229021486788	0.5072246079798927	0.09043602647774515	0.08703431288112916	0.01097252205459931	0.07687659066399988	0.010880106837671377	0.07622910370913871
3.0611808434850984	0.3946623268101451	0.3938038845921122	0.43303489551318813	0.4304777937136219	0.4534443133759236	0.44997209938813326	0.4740168272128648	0.46961620829890205	0.5136116626445331	0.5074122174824356	0.09037919429303991	0.0869796474903669	0.010883333722667032	0.07671116634632824	0.010791677879318229	0.07606513040356333
3.079625997993227	0.39487265346198996	0.39401208944694094	0.4332385639872716	0.4306796127545911	0.4536442363801523	0.45017033878245644	0.4742128704137048	0.4698107448326144	0.5138000308261257	0.5075994366441098	0.09032255485793686	0.08692516744630155	0.01079484321474844	0.07654590562562191	0.010703940703869819	0.07590131885184803
3.0981822938360946	0.39508251449527426	0.394219833903908	0.4334417889475469	0.43088099261524304	0.45384372843497905	0.4503681510058366	0.4744084957260516	0.4700048666598276	0.5139880070017726	0.5077862657740101	0.09026610749866043	0.08687087210142781	0.010707045406924465	0.07638080974258799	0.010616890233048792	0.07573767028723921
3.116850400696155	0.39529191044443224	0.3944271184885036	0.4336445708637255	0.43108193375878273	0.4540427899720745	0.45056553648510617	0.4746037035415638	0.4701985741691978	0.5141755914832644	0.5079727051846754	0.09020985154363415	0.08681676081035129	0.010619935208772802	0.07621587992630907	0.01053052142171751	0.07557418593120246
3.135630992291033	0.3955008418469055	0.3946339437292121	0.43384691020863464	0.4312824366515144	0.45424142142630125	0.45076249565027	0.47479849425517484	0.4703918677526321	0.5143627845858373	0.5081587551920574	0.09015378632347913	0.08676283292978586	0.010533507563101452	0.07605111739394488	0.010444829257655996	0.07541086699333732
3.1545247463978408	0.3957093092431114	0.3948403101574795	0.43404880745818686	0.4314825017628106	0.45443962323568093	0.45095902893447204	0.47499286826506154	0.4705847478052571	0.5145495866281427	0.5083444161154916	0.0900979111710079	0.08670908781854851	0.01044775744580484	0.07588652335064694	0.010359808761426947	0.07524771467140567
3.1735323448776414	0.39591731317641143	0.3950462183076828	0.434250263091347	0.4316821295650815	0.45463739584136464	0.4511551367739672	0.475186825972613	0.4707772147253896	0.514735997932216	0.5085296882776664	0.09004222542122314	0.0866555248375573	0.010362679865746571	0.07572209899014126	0.010275454986247823	0.0750847301517723
3.192654473700048	0.3961248541930793	0.39525166871709805	0.4344512775901035	0.43188132053374384	0.45483473968760285	0.45135081960808954	0.4753803677824016	0.47096926891450563	0.5149220188234485	0.5087145720045941	0.08998672841131203	0.08660214334982726	0.010278269864516076	0.07555784549420252	0.010191763017763478	0.07492191460892172
3.211891822967991	0.39633193284227	0.3954566619258692	0.4346518514394359	0.43208007514719066	0.45503165522171296	0.45154607787922263	0.4755734941021521	0.47116091077721134	0.5151076496305559	0.5088990676255813	0.08993141948064522	0.08654894272046769	0.01019452251630426	0.0753937640328246	0.01010872797393958	0.07475926920594134
3.2312450869426166	0.3965385496759879	0.39566119847697806	0.4348519851272857	0.43227839388676115	0.45522814289405067	0.4517409120327695	0.4757662053427106	0.4713521407212124	0.5152928906855497	0.5090831754731989	0.08987629797076767	0.086495922316677	0.010111432927782715	0.07522985576484587	0.010026345004858328	0.07459679509430828
3.2507149640683446	0.3967447052490568	0.3958652789162129	0.4350516791445251	0.4324762772367102	0.45542420315798016	0.4519353225171221	0.475958501918017	0.47154295915728456	0.5154777423237076	0.5092668958832538	0.08982136322540131	0.08644308150773995	0.010028996237874566	0.07506612183733807	0.00994460929258345	0.07443449341410258
3.2703021569980693	0.3969504001190883	0.39606890379213755	0.43525093398492715	0.43267372568417906	0.45561983646984233	0.45212930978363225	0.4761503842450729	0.47173336649924397	0.5156622048835438	0.5094502291947581	0.08976661459043585	0.08639041966502241	0.009947207617599929	0.07490256338583379	0.009863516050989674	0.07427236529404979
3.2900073726185273	0.3971556348464509	0.39627207365606165	0.435449750145135	0.4328707397191642	0.4558150432889268	0.4523228742865817	0.47634185274391283	0.4719233631639179	0.5158462787067796	0.5096331757499022	0.08971205141392763	0.08633793616197016	0.009866062269955123	0.07473918153469583	0.009783060525622389	0.0741104118516347
3.3098313220758016	0.39736040999424044	0.3964747890620103	0.4356481281246336	0.43306731983448893	0.45600982407744123	0.45251601648315326	0.47653290783757574	0.4721129495711165	0.5160299641383156	0.5098157358940241	0.08965767304609414	0.08628563037410454	0.00978555542969417	0.07457597739667676	0.009703237993482716	0.07394863419293074
3.329774720800988	0.3975647261282489	0.39667705056669317	0.4358460684257177	0.43326346652577324	0.45620417930048157	0.45270873683340024	0.47672354995207394	0.472302126143601	0.5162132615262008	0.5099979099755813	0.08960347883931163	0.08623350167901497	0.009705682363206236	0.07441295207343046	0.009624043762912038	0.0737870334128985
3.349838288536016	0.39776858381693453	0.39687885872947626	0.43604357155346457	0.4334591802914052	0.45639810942600395	0.4529010358002187	0.4769137795163655	0.47249089330705807	0.5163961712216056	0.5101796983461229	0.08954946814810859	0.08618154945635928	0.00962643836833621	0.07425010665537002	0.009545473173414365	0.0736256105953288
3.370022749359618	0.39797198363139175	0.39708021411235006	0.4362406380157026	0.4336544616325098	0.45659161492479394	0.45309291384931727	0.4771035969623243	0.47267925149006834	0.5165786935787918	0.5103611013602596	0.08949564032916436	0.08612977308785896	0.00954781877422306	0.07408744222162511	0.00946752159551778	0.07346436681299906
3.390328831713469	0.3981749261453217	0.3972811172799019	0.43643726832298313	0.43384931105292224	0.4567846962704387	0.45328437144918976	0.4772930027247115	0.47286720112407926	0.516760828955085	0.510542119375637	0.08944199474130318	0.08607817195729343	0.009469818941152397	0.07392495984048253	0.009390184430552395	0.07330330312750277
3.4107572684284713	0.3983774119350022	0.39748156879928526	0.4366334629885517	0.43404372905915806	0.456977353939298	0.4534754090710842	0.47748199724114676	0.4730547426433765	0.5169425777108458	0.5107227527529061	0.08938853074548878	0.08602674545049761	0.009392434260355742	0.07376266056883196	0.009313457110570411	0.07314242058964737
3.431308796751202	0.3985794415792581	0.39768156924019116	0.4368292225283177	0.4342377161603843	0.457169588410474	0.4536660271889774	0.47767058095208004	0.4732418764850545	0.5171239402094419	0.5109030018556963	0.08933524770482448	0.08597549295535582	0.009315660153884409	0.07360054545289074	0.009237335098140065	0.07298172023932636
3.4519841583705158	0.3987810156594328	0.39788111917481905	0.43702454746082686	0.4344312728683908	0.4573614001657852	0.4538562262795436	0.47785875430076247	0.47342860308898965	0.5173049168172188	0.5110828670505864	0.08928214498454384	0.08592441386180136	0.009239492074456734	0.07343861552779174	0.00916181388617332	0.07282120310541984
3.47278409944432	0.39898213475935795	0.3980802191778473	0.43721943830723214	0.43462439969756195	0.45755278968973556	0.45404600682212837	0.4780465177332187	0.4736149228978117	0.5174855079034737	0.511262348707078	0.08922922195200957	0.08587350756181018	0.009163925505230708	0.07327687181775389	0.009086888997789089	0.07266087020616396
3.4937093706264992	0.39918279946532526	0.3982788698264057	0.43741389559126526	0.4348170971648492	0.45774375746948764	0.4542353692987189	0.4782338716982188	0.47380083635687503	0.5176657138404268	0.5114414471975667	0.08917647797670844	0.0858227734493942	0.00908895595974002	0.0731153153363806	0.009012555986169346	0.07250072254900886
3.514760727094002	0.39938301036605783	0.39847707170004565	0.4376079198392084	0.43500936578974153	0.45793430399483454	0.45442431419391777	0.47842081664724967	0.4739863439142324	0.5178455350031929	0.5116201628973158	0.089123912430246	0.0857722109206025	0.009014578981645371	0.07295394708640401	0.008938810434361955	0.07234076113080334
3.535938928574102	0.39958276805268056	0.39867482538071225	0.4378015115798659	0.43520120609423896	0.45812442975817086	0.4546128419949136	0.478607353034488	0.4741714460206061	0.5180249717697548	0.5117984961844282	0.08907152468634376	0.08572181937351252	0.008940790144610133	0.07279276805972756	0.008865647955143885	0.0721809869377239
3.557244739371806	0.3997820731186928	0.39887213145271655	0.43799467134453696	0.43539261860282347	0.45831413525446557	0.4548009531914549	0.47879348131677213	0.47435614312936114	0.5182040245209361	0.5119764474398188	0.08901931412083292	0.08567159820822852	0.008867585052156457	0.07263177923785236	0.008793064190854238	0.07202140094540255
3.578678928397448	0.3999809261599391	0.3990689905027066	0.43818739966698694	0.4355836038424326	0.45850342098123464	0.454988648275821	0.4789792019535746	0.4745404356964782	0.5183826936403724	0.5121540170471888	0.08896728011165075	0.0856215468268768	0.008794959337491193	0.07247098159169241	0.00872105481324148	0.07186200411889843
3.600242269194432	0.4001793277745817	0.39926540311964004	0.43837969708341984	0.43577416234243055	0.4586922874385133	0.45517592774279625	0.4791645154069751	0.4747243241805246	0.5185609795144864	0.5123312053929968	0.08891542203883765	0.0855716646335995	0.008722908663333584	0.07231037608156043	0.008649615523330212	0.07170279741315255
3.6219355399671502	0.4003772785630726	0.39946136989475667	0.4385715641324514	0.4359642946345828	0.4588807351288285	0.45536279208964264	0.4793494221416328	0.47490780904263014	0.5187388825324593	0.5125080128664343	0.08886373928452934	0.08552195103455207	0.008651428721751842	0.07214996365729576	0.008578742051172483	0.071543781772192
3.643759523609069	0.40057477912812506	0.39965689142154975	0.43876300135508134	0.4361540012530269	0.4590687645571716	0.45554924181607076	0.4795339226247597	0.4750908907464582	0.518916403086204	0.5126844398593968	0.08881223123295467	0.08547240543790038	0.008580515234038799	0.0719897452584064	0.008508430155801605	0.07138495813009627
3.6657150077309777	0.40077183007468653	0.3998519682957403	0.4389540092946656	0.4363432827342468	0.45925637623097176	0.45573527742421627	0.479718017326093	0.4752735697581794	0.5190935415703394	0.5128604867664591	0.08876089727043031	0.08542302725381254	0.008510163950512961	0.07182972181395542	0.008438675625033198	0.07122632741074142
3.6878027846894206	0.40096843200991106	0.4000466011152483	0.4391445884968902	0.4365321396170458	0.45944357066006847	0.4559208994186106	0.47990170671786925	0.47545584654644557	0.5192702983821627	0.5130361539848476	0.08870973678535658	0.08537381589445717	0.00844037065040304	0.07166989424288772	0.008369474275285782	0.07106789052757279
3.710023651615288	0.4011645855431321	0.4002407904801661	0.4393347395097443	0.43672057244251905	0.4596303483566857	0.4561061083061558	0.48008499127479776	0.47563772158236234	0.5194466739216239	0.5132114419144147	0.0886587491682124	0.08532477077399853	0.008371131141643673	0.07151026345384537	0.008300821951433335	0.0709096483839744
3.732378410442586	0.4013602912858351	0.4004345369927322	0.4395244628834922	0.4369085817540285	0.45981670983540435	0.45629090459609717	0.4802678714740322	0.47581919533946404	0.5196226685912989	0.5133863509576128	0.08860793381154966	0.08527589130859115	0.008302441260735094	0.07135083034516754	0.008232714526661411	0.07075160187315532
3.7548678679373717	0.4015555498516305	0.40062784125730344	0.43971375917064864	0.43709616809717516	0.4600026556131358	0.45647528879999744	0.48045034779514745	0.47600026829368636	0.5197982827963638	0.5135608815194679	0.08855729010999112	0.08522717691637596	0.008234296872617008	0.07119159580533108	0.008165147902312597	0.07059375187839123
3.777492835726878	0.40175036185622726	0.400820703880329	0.43990262892595083	0.4372833320197733	0.46018818620909707	0.456659261431711	0.4806324207201102	0.4761809409233417	0.5199735169445681	0.5137350340075536	0.08850681746022235	0.08517862701747729	0.008166693870473196	0.07103256071272313	0.008098118007744404	0.07043609927310968
3.8002541303288	0.401944727917406	0.40101312547032386	0.4400910727063331	0.4374700740718244	0.46037330214478295	0.45684282300735785	0.48081409073325543	0.4763612137090915	0.52014837144621	0.5139088088319665	0.08845651526098999	0.085130241033995	0.008099628175562756	0.07087372593551322	0.008031620800116102	0.07027864492060587
3.823152573180761	0.40213864865499216	0.40120510663784253	0.4402790910709001	0.4376563948054918	0.4605580039439404	0.4570259740452971	0.4809953583212585	0.47654108713392257	0.5203228467141092	0.5140822064052994	0.08840638291309438	0.08508201839000251	0.008033095737113527	0.07071509233212225	0.0079656522642928	0.07012138967427006
3.8461889906699622	0.4023321246908303	0.40139664799545277	0.44046668458090127	0.4378422947750735	0.46074229213254375	0.45720871506610195	0.48117622397311133	0.47672056168311977	0.520496943163583	0.5142552271426161	0.08835641981938781	0.08503395851154179	0.007967092532132014	0.07055666075102351	0.00790020841265715	0.06996433437772964
3.8693642141629967	0.4025251566487578	0.4015877501577098	0.4406538537997052	0.4380277745369782	0.4609261672387671	0.4573910465925334	0.4813566881800953	0.4768996378442413	0.5206706612124192	0.5144278714614269	0.08830662538476669	0.084986060826617	0.007901614565252402	0.07039843203097007	0.00783528528499744	0.06980747986514757
3.892679080035866	0.4027177451545783	0.4017784137411306	0.4408405992927736	0.43821283464969873	0.46110962979296116	0.457572969149517	0.4815367514357562	0.47707831610709417	0.520844001280852	0.5146001397816626	0.08825699901616724	0.08493832476519327	0.007836657868597996	0.07024040700088108	0.007770878948312188	0.06965082696065394
3.9161344297041563	0.4029098908360362	0.40196863936416805	0.4410269216276354	0.4383974756737871	0.46129268032762577	0.45775448326411455	0.481716414235879	0.4772565969637079	0.5210169637915358	0.5147720325256501	0.08820754012256286	0.08489074975918898	0.007772218501594708	0.07008258647992704	0.007706985496653829	0.06949437647880075
3.9397311096534064	0.4031015943227912	0.4021584276471856	0.4412128213738626	0.4385816981718292	0.4614753193773857	0.4579355894655016	0.4818956770784632	0.47743448090830964	0.521189549169521	0.5149435501180866	0.08815824811495707	0.08484333524247174	0.007708292550839602	0.06992497127767194	0.007643601051016802	0.06933812922467553
3.963469971469652	0.4032928562463926	0.40234777921243176	0.4413982991030437	0.4387655027084197	0.4616575474789651	0.45811628828494105	0.4820745404636966	0.47761196843729975	0.5213617578422287	0.515114692986016	0.08810912240637908	0.0847960806508547	0.007644876129949907	0.06976756219400215	0.00758072175914748	0.06918208599374509
3.987351871870168	0.40348367724025375	0.40253669468401515	0.4415833553887596	0.43894888985013764	0.46183936517116275	0.45829658025575903	0.4822530048939315	0.47778906004922744	0.5215335902394257	0.5152854615588034	0.08806016241187954	0.08474898542209171	0.007581965379397815	0.06961036001948173	0.007518343795400284	0.0690262475719976
4.01137767273438	0.4036740579396268	0.4027251746878794	0.4417679908065584	0.43913186016552125	0.4620207729948278	0.4584764659133197	0.4824310708736594	0.477965756244765	0.5217050467932003	0.5154558562681111	0.08801136754852411	0.08470204899587094	0.007519556466366595	0.06945336553501136	0.007456463360611565	0.06887061473607048
4.035548241134971	0.40386399898157815	0.4029132198517784	0.44195220593393053	0.43931441422504364	0.4622017714928337	0.45865594579500185	0.48260873890948675	0.47814205752668465	0.5218761279379375	0.5156258775478744	0.08796273723539068	0.08465527081381212	0.007457645584585393	0.06929657951202728	0.00739507668192374	0.06871518825323619
4.059864449369175	0.40405350100496307	0.4031008308052515	0.44213600135028436	0.43949655260108816	0.46238236121005516	0.45883502044017316	0.4827860095101095	0.4783179643998337	0.5220468341102943	0.5157955258342763	0.08791427089356102	0.08460865031946141	0.007396228954192452	0.0691400027127429	0.007334180012630753	0.06855996888147331
4.08432717499025	0.404242564650401	0.4032880081795988	0.4423193776369213	0.43967827586792413	0.46256254269334257	0.45901369039016743	0.4829628831862909	0.47849347737111	0.5222171657491766	0.5159648015657252	0.08786596794612124	0.08456218695828535	0.007335302821564582	0.06898363588999246	0.007273769632039517	0.06840495736942387
4.108937300839158	0.40443119056025095	0.40347475260785703	0.4425023353770121	0.439859584601683	0.46274231649149905	0.459191956188259	0.4831393604508344	0.47866859694943814	0.5223871232957136	0.5161337051828293	0.08781782781814987	0.0845158801776664	0.007274863459199921	0.06882747978734471	0.007213841845320701	0.06825015445662075
4.133695715076422	0.40461937937858766	0.40366106472477525	0.4426848751555725	0.44004047938033425	0.462921683155255	0.4593698183796402	0.48331544181856256	0.4788433236457466	0.5225567071932349	0.5163022371283735	0.08776984993671895	0.08446972942689991	0.007214907165513651	0.06867153513907454	0.007154392983352409	0.0680955608734024
4.15860331121418	0.40480713175117633	0.4038469451667909	0.4428669975594388	0.4402209607836611	0.4631006432372448	0.45954727751139646	0.483491127806291	0.47901765797294266	0.5227259178872461	0.5164703978472963	0.08772203373088512	0.08442373415718789	0.007155430264747409	0.06851580267053237	0.007095419402572745	0.06794117734102656
4.183660988148428	0.4049944483254494	0.4040323945720057	0.4430487031772444	0.4404010293932376	0.46327919729198386	0.4597243341324837	0.4836664189328054	0.47919160044588927	0.5228947558254052	0.5166381877866648	0.0876743786316861	0.08437789382163303	0.007096429106780988	0.06836028309780318	0.007036917484871452	0.06778700457196862
4.208869650191461	0.4051813297504817	0.40421741358016144	0.44322999259939616	0.44058068579240434	0.463457345875843	0.4599009887937048	0.4838413157188384	0.47936515158138154	0.5230632214574997	0.516805607395653	0.08762688407213587	0.0843322078752358	0.007037900066968916	0.06820497712784857	0.006978883637343003	0.06763304326931063
4.2342302071045115	0.40536777667696766	0.4044020028326175	0.44341086641805033	0.44075993056624585	0.4636350895470265	0.4600772420476846	0.48401581868704524	0.4795383118981245	0.5232313152354215	0.5169726571255171	0.08757954948721877	0.08428667577488975	0.0069798395460640705	0.0680498854589473	0.006921314292227976	0.0674792941273239
4.259743574130585	0.4055537897571969	0.40458616297232636	0.4435913252270901	0.4409387643015668	0.46381242886554885	0.4602530944488485	0.48418992836198094	0.47971108191670797	0.5233990376131458	0.5171393374295731	0.08753237431388382	0.08424129697937366	0.006922243969979647	0.06789500878018373	0.006864205906753185	0.06732575783169636
4.285410672027485	0.40573936964503093	0.4047698946438104	0.4437713696221011	0.4411171875868683	0.46398936439321004	0.4604285465533992	0.48436364527007664	0.4798834621595851	0.5235663890467059	0.5173056487631734	0.08748535799104093	0.08419607094935154	0.006865109789696788	0.06774034777185989	0.006807554962968254	0.06717243505912052
4.311232427101037	0.4059245169958797	0.4049531984931397	0.44395100020034906	0.44129520101232667	0.4641658966935743	0.46060359891929326	0.4845369699396174	0.4800554531510485	0.5237333699941713	0.5174715915836846	0.087438499959556	0.08415099714736132	0.006808433481106491	0.0675859031054955	0.0067513579675928526	0.06701932647749231
4.337209771238533	0.4061092324666788	0.40513607516790756	0.4441302175607566	0.44147280516976894	0.4643420263319454	0.4607782521062185	0.4847099029007186	0.4802270554172084	0.5238999809156247	0.5176371663504639	0.08739179966224439	0.0841060750378163	0.006752211544846176	0.0674316754437001	0.006695611451865702	0.06686643274598225
4.363343641942354	0.40629351671586583	0.4053185253172087	0.4443090223038804	0.4416500006526508	0.46451775387534533	0.4609525066755706	0.48488244468530295	0.48039826948596903	0.5240662222731386	0.517802373524837	0.08734525654386618	0.08406130408699607	0.006696440506180679	0.06727766544055669	0.006640311971446877	0.0667137545152201
4.389634982363801	0.406477370403358	0.4055005495916161	0.44448741503188877	0.44182678805603454	0.46469307989249076	0.4611263631904327	0.4850545958270786	0.4805690958870074	0.5242320945307536	0.5179672135700755	0.08729887005112122	0.08401668376304339	0.006641116914840595	0.06712387374149387	0.006585456106222409	0.06656129242719544
4.416084741337141	0.40666079419052914	0.4056821486431587	0.4446653963485384	0.44200316797656575	0.4648680049537715	0.4612998222155504	0.48522635686151616	0.48073953515174933	0.5243975981544549	0.5181316869513743	0.08725263963264435	0.08397221353595784	0.006586237344849977	0.06697030098303003	0.00653104046018349	0.06640904711532869
4.442693873413836	0.40684378874018673	0.40586332312529844	0.44484296685915264	0.44217914101245154	0.46504252963122555	0.46147288431731187	0.4853977283258258	0.4809095878133486	0.5245627336121501	0.51829579413583	0.08720656473899858	0.08392789287759263	0.006531798394448174	0.06681694779344127	0.006477061661277261	0.06625701920459903
4.469463338897009	0.4070263547165504	0.4060440736929088	0.4450201271705987	0.44235470776343877	0.465216654498521	0.4616455500637238	0.48556871075893643	0.48107925440666427	0.524727501373648	0.5184595355924179	0.08716064482267294	0.08388372126164784	0.00647779668589088	0.0666638147925056	0.0064235163612682555	0.06610520931147335
4.49639410387609	0.40720849278522897	0.40622440100225204	0.4451968778912663	0.44252986883079143	0.46539038013093	0.4618178200243913	0.4857393047014728	0.48124853546823887	0.524891901910635	0.5186229117919707	0.08711487933807438	0.08383969816366653	0.006424228865304471	0.06651090259127557	0.006370401235580303	0.06595361804409094
4.523487140261684	0.40739020361319794	0.40640430571095737	0.4453732196310445	0.44270462481726897	0.465563707105309	0.46198969477049406	0.4859095106957326	0.48141743153627675	0.525055935696654	0.5187859232071568	0.08706926774152302	0.08379582306103045	0.006371091602586532	0.06635821179273194	0.0063177129831863965	0.06580224600223517
4.550743425820648	0.40757148786877834	0.4065837884779991	0.44554915300130116	0.44287897632710516	0.4657366360000764	0.46216117487476704	0.4860793292856661	0.4815859431506216	0.5252196032070823	0.5189485703124576	0.0870238094912471	0.0837520954329514	0.006318381591229993	0.06620574299145687	0.006265448326436385	0.06565109377750389
4.578163944211368	0.40775234622161444	0.40676284996367507	0.4457246786148604	0.4430529239659857	0.4659091673951913	0.46233226091147667	0.4862487610168543	0.48175407085273636	0.5253829049191098	0.5191108535841473	0.08697850404737958	0.08370851476047178	0.006266095548181028	0.06605349677354866	0.006213604010927298	0.06550016195309638
4.605749685019276	0.4079327793426519	0.4069414908295851	0.445899797085981	0.44322646834102736	0.46608130187213037	0.4625029534564012	0.4864178064364862	0.4819218151856802	0.5255458413117172	0.5192727735002702	0.0869333508719501	0.08366508052645455	0.006214230213684502	0.06590147371690591	0.0061621768053718995	0.06534945110414014
4.633501643792551	0.40811278790411626	0.40711971173860934	0.44607450903033496	0.4433996100607568	0.4662530400138681	0.46267325308680807	0.4865864660933384	0.48208917669408863	0.5257084128656551	0.5194343305406202	0.08688834942888189	0.08362179221558069	0.00616278235120582	0.06574967439148338	0.006111163501426375	0.06519896179756302
4.6614208220780515	0.40829237257949197	0.40729751335488745	0.4462488150649876	0.44357234973508874	0.4664243824048553	0.4628431603814337	0.48675474053775375	0.4822561559241513	0.5258706200634219	0.5195955251867185	0.08684349918398371	0.08357864931434401	0.006111748747221313	0.06559809935900773	0.006060560913613955	0.06504869459240581
4.689508227457455	0.40847153404350034	0.4074748963437971	0.446422715808374	0.44374468797530603	0.4665953296309972	0.4630126759204626	0.48692263032161964	0.4824227534235918	0.5260324633892433	0.5197563579217948	0.08679879960494812	0.0835356513110453	0.006061126211088563	0.0654467491729065	0.006010365879109969	0.06489865003948125
4.717764873583629	0.40865027297207895	0.4076518613719329	0.4465962118802797	0.4439166253940375	0.4667658822796327	0.46318180028550526	0.48709013599834755	0.48258896974164633	0.5261939433290507	0.5199168292307635	0.08675425016134432	0.08349279769578861	0.006010911574939826	0.0652956243787628	0.00596057525765481	0.06474882868167242
4.746191780217212	0.40882859004236066	0.40782840910708595	0.4467693039018197	0.44408816260523837	0.4669360409395138	0.46335053405957904	0.4872572581228515	0.48275480542904264	0.5263550603704601	0.5200769396002048	0.08670985032461126	0.08345008796047357	0.005961101693523929	0.06514472551423012	0.005911185931417151	0.06459923105420273
4.774789973263409	0.4090064859326524	0.4080045402182233	0.44694199249541694	0.4442593002241693	0.46710580620078496	0.4635188778270871	0.48742399725152824	0.48292026103798036	0.5265158150027517	0.5202366895183437	0.08666559956805622	0.08340752159879296	0.005911693444073052	0.06499405310904649	0.005862194804805654	0.06444985768393963
4.803560484809025	0.40918396132241464	0.40818025537546665	0.44711427828478256	0.4444300388673755	0.46727517865496215	0.4636868321737962	0.4875903539422358	0.4830853371221099	0.5266762077168494	0.5203960794750282	0.08662149736684592	0.08336509810622758	0.005862683726141071	0.0648436076849066	0.0058135988043925835	0.06430070909026142
4.832504353159697	0.40936101689224097	0.40835555525007244	0.44728616189489456	0.44460037915266665	0.4674441588949121	0.4638543976868193	0.4877563287542729	0.48325003423651136	0.5268362390052989	0.5205551099617108	0.08657754319800276	0.08332281698003824	0.005814069461490767	0.06469338975583128	0.005765394878759267	0.06415178578484415
4.861622622877388	0.40953765332383735	0.4085304405144116	0.44745764395197823	0.44477032169909764	0.4676127475148329	0.46402157495459334	0.4879219222483594	0.4834143529376766	0.5269959093622487	0.520713781471427	0.08653373654040006	0.08328067771926435	0.005765847593954376	0.0645433998279401	0.005717579998342437	0.06400308827153367
4.890916344818065	0.40971387130000225	0.40870491184194946	0.4476287250834857	0.44493986712694683	0.46778094511023227	0.4641883645668602	0.4880871349866154	0.483578293783486	0.5271552192834291	0.5208720944987748	0.08649007687475525	0.08323867982471544	0.0057180150892950365	0.06439363839974988	0.005670151155293901	0.0638546170462746
4.9203865761696335	0.4098896715046061	0.4088789699072253	0.4477994059180756	0.4451090160576971	0.46794875227790955	0.46435476711464474	0.4882519675325409	0.48374185733319125	0.5273141692661317	0.5210300495398954	0.0864465636836253	0.08319682279897016	0.005670568935076226	0.06424410596217456	0.00562310536338817	0.0637063725977356
4.950034380490085	0.41006505462257153	0.4090526153858332	0.44796968708559387	0.44527776911401673	0.468116169615934	0.4645207831902386	0.48841642045099665	0.4839050441473937	0.5274727598091901	0.5211876470924535	0.08640319645140074	0.08315510614636519	0.005623506140503665	0.0640948029983548	0.005576439657872356	0.06355835540706778
4.979860827745887	0.4102400213398534	0.40922584895440156	0.44813956921705295	0.44544612691973784	0.4682831977236259	0.46468641338717737	0.48858049430818395	0.48406785478802594	0.527630991412959	0.5213448876556156	0.08635997466430274	0.08311352937299767	0.005576823736303638	0.06394572998375736	0.005530151095294755	0.06341056594759209
5.009866994350591	0.41041457234341894	0.4093986712905741	0.44830905294461276	0.44561409009983877	0.4684498372015357	0.4648516583002224	0.4887441896716242	0.48423028981833083	0.5277888645792947	0.5215017717300331	0.0863168978103743	0.0830720919867128	0.005530518774610194	0.06379688738661571	0.005484236753408034	0.06326300468528245
5.040053963203681	0.41058870832122846	0.4095710830729902	0.44847813890156113	0.4457816592804236	0.46861608865142684	0.46501651852534076	0.48890750711014036	0.48439234980284346	0.5279463798115361	0.5216582998178205	0.08627396537947722	0.08303079349710406	0.005484588328813267	0.06364827566767417	0.005438693731042221	0.06311567207878
5.070422823729659	0.4107624299622158	0.40974308498126566	0.44864682772229436	0.4459488350887037	0.4687819526762538	0.46518099465968704	0.48907044719383674	0.48455403530737073	0.5281035376144838	0.5218144724225364	0.08623117686328552	0.08298963341550418	0.005439029493405911	0.06349989527996058	0.005393519147959047	0.06296856857937883
5.100974671917351	0.4109357379562685	0.40991467769597323	0.44881512004229784	0.4461156181529774	0.4689474298801439	0.46534508730158297	0.4892330104940804	0.484715346898973	0.5282603384943816	0.5219702900491653	0.08618853175528181	0.082948611254984	0.005393839383880383	0.0633517466693263	0.005348710144705393	0.06282169463081289
5.131710610359471	0.41110863299420947	0.4100858618986241	0.44898301649812705	0.4462820091026122	0.4691125208683781	0.4655087970504987	0.4893951975834803	0.4848762851459435	0.5284167829588962	0.5221257532040964	0.08614602955074817	0.08290772653034222	0.005349015136596691	0.0632038302743041	0.0053042638825235855	0.06267505066983858
5.1626317482924104	0.4112811157677774	0.4102566382716483	0.44915051772738834	0.44644800856802497	0.46927722624737217	0.4656721245070349	0.48955700903587085	0.48503685061779184	0.5285728715170993	0.5222808623951065	0.08610366974676682	0.08286697875810668	0.005304553908636933	0.06305614652620761	0.005260177543180866	0.0625286371258511
5.193739201636265	0.41145318696960786	0.4104270074983769	0.44931762436872036	0.4466136171806643	0.4694415466246576	0.4658350702729023	0.48971844542629017	0.48519704388522267	0.5287286046794474	0.52243561813134	0.08606145184220843	0.08282636745652251	0.0052604528776711845	0.06290869584896086	0.005216448328855705	0.06238245442098389
5.225034093035115	0.41162484729321486	0.4105969702630221	0.4494843370617752	0.44677883557299053	0.469605482608862	0.46599763495090424	0.48987950733096314	0.48535686552011853	0.5288839829577627	0.5225900209232897	0.08601937533773084	0.08278589214555228	0.005216709241842921	0.06276147865943926	0.005173073462024114	0.062236502970478114
5.256517551897525	0.41179609743297146	0.4107665272506599	0.44965065644719937	0.44694366437845845	0.46976903480969207	0.4661598191449181	0.49004019532728166	0.48551631609552065	0.5290390068652152	0.5227440712827789	0.08597743973577245	0.0827455523468677	0.005173320219642896	0.0626144953673986	0.005130050185302437	0.06209078318225636
5.288190714437326	0.41196693808409224	0.4109356791472109	0.4498165831666161	0.44710810423149794	0.4699322038379138	0.46632162345987593	0.4902005099937867	0.48567539618561006	0.5291936769163029	0.522897769722942	0.08593564454054654	0.08270534758384543	0.005130283049743056	0.062467746375361344	0.005087375761340773	0.06194529545737737
5.320054723714605	0.41213736994261413	0.4111044266394226	0.44998211786260633	0.4472721557674965	0.4700949903053341	0.46648304850174765	0.49036045191014926	0.4858341063656911	0.5293479936268338	0.5230511167582071	0.08589398925803605	0.08266527738156404	0.005087594990913047	0.062321232078915045	0.005045047472689745	0.06180004018982288
5.352110729676963	0.41230739370537856	0.411272770414851	0.4501472611786906	0.4474358196227812	0.4702573948247831	0.4666440948775213	0.49052002165715214	0.48599244721217033	0.5295019575139072	0.5232041129042763	0.0858524733959885	0.0826253412667935	0.0050452533218754425	0.06217495286676922	0.005003062621659282	0.06165501776661131
5.384359889201005	0.41247701007001314	0.41144071116184244	0.4503120137593112	0.4475990964345995	0.4704194180100959	0.466804763195186	0.4906792198166726	0.4861504193025411	0.5296555690958952	0.5233567586781082	0.08581109646391148	0.08258553876799682	0.005003255341174295	0.06202890912054215	0.0049614185302298	0.061510228567982494
5.41680336613411	0.4126462197349137	0.41160824956951625	0.450476376249814	0.44776198684110313	0.47058106047609427	0.4669650540637141	0.49083804697166245	0.4863080232153636	0.529808828892424	0.5235090545978993	0.08576985797306397	0.08254586941531845	0.00496159836704102	0.06188310121497409	0.004920112539889665	0.061365672967340856
5.44944233133642	0.41281502339922654	0.4117753863277465	0.4506403492964303	0.4479244914813289	0.4707423228385683	0.46712496809304294	0.4909965037061315	0.4864652595302485	0.5299617374243569	0.5236610011830668	0.08572875743645539	0.08250633274058466	0.004920279737293143	0.06173752951814038	0.004879142011518844	0.061221351331170126
5.482277962723094	0.41298342176283076	0.41194212212714504	0.45080393354625997	0.448086610995182	0.4709032057142605	0.4672845058940573	0.4911545906051297	0.4866221288278381	0.5301142952137753	0.5238125989542298	0.08568779436883711	0.08246692827729431	0.004879296809184197	0.06159219439105357	0.004838504325274329	0.06107726401918967
5.515311445306831	0.4131514155263201	0.41210845765904286	0.45096712964725266	0.448248346023418	0.4710637097208448	0.4674436680785716	0.49131230825472816	0.48677863168978946	0.5302665027839607	0.5239638484331919	0.08564696828669797	0.0824276555606161	0.004838646959287374	0.061447096188103956	0.004798196880471117	0.060933411384652914
5.548543971240616	0.41331900539098626	0.412274393615474	0.45112993824819103	0.4484096972076258	0.47122383547691277	0.46760245525931365	0.4914696572420028	0.4869347686987562	0.5304183606593774	0.5241147501429232	0.08560627870825985	0.08238851412738181	0.00479832758337384	0.061302235256988524	0.004758217095437445	0.06078979377394944
5.581976739860765	0.41348619205880116	0.4124399306891579	0.4512923599986735	0.4485706651902098	0.47138358360195276	0.4677608680499056	0.49162663815501634	0.48709054043837174	0.5305698693656544	0.524265304607543	0.08556572515347083	0.08234950351608339	0.00475833609629106	0.061157611938739365	0.004718562407393101	0.06064641152677552
5.615610957730194	0.4136529762323993	0.41260506957348186	0.4514543955490968	0.4487312506143738	0.4715429547163357	0.4679189070648476	0.49178325158280056	0.48724594749323125	0.530721029429568	0.5244155123523025	0.08552530714399977	0.08231062326686406	0.004718669931838448	0.06101322656782315	0.004679230272370383	0.060503264976588866
5.649447838681973	0.4138193586150616	0.4127698109624848	0.45161604555063833	0.4488914541241031	0.47170194944129545	0.4680765729195019	0.49193949811533966	0.4874009904488759	0.5308718413790241	0.5245653739035673	0.08548502420323298	0.08227187292151783	0.004679326542627038	0.060869079472041676	0.004640218165034682	0.06036035445009702
5.6834886038631165	0.4139853399106975	0.41293415555083934	0.4517773106552403	0.449051276364148	0.47186056839891305	0.46823386623007324	0.4920953783435529	0.4875556698917744	0.5310223057430413	0.5247148897887995	0.08544487585626674	0.08223325202348081	0.004640303399984447	0.06072517097273078	0.004601523578593003	0.06021768026747054
5.717734481778674	0.41415092082382876	0.4130981040338367	0.45193819151559156	0.44921071798000684	0.4720188122120992	0.46839078761359465	0.49225089285927714	0.48770998640930635	0.531172423051733	0.524864060536542	0.08540486162990318	0.0821947601178271	0.004601597993826978	0.06058150138483143	0.004563144024680277	0.060075242742698265
5.75218670833605	0.41431610205957237	0.4132616571073682	0.4520986887851122	0.4493697796179097	0.47217668150457837	0.4685473376879092	0.49240604225525036	0.4878639405897463	0.5313221938362909	0.5250128866764001	0.08536498105264291	0.08215639675126458	0.004563207832516625	0.060438071016719164	0.004525077033209257	0.0599330421830615
5.786846526889619	0.414480884323624	0.41342481546791043	0.4522588031179354	0.44952846192480156	0.4723341769008704	0.46870351707165336	0.4925608271250948	0.48801753302224593	0.5314716186289673	0.5251613687390253	0.0853252336546835	0.08211816147212808	0.0045251304427536	0.060294880170246756	0.004487320152294139	0.05979107888977353
5.821715188285586	0.414645268322242	0.41358757981250793	0.4524185351688923	0.44968676554832593	0.4724912990262748	0.4688593263842419	0.49271524806329997	0.4881707642968184	0.5316206979630589	0.5253095072560986	0.08528561896790994	0.0820800538303761	0.00448736336948663	0.06015192914144052	0.004449870948095125	0.059649353157709584
5.856793950907131	0.41480925476223013	0.4137499508387573	0.4525778855934951	0.4498446911368089	0.4726480485068558	0.46901476624584987	0.4928693056652066	0.4883236350043214	0.5317694323728895	0.5254573027603133	0.08524613652589123	0.08204207337758415	0.004449904175750419	0.06000921821960503	0.004412727004719841	0.05950786527540686
5.892084080719833	0.41497284435092197	0.4139119292447909	0.4527368550479198	0.45000223933924216	0.4728044259694228	0.46916983727739775	0.4930230005269896	0.4884761457364407	0.5319178223937933	0.5256047557853591	0.08520678586387688	0.08200421966694071	0.004412750442555513	0.05986674768782052	0.0043758859240981	0.05936661552529188
5.927586851317345	0.4151360377961648	0.41407351572926077	0.452895444188992	0.4501594108052679	0.4729604320415171	0.46932454010053415	0.49317633324564214	0.4886282970856742	0.5320658685620986	0.5257518668659051	0.08516756651878693	0.08196649225324092	0.004375899768795932	0.05972451782317023	0.004339345325858446	0.05922560418342471
5.963303543967366	0.4152988358063035	0.4142347109913233	0.453053653674169	0.45031620618516266	0.47311606735139383	0.4694788753376201	0.4933293044189593	0.4887800896453161	0.5322135714151115	0.5258986365375838	0.08512847802921193	0.08192889069288284	0.00433934977109196	0.05958252889628568	0.004303102847236673	0.05908483152003896
5.999235447657878	0.41546123909016436	0.41439551573062305	0.4532114841615252	0.4504726261298204	0.47327133252800657	0.46963284361171437	0.4934819146455214	0.4889315240094398	0.5323609314910984	0.5260450653369747	0.08508951993540224	0.08189141454386148	0.004303098083727974	0.0594407811720572	0.004267156142934603	0.058944297799101264
6.035383859143656	0.4156232483570401	0.41455593064727686	0.45336893630973507	0.4506286712907389	0.4734262282009924	0.4697864455465552	0.4936341645246791	0.48908260077288307	0.5325079493292716	0.526191153801588	0.0850506917792681	0.0818540633657627	0.004267142358473919	0.05929927490899445	0.004231502885009952	0.05880400327855284
6.071750082993084	0.4157848643166734	0.41471595644185877	0.4535260107780587	0.4507843423200019	0.47358075500065394	0.46993968176654743	0.4937860546565366	0.48923332053123253	0.5326546254697715	0.5263369024698489	0.08501199310436987	0.08181683671976218	0.00423148026450626	0.05915801035956747	0.004196140762782186	0.058663948210522676
6.108335431635222	0.41594608767924174	0.41487559381538475	0.45368270822632545	0.4509396398702654	0.4737349135579458	0.47009255289674484	0.49393758564193596	0.48938368388080633	0.5328009604536512	0.5264823118810821	0.08497342345591478	0.081779734168614	0.0041961094883005146	0.05901698777054776	0.004161067482681524	0.05852413284095803
6.145141225407182	0.41610691915534237	0.4150348434692967	0.45383902931491854	0.45109456459474107	0.4738887045044581	0.47024505956283563	0.49408875808244185	0.48953369141864045	0.532946954822861	0.5266273825754948	0.08493498238075152	0.08174275527665172	0.004161027733482925	0.058876207382439816	0.004126280768166346	0.05838455741002235
6.182168792601758	0.41626735945597615	0.415193706105448	0.45399497470475975	0.45124911714718174	0.47404212847240024	0.4703972023911266	0.4942395725803256	0.48968334374247174	0.5330926091202318	0.5267721150941618	0.08489666942736496	0.08170589960977839	0.004126232720754075	0.05873566943012065	0.004091778359597953	0.05824522215195316
6.2194194695153895	0.41642740929253347	0.41535218242608807	0.4541505450572944	0.4514032981818661	0.4741951860945881	0.4705489820085285	0.49439002973855034	0.48983264145072375	0.53323792388946	0.5269165099790104	0.08485848414587095	0.08166916673546464	0.004091722187747671	0.05859537414245608	0.004057558014141094	0.058106127295360466
6.256894600496366	0.4165870693767781	0.41551027313384764	0.45430574103447596	0.4515571083535834	0.4743478780044254	0.4707003990425408	0.4945401301607541	0.48998158514249085	0.5333828996750914	0.527060567772804	0.0848204260880087	0.08163255622274225	0.0040574938889186285	0.05845532174241441	0.004023617505628074	0.05796727306294258
6.294595537993358	0.4167463404208333	0.4156679789317236	0.4544605632987511	0.4517105483176191	0.47450020483589134	0.47085145412123625	0.4946898744512369	0.4901301754175233	0.5335275370225064	0.5272042890191266	0.08478249480713994	0.08159606764219912	0.004023545595464917	0.05831551244747857	0.003989954624461056	0.057828659671528726
6.332523642604218	0.4169052231371663	0.41582530052306466	0.454615012513045	0.45186361872973896	0.4746521672235245	0.47100214787324585	0.4948392632149436	0.4902784128762122	0.5336718364779037	0.527347674262369	0.08474468985823908	0.08155970056597552	0.0039898750951596895	0.05817594646906343	0.0039565671775045885	0.05769028733243431
6.370680283125076	0.41706371823857363	0.4159822386115567	0.4547690893407459	0.4520163202461758	0.47480376580240713	0.471152480927745	0.4949882970574499	0.49042629811957444	0.5338157985882858	0.5274907240477119	0.08470701079789142	0.08152345456775627	0.003956480192284673	0.058036624012956395	0.003923452987984355	0.05755215625136145
6.40906683659976	0.41722182643816685	0.41613879390120745	0.4549227944456913	0.4521686535236133	0.4749550012081517	0.47130245391443804	0.4951369765849471	0.4905738317492382	0.5339594239014434	0.5276334389211115	0.0846694571842854	0.08148732922276936	0.003923358707524471	0.05789754527967261	0.003890609895345065	0.057414266628285304
6.447684688369473	0.4173795484493581	0.416294967096334	0.4550761284921528	0.45232061921917377	0.47510587407688676	0.4714520674635437	0.49528530240422747	0.49072101436742777	0.5341027129659403	0.5277758194292853	0.08463202857720845	0.08145132410777563	0.003890508477812915	0.057758710463701846	0.0038580357551731836	0.05727661865763878
6.486535232122802	0.41753688498584546	0.4164507589015464	0.4552290921448216	0.45247221799040105	0.47525638504523965	0.47160132220578105	0.4954332751226695	0.49086784657694993	0.5342456663310988	0.5279178661196962	0.08459472453804247	0.08141543880107088	0.0038579273562540095	0.05762011975403425	0.0038257284390779134	0.05713921252834098
6.525619869945995	0.41769383676159844	0.4166061700217349	0.4553816860687947	0.45262345049524827	0.4754065347503249	0.4717502187723544	0.49558089534822325	0.49101432898117797	0.5343882845469847	0.5280595795405382	0.08455754462975663	0.08137967288247391	0.003825613212018908	0.05748177333435933	0.00379368583458195	0.057002048423868246
6.564940012373588	0.41785040449084476	0.41676120116205534	0.45553391092955986	0.4527743173920629	0.47555632382972857	0.47189875779494045	0.49572816368939576	0.49116046218403864	0.534530568164392	0.5282009602407213	0.08452048841690375	0.08134402593332549	0.0037935639302180135	0.05734367138263963	0.0037619058450175658	0.05686512652221154
6.604497078439295	0.41800658888805553	0.41691585302791545	0.4556857673929822	0.45292481933957285	0.4757057529214936	0.47204693990567204	0.495875080755237	0.4913062467899974	0.5346725177348294	0.5283420087698582	0.08448355546561424	0.08130849753648275	0.0037617774118023917	0.05720581407149439	0.0037303863894111444	0.05672844699593327
6.644292495727218	0.4181623906679314	0.4170701263249608	0.45583725612528975	0.45307495699687256	0.4758548226641068	0.4721947657371263	0.4960216471553254	0.491451683404044	0.534814133810504	0.5284827256782484	0.08444674534359131	0.08127308727631256	0.003730251573464294	0.05706820156815695	0.003699125402392589	0.05659201001226677
6.684327700423376	0.4183178105453894	0.4172240217590615	0.45598837779305945	0.453224731023409	0.47600353369648385	0.4723422359223089	0.49616786349975317	0.4915967726316788	0.534955416944309	0.5286231115168645	0.08441005762010484	0.08123779473868868	0.00369898434751903	0.056930834034517375	0.0036681208340754168	0.05645581573307368
6.724604137367524	0.41847284923554817	0.41737754003629773	0.45613913306320375	0.45337414207896815	0.47615188665795616	0.47248935109464146	0.49631373039911375	0.4917415150788986	0.5350963676898074	0.5287631668373385	0.0843734918659882	0.0812026195109851	0.0036679736817983866	0.05679371162700875	0.003637370649965277	0.05631986431508551
6.76512326010531	0.4186275074537153	0.41753068186294745	0.45628952260295635	0.45352319082366127	0.4762998821882558	0.47263611188794735	0.4964592484644858	0.4918859113521828	0.5352369866012189	0.5289028921919464	0.08433704765363034	0.08116756118207184	0.003637217539557369	0.05665683449691983	0.0036068728308356057	0.056184155909576816
6.805886530940724	0.41878178591537357	0.41768344794547196	0.45643954707985895	0.45367187791791136	0.47644752092750353	0.4727825189364376	0.4966044183074212	0.49202996205847954	0.5353772742334054	0.5290422881335951	0.08430072455697328	0.08113261934230942	0.0036067138993622905	0.05652020279032399	0.0035766253726476904	0.05604869066274887
6.846895420988873	0.41893568533616715	0.4178358389905034	0.45658920716174795	0.4538202040224396	0.4765948035161937	0.4729285728746985	0.4967492405399296	0.4921736678051925	0.5355172311418571	0.5291813552158088	0.08426452215150323	0.08109779358354516	0.0035764607549868543	0.05638381664807923	0.003546626286430765	0.05591346871563019
6.888151410229076	0.41908920643188924	0.41798785570483055	0.4567385035167404	0.45396816979825266	0.47674173059518193	0.47307427433767707	0.4968937157744661	0.4923170292001668	0.5356568578826779	0.5293200939927136	0.0842284400142494	0.08106308349910607	0.0035464561152984686	0.05624767620568605	0.003516873598182535	0.055778490204033915
6.92965598755826	0.4192423499184676	0.4181394987953871	0.4568874368132212	0.45411577590662855	0.4768883028056697	0.473219623960668	0.4970378446239173	0.49246004685167527	0.5357961550125725	0.5294585050190255	0.0841924777237769	0.08102848868379502	0.0035166980041694273	0.056111781593600085	0.0034873653487732525	0.05564375525869991
6.971410650844719	0.4193951165119528	0.4182907689692374	0.45703600771982966	0.4542630230091043	0.4770345207891934	0.4733646223793008	0.49718162770158786	0.4926027213684064	0.5359351230888323	0.5295965888500359	0.08415663486018231	0.0809940087338867	0.0034871844603800994	0.05597613293741688	0.003458099593840025	0.05550926400550793
7.01341690698215	0.4195475069285047	0.4184416669335647	0.4571842169054468	0.4544099117674624	0.47718038518760963	0.47350927022952677	0.49732506562118606	0.4927450533594498	0.5360737626693214	0.5297343460415979	0.08412091100508534	0.08095964324712156	0.003457913537502577	0.055840730357545	0.0034290744036855614	0.055375016565108126
7.055676271944047	0.4196995218843794	0.4185921933956574	0.45733206503918183	0.45455644284371843	0.47732589664308345	0.4736535681476051	0.4974681589968133	0.49288704343428325	0.5362120743124632	0.5298717771501134	0.08408530574163021	0.08092539182269985	0.0034288833038020883	0.05570557396940501	0.003400287863177809	0.055241013053290544
7.098190270838397	0.4198511620959169	0.41874234906289703	0.4574795527903597	0.454702616900108	0.4774710557980734	0.47379751677009113	0.4976109084429476	0.4930286922027607	0.5363500585772274	0.5300088827325194	0.08404981865447317	0.08089125406127932	0.0034000918421241977	0.05557066388324472	0.003371738071647812	0.0551072535808288
7.1409604379627405	0.4200024282795279	0.41889213464274544	0.4576266808285074	0.45484843459907337	0.47761586329531985	0.4739411167338224	0.4977533145744325	0.49317000027509744	0.5364877160231158	0.5301456633462749	0.0840144493297828	0.08085722956496821	0.0033715372498264173	0.05543600020457973	0.0033434231427884598	0.05497373825359375
7.183988316859528	0.4201533211516822	0.41904155084273265	0.4577734498233433	0.4549938966032524	0.4777603197778321	0.47408436867590625	0.497895378006464	0.49331096826185894	0.53662504721015	0.5302821195493477	0.08397919735523074	0.08082331793732028	0.003343217638655638	0.05530158303409394	0.0033153412045709985	0.05484046717269564
7.227275460371831	0.42030384142889493	0.4191905983704437	0.45791986044476185	0.45513900357546433	0.4779044258888758	0.474227273233708	0.49803709935457735	0.49345159677394723	0.5367620526988576	0.5304182519002008	0.08394406231999141	0.08078951878333186	0.0033151311346548695	0.05516741246752588	0.0032874903991393367	0.05470744043449827
7.270823430699384	0.4204539898277157	0.41933927793350745	0.4580659133628236	0.45528375617869893	0.4780481822719597	0.474369831044838	0.4981784792346343	0.49359188642258844	0.5368987330502587	0.5305540609577808	0.08390904381473172	0.08075583170943387	0.0032872758780513323	0.05503348859564028	0.0032598688826910305	0.0545746581303348
7.31463379945495	0.42060376706471525	0.4194875902395837	0.45821160924774096	0.45542815507610246	0.4781915895708231	0.4745120427471378	0.4983195182628102	0.49373183781932034	0.5370350888258542	0.5306895472815032	0.08387414143160918	0.08072225632349123	0.0032596500231880654	0.05489981150472545	0.003232474825404452	0.05444212034682039
7.358708147721062	0.4207531738564739	0.4196355359963514	0.45835694876986705	0.4555722009309672	0.4783346484294252	0.47465390897866994	0.49846021705558197	0.4938714515759791	0.5371711205876117	0.5308247114312415	0.08383935476426577	0.08068879223479235	0.0032322517384013594	0.054766381276195375	0.0032053064113481966	0.05430982716610799
7.403048066107065	0.420902210919569	0.4197831159114966	0.45850193259968264	0.4557158944067184	0.4784773594919298	0.47479543037770466	0.4986005762297153	0.4940107283046886	0.5373068288979538	0.5309595539673133	0.08380468340782382	0.08065543905404964	0.0032050792059266087	0.054633197986674986	0.003178361838356736	0.05417777866543361
7.447655154806527	0.42105087897056376	0.41993033069270047	0.4586465614077852	0.4558592361669023	0.4786197234026962	0.47493660758270734	0.49874059640225255	0.4941496686178457	0.5374422143197439	0.5310940754504674	0.08377012695887885	0.0806221963933899	0.003178130621808606	0.054500261708184894	0.003151639317959365	0.05404597491752838
7.49253102365499	0.42119917872599466	0.42007718104762826	0.45879083586487535	0.45600222687517433	0.4787617408062639	0.4750774412323279	0.49888027819049974	0.49428827312811097	0.5375772774162753	0.531228276441873	0.08373568501549714	0.0805890638663551	0.003151404195808283	0.05436757250805613	0.0031251370752825025	0.05391441599051916
7.537677292188054	0.4213471109023598	0.42022366768391634	0.45893475664174666	0.45614486719528696	0.47890341234734346	0.4752179319653871	0.4990196222120152	0.49442654244839346	0.5377120187512575	0.5313621575031052	0.0837013571772076	0.08055604108789138	0.003124898151304123	0.054235130449256985	0.003098853348931563	0.053783101947871614
7.583095589699846	0.4214946762161082	0.4203697913091618	0.4590783244092723	0.4562871577910791	0.47904473867080294	0.47535808042086597	0.499158629084597	0.49456447719184143	0.5378464388888041	0.5314957191961345	0.08366714304499996	0.08052312767434794	0.0030986107251882444	0.05410293558986723	0.003072786390931448	0.05365203284854658
7.628787555301809	0.4216418753836269	0.4205155526309106	0.45922153983839437	0.4564290993264629	0.4791857204216562	0.4754978872378931	0.4992972994262712	0.4947020779718287	0.5379805383934209	0.5316289620833131	0.08363304222131757	0.0804903232434715	0.003072540167786464	0.05397098798364652	0.0030469344666030906	0.05352120874698585
7.674754837981857	0.42178870912123034	0.420660952356646	0.4593644036001119	0.45657069246541304	0.4793263582450516	0.47563735305573357	0.4994356338552798	0.4948393454019435	0.5381143178299929	0.5317618867273638	0.08359905431005281	0.08045762741440177	0.0030466847427526034	0.05383928767979285	0.0030212958545012825	0.05339062969338215
7.720999096663877	0.42193517814514886	0.42080599119377743	0.45950691636546903	0.4567119378719556	0.4794666527862596	0.4757764785137777	0.4995736329900686	0.4949762800959765	0.5382477777637725	0.5318944936913677	0.0835651789165425	0.08042503980766433	0.0030210427269885543	0.05370783472309881	0.0029958688462912164	0.05326029573323865
7.767522000267617	0.42208128317151755	0.4209506698496292	0.45964907880554456	0.4568528362101555	0.47960660469066263	0.47591526425152814	0.49971129744927617	0.4951128826679095	0.5383809187603683	0.5320267835387517	0.08353141564756181	0.08039256004517015	0.0029956124105421367	0.05357662915393746	0.002970651746681874	0.053130206907880506
7.814325227768903	0.42222702491636477	0.42109498903142994	0.4597908915914391	0.45699338814410684	0.4797462146037416	0.47605371090859083	0.49984862785172207	0.4952491537319037	0.5385137413857313	0.5321587568332774	0.08349776411132219	0.08036018775020645	0.002970392096510288	0.053445671008148565	0.002945642873315002	0.05300036325412805
7.861410468260233	0.4223724040956009	0.42123894944630064	0.45993235539426514	0.4571335943379205	0.47988548317106594	0.4761918191246605	0.4999856248163943	0.49538509390228813	0.5386462462061443	0.532290414139029	0.08346422391746175	0.08032792254743441	0.0029453801009644565	0.05331496031749339	0.002920840556685178	0.052870764804481496
7.908779421011744	0.42251742142500864	0.4213825518012445	0.46007347088513567	0.4572734554557133	0.48002441103828236	0.47632958953951293	0.5001222889624394	0.49552070379354796	0.5387784337882104	0.5324217560204014	0.08343079467704358	0.08029576406288307	0.0029205747528502357	0.0531844971092994	0.0028962431400509914	0.05274141158730572
7.956433795532517	0.4226620776202305	0.4215257968031362	0.4602142387351525	0.45741297216159754	0.48016299885110286	0.4764670227929904	0.5002586209091497	0.49565598402031436	0.5389103046988406	0.5325527830420891	0.0833974760025499	0.08026371192394603	0.002895974393887002	0.053054281406517134	0.002871848979344449	0.05261230362661706
8.004375311632296	0.4228063733967588	0.4216686851587103	0.46035465961539523	0.4575521451196692	0.4803012472552939	0.47660411952499426	0.5003946212759532	0.49579093519735185	0.5390418595052417	0.5326834957690741	0.0833642675078785	0.08023176575937532	0.0028715773784853127	0.052924313227876496	0.0028476564430723883	0.05248344094216861
8.052605699483543	0.4229503094699253	0.42181121757455187	0.4604947341969117	0.4576909749939983	0.4804391568966652	0.47674088037547	0.5005302906824017	0.4959255579395485	0.5391730987749065	0.5328138947666153	0.0833311688083347	0.0801999251992771	0.0028473820736758526	0.05279459258804309	0.002823663912239205	0.05235482354959231
8.101126699683881	0.42309388655488994	0.4219533947570845	0.4606344631507056	0.4578294624486168	0.4805767284210598	0.4768773059844003	0.5006656297481596	0.49605985286190396	0.5393040230756002	0.5329439806002357	0.08329817952062905	0.08016818987510758	0.002823386858996635	0.05266511949750452	0.0027998697802686934	0.0522264514605979
8.149940063318896	0.42323710536663056	0.42209521741256156	0.46077384714772696	0.45796760814750903	0.4807139624743421	0.47701339699179185	0.5008006390929932	0.4961938205795189	0.5394346329753512	0.5330737538357134	0.08326529926287021	0.08013655941966684	0.0027995901264059597	0.05253589396235725	0.0027762724528699323	0.052098324682219754
8.199047552025359	0.4233799666199326	0.422236686247054	0.46091288685886045	0.45810541275460076	0.480850859702387	0.477149154037664	0.5009353193367598	0.49632746170758424	0.5395649290424379	0.5332032150390678	0.08323252765456313	0.0801050334670957	0.00277599028020159	0.05240691598477554	0.0027528703480141914	0.05197044321791111
8.248450938054788	0.423522471029379	0.4223778019664416	0.46105158295491594	0.45824287693374904	0.48098742075107015	0.4772845777620415	0.501069671099397	0.49646077686137036	0.5396949118453792	0.5333323647765507	0.0831998643166014	0.0800736116528691	0.002752585736955915	0.05227818556306829	0.0027296618958132512	0.05184280706704669
8.298152004337403	0.423664619309339	0.4225185652764021	0.46118993610661735	0.4583800013487308	0.48112364626625764	0.4774196688049404	0.5012036950009113	0.49659376665621663	0.5398245819529222	0.5334612036146342	0.0831673088712627	0.08004229361379504	0.0027293749253720634	0.05214970269105379	0.0027066455384172627	0.05171541622463849
8.348152544546481	0.4238064121739593	0.422658976882401	0.4613279469845923	0.4585167866632342	0.4812595368937929	0.4775544278063595	0.5013373916613683	0.49672643170752	0.5399539399340315	0.5335897321200003	0.08313486094220608	0.08001107898800427	0.0027063562862492674	0.0520214673587418	0.0026838197299685618	0.05158827068200367
8.398454363163072	0.4239478503371529	0.42279903748968195	0.46146561625936255	0.458653233540847	0.48139509327949	0.4776888554062695	0.5014707617008812	0.49685877263072575	0.540082986357879	0.5337179508595293	0.08310252015446355	0.07997996741495111	0.002683528272386937	0.05189347955241885	0.0026611829364977524	0.051461370426594044
8.449059275541144	0.4240889345125899	0.4229387478032567	0.461602944601333	0.45878934264504706	0.48153031606912056	0.4778229522446036	0.5016038057396016	0.4969907900413156	0.5402117217938319	0.5338458604002901	0.08307028613443884	0.07994895853540479	0.0026608893484798557	0.05176573925403716	0.0026387336358331126	0.051334715441711865
8.49996910797308	0.4242296654136871	0.4230781085278949	0.4617399326807818	0.4589251146391922	0.48166520590840467	0.4779567189612455	0.5017365243977072	0.49712248455479907	0.5403401468114427	0.5339734613095287	0.08303815850989939	0.07991805199144827	0.0026384379910497913	0.051638246441797264	0.00261647031751977	0.05120830570675139
8.551185697755594	0.42437004375359855	0.42321712036811515	0.4618765811678506	0.4590605501865107	0.48179976344300024	0.4780901561960209	0.5018689182953937	0.49725385678670164	0.5404682619804387	0.5341007541546582	0.08300613690997476	0.07988724742646942	0.002616172688356677	0.051511001090077	0.0025943914827504244	0.051082141197568376
8.602710893256043	0.4245100702452054	0.4233557840281744	0.46201289073253454	0.4591956499500903	0.4819339893184935	0.4782232645886875	0.5020009880528625	0.49738490735255597	0.5405960678707106	0.5342277395032479	0.08297422096514806	0.07985654448516143	0.0025940919403257823	0.05138400316943148	0.0025724956442640945	0.050956221885883224
8.654546553979111	0.42464974560110674	0.42349410021205924	0.46214886204467265	0.45933041459287016	0.48206788418038876	0.47835604477892346	0.5021327342903119	0.49751563686789063	0.5407235650523026	0.5343544179230132	0.08294241030725329	0.07982594281351271	0.002572194258443794	0.051257252646550455	0.002550781326267071	0.05083054773974993
8.706694550633951	0.4247890705336099	0.4236320696234757	0.46228449577393704	0.45946484477762917	0.4822014486740986	0.47848849740631966	0.5022641576279269	0.4976460459482208	0.5408507540954021	0.5344807899818047	0.08291070456947246	0.07979544205880709	0.002550478165686876	0.05113074948424412	0.002529247064375184	0.05070511872365557
8.759156765201672	0.42492804575472104	0.42376969296584066	0.4624197925898248	0.45959894116697825	0.482334683444933	0.47862062311036907	0.5023952586858687	0.49777613520903846	0.5409776355703289	0.5346068562475991	0.08287910338632688	0.07976504186961585	0.002528942196435402	0.051004493641613635	0.0025078914054850188	0.050579934797980286
8.811935091003267	0.42506667197613546	0.4239069709422714	0.4625547531616474	0.4597327044233489	0.4824675891380914	0.47875242253045575	0.5025260380842647	0.49790590526580164	0.5411042100475251	0.5347326172884875	0.08284760639367365	0.07973474189579553	0.0025075848964180025	0.05087848507437798	0.0024867129077330574	0.05045499591955149
8.865031432767935	0.42520494990922886	0.4240439042555777	0.46268937815852107	0.45986613520898584	0.4826001663986525	0.47888389630584743	0.5026564964431994	0.49803535673392607	0.5412304780975454	0.5348580736726669	0.08281621322870301	0.07970454178848145	0.0024864048225783364	0.050752723733992866	0.00246571014041308	0.050330302041828645
8.918447706701835	0.4253428802650473	0.4241804936082513	0.4628236682493582	0.45999923418593575	0.48273241587156257	0.47901504507568543	0.502786634382704	0.4981644902287741	0.541356440291046	0.534983225968429	0.0827849235299302	0.0796744412000842	0.002465400543044005	0.050627209568645526	0.0024448816838766874	0.05020585311439163
8.972185840557227	0.4254804637542994	0.42431673970245826	0.46295762410285735	0.46013200201603943	0.48286433820163005	0.4791458694789742	0.5029164525227473	0.49829330636564634	0.5414820971987756	0.5351080747441505	0.08275373693719398	0.07964443978428472	0.0024445706370190834	0.05050194252291362	0.002424226129448037	0.050081649083026036
9.02624777370205	0.42561770108734576	0.4244526432400286	0.4630912463874938	0.46026443936092143	0.48299593403351176	0.47927637015457236	0.5030459514832253	0.49842180575977096	0.541607449391565	0.5352326205682838	0.08272265309164958	0.07961453719603019	0.002423913694714841	0.05037692253765158	0.0024037420793820985	0.04995768989026317
9.080635457189915	0.4257545929741914	0.42458820492244864	0.4632245357715113	0.46039654688198206	0.4831272040117076	0.47940654774118435	0.5031751318839529	0.49854998902629544	0.541732497440317	0.5353568640093468	0.0826916716357655	0.07958473309152872	0.0024034283172635895	0.050252149550118475	0.002383428146762512	0.04983397547518109
9.135350853830497	0.42589114012447576	0.424723425450851	0.46335749292291223	0.46052832524038706	0.4832581487805471	0.47953640287735083	0.5033039943446531	0.4986778567802762	0.5418572419159972	0.5354808056359129	0.0826607922133167	0.079555027128246	0.002383113116642299	0.05012762349402067	0.0023632829554101065	0.049710505772907254
9.190395938260405	0.4260273432474646	0.42485830552600695	0.4634901185094487	0.4606597750970602	0.48338876898418426	0.47966593620143805	0.5034325394849489	0.4988054096366699	0.5419816833896238	0.5356044460166026	0.08263001446938266	0.0795254189648987	0.0023629667156077616	0.05000334429983866	0.0023433051398278337	0.049587280715428506
9.245772697014415	0.4261632030520411	0.4249928458483167	0.46362241319861364	0.46079089711267285	0.48351906526658583	0.4797951483516315	0.5035607679243527	0.49893264821032407	0.5421058224322582	0.535727785720072	0.0825993380503398	0.07949590826145235	0.0023429877476006666	0.049879311894343914	0.0023234933451243833	0.04946430023127846
9.301483128597186	0.4262987202466973	0.42512704711780197	0.463754377657632	0.4609216919476362	0.4836490382715235	0.4799240399659247	0.503688680282259	0.4990595731159683	0.542229659614996	0.5358508253150054	0.08256876260386077	0.0794664946791162	0.0023231748566718835	0.049755526200925715	0.0023038462269155957	0.04934156424546643
9.357529243555355	0.4264338955395249	0.4252609100340964	0.463886012553452	0.46105216026209217	0.48377868864256457	0.4800526116821116	0.5038162771779331	0.49918618496820444	0.5423531955089558	0.5359735653701044	0.08253828777890458	0.07943717788033705	0.0023035266974149593	0.049631987139520106	0.002284362451273836	0.04921907267961956
9.413913064550128	0.4265687296382081	0.4253944352964376	0.4640173185527365	0.4611823027159047	0.4839080170230628	0.4801808641377769	0.5039435592305038	0.4993124843814986	0.5424764306852721	0.5360960064540796	0.08250791322571636	0.07940795752879756	0.0022840419348693075	0.049508694626624106	0.0022650406946347346	0.04909682545206806
9.47063662643026	0.42670322325001386	0.4255276236036589	0.46414829632185395	0.46131211996865135	0.48403702405614973	0.48030879797028847	0.5040705270589533	0.49943847197017144	0.5425993657150842	0.5362181491356408	0.08247763859581995	0.07937883328940928	0.0022647192444829045	0.049385648575622554	0.002245879643735016	0.048974822477831026
9.527701976305488	0.4268373770817846	0.4256604756541811	0.4642789465268704	0.4614416126796144	0.4841657103847272	0.48043641381678753	0.5041971812821094	0.4995641483483898	0.5427220011695277	0.5363399939834876	0.08244746354201592	0.07934980482831024	0.002245557311999491	0.04926284889641863	0.0022268779955192386	0.048853063668445884
9.585111173620431	0.42697119183992915	0.4257929921460037	0.4644092698335405	0.4615707815077736	0.48429407665145685	0.4805637123141803	0.5043235225186355	0.49968951413015766	0.5428443376197257	0.5364615415663013	0.08241738771837404	0.0793208718128576	0.00222655483339107	0.04914029549554755	0.002208034457086505	0.0487315489323521
9.642866290228868	0.42710466823041515	0.4259251737766976	0.46453926690729963	0.4616996271117958	0.4844221234987525	0.4806906940991304	0.5044495513870226	0.49981456992930784	0.5429663756367785	0.5365827924527347	0.08238741078022994	0.07929203391162758	0.002207710514803729	0.04901798827640391	0.0021893477456123023	0.04861027817477748
9.700969410468568	0.4272378069587607	0.4260570212433966	0.46466893841325546	0.4618281501500289	0.48454985156877184	0.48081735980804935	0.5045752685055809	0.49993931635949335	0.5430881157917561	0.5367037472114042	0.08235753238418139	0.07926329079440697	0.0021890230724661563	0.0488959271391991	0.0021708165882614594	0.04848925129755344
9.75942263123647	0.42737060873002647	0.4261885352427892	0.464798285016179	0.46195635128049184	0.484677261503408	0.4809437100770886	0.5047006744924302	0.5000637540341782	0.5432095586556877	0.5368244064108801	0.08232775218808282	0.07923464213219114	0.002170491232609706	0.04877411198070547	0.0021524397221233116	0.04836846819944185
9.818228062064373	0.42750307424880774	0.4263197164711114	0.46492730738049753	0.46208423116086766	0.48480435394428	0.48106974554213133	0.5048257699654926	0.5001878835666305	0.5433307047995546	0.5369447706196789	0.08229806985104071	0.07920608759717927	0.002152113731415106	0.048652542694668455	0.0021342158941557443	0.04824792877609241
9.877387825195074	0.42763520421922624	0.42645056562413813	0.46505600617028553	0.4622117904484949	0.4849311295327266	0.48119546683878467	0.5049505555424828	0.500311705569912	0.5434515547942794	0.5370648404062529	0.08226848503340907	0.0791776268627687	0.002133889314935189	0.04853121917180658	0.002116143861088382	0.04812763292002842
9.936904055658934	0.4277669993449232	0.42658108339717604	0.46518438204925766	0.4623390298003597	0.4850575889097965	0.4813208746023709	0.5050750318409011	0.5004352206568713	0.5435721092107195	0.5371846163389834	0.0822389973967847	0.07914925960355171	0.0021158167390078475	0.0484101412994562	0.0020982223893586394	0.048007580520447846
9.996778901350961	0.4278984603290503	0.42671127048505564	0.46531243568076	0.46246594987308803	0.4851837327162406	0.4814459694679189	0.5051991994780242	0.5005584294401356	0.5436923686196559	0.5373040989861708	0.08220960660400364	0.07912098549531191	0.0020978947691991934	0.04828930896202621	0.002080450255046884	0.047887771463720696
10.05701452310831	0.4280295878742637	0.42684112758212384	0.4654401677277618	0.46259255132293803	0.48530956159250455	0.48157075207015815	0.5053230590708973	0.5006813325321018	0.543812333591787	0.5374232889160266	0.08218031231913692	0.0790928042150175	0.0020801221807298376	0.048168722040756506	0.002062826243812488	0.04776820563317585
10.117613094788254	0.4281603826827147	0.4269706553822359	0.4655675788528493	0.4627188348057912	0.48543507617871945	0.48169522304350865	0.5054466112363252	0.5008039305449286	0.5439320046977187	0.5375421866966652	0.08215111420748239	0.0790647154408201	0.002062497758403392	0.0480483804140448	0.0020453491507925747	0.04764888290881686
10.178576803346665	0.42829084545604373	0.4270998545787486	0.4656946697182164	0.4628448009771462	0.4855602771146965	0.48181938302207383	0.5055698565908662	0.5009262240905289	0.5440513825079567	0.537660792896095	0.0821220119355659	0.07903671885204762	0.002045020296531863	0.047928283957077156	0.0020280177805713784	0.047529803167975615
10.239907848916916	0.42842097689537223	0.4272287258645127	0.46582144098565775	0.4629704504921106	0.4856851650399156	0.48194323263963357	0.5056927957508217	0.5010482137805614	0.544170467592897	0.5377791080822104	0.08209300517113213	0.07900881412920042	0.0020276885988685933	0.04780843254197009	0.002010830947094977	0.047410966284999745
10.301608444889292	0.4285507777012953	0.4273572699318655	0.465947893316561	0.4630957840053929	0.48580974059352044	0.48206677252963565	0.5058154293322297	0.5011699002264234	0.544289260522819	0.537897132822784	0.08206409358314214	0.0789810009539494	0.0020105014785456454	0.04768882603822533	0.0019937874735922456	0.04729237213119575
10.363680817990868	0.42868024857387427	0.42748548747262355	0.46607402737189907	0.4632208021712956	0.48593400441431	0.48219000332518835	0.5059377579508566	0.5012912840392423	0.5444077618678765	0.5380148676854574	0.08203527684176944	0.07895327900912956	0.0019934577580005275	0.04756946431216136	0.0019768861925171244	0.04717402057484321
10.426127208365882	0.4288093902126304	0.4276133791780758	0.46619984381222335	0.4633455056437074	0.48605795714073075	0.48231292565905237	0.5060597822221897	0.5014123658298677	0.5445259721980898	0.5381323132377342	0.08200655461839407	0.07892564797873529	0.001976556268898033	0.04745034722726871	0.001960125945481117	0.047055911481578505
10.488949869656532	0.42893820331653665	0.42774094573897586	0.4663253432976554	0.4634698950760967	0.48618159941086886	0.4824355401636345	0.5061815027614287	0.5015331462088647	0.5446438920833374	0.5382494700469713	0.08197792658559898	0.07889810754791725	0.0019597958520738423	0.047331474644010996	0.0019435055831840131	0.04693804471395424
10.552151069084381	0.42906668858401104	0.4278681878455359	0.46645052648788066	0.4635939711215028	0.48630493186244317	0.48255784747097863	0.5063029201834791	0.5016536257865056	0.544761522093348	0.5383663386803713	0.08194939241716584	0.07887065740297958	0.0019431753574696842	0.04721284642022283	0.0019270239653499388	0.04682042013185139
10.615733087532126	0.42919484671290986	0.42799510618741876	0.4665753940421399	0.46371773443253045	0.4864279551327978	0.4826798482127602	0.5064240351029435	0.5017738051727623	0.5448788627976927	0.5384829197049744	0.08192095178807052	0.07884329723137126	0.0019266936440565097	0.04709446241083981	0.0019106799606598557	0.046703037592408236
10.679698219625935	0.42932267840052046	0.42812170145373185	0.46669994661922376	0.4638411856613413	0.4865506698588946	0.4828015430202778	0.5065448481341153	0.501893684977299	0.5449959147657772	0.5385992136876508	0.08189260437447757	0.07881602672168657	0.0019103495797736514	0.04697632246799799	0.0018944724466773977	0.04658589694979298
10.744048773818252	0.42945018434355464	0.42824797433302	0.4668241848774641	0.4639643254596479	0.4866730766773063	0.4829229325244457	0.50666535989097	0.5020132658094658	0.545112678566834	0.5387152211950932	0.0818643498537376	0.07878884556365913	0.0018941420414586574	0.04685842644094862	0.0018784003097924717	0.04646899805543114
10.808787072471103	0.42957736523814166	0.4283739255132579	0.46694810947472754	0.46408715447870585	0.48679517622420815	0.48304401735578734	0.5067855709871585	0.5021325482782895	0.5452291547699137	0.5388309427938078	0.0818361879043818	0.07876175344815661	0.0018780699147828983	0.04674077417631395	0.0018624624451537564	0.046352340758119226
10.87391545193992	0.42970422177982126	0.42849955568184517	0.4670717210684088	0.46420967336930746	0.48691696913537236	0.48316479814442814	0.5069054820360002	0.5022515329924668	0.5453453439438793	0.5389463790501087	0.08180811820611829	0.07873475006717658	0.0018621320941942798	0.04662336551803037	0.0018466577566051967	0.04623592490393946
10.93943626265785	0.4298307546635379	0.42862486552559814	0.4671950203154233	0.46433188278177445	0.48703845604616	0.4832852755200882	0.5070250936504743	0.5023702205603593	0.5454612466573964	0.5390615305301089	0.08178014043982605	0.07870783511384621	0.0018463274828364185	0.04650620030717789	0.0018309851566193913	0.0461197503362456
11.00535186922059	0.42995696458363325	0.42874985573074426	0.46731800787220085	0.46445378336595167	0.48715963759151404	0.4834054501120757	0.5071444064432152	0.5024886115899834	0.5455768634789272	0.5391763977997133	0.08175225428755457	0.07868100828241277	0.001830654992501124	0.046389278382420684	0.0018154435662363078	0.04600381689587607
11.071664650471687	0.43008285223384013	0.4288745269829148	0.46744068439467806	0.46457537577119973	0.4872805144059535	0.4835253225492801	0.5072634210265021	0.5026067066890044	0.5456921949767225	0.5392909814246112	0.08172445943251433	0.07865426926824211	0.0018151135435506838	0.046272599579452844	0.0018000319149944488	0.04588812442077028
11.138376999588447	0.43020841830727574	0.42899887996713915	0.4675630505382926	0.46469666064638876	0.4874010871235643	0.48364489346016415	0.5073821380122543	0.5027245064647305	0.5458072417188137	0.5394052819702689	0.08169675555907588	0.07862761776781581	0.0017997020648605755	0.04615616373153841	0.0017847491408695682	0.04577267274643759
11.205491324168262	0.43033366349643576	0.42912291536783825	0.46768510695797594	0.4648176386398919	0.48752135637799526	0.4837641634727588	0.5075005580120237	0.5028420115241039	0.5459220042730065	0.539519300001923	0.08166914235276529	0.078601053478723	0.001784419493760847	0.046039970669482955	0.0017695941902169388	0.04565746170578677
11.273010046315514	0.4304585884931878	0.42924663386881823	0.46780685430814695	0.46493831039957856	0.48764132280244954	0.4838831332146551	0.5076186816369873	0.5029592224736962	0.5460364832068734	0.5396330360845721	0.08164161950025861	0.07857457609966162	0.0017692647759597335	0.045924020221164596	0.0017545660177087363	0.04554249112919706
11.340935602728974	0.43058319398876466	0.42937003615326397	0.46792829324270535	0.4650586765728076	0.48776098702967774	0.48400180331299875	0.5077365094979412	0.5030761399196991	0.5461506790877451	0.5397464907829707	0.08161418668937902	0.07854818533042957	0.0017542368654952512	0.04580831221215931	0.0017396635862692023	0.045427760844603426
11.409270444789758	0.430707480673759	0.42949312290373337	0.46804942441502506	0.4651787378064217	0.48788034969197297	0.484120174394483	0.5078540422052928	0.5031927644679203	0.5462645924827058	0.5398596646616213	0.08158684360909131	0.07852188087192377	0.0017393347246663637	0.045692846465499315	0.0017248858670089184	0.04531327067719815
11.478017038649782	0.4308314492381168	0.4296158948021508	0.4681702484779487	0.4652984947467404	0.4879994114211623	0.48423824708534163	0.5079712803690554	0.5033090967237741	0.5463782239585837	0.5399725582847678	0.08155958994949862	0.07849566242613372	0.0017245573239748069	0.045577622801729945	0.0017102318391657434	0.04519902044974344
11.547177865320764	0.4309551003711307	0.4297383525298016	0.46829076608377984	0.4654179480395538	0.4881181728486025	0.4843560220113428	0.5080882245988397	0.5034251372922771	0.5464915740819455	0.5400851722163885	0.08153242540183747	0.07846952969614007	0.0017099036420589186	0.04546264103883857	0.0016957004900595152	0.04508500998281306
11.616755420763786	0.4310784347614354	0.4298604967673255	0.468410977884278	0.46553709833011697	0.488236634605171	0.4844734997977842	0.5082048755038497	0.5035408867780404	0.5466046434190889	0.5401975070201895	0.08150534965847539	0.07844348238610774	0.0016953726656345758	0.045347900992354084	0.0016812908150067862	0.044971239094209636
11.686752215979308	0.43120145309700025	0.42998232819471116	0.4685308845306518	0.4656559462631429	0.4883547973212618	0.4845906810694831	0.5083212336928731	0.5036563457852633	0.5467174325360352	0.5403095632595968	0.08147836241290246	0.07841752020128454	0.001680963389442347	0.04523340247551744	0.0016670018172795231	0.04485770759949048
11.75717077709787	0.43132415606512436	0.4301038474912901	0.468650486673553	0.4657744924827971	0.4884726616267781	0.484707566450775	0.5084372997742771	0.5037715149177274	0.5468299419985237	0.5404213414977506	0.08145146335973157	0.07839164284799571	0.0016666748161737743	0.04511914529904004	0.001652832508042934	0.04474441531192497
11.82801364547121	0.4314465443524302	0.43022505533573085	0.46876978496307065	0.4658927376326913	0.4885902281511259	0.4848241565655027	0.5085530743560025	0.5038863947787894	0.546942172372004	0.5405328422974983	0.08142465219469448	0.07836585003363981	0.0016525059564265199	0.045005129271316946	0.0016387819062786413	0.04463136204206819
11.899283377763982	0.4315686186448583	0.43034595240603357	0.4688887800487243	0.4660106823558774	0.4887074975232088	0.48494045203701314	0.5086685580455539	0.504000985971375	0.547054124221629	0.5406440662213874	0.08139792861463196	0.07834014146668462	0.0016384558286315354	0.044891354198270506	0.0016248490387602565	0.04451854759852836
11.970982546046038	0.43169037962766127	0.43046653937952417	0.4690074725794593	0.46612832729484194	0.48882447037142013	0.4850564534881505	0.5087837514499974	0.5041152890979734	0.5471657981122493	0.5407550138316599	0.0813712923174963	0.07831451685666414	0.0016245234590064328	0.04477781988369145	0.0016110329399583456	0.04440597178725625
12.043113737885237	0.4318118279853982	0.4305868169328484	0.4691258632036396	0.4662456730914992	0.4889411473236395	0.4851721615412492	0.508898655175952	0.5042293047606302	0.5472771946084054	0.5408656856902442	0.0813447430023435	0.07828897591417482	0.0016107078814915354	0.04466452612891203	0.0015973326520146713	0.04429363441219891
12.115679556440844	0.4319329644019292	0.4307067857419667	0.46924395256904294	0.4663627203871869	0.4890575290072237	0.48528757681813045	0.5090132698295837	0.5043430335609415	0.5473883142743223	0.5409760823587498	0.08131828036932923	0.0782635183508691	0.0015970081376877054	0.04455147273299076	0.001583747224664478	0.04418153527498703
12.188682620557461	0.43205378956040974	0.43082644648214846	0.4693617413228544	0.46647946982265925	0.4891736160490039	0.48540269994009344	0.5091275960166007	0.5044564761000484	0.5474991576739021	0.5410862043984611	0.08129190411970769	0.0782381438794554	0.0015834232768097145	0.044438659492854526	0.001570275715176983	0.04406967417473595
12.26212556485955	0.4321743041432855	0.43094579982796716	0.4694792301116612	0.46659592203808187	0.48928940907527707	0.4855175315279113	0.5092416343422455	0.50456963297863	0.5476097253707181	0.5411960523703301	0.08126561395582305	0.07821285221369007	0.001569952355612969	0.04432608620285805	0.0015569171883198507	0.043958050908671
12.336011039846525	0.4322945088322863	0.4310648464532941	0.4695964195814467	0.46671207767302597	0.4894049087118016	0.4856320722018251	0.5093553854112898	0.5046825047968984	0.547720017928008	0.5413056268349705	0.0812394095811085	0.07818764306837658	0.0015565944383575392	0.04421375265552285	0.0015436707162819197	0.043846665271587426
12.41034171198835	0.4324144043084217	0.43118358703129356	0.46971331037758457	0.4668279373664627	0.48952011558379155	0.48574632258153716	0.5094688498280291	0.5047950921545921	0.5478300359086682	0.5414149283526515	0.08121329070008265	0.07816251615936051	0.0015433485967379923	0.044101658641039876	0.0015305353786221332	0.04373551705604939
12.485120263821853	0.432533991251975	0.43130202223441794	0.4698299031448343	0.46694350175675803	0.4896350303159106	0.4858602832862062	0.5095820281962755	0.5049073956509703	0.5479397798752468	0.5415239574832915	0.08118725701834138	0.0781374712035247	0.0015302139098261058	0.04398980394732632	0.0015175102622300152	0.04362460605274521
12.560349394047481	0.4326532703424983	0.4314201527344017	0.4699461985273342	0.46705877148166647	0.48974965353226635	0.4859739549344424	0.5096949211193534	0.5050194158848079	0.5480492503899382	0.5416327147864526	0.08116130824255999	0.0781125079187882	0.0015171894640211292	0.04387818836019619	0.0015045944612483986	0.04351393205004683
12.63603181762671	0.4327722422588073	0.43153797920225667	0.47006219716859743	0.46717374717832705	0.4898639858564048	0.4860873381443001	0.5098075292000922	0.5051311534543885	0.5481584480145766	0.5417412008213331	0.08113544408048286	0.07808762602409822	0.0015042743529929403	0.04376681166337448	0.001491787077026352	0.043403494834109324
12.712170265880024	0.4328909076789763	0.4316555023082674	0.47017789971150586	0.46728842948325644	0.48997802791130485	0.48620043353327386	0.5099198530408219	0.5052426089574995	0.5482673733106292	0.5418494161467631	0.08110966424092399	0.07806282523943002	0.0014914676776274227	0.04365567363841194	0.0014790872180761028	0.04329329418924033
12.78876748658549	0.4330092672803328	0.43177272272198525	0.47029330679830433	0.4674028190323448	0.4900917803193727	0.4863132417182923	0.5100318932433664	0.5053537829914263	0.548376026839192	0.5419573613211974	0.08108396843376164	0.07803810528578084	0.0014787685459727307	0.043544774064869785	0.0014664939999979865	0.043183329897459544
12.865826244077915	0.4331273217394532	0.43188964111222405	0.4704084190705967	0.46751691646084986	0.49020524370243723	0.4864257633157126	0.5101436504090384	0.505464676152947	0.5484844091609814	0.54206503690271	0.08105835636993236	0.07801346588516796	0.001466176073183778	0.04343411272020603	0.0014540065454449191	0.043073601738711886
12.943349319348618	0.43324507173215693	0.43200625814705484	0.47052323716933975	0.4676307224033922	0.4903184186817432	0.4865379989413153	0.5102551251386345	0.5055752890383266	0.5485925208363307	0.5421724434489883	0.08103282776143061	0.07798890676062313	0.0014536893814645069	0.04332368937969022	0.001441623984059781	0.042964109491038016
13.0213395101458	0.4333625179335023	0.4321225744938014	0.4706377617348376	0.46774423749395	0.4904313058779469	0.48664994921029925	0.5103663180324283	0.505685622243311	0.5487003624251827	0.5422795815173274	0.0810073823213028	0.0779644276361882	0.0014413076000252545	0.043213503816787124	0.0014293454524305638	0.042854852930503284
13.099799631075467	0.4334796610177815	0.43223859081903515	0.4707519934067382	0.4678574623658538	0.490543905911111	0.48676161473727647	0.5104772296901658	0.5057956763631236	0.5488079344870842	0.5423864516646238	0.08098201976364186	0.07794002823691532	0.0014290298650201372	0.043103555802858295	0.0014171700940290854	0.0427458318311551
13.178732513703073	0.43359650165851576	0.4323543077885701	0.47086593282402633	0.46797039765178156	0.4906562194006988	0.48687299613626694	0.5105878607110602	0.5059054519924574	0.5489152375811805	0.5424930544473707	0.08095673980358661	0.07791570828885837	0.0014168553194973121	0.04299384510724735	0.001405097059159477	0.04263704596489504
13.258141006655675	0.43371304052845044	0.432469726067459	0.4709795806250204	0.4680830439837539	0.4907682469655694	0.48698409402069237	0.5106982116937862	0.5060149497254712	0.5490222722662097	0.5425993904216512	0.08093154215731543	0.07789146751907175	0.001404783113347019	0.04288437149736524	0.0013931255049102198	0.04252849510176304
13.338027975724735	0.4338292782995508	0.43258484631998756	0.47109293744736597	0.46819540199312915	0.4908799892239725	0.4870949090033729	0.5108082832364744	0.5061241701557843	0.5491290391004968	0.5427054601431334	0.08090642654204354	0.07786730565560576	0.0013928124032500655	0.04277513473866179	0.0013812545951070732	0.04242017901003692
13.418396303969553	0.4339452156429973	0.4326996692096713	0.4712060039280325	0.46830747231059855	0.4909914467935433	0.487205441696521	0.5109180759367076	0.506233113876471	0.5492355386419486	0.542811264167065	0.08088139267601856	0.07784322242750358	0.0013809423526272013	0.04266613459473945	0.0013694835002500128	0.04231209745586284
13.49924889182131	0.4340608532291805	0.43281419539924965	0.4713187807033071	0.46841925556618086	0.4911026202912979	0.4873156927117367	0.5110275903915132	0.5063417814800553	0.5493417714480475	0.5429168030482677	0.08085644027851613	0.07781921756479701	0.0013691721315844951	0.04255737082723954	0.0013578113974750394	0.0422042502037101
13.580588657187745	0.4341761917276973	0.4329284255506821	0.47143126840879046	0.4685307523892185	0.4912135103336278	0.48742566266000337	0.5111368271973602	0.5064501735585066	0.5494477380758465	0.5430220773411314	0.08083156906983702	0.07779529079850334	0.0013575009168667052	0.04244884319595599	0.0013462374704946711	0.04209663701605848
13.662418535558457	0.43429123180734597	0.4330423603251437	0.4715434676793921	0.4686419634083721	0.4913241175362958	0.48753535215168153	0.5112457869501532	0.5065582907032343	0.5495534390819639	0.543127087599609	0.08080677877130299	0.07777144186062168	0.0013459278918039885	0.042340551458792675	0.0013347609095473167	0.041989257653355594
13.744741480110864	0.4344059741361222	0.4331560003830207	0.47165537914932537	0.4687528892516166	0.49143444251443	0.487644761796505	0.5113544702452277	0.5066661335050813	0.549658875022577	0.5432318343772115	0.08078206910525339	0.07774767048412572	0.001334452246260831	0.042232495371777645	0.0013233809113581962	0.04188211187457114
13.827560461816718	0.43452041938121416	0.4332693463839062	0.47176700345210343	0.468863530546236	0.49154448588252025	0.4877538922035762	0.511462877677345	0.5067737025543224	0.5497640464534186	0.5433363182270023	0.0807574397950401	0.07772397640296777	0.0013230731765903059	0.04212467468920522	0.0013120966790785005	0.04177519943664265
13.910878469549415	0.4346345682089988	0.43338239898659564	0.4718783412205342	0.4689738879188193	0.49165424825441256	0.48786274398136076	0.5115710098406868	0.5068809984406564	0.5498689539297694	0.5434405397015923	0.08073289056502402	0.0777003593520668	0.0013117898855830035	0.04201708916356495	0.0013009074222418704	0.04166852009475974
13.9946985101918	0.43474842128503743	0.43349515884908296	0.471989393086716	0.46908396199525526	0.4917637302433053	0.4879713177376837	0.5116788673288516	0.5069880217532025	0.549973598006455	0.5435444993531343	0.08070842114057254	0.07767681906731061	0.0013006015824110762	0.0419097385454279	0.0012898123567164355	0.0415620736023925
14.079023608744702	0.4348619792740714	0.4336076266285564	0.472100159682033	0.46919375340072955	0.49187293246174285	0.48807961407972433	0.5117864507348489	0.5070947730804959	0.550077979237839	0.5436481977333183	0.08068403124805529	0.0776533552855487	0.001289507482592711	0.04180262258374512	0.0012788107046537434	0.0414558597111494
14.163856808436103	0.4349752428400177	0.4337198029813938	0.47221064163715115	0.4693032627597183	0.4919818555216136	0.48818763361401163	0.5118937606510942	0.507201253010482	0.550182098177819	0.5437516353933659	0.08065972061483812	0.07762996774459059	0.0012785068079348427	0.04169574102571971	0.0012679016944452393	0.04134987817113256
14.24920117083096	0.4350882126459655	0.4338316885631591	0.4723208395820134	0.4694124906959852	0.492090500034143	0.4882953769464207	0.5120007976694054	0.507307462130513	0.5502859553798211	0.5438548128840266	0.08063548896928292	0.07760665618320192	0.0012675987864865235	0.04158909361680685	0.0012570845606649783	0.041244128730483
14.335059775941703	0.43520088935417195	0.4339432840285985	0.4724307541458358	0.4695214378325771	0.49219886660989126	0.4884028446821665	0.5121075623809976	0.5074134010273422	0.5503895513967949	0.5439577307555713	0.08061133604074108	0.07758342034109922	0.0012567826524900738	0.041482680100699554	0.0012463585440327662	0.04113861113570749
14.421435722339384	0.43531327362605765	0.4340545900316353	0.47254038595710274	0.4696301047918189	0.49230695585874623	0.48851003742580135	0.5122140553764781	0.5075190702871203	0.5504928867812086	0.5440603895577878	0.08058726155955157	0.07756025995894972	0.0012460576463313444	0.04137650021930028	0.001235722891363089	0.04103332513173541
14.50833212726552	0.4354253661222034	0.43416560722536757	0.4726497356435631	0.4697384921953102	0.4924147683899215	0.4886169557812093	0.5123202772458423	0.5076244704953897	0.550595962085044	0.5441627898399767	0.08056326525703597	0.07753717477836344	0.001235423014509518	0.04127055371326094	0.0012251768555175957	0.040928270461748184
14.595752126744532	0.4355371675023456	0.43427633626206325	0.47275880383222635	0.4698466006639212	0.4925223048119515	0.4887236003516025	0.512426228578469	0.5077296022370817	0.5506987778597919	0.5442649321509456	0.08053934686549462	0.07751416454189315	0.0012248780095669431	0.04116484032125811	0.0012147196953593564	0.04082344686730721
14.683698875697011	0.4356486784253734	0.4343867777931561	0.47286759114935767	0.46995443081778787	0.4926295657326864	0.4888299717395166	0.5125319099631165	0.5078344660965108	0.5508013346564471	0.5443668170390051	0.08051550611820506	0.07749122899302939	0.001214421890051387	0.04105935978024888	0.001204350675707122	0.04071885408833964
14.772175548053516	0.43575989954932387	0.4344969324692429	0.47297609822047443	0.4700619832763082	0.492736551759288	0.4889360705468067	0.5126373219879168	0.5079390626573704	0.5509036330255033	0.5444684450519638	0.08049174274941487	0.07746836787619697	0.0012040539204782874	0.04095411182578346	0.0011940690672922472	0.040614491863252056
14.861185336869132	0.4358708315313788	0.4346068009400792	0.47308432567034236	0.470169258658139	0.4928432634982267	0.4890418973746434	0.5127424652403734	0.5080433925027297	0.551005673516949	0.5445698167371235	0.08046805649434163	0.07744558093675188	0.0011937733712774623	0.040849096191848844	0.0011838741467071756	0.040510359928774164
14.95073145443871	0.43598147502786083	0.4347163838545751	0.47319227412297094	0.47027625758119085	0.49294970155527607	0.489147452823508	0.5128473403073549	0.5081474562150271	0.5511074566802626	0.544670932641274	0.0804444470891668	0.07742286792097591	0.0011835795187411513	0.04074431261064149	0.0011737651963645845	0.04040645802011511
15.040817132412794	0.4360918306942299	0.4348256818607924	0.47329994420161	0.4703829806626245	0.49305586653550926	0.4892527374931894	0.5129519477750917	0.5082512543760682	0.5512089830644075	0.5447717933106906	0.08042091427103223	0.07740022857607586	0.001173471645000479	0.04063976081309306	0.001163741504456084	0.040302785870935054
15.131445621914246	0.4362018991850798	0.43493469560594067	0.4734073365287456	0.4704894285188476	0.49316175904329573	0.48935775198277937	0.5130562882291722	0.5083547875670213	0.5513102532178281	0.5448723992911272	0.08039745777803844	0.07737766265017954	0.0011634490379535123	0.0405354405283731	0.0011538023649007023	0.04019934321340202
15.222620193655578	0.43631168115413393	0.4350434257363738	0.47351445172609646	0.4705956017655098	0.49326737968229545	0.4894624968906691	0.5131603622545376	0.5084580563684119	0.5514112676884445	0.5449727511278131	0.08037407734923886	0.07735516989233072	0.0011535109912381714	0.04043135148404531	0.0011439470773031424	0.04009612977800714
15.31434413805701	0.43642117725424273	0.43515187289758595	0.47362129041460965	0.47070150101750036	0.4933727290554564	0.4895669728145441	0.5132641704354783	0.5085610613601197	0.5515120270236488	0.545072849365448	0.08035077272463659	0.07733275005248598	0.0011436568041847117	0.040327493406465464	0.0011341749469071516	0.039993145293834687
15.406620765365147	0.4365303881373793	0.4352600377342091	0.4737278532144575	0.47080712688894294	0.49347780776501066	0.4896711803513819	0.5133677133556303	0.508663803121374	0.5516125317703	0.5451726945481983	0.08032754364518228	0.07731040288151252	0.0011338857817699832	0.04022386602032668	0.0011244852845666564	0.03989038948867574
15.499453405772549	0.4366393144546367	0.4353679208900089	0.47383414074503344	0.47091247999319313	0.4935826164124696	0.48977512009744756	0.5134709915979702	0.5087662822307507	0.5517127824747204	0.5452722872196922	0.08030438985276905	0.07728812813118403	0.0011241972345787943	0.040120469048872565	0.001114877406684034	0.039787862088616066
15.592845409537835	0.43674795685622436	0.4354755230078813	0.47394015362494857	0.4710175609428346	0.49368715559862125	0.48987879264828954	0.5135740057448118	0.5088684992661677	0.5518127796826904	0.5453716279230157	0.08028131109022911	0.07726592555417759	0.0011145904787488448	0.040017302213826156	0.0011053506351750286	0.03968556281837721
15.686800147106629	0.4368563159914642	0.4355828447298495	0.47404589247202816	0.4711223703496745	0.49379142592352493	0.4899821985987363	0.5136767563778024	0.5089704548048798	0.5519125239394445	0.5454707172007077	0.0802583071013307	0.07724379490406834	0.0011050648359387516	0.03991436523558889	0.001095904297425676	0.039583491401245396
15.781321009233178	0.43696439250878805	0.4356898866970604	0.4741513579033076	0.4712269088247414	0.4938954279865096	0.49008533854289255	0.5137792440779179	0.5090721494234769	0.5520120157896674	0.5455695555947568	0.08023537763077386	0.07722173593532888	0.0010956196332898571	0.03981165783314111	0.0010865377262567755	0.039481647559213684
15.87641140710273	0.43707218705573453	0.4357966495497819	0.4742565505350295	0.47133117697828064	0.4939991623861685	0.4901882130741361	0.5138814694254603	0.5091735836978792	0.55211125577749	0.5456681436465969	0.08021252242418833	0.07719974840332464	0.0010862542033653888	0.039709179724013666	0.0010772502598666023	0.03938003101266929
15.972074772454643	0.4371797002789447	0.43590313392739877	0.47436147098264	0.4714351754197513	0.49410262972035646	0.49029082278511255	0.5139834330000529	0.5092747582033335	0.5522102444464836	0.5457664818971018	0.08018974122812797	0.0771778320643108	0.001076967884129143	0.03960693062440157	0.001068041241804707	0.03927864148077731
16.06831455770623	0.4372869328241604	0.4360093404684105	0.4744661198607851	0.47153890475782334	0.49420583058618583	0.49039316826773444	0.5140851353806368	0.5093756735144089	0.5523089823396582	0.5458645708865832	0.08016703379006875	0.07715598667542668	0.0010677600188833125	0.039504910248950864	0.001058910020922621	0.03917747868131016
16.165134236077357	0.43739388533621976	0.43611526981042725	0.47457049778330734	0.47164236560037287	0.49430876558002257	0.49049525011317463	0.5141865771454676	0.509476330204994	0.5524074699994561	0.5459624111547852	0.08014439985840562	0.07713421199469628	0.0010586299562471702	0.039403118311156504	0.0010498559513325567	0.039076542330676034
16.262537301715792	0.43750055845905517	0.43622092259016776	0.474674605363243	0.47174555855448047	0.4944114352974841	0.4905970689118659	0.5142877588721105	0.5095767288482936	0.5525057079677498	0.5460600032408808	0.08012183918244638	0.07711250778102266	0.0010495770501042223	0.03930155452320605	0.0010408783923696596	0.038975832143933076
16.36052726982327	0.4376069528356896	0.43632629944345525	0.474778443212818	0.47184848422642633	0.49451384033343426	0.49069862525349417	0.5143886811374382	0.5096768700168227	0.5526036967858369	0.5461573476834677	0.08009935151241133	0.07709087379418333	0.0010406006595640171	0.039200218595823344	0.0010319767085511522	0.038875347834874674
16.459107676782416	0.4377130691082342	0.4364314010052155	0.4748820119434455	0.4719511432216883	0.4946159812819814	0.49079991972699905	0.5144893445176265	0.5097767542824064	0.5527014369944362	0.5462544450205653	0.08007693659942787	0.0770693097948307	0.001031700148923953	0.0390991102386522	0.0010231502695403627	0.03877508911617156
16.55828208028434	0.4378189079178845	0.4365362279094729	0.4749853121657215	0.4720535361449379	0.49471785873647417	0.490900952920567	0.514589749588151	0.5098763822161734	0.5527989291336844	0.5463512957896091	0.08005459419552899	0.07704781554448444	0.0010228748876155436	0.038998229159574294	0.0010143984500876613	0.038675055698703886
16.658054059457015	0.4379244699049183	0.4366407807893484	0.475088344489423	0.47215566360003736	0.49481947328949655	0.4910017254216291	0.514689896923783	0.509975754388554	0.5528961737431316	0.5464479005274487	0.08003232405364713	0.07702639080553149	0.0010141242501888748	0.03889757506567548	0.0010057206300189137	0.03857524729261286
16.758427214994473	0.4380297557086925	0.43674506027705623	0.47519110952350413	0.4722575261900367	0.49492082553286887	0.49110223781685935	0.5147897870985868	0.5100748713692771	0.5529931713617381	0.5465442597703433	0.0800101259276123	0.07700503534122187	0.0010054476162570936	0.038797147662762654	0.0009971161941808582	0.03847566360671806
16.859405169286727	0.4381347659676402	0.4368490670039009	0.4752936078760931	0.47235912451717044	0.49502191605764	0.49120249069216926	0.5148894206859164	0.5101737337273651	0.5530899225278698	0.5466403740539576	0.07998799957214978	0.07698374891566379	0.000996844370451111	0.038696946655008446	0.0009885845323927	0.03837630434821904
16.960991566550526	0.4382395013192679	0.43695280160027483	0.4753958401544891	0.4724604591828544	0.4951227454540867	0.4913024846327052	0.5149887982584105	0.510272342031132	0.5531864277792956	0.5467362439133586	0.07996594474287363	0.07696253129382313	0.000988313902400062	0.0385969717458039	0.0009801250394301242	0.03827716922342006
17.063190072960847	0.4383439624001532	0.43705626469565534	0.47549780696516003	0.47256153078768337	0.49522331431171007	0.4914022202228462	0.5150879203879916	0.5103706968481796	0.5532826876531824	0.5468318698830119	0.07994396119628606	0.07694138224151721	0.0009798556066766828	0.03849722263720423	0.000971737114974669	0.03817825793763063
17.166004376783235	0.4384481498459413	0.43715945691860214	0.475599508913738	0.4726623399314271	0.4953236232192321	0.49150169804620075	0.5151867876458609	0.5104687987453941	0.5533787026860929	0.5469272524967778	0.07992204868977436	0.0769203015254145	0.0009714688827600071	0.03839769902990042	0.0009634201635653206	0.03807957019442654
17.26943818850684	0.43855206429134297	0.43726237889675446	0.47570094660501827	0.4727628872130285	0.49542367276459226	0.49160091868560124	0.5152854006024954	0.510566648288943	0.5534744734139802	0.5470223922879078	0.0799002069816035	0.07689928891302904	0.0009631531350073885	0.03829840062354606	0.0009551735945798612	0.03798110569651669
17.37349524097843	0.4386557063701319	0.43736503125682835	0.4758021206429547	0.47286317323060006	0.4955234635349453	0.49169988272310505	0.5153837598276453	0.5106642460442723	0.5535700003721862	0.547117289789042	0.07987843583091847	0.07687834417271858	0.0009549077726069832	0.03819932711668628	0.0009469968221917924	0.03788286414564368
17.478179289537028	0.4387590767151417	0.43746741462461464	0.47590303163065817	0.47296319858142116	0.4956229961166577	0.49179859073998805	0.5154818658903303	0.5107615925761025	0.5536652840954368	0.5472119455322039	0.0798567349977365	0.07685746707368106	0.0009467322095413344	0.03810047820658724	0.0009388892653205971	0.037784845242128995
17.583494112149474	0.43886217595826355	0.43756952962497564	0.4760036801703929	0.4730629638619353	0.4957222710953046	0.491897043316744	0.5155797193588362	0.5108586884484259	0.5537603251178387	0.5473063600487985	0.07983510424294538	0.07683665738595018	0.0009386258645540657	0.03800185358946351	0.0009308503476099794	0.037687048685171476
17.689443509546752	0.43896500473044403	0.4376713768818433	0.4761040668635741	0.47316246966774755	0.49582128905566714	0.49199524103307923	0.5156773208007122	0.5109555342245038	0.5538551239728757	0.5474005338696077	0.07981354332830004	0.0768159148803946	0.0009305881611099132	0.03790345296040698	0.0009228794973799026	0.03758947417296099
17.79603130536116	0.4390675636616822	0.4377729570182162	0.4762041923107651	0.4732617165936211	0.4959200505817297	0.49209318446791256	0.5157746707827685	0.5110521304668633	0.5539496811934066	0.5474944675247881	0.07979205201642078	0.07679523932871363	0.0009226185273596421	0.037805276013457956	0.0009149761476034968	0.037492121402650014
17.90326134626431	0.4391698533810274	0.4378742706561576	0.476304057111675	0.4733607052334756	0.49601855625667685	0.4921908741993702	0.5158717698710715	0.5111484777372939	0.5540439973116598	0.5475881615438669	0.0797706300707856	0.07677463050343288	0.0009147163960951943	0.037707322441363544	0.0009071397358546562	0.03739499007019731
18.011137502105942	0.4392718745165765	0.43797531841679266	0.4764036618651551	0.47345943618038383	0.49611680666288965	0.4922883108047844	0.5159686186309425	0.5112445765968449	0.554138072859231	0.5476816164557388	0.07974927725573237	0.07675408817790236	0.0009068812047297037	0.03760959193606084	0.0008993697042813942	0.037298079870481615
18.119663666053608	0.4393736276954722	0.43807610092030597	0.4765030071691976	0.47355791002656905	0.4962148023819452	0.49238549486068917	0.5160652176269541	0.5113404276058227	0.5542319083670807	0.5477748327886623	0.07972799333645193	0.07673361212629431	0.0008991123952490909	0.03751208418837848	0.000891665499568095	0.037201390497301645
18.228843754733095	0.4394751135439001	0.43817661878593994	0.47660209362093175	0.47365612736340323	0.49631254399461144	0.4924824269428192	0.5161615674229272	0.5114360313237872	0.5543255043655296	0.5478678110702576	0.07970677807898591	0.07671320212359684	0.0008914094141729834	0.03741479888783772	0.0008840265729039842	0.03710492164361767
18.338681708369887	0.43957633268708685	0.43827687263199183	0.4767009218166221	0.4737540887814029	0.49641003208084533	0.4925791076261062	0.5162576685819281	0.5115313883095497	0.5544188613842561	0.5479605518275024	0.07968563125022382	0.07669285794561505	0.000883771712534287	0.03731773572327768	0.0008764523799436041	0.03700867300126731
18.44918149093129	0.4396772857492975	0.43837686307581186	0.476799492351666	0.473851794870229	0.49650726721979116	0.49267553748467696	0.5163535216662661	0.5116264991211699	0.5545119799522931	0.5480530555867292	0.07966455261789865	0.07667257936896396	0.000876198745832113	0.03722089438245746	0.0008689423807681784	0.03691264426095131
18.56034709026951	0.4397779733538336	0.43847659073380046	0.4768978058205904	0.47394924621868173	0.4966042499897766	0.49277171709184936	0.5164491272374904	0.5117213643159524	0.5546048605980244	0.5481453228736222	0.07964354195058583	0.07665236617106859	0.0008686899739944742	0.037124274551857184	0.0008614960398585225	0.036816835112503554
18.672182518265565	0.4398783961230308	0.4385760562214071	0.4769958628170503	0.47404644341470026	0.4967009809683101	0.4928676470201315	0.5165444858563868	0.5118159844504454	0.554697503849182	0.5482373542132137	0.07962259901769696	0.07663221813015944	0.0008612448613529722	0.03702787591718959	0.0008541128260586284	0.0367212452448058
18.784691810974078	0.43997855467825703	0.43867526015312724	0.47709366393382574	0.4741433870453597	0.4967974607320793	0.49296332784121816	0.5166395980829762	0.5119103600804364	0.5547899102328435	0.5483291501298826	0.07960172358947991	0.07661213502526779	0.0008538628766072698	0.03693169816330055	0.0008467922125352523	0.03662587434563136
18.897879028768923	0.44007844963991005	0.43877420314250026	0.47719120976281976	0.47424007769686805	0.4968936898569482	0.4930587601259881	0.5167344644765112	0.5120044917609506	0.554882080275428	0.5484207111473489	0.07958091543701351	0.07659211663622588	0.0008465434927837912	0.03683574097395592	0.00083953367675349	0.03653072210190089
19.01174825648978	0.4401780816274157	0.438872885802108	0.4772885008950558	0.47433651595456444	0.4969896689179543	0.4931539444445023	0.5168290855954726	0.5120983800462481	0.5549740145026937	0.5485120377886735	0.07956017433220396	0.07657216274366273	0.0008392861872037471	0.03674000403179889	0.0008323367004385851	0.03643578819962556
19.126303603589555	0.4402774512592253	0.4389713087435725	0.4773855379206756	0.47443270240291735	0.4970853984893058	0.4932488813660014	0.5169234619975687	0.5121920254898208	0.555065713439735	0.548603130576253	0.07953950004778437	0.07655227312899915	0.0008320904414538255	0.03664448701881895	0.0008252007695368491	0.0363410723237223
19.241549204282624	0.4403765591528145	0.4390694725775535	0.47748232142893743	0.47452863762552133	0.49718087914438047	0.493343571458902	0.5170175942397314	0.5122854286443903	0.5551571776109796	0.5486939900318186	0.07951889235730839	0.07653244757444722	0.0008249557413519959	0.03654918961603926	0.0008181253741930128	0.03624657415835486
19.357489217694134	0.4404754059246806	0.4391673779137469	0.4775788520082125	0.4746243222050954	0.4972761114557225	0.49343801529079706	0.5171114828781134	0.5123785900619052	0.5552484075401858	0.5487846166764315	0.07949835103514896	0.07651268586300589	0.000817881576907542	0.03645411150341715	0.0008111100087133671	0.036152293386820133
19.474127828010037	0.4405739921903409	0.43926502536088313	0.4776751302459842	0.4747197567234809	0.4973710959950395	0.4935322134284504	0.5172051284680872	0.5124715102935393	0.5553394037504384	0.5488750110304823	0.07947787585649582	0.07649298777845935	0.0008108674422939721	0.03635925236008575	0.0008041541715280154	0.03605822969136341
19.59146924462811	0.44067231856433103	0.4393624155267245	0.4777711567288453	0.474814941761639	0.4974658333332013	0.493626166437797	0.5172985315642403	0.5125641898896879	0.555430166764148	0.5489651736136858	0.0794574665973486	0.07647335310537216	0.0008039128358210412	0.03626461186451024	0.000797257365165116	0.035964382753576274
19.709517702309874	0.44077038566020255	0.439459549018064	0.47786693204249564	0.4749098778996491	0.4975603240402379	0.49371987488393915	0.517391692720376	0.5126566293999659	0.5555206971030463	0.5490551049450804	0.07943712303452068	0.07645378162908695	0.0007970172598867897	0.036170189693905286	0.0007904190962100266	0.035870752253828186
19.828277461333414	0.4408681940905214	0.4395564264407229	0.4779624567717407	0.4750045657167058	0.4976545686853348	0.4938133393311441	0.5174846124895071	0.5127488293732057	0.5556109952881846	0.5491448055430231	0.07941684494562747	0.07643427313572244	0.0007901802209602238	0.03607598552481761	0.0007836388752862078	0.03577733787192017
19.94775280764713	0.4409657444668663	0.43965304839954944	0.4780577315004884	0.47509900579111797	0.4977485678368343	0.4939065603428433	0.5175772914238567	0.5128407903574546	0.5557010618399301	0.5492342759251896	0.0793966321090914	0.07641482741216937	0.0007834012295475645	0.03598199903322552	0.0007769162170156996	0.035684139286928485
20.067948053024427	0.4410630373998269	0.43974941549841695	0.478152756811749	0.47519319870030624	0.497842322062231	0.4939995384816295	0.5176697300748545	0.512932512899973	0.5557908972779646	0.5493235166085695	0.07937648430413237	0.07639544424608845	0.0007766798001482833	0.03588822989389939	0.0007702506399800413	0.03559115617669306
20.188867535219305	0.44116007349900155	0.43984552834022167	0.47824753328763064	0.4752871450208007	0.49793583192817015	0.4940922743092531	0.5177619289931344	0.5130239975472307	0.5558805021212802	0.5494125281094643	0.07935640131076963	0.07637612342590575	0.0007700154512351176	0.035794677780756956	0.0007636416667100576	0.03549838821872697
20.31051561812294	0.44125685337299625	0.4399413875268818	0.47834206150933967	0.4753808453282395	0.4980290980004451	0.49418476838662406	0.517853888728533	0.5131152448449067	0.555969876888178	0.5495013109434856	0.07933638290981548	0.07635686474081245	0.0007634077052216526	0.03570134236721856	0.0007570888236321238	0.035405835089449056
20.432896691921076	0.44135337762942295	0.4400369936593352	0.47843634205717744	0.47547430019736653	0.49812212084399665	0.4942770212738043	0.5179456098300863	0.5132062553378848	0.556059022096265	0.5495898656255509	0.07931642888287327	0.07633766798075904	0.0007568560884307907	0.03560822332592295	0.0007505916410441849	0.03531349646428339
20.55601517325261	0.4414496468748972	0.4401323473375378	0.47853037551053845	0.4755675102020297	0.49821490102291033	0.49436903353001027	0.5180370928460284	0.5132970295702531	0.5561479382624517	0.5496781926698829	0.07929653901233522	0.07631853293645485	0.00075036013105656	0.035515320328386224	0.0007441496530997682	0.035221372018369834
20.679875505368887	0.4415456617150375	0.44022744916046275	0.47862416244790895	0.47566047591517935	0.49830743910041275	0.4944608057136087	0.5181283383237889	0.5133875680853012	0.5562366259029493	0.5497662925900061	0.07927671308137858	0.07629945939936304	0.0007439193671399114	0.03542263304551341	0.0007377623977604664	0.03512946142595297
20.804482158294064	0.4416414227544631	0.44032229972609743	0.4787177034468649	0.47575319790886567	0.4983997356388722	0.49455233838211626	0.5182193468099907	0.5134778714255178	0.5563250855332675	0.5498541658987443	0.0792569508739622	0.0762804471616999	0.0007375333345449597	0.03533016114772636	0.0007314294167710678	0.035037764360396295
20.92983962898646	0.4417369305967926	0.44041689963144365	0.4788109990840705	0.47584567675423783	0.4984917911997957	0.4946436320921954	0.5183101188504489	0.5135679401325889	0.5564133176682126	0.5499418131082184	0.07923725217482491	0.07626149601642924	0.0007312015749108003	0.03523790430426743	0.0007251502556238076	0.034946280494168036
21.055952441500814	0.44183218584464234	0.44051124947251447	0.4789040499352753	0.4759379130215416	0.4985836063438256	0.49473468739965365	0.5184006549901662	0.5136577747473963	0.5565013228218832	0.5500292347298443	0.07921761676948087	0.07624260575726327	0.0007249236336381859	0.035145862183910026	0.0007189244635401604	0.03485500949921061
21.18282514715158	0.4419271890996255	0.4406053498443337	0.47899685657531416	0.47602990728011757	0.4986751816307404	0.49482550485944166	0.518490955773334	0.513747375810014	0.5565891015076708	0.55011643127433	0.07919804444421803	0.07622377617865568	0.0007186990598566645	0.03505403445477384	0.0007127515934415296	0.03476395104694063
21.31046232467717	0.4420219409623498	0.44069920134093415	0.47908941957810414	0.47612166009839996	0.4987665176194509	0.4949160850256524	0.5185810217433282	0.5138367438597081	0.5566766542382546	0.5502034032516734	0.07917853498609422	0.0762050070758022	0.0007125274063852771	0.0349624207840975	0.0007066312019061716	0.03467310480787944
21.438868580405217	0.4421164420324167	0.4407928045553566	0.4791817395166436	0.47621317204391456	0.4988576148679994	0.4950064284515174	0.518670853442708	0.5139258794349336	0.556763981525601	0.5502901511711609	0.07915908818293464	0.07618629824463537	0.000706408229712796	0.03487102083845173	0.0007005628491496552	0.03458247045178098
21.568048548418737	0.4422106929084197	0.44088616007964737	0.47927381696301036	0.4763044436832772	0.4989484739335564	0.49509653568940615	0.5187604514132141	0.5140147830733327	0.5568510838809605	0.5503766755413637	0.07913970382332929	0.07616764948182293	0.0007003410899684148	0.034779834283810374	0.0006945460989964403	0.03449204764780234
21.69800689072348	0.4423046941879432	0.44097926850485836	0.4793656524883598	0.47639547558219214	0.4990390953724218	0.49518640729082414	0.5188498161957663	0.5141034553117328	0.5569379618148657	0.5504629768701371	0.07912038169662916	0.07614906058476424	0.0006943255508868873	0.03468886078546518	0.0006885805188496796	0.034401836064503755
21.828748297416116	0.44239844646756077	0.4410721304210446	0.47945724666292333	0.4764862683054507	0.49912947974001914	0.49527604380641144	0.5189389483304614	0.5141918966861456	0.5570246158371289	0.5505490556646168	0.07910112159294386	0.07613053135158887	0.0006883611797832145	0.034598100007841026	0.0006826656796590225	0.034311835369607024
21.960277486853503	0.44249195034283445	0.4411647464172632	0.47954860005600775	0.4765768224169287	0.49921962759089755	0.49536544578593944	0.5190278483565727	0.5142801077317639	0.5571110464568404	0.5506349124312175	0.07908192330313892	0.07611206158115393	0.0006824475475308844	0.03450755161510699	0.0006768011558995202	0.03422204523029393
22.092599205822967	0.44258520640831295	0.4412571170815726	0.47963971323599236	0.4766671384795867	0.4993095394787283	0.49545461377831174	0.5191165168125467	0.5143680889829599	0.5571972541823659	0.5507205476756315	0.07906278661883268	0.07609365107303716	0.0006765842285216817	0.034417215270579504	0.0006709865255418723	0.03413246531326308
22.225718229713628	0.44267821525753087	0.4413492430010306	0.4797305867703284	0.4767572170554669	0.4993992159563035	0.4955435483315606	0.519204954236002	0.5144558409732845	0.5572832395213448	0.5508059619028254	0.07904371133239324	0.07607529962753941	0.0006707708006410407	0.0343270906367934	0.0006652213700175658	0.034043095284317815
22.359639362688714	0.4427709774830069	0.4414411247616935	0.4798212212255374	0.4768470587056925	0.4994886575755335	0.4956322499928457	0.5192931611637266	0.5145433642354647	0.5573690029806873	0.5508911556170386	0.07902469723693414	0.07605700704568012	0.0006650068452476177	0.03423717737591403	0.0006595052742019991	0.03395393480886355
22.494367437858962	0.4428634936762433	0.4415327629486149	0.4799116171672092	0.4769366639904662	0.4995778648874477	0.4957207193084535	0.5193811381316787	0.5146306593014021	0.557454545066573	0.5509761293217811	0.07900574412631715	0.07603877312919302	0.0006592919471397618	0.034147475149467255	0.0006538378263785116	0.03386498355156675
22.629907317457054	0.442955764427724	0.44162415814584455	0.4800017751600016	0.4770260334690684	0.4996668384421905	0.49580895682379383	0.5194688856749815	0.514717726702171	0.557539866284449	0.5510608835198317	0.07898685179514091	0.07602059768052528	0.0006536256945273156	0.03405798361832524	0.0006482186182135141	0.03377624117648281
22.766263893012997	0.44304779032691427	0.44171531093642696	0.4800916957676376	0.4771151676998561	0.4997555787890213	0.49589696308340014	0.5195564043279239	0.514804566968017	0.5576249671390276	0.5511454187132359	0.07896802003874558	0.07600248050283437	0.0006480076790018607	0.033968702442564336	0.0006426472447376153	0.03368770734738291
22.903442085530802	0.443139571962259	0.4418062219024008	0.48018137955290546	0.4772040672402617	0.49984408647631123	0.495984738630928	0.5196436946239579	0.5148911806283555	0.5577098481342838	0.5512297354033039	0.07894924865320503	0.07598442139998483	0.0006424374955260603	0.03387963128224669	0.0006371233043049873	0.03359938172712873
23.041446845665973	0.4432311099211819	0.44189689162479706	0.48027082707765667	0.4772927326467916	0.49993236205154556	0.4960722840091516	0.5197307570956978	0.5149775682117692	0.5577945097734548	0.5513138340906087	0.07893053743532738	0.07596642017654504	0.0006369147423856969	0.033790769796524955	0.0006316463985742704	0.03351126397808457
23.180283153904217	0.44332240479008456	0.4419873206836391	0.4803600389028043	0.4773811644750244	0.500020406061317	0.4961595997599646	0.5198175922749174	0.5150637302460077	0.5578789525590364	0.5513977152749847	0.07891188618265002	0.07594847663778682	0.0006314390211712428	0.033702117643841234	0.0006262161324868121	0.03342335376227368
23.31995602074116	0.44341345715434505	0.4420775096579399	0.4804490155883225	0.4774693632796102	0.5001082190513287	0.49624668642437775	0.5199042006925497	0.5151496672579851	0.5579631769927826	0.5514813794555248	0.07889329469343864	0.07593059058968023	0.000626009936755878	0.033613674482324996	0.0006208321142315842	0.03333565074099454
23.460470486863187	0.4435042675983169	0.44216745912570304	0.48053775769324447	0.47755732961426944	0.5001958015663893	0.4963335445425175	0.5199905828786835	0.5152353797737789	0.5580471835757023	0.5515648271305795	0.07887476276668144	0.07591276183889241	0.000620627097266846	0.03352543996959412	0.0006154939552225347	0.03324815457501984
23.60183162332936	0.4435948367053293	0.4422571696639204	0.4806262657756624	0.4776450640317912	0.5002831541504156	0.4964201746536243	0.5200767393625648	0.5153208683186282	0.5581309728080589	0.5516480587977547	0.0788562902020906	0.07589499019278419	0.0006152901140583644	0.03343741376279752	0.0006102012700750503	0.03316086492466752
23.744044531754422	0.4436851650576842	0.4423466418485714	0.4807145403927252	0.47773256708403206	0.500370277346427	0.4965065772960522	0.5201626706725924	0.515406133416932	0.5582145451893675	0.5517310749539099	0.07883787680009535	0.07587727545940703	0.0006099986016807613	0.033349595518203046	0.0006049536765801999	0.033073781449800776
23.887114344492932	0.44377525323665684	0.4424358762546226	0.48080258210063714	0.47781983932191563	0.500457171696547	0.496592753007267	0.5202483773363176	0.5154911755922492	0.5582979012183933	0.5518138760951571	0.07881952236184248	0.07585961744750294	0.0006047521778687059	0.03326198489217802	0.0005997507956767567	0.03298690380981384
24.031046224824397	0.4438651018224947	0.44252487345602637	0.48089039145465834	0.47790688129543035	0.5005438377420017	0.4966787023238452	0.5203338598804441	0.515575995367295	0.5583810413931507	0.5518964627168578	0.07880122668919232	0.07584201596649821	0.00059955046350324	0.03317458154016606	0.0005945922514254409	0.032900231663319346
24.175845367139747	0.4439547113944162	0.44261363402571996	0.48097796900910156	0.4779936935536293	0.5006302760231168	0.4967644257814714	0.520419118830824	0.5156605932639411	0.5584639662108999	0.5519788353136224	0.07878298958471554	0.07582447082650319	0.0005943930825853538	0.03308738511701392	0.0005894776709860494	0.03281376466867414
24.32151699712871	0.44404408253060956	0.4427021585356249	0.4810653153173328	0.47808027664462865	0.5007164870793175	0.4968499239149394	0.5205041547124573	0.5157449698032134	0.5585466761681466	0.5520609943793079	0.07876481085168863	0.07580698183830842	0.0005892796622268826	0.033000395277625216	0.0005844066845970275	0.03272750248386558
24.468066371968433	0.4441332158082332	0.442790447556646	0.4811524309317693	0.47816663111560653	0.5008024714491286	0.4969351972581492	0.5205889680494928	0.5158291255052913	0.5586291717606406	0.552142940407017	0.07874669029409832	0.07578954881338322	0.0005842098326118705	0.03291361167620721	0.0005793789255432724	0.03264144476634101
24.61549878051318	0.4442221118034139	0.4428785016586705	0.481239316403879	0.4782527575128024	0.5008882296701711	0.4970202463441071	0.5206735593652239	0.5159130608895068	0.5587114534833728	0.5522246738890957	0.07872862771663015	0.0757721715638737	0.0005791832269670394	0.03282703396617137	0.0005743940301361494	0.03255559117316409
24.763819543485244	0.44431077109124634	0.4429663214105677	0.48132597228417917	0.4783386563815155	0.5009737622791612	0.49710507170492374	0.5207579291820874	0.5159967764743415	0.558793521830574	0.5523061953171321	0.07871062292466982	0.07575484990259654	0.0005741994815555707	0.03274066180097179	0.0005694516376835157	0.032469941360673715
24.91303401366693	0.4443991942457926	0.4430539073801878	0.4814123991222355	0.47842432826610454	0.5010590698119117	0.4971896738718122	0.5208420780216648	0.5160802727774269	0.5588753772957142	0.5523875051819548	0.07869267572430233	0.07573758364304033	0.0005692582356420228	0.032654494833550984	0.0005645513904726229	0.032384494984981416
25.063147576093755	0.44448738184008074	0.443141260134361	0.4814985974666615	0.47850977370998604	0.5011441528033279	0.4972740533750887	0.5209260064046787	0.5161635503155424	0.5589570203715005	0.5524686039736314	0.07867478592230587	0.07572037259936122	0.0005643591314641316	0.03256853271622617	0.0005596929337503553	0.03229925170209924
25.214165648248784	0.4445753344461051	0.4432283802388977	0.48158456786511716	0.47859499325563404	0.5012290117874083	0.4973582107441713	0.5210097148509919	0.5162466096046149	0.5590384515498751	0.552549492181467	0.07865695332615055	0.07570321658638084	0.0005595018142154906	0.032482775100945105	0.0005548759156828176	0.032214211167115536
25.366093680258146	0.4446630526348248	0.4433152682585865	0.4816703108643082	0.4786799874445782	0.5013136472972421	0.49744214650757657	0.5210932038796068	0.516329451159716	0.5591196713220143	0.5526301702940022	0.07863917774399562	0.07568611541958344	0.0005546859320235686	0.032397221639442364	0.0005500999873453427	0.03212937303483443
25.518937155087716	0.4447505369761637	0.44340192475719475	0.4817558270099849	0.4787647568174045	0.5013980598650107	0.49752586119292136	0.5211764740086645	0.516412075495063	0.5592006801783271	0.5527106387990127	0.07862145898468902	0.07566906891511373	0.0005499111359226205	0.03231187198308305	0.0005453648026985114	0.03204473695990373
25.672701588741027	0.4448377880390094	0.44348835029746725	0.481841116846942	0.47884930191375275	0.501482250021984	0.4976093553269203	0.5212595257554427	0.5164944831240158	0.5592814786084539	0.552790898183507	0.07860379685776048	0.07565207688977402	0.0005451770798263755	0.032226725782493304	0.0005406700185630609	0.03196030259654492
25.827392530458226	0.4449248063912124	0.4435745454411257	0.48192618091901696	0.47893362327231664	0.5015662182985202	0.4976926294353857	0.5213423596363543	0.5165766745590771	0.5593620671012637	0.5528709489337253	0.07858619117342112	0.07563513916102216	0.0005404834205120501	0.03214178268815715	0.000536015294591019	0.03187606959838263
25.983015562916506	0.44501159259958645	0.4436605107488682	0.48201101976908967	0.47901772143084276	0.5016499652240658	0.49777568404322503	0.5214249761669486	0.5166586503118902	0.5594424461448545	0.5529507915351378	0.07856864174256326	0.07561825554696805	0.0005358298175959231	0.032057042350345455	0.0005314002932512718	0.03179203761885674
26.139576302431465	0.445098147229907	0.44374624678036917	0.4820956339390815	0.47910159692613	0.5017334913271538	0.4978585196744421	0.5215073758619072	0.5167404108932392	0.5595226162265514	0.5530304264724442	0.07855114837675325	0.07560142586637225	0.0005312159335093547	0.031972504418845915	0.000526824679805582	0.03170820631105187
26.297080399159835	0.4451844708469114	0.4438317540942778	0.4821800239699549	0.4791852502940281	0.5018167971354035	0.4979411368521343	0.5215895592350449	0.516821956813047	0.5596025778329043	0.5531098542295714	0.07853371088823131	0.0755846499386438	0.000526641433474806	0.031888168543076745	0.0005222881222799458	0.03162457532755525
26.455533537303385	0.4452705640142977	0.44391703324821824	0.48226419040171176	0.47926868206943757	0.5018998831755186	0.4980235360984927	0.5216715267993084	0.5169032885803744	0.5596823314496879	0.5531890752896725	0.07851632908991048	0.07556792758383596	0.0005221059854807475	0.03180403437197299	0.0005177902914523802	0.03154114432093991
26.614941435314055	0.44535642729472513	0.44400208479878905	0.48234813377339397	0.4793518927863089	0.5019827499732863	0.49810571793480174	0.5217532790667745	0.5169844067034195	0.5597618775618994	0.5532680901351259	0.07849900279536999	0.07555125862264524	0.0005176092602710014	0.031720101554483904	0.0005133308608213927	0.03145791294318201
26.77530984610034	0.44544206124981267	0.4440869093015628	0.48243185462308136	0.4794348829776418	0.5020653980535786	0.49818768288143644	0.5218348165486502	0.5170653116895164	0.5598412166537579	0.5533468992475339	0.07848173181885731	0.07553464287640821	0.0005131509313096583	0.0316363697389761	0.0005089095065884397	0.031374880845959296
26.93664455723489	0.44552746644013885	0.4441715073110848	0.4825153534878921	0.47951765317548367	0.5021478279403482	0.49826943145786373	0.5219161397552701	0.5171460040451344	0.559920349208702	0.5534255031077207	0.07846451597528074	0.07551808016710096	0.0005087306747650899	0.031552838573574604	0.0005045259076377206	0.03129204768082161
27.098951391163432	0.4456126434252421	0.44425587938087396	0.48259863090398136	0.4796002039109309	0.5022300401566308	0.4983509641826406	0.5219972491960981	0.5172264842758766	0.5599992757093908	0.553503902195732	0.07844735508021285	0.07550157031733172	0.0005043481694904095	0.031469507706262334	0.0005001797455104207	0.031209413098835626
27.26223620541477	0.44569759276361914	0.4443400260634214	0.4826816874065412	0.479682535714126	0.502312035224542	0.49843228157341296	0.5220781453797237	0.5173067528864801	0.5600779966377001	0.553582096990834	0.07843024894988161	0.0754851131503458	0.0005000030969950497	0.03138637678445377	0.0004958707043853927	0.031126976750726953
27.426504892812353	0.4457823150127257	0.44442394791019063	0.48276452352979965	0.4797646491142585	0.502393813665278	0.49851338414691554	0.5221588288138629	0.5173868103808137	0.5601565124747231	0.5536600879715117	0.07841319740117234	0.07546870849001655	0.0004956951414307742	0.031303445455534984	0.0004915984710598398	0.031044738287178575
27.59176338168682	0.4458668107289754	0.4445076454716165	0.4828471398070199	0.479846544639564	0.5024753759991147	0.49859427241897136	0.5222393000053563	0.5174666572618778	0.560234823700768	0.5537378756154674	0.07839620025162361	0.07545235616084538	0.0004914239895617012	0.031220713366323594	0.0004873627349268883	0.03096269735854662
27.758017636089992	0.4459510804677396	0.4445911192971058	0.4829295367705006	0.47992822281732306	0.5025567227454051	0.4986749469044909	0.5223195594601694	0.5175462940318044	0.5603129307953578	0.5538154603996208	0.07837925731942452	0.07543605598796241	0.00048718933075542203	0.03113818016377934	0.00048316318795138535	0.030880853614775106
27.925273656010095	0.4460351247833478	0.44467436993503634	0.4830117149515743	0.48000968417386164	0.5026378544225829	0.4987554081174704	0.5223996076833903	0.517625721191854	0.560390834237229	0.5538928428001068	0.07836236842341253	0.07541980779711722	0.00048299085695213684	0.031055845494407208	0.0004789995246525791	0.03079920670552383
28.09353747758831	0.4461189442290861	0.4447573979327564	0.4830936748806075	0.48009092923454944	0.5027187715481566	0.49883565657099227	0.5224794451792304	0.5177049392424173	0.5604685345043295	0.5539700232922745	0.07834553338307168	0.07540361141468409	0.00047882826264245004	0.03097370900421481	0.00047487144208391285	0.030717756280381536
28.2628151733366	0.44620253935719795	0.44484020383658535	0.4831754170869999	0.48017195852380035	0.5027994746387129	0.49891569277722453	0.5225590724510224	0.5177839486830126	0.5605460320738188	0.5540470023506874	0.07832875201852918	0.07538746666765345	0.0004747012448558241	0.03089177033925239	0.0004707786398125968	0.030636501988695386
28.43311285235687	0.4462859107188834	0.4449227881918122	0.4832569420991843	0.4802527725650713	0.5028799642099133	0.49899551724741975	0.5226384900012199	0.5178627500122861	0.5606233274220668	0.5541237804491203	0.07831202415055223	0.07537137338363385	0.0004706095031357105	0.03081002914537123	0.0004667208198960715	0.030555443479471478
28.604436660561465	0.4463690588642991	0.4450051515426966	0.4833382504446258	0.48033337188086234	0.5029602407764967	0.4990751304919144	0.5227176983313975	0.517941343728011	0.5607004210246518	0.5542003580605604	0.07829534960054813	0.07535533139084757	0.00046655273951801135	0.030728485068166833	0.000462697686864022	0.030474580401431695
28.77679278089485	0.4464519843425578	0.4450872944324677	0.4834193426498211	0.48041375699271605	0.5030403048522751	0.49915453302012813	0.5227966979422487	0.5180197303270857	0.5607773133563606	0.5542767356572048	0.0782787281905598	0.07533934051812612	0.00046253065850665465	0.0306471377525952	0.00045870894770172477	0.03039391240331213
28.950187433556945	0.4465346877017288	0.4451692174033242	0.48350021924029885	0.4804939284212164	0.503120156950135	0.49923372534056465	0.5228754893335861	0.5180979103055353	0.5608540048911866	0.55435291371046	0.07826215974326342	0.07532340059491457	0.00045854296706848707	0.03056598684416656	0.0004547543118245123	0.030313439133550446
29.124626876227456	0.44661716948883695	0.44525092099643426	0.4835808807406187	0.4805738866859891	0.5031997975820386	0.499312707960809	0.5229540730043404	0.5181758841585087	0.5609304961023298	0.5544288926909414	0.07824564408196626	0.07530751145126263	0.0004545893745988572	0.030485031987765865	0.00045083349105734527	0.030233160240101142
29.30011740429177	0.4466994302498632	0.44533240575193545	0.48366132767437103	0.48065363230570163	0.5032792272590193	0.499391481387528	0.5230324494525602	0.5182536523802787	0.5610067874621951	0.5545046730684715	0.07822918103060574	0.07529167291782335	0.00045066959290274156	0.03040427282783753	0.0004469461996243762	0.030153075371103455
29.476665351068124	0.4467814705297437	0.4454136722089344	0.48374156056417644	0.4807331657980619	0.5033584464911841	0.4994700461264707	0.5231106191754106	0.5183312154642425	0.5610828794423918	0.5545802553120803	0.07821277041374461	0.07527588482585487	0.0004467833361858631	0.030323709009053346	0.00044309215412052794	0.03007318417432714
29.654277088036206	0.4468632908723707	0.4454947209055065	0.48382157993168584	0.48081248767981816	0.5034374557877125	0.499548402682466	0.5231885826691735	0.5184085739029196	0.5611587725137318	0.5546556398900025	0.0781964120565708	0.07526014700721426	0.0004429303210260471	0.030243340175871936	0.00043927107349617245	0.029993486297499317
29.832959025067048	0.4469448918205916	0.44557555237869645	0.4839013862975799	0.4808915984667588	0.503516255656856	0.49962655155942465	0.5232663404292456	0.5184857281879517	0.5612344671462307	0.5547308272696789	0.07818010578489192	0.07524445929435665	0.000439110266355236	0.030163165972268757	0.0004354826790387012	0.02991398138800605
30.0127176106544	0.44702627391620964	0.44565616716451745	0.4839809801815686	0.4809704986737125	0.5035948466059365	0.4997044932603358	0.5233438929501395	0.5185626788101024	0.5613099638091045	0.5548058179177541	0.07816385142513665	0.07522882152033238	0.0004353228934448339	0.03008318604240401	0.0004317266943487663	0.029834669093119714
30.193559332147448	0.4471074376999829	0.4457365657979514	0.4840603621023909	0.48104918881454695	0.5036732291413487	0.49978222828726965	0.5234212407254825	0.5186394262592563	0.561385262970771	0.5548806123000751	0.07814764880435107	0.07521323351878545	0.00043156792588350257	0.030003400030238936	0.00042800284532917843	0.029755549060084263
30.37549071598484	0.44718838371162495	0.445816748812949	0.4841395325778148	0.4811276694021696	0.5037514037685565	0.49985975714137443	0.5234983842480151	0.5187159710244182	0.5614603650988471	0.5549552108816926	0.07813149775019453	0.07519769512394973	0.0004278450895549568	0.029923807579208983	0.0004243108601595935	0.029676620935774167
30.55851832793038	0.4472691124898046	0.4458967167424297	0.48421849212463725	0.4812059409485266	0.5038293709920947	0.49993708032287815	0.5235753240095918	0.5187923135937139	0.5615352706601491	0.5550296141268587	0.07811539809093844	0.07518220617064979	0.0004241541126279724	0.0298444083331475	0.00042065046928163596	0.029597884367177585
30.742648773309874	0.44734962457214644	0.44597647011828134	0.4842972412586832	0.48128400396460325	0.5039071313155681	0.5000141983310867	0.5236520605011806	0.5188684544543886	0.5616099801206923	0.5551038224990262	0.07809934965546615	0.07516676649429582	0.0004204947255299629	0.02976520193540466	0.0004170214053782484	0.02951933900088477
30.92788869724955	0.44742992049522967	0.4460560094713605	0.48437578049480606	0.48136185896042294	0.5039846852416506	0.5000911116643842	0.5237285942128611	0.5189443940928058	0.5616844939456884	0.5551778364608485	0.07808335227326631	0.07515137593088206	0.00041686666093165847	0.02968618802928802	0.00041342340335881467	0.029440984483628085
31.114244784915854	0.4475100007945894	0.4461353353314925	0.48445411034688707	0.48143950644504807	0.504062033272086	0.5001678208202331	0.5238049256338261	0.5190201329944486	0.5617588125995475	0.5552516564741783	0.07806740577443563	0.07513603431698478	0.0004132696537306746	0.029607366257963008	0.0004098562003371775	0.0293628204617562
31.30172376175672	0.44758986600471584	0.4462144482274713	0.48453223132783557	0.4815169469265786	0.5041391759076862	0.5002443262951722	0.5238810552523784	0.5190956716439177	0.5618329365458743	0.5553252830000667	0.07805150998967007	0.0751207414897606	0.0004097034410299738	0.029528736264580857	0.0004063195356163174	0.029284846581660418
31.4903323937443	0.44766951665905513	0.44629334868705955	0.4846101439495887	0.4815941809121532	0.5042161136483327	0.5003206285848188	0.523956983555934	0.5191710105249321	0.5619068662474703	0.5553987164987639	0.07803566475026999	0.07510549728694327	0.00040616776212498706	0.029450297692207528	0.0004028131506716992	0.029207062489689406
31.68007748761912	0.4477489532900083	0.446372037236989	0.4846878487231106	0.4816712089079482	0.5042928469929753	0.5003967281838664	0.5240327110310182	0.5192461501203279	0.561980602166331	0.5554719574297171	0.07801986988813207	0.0750903015468422	0.0004026623584783007	0.029372050183638976	0.0003993367891281796	0.029129467831893407
31.870965891135747	0.4478281764289328	0.44645051440295985	0.48476534615839356	0.4817480314191776	0.5043693764396315	0.5004726255860854	0.5241082381632679	0.5193210909120588	0.5620541447636463	0.5555450062515703	0.07800412523575037	0.07507515410834059	0.0003991869737067777	0.029293993381585892	0.000395890196750015	0.02905206225443635
32.063004493309954	0.4479071866061415	0.44652878070964164	0.484842636764457	0.4818246489500932	0.5044457024853866	0.5005483212843228	0.524183565437429	0.5193958333811944	0.5621274944997997	0.5556178634221636	0.07798843062621144	0.075060054810892	0.00039574135356579276	0.029216126928872654	0.0003924731214171029	0.028974845403212157
32.25620022466719	0.44798598435090314	0.4466068366806733	0.4849197210493475	0.48190106200398464	0.5045218256263945	0.5006238157705016	0.5242586933373581	0.5194703780079213	0.5622006518343675	0.5556905293985333	0.07797278589319474	0.07504500349451883	0.00039232524592991425	0.02913845046818153	0.0003890853131098826	0.02889781692410054
32.45056005749291	0.44806457019144313	0.44668468283866236	0.48499659952013907	0.48197727108317845	0.504597746357876	0.5006991095356208	0.5243336223460204	0.5195447252715415	0.5622736172261185	0.5557630046369096	0.07795719087096825	0.0750299999998111	0.00038893840077069974	0.029060963641953208	0.0003857265238955687	0.028820976463066472
32.64609100608406	0.4481429446549428	0.44676231970518665	0.4850732726829328	0.48205327668903963	0.5046734651741193	0.5007742030697562	0.5244083529454909	0.5196188756504736	0.5623463911330125	0.5558352895927188	0.07794164539438776	0.07501504416792253	0.00038558057015047886	0.02898366609281311	0.0003823965079070568	0.02874432366583335
32.84280012700226	0.44822110826753975	0.44683974780079305	0.48514974104285713	0.4821290793219697	0.5047489825684804	0.5008490968620579	0.5244828856169528	0.519692829622251	0.5624189740122016	0.5559073847205798	0.0779261492988928	0.07500013584057043	0.00038225150819326537	0.0289065574630456	0.00037909502132627004	0.02866785817811035
33.040694519328454	0.44829906155432864	0.4469169676449985	0.48522600510406716	0.4822046794814081	0.5048242990333809	0.5009237914007533	0.5245572208406982	0.5197665876635222	0.5624913663200274	0.5559792904743053	0.07791070242050757	0.07498527486003063	0.00037895097107876197	0.028829637395205054	0.0003758218223697263	0.028591579645549814
33.239781324919136	0.44837680503936117	0.44699397975628974	0.4853020653697457	0.4822800776658317	0.5048994150603118	0.5009982871731434	0.5246313590961277	0.5198401502500509	0.5625635685120222	0.5560510073069012	0.07789530459583519	0.07497046106913852	0.00037567871701948974	0.028752905531703732	0.00037257667126833205	0.028515487713605125
33.44006772866406	0.44845433924564565	0.4470707846521241	0.4853779223421025	0.48235527437275455	0.5049743311398286	0.5010725846656057	0.5247053008617493	0.519913517856715	0.5626355810429075	0.5561225356705652	0.0778799556620571	0.07495569431128472	0.0003724345062408041	0.028676361514584414	0.0003693593302591669	0.028439582028099153
33.64156095874556	0.4485316646951486	0.44714738284892935	0.4854535765223746	0.48243027009872846	0.5050490477615546	0.501146684363593	0.5247790466151793	0.5199866909575078	0.5627074043665947	0.5561938760166877	0.07786465545693129	0.07494097443041516	0.0003692181009757878	0.02860000498634463	0.0003661695635583939	0.02836386223447107
33.84426828689945	0.4486087819087936	0.44722377486210363	0.48552902841082607	0.48250506533934256	0.5051235654141799	0.5012205867516327	0.5248525968331412	0.5200596700255355	0.5627790389361824	0.5562650287958496	0.07784940381878937	0.07492630127102545	0.0003660292654388275	0.02852383558924032	0.0003630071373508237	0.028288327978202688
34.04819702867729	0.4486856914064626	0.4472999612060166	0.4856042785067487	0.48257966058922375	0.505197884585461	0.5012942923133278	0.5249259519914669	0.5201324555330198	0.5628504852039588	0.5563359944578236	0.07783420058653545	0.07491167467816316	0.0003628677658131796	0.028447852965413745	0.0003598718197772577	0.02821297890494634
34.25335454371064	0.4487623937069954	0.447375942394009	0.4856793273084617	0.4826540563420361	0.5052720057622209	0.5013678015313566	0.524999112565094	0.5202050479512952	0.5629217436213988	0.5564067734515729	0.07781904559964098	0.07489709449742266	0.0003597333702352046	0.028372056757248743	0.0003567633809082871	0.028137814660013305
34.45974823597649	0.448838889328191	0.44745171893839325	0.4857541753133111	0.482728253090482	0.5053459294303498	0.5014411148874716	0.5250720790280687	0.5202774477508102	0.5629928146391652	0.5564773662252502	0.07780393869814813	0.07488256057494329	0.0003566258487759377	0.028296446606802306	0.00035368159273874156	0.0280628348888996
34.66738555406454	0.4489151787868071	0.44752729135045344	0.4858288230176719	0.48280225132630156	0.5054196560748031	0.501514232862501	0.5251448518535431	0.5203496554011274	0.5630636987071072	0.5565477732261992	0.07778887972266033	0.07486807275740899	0.0003535449734290985	0.0282210221563588	0.0003506262291679274	0.02798803923712967
34.87627399144595	0.44899126259856054	0.4476026601404462	0.48590327091694535	0.4828760515402726	0.5054931861796045	0.5015871559363477	0.5252174315137766	0.5204216713709219	0.5631343962742609	0.5566179949009517	0.07777386851434781	0.07485363089204362	0.0003504905180942153	0.028145783048259432	0.00034759706598364026	0.02791342735022795
35.086421086743854	0.449067141278128	0.4476778258176009	0.4859775195055621	0.48294965422221137	0.505566520227843	0.5016598845879905	0.5252898184801355	0.520493496127983	0.5632049077888485	0.5566880316952297	0.07775890491493881	0.07483923482661191	0.0003474622585573073	0.028070728924546984	0.0003445938808455118	0.02783899887354835
35.29783442400536	0.4491428153391463	0.44775278889011955	0.48605156927697973	0.4830230598609721	0.5056396587016746	0.5017324192954815	0.525362013223092	0.520565130139213	0.5632752336982776	0.5567578840539432	0.07774398876672216	0.07482488440941573	0.00034445997248178095	0.027995859427591085	0.0003416164532756838	0.027764753452686364
35.51052163297529	0.44921828529421237	0.4478275498651775	0.4861254207236849	0.4830962689444478	0.5057126020823222	0.5018047605359504	0.5254340162122255	0.5206365738706273	0.5633453744491417	0.5568275524211909	0.07772911991254228	0.07481057948929139	0.00034148343938800174	0.027921174199747156	0.0003386645646368258	0.027690690733308543
35.72449038937153	0.44929355165488444	0.4479021092489241	0.4861990743371924	0.48316928195956993	0.5057853508500755	0.5018769087856003	0.5255058279162224	0.5207078277873549	0.5634153304872195	0.55689703724026	0.07771429819579975	0.07479631991560962	0.0003385324406401935	0.02784667288328535	0.0003357379981174802	0.027616810360740374
35.93974841516195	0.44936861493168145	0.4479764675464826	0.4862725306080458	0.48324209939230883	0.5058579054842908	0.5019488645197101	0.5255774488028739	0.5207788923536368	0.5634851022574738	0.5569663389536244	0.0776995234604448	0.0747821055382705	0.00033560675942978513	0.027772355120376346	0.00033283653872251406	0.027543111980534718
36.15630347884324	0.44944347563408465	0.4480506252619509	0.4863457900258172	0.48331472172767354	0.5059302664633908	0.5020206282126338	0.5256488793390789	0.5208497680328283	0.5635546902040526	0.5570354580029465	0.07768479555098072	0.07476793620770622	0.0003327061807656406	0.027698220553702413	0.000329959973255356	0.027469595238571287
36.374163395721176	0.4495181342705371	0.4481245828984022	0.48641885307910865	0.4833871494497133	0.5060024342648671	0.5020922003378021	0.5257201199908429	0.5209204552873975	0.5636240947702883	0.557104394829076	0.077670114312458	0.07475381177487365	0.00032983049145252075	0.027624268825661602	0.0003271080903020085	0.027396259780459786
36.59333602819267	0.4495925913484445	0.44819834095788436	0.48649172025555115	0.4834593830415155	0.5060744093652767	0.5021635813677199	0.5257911712232769	0.5209909545789249	0.5636933163986965	0.5571731498720491	0.07765547959047266	0.07473973209125673	0.00032697948007820443	0.02755049957853828	0.0003242806802161713	0.027323105251767288
36.813829286029524	0.4496668473741756	0.4482718999414218	0.48656439204180496	0.48353142298520857	0.5061461922402445	0.5022347717739686	0.5258620335005989	0.5210612663681043	0.5637623555309773	0.5572417235710891	0.07764089123116656	0.07472569700886049	0.00032415293700283065	0.0274769124551284	0.00032147753510924915	0.027250131298515612
37.03565112666392	0.4497409028530632	0.44834526034901523	0.4866368689235612	0.48360326976196044	0.5062177833644635	0.5023057720272059	0.5259327072861335	0.5211313911147435	0.5638312126080143	0.5573101163646061	0.07762634908122203	0.07471170638021346	0.00032135065433869237	0.02740350709788686	0.00031869844882859155	0.027177337566314463
37.25880955547555	0.44981475828940365	0.44841842267964205	0.4867091513855408	0.4836749238519793	0.5062891832116931	0.5023765825971641	0.526003193042311	0.5212013292777622	0.563899888069874	0.5573783286901962	0.07761185298786119	0.0746977600583621	0.0003185724259389122	0.027330283149439083	0.00031594321695016525	0.02710472370114303
37.483312626080554	0.44988841418645803	0.4484913874312569	0.48678123991149486	0.4837463857345139	0.5063603922547616	0.5024472039526536	0.5260734912306692	0.5212710813151941	0.5639683823558062	0.5574463609846418	0.0775974027988458	0.07468385789687104	0.00031581804738745056	0.02725724025277998	0.00031321163676523156	0.027032289349236294
37.70916844062219	0.44996187104645297	0.44856415510079267	0.4868531349842061	0.4838176558878545	0.5064314109655654	0.5025176365615608	0.5261436023118523	0.5213406476841863	0.5640366959042442	0.5575142136839121	0.07758299836247266	0.0746699997498198	0.00031308731597534667	0.027184378050719715	0.000310503507253701	0.026960034156317647
37.93638515006311	0.4500351293705803	0.4486367261841602	0.486924837085488	0.4838887347893319	0.5065022398150689	0.5025878808908473	0.526213526745611	0.5214100288409982	0.5641048291528036	0.5575818872231606	0.07756863952757208	0.07465618547180049	0.000310380030692059	0.027111696186011613	0.00030781862908746405	0.026887957768636284
38.164970954479706	0.45010818965899857	0.4487091011762497	0.48699634669618586	0.4839596229153191	0.5065728792733047	0.5026579374065538	0.5262832649908026	0.5214792252410042	0.5641727825382824	0.5576493820367284	0.07755432614350592	0.07464241491791856	0.00030769599221347477	0.02703919430176427	0.0003051568046052999	0.02681605983251245
38.39493410335793	0.45018105241083284	0.44878128057093075	0.4870676642961768	0.4840303207412309	0.5066433298093747	0.5027278065737966	0.5263528175053926	0.5215482373386914	0.564240556496662	0.5577166985581414	0.07754005806016814	0.07462868794378716	0.0003050350028850346	0.02696687204112891	0.0003025178378015525	0.02674433999416692
38.626282895891045	0.45025371812417564	0.4488532648610527	0.4871387903643704	0.48410082874152416	0.5067135918914495	0.50279748885677	0.5264221847464521	0.5216170655876606	0.5643081514631054	0.5577838372201106	0.07752583512797727	0.07461500440552833	0.00030239686670996413	0.026894729047370447	0.0002999015343181366	0.026672797900275214
38.859025681279114	0.4503261872960877	0.44892505453844583	0.48720972537870866	0.4841711473896986	0.5067836659867696	0.5028669847187468	0.5264913671701602	0.5216857104406272	0.5643755678719584	0.5578507984545336	0.0775116571978803	0.07460136415976974	0.0002997813893323986	0.026822764963725376	0.0002973077014187808	0.02660143319708652
39.09317085903034	0.45039846042259823	0.44899665009392176	0.48728046981616724	0.4842412771582974	0.5068535525616441	0.5029362946220756	0.5265603652318033	0.5217541723494196	0.5644428061567488	0.5579175826924919	0.07749752412134621	0.07458776706364113	0.0002971883780265028	0.026750979433657562	0.00029473614798880554	0.026530245531404262
39.328726879264174	0.4504705379987056	0.44906805201727334	0.4873510241527546	0.4843112185189069	0.506923252081453	0.503005419028186	0.5266291793857756	0.5218224517649814	0.5645098667501864	0.5579841903642538	0.07748343575036822	0.07457421297477629	0.0002946176416831481	0.02667937210063087	0.0002921866845149168	0.02645923455003185
39.56570224301631	0.45054242051837856	0.4491392607972768	0.48742138886351416	0.48438097194215735	0.5069927650106449	0.5030743583975836	0.5266978100855784	0.5218905491373702	0.5645767500841635	0.5580506218992723	0.07746939193745604	0.074560701751308	0.0002920689907985885	0.02660794260846444	0.00028965912307032937	0.026388399899573756
39.80410550254544	0.4506141084745555	0.4492102769216906	0.4874915644225226	0.48445053789772335	0.5070620918127415	0.5031431131898543	0.5267662577838218	0.5219584649157583	0.5646434565897542	0.5581168777261852	0.0774553925356411	0.07454723325186763	0.00028954223745625285	0.026536690601048463	0.0002871532773083274	0.026317741227231295
40.04394526164196	0.45068560235914706	0.44928110087725726	0.4875615513028926	0.4845199168543248	0.5071312329503332	0.5032116838636627	0.5268345229322237	0.522026199548432	0.5647099866972148	0.5581829582728158	0.07744143739846791	0.07453380733558039	0.00028703719531630867	0.02646561572213102	0.00028466896244716544	0.026247258180276845
40.28523017593832	0.45075690266303503	0.4493517331497037	0.4876313499767713	0.48458910927972626	0.5072001888850826	0.5032800708767537	0.5269026059816103	0.5220937534827946	0.564776340835983	0.5582488639661731	0.07742752637999661	0.0745204238620701	0.0002845536796014514	0.026394717615787044	0.00028220599525030643	0.026176950405769617
40.52796895322162	0.45082800987607385	0.4494221742237419	0.48770096091534215	0.4846581156407382	0.5072689600777229	0.503348274685951	0.5269705073819164	0.5221611271653628	0.5648425194346794	0.5583145952324504	0.07741365933479835	0.07450708269144951	0.0002820915070886887	0.026323995926262	0.000279764194022869	0.02610681755118094
40.77217035374772	0.45089892448709157	0.44949242458306937	0.487770384588825	0.4847269364032176	0.5073375469880604	0.5034162957471596	0.5270382275821863	0.5222283210417693	0.5649085229211059	0.5583801524970272	0.07739983611795533	0.0744937836843222	0.0002796504960931312	0.026253450298042935	0.0002773433785951962	0.026036859264110035
41.017843190557436	0.4509696469838896	0.4495624847103701	0.4878396214664761	0.48479557203206763	0.5074059500749736	0.5034841345153643	0.527105767030573	0.5222953355567634	0.5649743517222469	0.5584455361844676	0.07738605658505779	0.07448052670178322	0.0002772304664522274	0.026183080375631107	0.00027494337030842253	0.025967075192212974
41.26499632979458	0.45104017785324463	0.449632355087315	0.4879086720165892	0.4848640229912392	0.5074741697964132	0.5035517914446319	0.5271731261743385	0.5223621711542099	0.5650400062642683	0.5585107467185211	0.07737232059220137	0.07446731160541173	0.000274831239518214	0.026112885803556196	0.00027256399200581427	0.025897464983358987
41.51363869102594	0.4511105175809085	0.4497020361945634	0.48797753670649635	0.48493228974373065	0.5075422066094033	0.5036192669881095	0.5272403054598558	0.5224288282770898	0.5651054869725188	0.5585757845221228	0.07735862799598746	0.07445413825727293	0.0002724526381434611	0.02604286622661789	0.0002702050680172263	0.025828028285459936
41.763779247563185	0.4511806666516089	0.4497715285117623	0.4880462160025673	0.4850003727515887	0.5076100609700411	0.5036865615980268	0.5273073053326065	0.5224953073675009	0.5651707942715285	0.558640650017393	0.07734497865351876	0.07444100651991492	0.00027009448666825975	0.02597302128990009	0.0002678664241491102	0.02575876474681138
42.0154270267867	0.45125062554905093	0.44984083251754853	0.4881147103702112	0.4850682724759088	0.5076777333334986	0.5037536757256958	0.5273741262371838	0.5225616088666586	0.5652359285850106	0.5587053436256378	0.07733137242239993	0.07442791625636831	0.0002677566109123841	0.025903350638728284	0.0002655478876725237	0.025689674015865194
42.26859111047143	0.4513203947559172	0.44990994868954864	0.48818302027387683	0.48513598937683583	0.5077452241540226	0.5038206098215118	0.5274407686172911	0.5226277332148945	0.56530089033586	0.558769865767349	0.07731780916073282	0.07441486733014133	0.00026543883815532965	0.02583385391838533	0.00026324928730758757	0.025620755740931145
42.523280635114425	0.45138997475386833	0.4499788775043802	0.4882511461770527	0.4852035239135646	0.5078125338849337	0.5038873643349515	0.5275072329157423	0.5226936808516589	0.5653656799461543	0.5588342168622035	0.07730428872711666	0.07440185960522182	0.0002631409971268761	0.02576453077411145	0.0002609704532131607	0.025552009570603218
42.77950479226489	0.45145936602354475	0.45004761943765187	0.4883190885422683	0.48527087654434004	0.5078796629786281	0.5039539397145767	0.5275735195744636	0.5227594522155194	0.5654302978371536	0.5588983973290647	0.077290810980646	0.07438889294607308	0.0002608629180015365	0.025695380851828986	0.00025871121698139987	0.02548343515402962
43.03727282885567	0.4515285690445667	0.45011617496396505	0.4883868478310944	0.48533804772645894	0.5079466118865786	0.5040203364080336	0.5276396290344925	0.5228250477441629	0.5654947444293005	0.5589624075859818	0.07727737578090785	0.07437596721763248	0.0002586044323790171	0.025626403797517128	0.0002564714116151112	0.025415032140202243
43.29659404753705	0.4515975842955349	0.4501845445569139	0.4884544245041436	0.48540503791626904	0.508013381059334	0.504086554862052	0.5277055617359786	0.5228904678743936	0.565559020142221	0.5590262480501902	0.07726398298798079	0.07436308228530879	0.00025636537327411446	0.02555759925697032	0.00025425087152253223	0.02534680017826929
43.55747780701245	0.4516664122540321	0.45025272868908667	0.4885218190210706	0.4854718475691706	0.5080799709465192	0.5041525955224476	0.5277713181181841	0.5229557130421363	0.5656231253947233	0.5590899191381116	0.0772506324624336	0.07435023801498347	0.000254145575109499	0.025488966876778818	0.00025204943250511924	0.025278738917691612
43.81993352237618	0.45173505339662345	0.450320727832066	0.48858903184057423	0.48553847713961695	0.5081463819968387	0.5042184588341212	0.5278368986194846	0.5230207836824343	0.5656870606047997	0.559153421265354	0.07723732406532123	0.07433743427300502	0.00025194487369828433	0.025420506303362345	0.00024986693174500196	0.025210848008086373
44.08397066545326	0.45180350819885723	0.45038854245643045	0.4886560634203963	0.48560492708111475	0.5082126146580723	0.50428414524106	0.5279023036773679	0.5230856802294513	0.5657508261896247	0.5592167548467123	0.07722405765818434	0.07432467092618962	0.00024976310623325837	0.025352217183197467	0.0002477032077962127	0.025143127099383378
44.349598765141174	0.45187177713526616	0.45045617303175417	0.48872291421732333	0.48567119784622487	0.50827866937708	0.5043496551863383	0.5279675337284366	0.5231504031164715	0.5658144225655575	0.5592799202961682	0.07721083310304852	0.0743119478418192	0.00024760011128066584	0.025284099163314977	0.00024555810056803296	0.025075575841597697
44.6168274077539	0.4519398606793675	0.45052362002660934	0.48878958468718703	0.4857372898865631	0.5083445465997999	0.504414989112117	0.5280325892084069	0.5232149527758996	0.5658778501481396	0.5593429180268906	0.0771976502624201	0.07429926488763848	0.0002454557287654424	0.02521615189100146	0.0002434314513182212	0.02500819388490072
44.88566623736761	0.4520077593036649	0.4505908839085656	0.48885607528486463	0.4858032036528004	0.5084102467712511	0.504480147459645	0.5280974705521104	0.5232793296392613	0.565941109352098	0.5594057484512353	0.07718450899928786	0.07428662193185456	0.00024332979995689286	0.02514837501334455	0.00024132310264279866	0.024940980879904373
45.15612495616904	0.4520754734796484	0.45065796514419176	0.48892238646428027	0.48586893959466454	0.5084757703355308	0.5045451306692601	0.5281621781934925	0.5233435341372051	0.5660042005913425	0.5594684119807461	0.07717140917711553	0.07427401884313492	0.0002412221674619186	0.025080768177900836	0.00023923289845961815	0.02487393647719216
45.42821332480542	0.4521430036777957	0.45072486419905594	0.48898851867840476	0.4859344981609393	0.5085411177358188	0.5046099391803879	0.5282267125656153	0.5234075666995001	0.5660671242789681	0.5595309090261543	0.07715835065984633	0.07426145549060396	0.00023913267521380455	0.025013331032553765	0.0002371606840019247	0.024807060327646013
45.701941162736816	0.4522103503675734	0.45079158153772725	0.4890544723792572	0.48599987979946657	0.5086062894143748	0.5046745734315446	0.5282910741006567	0.5234714277550393	0.5661298808272542	0.5595932399973794	0.07714533331189775	0.07424893174384475	0.00023706116846000658	0.02494606322527204	0.0002351063058070313	0.02474035208238945
45.97731834859046	0.452277514017437	0.4508581176237759	0.48912024801790505	0.48606508495714634	0.508671285812542	0.5047390338603355	0.5283552632299107	0.5235351177318381	0.5661924706476651	0.5596554053035291	0.07713235699815912	0.07423644747289349	0.00023500749375005014	0.024878964404251747	0.00023306961170477258	0.02467381139292968
46.25435482051728	0.4523444950948325	0.450924472919775	0.48918584604446497	0.48613011407993734	0.5087361073707442	0.5048033209034581	0.5284192803837883	0.523598637057036	0.5662548941508498	0.5597174053528995	0.07711942158399174	0.07422400254824078	0.0002329714989277587	0.02481203421803002	0.00023105045080706876	0.024607437910859176
46.533060576550575	0.4524112940661975	0.4509906478873005	0.4892512669081039	0.48619496761285813	0.5088007545284906	0.5048674349966998	0.5284831259918189	0.5236619861568959	0.5663171517466439	0.5597792405529758	0.07710652693522727	0.0742115968408274	0.0002309530331192633	0.024745272315399802	0.00022904867349371472	0.024541231287770415
46.813445674966815	0.4524779113969618	0.4510566429869327	0.4893165110570398	0.4862596459999879	0.5088652277243727	0.5049313765749402	0.5285468004826495	0.523725165456806	0.5663792438440676	0.5598409113104325	0.07709367291816362	0.0741992302220451	0.00022895194671801455	0.024678678345011917	0.00022706413141093673	0.024475191176009048
47.09552023464871	0.4525443475515476	0.4511224586782571	0.48938157893854123	0.48632414968446636	0.5089295273960662	0.5049951460721527	0.5286103042840448	0.5237881753812796	0.5664411708513273	0.559902418031133	0.07708085939956556	0.07418690256373375	0.0002269680913837835	0.024612251956341424	0.00022509667745174156	0.024409317227920724
47.37929443545016	0.452610602993372	0.45118809541986515	0.4894464709989302	0.48638847910849564	0.5089936539803335	0.5050587439214025	0.5286736378228898	0.5238510163539556	0.5665029331758165	0.5599637611201316	0.07706808624666127	0.07417461373817912	0.0002250013200247869	0.02454599279883496	0.00022314616574836688	0.02434360909580846
47.66477851856398	0.4526766781848471	0.4512535536693552	0.48951118768358093	0.48645263471334016	0.5090576079130212	0.5051221705548491	0.5287368015251891	0.5239136887975988	0.5665645312241145	0.560024940981671	0.07705535332714317	0.07416236361811189	0.00022305148678791742	0.02447990052213811	0.00022121245166495385	0.02427806643268582
47.951982786891236	0.4527425735873806	0.45131883388333377	0.48957572943692224	0.4865166169393281	0.5091213896290635	0.505185426403747	0.5287997958160667	0.5239761931341015	0.5666259654019884	0.5600859580191861	0.07704266050916153	0.07415015207670601	0.0002211184470527483	0.02441397477635121	0.00021929539178500157	0.024212688891665834
48.24091760541319	0.4528082896613776	0.4513839365174163	0.4896400967024368	0.48658042622585174	0.5091849995624814	0.5052485118984456	0.5288626211197683	0.5240385297844828	0.5666872361143918	0.5601468126353019	0.07703000766132859	0.07413797898757621	0.00021920205741510213	0.024348215211546176	0.00021739484389982078	0.024147476126003653
48.53159340156531	0.452873826866241	0.45144886202622764	0.48970428992266357	0.48664406301136787	0.509248438146383	0.5053114274683902	0.5289252778596606	0.5241006991688897	0.566748343765467	0.5602075052318343	0.0770173946527117	0.07412584422477744	0.00021730217568349808	0.024282621478363353	0.00021551066700176147	0.0240824277893239
48.82402066561362	0.4529391856603726	0.45151361086340397	0.4897683095391968	0.4867075277333996	0.5093117058129664	0.5053741735421227	0.5289877664582322	0.5241627017065981	0.5668092887585434	0.5602680362097908	0.07700482135283551	0.07411374766280297	0.00021541866086405292	0.024217193227542566	0.00021364272127233352	0.024017543535578056
49.11820995103327	0.45300436650117476	0.4515781834815931	0.4898321559926887	0.48677082082853645	0.5093748029935172	0.5054367505472828	0.5290500873370939	0.5242245378160132	0.5668700714961394	0.5603284059693718	0.07699228763167607	0.07410168917658275	0.00021355137315237638	0.0241519301100368	0.0002117908680732139	0.02395282301894497
49.41417187488941	0.45306936984505014	0.4516425803324556	0.4898958297228492	0.4868339427324352	0.5094377301184123	0.5054991589106079	0.5291122409169811	0.5242862079146694	0.5669306923799625	0.560388614909969	0.07697979335966444	0.07408966864148085	0.00021170017392679874	0.024086831777424322	0.0002099549699337011	0.023888265893717175
49.71191711822035	0.4531341961474041	0.45170680186666595	0.48995933116844675	0.4868968938798212	0.5095004876171193	0.5055613990579338	0.5291742276177517	0.5243477124192316	0.566991151810909	0.5604486634301671	0.07696733840768026	0.07407768593329413	0.00020986492573171756	0.024021897881155496	0.00020813489054405387	0.023823871814528275
50.01145642642306	0.4531988458626443	0.45177084853391347	0.4900226607673093	0.48695967470448837	0.5095630759181962	0.505623471414196	0.5292360478583884	0.5244090517454958	0.5670514501890649	0.5605085519277442	0.0769549226470528	0.07406574092825231	0.00020804549227382285	0.023957128073149647	0.00020633049474838572	0.02375964043663714
50.3128006096408	0.45326331944418324	0.4518347207829033	0.4900858189563255	0.48702228563930094	0.5096254954492943	0.5056853764034308	0.529297702056999	0.5244702263083899	0.5671115879137065	0.5605682807996718	0.07694254594955778	0.07405383350301466	0.00020624173841066185	0.023892522005581895	0.0002045416485274565	0.023695571415046857
50.61596054315354	0.4533276173444381	0.45189841906135714	0.4901488061714453	0.48708472711619344	0.5096877466371569	0.5057471144487742	0.5293591906308167	0.5245312365219733	0.5671715653833003	0.5606278504421154	0.076930208187416	0.07404196353466834	0.0002044535301394257	0.02382807933094	0.00020276821899600783	0.02363166440542841
50.9209471677702	0.4533917400148325	0.4519619438160153	0.4902116228476806	0.48714699956617236	0.5097498299076216	0.5058086859724655	0.5294205139962019	0.524592082799439	0.567231382995504	0.5606872612504351	0.07691790923329367	0.07403013090072766	0.00020268073459150937	0.023763799702109623	0.00020101007439121688	0.02356791906373701
51.22777149022361	0.45345568790579716	0.45202529549263604	0.4902742694191068	0.48720910341931634	0.5098117456856209	0.5058700913958456	0.5294816725686415	0.5246527655531135	0.5672910411471669	0.5607465136191859	0.07690564896029735	0.07401833547913252	0.00020092322001818985	0.023699682772075903	0.00019926708406137195	0.023504335046013125
51.53644458356769	0.4535194614667713	0.45208847453599865	0.49033674631886265	0.48727103910477787	0.5098734943951816	0.505931331139359	0.5295426667627501	0.5247132851944568	0.5673505402343295	0.5608056079421182	0.07689342724197498	0.07400657714824438	0.00019918085578363165	0.02363572819419346	0.0001975391184585451	0.02344091200860987
51.84697758757708	0.4535830611462035	0.4521514813899026	0.49039905397915234	0.48733280705078286	0.509935076459427	0.5059924056225532	0.5296034969922708	0.5247736421340646	0.5674098806522253	0.5608645446121777	0.07688124395231279	0.07399485578684929	0.00019745351235800346	0.023571935622200613	0.00019582604913070956	0.023377649608363527
52.15938170914916	0.4536464873915527	0.4522143164971699	0.4904611928312453	0.487394407684633	0.5099964923005775	0.5060533152640823	0.5296641636700757	0.5248338367816683	0.5674690627952803	0.5609233240215076	0.07686909896573432	0.0739831712741525	0.0001957410613032673	0.02350830471002041	0.00019412774871030436	0.023314547502295113
52.47366822270851	0.4537097406492897	0.45227698029964575	0.490523163305478	0.4874558414327058	0.5100577423399506	0.5061140604817043	0.529724667208167	0.5248938695461348	0.5675280870571136	0.5609819465614468	0.07685699215709861	0.07397152348977738	0.00019404337526940374	0.02344483511204487	0.00019244409090646286	0.02325160534770987
52.789848470613855	0.45377282136489755	0.4523394732381992	0.49058496583125416	0.48751710872045534	0.5101188269979632	0.5061746416922849	0.5297850080176768	0.5249537408354688	0.5675869538305383	0.561040412622532	0.07684492340169825	0.0739599123137662	0.00019236032798142233	0.023381526482893378	0.000190774950496575	0.023188822802481468
53.107933863567155	0.4538357299828735	0.4524017957527251	0.49064660083704636	0.48757820997241375	0.5101797466941305	0.5062350593117968	0.5298451865088695	0.5250134510568117	0.5676456635075618	0.5610987225944978	0.07683289257525926	0.07394833762657506	0.00019069179423070182	0.02331837847734164	0.00018912020331418589	0.023126199524384106
53.42793588102576	0.4538984669467296	0.4524639482821446	0.49070806875039635	0.4876391456121924	0.5102405018470682	0.5062953137553202	0.5299052030911398	0.5250730006164449	0.5677042164793862	0.5611568768662771	0.07682089955393577	0.07393679930907546	0.00018903764986955007	0.023255390750776428	0.0001874797262446659	0.023063735171746202
53.74986607161648	0.4539610326989936	0.4525259312644062	0.4907693699979161	0.4876999160624813	0.5103010928744932	0.506355405437045	0.5299650581730166	0.5251323899197876	0.5677626131364086	0.5612148758260015	0.07680894421431426	0.07392529724255163	0.00018739777179865857	0.02319256295876926	0.00018585339721277627	0.023001429403180396
54.073736053552395	0.45402342768121084	0.45258774513648703	0.4908305050052894	0.48776052174505163	0.5103615201932241	0.5064153347702699	0.5300247521621617	0.5251916193713992	0.567820853868223	0.561272719861002	0.07679702643340601	0.07391383130869811	0.0001857720379606631	0.023129894757261127	0.0001842410951768958	0.02293928187758354
54.399557515052166	0.45408565233394504	0.4526493903343942	0.4908914741972722	0.48782096308075645	0.5104217842191825	0.5064751021674049	0.5300842854653707	0.5252506893749803	0.5678789390636185	0.5613304093578102	0.07678514608864836	0.07390240138961904	0.00018416032733048482	0.023067385802477247	0.0001826427001212494	0.022877292254477766
54.727342214761876	0.4541477070967785	0.4527108672931655	0.49095227799769325	0.4878812404895306	0.510481885367393	0.5065347080399721	0.5301436584885748	0.5253096003333722	0.5679368691105816	0.5613879447021571	0.07677330305790495	0.07389100736782679	0.0001825625199052272	0.023005035750884417	0.00018105809304058695	0.022815460193228887
55.057101982179326	0.4542095924083152	0.4527721764468706	0.491012916829456	0.4879413543903927	0.5105418240519849	0.5065941527986042	0.5302028716368404	0.5253683526485586	0.5679946443962969	0.5614453262789759	0.07676149721945986	0.07387964912624045	0.00018097849669906907	0.022942844259404183	0.0001794871559387401	0.022753785353685885
55.38884871808102	0.45427130870617993	0.4528333182286129	0.49107339111453907	0.4880013052014461	0.5106016006861925	0.5066534368530483	0.5302619253143704	0.5254269467216669	0.5680522653071461	0.5615025544724008	0.07674972845201872	0.07386832654818425	0.00017940813973382763	0.022880810985441258	0.0001779297718195183	0.022692267396323018
55.722594394951685	0.45433285642702115	0.45289429307052914	0.49113370127399686	0.48806109333987885	0.5106612156823574	0.5067125606121655	0.5303208199245054	0.5254853829529664	0.5681097322287101	0.5615596296657683	0.07673799663470783	0.07385703951738407	0.00017785133202719017	0.022818935586414568	0.00017638582467438546	0.02263090598152928
56.058351057416104	0.45439423600651063	0.45295510140379197	0.49119384772796154	0.4881207192219659	0.5107206694519264	0.5067715244839308	0.5303795558697233	0.5255436617418725	0.5681670455457688	0.5616165522416174	0.07672630164706945	0.07384578791796977	0.0001763079575881621	0.022757217720155154	0.00017485519947801897	0.022569700770318946
56.39613082267415	0.45445544787934594	0.4530157436586107	0.49125383089564306	0.4881801832630694	0.5107799624054558	0.5068303288754366	0.5304381335516413	0.5256017834869454	0.568224205642302	0.5616733225816913	0.07671464336906351	0.07383457163447123	0.00017477790141073868	0.022695657045360917	0.00017333778218020512	0.02250865142417524
56.7359458809379	0.4545164924792508	0.45307622026423217	0.4913136511953309	0.48823948587763966	0.510839094952611	0.5068889741928913	0.5304965533710166	0.5256597485858913	0.5682812129014901	0.5617299410669366	0.07670302168106503	0.07382339055181682	0.0001732610494570297	0.02263425322023238	0.0001718334596929605	0.02244775760446771
57.07780849587155	0.4545773702389767	0.4531365316489422	0.4913733090443942	0.4882986274792168	0.5108980675021653	0.5069474608416203	0.5305548157277461	0.525717557435563	0.5683380677057138	0.5617864080775048	0.07669143646386145	0.07381224455533188	0.00017175728865803652	0.02257300590383693	0.0001703421198873123	0.022387018973176964
57.42173100503407	0.45463808159030356	0.45319667824006665	0.491432804859284	0.488357608480431	0.510956880462005	0.5070057892260685	0.5306129210208682	0.5257752104319616	0.5683947704365563	0.5618427239927524	0.07667988759865164	0.07380113353073861	0.00017026650690310507	0.02251191475561143	0.00016886365158497174	0.022326435192638883
57.7677258203244	0.4546986269640417	0.4532566604639723	0.49149213905553274	0.48841642929300344	0.5110155342391262	0.5070639597497995	0.530670869648564	0.5258327079702363	0.5684513214748023	0.5618988891912415	0.07666837496704723	0.07379005736415414	0.00016878859302937865	0.022450979435149065	0.0001673979445493412	0.02226600592571515
58.115805428429454	0.45475900679003267	0.45331647874606906	0.49155131204775754	0.4884750903277486	0.5110740292396392	0.5071219728154984	0.5307286620081567	0.5258900504446858	0.56850772120044	0.5619549040507418	0.07665689845106409	0.07377901594208694	0.00016732343681724604	0.02239019960259725	0.00016594488947652142	0.0222057308353385
58.465982391274686	0.45481922149714993	0.4533761335108097	0.49161032424965834	0.4885335919945733	0.5111323658687664	0.5071798288249704	0.5307862984961137	0.525947238248759	0.5685639699926605	0.5620107689482288	0.07664545793312924	0.07376800915143902	0.00016587092897923927	0.02232957491825971	0.00016450437798820605	0.022145609584768522
58.818269346477535	0.4548792715133012	0.4534356251816925	0.49166917607402133	0.4885919347024796	0.511190544530846	0.5072375281791437	0.530843779508047	0.5260042717750556	0.5686200682298597	0.5620664842598866	0.07663405329607338	0.07375703687950098	0.00016443096115559275	0.022269105043079662	0.00016307630262490935	0.022085641837833236
59.172679007803275	0.4549391572654286	0.453494954181261	0.4917278679327189	0.48865011885956483	0.5112485656293309	0.5072950712780687	0.530901105438714	0.5260611514153274	0.5686760162896376	0.5621220503611072	0.07662268442313211	0.07374609901395252	0.00016300342590291894	0.022208789637957693	0.0001616605568393048	0.022025827258701725
59.52922416562417	0.4549988791795104	0.45355412093110653	0.49178640023671094	0.48870814487302244	0.51130642956679	0.5073524585209219	0.5309582766820182	0.5261178775604788	0.5687318145488002	0.5621774676264925	0.07661135119794228	0.07373519544286126	0.00016158821669032264	0.022148628364433876	0.00016025703498689925	0.021966165511969393
59.887917687380885	0.4550584376805624	0.4536131258518688	0.49184477339604604	0.4887660131491443	0.5113641367449101	0.5074096903060034	0.5310152936310113	0.5261744506005681	0.5687874633833595	0.5622327364298533	0.07660005350454437	0.07372432605467963	0.00016018522789040812	0.02208862088465935	0.00015886563231537476	0.02190665626224586
60.24877251804685	0.45511783319263893	0.4536719693632366	0.4919029878198622	0.4888237240933201	0.5114216875644972	0.5074667670307393	0.5310721566778919	0.5262308709248076	0.5688429631685346	0.5622878571442114	0.07658879122737616	0.07371349073824492	0.0001587943547695092	0.02202876686072841	0.00015748624496414454	0.021847299174865498
60.6118016805955	0.45517706613883396	0.4537306518839504	0.49196104391638834	0.4888812781100396	0.511479082425475	0.5075236890916838	0.5311288662140081	0.5262871389215651	0.5688983142787513	0.5623428301417996	0.07657756425127459	0.07370268938277703	0.00015741549348213812	0.021969065955204314	0.00015611876995191842	0.021788093915432682
60.97701827647021	0.45523613694128245	0.4537891738318021	0.492018942092945	0.4889386756028932	0.5115363217268887	0.507580456884518	0.5311854226298576	0.5263432549783649	0.5689535170876442	0.5623976557940625	0.07656637246147248	0.07369192187787824	0.0001560485410653234	0.02190951783123296	0.0001547631051702636	0.02172904014985022
61.34443548605718	0.45529504602116205	0.4538475356236377	0.49207668275594585	0.48899591697457356	0.5115934058669042	0.5076370708040527	0.5312418263150894	0.5263992194818875	0.5690085719680569	0.5624523344716573	0.07655521574359925	0.07368118811352839	0.00015469339542784066	0.021850122152173412	0.00015341914937816448	0.021670137544603563
61.71406656916102	0.4553537937986935	0.4539057376753569	0.49213426631089824	0.4890530026268757	0.5116503352428102	0.507693531244229	0.5312980776585036	0.5264550328179731	0.569063479292042	0.5625068665444544	0.07654409398367663	0.07367048798009006	0.00015334995534521667	0.0217908785818679	0.00015208680219191972	0.021611385766320268
62.085924865483435	0.4554123806931429	0.45396378040191593	0.492191693162405	0.4891099329606989	0.5117071102510187	0.507749838598118	0.5313541770480534	0.526510695371619	0.5691182394308633	0.562561252381538	0.07653300706811988	0.07365982136829918	0.00015201812045062546	0.02173178678438603	0.00015076596408036824	0.021552784482153697
62.46002379510434	0.4554708071228222	0.45402166421732754	0.4922489637141646	0.4891667083760476	0.5117637312870652	0.5078059932579237	0.5314101248708445	0.5265662075269836	0.5691728527549944	0.5626154923512072	0.07652195488373345	0.07364918816927021	0.00015069779122944826	0.021672846424252157	0.00014945653635622946	0.021494333359640905
62.83637685896657	0.45552907350509036	0.45407938953466326	0.49230607836897317	0.48922332927203227	0.5118201987456114	0.5078619956149829	0.5314659215131382	0.5266215696673849	0.5692273196341219	0.5626695868209767	0.07651093731771332	0.07363858827449019	0.00014938886901294524	0.021614057166601697	0.000148158421169442	0.021436032066532107
63.21499763936286	0.45558718025635603	0.4541369567660541	0.4923630375287255	0.48927979604687094	0.5118765130204456	0.5079178460597659	0.5315215673603503	0.5266767821753037	0.5692816404371439	0.5627235361575766	0.0764999542576408	0.07362802157582053	0.00014809125596826345	0.0215554186767406	0.00014687152150105742	0.021377880271174377
63.59589980042612	0.45564512779207683	0.4541943663226918	0.49241984159441543	0.4893361090978899	0.5119326745044827	0.5079735449818785	0.5315770627970532	0.5267318454323826	0.5693358155321723	0.562777340726955	0.07648900559148601	0.07361748796549392	0.00014680485509288577	0.021496930620358512	0.00014559574115635687	0.021319877642369534
63.979097088622495	0.4557029165267622	0.4542516186148303	0.4924764909661381	0.4893922688215248	0.5119886835897668	0.5080290927700631	0.5316324082069764	0.5267867598194279	0.5693898452865328	0.5628310008942764	0.07647809120760213	0.07360698733611316	0.0001455295702083026	0.021438592663557188	0.00014433098475574724	0.021262023849089928
64.36460333324754	0.4557605468739738	0.45430871405178713	0.4925329860430896	0.4894482756133225	0.5120445406674706	0.5080844898121984	0.5316876039730076	0.5268415257164106	0.5694437300667659	0.5628845170239247	0.07646721099472795	0.07359651958065022	0.00014426530595290643	0.02138040447302103	0.00014307715772865492	0.02120431856064897
64.75243244692527	0.4558180192463276	0.45436565304194426	0.49258932722356963	0.48950412986794106	0.512100246127899	0.5081397364953011	0.5317426504771935	0.5268961435024667	0.5694974702386272	0.5629378894795024	0.07645636484198286	0.07358608459244445	0.00014301196777388725	0.02132236571556234	0.0001418341663101952	0.021146761447084828
65.14259842611021	0.4558753340554943	0.45442243599274973	0.4926455149049821	0.4895598319791518	0.5121558003604859	0.508194833205528	0.5317975481007409	0.5269506135558991	0.5695510661670893	0.5629911186238322	0.07644555263886736	0.07357568226520209	0.0001417694619217924	0.021264476058547643	0.00014060191752995888	0.021089352178663034
65.53511535159264	0.4559324917122014	0.4544790633107189	0.49270154948383565	0.48961538233983964	0.5122112037538006	0.5082497803281754	0.5318522972240178	0.5270049362541768	0.5696045182163407	0.5630442048189568	0.0764347742752624	0.07356531249299272	0.0001405376954448645	0.021206735169940316	0.00013938031920757155	0.02103209042597598
65.92999738900669	0.455989492626234	0.45453553540143576	0.4927574313557456	0.4896707813420056	0.5122664566955445	0.5083045782476815	0.5319068982265537	0.5270591119739387	0.5696578267497888	0.5630971484261418	0.07642402964142501	0.07355497517025104	0.00013931657617860527	0.021149142717675318	0.00013816927994558803	0.020974975860170275
66.32725878934137	0.45604633720643645	0.45459185266955404	0.4928131609154351	0.4897260293767659	0.5123215595725541	0.508359227347626	0.5319613514870416	0.5271131410909916	0.569710992130059	0.5631499498058736	0.07641331862799035	0.07354467019177302	0.000138106012742778	0.021091698370369727	0.00013696870912194292	0.020918008152477796
66.72691388945532	0.45610302586071333	0.4546480155187984	0.4928687385567354	0.48978112683435493	0.5123765127708019	0.5084137280107323	0.5320156573833381	0.5271670239803132	0.5697640147189963	0.5632026093178624	0.07640264112596833	0.07353439745271613	0.000136905914533747	0.02103440179708116	0.00013577851688695297	0.020861186975039914
67.12897711259382	0.45615955899603144	0.45470402435196694	0.4929241646725885	0.48983607410412566	0.5124313166753973	0.5084680806188688	0.5320698162924649	0.5272207610160523	0.5698168948776654	0.5632551273210421	0.07639199702674188	0.07352415684859674	0.00013571619171737215	0.02097725266720829	0.00013459861415321406	0.020804512000083264
67.53346296890952	0.45621593701842017	0.45475987957093017	0.49297943965504665	0.4898908715745508	0.5124859716705877	0.508522285553049	0.5321238285906091	0.5272743525715297	0.5698696329663525	0.5633075041735711	0.07638138622206708	0.07351394827528952	0.00013453675522256958	0.020920250650476646	0.000133428912589717	0.02074798290030344
67.94038605598601	0.45627216033297374	0.4548155815766347	0.49303456389527495	0.48994551963322375	0.5125404781397593	0.5085763431934334	0.5321776946531257	0.5273277990192389	0.5699222293445653	0.5633597402328333	0.0763708086040713	0.0735037716290257	0.00013336751673731495	0.020863395417308084	0.00013226932461729568	0.020691599348836576
68.3497610593647	0.45632822934385214	0.45487113076910346	0.49308953778355175	0.4900000186668606	0.5125948364654398	0.5086302539193296	0.5322314148545368	0.5273811007308484	0.5699746843710344	0.5634118358554395	0.07636026406525093	0.07349362680639242	0.0001322083886978742	0.02080668663829499	0.00013111976340063336	0.02063536101920249
68.7616027530747	0.45638414445428227	0.45492652754743673	0.4931443617092701	0.4900543690613004	0.5126490470292964	0.5086840181091947	0.5322849895685334	0.5274342580772018	0.5700269984037131	0.5634637913972266	0.07634975249847005	0.07348351370433144	0.00013105928428636116	0.020750123984470292	0.00012998014284215653	0.02057926758523365
69.17592600016614	0.4564399060665599	0.4549817723098143	0.49319903606093873	0.4901085712015066	0.5127031102121402	0.5087376361406345	0.5323384191679773	0.5274872714283177	0.5700791717997798	0.5635156072132599	0.07633927379696204	0.0734734322201361	0.00012992011742274379	0.020693707127406924	0.00012885037757748297	0.020523318721416217
69.59274575324658	0.45649551458205023	0.4550368654534959	0.49325356122618363	0.49016262547156836	0.5127570263939248	0.5087911083904074	0.5323917040249	0.5275401411533932	0.5701312049156375	0.5635672836578335	0.07632882785432284	0.07346338225145278	0.000128790802758183	0.020637435738905197	0.00012773038296864936	0.02046751410270531
70.01207705502031	0.4565509704011901	0.4550918073748238	0.4933079375917487	0.4902165322547022	0.5128107959537489	0.5088444352344231	0.5324448445105056	0.5275928676208029	0.570183098106915	0.5636188210844714	0.07631841456451452	0.07345336369627699	0.00012767125567236803	0.020581309491532807	0.00012662007509578466	0.020411853404070257
70.43393503883172	0.4566062739234884	0.4551465984692226	0.4933621655434979	0.490270291933252	0.5128644192698574	0.5088976170477443	0.5324978409951714	0.5276454511981007	0.5702348517284681	0.5636702198459272	0.07630803382186127	0.07344337645295397	0.00012656139226152607	0.020525328057928505	0.0001255193707533353	0.02035633630124778
70.85833492921113	0.4566614255475286	0.4552012391312018	0.493416245466415	0.49032390488869126	0.5129178967196407	0.5089506542045883	0.5325506938484484	0.5276978922520206	0.5702864661343803	0.5637214802941867	0.0762976855210498	0.07343342042017631	0.0001254611293377561	0.02046949111138474	0.00012442818744418105	0.020300962470315653
71.2852920424243	0.456716425670969	0.45525572975435646	0.4934701777446065	0.4903773715016238	0.5129712286796392	0.5090035470783277	0.5326034034390629	0.5277501911484782	0.570337941677963	0.563772602780467	0.0762873695571255	0.07342349549698385	0.00012437038442159043	0.02041379832574819	0.00012334644337252954	0.02024573158774956
71.71482178702524	0.45677127469054474	0.4553100707313691	0.4935239627613015	0.4904306921517853	0.5130244155255413	0.5090562960414918	0.532655970134917	0.5278023482525708	0.5703892787117577	0.5638235876552192	0.07627708582549367	0.07341360158275972	0.0001232890757317806	0.020358249374723414	0.00012227405743925335	0.02019064333050835
72.14693966441222	0.4568259730020691	0.45536426245401024	0.4935776008988535	0.49048386721804405	0.5130774576321848	0.5091089014657676	0.5327083943030897	0.5278543639285799	0.570440477587535	0.5638744352681274	0.07626683422191645	0.07340373857723369	0.0001222171221870738	0.020302843933123427	0.00012121094923422948	0.02013569737592036
72.58166126938723	0.4568805210004349	0.45541830531314087	0.4936310925387417	0.4905368970784027	0.5131303553735614	0.5091613637220006	0.5327606763098393	0.5279062385399704	0.5704915386562981	0.5639251459681108	0.07625661464251322	0.07339390638047547	0.00012115444339444448	0.02024758167591756	0.00012015703903323072	0.020080893401924982
73.01900229071879	0.4569349190796158	0.45547219969871294	0.4936844380615719	0.490589782109999	0.5131831091228128	0.5092136831801971	0.5328128165206022	0.5279579724493928	0.5705424622682804	0.5639757201033243	0.07624642698375764	0.07338410489289662	0.00012010095964409828	0.02019246227825988	0.00011911224778848872	0.020026231086490043
73.45897851170821	0.456989167632667	0.45552594599977075	0.493737637847078	0.49064252268910713	0.5132357192522357	0.5092658602095226	0.5328648152999955	0.5280095660186848	0.5705932487729495	0.5640261580211591	0.07623627114247672	0.073374334015251	0.00011905659190791784	0.02013748541631344	0.00011807649712713975	0.019971710108421803
73.90160581075892	0.4570432670517286	0.4555795446044531	0.4937906922741234	0.4906951191911393	0.5132881861332818	0.5093178951783072	0.5329166730118181	0.5280610196088708	0.5706438985190057	0.5640764600682439	0.07622614701585034	0.07336459364862889	0.00011802126182824946	0.020082650766241272	0.00011704970934367509	0.019917330147023904
74.34690016194996	0.45709721772802436	0.45563299589999373	0.4938436017207015	0.4907475719906464	0.5133405101365583	0.509369788454043	0.5329683900190505	0.5281123335801641	0.5706944118543842	0.5641266265904459	0.07621605450140889	0.07335488369445933	0.00011699489171490551	0.02002795800477486	0.0001160318073923916	0.019863090881599987
74.79487763561212	0.45715102005186553	0.45568630027272317	0.49389636656393787	0.4907998814613197	0.51339269163183	0.5094215404033868	0.5330199666838573	0.5281635082919673	0.570744789126256	0.5641766579328708	0.07620599349703289	0.07334520405450691	0.00011597740454005745	0.019973406809100425	0.00011502271488472715	0.01980899199219266
75.24555439890803	0.457204674412651	0.4557394581080705	0.493948987180091	0.4908520479759922	0.5134447309880198	0.5094731513921613	0.5330714033675881	0.5282145441028745	0.5707950306810283	0.5642265544398651	0.0761959639009518	0.07333555463087188	0.00011496872393179647	0.019918996856944204	0.00011402235608259925	0.019755033159214008
75.6989467164156	0.457258181198868	0.4557924697905636	0.4940014639445535	0.4909040719066389	0.5134966285732107	0.5095246217853554	0.5331227004307768	0.5282654413706708	0.5708451368643452	0.5642763164550161	0.07618596561174046	0.07332593532598886	0.00011396877416824935	0.019864727826302442	0.00011303065589374217	0.019701214063644557
76.15507095071504	0.4573115407980957	0.4558453357038319	0.49405379723185416	0.49095595362437944	0.5135483847546454	0.5095759519471273	0.5331738582331458	0.5283162004523347	0.5708951080210896	0.564325944321153	0.07617599852832124	0.07331634604262434	0.00011297748017247145	0.01981059939566876	0.00011204753986504556	0.019647534386820098
76.61394356297929	0.4573647535970044	0.45589805623060653	0.4941059874156574	0.49100769349947804	0.5135999998987293	0.5096271422408032	0.5332248771336033	0.5283668217040381	0.5709449444953827	0.5643754383803474	0.07616606254995971	0.07330678668387643	0.00011199476750767268	0.019756611244048372	0.00011107293417655928	0.0195939938103038
77.07558111356816	0.4574178199813581	0.4559506317527227	0.4941580348687666	0.49105929190134595	0.5136514743710302	0.5096781930288796	0.5332757574902487	0.5284173054811484	0.5709946466305866	0.5644247989739151	0.07615615757626712	0.07329725715317323	0.0001110205623723326	0.019702763051014927	0.00011010676563882882	0.019540592016440428
77.54000026262605	0.4574707403360159	0.45600306265112045	0.4942099399631242	0.4911107491985413	0.5137028085362816	0.5097291046730252	0.5333264996603699	0.5284676521382287	0.5710442147693039	0.5644740264424163	0.0761462835071945	0.07328775735427272	0.00011005479159253984	0.019649054496497342	0.00010914896168690014	0.019487328688114758
78.00721777068286	0.4575235150449332	0.45605534930584657	0.49426170306981343	0.49116206575877236	0.5137540027583809	0.5097798775340817	0.5333771040004465	0.5285178620290399	0.571093649253379	0.5645231211256573	0.07613644024303409	0.07327828719125959	0.00010909738261744018	0.01959548526060928	0.00010819945037199297	0.019434203508225778
78.47725049925933	0.4575761444911627	0.45610749209605544	0.4943133245590591	0.4912132419488964	0.5138050574003928	0.5098305119720634	0.5334275708661502	0.5285679355065409	0.5711429504238993	0.5645720833626898	0.07612662768441883	0.07326884656854633	0.00010814826351612794	0.019542055024345473	0.00010725816035928037	0.019381216160297754
78.95011541147531	0.45762862905685686	0.45615949140001083	0.49436480480022926	0.4912642781349228	0.5138559728245499	0.5098810083461606	0.5334779006123463	0.5286178729228896	0.5711921186211958	0.5646209134918143	0.07611684573231922	0.07325943539086932	0.00010720736296943034	0.01948876346880013	0.00010632502092344787	0.019328366328565494
79.42582957266194	0.4576809691232682	0.4562113475950873	0.4944161441618365	0.49131517468201374	0.5139067493922529	0.5099313670147397	0.5335280935930943	0.5286676746294454	0.5712411541848441	0.5646696118505787	0.07610709428804283	0.07325005356329058	0.00010627461026813112	0.019435610275934323	0.00010539996194014467	0.019275653697420125
79.90441015097758	0.45773316507075185	0.45626306105777104	0.49446734301153944	0.4913659319544848	0.5139573874640749	0.5099815883353443	0.5335781501616492	0.5287173409767683	0.5712900574536662	0.5647181787757808	0.07609737325323218	0.0732407009911946	0.00010534993530453285	0.019382595127851232	0.00010448291388409636	0.019223077951750156
80.38587441802741	0.4577852172787657	0.4563146321636627	0.4945184017161431	0.4914165503158079	0.5140078873997579	0.5100316726646967	0.5336280706704633	0.5287668723146215	0.5713388287657295	0.5647666146034684	0.07608768252986654	0.07323137758028672	0.00010443326856812707	0.019329717707122995	0.00010357380782266556	0.01917063877704095
80.87023974948666	0.4578371261258733	0.45636606128747703	0.4945693206416013	0.49146703012861037	0.5140582495582184	0.5100816203586992	0.5336778554711858	0.5288162689919724	0.5713874684583496	0.5648149196689407	0.07607802202025628	0.07322208323659526	0.00010352454114392895	0.019276977697074926	0.00010267257541196617	0.019118335859261038
81.35752362572781	0.45788889198974386	0.45641734880304535	0.49462010015301716	0.4915173717546783	0.5141084742975462	0.5101314317724355	0.5337275049146661	0.5288655313569928	0.5714359768680908	0.5648630943067489	0.07606839162704623	0.07321281786646526	0.00010262368470115302	0.019224374781018128	0.00010177914888886974	0.019066168884563695
81.8477436324513	0.4579405152471548	0.4564684950833169	0.49467074061464483	0.49156757555495634	0.5141585619750055	0.5101811072601702	0.5337770193509526	0.5289146597570608	0.5714843543307662	0.5649111388506977	0.07605879125321029	0.07320358137656209	0.0001017306314954336	0.019171908643258462	0.00010089346106989527	0.019014137539741682
82.34091746132043	0.45799199627399273	0.45651950050035983	0.494721242389891	0.4916176418895499	0.5142085129470386	0.5102306471753529	0.5338263991292957	0.5289636545387619	0.57153260118144	0.5649590536338456	0.07604922080205313	0.07319437367386755	0.00010084531435805566	0.019119578968300743	0.000100015445345214	0.018962241512269884
82.83706291059936	0.45804333544525494	0.4565703654253635	0.4947716058413157	0.4916675711177259	0.5142583275692633	0.5102800518706172	0.5338756445981478	0.52901251604789	0.5715807177544273	0.5650068389885065	0.07603968017720705	0.07318519466567941	9.996766669351231e-05	0.019067385440934004	9.914503567121091e-05	0.018910480489623183
83.33619788579601	0.4580945331350507	0.4566210902286386	0.4948218313306332	0.49171736359791435	0.5143080061964773	0.5103293216977822	0.5339247561051645	0.529061244629448	0.5716287043832959	0.5650544952462502	0.07603016928263248	0.07317604425961005	9.909762247628517e-05	0.019015327746899402	9.828216657015165e-05	0.018858854160129113
83.83834040030794	0.4581455897166029	0.45667167527961994	0.49487191921871493	0.4917670196877094	0.5143575491826586	0.510378457007855	0.5339737339972072	0.5291098406276503	0.5716765614008671	0.5651020227379034	0.07602068802261594	0.07316692236358671	9.823511624218462e-05	0.01896340557196652	9.74267731219669e-05	0.018807362212513112
84.34350857607244	0.4581965055622498	0.45672212094686687	0.4949218698655889	0.4918165397438714	0.5144069568809654	0.5104274581510306	0.5340225786203414	0.5291583043859226	0.5717242891392158	0.5651494217935515	0.07601123630176816	0.07315782888584751	9.738008308712853e-05	0.018911618602516	9.657879096036659e-05	0.018756004335742205
84.85172064422062	0.4582472810434458	0.4567724275980653	0.4949716836304425	0.4918659241223268	0.514456229643739	0.5104763254766931	0.5340712903198416	0.529206636246903	0.571771887929673	0.5651966927425384	0.07600181402502508	0.0731487637349424	9.653245866092508e-05	0.018859966525610616	9.573815626784388e-05	0.018704780219366057
85.36299494573534	0.45829791653076324	0.4568225956000287	0.49502136087162324	0.49191517317817063	0.5145053678225049	0.5105250593334175	0.5341198694401885	0.5292548365524445	0.5718193581028256	0.5652438359134677	0.07599242109764259	0.07313972681973256	9.569217916244321e-05	0.018808449028526297	9.49048057738433e-05	0.018653689553573827
85.87734993211305	0.45834841239389434	0.4568726253187002	0.49507090194663933	0.4919642872656674	0.5145543717679725	0.5105736600689713	0.5341683163250738	0.529302905643615	0.571866699988518	0.5652908516342049	0.07598305742520171	0.07313071804938731	9.485918133456117e-05	0.0187570657989653	9.407867674704473e-05	0.018602732028980995
86.39480416602983	0.45839876900165183	0.4569225171191531	0.4951203072121626	0.49201326673825235	0.5146032418300376	0.5106221280303154	0.534216631317398	0.5293508438606986	0.5719139139158529	0.5653377402318767	0.07597372291359976	0.07312173733338398	9.403340246172398e-05	0.01870581652541148	9.325970699097796e-05	0.01855190733647305
86.91537632201124	0.45844898672197076	0.45697227136559343	0.49516957702402836	0.49206211194853333	0.5146519783577843	0.5106704635636041	0.5342648147592746	0.5293986515431978	0.5719610002131921	0.5653845020328734	0.07596441746905581	0.07311278458150763	9.321478036361519e-05	0.018654700896718168	9.244783484041452e-05	0.01850121516757497
87.43908518710603	0.45849906592191036	0.45702188842136043	0.49521871173723764	0.4921108232482909	0.5147005816994848	0.5107186670141886	0.5343128669920292	0.5294463290298322	0.5720079592081582	0.565431137362849	0.07595514099810599	0.07310385970384764	9.240325338955024e-05	0.01860371860195187	9.164299915803698e-05	0.01845065521430911
87.9659496615646	0.4585490069676548	0.4570713686489283	0.4952677117059581	0.492159400988481	0.5147490522026009	0.5107667387266165	0.5343607883562013	0.5294938766585432	0.5720547912276341	0.5654776465467226	0.0759458934076025	0.07309496261079984	9.159876041725523e-05	0.018552869331003308	9.084513932733351e-05	0.018400227169067307
88.4959887595208	0.4585988102245154	0.45712071240990804	0.4953165772835255	0.49220784551923513	0.5147973902137865	0.5108146790446335	0.5344085791915459	0.5295412947664915	0.5721014965977665	0.5655240299086792	0.07593667460471427	0.07308609321306182	9.0801240845928e-05	0.018502152774132696	9.005419524948932e-05	0.018349930724625096
89.0292216096782	0.4586484760569313	0.4571699200650483	0.4953653088224449	0.49225615718986265	0.514845596078887	0.5108624883111845	0.534456239837034	0.5295885836900608	0.5721480756439643	0.5655702877721714	0.07592748449692374	0.07307725142163428	9.001063459235237e-05	0.018451568622083414	8.927010734016694e-05	0.018299765574525395
89.56566745600044	0.45869800482847184	0.4572189919742373	0.49541390667439233	0.49230433634885146	0.514893670142943	0.510910166868416	0.5345037706308545	0.5296357437648582	0.5721945286909016	0.5656164204599191	0.07591832299202707	0.0730684371478194	8.92268820862907e-05	0.018401116565954112	8.849281652423269e-05	0.018249731412709025
90.1053456584057	0.45874739690183713	0.4572679284965043	0.49546237119021574	0.4923523833438694	0.5149416127501878	0.5109577150576757	0.5345511719104142	0.5296827753257155	0.5722408560625168	0.5656624282939119	0.07590918999813195	0.07305965030322001	8.844992426676468e-05	0.018350796297454508	8.772226422948393e-05	0.01819982793330155
90.6482756934654	0.4587966526388604	0.4573167299900203	0.4955107027199366	0.492400298521766	0.5149894242440533	0.5110051332195142	0.5345984440123408	0.5297296787066895	0.5722870580820161	0.5657083115954091	0.07590008542365825	0.0730508907997365	8.767970257855806e-05	0.018300607508862754	8.695839238614944e-05	0.018150054831352236
91.19447715510712	0.45884577240050867	0.45736539681210064	0.4955589016127509	0.4924480822285732	0.5150371049671674	0.511052421693688	0.5346455872724821	0.5297764542410646	0.5723331350718719	0.5657540706849413	0.07589100917733475	0.07304215854956858	8.691615896533333e-05	0.018250549892712797	8.620114342094976e-05	0.018100411802208782
91.74396975532183	0.45889475654688466	0.45741392931920566	0.4956069682170312	0.49249573480950704	0.5150846552613574	0.5110995808191582	0.5346926020259085	0.5298231022613531	0.5723790873538256	0.5657997058823117	0.07588196116819865	0.0730334534652134	8.615923586807739e-05	0.018200623142348604	8.545046024988068e-05	0.01805089854146047
92.29677332487483	0.45894360543722873	0.4574623278669425	0.4956549028803275	0.4925432566089692	0.515132075467651	0.5111466109340923	0.5347394886069142	0.5298696230992963	0.5724249152488887	0.5658452175065959	0.07587294130559562	0.07302477545946208	8.540887621899529e-05	0.018150826951185195	8.470628627926802e-05	0.018001514745336067
92.85290781402206	0.45899231942991925	0.4575105928100665	0.495702705949368	0.4925906479705478	0.5151793659262761	0.5111935123758669	0.5347862473490174	0.5299160170858661	0.5724706190773422	0.5658906058761443	0.07586394949917764	0.07301612444540173	8.466502343845717e-05	0.018101161013419187	8.396856540010544e-05	0.017952260110959628
93.41239329322968	0.4590408988824751	0.4575587245024825	0.49575037777006203	0.4926379092370191	0.5152265269766645	0.5112402854810689	0.5348328785849624	0.5299622845512663	0.5725161991587393	0.5659358713085826	0.07585498565890127	0.07300750033641326	8.392762143200061e-05	0.018051625023872475	8.323724198139315e-05	0.017903134335483628
93.97524995389855	0.4590893441515567	0.4576067232972464	0.4957979186874998	0.4926850407503488	0.5152735589574516	0.5112869305854947	0.5348793826467209	0.5300084258249335	0.5725616558119061	0.5659810141208126	0.0758460496950285	0.07299890304617056	8.319661458289218e-05	0.018002218677494852	8.251226086719576e-05	0.017854137116415814
94.54149810909283	0.45913765559296743	0.45765458954656696	0.4958453290459545	0.4927320428516935	0.5153204622064776	0.5113334480241527	0.5349257598654922	0.5300544412355378	0.5726069893549418	0.5660260346290136	0.07583714151812389	0.07299033248863745	8.24719477496294e-05	0.01795294166973349	8.17935673749215e-05	0.017805268152145004
95.11115819427312	0.45918583356165543	0.4577023236018068	0.49589260918888395	0.4927789158814013	0.5153672370607888	0.5113798381312655	0.5349720105717048	0.5301003311109851	0.5726522001052203	0.5660709331486433	0.0758282610390528	0.07298178857807017	8.175356626455299e-05	0.017903793696930848	8.108110728899387e-05	0.017756527141372658
95.68425076803395	0.4592338784117148	0.45774992581348417	0.4959397594589312	0.4928256601790145	0.5154138838566408	0.5114261012402695	0.5350181350950195	0.5301460957784176	0.5726972883793919	0.5661157099944389	0.07581940816898464	0.07297327122901354	8.104141592646386e-05	0.017854774455656752	8.037482685735453e-05	0.017707913783283402
96.26079651284576	0.4592817904963874	0.45779739653127427	0.4959867801979264	0.4928722760832699	0.5154604029294965	0.5114722376838176	0.5350641337643269	0.5301917355642148	0.5727422544933837	0.5661603654804183	0.07581058281938571	0.07296478035629987	8.033544299745898e-05	0.01780588364287894	7.967467278852114e-05	0.01765942777765872
96.84081623580131	0.45932957016806425	0.45784473610401083	0.4960336717468885	0.49291876393210016	0.5155067946140305	0.5115182477937795	0.5351100069077523	0.5302372507939958	0.5727870987624	0.5662048999198804	0.07580178490202252	0.07295631587505101	7.963559419971178e-05	0.017757120956261474	7.89805922457032e-05	0.017611068824592735
97.42433086936633	0.45937721777828644	0.4578919448796875	0.4960804344460251	0.49296512406263565	0.515553059244128	0.5115641319012432	0.5351557548526538	0.5302826417926186	0.5728318215009245	0.5662493136254075	0.07579301432895862	0.07294787770067329	7.894181671141975e-05	0.017708486093880538	7.829253284491466e-05	0.017562836624748
98.01136147213543	0.459424733677748	0.4579390232054594	0.4961270686347364	0.4930113568112058	0.5155991971528882	0.5116098903365167	0.5352013779256262	0.5303279088841838	0.5728764230227213	0.5662936069088654	0.0757842710125541	0.07293946574885929	7.82540581626412e-05	0.017659978754323902	7.761044265042205e-05	0.017514730879369722
98.60192922959182	0.45947211821629574	0.45798597142764436	0.49617357465161377	0.4930574625133396	0.5156452086726235	0.5116555234291289	0.5352468764525009	0.530373052392033	0.5729209036408353	0.5663377800814043	0.07577555486546618	0.07293107993558509	7.757226663163141e-05	0.017611598636662507	7.693427017124721e-05	0.017466751290157845
99.1960554548718	0.45951937174293217	0.4580327898917252	0.496219952834443	0.49310344150376856	0.5156910941348629	0.5117010315078314	0.5352922507583467	0.5304180726387531	0.5729652636675935	0.5663818334534608	0.07576686580064465	0.07292272017711073	7.689639064029086e-05	0.017563345440350986	7.626396435561622e-05	0.017418897559124957
99.79376158953411	0.45956649460581606	0.45807947894235	0.4962662035202052	0.4931492941164261	0.5157368538703507	0.5117464149005981	0.535337501167472	0.5304629699461743	0.5730095034146059	0.5664257673347579	0.07575820373133321	0.07291438638997788	7.622637915211117e-05	0.017515218865526094	7.559947459029326e-05	0.01737116938899419
100.39506920433367	0.45961348715226436	0.45812603892333464	0.4963123270450776	0.4931950206844506	0.515782488209051	0.5117916739346295	0.535382628003425	0.5305077446353743	0.5730536231927673	0.5664695820343071	0.07574956857106754	0.07290607849101044	7.556218156740124e-05	0.017467218612850388	7.494075069486295e-05	0.017323566482986053
101.00000000000001	0.4596603497287538	0.45817247017766366	0.4963583237444359	0.49324062154018583	0.5158279974801462	0.5118368089363509	0.5354276315889963	0.530552397026677	0.5730976233122579	0.5665132778604086	0.0757409602336759	0.07289779639731041	7.523054111506378e-05	0.017443250029575714	7.461184327969575e-05	0.017299796308851104
