# Supplementary material for: White matter micro- and macrostructure brain charts for the human lifespan
Source: Nature. 2026 May 13;655(8124):979–89. doi: 10.1038/s41586-026-10454-2 (PMC13391363; doi:10.1038/s41586-026-10454-2)
Supplement: Supplementary file 12 — Centiles trajectories of brain charts. SDT.T9.1–5 contain the brain charts for the global metrics; SDT.T9.6–509 contain the brain charts for the tract-specific metrics (unnormalized); and SDT.T9.510–1157 contain the brain charts for the tract-specific macrostructural metrics (normalized). Included in each table are the male and female centile trajectories for the 2.5th, 25th, 50th, 75th and 97.5th percentiles; the interquartile range normalized by the 50th centile; and the derivatives of the 50th centiles with respect to both age and log(age). Charts are sampled in logarithmically spaced intervals. Age is reported in years, while centile trajectory values are reported in metric-specific units: diffusivities in mm2 s−1, volume in mm3, surface area in mm2, average length in mm, and FA is dimensionless (unitless). [file 41586_2026_10454_MOESM12_ESM.zip › plotted_curves/SDT.T9.198-MCP_md-mean_curve_metrics.csv]

ages	male_0.025th_percentile	female_0.025th_percentile	male_0.25th_percentile	female_0.25th_percentile	male_0.5th_percentile	female_0.5th_percentile	male_0.75th_percentile	female_0.75th_percentile	male_0.975th_percentile	female_0.975th_percentile	male_normalized_quantile_range	fwmale_normalized_quantile_range	male_median_centile_d_age	male_median_centile_d_log_age	female_median_centile_d_age	female_median_centile_d_log_age
0.25	0.0008575677671230701	0.0008654375289892451	0.0009219923503051132	0.0009287655556678285	0.0009602866828664583	0.0009662860198986014	0.0010022055349572373	0.0010072561457263043	0.001093979697414485	0.0010965952953437422	0.0835304561474158	0.08122914793563121	-0.000278602203353837	-0.00016085901031090736	-0.0002802753055875413	-0.00016182502409767138
0.25150637576242696	0.000857213020521265	0.0008650791195075554	0.0009215975054030022	0.000928367688593902	0.0009598670032599674	0.0009658638199714576	0.0010017578340997754	0.0010068065815429764	0.0010934676903226444	0.0010960832694223949	0.08351191198835574	0.08121113072792431	-0.00027788842754061793	-0.00016092778718748701	-0.000279557265339625	-0.00016189422684084742
0.2530218281966045	0.0008568579627780678	0.0008647203958018311	0.0009212023194456723	0.0009279694778845873	0.0009594469647770611	0.0009654412589457345	0.0010013097548814567	0.001006356637213904	0.0010929552625190296	0.0010955708221021634	0.08349334395403335	0.08119309031283344	-0.00027645910914914085	-0.0001610647349208072	-0.00027811940738176055	-0.00016203202269393646
0.25454641199404576	0.0008565025965539139	0.0008643613605601457	0.0009208067954024383	0.0009275709265319571	0.0009590265705799392	0.0009650183400024872	0.0010008613006834957	0.0010059063161339807	0.0010924424178926184	0.0010950579572708912	0.08347475214648864	0.08117502678946155	-0.0002750348756068166	-0.00016120047058537645	-0.00027668666436858613	-0.00016216859925038962
0.2560801821758082	0.0008561469245096675	0.0008640020164709997	0.0009204109362428854	0.0009271720375283556	0.0009586058238309534	0.0009645950663229271	0.001000412474887105	0.0010054556216981055	0.001091929160331962	0.0010945446788160182	0.08345613666783594	0.08115694025698249	-0.000273615729600607	-0.00016133499414427988	-0.00027525903900466053	-0.00016230395647195972
0.25762319409447826	0.0008557909493065298	0.000863642366223229	0.0009200147449367669	0.0009267728138662949	0.0009581847276924958	0.0009641714410883085	0.0009999632808733773	0.0010050045573010641	0.001091415493725049	0.0010940309906244455	0.08343749762025818	0.08113883081463727	-0.0002722016735992039	-0.00016146830560229142	-0.000273836533775329	-0.00016243809436264356
0.2591755034361701	0.0008554346736059485	0.0008632824125059125	0.000919618224453903	0.0009263732585383528	0.0009577632853268939	0.0009637474674798221	0.0009995137220231703	0.0010045531263374139	0.0010909014219591738	0.001093516896582401	0.08341883510600233	0.08112069856172972	-0.000270792709856138	-0.00016160040500595718	-0.0002724191509496099	-0.00016257101296862642
0.2607371662225343	0.0008550781000695238	0.0008629221580082779	0.0009192213777640757	0.0009259733745370673	0.0009573414998962958	0.0009633231486784814	0.0009990638017169865	0.001004101332201363	0.0010903869489207977	0.0010930024005753058	0.08340014922737582	0.08110254359762271	-0.0002693888404096678	-0.00016173129244340112	-0.00027100689257936184	-0.00016270271237733835
0.2623082388127803	0.0008547212313589224	0.0008625616054196146	0.0009188242078369325	0.0009255731648548399	0.0009569193745625701	0.0009628984878650209	0.0009986135233348646	0.0010036491782866616	0.001089872078495423	0.001092487506487643	0.08338144008674253	0.08108436602173415	-0.0002679900670837232	-0.00016186096804329808	-0.00026959976050144885	-0.00016283319271750973
0.2638887779057103	0.0008543640701357838	0.0008622007574291784	0.0009184267176418821	0.0009251726324838292	0.0009564969124871933	0.0009624734882197819	0.0009981628902562597	0.0010031966679864798	0.001089356814567457	0.0010919722182028242	0.08336270778651908	0.08106616593353233	-0.00026659639149212433	-0.0001619894319762616	-0.0002681977563414595	-0.0001629624541601704
0.26547884054176485	0.0008540066190616312	0.0008618396167261029	0.0009180289101479936	0.0009247717804158512	0.000956074116831143	0.0009620481529226069	0.0009977119058599288	0.0010027438046932959	0.0010888411610200791	0.001091456539603058	0.08334395242916967	0.0810479434325334	-0.0002652078150350845	-0.00016211668445245686	-0.000266800881509488	-0.00016309049691554112
0.2670784841050822	0.0008536488807977887	0.000861478185999314	0.0009176307883239059	0.0009243706116422859	0.0009556509907548001	0.0009616224851527404	0.0009972605735238261	0.0010022905917987887	0.0010883251217351216	0.0010909404745692265	0.08332517411720185	0.08102969861829541	-0.000263824338903762	-0.00016224272572226694	-0.0002654091372056855	-0.00016321732123472654
0.26868776632556873	0.0008532908580052855	0.0008611164679374348	0.0009172323551377191	0.0009239691291539696	0.0009552275374178352	0.0009611964880887141	0.0009968088966249822	0.0010018370326937167	0.0010878087005929272	0.0010904240269807486	0.08330637295316459	0.08101143159041609	-0.0002624459640821475	-0.00016236755607726416	-0.0002640225244219252	-0.00016334292741032597
0.2703067452809827	0.000852932553344772	0.0008607544652286992	0.000916833613556901	0.0009235673359411002	0.0009548037599791078	0.0009607701649082461	0.0009963568785393948	0.0010013831307678093	0.0010872919014722293	0.0010899072007154547	0.08328754903964126	0.08099314244852786	-0.0002610726913454542	-0.00016249117584757333	-0.0002626410439395821	-0.00016346731577338014
0.2719354793990299	0.0008525739694764354	0.0008603921805608683	0.0009164345665481932	0.000923165234993142	0.0009543796615965658	0.0009603435187881407	0.0009959045226419225	0.0010009288894096595	0.0010867747282500256	0.0010893899996494646	0.08326870247924749	0.08097483129229384	-0.0002597045212636706	-0.00016261358540339832	-0.0002612646963343068	-0.00016359048669556397
0.27357402745947257	0.0008522151090599078	0.0008600296166211364	0.0009160352170775085	0.0009227628292987229	0.0009539552454271373	0.0009599165529041768	0.00099545183230617	0.001000474312006608	0.0010862571848014452	0.0010888724276570524	0.083249833374628	0.08095649822140583	-0.000258341454201505	-0.00016273478515338446	-0.00025989348197491546	-0.00016371244058707712
0.2752224485962505	0.0008518559747541898	0.0008596667760960537	0.0009156355681098446	0.0009223601218455473	0.0009535305146266379	0.0009594892704310176	0.0009949988109043853	0.0010000194019446414	0.0010857392749996358	0.001088354488610534	0.08323094182844896	0.08093814333557718	-0.000256983490321383	-0.00016285477554564554	-0.0002585274010261651	-0.0001638331778978097
0.27688080229961526	0.0008514965692175536	0.0008593036616714293	0.0009152356226091779	0.0009219571156202885	0.000953105472349657	0.0009590616745420953	0.0009945454618073431	0.0009995641626082744	0.0010852210027156243	0.0010878361863801288	0.08321202794339802	0.08091976673454235	-0.00025563062958455784	-0.00016297355706737515	-0.0002571664534511964	-0.00016395269911703703
0.2785491484182772	0.0008511368951074681	0.000858940276032255	0.0009148353835383769	0.0009215538136085028	0.0009526801217494683	0.0009586337684095196	0.000994091788384245	0.0009991085973804486	0.0010847023718182052	0.0010873175248338458	0.08319309182217889	0.08090136851805022	-0.00025428287174944497	-0.00016309113024273736	-0.00025581063900903533	-0.00016407100477122682
0.28022754716156506	0.0008507769550805125	0.0008585766218626177	0.0009144348538591087	0.0009211502187945337	0.0009522544659779262	0.0009582055552039757	0.0009936377940026116	0.0009986527096424265	0.0010841833861738154	0.001086798507837362	0.08317413356750677	0.08088294878586315	-0.00025294021637717323	-0.00016320749563472625	-0.0002544599572600337	-0.00016418809542584345
0.2819160591015993	0.0008504167517922914	0.0008582127018456142	0.0009140340365317421	0.0009207463341614157	0.0009518285081853668	0.0009577770380946229	0.0009931834820281742	0.00099819650277368	0.00108366404964641	0.0010862791392538943	0.08315515328210563	0.08086450763774998	-0.00025160266283025257	-0.0001633226538435839	-0.0002531144075644809	-0.00016430397168387678
0.28361474517547763	0.0008500562878973565	0.0008578485186632722	0.0009136329345152616	0.0009203421626907861	0.0009514022515205121	0.0009573482202489997	0.0009927288558247746	0.0009977399801517925	0.0010831443660973496	0.0010857594229440888	0.08313615106870252	0.08084604517348534	-0.00025027021027529406	-0.00016343660550749428	-0.0002517739890861015	-0.00016441863418631408
0.2853236666874746	0.0008496955660491197	0.0008574840749964607	0.0009132315507671681	0.0009199377073627872	0.0009509756991303685	0.0009569191048329209	0.0009922739187542555	0.000997283145152347	0.0010826243393852694	0.0010852393627658924	0.08311712703002681	0.08082756149284369	-0.00024894285768350954	-0.00016354935130116766	-0.00025043870079188846	-0.00016453208361127958
0.2870428853112538	0.0008493345888997768	0.000857119373524816	0.0009128298882433975	0.0009195329711559812	0.0009505488541601371	0.0009564896950103866	0.0009918186741763647	0.0009968260011488296	0.0010821039733659743	0.0010847189625744415	0.08309808126880353	0.08080905669559683	-0.00024762060383293205	-0.00016366089193653455	-0.0002491085414547678	-0.00016464432067408996
0.28877246309209376	0.0008489733591002225	0.0008567544169266531	0.0009124279498982225	0.0009191279570472539	0.0009501217197531097	0.000956059993943479	0.0009913631254486442	0.0009963685515125206	0.00108158327189231	0.0010841982262219394	0.08307901388775016	0.08079053088150982	-0.0002463034473090264	-0.0001637712281615522	-0.0002477835096529324	-0.0001647553461260054
0.2905124624491269	0.0008486118792999772	0.0008563892078788931	0.0009120257386841722	0.0009187226680117325	0.0009496942990505846	0.0009556300047922781	0.00099090727592634	0.000995910799612401	0.0010810622388140578	0.001083677157557548	0.08305992498957418	0.08077198415033723	-0.00024499138650591057	-0.00016388036076023238	-0.0002464636037732282	-0.00016486516075514546
0.29226294617759224	0.0008482501521471008	0.0008560237490569754	0.0009116232575519358	0.0009183171070226884	0.0009492665951917622	0.0009551997307147541	0.0009904511289622916	0.0009954527488150436	0.0010805408779778103	0.0010831557604272643	0.08304081467696832	0.08075341660182034	-0.00024368441962946408	-0.00016398829055297437	-0.000245148822012653	-0.000164973765385934
0.294023977451102	0.0008478881802881197	0.0008556580431347853	0.0009112205094502809	0.0009179112770514563	0.0009488386113136603	0.0009547691748666845	0.0009899946879068395	0.000994994402484519	0.001080019193226864	0.0010826340386738123	0.08302168305260708	0.08073482833568212	-0.0002423825446971617	-0.00016409501839567686	-0.00024383916237880054	-0.00016508116087837754
0.29579561982392083	0.000847525966367943	0.0008552920927845676	0.000910817497325961	0.0009175051810673393	0.0009484103505510135	0.0009543383404015524	0.0009895379561077188	0.0009945357639822901	0.0010794971884010983	0.0010821119961365233	0.08300253021914228	0.08071621945162454	-0.00024108575954023825	-0.00016420054517940486	-0.000242534622691859	-0.00016518734812820401
0.29757793723326015	0.0008471635130297933	0.0008549259006768561	0.0009104142241236374	0.0009170988220375282	0.0009479818160361897	0.0009539072304704614	0.0009890809369099726	0.000994076836667121	0.0010789748673368745	0.001081589636651232	0.08298335627920109	0.08069759004932554	-0.00023979406180418827	-0.00016430487182966802	-0.00024123520058533243	-0.00016529232806564154
0.29937099400158496	0.0008468008229151226	0.0008545594694803925	0.0009100106927857845	0.000916692202927014	0.000947553010899094	0.0009534758482220409	0.000988623633655843	0.0009936176238949748	0.0010784522338669132	0.0010810669640501597	0.08296416133538098	0.08067894022843325	-0.00023850744895176357	-0.00016440799930744765	-0.00023994089350798387	-0.00016539610165608454
0.3011748548389356	0.0008464378986635419	0.0008541928018620518	0.0009096069062526138	0.0009162853266985023	0.0009471239382670804	0.0009530441968023565	0.0009881660496846838	0.000993158129018921	0.0010779292918201933	0.001080543982161807	0.0829449454902459	0.0806602700885662	-0.00023722591826247363	-0.00016450992860708724	-0.00023865169872566705	-0.00016549866989939988
0.30298958484526295	0.0008460747429127447	0.0008538259004867649	0.0009092028674619863	0.0009158781963123292	0.0009466946012648654	0.000952612279354821	0.0009877081883328642	0.0009926983553890374	0.001077406045021839	0.0010800206948108448	0.08292570884632496	0.08064157972930651	-0.0002359494668357498	-0.00016461066075745823	-0.00023736761332243672	-0.00016560003382970478
0.30481524951277783	0.0008457113582984302	0.0008534587680174433	0.000908798579349328	0.0009154708147263764	0.0009462650030144341	0.0009521800990201034	0.0009872500529336686	0.0009922383063523143	0.0010768824972930114	0.001079497105818003	0.0829064515061051	0.08062286925019752	-0.00023467809159261055	-0.00016471019682146038	-0.00023608863420238047	-0.00016570019451525586
0.3066519147283146	0.0008453477474542322	0.0008530914071149049	0.0009083940448475502	0.0009150631848959896	0.0009458351466349571	0.0009517476589360426	0.0009867916468172104	0.000991777985252563	0.0010763586524508023	0.0010789732189999675	0.0828871735720321	0.0806041387507407	-0.00023341178927488437	-0.00016480853789460626	-0.00023481475809017383	-0.00016579915305750537
0.3084996467757088	0.0008449839130116455	0.0008527238204378016	0.0009079892668869676	0.0009146553097738973	0.0009454050352427031	0.0009513149622375603	0.0009863329733103355	0.0009913173954303233	0.0010758345143081296	0.0010784490381692733	0.08286787514650329	0.08058538833039199	-0.00023215055644920657	-0.0001649056851061037	-0.00023354598153374484	-0.0001658969105914343
0.31035851233818973	0.0008446198575999516	0.0008523560106425429	0.0009075842483952159	0.0009142471923101259	0.0009449746719509504	0.0009508820120565733	0.00098587403573653	0.0009908565402227689	0.0010753100866736295	0.0010779245671341973	0.0828485563318651	0.0805666180885595	-0.00023089438950690822	-0.00016500163961746805	-0.00023228230090449609	-0.00016599346828449768
0.3122285785007863	0.0008442555838461517	0.0008519879803832288	0.0009071789922971761	0.0009138388354519256	0.000944544059869907	0.0009504488115219112	0.0009854148374158352	0.0009903954229636203	0.0010747853733515582	0.0010773998096986594	0.08282921723041131	0.08054782812459739	-0.00022964328466579254	-0.00016509640262277192	-0.0002310237123998582	-0.0001660888273370964
0.3141099127527488	0.0008438910943748887	0.0008516197323115707	0.0009067735015148891	0.0009134302421436824	0.0009441132021066206	0.000950015363759227	0.000984955381664749	0.000989934046983049	0.001074260378141681	0.001076874769662114	0.08280985794437683	0.08052901853780527	-0.00022839723797254963	-0.00016518997534811786	-0.0002297702120446221	-0.0001661829889820221
0.31600258298998396	0.0008435263918083847	0.0008512512690768284	0.0009063677789674841	0.0009130214153268472	0.0009436821017649011	0.0009495816718909179	0.0009844956717961469	0.000989472415607595	0.0010737351048391796	0.001076349450819454	0.08279047857593756	0.08051018942742391	-0.00022715624530300627	-0.00016528235905158284	-0.00022852179569179953	-0.0001662759544837078
0.3179066575175057	0.0008431614787663637	0.0008508825933257331	0.0009059618275710944	0.000912612357939852	0.0009432507619452321	0.0009491477390360392	0.0009840357111191834	0.0009890105321600728	0.001073209557234543	0.0010758238569609046	0.0827710792272036	0.08049134089263206	-0.00022592030236426308	-0.00016537355502249662	-0.00022727845902534294	-0.0001663677251388107
0.3198222050518999	0.0008427963578659899	0.0008505137077024202	0.0009055556502387869	0.0009122030729180333	0.0009428191857446955	0.000948713568310222	0.000983575502939215	0.000988548399959485	0.0010726837391134753	0.0010752979918719268	0.0827516600002187	0.08047247303254267	-0.00022468940469649867	-0.00016546356458155276	-0.00022604019756053417	-0.00016645830227496328
0.32174929472380437	0.0008424310317217919	0.0008501446148483609	0.0009051492498804802	0.0009117935631935577	0.0009423873762568834	0.0009482791628255939	0.0009831150505577057	0.0009880860223209376	0.0010721576542567913	0.0010747718593331187	0.08273222099695549	0.08045358594620045	-0.00022346354767424637	-0.0001655523890805033	-0.0002248070066449559	-0.00016654768725024582
0.32368799608040405	0.000842065502945601	0.0008497753174022956	0.0009047426294028727	0.0009113838316953471	0.0009419553365718247	0.0009478445256906999	0.0009826543572721456	0.0009876234025555557	0.0010716313064403206	0.0010742454631201199	0.08271276231931196	0.08043467973257781	-0.00022224272650622767	-0.00016564002990049342	-0.0002235788814623496	-0.0001666358814545743
0.3256383790879404	0.0008416997741464837	0.0008494058180001589	0.00090433579170937	0.0009109738813489956	0.0009415230697759043	0.0009474096600104149	0.000982193426375969	0.0009871605439703906	0.0010711046994348165	0.0010737188070035055	0.08269328406910963	0.0804157544905733	-0.00022102693624026504	-0.00016572648845419868	-0.00022235581703211604	-0.00016672288630750765
0.32760051413423674	0.0008413338479306707	0.0008490361192750245	0.0009039287397000046	0.0009105637150767075	0.0009410905789517803	0.0009469745688858764	0.0009817322611584628	0.0009866974498683487	0.0010705778370058501	0.001073191894748708	0.08267378634808831	0.08039681031900696	-0.00021981617176197732	-0.00016581176618343796	-0.00022113780821056417	-0.00016680870325835873
0.3295744720312385	0.000840967726901498	0.000848666223857027	0.0009035214762713709	0.0009101533357972128	0.0009406578671783135	0.0009465392554143971	0.0009812708649046945	0.0009862341235480955	0.0010700507229137266	0.001072664730115905	0.08265426925790574	0.08037784731661696	-0.00021861042779700024	-0.00016589586455945105	-0.0002199248496947137	-0.00016689333378686055
0.33156032401756863	0.000840601413659338	0.0008482961343733059	0.0009031140043165477	0.0009097427464257027	0.0009402249375304858	0.0009461037226893934	0.000980809240895422	0.0009857705683039841	0.0010695233609133857	0.0010721373168599388	0.08263473290013121	0.08035886558205782	-0.0002174096989135399	-0.0001659787850831207	-0.00021871693602196207	-0.00016697677940202826
0.33355814176109866	0.0008402349108015359	0.0008479258534479336	0.0009027063267250284	0.0009093319498737503	0.0009397917930793259	0.0009456679738003038	0.0009803473924070159	0.0009853067874259658	0.0010689957547543108	0.0010716096587302145	0.08261517737624458	0.08033986521389706	-0.0002162139795227891	-0.00016606052928427872	-0.00021751406157233255	-0.0001670590416421036
0.33556799736153503	0.0008398682209223459	0.0008475553837018547	0.0009022984463826496	0.000908920949049244	0.0009393584368918332	0.000945232011832518	0.0009798853227113782	0.0009848427841995136	0.001068467908180437	0.0010710817594706149	0.08259560278763184	0.08032084631061123	-0.00021502326388037063	-0.00016614109872087335	-0.00021631622056828004	-0.00016714012207294515
0.3375899633530214	0.0008395013466128708	0.0008471847277528261	0.000901890366171524	0.0009085097468563203	0.0009389248720309073	0.0009447958398673043	0.0009794230350758674	0.0009843785619055466	0.0010679398249300639	0.001070553622819412	0.08257600923558368	0.08030180897058346	-0.0002138375460890296	-0.00016622049497960756	-0.00021512340707924293	-0.0001672200222900544
0.3396241127067558	0.0008391342904609956	0.0008468138882153456	0.0009014820889699663	0.0009080983461952849	0.000938491101555268	0.0009443594609817268	0.0009789605327632136	0.000983914123820342	0.0010674115087357609	0.0010700252525091694	0.08255639682129114	0.08028275329210066	-0.00021265682009855014	-0.00016629871967466237	-0.0002139356150215599	-0.00016729874391685495
0.3416705188336247	0.0008387670550513341	0.0008464428677005992	0.0009010736176524335	0.0009076867499625535	0.0009380571285193923	0.0009439228782485829	0.0009784978190314495	0.0009834494732154687	0.0010668829633242894	0.0010694966522666646	0.08253676564584136	0.08026367937335131	-0.00021148107970836438	-0.0001663757744478911	-0.00021275283815858081	-0.0001673762886036101
0.343729255586852	0.0008383996429651572	0.0008460716688163942	0.0009006649550894466	0.0009072749610505791	0.0009376229559734326	0.0009434860947363257	0.0009780348971338258	0.0009829846133577026	0.0010663541924165018	0.001068967825812795	0.08251711581021859	0.08024458731242032	-0.00021031031857007831	-0.0001664516609692912	-0.00021157507010627352	-0.00016745265802978193
0.34580039726466444	0.0008380320567803413	0.0008457002941670966	0.0009002561041475314	0.0009068629823477813	0.0009371885869631518	0.000943049113508989	0.0009775717703187396	0.0009825195475089503	0.0010658251997272665	0.0010684387768624894	0.08249744741529597	0.08022547720728854	-0.0002091445301852235	-0.0001665263809341455	-0.000210402304329671	-0.00016752785390028446
0.3478840186129729	0.0008376642990713098	0.0008453287463535821	0.0008998470676891547	0.0009064508167384921	0.0009367540245298569	0.0009426119376261303	0.000977108441829666	0.000982054278926185	0.0010652959889653829	0.0010679095091246375	0.08247776056183755	0.08020634915582803	-0.00020798370791083598	-0.00016659993606540913	-0.00020923453414747883	-0.00016760187794698234
0.34998019482807	0.0008372963724089669	0.0008449570279731633	0.0008994378485726503	0.0009060384671028762	0.0009363192717103201	0.0009421745701427457	0.0009766449149050719	0.0009815888108613586	0.0010647665638334892	0.0010673800263019879	0.08245805535049162	0.08018720325580003	-0.00020682784496084405	-0.00016667232811323762	-0.00020807175273501732	-0.00016767473192988436
0.352089001559344	0.0008369282793606449	0.0008445851416195388	0.0008990284496521602	0.0009056259363168733	0.0009358843315367158	0.0009417370141092094	0.0009761811927783513	0.0009811231465613364	0.001064236928027985	0.0010668503320910758	0.0824383318817902	0.08016803960485301	-0.0002056769344040421	-0.00016674355885237802	-0.00020691395312177896	-0.00016774641763364628
0.3542105149120084	0.0008365600224900477	0.0008442130898827352	0.0008986188737775727	0.0009052132272521344	0.0009354492070365562	0.0009412992725712053	0.0009757172786777535	0.0009806572892678254	0.0010637070852389519	0.0010663204301821399	0.08241859025614409	0.08014885830051885	-0.00020453096916828173	-0.00016681363008339	-0.00020576112819506442	-0.00016781693686862553
0.35634481144984936	0.0008361916043571928	0.0008438408753490491	0.0008982091237944564	0.0009048003427759578	0.0009350139012326202	0.0009408613485696611	0.0009752531758263107	0.0009801912422173003	0.0010631770391500695	0.0010657903242590411	0.08239883057384259	0.0801296594402088	-0.00020338994204241456	-0.0001668825436330068	-0.00020461327070256385	-0.00016788629147165834
0.35849196819798806	0.0008358230275183543	0.000843468500600989	0.0008977992025439987	0.0009043872857512241	0.0009345784171428879	0.0009404232451406762	0.0009747888874417664	0.0009797250086409338	0.0010626467934385345	0.0010652600179991807	0.0823790529350484	0.08011044312121403	-0.00020225384567620908	-0.00016695030135235878	-0.00020347037325185724	-0.00016795448330408913
0.36065206264566085	0.0008354542945260111	0.0008430959682172234	0.000897389112862947	0.0009039740590363393	0.0009341427577804792	0.0009399849653154657	0.0009743244167365099	0.0009792585917645289	0.0010621163517749868	0.0010647295150734263	0.08235925743979537	0.08009120944069946	-0.00020112267258265426	-0.00016701690511727874	-0.0002023324283132455	-0.00016802151425224232
0.3628251727490157	0.0008350854079287899	0.0008427232807725224	0.0008969788575835456	0.0009035606654851699	0.0009337069261535863	0.0009395465121202864	0.0009738597669175057	0.0009787919948084488	0.0010615857178234288	0.0010641988191460304	0.08233944418798698	0.08007195849570395	-0.00019999641513945843	-0.00016708235682819095	-0.00020119942822099945	-0.00016808738622722807
0.3650113769339257	0.0008347163702714126	0.0008423504408377064	0.0008965684395334783	0.0009031471079469852	0.0009332709252654127	0.0009391078885763811	0.0009733949411862272	0.000978325220987551	0.0010610548952411495	0.0010636679338745568	0.0823196132793917	0.08005269038313609	-0.0001988750655911864	-0.00016714665840988907	-0.00020007136517463664	-0.0001681521011641096
0.36721075409881926	0.0008343471840946414	0.0008419774509795879	0.0008961578615358056	0.0009027333892663957	0.0009328347581141068	0.0009386690976999093	0.0009729299427385879	0.0009778582735111157	0.001060523887678647	0.0010631368629097997	0.0822997648136428	0.08003340519977079	-0.00019775861604953704	-0.00016720981181037042	-0.00019894823124091965	-0.000168215661022042
0.3694233836175272	0.0008339778519352308	0.0008416043137609259	0.0008957471264089134	0.0009023195122832982	0.0009323984276927075	0.0009382301425018912	0.0009724647747648808	0.0009773911555827888	0.0010599926987795599	0.0010626056098957185	0.08227989889023209	0.08001410304224936	-0.0001966470584957858	-0.00016727181900155763	-0.0001978300183550219	-0.0001682780677838558
0.37164934534214805	0.00083360837632587	0.000841231031740365	0.000895336236966447	0.0009019054798328129	0.000931961936989074	0.0009377910259881403	0.0009719994404497071	0.0009769238704005069	0.001059461332180586	0.0010620741784693533	0.08226001560851179	0.07999478400707442	-0.00019554038478181157	-0.0001673326819781884	-0.00019671671832199866	-0.00016833932345533542
0.3738887196059291	0.0008332387597951383	0.0008408576074723931	0.0008949251960172646	0.0009014912947452327	0.0009315252889858369	0.0009373517511592099	0.0009715339429719202	0.0009764564211564423	0.0010589297915114184	0.0010615425722607637	0.082240115067687	0.07997544819060856	-0.0001944385866317344	-0.00016739240275753797	-0.00019560832281856344	-0.00016839943006530245
0.3761415872261661	0.0008328690048674495	0.0008404840435072825	0.0008945140063653719	0.0009010769598459616	0.0009310884866603285	0.0009369123210103276	0.000971068285504555	0.0009759888110369326	0.0010583980803946667	0.001061010794892948	0.08222019736681689	0.07995609568907061	-0.0001933416556441636	-0.00016745098338022402	-0.00019450482339467	-0.00016845838966536575
0.3784080295071193	0.0008324991140630064	0.0008401103423910461	0.0008941026708098748	0.0009006624779554633	0.0009306515329845322	0.0009364727385313413	0.0009706024712147736	0.0009755210432224252	0.0010578662024457927	0.0010604788499817797	0.08220026260481132	0.07993672659853582	-0.00019224958329239206	-0.00016750842590812498	-0.00019340621147451165	-0.00016851620432908887
0.3806881282429484	0.0008321290898977491	0.0008397365066653836	0.0008936911921449204	0.0009002478518892036	0.0009302144309250212	0.0009360330067066588	0.0009701365032637976	0.0009750531208874098	0.001057334161273037	0.0010599467411359343	0.0821803108804265	0.07991734101492994	-0.00019116236092681094	-0.0001675647324254903	-0.0001923124783587138	-0.0001685728761523786
0.38298196572066395	0.0008317589348833086	0.0008393625388676361	0.000893279573159646	0.0008998330844575988	0.0009297771834429033	0.0009355931285151918	0.0009696703848068527	0.0009745850472003628	0.0010568019604773535	0.0010594144719568235	0.08216034229226463	0.07989793903402974	-0.00019007997977629754	-0.00016761990503785795	-0.00019122361522577735	-0.00016862840725268002
0.3852896247230969	0.000831388651526959	0.0008389884415307362	0.0008928678166381259	0.0008994181784659619	0.0009293397934937654	0.0009351531069302992	0.0009692041189931069	0.0009741168253236847	0.0010562696036523413	0.0010588820460385262	0.08214035693877031	0.07987852075145858	-0.00018900243095015812	-0.0001676739458726373	-0.00019013961313363303	-0.0001686827997692264
0.38761118853188686	0.0008310182423315668	0.0008386142171831585	0.0008924559253593162	0.0008990031367144469	0.0009289022640276142	0.00093471294491973	0.0009687377089656097	0.0009736484584136402	0.0010557370943841747	0.00105834946696772	0.08212035491822836	0.0798590862626852	-0.00018792970543793364	-0.00016772685707697188	-0.00018906046301966906	-0.000168736055861346
0.3899467409304866	0.0008306477097955547	0.0008382398683488807	0.0008920439020970128	0.0008985879619980065	0.0009284645979888325	0.000934272645445576	0.0009682711578612443	0.0009731799496203076	0.0010552044362515493	0.0010578167383236254	0.08210033632876153	0.07983963566302053	-0.00018686179411275816	-0.00016777864081934935	-0.0001879861557040341	-0.000168788177709156
0.39229636620718694	0.000830277056412844	0.0008378653975473304	0.0008916317496197898	0.0008981726571063322	0.0009280267983161126	0.0009338322114642102	0.0009678044688106582	0.0009727113020875149	0.0010546716328256038	0.0010572838636779317	0.08208030126832803	0.07982016904761637	-0.00018579868773244135	-0.00016782929928860213	-0.00018691668189138588	-0.00016883916751420092
0.3946601491581577	0.0008299062846728198	0.000837490807293341	0.0008912194706909585	0.000897757224823807	0.0009275888679424153	0.000933391645926237	0.0009673376449382174	0.0009722425189527845	0.001054138687669868	0.0010567508465947374	0.08206024983471913	0.07980068651146231	-0.0001847403769402456	-0.00016787883469326914	-0.0001858520321713908	-0.00016888902749781498
0.3970381750905084	0.0008295353970602791	0.0008371161000971086	0.000890807068068513	0.0008973416679294571	0.0009271508097949095	0.0009329509517764386	0.0009668706893619444	0.0009717736033472799	0.001053605604340193	0.001056217690630488	0.08204018212555625	0.07978118814938381	-0.00018368685226780035	-0.0001679272492621786	-0.00018479219702013938	-0.00016893775990067805
0.39943052982536675	0.0008291643960553919	0.0008367412784641487	0.000890394544505084	0.0008969259891969038	0.0009267126267949253	0.0009325101319537271	0.0009664036051934675	0.0009713045583957506	0.001053072386384693	0.0010556843993339152	0.08202009823828994	0.07976167405603873	-0.00018263810413379766	-0.0001679745452421999	-0.00018373716680147867	-0.0001689853669828434
0.4018372997009759	0.0008287932841336611	0.000836366344895252	0.0008899819027478967	0.0008965101913943153	0.0009262743218579081	0.0009320691893910923	0.0009659363955379726	0.0009708353872164813	0.0010525390373436925	0.0010551509762459776	0.08199999827019654	0.0797421443259181	-0.00018159412284890486	-0.00016802072490032516	-0.00018268693176967665	-0.00016903185102384866
0.40425857157581063	0.0008284220637658712	0.0008359913018864417	0.0008895691455387129	0.0008960942772843592	0.0009258358978933586	0.0009316281270155515	0.0009654690634941384	0.0009703660929212345	0.0010520055607496513	0.0010546174248998006	0.08197988231837595	0.0797225990533404	-0.00018055489861532048	-0.0001680657905220595	-0.0001816414820698109	-0.0001690772143217445
0.4066944328317112	0.0008280507374180577	0.0008356161519289339	0.0008891562756137974	0.0008956782496241588	0.0009253973578047963	0.0009311869477481032	0.0009650016121540987	0.0009698966786152047	0.0010514719601271234	0.0010540837488206194	0.0819597504797503	0.07970303833245178	-0.0001795204215281898	-0.00016810974441125448	-0.00018060080774032206	-0.00016912145919392718
0.4091449713770379	0.0008276793075514565	0.0008352408975090909	0.0008887432957038624	0.0008952621111652419	0.000924958704489701	0.0009307456545036729	0.0009645340446033802	0.0009694271473969597	0.0010509382389926863	0.001053549951525717	0.08193960285106075	0.07968346225722303	-0.0001784906815782139	-0.00016815258889008033	-0.00017956489871365222	-0.00016916458797555656
0.411610275649843	0.0008273077766224721	0.0008348655411083864	0.0008883302085340317	0.0008948458646535021	0.0009245199408394746	0.0009303042501910739	0.0009640663639208613	0.000968957502358398	0.0010504044008548942	0.001053016036524375	0.0819194395288654	0.07966387092144772	-0.00017746566865156632	-0.00016819432629805453	-0.00017853374481693884	-0.0001692066030190842
0.41409043462106226	0.0008269361470826325	0.0008344900852033645	0.0008879170168237913	0.0008944295128291543	0.0009240810697393895	0.000929862737712957	0.0009635985731787187	0.0009684877465846981	0.001049870449214218	0.0010524820073178165	0.08189926060953849	0.07964426441873954	-0.00017644537253280745	-0.0001682349589927079	-0.0001775073357755952	-0.0001692475066954191
0.41658553779772634	0.0008265644213785535	0.000834114532265598	0.0008875037232869501	0.0008940130584266874	0.0009236420940685462	0.0009294211199657638	0.0009631306754423806	0.0009680178831542664	0.0010493363875629935	0.001051947867399148	0.08187906618926577	0.07962464284253089	-0.0001754297829051621	-0.00016827448934841893	-0.00017648566121317155	-0.0001692873013924845
0.41909567522619073	0.0008261926019518995	0.0008337388847616538	0.0008870903306315954	0.0008935965041748262	0.0009232030166998274	0.0009289793998396851	0.0009626626737704803	0.0009675479151386952	0.0010488022193853677	0.001051413620253312	0.08185885636404565	0.07960500628607142	-0.00017441888935304517	-0.00016831291975669127	-0.00017546871065374225	-0.00016932598951549527
0.4216209374953856	0.0008258206912393459	0.0008333631451530492	0.0008866768415600538	0.0008931798527964862	0.0009227638404998552	0.0009285375802186125	0.000962194571214808	0.0009670778456027102	0.0010482679481572457	0.0010508792693570282	0.0818386312296835	0.079585354842424	-0.00017341268136264465	-0.00016835025262543213	-0.00017445647352226645	-0.00016936357348595887
0.42416141574008476	0.0008254486916725439	0.0008329873158962227	0.0008862632587688491	0.0008927631070087372	0.0009223245683289475	0.0009280956639801009	0.0009617263708202683	0.0009666076776041321	0.0010477335773462428	0.001050344818178751	0.08181839088179335	0.07956568860446492	-0.00017241114832403093	-0.0001683864903791188	-0.00017344893914703063	-0.00016940005574186956
0.4267172016441951	0.0008250766056780803	0.0008326113994424896	0.0008858495849486613	0.0008923462695227574	0.0009218852030410753	0.0009276536539953205	0.0009612580756248302	0.0009661374141938237	0.0010471991104116275	0.0010498102701786095	0.08179813541579209	0.07954600766488061	-0.00017141427953251687	-0.00016842163545860434	-0.00017244609676114742	-0.00016943543873790268
0.42928838744406506	0.0008247044356774457	0.0008322353982380111	0.000885435822784289	0.0008919293430437981	0.0009214457474838208	0.0009272115531290181	0.0009607896886594882	0.0009656670584156515	0.0010466645508042786	0.0010492756288083644	0.08177786492690102	0.07952631211616605	-0.00017042206418910189	-0.00016845569031948004	-0.00017144793550288862	-0.00016946972494374934
0.43187506593181346	0.0008243321840870005	0.0008318593147237583	0.0008850219749546126	0.0008915123302711444	0.0009210062044983416	0.0009267693642394772	0.0009603212129482194	0.000965196613306442	0.0010461299019666364	0.0010487408975113606	0.08175757951014141	0.07950660205062358	-0.00016943449140291444	-0.00016848865743313013	-0.00017045444441801672	-0.00016950291684472707
0.4344773304586784	0.000823959853317937	0.0008314831513354769	0.0008846080441325531	0.0008910952338980764	0.0009205665769193239	0.0009263270901784755	0.0009598526515079374	0.0009647260818959369	0.0010455951673326528	0.0010482060797224755	0.08173727926033375	0.07948687756035942	-0.0001684515501929329	-0.0001685205392866207	-0.00016946561246153347	-0.0001695350169420018
0.4370952749383861	0.0008235874457762481	0.000831106910503652	0.0008841940329850369	0.0008906780566118308	0.0009201268675749481	0.0009258847337912462	0.0009593840073484542	0.0009642554672067524	0.0010450603503277451	0.0010476711788680738	0.08171696427209556	0.07946713873728331	-0.0001674732294883463	-0.00016855133838125647	-0.00016848142849820724	-0.0001695660277510891
0.4397289938505404	0.0008232149638626943	0.0008307305946534784	0.0008837799441729597	0.0008902608010935668	0.0009196870792868488	0.0009254422979164409	0.0009589152834724385	0.0009637847722543402	0.0010445254543687533	0.0010471361983659649	0.08169663463983957	0.07944738567310645	-0.00016649951813049735	-0.00016858105723296934	-0.00016750188130446042	-0.00016959595180229825
0.4423785822440318	0.0008228424099727702	0.0008303542062048241	0.0008833657803511498	0.0008898434700183286	0.0009192472148700779	0.0009249997853860896	0.0009584464828753758	0.000963314000046945	0.001043990482863892	0.0010466011416253543	0.08167629045777154	0.07942761845933863	-0.00016553040487457538	-0.00016860969837223516	-0.00016652695957003472	-0.00016962479164042699
0.4450441357404687	0.0008224697864966745	0.0008299777475722008	0.0008829515441683348	0.0008894260660550101	0.0009188072771330664	0.0009245571990255653	0.0009579776085455303	0.0009628431535855677	0.0010434554392127096	0.0010460660120468032	0.08165593181988895	0.07940783718728847	-0.00016456587839069892	-0.00016863726434335202	-0.00016555665189893487	-0.0001696525498242618
0.44772575053762753	0.0008220970958192771	0.0008296012211647312	0.0008825372382671049	0.0008890085918663213	0.0009183672688775899	0.0009241145416535462	0.0009575086634639044	0.0009623722358639244	0.0010429203268060446	0.0010455308130221835	0.08163555881997848	0.07938804194805904	-0.00016360592726472056	-0.0001686637577038852	-0.00016459094681053887	-0.00016967922892596743
0.4504235234129248	0.0008217243403200918	0.0008292246293861205	0.0008821228652838841	0.0008885910501087556	0.0009179271928987342	0.0009236718160819838	0.0009570396506042071	0.0009619012498684133	0.0010423851490259856	0.0010449955479346386	0.0816151715516155	0.07936823283254844	-0.00016265054000122459	-0.00016868918102569408	-0.00016362983274234577	-0.00016970483153189164
0.4531375517269096	0.0008213515223732404	0.0008288479746346215	0.0008817084278488894	0.0008881734434325519	0.0009174870519848549	0.0009232290251160607	0.0009565705729328082	0.0009614301985780715	0.0010418499092458245	0.0010444602201585384	0.08159477010816123	0.07934840993144729	-0.00016169970502294406	-0.00016871353689271174	-0.0001626732980497536	-0.00016972936024095553
0.4558679334267773	0.0008209786443474331	0.000828471259303012	0.0008812939285861099	0.0008877557744816704	0.0009170468489175549	0.0009227861715541678	0.0009561014334087141	0.0009609590849645474	0.0010413146108300285	0.001043924833059446	0.08157435458276087	0.0793285733352366	-0.0001607534106735642	-0.00016873682790222166	-0.00016172133100805786	-0.00016975281766481998
0.45861476704990445	0.0008206057086059282	0.0008280944857785601	0.0008808793701132634	0.0008873380458937533	0.0009166065864716371	0.0009223432581878594	0.0009556322349835208	0.0009604879119920574	0.0010407792571341856	0.0010433893899940718	0.08155392506834286	0.07930872313418612	-0.00015981164521911007	-0.00016875905666458024	-0.00016077391981514366	-0.00016977520642896815
0.4613781517274047	0.0008202327175065153	0.000827717656442998	0.0008804647550417752	0.000886920260300097	0.0009161662674150838	0.0009219002878018269	0.0009551629806013901	0.0009600166826173568	0.0010402438515049813	0.0010428538943102388	0.08153348165761673	0.07928885941835466	-0.00015887439684747484	-0.00016878022580099628	-0.00015983105259032016	-0.00016979652916998544
0.4641581871877068	0.000819859673401481	0.0008273407736724949	0.0008800500859767431	0.000886502420325623	0.0009157258945090207	0.0009214572631738671	0.0009546936731990109	0.0009595453997897042	0.0010397083972801522	0.0010423183493468457	0.08151302444307199	0.07926898227758493	-0.00015794165367261082	-0.000168800337946029	-0.0001588927173774013	-0.0001698167885366142
0.4669549737601532	0.0008194865786375833	0.0008269638398376314	0.0008796353655169092	0.0008860845285888477	0.0009152854705076827	0.0009210141870748503	0.0009542243157055655	0.0009590740664508319	0.0010391728977884528	0.0010417827584338316	0.08149255351697424	0.07924909180150597	-0.000157013403733669	-0.00016881939574542315	-0.00015795890214592712	-0.00016983598719008675
0.46976861237862133	0.0008191134355560278	0.0008265868573033678	0.0008792205962546316	0.0008856665877018502	0.0009148449981583899	0.0009205710622686871	0.000953754911042702	0.0009586026855349069	0.0010386373563496204	0.0010412471248921354	0.08147206897136695	0.07922918807952796	-0.00015608963499727513	-0.00016883740185641427	-0.00015702959479260703	-0.0001698541278030985
0.4725992045851658	0.0008187402464924381	0.0008262098284290227	0.000878805780775854	0.0008852486002702471	0.000914404480201512	0.0009201278915123016	0.0009532854621244987	0.0009581312599685053	0.0010381017762743385	0.0010407114520336652	0.08145157089806829	0.07920927120084348	-0.0001551703353580014	-0.0001688543589467295	-0.000156104783140959	-0.00016987121305828135
0.4754468525336833	0.0008183670137768389	0.0008258327555682515	0.0008783909216600864	0.0008848305688931698	0.000913963919370449	0.0009196846775556064	0.0009528159718574417	0.0009576597926705864	0.0010375661608642102	0.0010401757431612703	0.08143105938866856	0.07918934125442482	-0.0001542554926409756	-0.00016887026969569785	-0.00015518445494511202	-0.0001698872456503686
0.47831165899359906	0.0008179937397336203	0.0008254556410690114	0.000877976021480366	0.0008844124961632263	0.00091352331839159	0.0009192414231414646	0.0009523464431403836	0.0009571882865524498	0.0010370305134117142	0.0010396400015686954	0.08141053453453068	0.07916939832902187	-0.00015334509460351864	-0.00016888513679411132	-0.0001542685978906666	-0.0001699022282854179
0.4811937273535759	0.000817620426681522	0.0008250784872735446	0.0008775610828032399	0.0008839943846664825	0.0009130826799842942	0.0009187981310056687	0.0009518768788645228	0.0009567167445177168	0.001036494837200181	0.0010391042305405572	0.08138999642678711	0.07914944251316249	-0.00015243912893353473	-0.00016889896294108864	-0.00015335719959375105	-0.00016991616367814655
0.4840931616252451	0.0008172470769336099	0.000824701296518357	0.0008771461081887396	0.0008835762369824385	0.0009126420068608669	0.0009183548038769163	0.0009514072819133762	0.0009562451694623019	0.0010359591355037624	0.0010385684333523162	0.08136944515633916	0.07912947389514931	-0.00015153758325359146	-0.00016891175084660093	-0.00015245024760443537	-0.00016992905455393004
0.4870100664469608	0.000816873692797251	0.0008243240711341898	0.0008767311001903537	0.0008831580556839994	0.0009122013017265269	0.0009179114444767795	0.0009509376551627488	0.0009557735642743817	0.0010354234115873984	0.00103803261327024	0.08134888081385556	0.07910949256305877	-0.00015064044512255736	-0.0001689235032316938	-0.00015154772940878525	-0.0001699409036493571
0.4899445470875755	0.000816500276574089	0.0008239468134459974	0.0008763160613550008	0.0008827398433374484	0.0009117605672793808	0.0009174680555196757	0.0009504680014807042	0.0009553019318343663	0.0010348876687067854	0.001037496773551374	0.08132830348977124	0.07908949860474106	-0.00014974770203429744	-0.00016893422282535098	-0.00015064963242769625	-0.0001699517137091766
0.49289670945023945	0.000816126830560031	0.0008235695257729323	0.0008759009942230154	0.0008823216025024334	0.0009113198062104078	0.0009170246397128552	0.0009499983237275478	0.0009548302750148824	0.0010343519101083558	0.0010369609174435196	0.08130771327428449	0.07906949210781668	-0.00014885934142100377	-0.00016894391236649264	-0.0001497559440196694	-0.00016996148748782414
0.4958666600762229	0.0008157533570452171	0.0008231922104283146	0.0008754859013281139	0.0008819033357319314	0.0009108790212034231	0.0009165811997563629	0.0009495286247557909	0.0009543585966807364	0.0010338161390292411	0.0010364250481851981	0.081287110257358	0.07904947315967685	-0.000147975350654167	-0.00016895257460308732	-0.00014886665148217126	-0.00016997022774906112
0.4988545061487607	0.0008153798583140087	0.0008228148697196218	0.0008750707851973833	0.0008814850455722386	0.0009104382149350667	0.0009161377383430278	0.0009490589074101372	0.000953886899688902	0.001033280358697255	0.001035889169005633	0.08126649452871527	0.07902944184748134	-0.00014709571704471514	-0.00016896021229123592	-0.00014798174205210568	-0.00016997793726480914
0.5018603554969207	0.0008150063366449626	0.0008224375059484607	0.0008746556483512517	0.000881066734562939	0.0009099973900747725	0.0009156942581584309	0.0009485891745274511	0.0009534151868884863	0.0010327445723308593	0.001035353283124717	0.08124586617784083	0.07900939825815724	-0.00014622042784601108	-0.00016896682819639297	-0.0001471012029080898	-0.00016998461881639892
0.5048843165994948	0.0008146327943108154	0.0008220601214105522	0.0008742404933034716	0.0008806484052368893	0.0009095565492847504	0.0009152507618808887	0.0009481194289367386	0.0009529434611207135	0.0010322087831391438	0.0010348173937529896	0.08122522529397797	0.07898934247839792	-0.00014534947025424128	-0.0001689724250922564	-0.00014622502117128677	-0.00016999027519323806
0.5079264985889148	0.0008142592335784608	0.0008216827183957089	0.0008738253225610956	0.0008802300601201932	0.0009091156952199617	0.0009148072521814265	0.0009476496734591221	0.0009524717252188966	0.001031672994321797	0.0010342815040916102	0.08120457196612865	0.07896927459466219	-0.00014448283140922058	-0.00016897700575990715	-0.00014535318390615504	-0.00016999490919256122
0.5109870112551897	0.0008138856567089377	0.0008213052991878229	0.0008734101386244628	0.0008798117017321884	0.0009086748305281042	0.0009143637317237653	0.0009471799109078228	0.0009519999820084231	0.00103113720906909	0.001033745617332341	0.08118390628305004	0.07894919469317181	-0.00014362049839553026	-0.0001689805729878091	-0.00014448567812175295	-0.000169998523618764
0.5140659650498691	0.0008135120659574094	0.000820927866064844	0.0008729949439871771	0.0008793933325854234	0.0009082339578495891	0.0009139202031642968	0.0009467101440881406	0.0009515282343067296	0.001030601430561851	0.0010332097366575201	0.08116322833325654	0.07892910285991171	-0.00014276245824573763	-0.00016898312957325246	-0.0001436224907746808	-0.0001700011212852348
0.5171634710900281	0.0008131384635731428	0.0008205504212987604	0.0008725797411360838	0.0008789749551856362	0.000907793079817518	0.0009134766691520621	0.0009462403757974252	0.0009510564849232794	0.0010300656619714366	0.0010326738652400352	0.08114253820501524	0.07890899918062834	-0.00014190869793914707	-0.00016898467831985564	-0.0001427636087678319	-0.00017000270501169035
0.5202796411622786	0.000812764851799501	0.0008201729671555891	0.0008721645325512614	0.0008785565720317448	0.000907352199057673	0.0009130331323287397	0.0009457706088250696	0.0009505847366595509	0.0010295299064597234	0.0010321380062433133	0.08112183598634749	0.07888888374082813	-0.0001410592044039094	-0.00016898522203795396	-0.0001419090189526684	-0.00017000327762436984
0.5234145877268029	0.0008123912328739196	0.0008197955058953536	0.0008717493207059971	0.0008781381856158219	0.0009069113181884913	0.0009125895953286228	0.0009453008459524823	0.0009501129923090109	0.0010289941671790782	0.0010316021628212916	0.08110112176502605	0.07886875662577657	-0.00014021396451896484	-0.00016898476354537673	-0.00014105870813124755	-0.00017000284195745063
0.5265684239214125	0.0008120176090278951	0.0008194180397720718	0.0008713341080667735	0.0008777197984230816	0.0009064704398210517	0.0009121460607786022	0.0009448310899530723	0.0009496412546571005	0.001028458447272343	0.0010310663381184017	0.08108039562857446	0.07884861792049756	-0.00013937296511459807	-0.0001689833056662815	-0.00014021266305669355	-0.00017000140085138282
0.5297412635656308	0.0008116439824869672	0.0008190405710337375	0.0008709188970932489	0.0008773014129318615	0.000906029566559055	0.0009117025312981487	0.0009443613435922292	0.0009491695264812151	0.0010279227498728118	0.0010305305352695479	0.08105965766426601	0.07882846770977212	-0.0001385361929731599	-0.00016898085123082107	-0.00013937087043386365	-0.00016999895715244517
0.5329332211648017	0.0008112703554707096	0.0008186631019223116	0.0008705036902382485	0.0008768830316136112	0.0009055887009988123	0.000911259009499302	0.0009438916096273128	0.0009486978105506921	0.0010273870781042204	0.0010299947574000947	0.08103890795912276	0.07880830607813691	-0.0001377036348307048	-0.00016897740307469933	-0.0001385333169209857	-0.00016999551371277288
0.5361444119142209	0.0008108967301927126	0.0008182856346737051	0.0008700884899477449	0.0008764646569328746	0.0009051478457292279	0.0009108154979866504	0.000943421890807632	0.0009482261096267918	0.0010268514350807246	0.0010294590076258467	0.08101814659991423	0.07878813310988371	-0.0001368752773786841	-0.00016897296404017048	-0.00013769998913137904	-0.00016999107339091268
0.5393749517032939	0.0008105231088605699	0.0008179081715177644	0.0008696732986608445	0.0008760462913472748	0.0009047070033317816	0.0009103719993573176	0.0009429521898744305	0.0009477544264626816	0.001026315823906883	0.0010289232890530306	0.08099737367315651	0.07876794888905807	-0.00013605110726483405	-0.0001689675369752619	-0.00013687087363425943	-0.0001699856390511012
0.5426249571197181	0.0008101494936758657	0.0008175307146782598	0.0008692581188097726	0.0008756279373075002	0.0009042661763805172	0.0009099285162009463	0.0009424825095608703	0.0009472827638034209	0.0010257802476776414	0.0010283876047782802	0.08097658926511116	0.07874775349945914	-0.00013523111109306485	-0.0001689611247321643	-0.00013604595695543287	-0.00016997921356237677
0.5458945454536906	0.0008097758868341666	0.0008171532663728754	0.000868842952819866	0.0008752095972572955	0.0009038253674420317	0.0009094850510996897	0.0009420128525920248	0.000946811124385951	0.0010252447094783244	0.0010278519578886256	0.0809557934617847	0.07872754702463723	-0.0001344152754266803	-0.00016895373016900805	-0.00013522522557868344	-0.0001699717997985517
0.5491838347021408	0.0008094022905250039	0.0008167758288131954	0.0008684278031095525	0.000874791273633446	0.0009033845790754553	0.000909041606628195	0.0009415432216848556	0.0009463395109390785	0.001024709212384612	0.0010273163514614757	0.08093498634892697	0.07870732954789421	-0.00013360358678818351	-0.00016894535614850326	-0.00013440866594760514	-0.00016996340063926696
0.5524929435729888	0.0008090287069318682	0.0008163984042046913	0.000868012672090347	0.0008743729688657638	0.0009029438138324472	0.0009085981853535896	0.0009410736195482089	0.0009458679261834616	0.0010241737594625345	0.0010267807885646037	0.0809141680120302	0.07868710115228207	-0.00013279603166044263	-0.00016893600553782862	-0.00013359626446618478	-0.0001699540189686044
0.55582199148943	0.0008086551382321931	0.0008160209947467132	0.0008675975621668325	0.0008739546853770791	0.0009025030742571768	0.0009081547898354715	0.0009406040488827961	0.0009453963728315996	0.0010236383537684532	0.0010262452722561352	0.0808933385363291	0.07866686192060214	-0.00013199259648871697	-0.0001689256812089368	-0.00013278800749949582	-0.00016994365767436515
0.5591710985942444	0.0008082815865973504	0.0008156436026324801	0.0008671824757366564	0.0008735364255832303	0.000902062362886318	0.0009077114226258995	0.0009401345123811872	0.0009449248535878224	0.001023102998349054	0.0010257098055845406	0.08087249800679747	0.07864661193540341	-0.00013119326768037953	-0.00016891438603713893	-0.00013198388137541928	-0.00016993231964898547
0.5625403857541326	0.0008079080541926379	0.0008152662300490685	0.0008667674151905156	0.0008731181918930503	0.000901621682249036	0.0009072680862693791	0.0009396650127277997	0.0009444533711482777	0.0010225676962413337	0.0010251743915886177	0.08085164650815169	0.07862635127898368	-0.00013039803160766472	-0.00016890212290268658	-0.00013118387238572615	-0.00016992000778862093
0.565929974564078	0.0008075345431772685	0.0008148888791774055	0.0008663523829121469	0.0008726999867083605	0.0009011810348669762	0.0009068247833028569	0.0009391955525988842	0.0009439819282009232	0.0010220324504725887	0.0010246390332974867	0.08083078412484533	0.07860608003338646	-0.00012960687460725206	-0.0001688888946888567	-0.00013038796678699338	-0.00016990672499347936
0.569339987351735	0.0008071610557043662	0.0008145115521922563	0.0008659373812783218	0.0008722818124239577	0.0009007404232542589	0.0009063815162557054	0.0009387261346625208	0.0009435105274255129	0.001021497264060409	0.0010241037337305745	0.08080991094107065	0.07858579828040142	-0.0001288197829820703	-0.00016887470428222917	-0.0001295961508019916	-0.00016989247416723807
0.5727705471818436	0.0008067875939209538	0.0008141342512622199	0.0008655224126588342	0.0008718636714276089	0.0009002998499174673	0.0009059382876497198	0.0009382567615786065	0.000943039171493593	0.0010209621400126658	0.0010235684958976121	0.08078902704075773	0.07856550610156356	-0.0001280367430027407	-0.00016885955457329738	-0.00012880841062040682	-0.0001698772582165442
0.5762217778606706	0.0008064141599679465	0.0008137569785497185	0.0008651074794164924	0.0008714455661000403	0.0008998593173556389	0.0009054950999991053	0.000937787435998847	0.000942567863068489	0.0010204270813275033	0.0010230333227986214	0.08076813250757311	0.07854520357815187	-0.00012725774090774356	-0.00016884344845508048	-0.0001280247323996453	-0.000169861080051098
0.5796938039404782	0.0008060407559801463	0.0008133797362109931	0.0008646925839071148	0.0008710274988149336	0.0008994188280602614	0.0009050519558104751	0.0009373181605667506	0.0009420966048053033	0.001019892090993335	0.0010224982174239117	0.08074722742491863	0.07852489079118913	-0.00012648276290508353	-0.00016882638882345646	-0.00012724510226674868	-0.00016984394258348634
0.5831867507240184	0.000805667384086233	0.0008130025263960938	0.0008642777284795196	0.0008706094719389145	0.0008989783845152618	0.000904608857582836	0.0009368489379176205	0.0009416253993509026	0.0010193571719888325	0.0010219631827540687	0.08072631187593238	0.07850456782144102	-0.0001257117951734832	-0.0001688083785772454	-0.00012646950631930998	-0.00016982584872948792
0.5867007442690553	0.0008052940464087588	0.0008126253512488747	0.0008638629154755195	0.000870191487831549	0.0008985379891970017	0.0009041658078075868	0.0009363797706785474	0.0009411542493439141	0.0010188223272829203	0.00102142822175995	0.08070538594348611	0.07848423474941506	-0.000124944823862716	-0.00016878942061726576	-0.00012569793062552903	-0.00016980680140638027
0.5902359113929144	0.0008049207450641427	0.0008122482129069891	0.0008634481472299163	0.000869773548845337	0.0008980976445742715	0.0009037228089685124	0.0009359106614684051	0.0009406831574147204	0.0010182875598347735	0.0010208933374026812	0.08068444971018547	0.07846389165536041	-0.000124181835095466	-0.00016876951784663974	-0.00012493036122646073	-0.00016978680353418873
0.5937923796770596	0.0008045474821626653	0.0008118711135018823	0.0008630334260704945	0.0008693556573257057	0.0008976573531082845	0.0009032798635417748	0.0009354416128978438	0.0009402121261854518	0.0010177528725938073	0.0010203585326336486	0.08066350325836935	0.07844353861926769	-0.00012342281496807717	-0.00016874867317101527	-0.00012416678413679216	-0.00016976585803532562
0.597370277471697	0.0008041742598084615	0.0008114940551587854	0.000862618754318015	0.0008689378156110042	0.0008972171172526697	0.0009028369739959093	0.0009349726275692834	0.0009397411582699804	0.0010172182684996761	0.001019823810394493	0.08064254667010828	0.0784231757208661	-0.00012266774955067838	-0.00016872688949656767	-0.00012340718534450956	-0.00016974396783256407
0.6009697339004076	0.000803801080099523	0.000811117039996719	0.000862204134286218	0.000868520026032505	0.0008967769394534759	0.0009023941427918272	0.0009345037080769189	0.0009392702562739248	0.001016683750482275	0.0010192891736171162	0.08062158002720557	0.07840280303962598	-0.0001219166248896536	-0.00016870416973183144	-0.00012265155081403467	-0.00016972113585150828
0.6045908788648067	0.0008034279451276845	0.0008107400701284768	0.0008617895682818076	0.0008681022909143901	0.0008963368221491554	0.0009019513723827988	0.0009340348570067021	0.0009387994227946325	0.0010161493214617251	0.0010187546252236627	0.08060060341119449	0.07838242065475533	-0.00012116942700830802	-0.00016868051678714524	-0.00012189986648639128	-0.00016969736501912247
0.6082338430492322	0.0008030548569786277	0.0008103631476606315	0.0008613750586044576	0.0008676846125737553	0.0008958967677705704	0.0009015086652144613	0.0009335660769363506	0.000938328660421188	0.0010156149843483816	0.00101822016812653	0.08057961690333981	0.07836202864520124	-0.00012042614190647949	-0.00016865593357279218	-0.00012115211827887218	-0.00016967265826239863
0.611898757925461	0.0008026818177318772	0.0008099862746935296	0.0008609606075468061	0.000867266993320606	0.0008954567787409881	0.000901066023724813	0.0009330973704353412	0.0009378579717344075	0.0010150807420428306	0.0010176858052283635	0.08055862058463543	0.07834162708964833	-0.00011968675556366104	-0.00016863042300144238	-0.00012040829208861958	-0.00016964701851096553
0.6155857557574533	0.0008023088294607911	0.0008096094533212832	0.0008605462173944476	0.0008668494354578488	0.0008950168574760726	0.0009006234503442039	0.0009326287400649027	0.0009373873593068303	0.0010145465974358788	0.0010171515394220487	0.0805376145358046	0.07832121606651823	-0.0001189512539380988	-0.0001686039879851553	-0.00011966837379122353	-0.00016962044869381354
0.6192949696061266	0.0008019358942325714	0.0008092326856317788	0.0008601318904259429	0.000866431941281301	0.0008945770063838953	0.000900180947495349	0.0009321601883780276	0.000936916825702731	0.0010140125534085702	0.0010166173735907244	0.08051659883729981	0.0783007956539695	-0.00011821962296883204	-0.00016857663143737822	-0.00011893234924288676	-0.00016959295174107103
0.6230265333341571	0.0008015630141082477	0.000808855973706662	0.000859717628912803	0.0008660145130796751	0.0008941372278649184	0.000899738517593309	0.0009316917179194549	0.0009364463734781018	0.001013478612832168	0.0010160833106077666	0.08049557356930159	0.07828036592989632	-0.00011749184857672013	-0.000168548356272058	-0.00011820020428145173	-0.00016956453058336596
0.6267805816108112	0.0008011901911426883	0.0008084793196213493	0.0008593034351195016	0.0008655971531345913	0.0008936975243120084	0.0008992961630455065	0.0009312233312256843	0.0009359760051806688	0.0010129447785681704	0.0010155493533368057	0.08047453881171764	0.07825992697192914	-0.00011676791666380415	-0.00016851916540183698	-0.00011747192472598422	-0.0001695351881504381
0.6305572499168048	0.0008008174273845938	0.0008081027254450196	0.0008588893113034678	0.0008651798637205691	0.0008932578981104293	0.0008988538862517159	0.0009307550308249698	0.0009355057233498815	0.0010124110534683068	0.001015015504631718	0.08045349464418347	0.07823947885743274	-0.00011604781311737311	-0.00016848906174182776	-0.00011674749638081183	-0.00016950492737424772
0.634356674549194	0.0008004447248764903	0.0008077261932406098	0.00085847525971508	0.0008647626471050235	0.0008928183516378366	0.0008984116896040598	0.0009302868192373141	0.0009350355305169117	0.0010118774403745298	0.0010144817673366233	0.08043244114606166	0.07821902166350742	-0.00011533152380766021	-0.00016845804820514454	-0.00011602690503276225	-0.00016947375118464558
0.6381789926262927	0.0008000720856547446	0.0008073497250648275	0.0008580612825976827	0.0008643455055482789	0.0008923788872642935	0.0008979695754870251	0.0009298186989744858	0.0009345654292046681	0.0010113439421190393	0.001013948144285904	0.08041137839643996	0.0781985554669873	-0.00011461903458988287	-0.00016842612770420762	-0.0001153101364537168	-0.0001694416625108719
0.642024342092622	0.0007996995117495509	0.0008069733229681401	0.0008576473821875724	0.000863928441303557	0.000891939507352259	0.0008975275462774498	0.0009293506725400076	0.000934095421927784	0.0010108105615242672	0.0010134146383041932	0.08039030647413292	0.07817808034444047	-0.00011391033130661588	-0.00016839330315260304	-0.0001145971764028586	-0.00016940866428338808
0.6458928617238878	0.0007993270051849361	0.0008065969889947789	0.0008572335607140043	0.000863511456616983	0.0008915002142565929	0.0008970856043445297	0.0009288827424291627	0.0009336255111926253	0.001010277301402888	0.0010128812522063834	0.08036922545768023	0.0781575963721682	-0.00011320539978650068	-0.00016835957746177965	-0.00011388801062542364	-0.0001693747594305739
0.6497846911319898	0.0007989545679787631	0.0008062207251827423	0.0008568198203991955	0.0008630945537275892	0.0008910610103245627	0.0008966437520498224	0.0009284149111289996	0.0009331556994972953	0.0010097441645578265	0.0010123479887976336	0.0803481354253466	0.0781371036262049	-0.00011250422584617448	-0.00016832495354243693	-0.00011318262485425501	-0.0001693399508797544
0.6536999707700591	0.000798582202142729	0.0008058445335637946	0.000856406163458325	0.0008626777348673141	0.00089062189789584	0.000896201991747249	0.0009279471811183334	0.0009326859893316347	0.0010092111537822563	0.0010118148508733709	0.08032703645512121	0.07811660218231765	-0.00011180679529150528	-0.0001682894343044694	-0.00011248100481163481	-0.00016930424155778279
0.6576388419375281	0.0007982099096823693	0.0008054684161634697	0.0008559925920995373	0.0008622610022610066	0.0008901828793025083	0.000895760325783095	0.0009274795548677502	0.0009322163831772264	0.0010086782718596115	0.001011281841219298	0.08030592862471764	0.07809609211600564	-0.00011111309391768909	-0.00016825302265638387	-0.0001117831362091315	-0.00016926763439015224
0.661601446785229	0.0007978376925970575	0.0008050923750010716	0.0008555791085239441	0.0008618443581264279	0.000889743956869063	0.0008953187564960162	0.0009270120348396101	0.0009317468835074	0.0010081455215635875	0.001010748962611397	0.08028481201157313	0.07807557350250051	-0.00011042310751060991	-0.00016821572150513275	-0.00011108900474869621	-0.0001692301323003853
0.6655879283205246	0.0007974655528800121	0.00080471641208968	0.0008551657149256308	0.0008614278046742576	0.0008893051329124191	0.0008948772862170431	0.0009265446234880563	0.0009312774927872373	0.0010076129056581528	0.0010102162178159397	0.08026368669284971	0.07805504641676474	-0.00010973682184765854	-0.00016817753375616973	-0.00011039859612382852	-0.00016919173821081102
0.6695984304124688	0.0007970934925182942	0.0008043405294361494	0.0008547524134916559	0.0008610113441080931	0.0008888664097419112	0.0008944359172695832	0.0009260773232590134	0.0009308082134735752	0.001007080426897552	0.0010096836095894906	0.08024255274543132	0.07803451093349292	-0.00010905422269813503	-0.00016813846231270024	-0.00010971189602002052	-0.00016915245504153797
0.6736330977969988	0.0007967215134928174	0.0008039647290411181	0.0008543392064020617	0.0008605949786244615	0.0008884277896593056	0.0008939946519694296	0.0009256101365902014	0.0009303390480150162	0.0010065480880263186	0.0010091511406789193	0.08022141024592513	0.07801396712710937	-0.00010837529582481686	-0.00016809851007651422	-0.0001090288901160752	-0.00016911228571114822
0.6776920760821589	0.0007963496177783437	0.0008035890128990047	0.0008539260958298703	0.0008601787104128135	0.0008879892749587956	0.0008935534926247607	0.0009251430659111323	0.0009298699988519272	0.0010060158917792749	0.001008618813821403	0.08020025927066134	0.0779934150717711	-0.00010770002698436143	-0.0001680576799468203	-0.00010834956408455054	-0.0001690712331356703
0.6817755117533548	0.0007959778073434971	0.0008032133829980211	0.0008535130839410994	0.0008597625416555411	0.0008875508679270192	0.0008931124415361543	0.0009246761136431283	0.000929401068416456	0.0010054838408815536	0.0010080866317444435	0.0801790998956923	0.07797285484136424	-0.00010702840192804153	-0.00016801597482063446	-0.00010767390359267548	-0.00016902930022869023
0.6858835521786408	0.0007956060841507585	0.0008028378413201686	0.0008531001728947572	0.0008593464745279722	0.0008871125708430531	0.0008926715009965852	0.0009242092821993176	0.0009289322591325275	0.0010049519380485933	0.0010075545971658668	0.08015793219679324	0.07795228650950457	-0.00010636040640307765	-0.00016797339759289098	-0.00010700189430365437	-0.00016898648990212872
0.6900163456140378	0.0007952344501564781	0.0008024623898412486	0.0008526873648428566	0.0008589305111983826	0.0008866743859784298	0.0008922306732914368	0.0009237425739846497	0.0009284635734158599	0.0010044201859861588	0.0010070227127938396	0.08013675624946003	0.07793171014954009	-0.00010569602615242979	-0.00016792995115488818	-0.00010633352187615353	-0.00016894280506382642
0.6941740412088835	0.0007948629073108775	0.0008020870305308681	0.0008522746619304178	0.0008585146538280048	0.0008862363155971391	0.0008917899606985116	0.0009232759913959014	0.0009279950136739719	0.001003888587390348	0.001006490981326882	0.08011557212891182	0.07791112583454668	-0.00010503524691699018	-0.000167885638396148	-0.00010566877196704905	-0.0001688982486200974
0.6983567890112157	0.0007944914575580535	0.0008017117653524377	0.0008518620662954739	0.0008580989045710236	0.0008857983619556362	0.0008913493654880269	0.0009228095368216823	0.0009275265823061819	0.0010033571449476004	0.001005959405453866	0.08009437991008804	0.07789053363733044	-0.00010437805443515302	-0.00016784046220250093	-0.00010500763023063575	-0.00016885282347367525
0.702564739973187	0.0007941201028359903	0.0008013365962631914	0.0008514495800690828	0.0008576832655746006	0.0008853605273028526	0.0008909088899226393	0.0009223432126424498	0.0009270582817036338	0.0010028258613347144	0.0010054279878540459	0.08007317966765037	0.07786993363042677	-0.00010372443444431334	-0.00016779442545700185	-0.00010435008231997334	-0.00016880653252415723
0.7067980459565127	0.0007937488450765574	0.000800961525214177	0.000851037205375329	0.0008572677389788627	0.0008849228138801996	0.0008904685362574364	0.0009218770212305117	0.0009265901142492873	0.001002294739218852	0.001004896731197049	0.08005197147598117	0.07784932588610106	-0.00010307437268120001	-0.00016774753103909745	-0.00010369611388780231	-0.00016875937866800417
0.7110568597379514	0.0007933776862055255	0.0008005865541502783	0.0008506249443313379	0.0008568523269169276	0.000884485223921584	0.0008900283067399608	0.0009214109649500437	0.0009261220823179452	0.0010017637812575603	0.001004365638142908	0.08003075540918422	0.07782871047634683	-0.00010242785488319417	-0.00016769978182534784	-0.00010304571058694645	-0.00016871136479776339
0.7153413350148182	0.0007930066281425633	0.0008002116850102093	0.0008502127990472756	0.0008564370315148987	0.0008840477596534075	0.0008895882036102068	0.0009209450461570891	0.0009256541882762501	0.0010012329900987728	0.0010038347113420583	0.08000953154108338	0.07780808747288702	-0.00010178486678850962	-0.00016765118068817753	-0.00010239885807176996	-0.00016866249380315113
0.7196516264105322	0.0007926356728012562	0.0007998369197265296	0.0008498007716263685	0.0008560218548918812	0.0008836104232945882	0.0008891482291006384	0.0009204792671995825	0.0009251864344827031	0.0010007023683808363	0.0010033039534353603	0.07998829994522415	0.07778745694717396	-0.0001011453941370255	-0.00016760173049612526	-0.00010175554199783055	-0.00016861276856919294
0.7239878894801961	0.0007922648220891032	0.0007994622602256508	0.0008493888641649015	0.0008556067991599915	0.0008831732170565597	0.0008887083854361958	0.0009200136304173493	0.0009247188232876739	0.0010001719187325128	0.0010027733670541115	0.07996706069487261	0.07776681897038791	-0.00010050942267170182	-0.00016755143411478768	-0.00010111574802385004	-0.00016856219197794453
0.7283502807162107	0.0007918940779075328	0.0007990877084278407	0.0008489770787522347	0.0008551918664243598	0.0008827361431432883	0.0008882686748343051	0.000919548138142124	0.0009242513570334059	0.000999641643773001	0.0010022429548200557	0.07994581386301529	0.0777461736134377	-9.987693813846843e-05	-0.0001675002944048487	-0.00010047946181156175	-0.0001685107669067154
0.7327389575539218	0.0007915234421519063	0.0007987132662472372	0.0008485654174708099	0.0008547770587831493	0.0008822992037512799	0.0008878290995048921	0.0009190827926975592	0.0009237840380540392	0.0009991115461119482	0.001001712719345407	0.07992455952235918	0.07772552094696199	-9.924792628690504e-05	-0.00016744831422255135	-9.984666902636274e-05	-0.0001684584962283464
0.7371540783773028	0.0007911529167115316	0.0007983389355918551	0.0008481538823961641	0.0008543623783275608	0.0008818624010695969	0.0008873896616503929	0.0009186175963992408	0.0009233168686756149	0.0009985816283494694	0.0010011826632328592	0.07990329774533124	0.07770486104132719	-9.862237287203146e-05	-0.00016739549642075247	-9.921735533913179e-05	-0.00016840538281223671
0.74159580252467	0.0007907825034696656	0.0007979647183635912	0.0008477424755969337	0.0008539478271418421	0.0008814257372798594	0.0008869503634657608	0.0009181525515546952	0.000922849851216087	0.000998051893076155	0.0010006527890755986	0.0798820286040795	0.07768419396662747	-9.800026365394676e-05	-0.00016734184384739614	-9.859150642591019e-05	-0.00016835142952281723
0.746064290294433	0.00079041220430353	0.0007975906164582413	0.0008473311991348728	0.0008535334073033039	0.0008809892145562694	0.000886511207138485	0.0009176876604634105	0.0009223829879853426	0.0009975223428730978	0.0010001230994573281	0.07986075217047277	0.07766351979268721	-9.738158439891176e-05	-0.000167287359345486	-9.796910796878999e-05	-0.00016829663921971716
0.7505597029508803	0.0007900420210843157	0.0007972166317655019	0.0008469200550648575	0.0008531191208823259	0.0008805528350656118	0.0008860721948485976	0.0009172229254168406	0.0009219162812852073	0.000996992980311899	0.0009995935969522758	0.07983946851609947	0.07764283858905732	-9.676632088002901e-05	-0.00016723204575372352	-9.735014565684375e-05	-0.00016824101475801378
0.7550822027299987	0.0007896719556771977	0.0007968427661689881	0.0008465090454349049	0.000852704969942374	0.0008801166009672767	0.00088563332876869	0.0009167583486984285	0.0009214497334094673	0.0009964638079546949	0.00099906428412522	0.07981817771226822	0.07762215042501881	-9.615445887774243e-05	-0.0001671759059054534	-9.673460518652699e-05	-0.0001681845589875386
0.7596319528453285	0.00078930200994134	0.0007964690215462369	0.0008460981722861773	0.0008522909565400059	0.0008796805144132645	0.0008851946110639239	0.0009162939325836125	0.0009209833466438763	0.0009959348283541665	0.0009985351635314983	0.07979687983000842	0.07760145536958066	-9.554598418107241e-05	-0.00016711894262941285	-9.612247226273296e-05	-0.0001681272747532936
0.7642091174938536	0.0007889321857299115	0.000796095399768723	0.0008456874376530005	0.0008518770827248897	0.0008792445775482051	0.0008847560438920457	0.0009158296793398472	0.0009205171232661748	0.0009954060440535628	0.0009980062377170332	0.07977557494006973	0.07758075349147912	-9.494088258753253e-05	-0.00016706115874887129	-9.551373259911178e-05	-0.00016806916489517376
0.7688138618619275	0.0007885624848900919	0.0007957219027018669	0.0008452768435628717	0.0008514633505398112	0.0008788087925093667	0.0008843176294033985	0.0009153655912266136	0.0009200510655461036	0.000994877457586716	0.0009974775092183438	0.07975426311292261	0.07756004485918125	-9.433913990448961e-05	-0.00016700255708237965	-9.49083719190974e-05	-0.00016801023224785605
0.7734463521312342	0.0007881929092630855	0.0007953485322050462	0.0008448663920364753	0.0008510497620206893	0.0008783731614266728	0.0008838793697409372	0.0009149016704954363	0.0009195851757454177	0.0009943490714780607	0.000996948980562568	0.0797329444187572	0.07753932954088064	-9.37407419491082e-05	-0.00016694314044221614	-9.430637595610192e-05	-0.00016795047964016097
0.7781067554847866	0.0007878234606841331	0.0007949752901316092	0.0008444560850876957	0.0008506363191965905	0.0008779376864227168	0.0008834412670402443	0.0009144379193899011	0.0009191194561179056	0.0009938208882426553	0.0009964206542674827	0.07971161892748489	0.07751860760450018	-9.314567454939138e-05	-0.00016688291163521884	-9.370773045422331e-05	-0.0001678899098951081
0.7827952401129585	0.0007874541409825234	0.0007946021783288862	0.0008440459247236306	0.0008502230240897414	0.000877502369612776	0.0008830033234295445	0.0009139743401456691	0.0009186539089094043	0.0009932929103862009	0.0009958925328415206	0.07969028670873729	0.07749787911769176	-9.255392354502734e-05	-0.00016682187346311883	-9.311242116939733e-05	-0.00016782852583047125
0.7875119752195561	0.000787084951981603	0.0007942291986381995	0.0008436359129446042	0.0008498098787155411	0.0008770672131048247	0.0008825655410297167	0.0009135109349904934	0.0009181885363578131	0.000992765140405058	0.0009953646187837919	0.07966894783186701	0.07747714414783578	-9.19654747879306e-05	-0.00016676002872195728	-9.252043386995257e-05	-0.00016776633025891718
0.792257131027923	0.0007867158954987888	0.0007938563528948754	0.0008432260517441789	0.0008493968850825748	0.0008766322189995503	0.0008821279219543096	0.0009130477061442331	0.0009177233406931108	0.0009922375807862687	0.0009948369145840999	0.07964760236594727	0.07745640276204184	-9.138031414207548e-05	-0.00016669738020083646	-9.193175433630518e-05	-0.00016770332598561866
0.7970308787870847	0.0007863469733455853	0.0007934836429282629	0.0008428163431091775	0.0008489840451926349	0.0008761973893903739	0.0008816904683095645	0.0009125846558188782	0.0009172583241373787	0.0009917102340075816	0.000994309422722972	0.07962625037977222	0.0774356550271478	-9.079842748498101e-05	-0.0001666339306832243	-9.134636836236054e-05	-0.00016763951581022507
0.8018333907779276	0.0007859781873275913	0.0007931110705617393	0.0008424067890196889	0.0008485713610407272	0.0008757627263634585	0.0008812531821944219	0.0009121217862185583	0.0009167934889048106	0.0009911831025374662	0.0009937821456716697	0.07960489194185723	0.0774149010097217	-9.021980070822444e-05	-0.00016656968294662122	-9.076426175626262e-05	-0.00016757490252630736
0.8066648403194178	0.0007856095392445176	0.0007927386376127291	0.0008419973914490904	0.0008481588346150935	0.0008753282319977322	0.0008808160657005458	0.0009116590995395672	0.0009163288372017363	0.0009906561888351408	0.000993255085892218	0.07958352712043829	0.07739414077605938	-8.964441971781589e-05	-0.0001665046397623382	-9.018542034060217e-05	-0.0001675094889212192
0.8115254017748545	0.0007852410308901961	0.0007923663458927118	0.0008415881523640567	0.0008477464678972196	0.000874893908364898	0.0008803791209123329	0.0009111965979703755	0.0009158643712266348	0.0009901294953505871	0.000992728245837421	0.07956215598347358	0.0773733743921879	-8.907227043487842e-05	-0.00016643880389513588	-8.960982995322164e-05	-0.00016744327777584722
0.8164152505581643	0.0007848726640525974	0.0007919941972072413	0.0008411790737245799	0.0008473342628618575	0.0008744597575294567	0.0008799423499069362	0.0009107342836916534	0.0009154000931701572	0.0009896030245245796	0.0009922016279508888	0.0795407785986429	0.0773526019238628	-8.850333879610595e-05	-0.00016637217810322458	-8.9037476447687e-05	-0.0001673762718645
0.8213345631402307	0.0007845044405138402	0.000791622193355955	0.0008407701574839826	0.0008469222214770369	0.0008740257815487197	0.0008795057547542764	0.0009102721588762844	0.0009149360052151408	0.000989076778788702	0.0009916752346670564	0.0795193950333462	0.07733182343656887	-8.793761075419348e-05	-0.0001663047651377092	-8.846834569350981e-05	-0.00016730847395413084
0.8262835170552626	0.0007841363620502125	0.000791250336132594	0.0008403614055889386	0.0008465103457040864	0.000873591982472832	0.0008790693375170679	0.000909810225689393	0.0009144721095366364	0.0009885507605653775	0.0009911490684112122	0.07949800535470711	0.07731103899552232	-8.737507227887797e-05	-0.00016623656774331086	-8.790242357729905e-05	-0.0001672398868054481
0.8312622909072027	0.0007837684304321783	0.0007908786273250112	0.0008399528199794834	0.0008460986374976444	0.0008731583623447834	0.0008786331002508269	0.0009093484862883548	0.0009140084083019177	0.000988024972267885	0.000990623131599514	0.07947660962957041	0.07729024866566807	-8.681570935724359e-05	-0.00016616758865808934	-8.733969600344116e-05	-0.00016717051317263754
0.8362710643761712	0.0007834006474243971	0.0007905070687151908	0.0008395444025890357	0.0008456870988056805	0.0008727249232004318	0.0008781970450038965	0.000908886942822822	0.0009135449036705086	0.000987499416300387	0.0009900974266390187	0.07945520792450313	0.07726945251168213	-8.625950799408255e-05	-0.00016609783061277694	-8.678014889368368e-05	-0.0001671003558018913
0.8413100182249524	0.0007830330147857366	0.0007901356620792606	0.0008391361553444111	0.0008452757315695097	0.0008722916670685183	0.0008777611738174626	0.000908425597434741	0.0009130815977941997	0.000986974095057952	0.0009895719559277023	0.07943380030579521	0.077248650597971	-8.570645421292211e-05	-0.0001660272963312781	-8.622376818884225e-05	-0.00016702941743323985
0.8463793343055166	0.0007826655342692882	0.0007897644091875083	0.0008387280801658407	0.0008448645377238108	0.000871858595970687	0.0008773254887255717	0.0009079644522583728	0.000912618492817069	0.0009864490109265775	0.0009890467218544854	0.07941238683945936	0.0772278429886718	-8.515653405608004e-05	-0.00016595598853033633	-8.567053984870343e-05	-0.00016695770079916405
0.8514791955655843	0.0007822982076223817	0.0007893933118043961	0.0008383201789669879	0.0008444535191966439	0.0008714257119215034	0.0008768899917551508	0.0009075035094203135	0.0009121555908755025	0.0009859241662832174	0.0009885217267992573	0.07939096759123117	0.0772070297476524	-8.460973358515034e-05	-0.0001658839099188958	-8.51204498522884e-05	-0.00016688520862434553
0.8566097860552276	0.0007819310365866041	0.0007890223716885794	0.0008379124536549692	0.0008440426779094699	0.0008709930169284762	0.0008764546849260301	0.000907042771039518	0.0009116928940982174	0.000985399563495807	0.0009879969731329038	0.0793695426265692	0.07718621093851186	-8.406603888179431e-05	-0.00016581106319843442	-8.457348419879662e-05	-0.00016681194362591634
0.861771290933513	0.0007815640228978127	0.0007886515905929202	0.0008375049061303695	0.000843632015777167	0.0008705605129920747	0.0008760195702509577	0.0009065822392273187	0.0009112304046062825	0.0009848752049232872	0.0009874724632173305	0.07934811201065588	0.07716538662458218	-8.352543604846219e-05	-0.00016573745106368554	-8.402962890850796e-05	-0.00016673790851445824
0.8669638964751838	0.0007811971682861491	0.0007882809702645021	0.0008370975382872587	0.0008432215347080484	0.0008701282021057468	0.0008755846497356206	0.0009061219160874449	0.0009107681245131359	0.000984351092915628	0.0009869481994054853	0.07932667580839732	0.07714455686892517	-8.29879112086429e-05	-0.00016566307620166643	-8.348887002254668e-05	-0.0001666631059922541
0.8721877900773816	0.0007808304744760593	0.0007879105124446494	0.0008366903520132134	0.0008428112366038817	0.0008696960862559406	0.000875149925378666	0.0009056618037160479	0.0009103060559246108	0.0009838272298138568	0.0009864241840413883	0.07930523408442375	0.0771237217343359	-8.245345050682251e-05	-0.00016558794129090115	-8.295119360353376e-05	-0.00016658753875367638
0.877443160266411	0.0007804639431863099	0.0007875402188689437	0.0008362833491893356	0.0008424011233599105	0.000869264167422128	0.0008747153991717222	0.0009052019042017235	0.0009098442009389584	0.0009833036179500874	0.0009859004194601583	0.07928378690308993	0.07710288128334146	-8.192204010992743e-05	-0.00016551204900258631	-8.241658573635013e-05	-0.00016651120948540932
0.8827301967045416	0.0007800975761300014	0.0007871700912672386	0.000835876531690269	0.0008419911968648685	0.0008688324475768184	0.0008742810730994172	0.0009047422196255303	0.0009093825616468661	0.00098278025964754	0.000985376907988036	0.07926233432847529	0.0770820355782016	-8.139366620728283e-05	-0.00016543540200014695	-8.188503252846979e-05	-0.00016643412086622678
0.8880490901968541	0.0007797313750145898	0.000786800131363679	0.000835469901384222	0.0008415814590010036	0.0008684009286855861	0.0008738469491394013	0.0009042827520610168	0.0009089211401314841	0.0009822571572205743	0.0009848536519424134	0.07924087642438404	0.07706118468090924	-8.08683150108902e-05	-0.00016535800293829284	-8.135652011041772e-05	-0.00016635627556668697
0.8934000326981257	0.0007793653415419003	0.0007864303408767182	0.0008350634601329844	0.0008411719116440956	0.0008679696127070882	0.0008734130292623677	0.0009038235035742419	0.0009084599384684467	0.0009817343129747136	0.0009843306536318616	0.07921941325434603	0.07704032865319005	-8.034597275662081e-05	-0.0001652798544647116	-8.083103463629726e-05	-0.00016627767624938228
0.8987832173197573	0.0007789994774081445	0.0007860607215191326	0.0008346572097919466	0.0008407625566634739	0.0008675385015930835	0.0008729793154320733	0.0009033644762237957	0.0009079989587258938	0.0009812117292066704	0.0009838079153561532	0.07919794488161641	0.07701946755650436	-7.982662570404919e-05	-0.00016520095921843114	-8.030856228433136e-05	-0.00016619832556880043
0.904198838336744	0.0007786337843039407	0.0007856912749980433	0.0008342511522101223	0.0008403533959220416	0.000867107597288459	0.0008725458096053605	0.0009029056720608281	0.0009075382029644968	0.0009806894082043784	0.0009832854394062956	0.07917647136917731	0.07699860145204511	-7.931026013684173e-05	-0.0001651213198296253	-7.978908925701522e-05	-0.00016611822617071392
0.9096470911946843	0.0007782682639143304	0.0007853220030149326	0.0008338452892301675	0.0008399444312762941	0.0008666769017312491	0.0008721125137321805	0.0009024470931290687	0.0009070776732374823	0.000980167352247019	0.000982763228064558	0.07915499277973621	0.07697773040074087	-7.879686236370032e-05	-0.0001650409389208074	-7.927260178182405e-05	-0.00016603738069259633
0.915128172516836	0.0007779029179187936	0.0007849529072656604	0.0008334396226883988	0.0008395356645763378	0.0008662464168526562	0.0008716794297556129	0.0009019887414648499	0.0009066173715906525	0.0009796455636050464	0.0009822412836044947	0.07913350917572783	0.07695685446325372	-7.828641871870934e-05	-0.00016495981910619184	-7.875908611180982e-05	-0.00016595579176381658
0.9206422801112097	0.000777537747991271	0.0007845839894404847	0.0008330341544148168	0.0008391270976659135	0.0008658161445770743	0.0008712465596118894	0.0009015306190971333	0.0009061573000624133	0.0009791240445402199	0.0009817196082909797	0.07911202061931395	0.0769359736999816	-7.777891556101646e-05	-0.00016487796299027857	-7.824852852537922e-05	-0.00016587346200439002
0.9261896129777101	0.0007771727558001822	0.0007842152512240814	0.0008326288862331278	0.000838718732382418	0.0008653860868221151	0.0008708139052304184	0.0009010727280475357	0.0009056974606837986	0.0009786027973056337	0.000981198204380234	0.07909052717238446	0.07691508817105765	-7.727433927612326e-05	-0.00016479537316968496	-7.774091532722349e-05	-0.00016579039402558893
0.931770371315315	0.0007768079430084411	0.0007838466942955602	0.0008322238199607615	0.0008383105705569233	0.0008649562454986241	0.0008703814685338061	0.0009006150703303492	0.0009052378554784933	0.0009780818241457432	0.0009806770741198534	0.07906902889655647	0.0768941979363506	-7.67726762765375e-05	-0.0001647120522332013	-7.723623284937309e-05	-0.00016570659043149694
0.9373847565293029	0.0007764433112734738	0.0007834783203284813	0.0008318189574088911	0.0008379026140141943	0.0008645266225107042	0.0008699492514378727	0.0009001576479525642	0.0009047784864628534	0.0009775611272963892	0.0009801562197488329	0.07904752585317512	0.07687330305546568	-7.627391300103759e-05	-0.00016462800275951484	-7.673446745024015e-05	-0.00016562205381581707
0.9430329712385201	0.0007760788622472441	0.000783110130990883	0.0008314143003824616	0.0008374948645727209	0.0008640972197557457	0.0008695172558516902	0.0008997004629139041	0.0009043193556459429	0.0009770407089848413	0.0009796356434976087	0.07902601810331589	0.07685240358774437	-7.577803591554688e-05	-0.00016454322731807025	-7.623560551553443e-05	-0.00016553678676309302
0.9487152192826929	0.0007757145975762681	0.0007827421279452923	0.0008310098506802067	0.0008370873240447293	0.0008636680391244439	0.0008690854836775929	0.0008992435172068423	0.0009038604650295481	0.0009765205714298168	0.0009791153475880762	0.07900450570778159	0.07683149959226541	-7.52850315145076e-05	-0.00016445772847126228	-7.573963345942902e-05	-0.00016545079185020795
0.9544317057297852	0.0007753505189016296	0.0007823743128487488	0.0008306056100946669	0.0008366799942362097	0.0008632390825008189	0.0008686539368112072	0.0008987868128166264	0.0009034018166082085	0.0009760007168415094	0.0009785953342336246	0.07898298872710599	0.07681059112784527	-7.479488631988163e-05	-0.00016437150877091078	-7.524653772418566e-05	-0.00016536407164427502
0.9601826368833979	0.0007749866278590085	0.0007820066873528225	0.0008302015804122209	0.0008362728769469355	0.0008628103517622505	0.0008682226171414719	0.0008983303517213123	0.0009029434123692391	0.00097548114742163	0.0009780756056391668	0.07896146722155274	0.0767896782530373	-7.430758688185823e-05	-0.00016428457075942648	-7.475630478023798e-05	-0.0001652766287024432
0.9659682202902156	0.0007746229260786949	0.0007816392531036384	0.0008297977634131016	0.0008358659739704917	0.0008623818487794925	0.0008677915265506701	0.0008978741358917826	0.000902485254292764	0.0009749618653634287	0.0009775561640011743	0.07893994125111499	0.07676876102613388	-7.38231197801309e-05	-0.00016419691697133754	-7.426892112739891e-05	-0.0001651884655734237
0.9717886647474951	0.0007742594151856087	0.000781272011741888	0.0008293941608714181	0.0008354592870942877	0.0008619535754166998	0.0008673606669144414	0.0008974181672917752	0.0009020273443517314	0.0009744428728517267	0.0009770370115076974	0.0789184108755183	0.07674783950516649	-7.334147162353644e-05	-0.00016410854993145763	-7.378437329522147e-05	-0.00016509958479710152
0.9776441803106027	0.0007738960967993186	0.0007809049649028561	0.0008289907745551788	0.0008350528180995877	0.0008615255335314511	0.0008669300401018159	0.0008969624478779066	0.0009015696845119476	0.000973924172062947	0.000976518150338406	0.07889687615421832	0.07672691374790507	-7.286262904999952e-05	-0.00016401947215466395	-7.330264784249918e-05	-0.00016500998890314755
0.9835349783005937	0.0007735329725340692	0.0007805381142164396	0.0008285876062263192	0.0008346465687615319	0.0008610977249747795	0.0008664996479752336	0.0008965069795997062	0.0009011122767321018	0.0009734057651651524	0.0009759995826646164	0.0788753371464037	0.07670598381185913	-7.238657872764287e-05	-0.00016392968614653558	-7.282373135839015e-05	-0.00016491968041199012
0.9894612713118381	0.0007731700439987927	0.0007801714613071665	0.0008281846576407183	0.0008342405408491572	0.0008606701515911893	0.0008660694923905729	0.0008960517643996347	0.0009006551229637912	0.0009728876543180665	0.0009754813106493222	0.0788537939109949	0.07668504975427866	-7.191330735524526e-05	-0.00016383919440401962	-7.234761046226446e-05	-0.0001648286618341488
0.9954232732196957	0.0007728073127971339	0.0007798050077942201	0.000827781930548224	0.0008338347361254257	0.0008602428152186848	0.0008656395751971743	0.0008955968042131141	0.0009001982251515526	0.0009723698416731124	0.0009749633364472305	0.0788322465066456	0.07666411163215447	-7.144280166168637e-05	-0.000163747999413405	-7.187427180466166e-05	-0.00016473693567109482
1.0014211991882311	0.0007724447805274714	0.0007794387552914552	0.0008273794266926791	0.0008334291563472417	0.0008598157176887964	0.000865209898237863	0.0008951421009685568	0.0008997415852328829	0.0009718523293734443	0.000974445662204787	0.07881069499174227	0.07664316950221786	-7.09750484073346e-05	-0.0001636561036522377	-7.1403702067388e-05	-0.00016464450441480705
1.0074552656779823	0.0007720824487829339	0.0007790727054074209	0.0008269771478119386	0.0008330238032654789	0.0008593888608266012	0.0008647804633489768	0.0008946876565873873	0.0008992852051382699	0.0009713351195539734	0.0009739282900602106	0.07878913942440627	0.07662222342094192	-7.051003438356129e-05	-0.0001635635095877941	-7.093588796328043e-05	-0.0001645513705466617
1.013525690453769	0.0007717203191514276	0.0007787068597453847	0.0008265750956379012	0.0008326186786250055	0.0008589622464507549	0.000864351272360393	0.0008942334729840767	0.000898829086791222	0.0009708182143414092	0.0009734112221435309	0.07876757986249218	0.07660127344454223	-7.004774641337919e-05	-0.00016347021967752506	-7.047081623727525e-05	-0.00016445753653859807
1.0196326925925556	0.0007713583932156519	0.0007783412199033504	0.000826173271896527	0.0008322137841647062	0.000858535876373512	0.000863922327095551	0.0008937795520661652	0.0008983732321082927	0.000970301615854286	0.0009728944605766127	0.07874601636359058	0.07658031962897653	-6.958817135209461e-05	-0.00016337623636980547	-7.000847366660234e-05	-0.00016436300485303534
1.0257764924913542	0.0007709966725531221	0.0007779757874740787	0.0008257716783078629	0.0008318091216175047	0.0008581097524007525	0.0008634936293714788	0.0008933258957342895	0.0008979176429991072	0.0009697853262029944	0.0009723780074731911	0.07872444898502635	0.07655936202994541	-6.91312960869328e-05	-0.00016328156210207445	-6.954884706064646e-05	-0.00016426777794176228
1.0319573118751795	0.0007706351587361945	0.0007776105640451146	0.0008253703165860705	0.0008314046927103944	0.0008576838763320126	0.0008630651809988233	0.0008928725058822176	0.0008974623213663974	0.0009692693474898228	0.0009718618649389103	0.07870287778386166	0.07653840070289324	-6.867710753792611e-05	-0.00016318619930252853	-6.909192326182145e-05	-0.00016417185824701974
1.0381753738050519	0.0007702738533320804	0.0007772455511988011	0.0008249691884394432	0.0008310004991644537	0.0008572582499605017	0.0008626369837818681	0.0008924193843968662	0.0008970072691060201	0.0009687536818089779	0.0009713460350713458	0.07868130281689414	0.07651743570300866	-6.822559265809436e-05	-0.0001630901503894	-6.863768914575075e-05	-0.00016407524820119535
1.0444309026860459	0.000769912757902875	0.0007768807505123075	0.0008245682955704378	0.0008305965426948785	0.0008568328750731377	0.0008622090395185682	0.0008919665331583384	0.0008965524881069938	0.0009682383312466286	0.0009708305199600467	0.07865972414065885	0.07649646708522473	-6.77767384333755e-05	-0.00016299341777012422	-6.818613162108689e-05	-0.00016397795022571326
1.05072412427539	0.0007695518740055754	0.0007765161635576485	0.0008241676396756947	0.0008301928250110029	0.0008564077534505682	0.000861781350000572	0.0008915139540399474	0.0008960979802515235	0.0009677232978809342	0.000970315321686565	0.07863814181142859	0.07647549490422006	-6.73305318835693e-05	-0.00016289600384306047	-6.773723763062178e-05	-0.00016387996673306038
1.057055265690613	0.0007691912031921026	0.0007761517919017052	0.000823767222446063	0.0008297893478163235	0.0008559828868671967	0.0008613539170132468	0.000891061648908245	0.0008956437474150274	0.0009672085837820776	0.0009698004423244872	0.07861655588521432	0.0764545192144185	-6.688696006204586e-05	-0.00016279791099563234	-6.729099415060669e-05	-0.00016378130012392744
1.0634245554177415	0.0007688307470093251	0.000775787637106254	0.0008233670455666282	0.0008293861128085314	0.000855558277091213	0.000860926742335714	0.0008906096196230531	0.0008951897914661746	0.0009666941910123023	0.0009692858839394773	0.07859496641776505	0.07643354006999056	-6.644601005606487e-05	-0.00016269914160474408	-6.684738819189018e-05	-0.00016368195278965159
1.0698322233195456	0.0007684705069990812	0.0007754237007279777	0.0008229671107167349	0.000828983121679525	0.0008551339258846179	0.0008604998277408628	0.0008901578680374915	0.0008947361142668996	0.0009661801216259452	0.0009687716485892956	0.07857337346457073	0.07641255752485276	-6.600766898752497e-05	-0.00016259969803752994	-6.640640679993204e-05	-0.00016358192711132813
1.0762785006438331	0.0007681104846981995	0.0007750599843185003	0.0008225674195700117	0.0008285803761154486	0.0008547098350032497	0.00086007317499539	0.0008897063959980052	0.0008942827176724473	0.0009656663776694688	0.0009682577383238485	0.0785517770808595	0.07639157163267062	-6.557192401292211e-05	-0.00016249958265107667	-6.596803705474774e-05	-0.0001634812254591167
1.0827636200317978	0.0007677506816385211	0.0007746964894243997	0.0008221679737943966	0.0008281778777967071	0.0008542860061968101	0.0008596467858598176	0.0008892552053443942	0.0008938296035313891	0.0009651529611814958	0.00096774415518521	0.07853017732160068	0.07637058244685604	-6.513876232361326e-05	-0.0001623987977916741	-6.553226607174112e-05	-0.00016337985019329593
1.089287815526412	0.0007673910993469245	0.0007743332175872364	0.0008217687750521636	0.0008277756283979988	0.0008538624412088944	0.0008592206620885265	0.0008888042979098445	0.0008933767736856608	0.000964639874192845	0.0009672309012076641	0.07850857424150465	0.07634959002057032	-6.470817114566374e-05	-0.00016229734579412125	-6.50990810010521e-05	-0.00016327780366229283
1.0958513225808764	0.00076703173934535	0.0007739701703435774	0.0008213698249999504	0.0008273736295883403	0.0008534391417770207	0.0008587948054297841	0.0008883536755209597	0.0008929242299705912	0.0009641271187265697	0.0009667179784177387	0.07848696789502342	0.07632859440672338	-6.428013774111008e-05	-0.0001621952289845019	-6.466846902919432e-05	-0.0001631750882057914
1.1024543780671139	0.0007666726031508136	0.0007736073492250105	0.0008209711252887752	0.0008269718830310852	0.0008530161096326481	0.0008583692176257641	0.0008879033399977817	0.0008924719742149247	0.0009636146967979801	0.0009662053888342326	0.07846535833635176	0.07630759565797537	-6.385464940757146e-05	-0.0001620924496779641	-6.424041737811137e-05	-0.00016307170615204036
1.1090972202843215	0.0007663136922754396	0.0007732447557581776	0.0008205726775640724	0.0008265703903839597	0.0008525933465012134	0.0008579439004125841	0.0008874532931538292	0.00089202000824086	0.0009631026104146906	0.0009656931344682593	0.07844374561942652	0.0762865938267358	-6.343169347790278e-05	-0.00016198901017727696	-6.381491330559319e-05	-0.0001629676598175478
1.115780088967567	0.0007659550082264819	0.0007728823914647957	0.0008201744834657173	0.0008261691532990861	0.0008521708541021602	0.0008575188555203303	0.0008870035367961281	0.0008915683338640792	0.0009625908615766528	0.0009651812173232816	0.07842212979792797	0.07626558896516607	-6.301125732173507e-05	-0.00016188491277646655	-6.339194410621973e-05	-0.0001628629515098845
1.1225032252964444	0.0007655965525063405	0.0007725202578616729	0.0008197765446280434	0.0008257681734230018	0.0008517486341489547	0.0008570940846730802	0.0008865540727252322	0.0008911169528937697	0.0009620794522761823	0.0009646696393951377	0.07840051092528155	0.07624458112517922	-6.259332834497588e-05	-0.00016178015975862325	-6.297149711088912e-05	-0.0001627575835247419
1.1292668719037753	0.0007652383266125933	0.0007721583564607432	0.0008193788626798797	0.0008253674523966974	0.0008513266883491283	0.0008566695895889403	0.0008861049027352642	0.0008906658671326651	0.0009615683844980048	0.0009641584026720871	0.07837888905465654	0.07622357035843902	-6.217789398962198e-05	-0.00016167475339473603	-6.255355968720622e-05	-0.00016265155814701449
1.1360712728843656	0.0007648803320380142	0.0007717966887690808	0.0008189814392445702	0.0008249669918556335	0.000850905018404296	0.0008562453719800657	0.0008856560286139393	0.0008902150783770678	0.0009610576602192844	0.0009636475091348394	0.07835726423896774	0.07620255671636299	-6.176494173501523e-05	-0.00016156869594671774	-6.213811923996837e-05	-0.0001625448776513827
1.1429166738038161	0.0007645225702705976	0.0007714352562889289	0.0008185842759400012	0.0008245667934297729	0.0008504836260101879	0.0008558214335526946	0.0008852074521425969	0.0008897645884168845	0.0009605472814096609	0.0009631369607565928	0.07833563653087608	0.07618154025012179	-6.135445909716958e-05	-0.00016146198966432435	-6.172516321108906e-05	-0.00016243754430103619
1.1498033217073829	0.0007641650427935835	0.0007710740605177208	0.0008181873743786309	0.0008241668587436031	0.0008500625128566788	0.0008553977760071718	0.0008847591750962339	0.0008893143990356524	0.0009600372500312883	0.0009626267595030667	0.07831400598278945	0.07616052101064039	-6.094643362932611e-05	-0.00016135463678682016	-6.131467907979915e-05	-0.00016232956034800683
1.1567314651288954	0.0007638077510854804	0.0007707131029481085	0.0008177907361675132	0.0008237671894161699	0.0008496416806278149	0.0008549744010379847	0.0008843111992435325	0.0008888645120105765	0.0009595275680388669	0.0009621169073325444	0.07829237264686235	0.07613949904859715	-6.054085292247352e-05	-0.0001612466395432277	-6.090665436320891e-05	-0.00016222092803405697
1.1637013540997225	0.0007634506966200851	0.000770352385067977	0.0008173943629083217	0.0008233677870610931	0.0008492211310018395	0.0008545513103337804	0.000883863526346888	0.0008884149291125496	0.0009590182373796774	0.0009616074061958962	0.07827073657499732	0.07611847441442646	-6.0137704604841524e-05	-0.00016113800015063462	-6.050107661622478e-05	-0.00016211164958970792
1.1707132401577995	0.0007630938808665156	0.0007699919083604817	0.0008169982561973852	0.0008229686532866073	0.0008488008656512309	0.0008541285055774083	0.0008834161581624501	0.0008879656521061983	0.000958509259993627	0.0009610982580366316	0.07824909781884662	0.07609744715831916	-5.973697634247682e-05	-0.00016102872081502628	-6.0097933431417505e-05	-0.00016200172723340733
1.177767376356704	0.0007627373052892256	0.000769631674304061	0.0008166024176257057	0.0008225697896955774	0.0008483808862427205	0.0008537059884459388	0.0008829690964401421	0.0008875166827498996	0.0009580006378132733	0.0009605894647909226	0.07822745642981047	0.07607641733022115	-5.933865583974268e-05	-0.00016091880373234058	-5.969721244018095e-05	-0.0001618911631741382
1.1848640172747877	0.0007623809713480346	0.0007692716843724669	0.0008162068487789901	0.0008221711978855318	0.0008479611944373291	0.0008532837606106952	0.0008825223429236986	0.000887068022795821	0.000957492372763868	0.000960081028387645	0.07820581245903904	0.07605538497983666	-5.894273083892343e-05	-0.00016080825108655272	-5.929890131185778e-05	-0.00016177995960850455
1.1920034190243662	0.0007620248804981488	0.0007689119400347869	0.0008158115512376758	0.0008217728794486882	0.0008475417918903921	0.0008528618237372863	0.0008820758993506951	0.0008866196739899483	0.0009569844667633907	0.0009595729507484149	0.07818416595743391	0.07603435015662682	-5.854918912085588e-05	-0.0001606970650509243	-5.8902987754565206e-05	-0.00016166811872209141
1.1991858392609598	0.0007616690341901869	0.0007685524427554698	0.0008154165265769585	0.000821374835971981	0.00084712268025159	0.0008524401794856308	0.0008816297674525793	0.0008861716380721181	0.0009564769217225868	0.0009590652337876239	0.07816251697564743	0.07601331290981142	-5.815801850469343e-05	-0.00016058524778697625	-5.8509459515181106e-05	-0.00016155564268952038
1.2064115371925936	0.0007613134338702059	0.0007681931939943507	0.0008150217763668206	0.0008209770690370905	0.0008467038611649794	0.0008520188295099901	0.000881183948954704	0.0008857239167760507	0.0009559697395450041	0.0009585578794124786	0.07814086556408384	0.07599227328836998	-5.7769206848572174e-05	-0.0001604728014457657	-5.811830437958687e-05	-0.0001614425336741998
1.2136807735891502	0.0007609580809797204	0.0007678341952066723	0.0008146273021720546	0.0008205795802204661	0.0008462853362690168	0.0008515977754589947	0.0008807384455763539	0.0008852765118293772	0.0009554629221270258	0.0009580508895230311	0.07811921177290009	0.07597123134104097	-5.7382742049472135e-05	-0.00016035972816705324	-5.772951017265354e-05	-0.0001613287938279362
1.2209938107917835	0.0007606029769557323	0.000767475447843114	0.000814233105552295	0.0008201823710933589	0.0008458671071965935	0.0008511770189756782	0.000880293259030783	0.0008848294249536764	0.0009549564713579128	0.0009575442660122222	0.07809755565200685	0.07595018711632386	-5.6998612043238084e-05	-0.00016024603007852578	-5.734306475860956e-05	-0.00016121442529118402
1.2283509127223842	0.0007602481232307534	0.0007671169533498142	0.0008138391880620441	0.0008197854432218471	0.0008454491755750633	0.0008507565616975012	0.0008798483910252431	0.000884382657864503	0.0009544503891198376	0.0009570380107659158	0.07807589725106824	0.07592914066247819	-5.661680480509995e-05	-0.00016013170929737863	-5.6958956041248954e-05	-0.00016109943019365636
1.2357523448931043	0.0007598935212328289	0.0007667587131683948	0.0008134455512506985	0.0008193887981668629	0.0008450315430262712	0.0008503364052563855	0.0008794038432610149	0.0008839362122714207	0.0009539446772879203	0.0009565321256629339	0.07805423661950311	0.07590809202752653	-5.623730834945079e-05	-0.0001600167679288167	-5.657717196351497e-05	-0.000160983810652382
1.2431983744159416	0.0007595391723855656	0.0007664007287359894	0.0008130521966625806	0.0008189924374842245	0.0008446142111665851	0.0008499165512787448	0.0008789596174334442	0.0008834900898780367	0.0009534393377302704	0.0009560266125750984	0.07803257380648612	0.0758870412592531	-5.586011073051289e-05	-0.00015990120806730346	-5.619770050859646e-05	-0.0001608675687740646
1.2506892700123766	0.0007591850781081512	0.0007660430014852637	0.0008126591258369606	0.0008185963627246579	0.0008441971816069212	0.0008494970013855079	0.0008785157152319666	0.0008830442923820276	0.0009529343723080167	0.0009555214733672624	0.07801090886094716	0.07586598840520536	-5.548520004195617e-05	-0.00015978503179567283	-5.582052969939355e-05	-0.00016075070665380609
1.2582253020230734	0.0007588312398153846	0.0007656855328444441	0.0008122663403080897	0.0008182005754338308	0.0008437804559527797	0.0008490777571921566	0.0008780721383401469	0.0008825988214751782	0.0009524297828753512	0.0009550167098973521	0.07798924183157406	0.07584493351269507	-5.51125644171202e-05	-0.00015966824118479606	-5.5445647598649506e-05	-0.00016063322637455135
1.2658067424176331	0.0007584776589176981	0.000765328324237342	0.0008118738416052255	0.0008178050771523779	0.0008433640358042706	0.0008486588203087506	0.0008776288884357069	0.0008821536788434092	0.0009519255712795641	0.0009545123240164022	0.07796757276681171	0.07582387662879722	-5.4742192029617887e-05	-0.00015955083829499728	-5.507304230959603e-05	-0.0001605151300085872
1.2734338648044117	0.0007581243368211813	0.0007649713770833773	0.0008114816312526593	0.0008174098694159285	0.0008429479227561433	0.0008482401923399592	0.0008771859671905573	0.0008817088661668111	0.0009514217393610779	0.000954008317568592	0.07794590171486271	0.07580281780035326	-5.437407109298853e-05	-0.00015943282517483226	-5.470270197551613e-05	-0.00016039641961590467
1.2811069444403917	0.0007577712749276089	0.0007646146927976071	0.0008110897107697457	0.0008170149537551371	0.0008425321183978189	0.0008478218748850922	0.0008767433762708318	0.0008812643851196769	0.00095091828895349	0.000953504692391286	0.07792422872368933	0.07578175707397	-5.400818986064926e-05	-0.00015931420386039452	-5.4334614780243706e-05	-0.00016027709724542039
1.2888262582411194	0.0007574184746344659	0.0007642582727907476	0.0008106980816709331	0.0008166203316957097	0.0008421166243134223	0.0008474038695381284	0.0008763011173369215	0.0008808202373705339	0.00095041522188361	0.0009530014503150685	0.0779025538410129	0.07576069449602092	-5.364453662671381e-05	-0.00015919497637731372	-5.3968768948059465e-05	-0.00016015716493408827
1.296592084790695	0.0007570659373349686	0.0007639021184692027	0.000810306745465785	0.0008162260047584343	0.0008417014420818046	0.0008469861778877486	0.0008758591920435003	0.0008803764245821763	0.0009499125399714915	0.0009524985931637834	0.07788087711431568	0.07573963011264613	-5.3283099725791316e-05	-0.000159075144739923	-5.3605152743982365e-05	-0.00016003662470731594
1.3044047043518285	0.0007567136644180939	0.0007635462312350865	0.0008099157036590148	0.0008158319744592064	0.0008412865732765807	0.000846568801517363	0.0008754176020395632	0.000879932948411698	0.0009494102450304755	0.0009519961227545695	0.0778591985908399	0.07571856396975533	-5.2923867532583824e-05	-0.00015895471094959368	-5.324375447370022e-05	-0.0001599154785787149
1.312264398875954	0.0007563616572686049	0.0007631906124862525	0.0008095249577505121	0.0008154382423090626	0.0008408720194661577	0.0008461517420051453	0.0008749763489684596	0.0008794898105105263	0.0009489083388672283	0.0009514940408979022	0.07783751831759182	0.07569749611302488	-5.2566828462767556e-05	-0.0001588336769969001	-5.2884562484034614e-05	-0.00015979372855073892
1.320171452013404	0.0007560099172670736	0.000762835263616314	0.0008091345092353708	0.0008150448098142019	0.0008404577822137644	0.0008457350009240575	0.0008745354344679209	0.0008790470125244504	0.0009484068232817754	0.000950992349397625	0.07781583634133796	0.0756764265879018	-5.2211970972798616e-05	-0.0001587120448610091	-5.252756516261475e-05	-0.00015967137661360153
1.3281261491236485	0.0007556584457899071	0.0007624801860146764	0.0008087443596039167	0.0008146516784760224	0.0008400438630774804	0.0008453185798418877	0.0008740948601700963	0.0008786045560936609	0.0009479057000675419	0.0009504910500509948	0.07779415270860943	0.07565535543960299	-5.1859283559899105e-05	-0.00015858981650895831	-5.217275093811341e-05	-0.00015954842474560915
1.3361287772855897	0.0007553072442093747	0.0007621253810665572	0.000808354510341738	0.0008142588497911441	0.0008396302636102704	0.0008449024803212753	0.0008736546277015856	0.0008781624428527764	0.0009474049710113905	0.000949990144648714	0.07777246746570081	0.07563428271311602	-5.1508754762279174e-05	-0.00015846699389626684	-5.1820108280670185e-05	-0.000159424874914188
1.3441796253079266	0.000754956313893631	0.0007617708501530143	0.0008079649629297123	0.0008138663252514402	0.0008392169853600103	0.0008444867039197428	0.0008732147386834703	0.0008777206744308793	0.0009469046378936584	0.0009494896349749706	0.07775078065867183	0.07561320845319985	-5.1160373159282735e-05	-0.00015834357896690743	-5.1469625701537625e-05	-0.00015930072907416326
1.352278983739575	0.0007546056562067439	0.0007614165946509725	0.0008075757188440363	0.0008134741063440656	0.0008388040298695211	0.0008440712521897289	0.0008727751947313482	0.000877279252451549	0.000946404702488197	0.0009489895228074768	0.07772909233334743	0.07559213270438621	-5.0814127371255624e-05	-0.00015821957365266814	-5.112129175335184e-05	-0.00015917598916884157
1.3604271448801535	0.0007542552725087183	0.0007610626159332473	0.0008071867795562536	0.0008130821945514859	0.0008383913986765987	0.0008436561266786162	0.0008723359974553655	0.0008768381785328934	0.000945905166562408	0.000948489809917506	0.07770740253531935	0.07557105551097933	-5.04700060598301e-05	-0.000158094979873874	-5.077509503023658e-05	-0.0001590506571295669
1.3686244027905345	0.0007539051641555238	0.0007607089153685743	0.0008067981465332849	0.0008126905913515073	0.0008379790933140441	0.0008432413289287657	0.0008718971484602498	0.0008763974542875839	0.0009454060318772841	0.000947990498069933	0.0776857113099457	0.07554997691705688	-5.012799792810524e-05	-0.00015796979953930368	-5.0431024167976735e-05	-0.00015892473487616465
1.3768710533034536	0.0007535553324991173	0.0007603554943216297	0.000806409821237454	0.0008122992982173018	0.0008375671153096929	0.0008428268604775424	0.0008714586493453414	0.0008759570813228854	0.0009449073001874434	0.0009474915890232676	0.0776640187023524	0.07552889696647225	-4.978809172043186e-05	-0.00015784403454563445	-5.008906784398359e-05	-0.0001587982243165531
1.3851673940341884	0.0007532057788874723	0.0007600023541530621	0.0008060218051265198	0.0008119083166174416	0.0008371554661864493	0.0008424127228573516	0.0008710205017046292	0.0008755170612406929	0.000944408973241172	0.0009469930845296984	0.07764232475743413	0.0755078157028527	-4.9450276222579026e-05	-0.0001577176867775254	-4.974921477717692e-05	-0.00015867112734613276
1.3935137243912972	0.0007528565046646035	0.0007596494962195168	0.0008056340996537047	0.0008115176480159265	0.000836744147462315	0.0008419989175956684	0.0008705827071267842	0.0008750773956375639	0.0009439110527804607	0.0009464949863351289	0.0776206295198552	0.07548673316960135	-4.91145402619908e-05	-0.00015759075810820034	-4.941145372847067e-05	-0.0001585434458490631
1.4019103455874267	0.0007525075111705911	0.000759296921873659	0.0008052467062677207	0.0008111272938722091	0.0008363331606504194	0.0008415854462150664	0.000870145267195187	0.0008746380861047487	0.0009434135405410418	0.0009459972961792139	0.07759893303404888	0.07546564940989896	-4.878087270789727e-05	-0.00015746325039958653	-4.90757735008146e-05	-0.0001584151816980961
1.410357560650181	0.0007521587997416069	0.0007589446324642022	0.0008048596264127995	0.0008107372556412277	0.0008359225072590493	0.0008411723102332491	0.0008697081834879658	0.0008741991342282256	0.0009429164382524266	0.0009455000157953976	0.07757723534422072	0.07544456446670314	-4.84492624707733e-05	-0.00015733516550031634	-4.874216293865308e-05	-0.00015828633675268877
1.4188556744330574	0.0007518103717099452	0.0007585926293359381	0.000804472861528727	0.0008103475347734383	0.0008355121887916875	0.0008407595111630869	0.0008692714575780317	0.0008737605415887384	0.0009424197476379517	0.0009450031469109598	0.07755553649434604	0.07542347838274945	-4.811969850309489e-05	-0.00015720650524797541	-4.841061092859117e-05	-0.0001581569128608351
1.4274049936264492	0.000751462228404041	0.0007582409138297551	0.0008040864130508628	0.0008099581327148371	0.0008351022067470324	0.0008403470505126406	0.0008688350910331048	0.0008733223097618215	0.0009419234704148056	0.0009445066912470425	0.07753383652817422	0.07540239120055227	-4.779216979926976e-05	-0.00015707727146874184	-4.808110639951263e-05	-0.00015802691185956563
1.4360058267687137	0.0007511143711485018	0.0007578894872826708	0.0008037002824101766	0.0008095690509069941	0.0008346925626190379	0.0008399349297851955	0.0008683990854157529	0.0008728844403178389	0.0009414276082940766	0.0009440106505186968	0.0775121354892262	0.07538130296240574	-4.746666539535982e-05	-0.00015694746597610942	-4.7753638322253766e-05	-0.0001578963355730878
1.4446584842573071	0.0007507668012641305	0.0007575383510278552	0.0008033144710332735	0.0008091802907870813	0.0008342832578969394	0.0008395231504792933	0.0008679634422834227	0.0008724469348220164	0.0009409321629807862	0.0009435150264349172	0.07749043342079791	0.07536021371038477	-4.714317436931709e-05	-0.00015681709057172033	-4.742819570952711e-05	-0.00015776518581300802
1.453363278359986	0.0007504195200679558	0.0007571875063946612	0.000802928980342428	0.0008087918537879052	0.0008338742940652902	0.0008391117140887665	0.0008675281631884765	0.0008720097948344768	0.0009404371361739327	0.000943019820698686	0.07746873036595922	0.07533912348634425	-4.6821685841226535e-05	-0.00015668614704583694	-4.710476761665694e-05	-0.00015763346438010806
1.4621205232260774	0.0007500725288732507	0.0007568369547086432	0.0008025438117556043	0.0008084037413379284	0.0008334656726039841	0.0008387006221027604	0.0008670932496782176	0.0008715730219102673	0.0009399425295665213	0.0009425250350070015	0.07744702636755572	0.07531803233192208	-4.6502188973090997e-05	-0.0001565546371763149	-4.6783343141176825e-05	-0.00015750117306304046
1.470930534897817	0.0007497258289895677	0.0007564866972915918	0.0008021589666864964	0.0008080159548613082	0.0008330573949882972	0.0008382898760057743	0.0008666587032949339	0.0008711366175994007	0.0009394483448456131	0.0009420306710509266	0.0774253214682087	0.07529694028853767	-4.6184672968879736e-05	-0.0001564225627290472	-4.646391142257983e-05	-0.00015736831363744042
1.4797936313217521	0.0007493794217227576	0.0007561367354615567	0.0008017744465445481	0.0008076284957779214	0.0008326494626889094	0.0008378794772776884	0.0008662245255759226	0.0008707005834468857	0.0009389545836923545	0.0009415367305156242	0.07740361571031729	0.07527584739739489	-4.5869127074854577e-05	-0.0001562899254586303	-4.6146461643067904e-05	-0.0001572348878680907
1.48871013236022	0.0007490333083749991	0.0007557870705328701	0.0008013902527349876	0.000807241365503391	0.000832241877171941	0.000837469427393793	0.0008657907180535281	0.000870264920992756	0.000938461247782021	0.0009410432150803905	0.07738190913605679	0.0752547536994806	-4.555554057913275e-05	-0.00015615672710667106	-4.5830983027059236e-05	-0.0001571008975071453
1.4976803598028874	0.0007486874902448267	0.0007554377038161804	0.0008010063866588562	0.0008068545654491233	0.0008318346398989845	0.000837059727824826	0.0008653572822551765	0.0008698296317721131	0.0009379683387840567	0.000940550126418703	0.07736020178738263	0.07523365923556745	-4.524390281209628e-05	-0.0001560229694031745	-4.55174648411813e-05	-0.00015696634429418488
1.5067046373783677	0.0007483419686271536	0.0007550886366184733	0.0008006228497130363	0.000806468097022332	0.0008314277523271329	0.0008366503800370004	0.0008649242197034061	0.0008693947173151531	0.0009374758583621101	0.0009400574661982534	0.07733849370602891	0.0752125640462128	-4.493420314643365e-05	-0.00015588865406668262	-4.520589639483291e-05	-0.00015683122995791
1.5157832907659001	0.0007479967448132981	0.0007547398702430981	0.00080023964329028	0.000806081961626067	0.0008310212159090113	0.000836241385492034	0.0008644915319159002	0.0008689601791472007	0.0009369838081740715	0.0009395652360809846	0.07731678493350906	0.07519146817176105	-4.4626430997007915e-05	-0.00015575378280358043	-4.4896267039802595e-05	-0.0001566955562146144
1.5249166476071065	0.0007476518200910119	0.0007543914059897973	0.0007998567687792398	0.0008056961606592473	0.000830615032092809	0.0008358327456471838	0.0008640592204055233	0.0008685260187887444	0.0009364921898721152	0.0009390734377231339	0.0772950755111182	0.07517037165234312	-4.432057582064164e-05	-0.0001556183573073744	-4.458856617008122e-05	-0.00015655932476763001
1.5341050375178134	0.0007473071957445082	0.0007540432451547339	0.0007994742275645009	0.000805310695516691	0.0008302092023223144	0.0008354244619552799	0.0008636272866803563	0.0008680922377554737	0.0009360010051027398	0.0009385820727752719	0.07727336547993245	0.07514927452787881	-4.401662711668586e-05	-0.00015548237926035768	-4.4282783222396316e-05	-0.0001564225373089645
1.5433487920999491	0.0007469628730544819	0.0007536953890305126	0.0007990920210266043	0.0008049255675891409	0.0008298037280369386	0.0008350165358647504	0.0008631957322437244	0.0008676588375583048	0.0009355102555067999	0.0009380911428823353	0.07725165488081115	0.0751281768380752	-4.371457442683274e-05	-0.00015534585033319392	-4.3978907676066326e-05	-0.00015628519551891262
1.5526482449535108	0.000746618853298141	0.0007533478389062116	0.0007987101505420802	0.0008045407782632969	0.0008293986106717524	0.0008346089688196579	0.0008627645585942336	0.0008672258197034198	0.0009350199427195506	0.0009376006496836711	0.07722994375439572	0.07510707862242963	-4.341440733467844e-05	-0.00015520877218316853	-4.367692905260512e-05	-0.00015614730106441876
1.5620037316886017	0.0007462751377492341	0.0007530005960674096	0.0007983286174834799	0.0008041563289218485	0.0008289938516575194	0.0008342017622597322	0.0008623337672258083	0.0008667931856923028	0.0009345300683706868	0.0009371105948130772	0.07720823214111217	0.07508597992022949	-4.311611546648636e-05	-0.00015507114645677	-4.3376836916457495e-05	-0.0001560088556015471
1.5714155899375468	0.00074593172767807	0.0007526536617962061	0.0007979474232193969	0.0008037722209434959	0.000828589452420719	0.0008337949176203944	0.0008619033596277158	0.0008663609370217633	0.0009340406340843756	0.0009366209798988305	0.0771865200811716	0.07506488077055226	-4.2819688490715324e-05	-0.00015493297478816337	-4.3078620874506535e-05	-0.00015586986077414933
1.580884159367074	0.0007455886243515518	0.0007523070373712557	0.0007975665691145066	0.0008033884557029886	0.0008281854143835875	0.000833388436332797	0.0008614733372846085	0.0008659290751839822	0.0009335516414793033	0.0009361318065637381	0.07716480761456936	0.07504378121226919	-4.2525116117977935e-05	-0.00015479425879877384	-4.2782270575851544e-05	-0.00015573031821253247
1.5904097816905756	0.0007452458290332002	0.0007519607240677938	0.0007971860565295891	0.0008030050345711542	0.0008277817389641439	0.0008329823198238542	0.0008610437016765542	0.0008654976016665406	0.0009330630921687091	0.0009356430764251724	0.07714309478108837	0.07502268128404137	-4.2232388101477725e-05	-0.00015465500009920197	-4.248777571270318e-05	-0.00015559022953684498
1.5999928006804371	0.0007449033429831772	0.0007516147231576546	0.0007968058868215588	0.0008026219589149186	0.0008273784275762207	0.0008325765695162645	0.0008606144542790672	0.0008650665179524469	0.0009325749877604226	0.0009351547910951013	0.07712138162029863	0.0750015810243246	-4.19414942364818e-05	-0.0001545152002869199	-4.21951260195369e-05	-0.00015544959635410693
1.6096335621804478	0.0007445611674583189	0.0007512690359093113	0.0007964260613434998	0.0008022392300973495	0.000826975481629501	0.0008321711868285562	0.0008601855965631476	0.0008646358255201838	0.0009320873298569091	0.000934666952180141	0.07709966817155672	0.07498048047136865	-4.1652424360660856e-05	-0.00015437486094760366	-4.190431127329419e-05	-0.00015530842025882063
1.6193324141182788	0.000744219303712156	0.0007509236635878922	0.0007960465814446872	0.0008018568494776758	0.0008265729025295431	0.0008317661731751084	0.0008597571299953092	0.0008642055258437304	0.0009316001200553008	0.000934179561281583	0.07707795447400942	0.07495937966321763	-4.1365168354019766e-05	-0.00015423398365529972	-4.161532129370177e-05	-0.0001551667028343584
1.6290897065180392	0.0007438777529949441	0.0007505786074552137	0.0007956674484706244	0.0008014748184113235	0.0008261706916778175	0.0008313615299661878	0.000859329056037618	0.0008637756203926036	0.0009311133599474417	0.0009336926199954409	0.07705624056659209	0.07493827863771131	-4.107971613891148e-05	-0.00015409256997170329	-4.132814594291767e-05	-0.0001550244456512695
1.6389057915129117	0.0007435365165536876	0.0007502338687698028	0.0007952886637630655	0.0008010931382499403	0.0008257688504717328	0.0008309572586079773	0.000858901376147721	0.000863346110631886	0.0009306270511199204	0.0009332061299124826	0.07703452648803086	0.0749171774324857	-4.079605767987049e-05	-0.00015395062144640814	-4.1042775125677e-05	-0.00015488165026816825
1.6487810233578566	0.0007431955956321688	0.0007498894487869277	0.0007949102286600513	0.0008007118103414303	0.0008253673803046742	0.000830553360502611	0.0008584740917788841	0.0008629169980222644	0.0009301411951541153	0.000932720092618274	0.07701281227684208	0.07489607608497359	-4.0514182983716895e-05	-0.00015380813961685114	-4.0759198789180884e-05	-0.00015473831823159534
1.6587157584424002	0.0007428549914709726	0.0007495453487586217	0.0007945321444959347	0.0008003308360299808	0.0008249662825660278	0.0008301498370482029	0.0008580472043800237	0.0008624882840200614	0.0009296557936262284	0.0009322345096932156	0.07699109797133491	0.07487497463240646	-4.023408209965357e-05	-0.00015366512600883953	-4.0477406923207504e-05	-0.00015459445107571246
1.6687103553034934	0.0007425147053075136	0.0007492015699337121	0.0007941544126014113	0.0007999502166560938	0.000824565558641217	0.0008297466896388807	0.0008576207153957403	0.0008620599700772694	0.0009291708481073255	0.0009317493827125818	0.07696938360961093	0.0748538731118129	-3.995574511896777e-05	-0.00015352158213552403	-4.019738956004271e-05	-0.0001544500503230517
1.6787651746384535	0.0007421747383760634	0.0007488581135578446	0.0007937770343035508	0.0007995699535566126	0.0008241652099117327	0.0008293439196648146	0.0008571946262663536	0.0008616320576415833	0.0009286863601633772	0.000931264713246558	0.07694766922956467	0.07483277156002256	-3.967916217526013e-05	-0.000153377509498398	-3.9919136774389796e-05	-0.00015430511748351639
1.6888805793179813	0.0007418350919077759	0.0007485149808735145	0.0007934000109258235	0.0007991900480647573	0.0008237652377551637	0.0008289415285122537	0.0008567689384279338	0.0008612045481564382	0.0009282023313552937	0.0009307805028602826	0.07692595486888534	0.07481167001366384	-3.940432344443773e-05	-0.00015323290958696445	-3.9642638683376474e-05	-0.00015415965405479737
1.6990569343992543	0.0007414957671307142	0.0007481721731200884	0.0007930233437881314	0.000798810501510149	0.0008233656435452278	0.0008285395175635529	0.0008563436533123366	0.0008607774430610382	0.0009277187632389654	0.0009302967531138828	0.07690424056505699	0.07479056850916718	-3.913121914433937e-05	-0.00015308778387818078	-3.9367885446721373e-05	-0.0001540136615230392
1.7092946071391046	0.0007411567652698789	0.0007478296915338333	0.0007926470342068397	0.0007984313152188419	0.000822966428651808	0.0008281378881972063	0.0008559187723472385	0.0008603507437903922	0.0009272356573653039	0.0009298134655625128	0.0768825263553596	0.07476946708276355	-3.8859839535117235e-05	-0.00015294213383715283	-3.909486726632466e-05	-0.0001538671413617021
1.7195939670072704	0.0007408180875472326	0.0007474875373479459	0.0007922710834948031	0.0007980524905133548	0.0008225675944409769	0.0008277366417878813	0.0008554942969561668	0.0008599244517753497	0.0009267530152802765	0.0009293306417563971	0.07686081227686915	0.07474836577048677	-3.859017491915362e-05	-0.00015279596091741232	-3.882357438656642e-05	-0.00015372009503197837
1.7299553856997325	0.000740479735181726	0.0007471457117925764	0.0007918954929613962	0.0007976740287126991	0.0008221691422750327	0.0008273357797064468	0.0008550702285585357	0.0008594985684426333	0.0009262708385249464	0.0009288482832408649	0.0768390983664602	0.07472726460817483	-3.8322215640651525e-05	-0.00015264926655964017	-3.8553997094237236e-05	-0.00015357252398376375
1.7403792371521247	0.0007401417093893277	0.0007468042160948545	0.0007915202639125456	0.0007972959311324069	0.0008217710735125308	0.0008269353033200051	0.0008546465685696803	0.0008590730952148687	0.000925789128635514	0.0009283663915563872	0.076817384660805	0.0747061636314678	-3.8055952086099576e-05	-0.00015250205219294322	-3.828612571838558e-05	-0.00015342442965418646
1.7508658975532332	0.0007398040113830473	0.0007464630514789186	0.000791145397650756	0.0007969181990845634	0.0008213733895083122	0.0008265352139919254	0.0008542233184008877	0.0008586480335106233	0.0009253078871433503	0.00092788496823862	0.07679567119637411	0.07468506287581225	-3.779137468394589e-05	-0.00015235431923441012	-3.8019950630269195e-05	-0.00015327581346821773
1.76141574535857	0.0007394666423729645	0.0007461222191659434	0.0007907708954751425	0.000796540833877837	0.0008209760916135383	0.0008261355130818754	0.000853800479459433	0.0008582233847444391	0.0009248271155750413	0.0009274040148184418	0.07677395800943827	0.07466396237645935	-3.7528473904570314e-05	-0.00015220606908875056	-3.7755462243459215e-05	-0.00015312667683900494
1.7720291613040315	0.0007391296035662537	0.0007457817203741634	0.0007903967586814576	0.0007961638368175065	0.0008205791811757205	0.0008257362019458502	0.0008533780531486116	0.000857799150326864	0.000924346815452421	0.0009269235328219887	0.07675224513606944	0.07464286216846705	-3.726724026033995e-05	-0.00015205730314860055	-3.749265101365279e-05	-0.00015297702116720546
1.7827065284196406	0.0007387928961672132	0.000745441556318904	0.0007900229885621248	0.0007957872092054949	0.0008201826595387525	0.000825337281936209	0.0008529560408677748	0.00085737533166449	0.0009238669882926159	0.0009264435237706986	0.07673053261214001	0.07462176228670027	-3.7007664305609145e-05	-0.00015190802279524407	-3.7231507438791056e-05	-0.00015282684784179157
1.7934482320433673	0.0007384565213772873	0.0007451017282126031	0.0007896495864062619	0.0007954109523403935	0.000819786528042939	0.0008249387544016992	0.0008525344440123583	0.0008569519301599792	0.0009233876356080763	0.0009259639891813425	0.07670882047332524	0.07460066276583086	-3.674973663643499e-05	-0.00015175822939700323	-3.697202205881628e-05	-0.00015267615823919
1.8042546598350382	0.0007381204803951003	0.0007447622372648452	0.0007892765534997189	0.0007950350675174989	0.0008193907880250336	0.0008245406206874975	0.0008521132639739243	0.0008565289472121082	0.0009229087589066238	0.0009254849305660728	0.07668710875510303	0.07457956364034075	-3.6493447890771635e-05	-0.00015160792431054282	-3.671418545577593e-05	-0.00015252495372375385
1.8151262017903238	0.000737784774416474	0.0007444230846823796	0.000788903891125099	0.0007946595560288352	0.0008189954408182622	0.0008241428821352328	0.0008516925021401851	0.0008561063842157907	0.0009224303596914805	0.0009250063494324508	0.07666539749275492	0.07455846494452005	-3.6238788748393924e-05	-0.00015145710888070374	-3.6457988253794926e-05	-0.00015237323564817884
1.8260632502548164	0.000737449404634462	0.0007440842716691552	0.0007885316005617943	0.0007942844191631901	0.0008186004877523606	0.000823745540083023	0.0008512721598950446	0.0008556842425621198	0.0009219524394613146	0.0009245282472834935	0.07664368672136722	0.07453736671246974	-3.59857499306962e-05	-0.00015130578443992015	-3.620342111890912e-05	-0.00015222100535275396
1.8370661999381863	0.0007371143722393717	0.0007437457994263413	0.0007881596830860117	0.0007939096582061401	0.0008182059301536022	0.0008233485958655034	0.0008508522386186271	0.0008552625236383963	0.0009214749997102742	0.0009240506256177075	0.07662197647583181	0.07451626897810171	-3.573432220088657e-05	-0.00015115395230924644	-3.5950474759127715e-05	-0.0001520682641658333
1.848135447928429	0.0007367796784187916	0.0007434076691523576	0.0007877881399708038	0.0007935352744400819	0.0008178117693448297	0.0008229520508138607	0.0008504327396873117	0.0008548412288281631	0.0009209980419280274	0.0009235734859291285	0.07660026679084608	0.0744951717751386	-3.548449636361917e-05	-0.00015100161379688615	-3.5699139924134926e-05	-0.00015191501340308666
1.8592713937061955	0.0007364453243576215	0.0007430698820429024	0.0007874169724861005	0.0007931612691442652	0.0008174180066454905	0.000822555906255865	0.0008500136644737689	0.0008544203595112436	0.0009205215675998033	0.0009230968297073626	0.07657855770091472	0.07447407513711676	-3.523626326505658e-05	-0.00015084877019888587	-3.5449407405498123e-05	-0.00015176125436824894
1.8704744391592067	0.0007361113112380944	0.0007427324392909769	0.0007870461818987358	0.0007927876435948179	0.000817024643371664	0.0008221601635159001	0.0008495950143469908	0.0008539999170637701	0.000920045578206427	0.0009226206584376208	0.07655684924034978	0.07445297909738528	-3.498961379316129e-05	-0.00015069542280060633	-3.520126803673723e-05	-0.00015160698835403608
1.8817449885967616	0.0007357776402398037	0.0007423953420869101	0.0007866757694724752	0.0007924143990647765	0.0008166316808360911	0.0008217648239149911	0.000849176790672323	0.0008535799028582164	0.0009195700752243561	0.0009221449736007569	0.07653514144327266	0.0744318836891067	-3.474453887705037e-05	-0.00015054157287414105	-3.495471269288758e-05	-0.00015145221664017439
1.8930834487643238	0.0007354443125397338	0.0007420585916183903	0.0007863057364680523	0.0007920415368241174	0.0008162391203482132	0.0008213698887708438	0.000848758994811504	0.0008531603182634357	0.000919095060125726	0.0009216697766733094	0.07651343434361337	0.07441078894525921	-3.450102948732159e-05	-0.0001503872216800095	-3.4709732290492956e-05	-0.00015129694049392794
1.9044902288582053	0.0007351113293122813	0.0007417221890704904	0.0007859360841431906	0.0007916690581397875	0.0008158469632141942	0.0008209753593978708	0.0008483416281226916	0.0008527411646446929	0.0009186205343783806	0.000921195069127538	0.07649172797511164	0.07438969489863569	-3.425907663601874e-05	-0.0001502323704672126	-3.4466317787862355e-05	-0.00015114116117137533
1.9159657405403292	0.0007347786917292842	0.0007413861356256921	0.0007855668137526364	0.0007912969642757305	0.0008154552107369576	0.0008205812371072236	0.0008479246919605004	0.000852322443363696	0.000918146499445914	0.0009207208524314597	0.0764700223713193	0.07436860158184612	-3.401867137618059e-05	-0.0001500770204717894	-3.422446018469527e-05	-0.00015098487991604959
1.9275103979530908	0.0007344464009600502	0.0007410504324639169	0.0007851979265481908	0.00079092525649292	0.0008150638642162182	0.0008201875232068265	0.0008475081876760361	0.0008519041557786322	0.0009176729567877105	0.0009202471280488917	0.07644831756559857	0.0743475090273168	-3.3779804802153146e-05	-0.00014992117291817708	-3.398415052213721e-05	-0.00015082809795938235
1.9391246177343011	0.0007341144581713798	0.0007407150807625494	0.0007848294237787341	0.0007905539360493867	0.0008146729249485103	0.0008197942190014049	0.0008470921166169255	0.0008514863032441994	0.0009171999078589795	0.000919773897439485	0.07642661359112495	0.07432641726729267	-3.3542468049471696e-05	-0.00014976482901926658	-3.3745379882703375e-05	-0.00015067081652117564
1.9508088190322228	0.0007337828645275947	0.0007403800816964659	0.0007844613066902586	0.0007901830042002498	0.0008142823942272196	0.0008194013257925187	0.0008466764801273514	0.000851068887111641	0.0009167273541107953	0.000919301162058765	0.07640491048088673	0.07430532633383632	-3.330665229468732e-05	-0.0001496079899758196	-3.3508139390271696e-05	-0.0001505130368089358
1.9625634235206988	0.0007334516211905629	0.0007400454364380594	0.0007840935765258955	0.0007898124621977438	0.0008138922733426151	0.0008190088448785919	0.0008462612795480855	0.0008506519087287766	0.0009162552969901327	0.0009188289233581675	0.0763832082676867	0.07428423625883	-3.307234875530446e-05	-0.00014945065697646864	-3.327242020985388e-05	-0.000150354760018373
1.9743888554143678	0.0007331207293197269	0.0007397111461572684	0.0007837262345259467	0.0007894423112912516	0.0008135025635818802	0.000818616777554946	0.0008458465162165216	0.0008502353694400395	0.0009157837379399091	0.0009183571827850786	0.07636150698414164	0.07426314707397684	-3.283954868969763e-05	-0.00014929283119771708	-3.30382135475607e-05	-0.00015019598733237438
1.9862855414839768	0.0007327901900721307	0.0007393772120216044	0.0007833592819279141	0.0007890725527273338	0.000813113266229145	0.0008182251251138322	0.0008454321914667115	0.0008498192705865085	0.0009153126783990214	0.0009178859417828751	0.07633980666268518	0.0742420588107993	-3.260824339713225e-05	-0.00014913451380438314	-3.2805510650699143e-05	-0.00015003671992275258
1.9982539110717792	0.0007324600046024424	0.0007390436351961746	0.0007829927199665265	0.000788703187749754	0.0008127243825655147	0.0008178338888444576	0.0008450183066293929	0.0008494036135059391	0.0009148421198023798	0.0009174152017909552	0.07631810733556575	0.0742209715006437	-3.2378424217646695e-05	-0.00014897570594954446	-3.257430280756424e-05	-0.00014987695894913555
2.010294396107033	0.0007321301740629857	0.0007387104168437125	0.0007826265498737711	0.0007883342175995133	0.0008123359138691028	0.0008174430700330225	0.000844604863032027	0.0008489883995327984	0.0009143720635809516	0.0009169449642447834	0.07629640903485022	0.07419988517467625	-3.215008253187879e-05	-0.00014881640877392743	-3.234458134724477e-05	-0.00014971670555857797
2.0224074311215867	0.0007318006996037623	0.000738377558124603	0.000782260772878922	0.0007879656435148781	0.0008119478614150621	0.0008170526699627487	0.0008441918619988302	0.0008485736299983003	0.0009139025111617954	0.0009164752305759254	0.07627471179242311	0.07417879986388823	-3.192320976112134e-05	-0.00014865662340640684	-3.21163376398384e-05	-0.0001495559608868935
2.0345934532655616	0.0007314715823724809	0.0007380450601969091	0.0007818953902085698	0.000787597466731408	0.0008115602264756158	0.0008166626899139099	0.0008437793048508064	0.0008481593062304348	0.0009134334639681007	0.0009160060022120862	0.07625301563998711	0.074157715599094	-3.169779736723888e-05	-0.00014849635096442215	-3.188956309609775e-05	-0.00014939472605737802
2.0468529023231294	0.000731142823514582	0.0007377129242163988	0.0007815304030866505	0.000787229688481988	0.0008111730103200859	0.0008162731311638662	0.0008433671929057813	0.0008477454295540042	0.0009129649234192238	0.0009155372805771477	0.07623132060906491	0.07413663241093231	-3.14738368525358e-05	-0.00014833559255336692	-3.1664249167499825e-05	-0.00014923300218178115
2.059186220728381	0.0007308144241732642	0.0007373811513365709	0.0007811658127344737	0.0007868623099968547	0.0008107862142149276	0.0008158839949870908	0.0008429555274784339	0.0008473320012906543	0.0009124968909307266	0.000915069067091206	0.07620962673099999	0.07411555032986814	-3.125131975949963e-05	-0.00014817434926606143	-3.144038734611415e-05	-0.00014907079035964
2.0715938535812968	0.0007304863854895138	0.0007370497427086848	0.0007808016203707561	0.0007864953325036309	0.0008103998394237607	0.0008154952826552062	0.0008425443098803328	0.0008469190227589114	0.0009120293679144172	0.0009146013631706129	0.07618793403695544	0.07409446938619246	-3.10302376710786e-05	-0.00014801262218416822	-3.121796916444319e-05	-0.00014890809167833474
2.084076248663807	0.0007301587086021258	0.0007367186994817825	0.0007804378272116443	0.0007861287572273483	0.0008100138872073961	0.0008151069954370115	0.0008421335414199645	0.0008465064952742088	0.000911562355778381	0.000914134170228007	0.07616624255791762	0.07407338961002242	-3.0810582210411e-05	-0.00014785041237763696	-3.099698619560276e-05	-0.00014874490721400457
2.0966338564559543	0.0007298313946477343	0.0007363880228027179	0.0007800744344707488	0.0007857625853904823	0.000809628358823871	0.0008147191345985141	0.0008417232234027695	0.0008460944201489261	0.0009110958559270244	0.0009136674896723565	0.07614455232469441	0.07405231103130383	-3.0592345040582336e-05	-0.000147687720903511	-3.0777430052843224e-05	-0.0001485812380299656
2.109267130152151	0.0007295044447608392	0.0007360577138161849	0.0007797114433591729	0.0007853968182129803	0.0008092432555284802	0.0008143317014029647	0.000841313357131177	0.0008456827986924204	0.000910629869761111	0.0009132013229089967	0.07612286336791846	0.07403123367980999	-3.0375517864826562e-05	-0.00014752454880812005	-3.055929238979932e-05	-0.0001484170851784039
2.1219765256775314	0.0007291778600738274	0.0007357277736647385	0.0007793488550855374	0.0007850314569122865	0.0008088585785738013	0.0008139446971108803	0.0008409039439046302	0.0008452716322110558	0.0009101643986777951	0.000912735671339662	0.07610117571804473	0.07401015758514497	-3.016009242636647e-05	-0.00014736089712580336	-3.0342564900281976e-05	-0.00014825244969943197
2.1347625017044103	0.0007288516417170055	0.0007353982034888284	0.0007789866708560156	0.0007846665027033791	0.0008084743292097321	0.0008135581229800848	0.0008404949850196286	0.0008448609220082423	0.0009096994440706651	0.0009122705363625315	0.07607948940535467	0.07398908277674066	-2.9946060508032057e-05	-0.00014719676687818817	-3.0127239318000765e-05	-0.00014808733262045015
2.147625519668832	0.0007285257908186228	0.0007350690044268207	0.0007786248918743589	0.0007843019567987933	0.0008080905086835193	0.0008131719802657334	0.0008400864817697558	0.0008444506693844651	0.0009092350073297779	0.0009118059193722605	0.0760578044599553	0.07396800928386146	-2.9733413932562375e-05	-0.00014703215907593825	-2.9913307416827573e-05	-0.00014792173495817296
2.160566043787228	0.0007282003085048972	0.0007347401776150257	0.0007782635193419266	0.0007839378204086532	0.0008077071182397871	0.0008127862702203454	0.0008396784354457113	0.0008440408756373178	0.0009087710898416962	0.0009113418217600204	0.07603612091177861	0.07394693713560233	-2.9522144562376534e-05	-0.0001468670747178935	-2.9700761010477417e-05	-0.00014775565771676935
2.1735845410731627	0.0007278751959000427	0.0007344117241877248	0.0007779025544577148	0.0007835740947407006	0.0008073241591205702	0.0008124009940938362	0.0008392708473353466	0.0008436315420615362	0.0009083076929895261	0.000910878244913535	0.07601443879058585	0.0739258663608906	-2.9312244299389834e-05	-0.0001467015147909312	-2.948959195245293e-05	-0.00014758910188886198
2.1866814813541975	0.0007275504541262943	0.0007340836452771956	0.0007775419984183844	0.0007832107810003228	0.0008069416325653436	0.0008120161531335455	0.0008388637187236938	0.0008432226699490289	0.0009078448181529535	0.0009104151902171169	0.07599275812596484	0.07390479698848608	-2.9103705084923548e-05	-0.00014653548026974383	-2.927979213590906e-05	-0.00014742206845491657
2.199857337288837	0.0007272260843039366	0.0007337559420137416	0.0007771818524182941	0.0007828478803905858	0.0008065595398110557	0.0008116317485842729	0.0008384570508930044	0.0008428142605889154	0.0009073824667082855	0.0009099526590517094	0.07597107894733297	0.07388372904698316	-2.8896518899725748e-05	-0.00014636897211767197	-2.9071353493587138e-05	-0.00014725455838343615
2.213112584383593	0.0007269020875513274	0.0007334286155257149	0.000776822117649524	0.0007824853941122586	0.0008061778820921547	0.0008112477816883039	0.0008380508451227754	0.0008424063152675526	0.0009069206400284817	0.0009094906527949174	0.0759494012839369	0.07386266256481014	-2.8690677763863748e-05	-0.00014620199128642652	-2.8864267997835702e-05	-0.00014708657263165503
2.2264477010101436	0.0007265784649849251	0.0007331016669395446	0.0007764627953019081	0.0007821233233638461	0.0008057966606406232	0.0008108642536854438	0.000837645102689786	0.0008419988352685718	0.0009064593394831958	0.0009090291728210498	0.07592772516485337	0.0738415975702303	-2.848617373648124e-05	-0.0001460345387156725	-2.865852766029131e-05	-0.00014691811214448403
2.2398631684225956	0.0007262552177193153	0.0007327750973797639	0.0007761038865630625	0.0007817616693416164	0.0008054158766860064	0.0008104811658130475	0.0008372398248681291	0.0008415918218729102	0.0009059985664388112	0.0009085682205011533	0.07590605061899047	0.07382053409134336	-2.8282998915846874e-05	-0.0001458666153334176	-2.8454124531965275e-05	-0.00014674917785525987
2.2533594707748548	0.0007259323468672357	0.0007324489079690346	0.0007757453926184137	0.0007814004332396298	0.0008050355314554445	0.00081009851930605	0.000836835012929244	0.0008411852763588424	0.0009055383222584778	0.0009081077972030514	0.07588437767508824	0.07379947215608508	-2.8081145439246696e-05	-0.00014569822205631744	-2.825105070310141e-05	-0.00014657977068574524
2.2669370951380965	0.0007256098535396013	0.0007321230998281729	0.0007753873146512255	0.0007810396162497676	0.0008046556261736994	0.0008097163153969963	0.0008364306681419462	0.0008407792000020134	0.0009050786083021475	0.0009076479042913779	0.07586270636171917	0.07377841179222881	-2.788060548276905e-05	-0.00014552935978892623	-2.804929830298522e-05	-0.00014640989154574013
2.2805965315183476	0.0007252877388455345	0.0007317976740761793	0.0007750296538426331	0.0007806792195617629	0.0008042761620631916	0.0008093345553160747	0.0008360267917724646	0.0008403735940754732	0.0009046194259266149	0.00090718854312762	0.07584103670728826	0.07375735302738615	-2.7681371261228244e-05	-0.00014536002942386328	-2.7848859499874506e-05	-0.00014623954133294315
2.294338272874165	0.0007249660038923869	0.0007314726318302616	0.0007746724113716668	0.0007803192443632285	0.0008038971403440251	0.0008089532402911455	0.0008356233850844713	0.0008399684598497076	0.0009041607764855513	0.0009067297150701497	0.07581936874003656	0.07373629588900737	-2.7483435028161085e-05	-0.00014519023184239588	-2.764972650092304e-05	-0.00014606872093334
2.308162815134429	0.0007246446497857699	0.0007311479742058648	0.0007743155884152855	0.0007799596918396874	0.0008035185622340224	0.0008085723715477741	0.0008352204493391161	0.0008395637985926734	0.0009037026613295451	0.000906271421474266	0.07579770248803812	0.07371524040438268	-2.7286789075670753e-05	-0.0001450199679140507	-2.7451891552118107e-05	-0.00014589743122153664
2.3220706572162446	0.000724323677629574	0.0007308237023166917	0.0007739591861483994	0.0007796005631745973	0.0008031404289487496	0.000808191950309257	0.0008348179857950534	0.0008391596115698248	0.0009032450818061322	0.0009058136636922242	0.07577603797920322	0.07369418660064232	-2.7091425734402513e-05	-0.00014484923849733544	-2.725534693822501e-05	-0.000145725673060898
2.336062301042938	0.0007240030885260004	0.0007304998172747334	0.0007736032057439027	0.0007792418595493837	0.0008027627417015502	0.0008078119777966548	0.0008344159957084797	0.0008387559000441507	0.0009027880392598376	0.0009053564430732783	0.07575437524127877	0.07367313450475738	-2.6897337373186364e-05	-0.00014467804443807353	-2.706008498240889e-05	-0.0001455534473019937
2.3501382515621807	0.0007236828835755858	0.0007301763201902953	0.0007732476483727027	0.000778883582143468	0.0008023855017035762	0.0008074324552288254	0.0008340144803331651	0.0008383526652762074	0.0009023315350322121	0.0009048997609637177	0.07573271430184861	0.07365208414354098	-2.6704516399123773e-05	-0.00014450638657070858	-2.686609804632492e-05	-0.00014538075478390255
2.3642990167642037	0.0007233630638772277	0.0007298532121720231	0.0007728925152037476	0.0007785257321342972	0.0008020087101638177	0.0008070533838224516	0.0008336134409204854	0.0008379499085241496	0.0009018755704618683	0.0009044436187069023	0.07571105518833461	0.07363103554364817	-2.6512955257497473e-05	-0.00014433426571827668	-2.6673378530052416e-05	-0.00014520759633443459
2.378545107700138	0.000723043630528211	0.000729530494326928	0.0007725378074040548	0.0007781683106973698	0.0008016323682891317	0.0008066747647920716	0.0008332128787194527	0.000837547631043763	0.0009014201468845159	0.0009039880176432995	0.07568939792799606	0.0736099887315786	-2.6322646431670843e-05	-0.00014416168269248963	-2.648191887193521e-05	-0.00014503397276954821
2.392877038500453	0.0007227245846242317	0.0007292081677604125	0.0007721835261387377	0.0007778113190062668	0.0008012564772842727	0.0008062965993501103	0.0008328127949767483	0.000837145834088495	0.000900965265632999	0.0009035329591105191	0.07566774254793371	0.07358894373367424	-2.6133582442827707e-05	-0.00014398863829290232	-2.629171154843249e-05	-0.0001448598848935445
2.4072953263935135	0.0007224059272594267	0.0007288862335762991	0.000771829672571039	0.0007774547582326812	0.0008008810383519258	0.0008059188887069093	0.0008324131909367569	0.0008367445189094903	0.0009005109280373341	0.0009030784444433536	0.07564608907508691	0.07356790057612259	-2.5945755850007024e-05	-0.00014381513330785634	-2.6102749074042447e-05	-0.00014468533349923374
2.4218004917242455	0.0007220876595263951	0.0007285646928768527	0.0007714762478623538	0.0007770986295464432	0.0008005060526927322	0.0008055416340707565	0.0008320140678415942	0.0008363436867556191	0.0009000571354247434	0.0009026244749738098	0.075624437536236	0.07354685928495651	-2.5759159249936353e-05	-0.00014364116851406372	-2.5915024001156584e-05	-0.0001445103193674635
2.436393057972914	0.0007217697825162283	0.0007282435467628108	0.0007711232531722626	0.000776742934115554	0.0008001315215053238	0.0008051648366479193	0.0008316154269311438	0.0008359433388735135	0.0008996038891196943	0.0009021710520311503	0.07560278795800285	0.07352581988605461	-2.557378527688961e-05	-0.0001434667446762461	-2.572852891995908e-05	-0.0001443348432672853
2.4510735517740176	0.0007214522973185339	0.000727922796333407	0.0007707706896585576	0.0007763876731062108	0.0007997574459863513	0.0008047884976426723	0.0008312172694430874	0.0008355434765075973	0.0008991511904439347	0.0009017181769419269	0.07558114036685236	0.07350478240514294	-2.5389626602669718e-05	-0.00014329186254827264	-2.554325645837477e-05	-0.00014415890595678715
2.46584250293529	0.0007211352050214606	0.0007276024426863967	0.0007704185584772708	0.000776032847682836	0.0007993838273305134	0.0008044126182573276	0.000830819596612935	0.000835144100900117	0.0008986990407165282	0.000901265851030016	0.0755594947890918	0.07348374686779423	-2.5206675936421258e-05	-0.00014311652287207766	-2.53591992819234e-05	-0.00014398250818214997
2.4807004444568266	0.0007208185067117248	0.0007272824869180848	0.0007700668607827033	0.0007756784590081072	0.000799010666730589	0.0008040371996922662	0.0008304224096740585	0.0008347452132911763	0.000898247441253892	0.0009008140756166576	0.07553785125087191	0.07346271329942956	-2.5024926024505567e-05	-0.00014294072637810462	-2.5176350093535776e-05	-0.00014380565067781403
2.4956479125503126	0.0007205022034746382	0.0007269629301233518	0.0007697155977274541	0.0007753245082429846	0.0007986379653774658	0.0008036622431459677	0.000830025709857725	0.0008343468149187674	0.000897796393369832	0.0009003628520204901	0.0755162097781891	0.07344168172531988	-2.4844369650358494e-05	-0.0001427644737850009	-2.4994701633435784e-05	-0.00014362833416645127
2.510685446658382	0.0007201862963941314	0.0007266437733956785	0.0007693647704624489	0.0007749709965467414	0.0007982657244601726	0.0008032877498150423	0.0008296294983931267	0.0008339489070188035	0.0008973458983755809	0.0008999121815575871	0.07549457039688368	0.07342065217058497	-2.4664999634632645e-05	-0.00014258776580072796	-2.4814246679261825e-05	-0.0001434505593598534
2.5258135894740787	0.0007198707865527784	0.0007263250178271709	0.0007690143801369637	0.0007746179250769882	0.0007978939451659027	0.0008029137208942556	0.0008292337765074107	0.0008335514908251472	0.000896895957579829	0.0008994620655414907	0.07547293313264315	0.07339962466019508	-2.4486808834722068e-05	-0.0001424106031214234	-2.4634978045671302e-05	-0.00014327232695815484
2.54103288696045	0.0007195556750318246	0.0007260066645085894	0.00076866442789866	0.0007742652949897058	0.0007975226286800527	0.0008025401575765645	0.0008288385454257154	0.000833154567569647	0.0008964465722887663	0.0008990125052832511	0.07545129801100073	0.07337859921897176	-2.430979014472756e-05	-0.00014223298643087356	-2.4456888584191427e-05	-0.00014309363764877792
2.556343888370238	0.0007192409629112146	0.0007256887145293743	0.0007683149148936107	0.0007739131074392738	0.0007971517761862482	0.0008021670610531471	0.0008284438063712013	0.0008327581384821693	0.0008959977438061179	0.0008985635020914634	0.07542966505733771	0.07335757587158855	-2.4133936495668307e-05	-0.0001420549164030116	-2.4279971183486376e-05	-0.0001429144921093195
2.571747146265715	0.0007189266512696096	0.0007253711689776657	0.0007679658422663228	0.0007735613635784928	0.0007967813888663687	0.0008017944325134253	0.0008280495605650758	0.0008323622047906222	0.0008955494734331723	0.0008981150572722954	0.07540803429688275	0.07333655464257019	-2.3959240854846964e-05	-0.0001418763936989753	-2.4104218768795233e-05	-0.00014273489100483094
2.5872432165386163	0.0007186127411844252	0.0007250540289403405	0.0007676172111597771	0.0007732100645586236	0.0007964114679005903	0.0008014222731451069	0.0008276558092266387	0.0008319667677210016	0.0008951017624688308	0.0008976671721295376	0.07538640575471434	0.07331553555629647	-2.378569622609253e-05	-0.00014169741896871701	-2.3929624302032604e-05	-0.00014255483498884503
2.602832658430207	0.0007182992337318449	0.0007247372955030267	0.0007672690227154437	0.0007728592115294042	0.0007960420144674011	0.0008010505841342034	0.0008272625535732986	0.000831571828497408	0.0008946546122096293	0.0008972198479646242	0.07536477945576038	0.07329451863699955	-2.3613295649687477e-05	-0.00014151799285186395	-2.3756180781778213e-05	-0.00014237432470431965
2.6185160345514573	0.000717986129986853	0.0007244209697501366	0.000766921278073319	0.0007725088056390856	0.0007956730297436394	0.0008006793666650679	0.0008268697948206139	0.0008311773883420879	0.0008942080239497818	0.0008967730860766776	0.07534315542479794	0.07327350390876743	-2.344203220182306e-05	-0.00014133811597491497	-2.3583881242739135e-05	-0.00014219336078119538
2.6342939109033563	0.0007176734310232601	0.0007241050527648917	0.0007665739783719523	0.0007721588480344598	0.0007953045149045244	0.0008003086219204246	0.0008264775341823245	0.0008307834484754639	0.0008937619989812182	0.0008963268877625454	0.0753215336864566	0.0732524913955421	-2.3271898995043394e-05	-0.00014115778895465447	-2.3412718756186945e-05	-0.00014201194383947624
2.6501668568973313	0.0007173611379137223	0.0007237895456293435	0.0007662271247484678	0.0007718093398608817	0.0007949364711236763	0.0007999383510813914	0.0008260857728703741	0.0008303900101161602	0.0008933165385936098	0.0008958812543168265	0.07529991426521612	0.07323148112112214	-2.3102889177666064e-05	-0.00014097701239537686	-2.3242686429496284e-05	-0.0001418300744874812
2.666135445375801	0.0007170492517297763	0.0007234744494244057	0.0007658807183386027	0.0007714602822623054	0.0007945688995731606	0.000799568555327519	0.000825694512094956	0.0008299970744810428	0.0008928716440744183	0.0008954361870319172	0.07527829718541093	0.07321047310916273	-2.293499593384804e-05	-0.00014079578689005223	-2.3073777405908935e-05	-0.00014164775332081714
2.6822002526328483	0.0007167377735418561	0.0007231597652298771	0.0007655347602767267	0.0007711116763813084	0.0007942018014235034	0.0007991992358368166	0.0008253037530645314	0.000829604642785247	0.0008924273167089196	0.0008949916871980421	0.07525668247122658	0.0731894673831769	-2.2768212483564865e-05	-0.0001406141130212979	-2.2905984864731582e-05	-0.00014146498092496018
2.6983618584350144	0.0007164267044193237	0.0007228454941244669	0.0007651892516958741	0.0007707635233591204	0.0007938351778437307	0.0007988303937857802	0.0008249134969858676	0.000829212716242208	0.0008919835577802465	0.0008945477561032897	0.07523507014670301	0.07316846396653467	-2.2602532082249827e-05	-0.00014043199135910234	-2.2739302021113766e-05	-0.00014128175787384012
2.71462084604223	0.0007161160454304924	0.0007225316371858207	0.0007648441937277711	0.0007704158243356507	0.0007934690300013938	0.0007984620303494244	0.000824523745064068	0.0008288212960636933	0.0008915403685694211	0.0008941043950336473	0.07521346023573482	0.07314746288246551	-2.243794802088417e-05	-0.00014024942246301797	-2.257372212576686e-05	-0.00014109808472956287
2.730977802228858	0.0007158057976426536	0.0007222181954905467	0.0007644995875028639	0.0007700685804495179	0.0007931033590625993	0.000798094146701312	0.0008241344985026036	0.0008284303834598351	0.0008910977503553915	0.0008936616052730382	0.07519185276207195	0.07312646415405819	-2.2274453625743817e-05	-0.0001400664068809676	-2.240923846498835e-05	-0.00014091396204299333
2.747433317304874	0.0007154959621221005	0.000721905170114241	0.000764155434150346	0.0007697217928380779	0.0007927381661920394	0.000797726744013583	0.0008237457585033437	0.0008280399796391608	0.000890655704415066	0.0008932193881033566	0.0751702477493206	0.07310546780426104	-2.2112042258347342e-05	-0.0001398829451494943	-2.2245844360509193e-05	-0.0001407293903536999
2.763987985137163	0.0007151865399341554	0.0007215925621315135	0.0007638117347981865	0.0007693754626374501	0.000792373452553021	0.0007973598234569852	0.0008233575262665871	0.0008276500858086245	0.0008902142320233499	0.0008927777448045015	0.07514864522094293	0.07308447385588406	-2.1950707315317175e-05	-0.00013969903779412207	-2.2083533169382774e-05	-0.00014054437018992672
2.780642403170963	0.0007148775321431926	0.0007212803726160125	0.0007634684905731575	0.0007690295909825471	0.0007920092193074938	0.0007969933862009017	0.0008229698029910933	0.0008272607031736373	0.0008897733344531778	0.0008923366766544127	0.07512704520025885	0.07306348233159811	-2.1790442228247775e-05	-0.00013951468532916178	-2.1922298283849617e-05	-0.00014035890206876012
2.797397172451417	0.0007145689398126659	0.0007209686026404514	0.0007631257026008623	0.0007686841790071029	0.0007916454676160817	0.0007966274334133827	0.0008225825898741139	0.0008268718329381003	0.0008893330129755525	0.0008918961849291071	0.0751054477104466	0.07304249325393601	-2.163124046354603e-05	-0.0001393298882573224	-2.176213313118472e-05	-0.0001401729864958512
2.8142528976452668	0.0007142607640051327	0.0007206572532766333	0.0007627833720057632	0.0007683392278436994	0.0007912821986381109	0.0007962619662611727	0.0008221958881114236	0.0008264834763044341	0.000888893268859577	0.0008914562709027112	0.07508385277454271	0.07302150664529354	-2.147309552232718e-05	-0.00013914464706998864	-2.160303117351367e-05	-0.00013998662396494388
2.831210187062679	0.0007139530057822813	0.0007203463255954791	0.0007624414999112105	0.0007679947386237975	0.0007909194135316411	0.000795896985909745	0.0008218096988973523	0.0008260956344736138	0.0008884541033724931	0.0008910169358475012	0.07506226041544334	0.07300052252793056	-2.131600094036276e-05	-0.00013895896224783155	-2.1444985907875108e-05	-0.0001397998149592905
2.848269652679189	0.0007136456662049516	0.0007200358206670479	0.0007621000874394665	0.0007676507124777598	0.0007905571134534906	0.0007955324935233232	0.0008214240234248126	0.0008257083086451928	0.0008880155177797105	0.0008905781810339299	0.07504067065590472	0.07297954092396973	-2.1159950287844703e-05	-0.00013877283425986486	-2.128799086592928e-05	-0.0001396125599504583
2.865431910157798	0.0007133387463331674	0.0007197257395605695	0.0007617591357117392	0.0007673071505348863	0.0007901952995592717	0.0007951684902649198	0.000821038862885337	0.0008253215000173441	0.0008875775133448504	0.0008901400077306727	0.07501908351854385	0.07295856185539958	-2.100493716933674e-05	-0.00013858626356400006	-2.113203961391988e-05	-0.00013942485939891225
2.882697578871184	0.000713032247226154	0.0007194160833444615	0.000761418645848204	0.0007669640539234318	0.0007898339730034136	0.0007948049772963553	0.0008206542184691024	0.0008249352097868792	0.000887140091329772	0.0008897024172046498	0.07499749902583934	0.07293758534407367	-2.0850955223663398e-05	-0.00013839925060743496	-2.0977125752507514e-05	-0.00013923671375395963
2.900067281924058	0.0007127261699423678	0.0007191068530863622	0.0007610786189680336	0.0007666214237706441	0.0007894731349391948	0.0007944419557782981	0.0008202700913649632	0.0008245494391492907	0.0008867032529946106	0.000889265410721072	0.0749759172001319	0.07291661141171188	-2.0697998123694883e-05	-0.00013821179582571008	-2.082324291662052e-05	-0.00013904812345333362
2.9175416461756507	0.0007124205155395201	0.0007187980498531513	0.0007607390561894257	0.0007662792612027848	0.0007891127865187717	0.0007940794268702844	0.0008198864827604834	0.0008241641892987744	0.0008862669995978128	0.0008888289895434683	0.07495433806362573	0.07289564007990011	-2.0546059576177084e-05	-0.00013802389964276407	-2.0670384775330064e-05	-0.0001388590889235819
2.9351213022623317	0.000712115285074606	0.0007184896747109801	0.0007603999586296347	0.0007659375673451628	0.000788752928893211	0.0007937173917307572	0.0008195033938419694	0.0008237794614282694	0.0008858313323961748	0.0008883931549337274	0.07493276163838716	0.07287467137009336	-2.0395133321884223e-05	-0.00013783556247248807	-2.0518545031836255e-05	-0.00013866961058042748
2.952806884620376	0.0007118104796039202	0.0007181817287252883	0.0007600613274049887	0.0007655963433221536	0.0007883935632125097	0.0007933558515170833	0.0008191208257944917	0.0008233952567294761	0.0008853962526448665	0.0008879579081521224	0.07491118794634766	0.07285370530361296	-2.0245213135160894e-05	-0.00013764678471664404	-2.0367717423183662e-05	-0.00013847968882785278
2.970599031508854	0.0007115061001830952	0.000717874212960841	0.0007597231636309308	0.0007652555902572391	0.0007880346906256378	0.0007929948073855976	0.0008187387798019302	0.0008230115763929028	0.0008849617615974811	0.0008875232504573592	0.0748896170093041	0.0728327419016498	-2.0096292823956752e-05	-0.00013745756676619703	-2.021789572019192e-05	-0.00013828932405879346
2.9884983850326714	0.0007112021478671137	0.0007175671284817427	0.0007593854684220338	0.0007649153092730226	0.0007876763122805522	0.0007926342604916166	0.0008183572570469895	0.0008226284216078819	0.0008845278605060546	0.0008870891831065964	0.07486804884891766	0.07281178118526424	-1.994836622978141e-05	-0.00013726790900142616	-2.006907372743838e-05	-0.00013809851665561035
3.006505591165733	0.0007108986237103426	0.0007172604763514716	0.0007590482428920371	0.0007645755014912667	0.0007873184293242383	0.0007922742119894804	0.0008179762587112418	0.0008222457935626114	0.0008840945506211122	0.0008866557073554921	0.07484648348671709	0.07279082317538628	-1.980142722732628e-05	-0.00013707781179086997	-1.9921245282886885e-05	-0.0001379072669885073
3.0246212997742656	0.0007105955287665527	0.0007169542576328979	0.000758711488153868	0.0007642361680329137	0.0007869610429027307	0.0007919146630325733	0.0008175957859751486	0.000821863693444179	0.0008836618331916941	0.0008862228244582299	0.07482492094409654	0.07276986789281727	-1.9655469724627617e-05	-0.00013688727549254764	-1.9774404258012662e-05	-0.00013771557541733537
3.0428461646402667	0.0007102928640889472	0.0007166484733883143	0.0007583752053196728	0.0007638973100181183	0.0007866041541611462	0.0007915556147733579	0.000817215840018098	0.0008214821224385963	0.0008832297094653968	0.0008857905356675585	0.07480336124231927	0.07274891535822904	-1.951048766268143e-05	-0.00013669630045290426	-1.9628544557531713e-05	-0.00013752344229045477
3.0611808434850984	0.0007099906307301837	0.0007163431246794575	0.0007580393955008421	0.0007635589285662716	0.0007862477642437118	0.0007911970683634007	0.0008168364220184304	0.0008211010817308274	0.000882798180688402	0.000885358842234823	0.07478180440251544	0.07272796559216566	-1.936647501546776e-05	-0.00013650488700739372	-1.9483660119244683e-05	-0.00013733086794492921
3.079625997993227	0.0007096888297424028	0.0007160382125675374	0.0007577040598080407	0.0007632210247960323	0.0007858918742937935	0.0007908390249534055	0.0008164575331534736	0.0008207205725048235	0.0008823672481055158	0.0008849277454100028	0.0747602504456851	0.0727070186150449	-1.92234257898119e-05	-0.00013631303548086726	-1.9339744914040335e-05	-0.00013713785270716428
3.0981822938360946	0.0007093874621772489	0.000715733738113257	0.0007573691993512308	0.0007628835998253498	0.0007855364854539242	0.0007904814856932362	0.0008160791745995674	0.0008203405959435468	0.0008819369129601985	0.0008844972464417412	0.0747386993926971	0.072686074447156	-1.908133402516582e-05	-0.00013612074618635228	-1.9196792945638808e-05	-0.00013694439689185267
3.116850400696155	0.0007090865290858996	0.0007154297023768436	0.000757034815239705	0.0007625466547714969	0.0007851815988658354	0.0007901244517319536	0.0008157013475321016	0.000819961153229009	0.0008815071764946033	0.0008840673465773852	0.07471715126429107	0.07266513310866343	-1.8940193793608173e-05	-0.00013592801942663435	-1.9054798250522226e-05	-0.00013675050080302897
3.135630992291033	0.0007087860315190858	0.0007151261064180684	0.0007567009085821071	0.0007622101907510917	0.0007848272156704808	0.0007897679242178355	0.000815324053125538	0.0008195822455422941	0.0008810780399496058	0.0008836380470630135	0.07469560608107723	0.0726441946196056	-1.8799999199695105e-05	-0.0001357348554936466	-1.8913754897906948e-05	-0.00013655616473423615
3.1545247463978408	0.0007084859705271189	0.0007148229512962738	0.0007563674804864631	0.000761874208880128	0.0007844733370080684	0.0007894119042984115	0.0008149472925534458	0.0008192038740635931	0.0008806495045648394	0.0008832093491434737	0.07467406386353724	0.07262325899989659	-1.8660744380078614e-05	-0.00013554125466691547	-1.877365698927519e-05	-0.00013636138896627736
3.1735323448776414	0.0007081863471599197	0.0007145202380704032	0.0007560345320602122	0.0007615387102740069	0.0007841199640180933	0.0007890563931204936	0.0008145710669885352	0.0008188260399722383	0.0008802215715787361	0.000882781254062422	0.07465252463202462	0.07260232626932575	-1.8522423503742474e-05	-0.00013534721721608634	-1.863449865863523e-05	-0.0001361661737701303
3.192654473700048	0.0007078871624670349	0.0007142179677990162	0.0007557020644102238	0.0007612036960475546	0.0007837670978393565	0.0007887013918301975	0.0008141953776026783	0.0008184487444467235	0.0008797942422285486	0.0008823537630623458	0.07463098840676703	0.07258139644755875	-1.8385030771780192e-05	-0.00013515274340034078	-1.8496274072271612e-05	-0.00013597051940605898
3.211891822967991	0.0007075884174976679	0.0007139161415403222	0.0007553700786428339	0.0007608691673150575	0.0007834147396100008	0.0007883469015729775	0.0008138202255669466	0.0008180719886647435	0.0008793675177503932	0.0008819268773846056	0.07460945520786384	0.07256046955413917	-1.824856041704459e-05	-0.00013495783346664791	-1.8358977428446777e-05	-0.00013577442612228152
3.2312450869426166	0.0007072901133007027	0.0007136147603522017	0.0007550385758638685	0.0007605351251902869	0.0007830628904675383	0.0007879929234936535	0.0008134456120516396	0.0008176957738032201	0.0008789413993792809	0.0008815005982694679	0.07458792505528948	0.07253954560848742	-1.8113006704165158e-05	-0.00013476248765117993	-1.8222602957387174e-05	-0.00013557789415602484
3.2507149640683446	0.0007069922509247293	0.000713313825292234	0.0007547075571786734	0.0007602015707865286	0.0007827115515488799	0.0007876394587364425	0.0008130715382263167	0.0008173201010383364	0.0008785158883491542	0.0008810749269561406	0.07456639796889272	0.07251862462990273	-1.7978363929603558e-05	-0.00013456670618022804	-1.8087144921311027e-05	-0.00013538092373457933
3.2703021569980693	0.000706694831418063	0.0007130133374177161	0.0007543770236921337	0.0007598685052166033	0.0007823607239903562	0.0007872865084449782	0.0008126980052598195	0.0008169449715455583	0.0008780909858929117	0.0008806498646827976	0.0745448739683981	0.07249770663756266	-1.784462642122342e-05	-0.00013437048926837059	-1.7952597614074445e-05	-0.00013518351507357806
3.2900073726185273	0.0007063978558287783	0.0007127132977856966	0.0007540469765087122	0.0007595359295929044	0.000782010408927759	0.0007869340737623527	0.0008123250143203144	0.0008165703864996776	0.0008776666932424553	0.0008802254126866278	0.07452335307340625	0.07247679165052542	-1.7711788538172374e-05	-0.00013417383711850084	-1.7818955360956318e-05	-0.00013498566837655268
3.3098313220758016	0.0007061013252047275	0.0007124137074529947	0.0007537174167324687	0.0007592038450274178	0.0007816606074963601	0.000786582155831137	0.0008119525665753133	0.000816196347074832	0.0008772430116287147	0.0008798015722038578	0.07450183530339376	0.07245587968772756	-1.7579844671156142e-05	-0.0001339767499246025	-1.7686212518991384e-05	-0.00013478738383840283
3.329774720800988	0.0007058052405935634	0.000712114567476223	0.000753388345467086	0.0007588722526317477	0.000781311320830939	0.0007862307557934069	0.0008115806631917035	0.0008158228544445368	0.0008768199422816807	0.0008793783444697848	0.07448032067771504	0.07243497076798873	-1.7448789241789747e-05	-0.00013377922786828034	-1.755436347634226e-05	-0.0001345886616414549
3.349838288536016	0.0007055096030427722	0.0007118158789118211	0.0007530597638159046	0.0007585411535171522	0.00078096255006582	0.0007858798747907818	0.0008112093053357858	0.0008154499097817205	0.000876397486430446	0.0008789557307188201	0.07445880921560236	0.07241406491000768	-1.731861670269813e-05	-0.0001335812711199258	-1.7423402652341075e-05	-0.00013438950195696076
3.370022749359618	0.0007052144135996904	0.0007115176428160727	0.0007527316728819417	0.0007582105487945625	0.0007806142963348934	0.0007855295139644437	0.0008108384941732957	0.0008150775142587498	0.0008759756453032323	0.0008785337321845137	0.07443730093616621	0.07239316213236693	-1.7189321537491864e-05	-0.00013338287984027142	-1.7293324497482526e-05	-0.0001341899049460693
3.390328831713469	0.0007049196733115334	0.0007112198602451332	0.0007524040737679229	0.000757880439574614	0.000780266560771645	0.0007851796744551713	0.0008104682308694386	0.000814705669047461	0.0008755544201274264	0.000878112350099591	0.07441579585839636	0.07237226245353014	-1.7060898260486124e-05	-0.00013318405417847567	-1.7164123493132455e-05	-0.00013398987075852187
3.4107572684284713	0.0007046253832254189	0.0007109225322550554	0.0007520769675763073	0.0007575508269676718	0.0007799193445091864	0.0007848303574033654	0.0008100985165889177	0.0008143343753191908	0.0008751338121296139	0.0008776915856959874	0.07439429400116247	0.07235136589184574	-1.6933341416568853e-05	-0.0001329847942729001	-1.7035794151479267e-05	-0.00013378939953320734
3.431308796751202	0.0007043315443883925	0.0007106256599018135	0.0007517503554093153	0.0007572217120838596	0.0007795726486802818	0.0007844815639490798	0.0008097293524959646	0.0008139636342448057	0.000874713822535612	0.0008772714402048802	0.07437279538321473	0.07233047246554429	-1.6806645581200763e-05	-0.00013278510025130363	-1.6908331015391687e-05	-0.00013358849139832873
3.4519841583705158	0.0007040381578474497	0.0007103292442413263	0.0007514242383689528	0.0007568930960330833	0.0007792264744173758	0.0007841332952320463	0.0008093607397543668	0.0008135934469947308	0.0008742944525705014	0.0008768519148567211	0.07435130002318366	0.07230958219274224	-1.668080536009614e-05	-0.00013258497223014865	-1.6781728658207123e-05	-0.00013338714647054273
3.47278409944432	0.0007037452246495659	0.0007100332863294876	0.0007510986175570443	0.0007565649799250646	0.0007788808228526255	0.0007837855523917101	0.0008089926795275043	0.0008132238147389847	0.000873875703458666	0.0008764330108812757	0.07432980793958294	0.0722886950914398	-1.6555815389257544e-05	-0.00013238441031532266	-1.6655981683738608e-05	-0.00013318536485612542
3.4937093706264992	0.0007034527458417145	0.000709737787222183	0.0007507734940752523	0.0007562373648693594	0.0007785356951179224	0.0007834383365672486	0.0008086251729783696	0.0008128547386472012	0.0008734575764238169	0.000876014729507647	0.07430831915080609	0.07226781117952338	-1.643167033481968e-05	-0.0001321834146022216	-1.6531084726077033e-05	-0.0001329831466506115
3.514760727094002	0.0007031607224708953	0.0007094427479753225	0.0007504488690251082	0.0007559102519753931	0.0007781910923449259	0.0007830916488976083	0.0008082582212696048	0.0008124862198886684	0.0008730400726890324	0.0008755970719643185	0.07428683367513178	0.07224693047476599	-1.630836489281695e-05	-0.00013198198517483384	-1.6407032449414216e-05	-0.00013278049193812813
3.535938928574102	0.0007028691555841597	0.0007091481696448594	0.0007501247435080401	0.000755583642352481	0.0007778470156650895	0.0007827454905215274	0.00080789182556353	0.0008121182596323501	0.0008726231934767904	0.0008751800394791803	0.07426535153072075	0.07222605299482632	-1.6185893789152223e-05	-0.0001317801221067949	-1.6283819548042894e-05	-0.00013257740079261615
3.557244739371806	0.0007025780462286317	0.000708854053286818	0.0007498011186253956	0.0007552575371098591	0.0007775034662096884	0.0007823998625775669	0.0008075259870221697	0.0008117508590469214	0.0008722069400089985	0.0008747636332795653	0.07424387273561828	0.07220517875725146	-1.6064251779454586e-05	-0.00013157782546066588	-1.6161440746034067e-05	-0.00013237387327644234
3.578678928397448	0.0007022873954515373	0.0007085603999573186	0.0007494779954784734	0.0007549319373567112	0.0007771604451098493	0.0007820547662041396	0.000807160706807288	0.0008113840193007972	0.0008717913135070317	0.0008743478545922846	0.07422239730775443	0.07218430777947642	-1.5943433648885064e-05	-0.00013137509528829416	-1.6039890797275164e-05	-0.00013216990944142637
3.600242269194432	0.0007019972043002233	0.0007082672107126004	0.0007491553751685456	0.0007546068442021931	0.0007768179534965772	0.0007817102025395358	0.000806795986080412	0.0008110177415621598	0.0008713763151917611	0.0008739327046436558	0.07420092526494419	0.07216344007882344	-1.5823434212129672e-05	-0.00013117193163100782	-1.5919164485303505e-05	-0.00013196550932886852
3.6219355399671502	0.0007017074738221875	0.0007079744866090486	0.0007488332587968875	0.0007542822587554625	0.000776475992500783	0.0007813661727219533	0.0008064318260028668	0.0008106520269989919	0.0008709619462835902	0.0008735181846595404	0.07417945662488878	0.07214257567250543	-1.5704248313118396e-05	-0.00013096833451886614	-1.5799256623070385e-05	-0.00013176067296846727
3.643759523609069	0.0007014182050650999	0.0007076822287032178	0.000748511647464804	0.000753958182125705	0.0007761345632533148	0.0007810226778895269	0.0008060682277358028	0.0008102868767791052	0.0008705482080024876	0.0008731042958653759	0.07415799140517534	0.07212171457762415	-1.558587082502172e-05	-0.00013076430397163108	-1.568016205297576e-05	-0.00013155540037990132
3.6657150077309777	0.0007011293990768263	0.0007073904380518551	0.000748190542273653	0.0007536346154221585	0.0007757936668849805	0.0007806797191803519	0.0008057051924402235	0.000809922292070167	0.0008701351015680168	0.0008726910394862058	0.07413652962327884	0.07210085681117195	-1.546829665008409e-05	-0.0001305598399983232	-1.556187564665662e-05	-0.00013134969157188592
3.6878027846894206	0.000700841056905456	0.0007070991157119281	0.0007478699443248768	0.0007533115597541439	0.0007754533045265811	0.0007803372977325179	0.0008053427212770186	0.0008095582740397347	0.0008697226281993735	0.0008722784167467164	0.07411507129656149	0.07208000239003184	-1.5351520719433104e-05	-0.0001303549425968331	-1.5444392304778815e-05	-0.00013114354654175653
3.710023651615288	0.0007005531795993244	0.000706808262740648	0.0007475498547200263	0.0007529890162310904	0.0007751134773089357	0.0007799954146841338	0.0008049808154069912	0.0008091948238552836	0.0008693107891154167	0.0008718664288712691	0.07409361644227319	0.0720591513309784	-1.5235537993044806e-05	-0.000130149611754532	-1.5327706957050935e-05	-0.00013093696527657905
3.732378410442586	0.0007002657682070369	0.0007065178801954931	0.0007472302745607869	0.0007526669859625608	0.0007747741863629107	0.0007796540711733566	0.0008046194759908881	0.0008088319426842343	0.0008688995855347007	0.0008714550770839313	0.0740721650775542	0.0720383036506779	-1.5120343459549407e-05	-0.00012994384744810517	-1.5211814562030024e-05	-0.00013072994775270574
3.7548678679373717	0.0006999788237774951	0.000706227969134236	0.0007469112049490076	0.0007523454700582807	0.0007744354328194471	0.000779313268338419	0.000804258704189429	0.0008084696316939858	0.0008684890186755102	0.0008710443626085114	0.07405071721943209	0.07201745936568993	-1.5005932136175765e-05	-0.0001297376496438296	-1.5096710106979327e-05	-0.0001305224939355254
3.777492835726878	0.000699692347359918	0.0007059385306149658	0.0007465926469867234	0.0007520244696281638	0.0007740972178095875	0.0007789730073176583	0.000803898501163334	0.0008081078920519427	0.0008680790897558888	0.0008706342866685912	0.07402927288482598	0.07199661849246662	-1.4892299068466897e-05	-0.00012953101829632496	-1.4982388607670538e-05	-0.0001303146037789915
3.8002541303288	0.0006994063400038733	0.0007056495656961166	0.0007462746017761902	0.000751703985782342	0.0007737595424645095	0.0007786332892495474	0.0008035388680733605	0.0008077467249255479	0.0008676697999936812	0.0008702248504875599	0.07400783209054496	0.07197578104735328	-1.4779439330342425e-05	-0.00012932395335035762	-1.4868845108487877e-05	-0.00013010627722748191
3.823152573180761	0.0006991208027592923	0.0007053610754364849	0.0007459570704198997	0.0007513840196311841	0.0007734224079155439	0.000778294115272714	0.0008031798060803216	0.0008073861314823053	0.0008672611506065526	0.0008698160552886412	0.0739863948532902	0.07195494704659061	-1.4667348023945925e-05	-0.00012911645474047995	-1.4756074682091558e-05	-0.00012989751421441098
3.8461889906699622	0.0006988357366764998	0.000705073060895262	0.0007456400540206139	0.0007510645722853316	0.0007730858152942097	0.0007779554865259786	0.0008028213163451211	0.0008070261128898169	0.0008668531428120302	0.0008694079022949346	0.07396496118965262	0.0719341165063132	-1.455602027927369e-05	-0.00012890852238883754	-1.4644072429258193e-05	-0.00012968831466145248
3.8693642141629967	0.0006985511428062419	0.000704785523132055	0.000745323553681393	0.0007507456448557213	0.0007727497657322441	0.0007776174041483772	0.0008024634000287879	0.0008066666703158091	0.0008664457778275385	0.0008690003927294424	0.07394353111611768	0.07191328944255153	-1.4445451254369024e-05	-0.00012870015620836117	-1.4532833478932833e-05	-0.00012947867848042693
3.892679080035866	0.0006982670221997009	0.0007044984632069115	0.0007450075705056141	0.0007504272384536115	0.0007724142603616206	0.0007772798692791908	0.0008021060582924938	0.0008063078049281616	0.0008660390568704213	0.0008685935278151043	0.07392210464906218	0.07189246587123228	-1.43356361350655e-05	-0.0001284913561011014	-1.4422352987999987e-05	-0.00012926860557235798
3.9161344297041563	0.0006979833759085286	0.0007042118821803435	0.0007446921055970053	0.0007501093541906098	0.000772079300314587	0.0007769428830579716	0.0008017492922975931	0.0008059495178949362	0.000865632981157985	0.0008681873087748283	0.073900681804757	0.07187164580817697	-1.422657013474063e-05	-0.0001282821219578123	-1.4312626141103207e-05	-0.00012905809582716699
3.9397311096534064	0.0006977002049848669	0.0007039257811133551	0.0007443771600596695	0.0007497919931787005	0.0007717448867236873	0.0007766064466245751	0.0008013931032056472	0.0008055918103844103	0.000865227551907526	0.0008677817368315271	0.07387926259936664	0.07185082926910652	-1.411824849441648e-05	-0.00012807245365939468	-1.4203648150652032e-05	-0.000128847149124367
3.963469971469652	0.0006974175104813698	0.0007036401610674619	0.0007440627349981074	0.0007494751565302682	0.0007714110207217904	0.000776270561119182	0.0008010374921784524	0.0008052346835650998	0.0008648227703363611	0.0008673768132081452	0.07385784704895079	0.07183001626963757	-1.4010666482405787e-05	-0.00012786235107528632	-1.4095414256547895e-05	-0.0001286357653325909
3.987351871870168	0.0006971352934512349	0.0007033550231047234	0.0007437488315172524	0.0007491588453581309	0.000771077703442122	0.0007759352276823338	0.0008006824603780755	0.000804878138605797	0.0008644186376618687	0.0008669725391276999	0.0738364351694636	0.07180920682528592	-1.3903819394391753e-05	-0.00012765181406507176	-1.3987919726191067e-05	-0.00012842394430992443
4.01137767273438	0.0006968535549482173	0.0007030703682877569	0.0007434354507224855	0.0007488430607755563	0.0007707449360182835	0.000775600447454951	0.0008003280089668728	0.0008045221766755881	0.0008640151551015081	0.0008665689158133008	0.0738150269767556	0.07178840095146523	-1.3797702553153962e-05	-0.00012744084247720555	-1.3881159854241265e-05	-0.00012821168590362864
4.035548241134971	0.000696572296026666	0.0007027861976797734	0.0007431225937196747	0.0007485278038963007	0.0007704127195842911	0.0007752662215783724	0.0007999741391075317	0.0008041667989438971	0.0008636123238728673	0.0008661659444881978	0.07379362248657269	0.0717675986634893	-1.36923113084296e-05	-0.00012722943614920657	-1.3775129962496219e-05	-0.0001279989899498346
4.059864449369175	0.000696291517741538	0.0007025025123445944	0.0007428102616151912	0.0007482130758346265	0.0007700810552745942	0.000774932551194374	0.0007996208519630892	0.0008038120065805027	0.0008632101451936824	0.0008657636263758022	0.07377222171455776	0.07174679997657049	-1.3587641036996723e-05	-0.000127017594909129	-1.3669825399957591e-05	-0.00012778585627520878
4.08432717499025	0.0006960112211484274	0.0007022193133466776	0.0007424984555159385	0.000747898877705331	0.0007697499442241063	0.0007745994374451984	0.000799268148696966	0.0008034578007555729	0.0008628086202818761	0.0008653619626997216	0.07375082467625285	0.07172600490582277	-1.3483687142287412e-05	-0.00012680531857328647	-1.3565241542421586e-05	-0.0001275722846945937
4.108937300839158	0.0006957314073035905	0.0007019366017511456	0.0007421871765293834	0.0007475852106237763	0.0007694193875682351	0.000774266881473588	0.0007989160304729962	0.000803104182639695	0.0008624077503555907	0.0008649609546837963	0.07372943138709492	0.07170521346625962	-1.3380445054380838e-05	-0.00012659260694777852	-1.3461373792468534e-05	-0.00012735827501214603
4.133695715076422	0.0006954520772639668	0.0007016543786238054	0.0007418764257635759	0.000747272075705912	0.0007690893864429061	0.0007739348844228074	0.0007985644984554539	0.0008027511534039037	0.0008620075366332173	0.0008645606035521279	0.07370804186242172	0.07168442567279727	-1.3277910229914786e-05	-0.00012637945982821308	-1.3358217579494125e-05	-0.00012714382702253002
4.15860331121418	0.0006951732320872061	0.000701372645031174	0.0007415662043271797	0.0007469594740683018	0.0007687599419845936	0.0007736034474366704	0.0007982135538090836	0.0008023987142197066	0.0008616079803334304	0.00086416091052911	0.07368665611746876	0.07166364154025202	-1.3176078151872286e-05	-0.00012616587699917914	-1.3255768359300008e-05	-0.00012692894050850279
4.183660988148428	0.0006948948728316921	0.0007010914020405082	0.0007412565133294976	0.0007466474068281556	0.0007684310553303465	0.0007732725716595751	0.0007978631976991303	0.0008020468662591232	0.0008612090826752201	0.0008637618768394687	0.07366527416737156	0.07164286108334461	-1.3074944329522636e-05	-0.00012595185823513488	-1.3154021614109404e-05	-0.00012671361524213554
4.208869650191461	0.0006946170005565658	0.0007008106507198214	0.0007409473538804973	0.0007463358751033489	0.0007681027276178165	0.0007729422582365245	0.0007975134312913661	0.0008016956106947034	0.0008608108448779229	0.0008633635037082853	0.07364389602716565	0.07162208431669692	-1.2974504298291292e-05	-0.0001257374032998526	-1.305297285256711e-05	-0.00012649785098595157
4.2342302071045115	0.0006943396163217508	0.0007005303921379125	0.0007406387270908383	0.0007460248800124527	0.0007677749599852852	0.0007726125083131561	0.0007971642557521218	0.0008013449486995623	0.0008604132681612552	0.0008629657923610337	0.07362252171178753	0.07160131125483564	-1.2874753619603746e-05	-0.00012552251194647424	-1.2952617609406428e-05	-0.00012628164749123316
4.259743574130585	0.000694062721187976	0.0007002506273643889	0.000740330634071897	0.0007457144226747599	0.000767447753571692	0.0007722833230357706	0.0007968156722483124	0.0008009948814474075	0.000860016353745344	0.0008625687440236108	0.07360115123607416	0.07158054191219045	-1.2775687880739808e-05	-0.0001253071839171227	-1.2852951445343347e-05	-0.00012606500449779956
4.285410672027485	0.0006937863162168045	0.0006999713574696948	0.0007400230759357975	0.0007454045042103143	0.0007671211095166643	0.0007719547035513629	0.000796467681947473	0.0008006454101125727	0.0008596201028507636	0.0008621723599223735	0.07357978461476475	0.0715597763030961	-1.2677302694779832e-05	-0.00012509141894392894	-1.2753969947109506e-05	-0.00012584792173600534
4.311232427101037	0.0006935104024706506	0.0006996925835251283	0.0007397160537954307	0.0007450951257399306	0.0007667950289605395	0.0007716266510076412	0.0007961202860177784	0.0008002965358700376	0.0008592245166985599	0.0008617766412841615	0.07355842186250043	0.07153901444179171	-1.2579593700474609e-05	-0.00012487521674836577	-1.265566872723188e-05	-0.00012563039892529715
4.337209771238533	0.000693234981012811	0.0006994143066028738	0.0007394095687644876	0.0007447862883852283	0.0007664695130443979	0.000771299166553064	0.0007957734856280802	0.0007999482598954675	0.0008588295965102911	0.0008613815893363393	0.07353706299382554	0.07151825634242294	-1.2482556562023323e-05	-0.00012465857704091476	-1.2558043423831558e-05	-0.00012541243577396388
4.363343641942354	0.000692960052907484	0.0006991365277760209	0.0007391036219574809	0.0007444779932686533	0.0007661445629100876	0.0007709722513368617	0.0007954272819479307	0.0007996005833652349	0.000858435343508053	0.0008609872053068219	0.07351570802318647	0.0714975020190407	-1.2386186969068347e-05	-0.00012444149952192674	-1.2461089700634143e-05	-0.00012519403198002488
4.389634982363801	0.0006926856192197978	0.0006988592481185924	0.0007387982144897745	0.0007441702415135068	0.0007658201797002531	0.0007706459065090684	0.0007950816761476157	0.0007992535074564525	0.0008580417589145161	0.0008605934904241109	0.0734943569649351	0.07147675148560266	-1.2290480636540854e-05	-0.00012422398388114986	-1.236480324679455e-05	-0.00012497518723109113
4.416084741337141	0.0006924116810158307	0.0006985824687055658	0.0007384933474776058	0.0007438630342439696	0.0007654963645583608	0.0007703201332205446	0.0007947366693981782	0.0007989070333469986	0.0008576488439529521	0.0008602004459173218	0.07347300983332675	0.07145600475597301	-1.2195433304464792e-05	-0.0001240060297973966	-1.2269179776723538e-05	-0.0001247559012036159
4.442693873413836	0.0006921382393626408	0.0006983061906129019	0.0007381890220381186	0.000743556372585133	0.000765173118628731	0.0007699949326230129	0.000794392262871455	0.0007985611622155533	0.000857256599847274	0.0008598080730162238	0.07345166664252181	0.07143526184392497	-1.2101040737916985e-05	-0.00012378763693923767	-1.2174215030032187e-05	-0.00012453617356378288
4.469463338897009	0.000691865295328283	0.0006980304149175634	0.0007378852392893814	0.0007432502576630186	0.0007648504430565599	0.0007696703058690756	0.0007940484577400964	0.0007982158952416171	0.0008568650278220584	0.000859416372951262	0.07343032740658528	0.07141452276313795	-1.2007298726909171e-05	-0.0001235688049648631	-1.2079904771412214e-05	-0.0001243160039672564
4.49639410387609	0.0006915928499818408	0.0006977551426975462	0.00073758200035042	0.0007429446906046114	0.0007645283389879514	0.0007693462541122515	0.0007937052551776033	0.00079787123360555	0.0008564741291025856	0.0008590253469535984	0.07340899213948936	0.07139378752720162	-1.1914203086165961e-05	-0.00012334953352113875	-1.1986244790400044e-05	-0.00012409539205832099
4.523487140261684	0.0006913209043934466	0.0006974803750318998	0.0007372793063412425	0.000742639672537884	0.0007642068075699441	0.0007690227785069996	0.0007933626563583531	0.0007975271784885956	0.0008560839049148693	0.0008586349962551404	0.07338766085511166	0.07137305614961309	-1.1821749655128305e-05	-0.0001231298222451327	-1.1893230901423649e-05	-0.00012387433747154675
4.550743425820648	0.0006910494596343056	0.000697206113000752	0.0007369771583828628	0.0007423352045918208	0.0007638858499505358	0.0007686998802087455	0.0007930206624576262	0.0007971837310729097	0.0008556943564856854	0.0008582453220885707	0.07336633356723699	0.07135232864378022	-1.1729934297771347e-05	-0.00012290967076314385	-1.1800858943583972e-05	-0.00012365283983059583
4.578163944211368	0.0006907785167767217	0.0006969323576853344	0.0007366755575973299	0.000742031287896447	0.000763565467278715	0.0007683775603739115	0.000792679274651638	0.0007968408925415912	0.0008553054850426082	0.0008578563256873824	0.07334501028955756	0.07133160502302088	-1.1638752902460442e-05	-0.00012268907869075751	-1.1709124780509214e-05	-0.00012343089874827795
4.605749685019276	0.0006905080768941215	0.0006966591101680069	0.0007363745051077525	0.0007417279235828551	0.0007632456607044854	0.000768055820159944	0.0007923384941175667	0.0007964986640787104	0.0008549172918140391	0.0008574680082859097	0.07332369103567349	0.07131088530056257	-1.154820138191126e-05	-0.00012246804563345592	-1.16180243003184e-05	-0.00012320851382721654
4.633501643792551	0.0006902381410610769	0.0006963863715322804	0.0007360740020383254	0.0007414251127832287	0.000762926431378894	0.0007677346607253384	0.0007919983220335811	0.000796157046869336	0.00085452977802924	0.0008570803711193592	0.07330237581909374	0.0712901694895445	-1.1458275672962537e-05	-0.00012224657118564686	-1.1527553415418418e-05	-0.00012298568465907156
4.6614208220780515	0.0006899687103533328	0.0006961141428628459	0.0007357740495143583	0.0007411228566308742	0.0007626077804540612	0.0007674140832296723	0.0007916587595788729	0.0007958160420995701	0.0008541429449183663	0.0008566934154238448	0.07328106465323557	0.07126945760301784	-1.1368971736492803e-05	-0.00012202465493102443	-1.1437708062377386e-05	-0.0001227624108245673
4.689508227457455	0.0006896997858478292	0.0006958424252455941	0.0007354746486622993	0.0007408211562602425	0.0007622897090832057	0.0007670940888336283	0.0007913198079336817	0.0007954756509565702	0.0008537567937124979	0.0008563071424364163	0.07325975755142565	0.07124874965394437	-1.128028555738049e-05	-0.00012180229644342955	-1.134848420192465e-05	-0.00012253869189449151
4.717764873583629	0.0006894313686227249	0.0006955712197676427	0.0007351758006097618	0.0007405200128069576	0.0007619722184206721	0.0007667746786990241	0.0007909814682793264	0.0007951358746285826	0.0008533713256436694	0.0008559215533950933	0.07323845452690146	0.07122804565519956	-1.1192213144311375e-05	-0.00012157949528596168	-1.12598778187218e-05	-0.0001223145274288906
4.746191780217212	0.000689163459757423	0.000695300527517359	0.0007348775064855508	0.0007402194274078418	0.0007616553096219587	0.0007664558539888376	0.0007906437417982314	0.0007947967143049686	0.0008529865419449031	0.0008555366495388947	0.07321715559280977	0.07120734561957127	-1.1104750529629392e-05	-0.00012135625101078462	-1.117188492125512e-05	-0.00012208991697695848
4.774789973263409	0.0006888960603325958	0.0006950303495843877	0.0007345797674196905	0.0007399194012009447	0.0007613389838437469	0.000766137615867239	0.0007903066296739591	0.0007944581711762369	0.0008526024438502436	0.0008551524321078748	0.07319586076220903	0.07118664955976137	-1.1017893769262044e-05	-0.00012113256315957055	-1.1084501541703748e-05	-0.00012186486007709219
4.803560484809025	0.0006886291714302082	0.0006947606870596724	0.0007342825845434498	0.0007396199353255676	0.0007610232422439262	0.000765819965499615	0.0007899701330912365	0.0007941202464340698	0.0008522190325947855	0.0008547689023431519	0.07317457004806883	0.07116595748838518	-1.0931638942649272e-05	-0.0001209084312640829	-1.0997723735937937e-05	-0.00012163935625786326
4.832504353159697	0.0006883627941335407	0.0006944915410354805	0.000733985958989367	0.0007393210309222893	0.0007607080859816218	0.0007655029040525953	0.0007896342532359825	0.0007937829412713514	0.0008518363094147056	0.0008543860614869393	0.07315328346327048	0.07114526941797229	-1.0845982152521416e-05	-0.00012068385484478861	-1.091154758320681e-05	-0.00012141340503621367
4.861622622877388	0.0006880969295272181	0.0006942229126054309	0.0007336898918912798	0.0007390226891329971	0.0007603935162172253	0.0007651864326940874	0.0007892989912953416	0.000793446256882202	0.0008514542755472991	0.0008540039107825829	0.07313200102060795	0.07112458536096761	-1.0760919524843704e-05	-0.00012045883341174624	-1.0825969186185197e-05	-0.00012118700591917664
4.890916344818065	0.0006878315786972288	0.0006939548028645129	0.0007333943843843478	0.0007387249111009059	0.0007600795341124178	0.0007648705525932933	0.0007889643484577075	0.0007931101944619986	0.0008510729322310067	0.000853622451474584	0.07311072273278815	0.07110390532973107	-1.0676447208726042e-05	-0.0001202333664651889	-1.07409846708071e-05	-0.00012096015840337704
4.9203865761696335	0.0006875667427309516	0.0006936872129091168	0.0007330994376050802	0.000738427697970592	0.0007597661408301995	0.0007645552649207473	0.0007886303259127544	0.0007927747552074116	0.0008506922807054465	0.00085324168480864	0.07308944861243141	0.07108322933653874	-1.0592561376216586e-05	-0.00012000745349377562	-1.0656590186045381e-05	-0.00012073286197361588
4.950034380490085	0.0006873024227171817	0.0006934201438370559	0.0007328050526913644	0.0007381310508880166	0.0007594533375349191	0.0007642405708483393	0.0007882969248514667	0.0007924399403164308	0.0008503123222114504	0.000852861612031672	0.07306817867207131	0.07106255739358222	-1.0509258222223677e-05	-0.00011978109397578485	-1.0572781903944728e-05	-0.00012050511610509074
4.979860827745887	0.0006870386197461528	0.0006931535967475908	0.0007325112307824904	0.0007378349710005521	0.0007591411253922996	0.0007639264715493424	0.0007879641464661673	0.0007921057509883943	0.0008499330579910923	0.0008524822343918573	0.07304691292415572	0.07104188951297097	-1.0426533964482884e-05	-0.00011955428737958629	-1.0489556019475932e-05	-0.00012027692026242431
5.009866994350591	0.0006867753349095605	0.000692887572741453	0.0007322179730191745	0.0007375394594570075	0.0007588295055694632	0.0007636129681984397	0.0007876319919505436	0.0007917721884240154	0.0008495544892877175	0.0008521035531386587	0.07302565138104862	0.07102122570673053	-1.0344384843347099e-05	-0.00011932703316280824	-1.0406908750339866e-05	-0.00012004827389927586
5.040053963203681	0.0006865125693005902	0.0006926220729208728	0.0007319252805435912	0.000737244517407658	0.0007585184792349634	0.0007633000619717552	0.0007873004624996805	0.0007914392538254159	0.0008491766173459804	0.0008517255695228611	0.07300439405502726	0.07100056598680489	-1.0262807121652964e-05	-0.00011909933077197676	-1.0324836336896362e-05	-0.0001198191764587575
5.070422823729659	0.0006862503240139388	0.0006923570983896013	0.000731633154499395	0.0007369501460042695	0.0007582080475588102	0.0007629877540468781	0.0007869695593100868	0.0007911069483961522	0.0008487994434118721	0.0008513482847966004	0.07298314095828647	0.07097991036505576	-1.018179708465669e-05	-0.00011887117964323735	-1.0243335042027166e-05	-0.00011958962737299017
5.100974671917351	0.0006859886001458419	0.0006920926502529373	0.0007313415960317512	0.000736656346400127	0.0007578982117124992	0.0007626760456028954	0.0007866392835797268	0.0007907752733412466	0.0008484229687327546	0.0008509717002133974	0.07296189210293602	0.07095925885326394	-1.0101351039957726e-05	-0.00011864257920274346	-1.0162401151102979e-05	-0.00011935962606415829
5.131710610359471	0.0006857273987940929	0.0006918287296177476	0.0007310506062873557	0.0007363631197500568	0.0007575889728690351	0.0007623649378204112	0.0007863096365080427	0.0007904442298672107	0.0008480471945573883	0.0008505958170281836	0.07294064750100265	0.07093861146312798	-1.002146531728712e-05	-0.0001184135288655741	-1.0082030971764883e-05	-0.00011912917194351058
5.1626317482924104	0.0006854667210580745	0.0006915653375924982	0.0007307601864144687	0.0007360704672104595	0.0007572803322029653	0.0007620544318815848	0.0007859806192959918	0.0007901138191820831	0.0008476721221359699	0.0008502206364973427	0.07291940716443032	0.07091796820626774	-9.942136268439872e-06	-0.00011818402803612238	-1.0002220833841072e-05	-0.00011889826441130458
5.193739201636265	0.0006852065680387776	0.0006913024752872734	0.0007304703375629361	0.0007357783899393314	0.0007569722908904024	0.0007617445289701498	0.0007856522331460698	0.0007897840424954508	0.0008472977527201586	0.0008498461598787339	0.07289817110508093	0.07089732909422139	-9.863360267165638e-06	-0.0001179540761083453	-9.922967089265322e-06	-0.0001186669028576115
5.225034093035115	0.0006849469408388306	0.0006910401438138049	0.0007301810608842198	0.0007354868890962948	0.0007566648501090561	0.0007614352302714478	0.000785324479262343	0.0007894549010184832	0.0008469240875631136	0.0008494723884317296	0.072876939334734	0.07087669413844841	-9.785133709097615e-06	-0.00011772367246609683	-9.844266111953826e-06	-0.0001184350866619277
5.256517551897525	0.0006846878405625171	0.0006907783442854904	0.000729892357531418	0.0007351959658426193	0.0007563580110382542	0.0007611265369724501	0.0007849973588504715	0.0007891263959639557	0.0008465511279195172	0.00084909932341724	0.07285571186508727	0.07085606335032883	-9.707453011547837e-06	-0.00011749281648218424	-9.766114297631717e-06	-0.00011820281519278608
5.288190714437326	0.0006844292683158084	0.0006905170778174274	0.0007296042286592994	0.0007349056213412571	0.0007560517748589789	0.0007608184502617939	0.0007846708731177463	0.0007887985285462863	0.0008461788750456159	0.0008487269660977559	0.07283448870775826	0.07083543674116335	-9.630314613410032e-06	-0.00011726150751845132	-9.68850806374287e-06	-0.00011797008780753404
5.320054723714605	0.0006841712252063833	0.0006902563455264308	0.000729316675424325	0.0007346158567568621	0.0007557461427538881	0.0007605109713298034	0.0007843450232731125	0.0007884712999815598	0.0008458073301992481	0.0008483553177373711	0.07281326987428327	0.07081481432217597	-9.553714975140543e-06	-0.00011702974492702745	-9.611443849477652e-06	-0.00011773690385449842
5.352110729676963	0.0006839137123436526	0.0006899961485310577	0.0007290296989846742	0.0007343266732558169	0.0007554411159073444	0.0007602041013685162	0.0007840198105271984	0.0007881447114875532	0.0008454364946398728	0.0008479843796018147	0.07279205537611844	0.07079419610451103	-9.477650578536279e-06	-0.00011679752804871768	-9.534918115420773e-06	-0.0001175032626697936
5.384359889201005	0.0006836567308387873	0.0006897364879516388	0.0007287433005002754	0.0007340380720062666	0.0007551366955054454	0.0007598978415717207	0.000783695236092349	0.0007878187642837752	0.0008450663696286085	0.0008476141529584908	0.07277084522464092	0.0707735820992362	-9.402117926682677e-06	-0.00011656485621400203	-9.458927343589454e-06	-0.0001172691635794032
5.41680336613411	0.000683400281804738	0.0006894773649102952	0.0007284574811328265	0.0007337500541781363	0.0007548328827360472	0.0007595921931349718	0.0007833713011826476	0.0007874934595914846	0.000844696956428257	0.0008472446390765005	0.07274963943114753	0.07075297231734268	-9.3271135438288e-06	-0.0001163317287428689	-9.383468037317197e-06	-0.0001170346058988192
5.44944233133642	0.0006831443663562646	0.0006892187805309696	0.0007281722420458273	0.0007334626209431651	0.0007545296787887958	0.0007592871572556292	0.0007830480070139523	0.0007871687986337266	0.0008443282563033419	0.0008468758392266815	0.07272843800685745	0.07073236676974409	-9.252633975293661e-06	-0.0001160981449446763	-9.308536721090721e-06	-0.00011679958893248688
5.482277962723094	0.0006828889856099567	0.0006889607359394465	0.0007278875844046015	0.0007331757734749279	0.0007542270848551508	0.0007589827351328773	0.0007827253548039185	0.0007868447826353579	0.0008439602705201351	0.000846507754681634	0.07270724096291051	0.07071176546727907	-9.178675787291021e-06	-0.00011586410411795756	-9.234129940458025e-06	-0.00011656411197441541
5.515311445306831	0.0006826341406842625	0.0006887032322633818	0.0007276035093763274	0.0007328895129488669	0.0007539251021284189	0.0007586789279677598	0.0007824033457720337	0.0007865214128230787	0.000843593000346693	0.0008461403867157586	0.0726860483103692	0.07069116842070888	-9.105235566886014e-06	-0.00011562960555053237	-9.16024426195032e-06	-0.0001163281743080391
5.548543971240616	0.0006823798326995099	0.0006884462706323214	0.0007273200181300609	0.0007326038405423114	0.0007536237318037755	0.0007583757369631999	0.0007820819811396417	0.0007861986904254571	0.0008432264470528856	0.0008457737366052802	0.07266486006021823	0.07067057564072153	-9.032309921901474e-06	-0.0001153946485202284	-9.086876272922442e-06	-0.00011609177520593983
5.581976739860765	0.0006821260627779324	0.0006881898521777335	0.0007270371118367631	0.0007323187574345131	0.0007533229750782956	0.0007580731633240373	0.0007817612621299735	0.0007858766166729654	0.0008428606119104275	0.0008454078056282887	0.07264367622336586	0.07064998713792886	-8.959895480711508e-06	-0.00011515923229349356	-9.014022581436618e-06	-0.00011585491392956948
5.615610957730194	0.000681872832043695	0.0006879339780330285	0.0007267547916693288	0.0007320342648066672	0.0007530228331509822	0.0007577712082570487	0.0007814411899681777	0.000785555192798003	0.0008424954961929132	0.0008450425950647649	0.07262249681064352	0.07062940292286829	-8.887988892215468e-06	-0.00011492335612647842	-8.941679816239917e-06	-0.00011561758973055447
5.649447838681973	0.0006816201416229179	0.0006876786493335853	0.0007264730588026107	0.0007317503638419402	0.0007527233072227922	0.0007574698729709788	0.0007811217658813465	0.0007852344200349284	0.0008421311011758456	0.0008446781061966136	0.07260132183280561	0.07060882300600406	-8.816586825716524e-06	-0.00011468701926461988	-8.869844626547413e-06	-0.00011537980184914143
5.6834886038631165	0.0006813679926437012	0.0006874238672167766	0.0007261919144134482	0.0007314670557254974	0.0007524243984966652	0.0007571691586765687	0.0007808029910985478	0.0007849142996200873	0.0008417674281366691	0.0008443143403076962	0.07258015130053175	0.07058824739772619	-8.745685970789827e-06	-0.00011445022094278001	-8.798513681971057e-06	-0.00011514154951472455
5.717734481778674	0.00068111638623615	0.0006871696328219957	0.0007259113596806918	0.0007311843416445324	0.0007521261081775508	0.0007568690665865841	0.0007804848668508519	0.0007845948327918449	0.000841404478354802	0.0008439512986838644	0.07255898522442618	0.0705676761083517	-8.675283037185358e-06	-0.0001142129603851072	-8.727683672465902e-06	-0.00011490283194665052
5.75218670833605	0.0006808653235324003	0.0006869159472906773	0.0007256313957852321	0.0007309022227882878	0.0007518284374724372	0.0007565695979158396	0.0007801673943713623	0.000784276020790609	0.0008410422531116674	0.0008435889826129872	0.07253782361501795	0.07054710914812429	-8.605374754713443e-06	-0.00011397523680475863	-8.657351308149694e-06	-0.00011466364835310827
5.786846526889619	0.000680614805666642	0.0006866628117663265	0.0007253520239100254	0.0007306207003480877	0.0007515313875903797	0.0007562707538812325	0.0007798505748952442	0.0007839578648588655	0.0008406807536907257	0.0008432273933849873	0.07251666648276181	0.07052654652721646	-8.53595787318924e-06	-0.00011373704940509377	-8.587513319226539e-06	-0.00011442399793171187
5.821715188285586	0.000680364833775143	0.0006864102273945403	0.0007250732452401183	0.0007303397755173604	0.0007512349597425232	0.0007559725357017642	0.0007795344096597506	0.0007836403662412019	0.0008403199813775035	0.000842866532291869	0.07249551383803841	0.07050598825572803	-8.467029162228037e-06	-0.00011349839737773149	-8.518166455870682e-06	-0.00011418387986908418
5.856793950907131	0.0006801154089962801	0.0006861581953230392	0.0007247950609626807	0.0007300594494916717	0.0007509391551421408	0.0007556749445985761	0.0007792188999042588	0.000783323526184344	0.0008399599374596326	0.0008425064006277569	0.07247436569115441	0.07048543434368708	-8.398585411184545e-06	-0.00011325927990377127	-8.449307488080787e-06	-0.00011394329334074582
5.892084080719833	0.0006798665324705565	0.0006859067167016855	0.0007245174722670265	0.0007297797234687455	0.0007506439750046512	0.0007553779817949721	0.0007789040468702928	0.0007830073459371786	0.0008396006232268744	0.0008421469996889207	0.07245322205234413	0.07046488480105101	-8.330623429147685e-06	-0.00011301969615479246	-8.38093320569902e-06	-0.00011370223751253072
5.927586851317345	0.000679618205340629	0.00068565579268251	0.0007242404803446408	0.0007295005986484912	0.0007503494205476497	0.000755081648516446	0.0007785898518015528	0.0007826918267507832	0.0008392420399711536	0.0008417883307738088	0.07243208293176873	0.07044433963770672	-8.263140044649162e-06	-0.00011277964529021745	-8.313040418168188e-06	-0.00011346071153864323
5.963303543967366	0.0006793704287513375	0.0006854054244197415	0.0007239640863892122	0.0007292220762330371	0.0007500554929909412	0.0007547859459907149	0.0007782763159439497	0.0007823769698784612	0.0008388841889865944	0.0008414303951830844	0.07241094833951628	0.07042379886347004	-8.196132105666928e-06	-0.00011253912645897701	-8.245625954465818e-06	-0.00011321871456243526
5.999235447657878	0.000679123203849724	0.000685155613069827	0.0007236882915966535	0.00072894415742675	0.0007497621935565615	0.0007544908754477426	0.0007779634405456291	0.0007820627765757643	0.0008385270715695475	0.0008410731942196525	0.07238981828560428	0.07040326248808755	-8.129596479508963e-06	-0.00011229813879976014	-8.178686663019158e-06	-0.0001129762457166561
6.035383859143656	0.0006788765317850625	0.000684906359791461	0.000723413097165134	0.0007286668434362682	0.0007494695234688104	0.0007541964381197719	0.0007776512268570044	0.0007817492481005278	0.0008381706890186259	0.0008407167291886969	0.07236869277997737	0.07038273052123561	-8.063530052742143e-06	-0.00011205668144034786	-8.112219411632315e-06	-0.00011273330412348015
6.071750082993084	0.000678630413708879	0.0006846576657456066	0.0007231385042950999	0.0007283901354705228	0.0007491774839542747	0.0007539026352413466	0.0007773396761307808	0.0007814363857128939	0.0008378150426347315	0.0008403610013977052	0.07234757183250974	0.07036220297252227	-7.997929731036121e-06	-0.00011181475349800185	-8.046221087321462e-06	-0.00011248988889439593
6.108335431635222	0.000678384850774981	0.0006844095320955239	0.0007228645141893073	0.0007281140347407696	0.0007488860762418602	0.000753609468049346	0.0007770287896219895	0.0007811241906753457	0.0008374601337210919	0.0008400060121565072	0.07232645545300444	0.07034167985148652	-7.932792439022812e-06	-0.00011157235407846522	-7.980688596181257e-06	-0.00011224599912906807
6.145141225407182	0.0006781398441394821	0.000684161960006796	0.0007225911280528472	0.0007278385424606159	0.0007485953015628201	0.0007533169377830117	0.000776718568588017	0.0007808126642527368	0.0008371059635832926	0.0008396517627773058	0.07230534365119522	0.07032116116759843	-7.868115120282515e-06	-0.00011132948227712824	-7.91561886337791e-06	-0.00011200163391722473
6.182168792601758	0.000677895394960825	0.0006839149506473521	0.0007223183470931717	0.0007275636598460447	0.0007483051611507801	0.000753025045683973	0.0007764090142886306	0.0007805018077123178	0.0008367525335293057	0.0008392982545747065	0.07228423643674418	0.07030064693026152	-7.803894737225953e-06	-0.00011108613717886184	-7.851008832996526e-06	-0.0001117567923374363
6.2194194695153895	0.000677651504399809	0.0006836685051874946	0.0007220461725201219	0.0007272893881154459	0.0007480156562417688	0.0007527337929962793	0.0007761001279860119	0.0007801916223237684	0.0008363998448695243	0.0008389454888657528	0.0722631338192459	0.07028013714881005	-7.740128270927737e-06	-0.0001108423178574347	-7.786855467921405e-06	-0.0001115114734574485
6.256894600496366	0.0006774081736196135	0.0006834226247999231	0.0007217746055459544	0.0007270157284896394	0.000747726788074245	0.0007524431809664245	0.0007757919109447822	0.000779882109359225	0.0008360478989167935	0.0008385934669699547	0.07224203580822386	0.07025963183251255	-7.676812721072596e-06	-0.0001105980233756243	-7.723155749763191e-06	-0.00011126567633407136
6.294595537993358	0.0006771654037858254	0.0006831773106597625	0.0007215036473853703	0.0007267426821919069	0.0007474385578891276	0.0007521532108433793	0.000775484364432037	0.0007795732700933127	0.0008356966969864437	0.0008382421902093256	0.07222094241313404	0.0702391309905699	-7.613945105879039e-06	-0.0001103532527859663	-7.65990667873917e-06	-0.000111019400013318
6.332523642604218	0.0006769231960664612	0.0006829325639445849	0.0007212332992555382	0.0007264702504480143	0.0007471509669298192	0.0007518638838786158	0.0007751774897173689	0.0007792651058031708	0.0008353462403963203	0.000837891659908408	0.0721998536433639	0.07021863463211638	-7.551522461924157e-06	-0.00011010800512947783	-7.597105273567453e-06	-0.00011077264352998828
6.370680283125076	0.0006766815516319975	0.0006826883858344397	0.0007209635623761278	0.0007261984344862454	0.0007468640164422427	0.0007515752013261407	0.000774871288072905	0.0007789576177684893	0.0008349965304668205	0.0008375418773943141	0.07217876950823231	0.07019814276622119	-7.489541844084638e-06	-0.0001098622794366011	-7.53474857139759e-06	-0.00011052540590858473
6.40906683659976	0.0006764404716553901	0.0006824447775118743	0.0007206944379693297	0.000725927235537422	0.00074657770767486	0.0007512871644425169	0.0007745657607733284	0.0007786508072715301	0.0008346475685209192	0.0008371928439967498	0.07215769001699163	0.07017765540188738	-7.42800032546391e-06	-0.00010961607472700918	-7.472833627656175e-06	-0.00011027768616184153
6.447684688369473	0.0006761999573121064	0.0006822017401619662	0.0007204259272598907	0.0007256566548349395	0.0007462920418787091	0.000750999774486902	0.0007742609090959155	0.0007783446755971657	0.0008342993558842083	0.0008368445610480544	0.0721366151788261	0.07015717254805263	-7.366894997246423e-06	-0.00010936939000932844	-7.4113575159774625e-06	-0.00011002948329191797
6.486535232122802	0.0006759600097801437	0.0006819592749723408	0.0007201580314751331	0.000725386693614786	0.0007460070203074249	0.0007507130327210658	0.000773956734320558	0.0007780392240329	0.0008339518938849218	0.0008364970298832253	0.07211554500285378	0.07013669421358974	-7.306222968635201e-06	-0.00010912222428177687	-7.350317328161729e-06	-0.00010978079629070381
6.525619869945995	0.0006757206302400598	0.000681717383133203	0.0007198907518449875	0.0007251173531155757	0.0007457226442172728	0.0007504269404094263	0.0007736532377297981	0.0007777344538689041	0.0008336051838539722	0.0008361502518399566	0.0720944794981262	0.07011622040730711	-7.245981366688775e-06	-0.00010887457653072086	-7.289710173932415e-06	-0.00010953162413787632
6.564940012373588	0.0006754818198749984	0.0006814760658373628	0.0007196240896020196	0.0007248486345785758	0.0007454389148671768	0.0007501414988190774	0.0007733504206088568	0.0007774303663980459	0.0008332592271249842	0.0008358042282586697	0.07207341867362832	0.07009575113794891	-7.186167336279553e-06	-0.00010862644573209068	-7.229533180944797e-06	-0.00010928196580259342
6.604497078439295	0.0006752435798707125	0.0006812353242802582	0.0007193580459814561	0.0007245805392477328	0.0007451558335187456	0.0007498567092198156	0.0007730482842456632	0.0007771269629159174	0.0008329140250343238	0.0008354589604825446	0.07205236253828029	0.07007528641419541	-7.126778040007081e-06	-0.00010837783085110297	-7.16978349468711e-06	-0.00010903182024329938
6.644292495727218	0.000675005911415591	0.0006809951596599838	0.0007190926222212124	0.0007243130683696999	0.0007448734014363031	0.00074957257288417	0.0007727468299308837	0.0007768242447208661	0.0008325695789211319	0.0008351144498575533	0.07203131110093673	0.07005482624466403	-7.067810658090493e-06	-0.00010812873084228847	-7.110458278376461e-06	-0.0001087811864078081
6.684327700423376	0.0006747688157006822	0.0006807555731773117	0.0007188278195619181	0.0007240462231938629	0.000744591619886913	0.0007492890910874273	0.0007724460589579493	0.0007765222131140214	0.0008322258901273528	0.0008347706977324886	0.07201026437038681	0.07003437063790854	-7.009262388182891e-06	-0.00010787914464815973	-7.051554712759339e-06	-0.00010853006323160996
6.724604137367524	0.0006745322939197272	0.0006805165660357282	0.000718563639246953	0.0007237800049723767	0.0007443104901404172	0.0007490062651076714	0.0007721459726230956	0.0007762208693993341	0.0008318829599977786	0.0008344277054590071	0.07198922235535613	0.07001391960241998	-6.951130445380024e-06	-0.00010762907120065446	-6.993069996132431e-06	-0.00010827844963962052
6.76512326010531	0.0006742963472691754	0.0006802781394414472	0.0007183000825224629	0.0007235144149601814	0.0007440300134694525	0.0007487240962257981	0.0007718465722253787	0.0007759202148835946	0.0008315407898800663	0.000834085474391648	0.07196818506450517	0.06999347314662724	-6.893412062121407e-06	-0.00010737850942132976	-6.935001344254149e-06	-0.0001080263445465135
6.805886530940724	0.0006740609769482185	0.0006800402946034454	0.0007180371506373964	0.0007232494544150383	0.0007437501911494879	0.0007484425857255551	0.000771547859066716	0.0007756202508764715	0.0008311993811247813	0.0008337440058878763	0.07194715250643131	0.06997303127889751	-6.8361044880185795e-06	-0.00010712745822002989	-6.877345990146874e-06	-0.00010777374685505547
6.846895420988873	0.000673826184158811	0.0006798030327334834	0.0007177748448435276	0.0007229851245975536	0.0007434710244588491	0.0007481617348935637	0.0007712498344519107	0.0007753209786905374	0.0008308587350854249	0.0008334033013081097	0.0719261246896689	0.0699525940075367	-6.779204989837764e-06	-0.00010687591649605199	-6.820101184069199e-06	-0.00010752065545702183
6.888151410229076	0.0006735919701056993	0.000679566355046135	0.0007175131663954857	0.0007227214267712094	0.0007431925146787482	0.0007478815450193537	0.000770952499688682	0.0007750223996413004	0.0008305188531184678	0.000833063362015754	0.07190510162268779	0.06993216134078772	-6.722710851338534e-06	-0.00010662388313720239	-6.763264193410112e-06	-0.00010726706923319673
6.92965598755826	0.0006733583359964469	0.0006793302627588101	0.0007172521165507833	0.0007224583622023881	0.0007429146630933143	0.0007476020173953866	0.0007706558560876983	0.0007747245150472338	0.0008301797365833841	0.0008327241893772328	0.07188408331389634	0.06991173328683446	-6.666619373200955e-06	-0.0001063713570202407	-6.706832302598789e-06	-0.00010701298705348417
6.971410650844719	0.0006731252830414611	0.0006790947570917851	0.0007169916965698437	0.0007221959321604048	0.000742637470989621	0.0007473231533170894	0.0007703599049626058	0.0007744273262298082	0.000829841386842684	0.0008323857847620258	0.07186306977164088	0.06989130985379981	-6.610927872977013e-06	-0.00010611833701110185	-6.650802812945e-06	-0.00010675840777557566
7.01341690698215	0.0006728928124540165	0.000678859839268227	0.0007167319077160273	0.0007219341379175325	0.0007423609396577142	0.0007470449540828839	0.0007700646476300556	0.0007741308345135202	0.0008295038052619426	0.0008320481495426963	0.07184206100420476	0.06987089104974605	-6.555633684943163e-06	-0.00010586482196467406	-6.595173042666866e-06	-0.00010650333024719849
7.055676271944047	0.0006726609254502841	0.000678625510514218	0.0007164727512556615	0.0007216729807490296	0.000742085070390643	0.0007467674209942094	0.0007697700854097378	0.0007738350412259207	0.0008291669932098374	0.0008317112850949252	0.07182105701981023	0.06985047688267532	-6.500734160003185e-06	-0.00010561081072443801	-6.539940326696567e-06	-0.00010624775330453362
7.098190270838397	0.0006724296232493561	0.0006783917720587858	0.0007162142284580687	0.0007214124619331711	0.0007418098644844882	0.0007464905553555608	0.0007694762196244112	0.0007735399476976506	0.0008288309520581797	0.0008313751927975462	0.07180005782661872	0.06983006736053157	-6.446226665629204e-06	-0.0001053563021227999	-6.48510201661269e-06	-0.00010599167577224344
7.1409604379627405	0.000672198907073272	0.0006781586251339262	0.0007159563405955922	0.000721152582751273	0.0007415353232383911	0.0007462143584745104	0.0007691830515999305	0.0007732455552624643	0.0008284956831819452	0.0008310398740325748	0.0717790634327298	0.0698096624911978	-6.39210858574199e-06	-0.00010510129498109144	-6.430655480558697e-06	-0.00010573509646397139
7.183988316859528	0.0006719687781470461	0.0006779260709746337	0.0007156990889436272	0.000720893344487725	0.0007412614479545828	0.0007459388316617432	0.000768890582665281	0.0007729518652572686	0.0008281611879593103	0.0008307053301852469	0.0717580738461834	0.06978926228250079	-6.338377320615554e-06	-0.00010484578810909806	-6.3765981031284336e-06	-0.00010547801418206437
7.227275460371831	0.0006717392376986937	0.0006776941108189233	0.0007154424747806481	0.0007206347484300143	0.0007409882399384154	0.000745663976231081	0.0007685988141526073	0.0007726588790221437	0.0008278274677716845	0.0008303715626440445	0.071737089074959	0.06976886674220546	-6.285030286825102e-06	-0.00010458978030591926	-6.322927285300206e-06	-0.00010522042771746176
7.270823430699384	0.000671510286959255	0.0006774627459078636	0.000715186499388234	0.0007203767958687598	0.0007407157004983859	0.0007453897934995176	0.0007683077473972413	0.0007723665979003841	0.0008274945240037394	0.0008300385728007376	0.07171610912697673	0.06974847587802117	-6.232064917139485e-06	-0.00010433327035969109	-6.269640444315355e-06	-0.00010496233584991743
7.31463379945495	0.0006712819271628233	0.0006772319774855953	0.0007149311640510993	0.0007201194880977322	0.0007404438309461702	0.0007451162847872417	0.0007680173837377335	0.0007720750232385186	0.0008271623580434448	0.0008297063620504076	0.07169513401009549	0.06972808969759886	-6.179478660363336e-06	-0.0001040762570463094	-6.2167350136435595e-06	-0.0001047037373484716
7.358708147721062	0.0006710541595465736	0.0006770018067993643	0.0007146764700571232	0.0007198628264138899	0.0007401726325966522	0.0007448434514176707	0.0007677277245158883	0.0007717841563863488	0.0008268309712821044	0.0008293749317914878	0.07167416373211773	0.06970770820853202	-6.127268981314521e-06	-0.00010381873913078987	-6.164208442795485e-06	-0.00010444463096984102
7.403048066107065	0.0006708269853507862	0.000676772235099547	0.0007144224186973764	0.0007196068121174056	0.0007399021067679524	0.0007445712947174808	0.000767438771076789	0.0007714939986969773	0.000826500365114384	0.0008290442834257945	0.07165319830078483	0.06968733141835626	-6.0754333607304645e-06	-0.00010356071536699041	-6.1120581972672755e-06	-0.00010418501545922387
7.447655154806527	0.0006706004058188755	0.0006765432636396773	0.0007141690112661503	0.000719351446511694	0.0007396322547814569	0.0007442998160166362	0.0007671505247688318	0.000771204551526839	0.0008261705409383494	0.0008287144183585602	0.07163223772378098	0.06966695933455136	-6.023969295207432e-06	-0.00010330218449813855	-6.060281758570041e-06	-0.00010392488955210388
7.49253102365499	0.0006703744221974114	0.0006763148936764686	0.0007139162490609806	0.0007190967309034373	0.0007393630779618441	0.0007440290166484121	0.0007668629869437502	0.0007709158162357274	0.000825841500155491	0.0008283853379984626	0.0716112820087319	0.06964659196454027	-5.972874296995834e-06	-0.00010304314525499958	-6.00887662394016e-06	-0.00010366425197103069
7.537677292188054	0.0006701490357361559	0.000676087126469851	0.0007136641333826863	0.000718842666602623	0.0007390945776371224	0.0007437588979494381	0.0007665761589566577	0.0007706277941868355	0.0008255132441707705	0.0008280570437576686	0.07159033116320583	0.06962622931569014	-5.922145893996755e-06	-0.00010278359635715328	-5.957840306342749e-06	-0.00010340310142700759
7.583095589699846	0.0006699242476880807	0.000675859963282989	0.0007134126655353887	0.0007185892549225637	0.0007388267551386522	0.0007434894612597155	0.0007662900421660665	0.000770340486746777	0.0008251857743926428	0.0008277295370518567	0.07156938519471262	0.06960587139531166	-5.871781629713385e-06	-0.00010252353651377111	-5.907170334471662e-06	-0.00010314143662107367
7.628787555301809	0.0006697000593093969	0.0006756334053823111	0.0007131618468265426	0.0007183364971799286	0.000738559611801177	0.0007432207079226515	0.0007660046379339244	0.0007700538952856206	0.0008248590922330929	0.000827402819300255	0.0715484441107067	0.069585518210661	-5.821779063046317e-06	-0.00010226296442147897	-5.856864252482344e-06	-0.00010287925624138938
7.674754837981857	0.0006694764718595861	0.0006754074540375418	0.0007129116785669694	0.0007180843946947769	0.0007382931489628582	0.000742952639285093	0.0007657199476256468	0.0007697680211769245	0.0008245331991076732	0.0008270768919256778	0.07152750791858427	0.06956516976893737	-5.772135768281408e-06	-0.00010200187876585609	-5.806919620038667e-06	-0.0001026165589650685
7.720999096663877	0.0006692534866014203	0.0006751821105217208	0.0007126621620708786	0.0007178329487905784	0.0007380273679652979	0.0007426852566973496	0.0007654359726101425	0.0007694828657977617	0.0008242080964355305	0.0008267517563545523	0.07150657662568588	0.06954482607728812	-5.722849335029062e-06	-0.00010174027822157372	-5.757334012170684e-06	-0.00010235334345803926
7.767522000267617	0.000669031104800994	0.0006749573761112365	0.0007124132986559027	0.0007175821607942508	0.0007377622701535731	0.0007424185615132295	0.0007651527142598497	0.0007691984305287555	0.0008238837856394442	0.0008264274140169584	0.07148565023929553	0.06952448714280282	-5.673917368038614e-06	-0.00010147816145106292	-5.708105019175749e-06	-0.00010208960837401748
7.814325227768903	0.0006688093277277508	0.000674733252085852	0.0007121650896431238	0.0007173320320361842	0.0007374978568762654	0.0007421525550900674	0.0007648701739507658	0.0007689147167541105	0.00082356026814586	0.0008261038663466611	0.07146472876664181	0.06950415297251948	-5.625337487198331e-06	-0.00010121552710568027	-5.6592302465803546e-06	-0.00010182535235578327
7.861410468260233	0.0006685881566545071	0.00067450973972873	0.0007119175363571005	0.0007170825638502703	0.0007372341294854889	0.0007418872387887532	0.0007645883530624756	0.0007686317258616403	0.0008232375453849185	0.0008257811147811404	0.07144381221489804	0.06948382357342082	-5.5771073274113805e-06	-0.00010095237382515276	-5.6107073150195655e-06	-0.00010156057403437613
7.908779421011744	0.0006683675928574849	0.0006742868403264623	0.0007116706401259022	0.0007168337575739328	0.0007369710893369231	0.0007416226139737648	0.0007643072529781882	0.0007683494592428028	0.0008229156187904967	0.0008254591607616292	0.07142290059118171	0.06946349895243681	-5.529224538514295e-06	-0.00010068870023768883	-5.562533860124265e-06	-0.00010129527202895616
7.956433795532517	0.0006681476376163336	0.000674064555169099	0.000711424402281132	0.0007165856145481585	0.0007367087377898397	0.0007413586820131976	0.0007640268750847621	0.000768067918292731	0.0008225944898002348	0.0008251380057331477	0.07140199390255636	0.06944317911644289	-5.481686785206719e-06	-0.00010042450496017263	-5.514707532488193e-06	-0.00010102944494724819
8.004375311632296	0.0006679282922141603	0.0006738428855501716	0.0007111788241579599	0.0007163381361175217	0.000736447076207136	0.0007410954442787939	0.0007637472207727409	0.0007677871044102621	0.0008222741598555736	0.0008248176511445329	0.07138109215603074	0.06942286407226349	-5.434491746932578e-06	-0.00010015978659735914	-5.4672259975577925e-06	-0.00010076309138529194
8.052605699483543	0.0006677095579375582	0.0006736218327667254	0.0007109339070951516	0.0007160913236302188	0.0007361861059553636	0.0007408329021459752	0.0007634682914363833	0.0007675070189979721	0.0008219546304017882	0.000824498098448478	0.07136019535855921	0.06940255382666874	-5.387637117816764e-06	-9.989454374281781e-05	-5.4200869355298595e-06	-0.00010049620992744202
8.101126699683881	0.0006674914360766308	0.0006734013981193441	0.0007106896524350959	0.0007158451784380949	0.0007359258284047586	0.0007405710569938706	0.0007631900884736944	0.0007672276634622054	0.0008216359028880219	0.0008241793491015621	0.07133930351704314	0.06938224838637701	-5.341120606597478e-06	-9.962877497843303e-05	-5.373288041309911e-06	-0.00010022879914647898
8.149940063318896	0.0006672739279250223	0.0006731815829121784	0.0007104460615238357	0.0007155997018966732	0.0007356662449292723	0.0007403099102053489	0.0007629126132864565	0.0007669490392131073	0.0008213179787673184	0.0008238614045642865	0.0713184166383289	0.06936194775805544	-5.294939936483986e-06	-9.936247887395999e-05	-5.3268270243569255e-06	-9.99608576029154e-05
8.199047552025359	0.0006670570347799452	0.0006729623884529761	0.0007102031357110989	0.0007153548953651879	0.000735407356906604	0.0007400494631670505	0.000762635867280265	0.0007666711476646572	0.0008210008594966606	0.0008235442663011107	0.07129753472921128	0.06934165194831818	-5.249092845133196e-06	-9.909565398774633e-05	-5.280701608664264e-06	-9.969238384571755e-05
8.248450938054788	0.0006668407579422068	0.0006727438160531073	0.0007099608763503246	0.0007151107602066105	0.0007351491657182271	0.0007397897172694152	0.0007623598518645546	0.0007663939902346987	0.0008206845465370001	0.0008232279357804836	0.07127665779643125	0.06932136096372908	-5.203577084569866e-06	-9.882829886703748e-05	-5.234909532678134e-06	-9.942337641266619e-05
8.298152004337403	0.0006666250987162353	0.0006725258670275915	0.0007097192847986926	0.0007148672977876787	0.0007348916727494215	0.0007395306739067134	0.0007620845684526319	0.0007661175683449696	0.0008203690413532914	0.0008229124144748768	0.07125578584667736	0.06930107481080049	-5.158390421049555e-06	-9.856041204658883e-05	-5.1894485491674885e-06	-9.915383382921861e-05
8.348152544546481	0.0006664100584101118	0.0006723085426951298	0.0007094783624171567	0.0007146245094789308	0.0007346348793893063	0.0007392723344770795	0.0007618100184617108	0.0007658418834211387	0.0008200543454145301	0.0008225977038608241	0.07123491888658603	0.06928079349599396	-5.113530634977964e-06	-9.829199204916539e-05	-5.144316425132953e-06	-9.888375460845311e-05
8.398454363163072	0.0006661956383355966	0.0006720918443781306	0.0007092381105704724	0.0007143823966547326	0.0007343787870308698	0.000739014700382542	0.0007615362033129429	0.0007655669368928352	0.0008197404601937854	0.0008222838054189524	0.07121405692274187	0.06926051702572031	-5.068995520903126e-06	-9.802303738634666e-05	-5.0995109418068216e-06	-9.861313725254006e-05
8.449059275541144	0.000665981839808155	0.0006718757734027363	0.0007089985306272253	0.0007141409606933066	0.0007341233970709974	0.0007387577730290513	0.0007612631244314468	0.00076529273019368	0.0008194273871682331	0.0008219707206340162	0.07119319996167751	0.0692402454063409	-5.024782887359282e-06	-9.775354655763846e-05	-5.055029894476121e-06	-9.834198025104879e-05
8.49996910797308	0.0006657686641469891	0.0006716603310988568	0.0007087596239598639	0.0007139002029767658	0.0007338687109105068	0.0007385015538265171	0.0007609907832463444	0.0007650192647613211	0.0008191151278191931	0.000821658450994935	0.07117234800987442	0.06921997864416651	-4.980890556795757e-06	-9.74835180502509e-05	-5.010871092442706e-06	-9.807028208158597e-05
8.551185697755594	0.0006655561126750637	0.000671445518800192	0.0007085213919447278	0.00071366012489114	0.0007336147299541773	0.0007382460441888338	0.0007607191811907911	0.0007647465420374628	0.0008188036836321622	0.0008213469979948257	0.07115150107376338	0.06919971674545884	-4.937316365566553e-06	-9.721295034062494e-05	-4.967032358990306e-06	-9.77980412106838e-05
8.602710893256043	0.000665344186719132	0.0006712313378442622	0.0007082838359620747	0.0007134207278264062	0.0007333614556107766	0.0007379912455339128	0.0007604483197020039	0.0007644745634678971	0.0008184930560968461	0.0008210363631310348	0.07113065915972389	0.06917945971642946	-4.894058163719579e-06	-9.694184189193433e-05	-4.9235115311815555e-06	-9.752525609166285e-05
8.654546553979111	0.0006651328876097724	0.0006710177895724408	0.0007080469573961196	0.0007131820131765239	0.0007331088892931029	0.0007377371592837187	0.0007601782002213043	0.0007642033305025432	0.000818183246707203	0.0008207265479051822	0.07110982227408544	0.06915920756324202	-4.851113815045223e-06	-9.667019115625064e-05	-4.880306459901368e-06	-9.725192516657488e-05
8.706694550633951	0.000664922216681405	0.0006708048753299748	0.0007078107576350528	0.0007129439823394571	0.0007328570324180012	0.0007374837868642925	0.0007599088241941371	0.0007639328445954692	0.0008178742569614654	0.0008204175538231843	0.07108899042312664	0.06913896029201085	-4.8084811969202265e-06	-9.639799657343295e-05	-4.8374150096964705e-06	-9.697804686512046e-05
8.759156765201672	0.0006647121752723329	0.0006705925964660236	0.0007075752380710826	0.000712706636717215	0.0007326058864064102	0.0007372311297057926	0.0007596401930701171	0.0007636631072049372	0.0008175660883621905	0.0008201093823953016	0.07106816361307759	0.0691187179088022	-4.7661582002235525e-06	-9.612525657076709e-05	-4.794835058724231e-06	-9.670361960478768e-05
8.811935091003267	0.0006645027647247596	0.0006703809543336778	0.0007073404001004552	0.0007124699777158726	0.0007323554526833815	0.0007369791892425176	0.000759372308303049	0.0007633941197934242	0.0008172587424162809	0.0008198020351361618	0.07104734185011752	0.06909848041963365	-4.7241427293433225e-06	-9.585196956465869e-05	-4.752564498682402e-06	-9.642864179112975e-05
8.865031432767935	0.0006642939863848241	0.0006701699502899965	0.0007071062451234909	0.0007122340067456098	0.000732105732678117	0.0007367279669129451	0.0007591051713509677	0.0007631258838276644	0.000816952220635028	0.0008194955135648058	0.07102652514037756	0.0690782478304753	-4.6824327019912015e-06	-9.557813395849601e-05	-4.7106012347137086e-06	-9.615311181768171e-05
8.918447706701835	0.0006640858416026279	0.0006699595856960292	0.0007068727745446136	0.0007119987252207342	0.0007318567278239992	0.0007364774641597569	0.0007588387836761686	0.0007628584007786742	0.0008166465245341457	0.000819189819204713	0.0710057134899389	0.06905802014724988	-4.641026049174643e-06	-9.530374814378795e-05	-4.6689431853442695e-06	-9.58770280657939e-05
8.972185840557227	0.0006638783317322634	0.0006697498619168501	0.0007066399897723804	0.0007117641345597189	0.0007316084395586231	0.0007362276824298762	0.0007585731467452406	0.0007625916721217911	0.0008163416556338041	0.0008188849535838449	0.07098490690483472	0.0690377973758321	-4.599920715110152e-06	-9.502881049958112e-05	-4.62758828235002e-06	-9.560038890377154e-05
9.02624777370205	0.0006636714581318451	0.0006695407803215866	0.000706407892219515	0.000711530236185231	0.0007313608693238295	0.0007359786231744994	0.0007583082620291006	0.0007623256993367061	0.0008160376154586683	0.000818580918234678	0.07096410539104925	0.0690175795220502	-4.5591146571747135e-06	-9.475331939348686e-05	-4.58653447076799e-06	-9.532319268867884e-05
9.080635457189915	0.0006634652221635335	0.0006693323422834441	0.0007061764833029327	0.0007112970315241591	0.0007311140185657311	0.0007357302878491222	0.0007580441310030217	0.0007620604839074918	0.0008157344055379279	0.0008182777146942356	0.07094330895451957	0.06899736659168625	-4.51860584577829e-06	-9.447727318021015e-05	-4.5457797087427795e-06	-9.504543776467367e-05
9.135350853830497	0.0006632596251935716	0.0006691245491797427	0.0007059457644437801	0.0007110645220076521	0.0007308678887347536	0.0007354826779135811	0.0007577807551466744	0.000761796027322644	0.000815432027405341	0.0008179753445041311	0.07092251760113404	0.0689771585904743	-4.4783922643308605e-06	-9.42006702027709e-05	-4.505321967490129e-06	-9.476712246395125e-05
9.190395938260405	0.0006630546685923044	0.0006689174023919377	0.0007057157370674545	0.0007108327090711399	0.0007306224812856562	0.0007352357948320748	0.0007575181359441483	0.0007615323310751043	0.0008151304825992585	0.0008176738092105935	0.07090173133673436	0.06895695552410362	-4.438471909124463e-06	-9.392350879125488e-05	-4.465159231206717e-06	-9.448824510605025e-05
9.245772697014415	0.0006628503537342201	0.0006687109033056591	0.000705486402603649	0.0007106015941543766	0.0007303777976775778	0.000734989640073208	0.0007572562748839996	0.0007612693966623067	0.0008148297726626745	0.0008173731103645158	0.07088095016711365	0.06893675739821775	-4.398842789265535e-06	-9.364578726336892e-05	-4.425289496975612e-06	-9.420880399801934e-05
9.301483128597186	0.0006626466819979681	0.000668505053310732	0.0007052577624863702	0.0007103711787014615	0.0007301338393740558	0.0007347442151100131	0.000756995173459271	0.0007610072255861982	0.0008145298991432473	0.0008170732495214795	0.07086017409801927	0.06891656421841305	-4.359502926687062e-06	-9.336750392574533e-05	-4.385710774755004e-06	-9.392879743524984e-05
9.357529243555355	0.0006624436547663946	0.0006682998538012117	0.0007050298181539771	0.000710141464160876	0.0007298906078430653	0.0007344995214199899	0.0007567348331675332	0.0007607458193532807	0.0008142308635933449	0.0008167742282417959	0.07083940313515212	0.06889637599024233	-4.32045035591265e-06	-9.308865707113867e-05	-4.346421087195185e-06	-9.364822369947734e-05
9.413913064550128	0.0006622412734265726	0.0006680953061754132	0.0007048025710492125	0.0007099124519855159	0.0007296481045570521	0.0007342555604851362	0.0007564752555109177	0.0007604851794746427	0.0008139326675700791	0.0008164760480905445	0.07081863728416614	0.06887619271921137	-4.281683124108572e-06	-9.280924498039633e-05	-4.307418469662837e-06	-9.336708106064129e-05
9.47063662643026	0.0006620395393698278	0.0006678914118359384	0.0007045760226192305	0.0007096841436327187	0.0007294063309929615	0.0007340123337919793	0.0007562164419961463	0.0007602253074659918	0.000813635312635339	0.0008161787106376039	0.07079787655066848	0.06885601441078314	-4.2431992909692726e-06	-9.252926592215327e-05	-4.268700970124807e-06	-9.308536777632992e-05
9.527701976305488	0.0006618384539917703	0.0006676881721897079	0.0007043501743156301	0.0007094565405642983	0.0007291652886322735	0.0007337698428316093	0.0007559583941345683	0.000759966204847689	0.0008133388003558292	0.0008158822174576905	0.07077712094022186	0.06883584107037496	-4.204996928615888e-06	-9.224871815205482e-05	-4.230266649050095e-06	-9.280308209083654e-05
9.585111173620431	0.0006616380186923269	0.0006674855886479924	0.0007041250275944894	0.0007092296442465785	0.0007289249789610359	0.0007335280890997143	0.000755701113442196	0.0007597078731447857	0.0008130431323031079	0.0008155865701303983	0.07075637045834249	0.06881567270336024	-4.167074121576297e-06	-9.196759991350612e-05	-4.192113579382095e-06	-9.25202222361865e-05
9.642866290228868	0.0006614382348757661	0.0006672836626264397	0.000703900583916392	0.0007090034561504209	0.0007286854034698941	0.0007332870740966097	0.000755444601439733	0.0007594503138870529	0.0008127483100536195	0.0008152917702402293	0.07073562511050142	0.06879550931506768	-4.129428966685375e-06	-9.168590943769983e-05	-4.15423984645967e-06	-9.223678643235922e-05
9.700969410468568	0.0006612391039507294	0.0006670823955451055	0.0007036768447464613	0.0007087779777512572	0.0007284465636541258	0.0007330467993272718	0.0007551888596526115	0.000759193528609017	0.0008124543351887312	0.0008149978193766323	0.07071488490212528	0.06877535091078354	-4.092059572973969e-06	-9.140364494231168e-05	-4.116643547874901e-06	-9.195277288542858e-05
9.75942263123647	0.0006610406273302669	0.0006668817888284888	0.0007034538115543965	0.0007085532105291283	0.0007282084610136763	0.0007328072663013769	0.0007549338896110301	0.0007589375188499992	0.0008121612092947763	0.0008147047191340451	0.07069414983859507	0.06875519749574871	-4.054964061643747e-06	-9.11208046324441e-05	-4.079322793474824e-06	-9.166817978903397e-05
9.818228062064373	0.0006608428064318608	0.0006666818439055558	0.0007032314858144985	0.0007083291559687076	0.000727971097053189	0.0007325684765333264	0.0007546796928499817	0.0007586822861541432	0.0008118689339630836	0.0008144124711119236	0.0706734199252476	0.06873504907516303	-4.018140566032502e-06	-9.083738670187524e-05	-4.04227570531112e-06	-9.13830053252962e-05
9.877387825195074	0.0006606456426774554	0.000666482562209771	0.0007030098690057016	0.0007081058155593356	0.0007277344732820344	0.0007323304315422826	0.000754426270909288	0.0007584278320704499	0.0008115775107900131	0.0008141210769147799	0.07065269516737593	0.06871490565418195	-3.9815872314328746e-06	-9.055338933022794e-05	-4.005500417464912e-06	-9.109724766212524e-05
9.936904055658934	0.0006604491374934951	0.000666283945179134	0.0007027889626116138	0.0007078831907950575	0.0007274985912143544	0.0007320931328522065	0.0007541736253336423	0.0007581741581528181	0.0008112869413770029	0.0008138305381522255	0.07063197557022934	0.06869476723791822	-3.945302215084545e-06	-9.02688106844407e-05	-3.968995076030282e-06	-9.081090495463573e-05
9.996778901350961	0.0006602532923109456	0.0006660859942562046	0.0007025687681205393	0.0007076612831746504	0.0007272634523690843	0.000731856581991887	0.0007539217576726318	0.0007579212659600745	0.0008109972273305941	0.0008135408564390024	0.07061126113901164	0.06867463383144275	-3.909283686138673e-06	-8.998364891946165e-05	-3.932757839092589e-06	-9.052397534597967e-05
10.05701452310831	0.0006600581085653317	0.0006658887108881337	0.0007023492870255185	0.0007074400942016568	0.0007270290582699935	0.0007316207804949743	0.0007536706694807838	0.000757669157056008	0.0008107083702624775	0.0008132520333950213	0.07059055187888554	0.06865450543978399	-3.873529825488761e-06	-8.969790217625007e-05	-3.89678687655326e-06	-9.023645696537574e-05
10.117613094788254	0.0006598635876967651	0.000665692096526699	0.0007021305208243571	0.0007072196253844203	0.0007267954104457175	0.0007313857299000189	0.0007534203623175933	0.0007574178330094088	0.0008104203717895265	0.0008129640706454026	0.07056984779496892	0.06863438206792827	-3.838038825822697e-06	-8.941156858416344e-05	-3.861080370156679e-06	-8.994834792971917e-05
10.178576803346665	0.0006596697311499724	0.0006654961526283292	0.000701912471019656	0.0007069998782361134	0.0007265625104297871	0.0007311514317504969	0.000753170837747558	0.0007571672953940975	0.0008101332335338319	0.0008126769698205078	0.07054914889233815	0.06861426372082052	-3.8028088914380045e-06	-8.912464625857042e-05	-3.825636513354012e-06	-8.96596463425825e-05
10.239907848916916	0.0006594765403743327	0.0006653008806541426	0.0007016951391188523	0.000706780854274777	0.0007263303597606716	0.0007309178875948543	0.0007529220973402193	0.0007569175457889675	0.0008098469571227474	0.0008123907325559843	0.07052845517602546	0.06859415040336399	-3.7678382382271003e-06	-8.88371333020721e-05	-3.7904535112459614e-06	-8.93703502943266e-05
10.301608444889292	0.0006592840168239022	0.000665106282069972	0.0007014785266342428	0.0007065625550233469	0.0007260989599818024	0.0007306850989865318	0.0007526741426701892	0.0007566685857780134	0.0008095615441889183	0.0008121053604927965	0.07050776665102161	0.06857404212042105	-3.7331250936382607e-06	-8.854902780483509e-05	-3.75552958055414e-06	-8.908045786268359e-05
10.363680817990868	0.0006590921619574491	0.0006649123583464004	0.0007012626350830233	0.0007063449820096923	0.0007258683126416143	0.0007304530674840058	0.000752426975317192	0.0007564204169503711	0.000809276996370325	0.0008118208552772679	0.07048708332227506	0.06855393887681253	-3.6986676965333753e-06	-8.826032784331472e-05	-3.7208629494935724e-06	-8.878996711181308e-05
10.426127208365882	0.0006589009772384827	0.0006647191109587892	0.000701047465987318	0.0007061281367666447	0.0007256384192935755	0.000730221794650818	0.000752180596866095	0.0007561730409003495	0.0008089933153103176	0.0008115372185611162	0.07046640519469226	0.0685338406773186	-3.664464297151518e-06	-8.797103148067142e-05	-3.686451857732795e-06	-8.849887609263529e-05
10.488949869656532	0.0006587104641352884	0.0006645265413873149	0.0007008330208742181	0.000705912020832037	0.0007254092814962274	0.0007299912820556151	0.0007519350089069509	0.000755926459227473	0.0008087105026576594	0.0008112544520014973	0.07044573227313822	0.06851374752668016	-3.630513157070782e-06	-8.768113676749234e-05	-3.6522945563253334e-06	-8.820718284310858e-05
10.552151069084381	0.0006585206241209531	0.0006643346511169938	0.0007006193012758067	0.0007056966357487298	0.0007251809008132101	0.000729761531272177	0.000751690213035023	0.0007556806735365075	0.0008084285600665551	0.0008109725572610331	0.0704250645624366	0.06849365942959697	-3.5968125491163405e-06	-8.739064174126399e-05	-3.6183893076472545e-06	-8.791488538795189e-05
10.615733087532126	0.0006583314586734026	0.0006641434416377196	0.0007004063087291996	0.0007054819830646516	0.0007249532788133055	0.000729532543879457	0.0007514462108508294	0.0007554356854375036	0.0008081474891966993	0.0008106915360078596	0.07040440206736952	0.0684735763907278	-3.5633607572615675e-06	-8.709954442548407e-05	-3.58473438530002e-06	-8.762198173814517e-05
10.679698219625935	0.00065814296927543	0.0006639529144442932	0.0007001940447765755	0.0007052680643328283	0.000724726417070467	0.0007293043214616137	0.0007512030039601756	0.0007551914965458302	0.0008078672917133074	0.0008104113899156604	0.07038374479267863	0.06845349841469368	-3.530156076614159e-06	-8.680784283093823e-05	-3.551328074074059e-06	-8.732846989162324e-05
10.744048773818252	0.0006579551574147288	0.0006637630710364544	0.0006999825109652103	0.00070505488111142	0.000724500317163856	0.0007290768656080473	0.0007509605939741905	0.0007549481084822107	0.0008075879692871586	0.0008101321206637069	0.07036309274306478	0.0684334255060746	-3.4971968133051118e-06	-8.651553495467312e-05	-3.518168669859427e-06	-8.703434783263742e-05
10.808787072471103	0.0006577680245839247	0.0006635739129189155	0.0006997717088475113	0.000704842434963753	0.0007242749806778775	0.0007288501779134344	0.0007507189825093631	0.0007547055228727596	0.0008073095235946329	0.0008098537299368959	0.07034244592318828	0.06841335766941234	-3.4644812844687733e-06	-8.622261878091231e-05	-3.48525447960938e-06	-8.673961353244941e-05
10.87391545193992	0.000657581572280606	0.0006633854416013909	0.0006995616399810491	0.0007046307274583537	0.0007240504092022112	0.0007286242599777613	0.0007504781711875769	0.0007544637413490171	0.0008070319563177476	0.0008095762194257887	0.07032180433766999	0.06839329490920937	-3.4320078181257485e-06	-8.59290922799183e-05	-3.4525838212267485e-06	-8.644426494824886e-05
10.93943626265785	0.0006573958020073592	0.000663197658598634	0.0006993523059285957	0.0007044197601689862	0.000723826604331853	0.0007283991134063637	0.0007502381616361492	0.0007542227655479893	0.0008067552691442007	0.0008092995908266517	0.07030116799108956	0.06837323722992875	-3.399774753143868e-06	-8.563495340854765e-05	-3.4201550235318443e-06	-8.614830002381946e-05
11.00535186922059	0.0006572107152717978	0.0006630105654304647	0.0006991437082581542	0.0007042095346746822	0.0007236035676671439	0.0007281747398099576	0.0007499989554878648	0.0007539825971121804	0.0008064794637674051	0.0008090238458414926	0.07028053688798823	0.0683531846359958	-3.367780439185279e-06	-8.534020011050081e-05	-3.3879664262034814e-06	-8.585171668959446e-05
11.071664650471687	0.0006570263135865964	0.0006628241636218058	0.0006989358485429952	0.0007040000525597781	0.0007233813008138093	0.0007279511408046771	0.0007497605543810136	0.0007537432376896322	0.000806204541886531	0.0008087489861781013	0.07025991103286768	0.06833313713179696	-3.3360232365936895e-06	-8.504483031526733e-05	-3.356016379667086e-06	-8.555451286185178e-05
11.138376999588447	0.000656842598469524	0.0006626384547027153	0.0006987287283616932	0.000703791315413951	0.0007231598053829945	0.0007277283180121112	0.0007495229599594285	0.0007535046889339621	0.0008059305052065451	0.000808475013550091	0.07023929043018927	0.0683130947216812	-3.304501516384825e-06	-8.474884193912513e-05	-3.324303245082552e-06	-8.525668644354667e-05
11.205491324168262	0.0006566595714434745	0.000662453440208417	0.0006985223492981564	0.0007035833248322496	0.0007229390829912971	0.0007275062730593366	0.0007492861738725195	0.0007532669525043962	0.0008056573554382463	0.0008082019296769336	0.07021867508437667	0.06829305740995902	-3.2732136601666337e-06	-8.445223288494619e-05	-3.292825394258375e-06	-8.495823532389535e-05
11.273010046315514	0.0006564772340365012	0.0006622691216793357	0.0006983167129416648	0.0007033760824151315	0.0007227191352608056	0.0007272850075789563	0.0007490501977753126	0.0007530300300658088	0.0008053850942983093	0.0008079297362840015	0.07019806499981456	0.0682730252009034	-3.2421580600317315e-06	-8.415500104119733e-05	-3.2615812095718524e-06	-8.465915737798646e-05
11.340935602728974	0.0006562955877818487	0.0006620855006611303	0.0006981118208869048	0.000703169589768499	0.0007224999638191358	0.0007270645232091345	0.0007488150333284868	0.000752793923288761	0.0008051137235093223	0.0008076584351026085	0.07017746018084858	0.0682529980987504	-3.211333118555669e-06	-8.38571442829672e-05	-3.230569083925716e-06	-8.435945046730842e-05
11.409270444789758	0.0006561146342179867	0.0006619025787047259	0.0006979076747340025	0.0007029638485037325	0.0007222815702994633	0.000726844821593633	0.0007485806821984102	0.000752558633849535	0.0008048432447998271	0.0008073880278700474	0.07015686063178693	0.0682329761076982	-3.18073724870499e-06	-8.35586604717442e-05	-3.1997874206796117e-06	-8.405911243947184e-05
11.478017038649782	0.0006559343748886417	0.0006617203573663474	0.0006977042760885593	0.0007027588602377253	0.0007220639563405628	0.0007266259043818472	0.000748347146057177	0.000752324163430173	0.0008045736599043569	0.0008071185163296305	0.07013626635689858	0.06821295923190868	-3.1503688737565677e-06	-8.325954745466713e-05	-3.1692346335781066e-06	-8.375814112795976e-05
11.547177865320764	0.0006557548113428325	0.0006615388382075549	0.0006975016265616886	0.000702554626592922	0.000721847123586844	0.0007264077732288439	0.0007481144265826482	0.000752090513718516	0.0008043049705634808	0.0008068499022307314	0.07011567736041623	0.06819294747550636	-3.1202264272516336e-06	-8.29598030647749e-05	-3.138909146680434e-06	-8.345653435187783e-05
11.616755420763786	0.0006555759451349034	0.0006613580227952764	0.0006972997277700505	0.0007023511491973524	0.0007216310736883882	0.000726190429795398	0.0007478825254584868	0.0007518576864082418	0.0008040371785238418	0.000806582187328825	0.07009509364653382	0.06817294084257988	-3.090308352954145e-06	-8.265942512175606e-05	-3.1088093943292677e-06	-8.315428991687024e-05
11.686752215979308	0.0006553977778245547	0.0006611779127018398	0.0006970985813358845	0.0007021484296846657	0.0007214158083009818	0.0007259738757480264	0.0007476514443741939	0.0007516256831988995	0.000803770285538195	0.0008063153733855253	0.07007451521940897	0.06815293933718157	-3.0606131047649157e-06	-8.235841143119926e-05	-3.0789338210665887e-06	-8.285140561431481e-05
11.75717077709787	0.0006552203109768798	0.0006609985095050098	0.0006968981888870496	0.0007019464696941689	0.0007212013290861572	0.0007257581127590289	0.0007474211850251501	0.0007513945057959518	0.0008035042933654501	0.0008060494621686291	0.07005394208316115	0.06813294296332723	-3.031139146647023e-06	-8.205675978412152e-05	-3.0492808815694994e-06	-8.254787922137852e-05
11.82801364547121	0.0006550435461623962	0.0006608198147880187	0.0006966985520570556	0.00070174527087086	0.0007209876377112267	0.0007255431425065208	0.0007471917491126503	0.0007511641559108092	0.0008032392037707118	0.0008057844554521537	0.07003337424187357	0.06811295172499701	-3.0018849525963176e-06	-8.175446795780084e-05	-3.0198490405903763e-06	-8.224370850093421e-05
11.899283377763982	0.0006548674849570831	0.0006606418301396044	0.0006964996724851023	0.0007015448348654672	0.0007207747358493209	0.0007253289666744755	0.0007469631383439447	0.0007509346352608725	0.0008029750185253204	0.0008055203550163811	0.07001281169959307	0.06809296562613527	-2.972849006552085e-06	-8.145153371502678e-05	-2.990636772891818e-06	-8.193889120133857e-05
11.970982546046038	0.0006546921289424114	0.0006604645571540422	0.0006963015518161143	0.0007013451633344837	0.0007205626251794259	0.0007251155869527571	0.0007467353544322756	0.0007507059455695692	0.0008027117394068934	0.0008052571626478977	0.06999225446032944	0.06807298467065157	-2.9440298023571468e-06	-8.114795480460013e-05	-2.9616425632093477e-06	-8.163342505715376e-05
12.043113737885237	0.0006545174797053806	0.0006602879974311795	0.0006961041917007761	0.0007011462579402022	0.000720351307386419	0.00072490300503716	0.0007465083990969151	0.0007504780885663908	0.0008024493681993642	0.0008049948801396333	0.06997170252805635	0.06805300886241981	-2.9154258436815336e-06	-8.084372896074998e-05	-2.932864906147331e-06	-8.132730778800945e-05
12.115679556440844	0.0006543435388385531	0.0006601121525764721	0.0006959075937955714	0.0007009481203507561	0.0007201407841611088	0.0007246912226294473	0.0007462822740632067	0.0007502510659869358	0.0008021879066930276	0.0008047335092909072	0.06995115590671172	0.06803303820527921	-2.8870356439730446e-06	-8.053885390355009e-05	-2.9043023061555567e-06	-8.102053709924117e-05
12.188682620557461	0.0006541703079400862	0.0006599370242010165	0.0006957117597628151	0.000700750752240151	0.0007199310572002696	0.0007244802414373867	0.0007460569810625998	0.0007500248795729431	0.0008019273566845755	0.0008044730519074639	0.06993061460019742	0.06801307270303326	-2.8588577264078083e-06	-8.023332733897437e-05	-2.87595327747546e-06	-8.071311068222342e-05
12.26212556485955	0.0006539977886137689	0.0006597626139215856	0.0006955166912706926	0.0007005541552883037	0.0007197221282066802	0.000724270063174788	0.0007458325218326914	0.0007497995310723349	0.0008016677199771416	0.0008042135098015178	0.06991007861238054	0.0679931123594525	-2.8308906237879336e-06	-7.992714695770342e-05	-2.847816344026498e-06	-8.040502621295409e-05
12.336011039846525	0.0006538259824690576	0.000659588923360667	0.000695322389993298	0.000700358331181082	0.0007195139988891645	0.0007240606895615457	0.0007456088981172661	0.0007495750222392568	0.0008014089983803454	0.0008039548847917979	0.06988954794709193	0.06797315717827179	-2.8031328785137546e-06	-7.962031043609596e-05	-2.8198900393792622e-06	-8.009628135255409e-05
12.41034171198835	0.0006536548911211092	0.0006594159541464941	0.0006951288576106686	0.0007001632816103378	0.0007193066709626261	0.000723852122323673	0.0007453861116663334	0.000749351354834115	0.0008011511937103302	0.000803697178703585	0.0698690226081277	0.06795320716319266	-2.775583042544799e-06	-7.931281543649416e-05	-2.7921729067355294e-06	-7.978687374873839e-05
12.485120263821853	0.0006534845161908158	0.0006592437079130819	0.000694936095808821	0.000699969008273945	0.0007191001461480871	0.0007236443631933392	0.0007451641642361659	0.0007491285306236149	0.0008008943077898045	0.0008034403933687548	0.06984850259924884	0.06793326231788205	-2.748239677316522e-06	-7.900465960650194e-05	-2.7646634988163707e-06	-7.947680103387311e-05
12.560349394047481	0.0006533148593048397	0.0006590721863002635	0.00069474410627979	0.0006997755128758375	0.0007188944261727257	0.0007234374139089115	0.0007449430575893409	0.0007489065513808024	0.0008006383424480869	0.0008031845306258203	0.06982798792418206	0.06791332264597386	-2.721101353655303e-06	-7.869584057829115e-05	-2.7373603777953656e-06	-7.916606082494781e-05
12.63603181762671	0.0006531459220956534	0.0006589013909537281	0.000694552890721668	0.0006995827971260497	0.0007186895127699191	0.0007232312762149942	0.0007447227934947819	0.0007486854188851066	0.0008003832995211489	0.0008029295923199775	0.06980747858661925	0.06789338815106814	-2.6941666517706422e-06	-7.838635596979504e-05	-2.710262115289061e-06	-7.885465072474118e-05
12.712170265880024	0.0006529777062015675	0.0006587313235250512	0.0006943624508386366	0.0006993908627407477	0.0007184854076792749	0.0007230259518624626	0.0007445033737277927	0.000748465134922373	0.0008001291808516531	0.0008026755803031421	0.06978697459021817	0.06787345883673127	-2.667434161172759e-06	-7.807620338420862e-05	-2.6833672922667653e-06	-7.854256832096063e-05
12.78876748658549	0.0006528102132667733	0.0006585619856717368	0.000694172788341011	0.0006991997114422747	0.0007182821126466775	0.0007228214426085083	0.0007442848000701039	0.0007482457012849117	0.0007998759882890011	0.000802422496433999	0.06976647593860237	0.06785353470649741	-2.6409024806118772e-06	-7.776538040943359e-05	-2.6566744989924354e-06	-7.822981118613126e-05
12.865826244077915	0.0006526434449413738	0.0006583933790572488	0.0006939839049452724	0.0006990093449591833	0.0007180796294243202	0.0007226177502166736	0.0007440670743099082	0.0007480271197715311	0.0007996237236893718	0.0008021703425780389	0.06974598263536204	0.06783361576386691	-2.6145702180417965e-06	-7.745388461899427e-05	-2.6301823349908493e-06	-7.791637687817876e-05
12.943349319348618	0.0006524774028814221	0.0006582255053510485	0.0006937958023741084	0.0006988197650262754	0.0007178779597707488	0.0007224148764568923	0.0007438501982419026	0.0007478093921875815	0.0007993723889157671	0.0008019191206076052	0.06972549468405302	0.06781370201230802	-2.588435990527084e-06	-7.71417135708441e-05	-2.603889408958268e-06	-7.76022629395412e-05
13.0213395101458	0.0006523120887489566	0.0006580583662286326	0.0006936084823564512	0.0006986309733846421	0.0007176771054508994	0.0007222128231055304	0.0007436341736673292	0.0007475925203449963	0.0007991219858380534	0.0008016688324019359	0.06970501208819814	0.06779379345525675	-2.562498424220523e-06	-7.682886480786522e-05	-2.577794338716466e-06	-7.728746689714128e-05
13.099799631075467	0.0006521475042120389	0.0006578919633715693	0.000693421946627516	0.0006984429717817021	0.0007174770682361384	0.0007220115919454261	0.0007434190023940165	0.0007473765060623327	0.0007988725163330074	0.000801419479847209	0.06968453485128705	0.06777389009611538	-2.536756154298929e-06	-7.651533585839587e-05	-2.5518957511867085e-06	-7.697198626360757e-05
13.178732513703073	0.0006519836509447871	0.0006577262984675325	0.0006932361969288377	0.0006982557619712367	0.0007172778499042999	0.0007218111847659248	0.000743204686236417	0.0007471613511648098	0.0007986239822843559	0.0008011710648365828	0.06966406297677558	0.06775399193825543	-2.5112078248946262e-06	-7.620112423492587e-05	-2.5261922822874053e-06	-7.665581853552594e-05
13.258141006655675	0.0006518205306274156	0.0006575613732103424	0.0006930512350083116	0.0006980693457134342	0.0007170794522397292	0.0007216116033629269	0.000742991227015653	0.0007469470574843553	0.0007983763855828231	0.000800923589270243	0.06964359646808821	0.06773409898501667	-2.485852089052082e-06	-7.588622743506801e-05	-2.500682576906353e-06	-7.633896119446648e-05
13.338027975724735	0.0006516581449462686	0.0006573971892999985	0.0006928670626202294	0.0006978837247749231	0.0007168818770333183	0.0007214128495389195	0.000742778626559552	0.0007467336268596398	0.0007981297281261701	0.0008006770550554429	0.06962313532861544	0.06771421123970611	-2.4606876086801996e-06	-7.557064294128057e-05	-2.4753652888521646e-06	-7.602141170687249e-05
13.418396303969553	0.0006514964955938597	0.0006572337484427206	0.0006926836815253209	0.0006976989009288158	0.0007166851260825489	0.0007212149251030227	0.0007425668867026928	0.0007465210611361244	0.0007978840118192426	0.0008004314641065507	0.06960267956171624	0.06769432870559984	-2.435713054451706e-06	-7.525436821950726e-05	-2.4502390807406432e-06	-7.570316752228412e-05
13.49924889182131	0.0006513355842689108	0.0006570710523509862	0.0006925010934907954	0.0006975148759547489	0.0007164892011915355	0.0007210178318710317	0.0007423560092864486	0.0007463093621661027	0.0007976392385740181	0.0008001868183450966	0.06958222917071671	0.06767445138594241	-2.4109271058187637e-06	-7.493740072153643e-05	-2.425302624029478e-06	-7.538422607625272e-05
13.580588657187745	0.0006511754126763816	0.0006569091027435628	0.0006923193002903717	0.0006973316516389153	0.0007162941041710566	0.0007208215716654482	0.0007421459961590191	0.0007460985318087352	0.0007973954103096389	0.0007999431196998071	0.06956178415891082	0.06765457928394783	-2.3863284509323054e-06	-7.461973788372434e-05	-2.400554598913293e-06	-7.506458478845346e-05
13.662418535558457	0.0006510159825275142	0.0006567479013455516	0.0006921383037043258	0.0006971492297741126	0.0007160998368386035	0.0007206261463155314	0.0007419368491754821	0.0007458885719301004	0.0007971525289524671	0.0007997003701066611	0.06954134452956177	0.06763471240279827	-2.36191578653535e-06	-7.430137712552409e-05	-2.375993694251656e-06	-7.474424106210242e-05
13.744741480110864	0.0006508572955398697	0.0006565874498884224	0.0006919581055195299	0.0006969676121597775	0.0007159064010184198	0.0007204315576573329	0.0007417285701978332	0.000745679484403231	0.0007969105964361274	0.0007994585715089275	0.06952091028590027	0.06761485074564566	-2.3376878179768787e-06	-7.398231585151183e-05	-2.35161860755867e-06	-7.44231922853722e-05
13.827560461816718	0.000650699353437363	0.0006564277501100523	0.0006917787075294887	0.0006967868006020283	0.0007157137985415403	0.0007202378075337403	0.000741521161095025	0.00074547127110816	0.0007966696147015487	0.0007992177258572138	0.06950048143112511	0.06759499431561151	-2.313643259131172e-06	-7.366255145038747e-05	-2.3274280449058285e-06	-7.410143582989304e-05
13.910878469549415	0.0006505421579503037	0.000656268803754765	0.0006916001115343822	0.0006966067969137052	0.0007155220312458337	0.00072004489779452	0.0007413146237430138	0.000745263933931962	0.0007964295856970133	0.0007989778351095115	0.06948005796840524	0.06757514311578683	-2.289780832370053e-06	-7.33420812956409e-05	-2.3034207209237517e-06	-7.377896905233494e-05
13.9946985101918	0.0006503857108154302	0.0006561106125733651	0.0006914223193411019	0.0006964276029144072	0.0007153311009760401	0.0007198528302963527	0.0007411089600247959	0.0007450574747687928	0.0007961905113781958	0.0007987389012312357	0.0694596399008775	0.06755529714923171	-2.2660992684588044e-06	-7.302090274413642e-05	-2.2795953586937645e-06	-7.345578929274232e-05
14.079023608744702	0.0006502300137759538	0.0006559531783231833	0.0006912453327632974	0.0006962492204305392	0.0007151410095838199	0.0007196616069028843	0.0007409041718304585	0.0007448518955199403	0.000795952393708218	0.0007985009261952813	0.06943922723164807	0.06753545641897751	-2.2425973065301474e-06	-7.269901313664007e-05	-2.2559506897123355e-06	-7.313189387492258e-05
14.163856808436103	0.0006500750685815923	0.0006557965027681095	0.000691069153621412	0.0006960716512953466	0.0007149517589277892	0.0007194712294847595	0.0007407002610572168	0.0007446471980938594	0.0007957152346576862	0.0007982639119820593	0.06941881996379223	0.06751562092802466	-2.2192736940677624e-06	-7.237640979887439e-05	-2.2324854538763317e-06	-7.280728010747306e-05
14.24920117083096	0.0006499208769886092	0.0006556405876786333	0.0006908937837427238	0.0006958948973489583	0.0007147633508735628	0.000719281699919668	0.0007404972296094584	0.0007444433844062197	0.0007954790362047407	0.0007980278605795466	0.06939841810035556	0.06749579067934494	-2.196127186803072e-06	-7.205309003999183e-05	-2.2091983993676595e-06	-7.24819452820602e-05
14.335059775941703	0.0006497674407598546	0.0006554854348318842	0.0006907192249613877	0.0006957189604384295	0.0007145757872937976	0.0007190930200923869	0.0007402950793987869	0.0007442404563799481	0.0007952438003351012	0.0007977927739833326	0.06937802164435225	0.06747596567587971	-2.173156548677946e-06	-7.172905115271355e-05	-2.1860882826437236e-06	-7.215588667422446e-05
14.421435722339384	0.0006496147616648019	0.0006553310460116696	0.0006905454791184766	0.0006955438424177807	0.0007143890700682346	0.0007189051918948217	0.0007400938123440662	0.0007440384159452727	0.0007950095290421136	0.000797558654196665	0.06935763059876736	0.0674561459205416	-2.150360551799596e-06	-7.140429041369023e-05	-2.163153868381916e-06	-7.182910154346356e-05
14.50833212726552	0.0006494628414795893	0.0006551774230085154	0.0006903725480620224	0.0006953695451480408	0.0007142032010837412	0.0007187182172260496	0.0007398934303714641	0.0007438372650397675	0.0007947762243267964	0.0007973255032304968	0.06933724496655584	0.06743633141621447	-2.1277379763946086e-06	-7.107880508344655e-05	-2.1403939294093594e-06	-7.150158713248311e-05
14.595752126744532	0.0006493116819870564	0.0006550245676197045	0.0006902004336470566	0.0006951960704972877	0.0007140181822343529	0.0007185320979923632	0.0007396939354144946	0.0007436370056083944	0.0007945438881978865	0.0007970933231035321	0.06931686475064214	0.06741652216575234	-2.105287610743023e-06	-7.075259240593712e-05	-2.1178072466604067e-06	-7.117334066752967e-05
14.683698875697011	0.0006491612849767865	0.0006548724816493182	0.0006900291377356535	0.0006950234203406923	0.0007138340154213185	0.0007183468361073138	0.0007394953294140644	0.0007434376396035512	0.0007943125226718878	0.0007968621158422755	0.06929648995392165	0.06739671817198112	-2.0830082511471074e-06	-7.04256496089628e-05	-2.0953926091540898e-06	-7.084435935886257e-05
14.772175548053516	0.0006490116522451419	0.0006547211669082724	0.0006898586621969686	0.0006948515965605552	0.0007136507025531385	0.0007181624334917503	0.0007392976143185137	0.0007432391689851104	0.0007940821297731147	0.0007966318834810751	0.06927612057926034	0.06737691943769859	-2.060898701872378e-06	-7.00979739038099e-05	-2.0731488139013113e-06	-7.051464039986577e-05
14.861185336869132	0.0006488627855953092	0.0006545706252143629	0.0006896890089072848	0.0006946806010463563	0.000713468245545613	0.0007179788920738691	0.0007391007920836651	0.0007430415957204702	0.0007938527115337432	0.0007964026280621741	0.06925575662949572	0.06735712596567296	-2.038957775073874e-06	-6.976956248450072e-05	-2.0510746658623444e-06	-7.018418096657597e-05
14.95073145443871	0.0006487146868373365	0.0006544208583923027	0.0006895201797500528	0.0006945104356947926	0.0007132866463218842	0.0007177962137892541	0.000738904864672866	0.0007428449217845961	0.0007936242699938582	0.0007961743516357575	0.06923539810743552	0.06733733775864495	-2.0171842907970236e-06	-6.944041252929245e-05	-2.0291689779329547e-06	-6.985297821920922e-05
15.040817132412794	0.0006485673577881708	0.0006542718682737619	0.000689352176615931	0.00069434110240982	0.0007131059068124759	0.0007176144005809201	0.0007387098340570306	0.0007426491491600647	0.0007933968072014962	0.0007959470562599972	0.06921504501585776	0.06731755481932715	-1.995577076875296e-06	-6.911052119895622e-05	-2.00743057083598e-06	-6.952102930019022e-05
15.131445621914246	0.0006484208002717072	0.0006541236566974135	0.000689185001402835	0.0006941726031027028	0.0007129260289553455	0.0007174334543993615	0.0007385157022146942	0.0007424542798371163	0.0007931703252127031	0.0007957207440011067	0.06919469735751367	0.06729777715040498	-1.9741349689219624e-06	-6.87798856378874e-05	-1.985858273135209e-06	-6.918833133584545e-05
15.222620193655578	0.0006482750161188171	0.0006539762255089655	0.0006890186560159696	0.0006940049396920462	0.0007127470146959173	0.000717253377202588	0.0007383224711320446	0.0007422603158136881	0.0007929448260915685	0.0007954954169333794	0.06917435513512424	0.06727800475453492	-1.9528568102641745e-06	-6.844850297368921e-05	-1.964450921153847e-06	-6.885488143565377e-05
15.31434413805701	0.0006481300071674006	0.0006538295765612096	0.0006888531423678826	0.0006938381141038483	0.0007125688659871367	0.0007170741709561769	0.0007381301428029819	0.0007420672590954708	0.0007927203119102879	0.0007952710771392451	0.06915401835138402	0.06725823763434635	-1.9317414518831184e-06	-6.811637031614581e-05	-1.943207358895589e-06	-6.852067669052553e-05
15.406620765365147	0.0006479857752624209	0.000653683711714062	0.000688688462378502	0.0006936721282715428	0.0007123915847895089	0.0007168958376333168	0.0007379387192291554	0.0007418751116959531	0.0007924967847492033	0.0007950477267093196	0.06913368700895792	0.0672384757924421	-1.9107877524036053e-06	-6.778348475933171e-05	-1.9221264380667354e-06	-6.81857141757447e-05
15.499453405772549	0.0006478423222559451	0.0006535386328345986	0.0006885246179751786	0.0006935069841360357	0.0007122151730711428	0.0007167183792148468	0.0007377482024200099	0.0007416838756364601	0.0007922742466968511	0.0007948253677424442	0.06911336111048341	0.06721871923139658	-1.889994578005167e-06	-6.744984337941906e-05	-1.9012070179842515e-06	-6.78499909492758e-05
15.592845409537835	0.0006476996500071893	0.0006533943417971037	0.0006883616110927328	0.0006933426836457563	0.0007120396328077997	0.0007165417976893067	0.0007375585943928351	0.0007414935529462085	0.0007920526998500158	0.0007946040023457446	0.06909304065856965	0.06719896795375849	-1.8693608023687136e-06	-6.71154432345944e-05	-1.8804479654981401e-06	-6.751350405026502e-05
15.686800147106629	0.0006475577603825604	0.0006532508404831109	0.0006881994436734996	0.0006931792287567017	0.0007118649659829389	0.0007163660950529851	0.0007373698971728141	0.0007413041456623521	0.0007918321463137798	0.0007943836326346789	0.06907272565579932	0.06717922196204854	-1.8488853066865076e-06	-6.678028136700154e-05	-1.8598481550174614e-06	-6.717625050187137e-05
15.781321009233178	0.0006474166552556923	0.00065310813078144	0.000688038117667366	0.0006930166214324733	0.0007116911745877561	0.0007161912733099551	0.0007371821127930614	0.0007411156558300217	0.0007916125882015654	0.0007941642607330803	0.06905241610472675	0.06715948125876142	-1.828566979575428e-06	-6.644435480127053e-05	-1.8394064684222958e-06	-6.683822730982336e-05
15.87641140710273	0.0006472763365074931	0.0006529662145882451	0.000687877635031821	0.0006928548636443295	0.0007115182606212356	0.0007160173344721295	0.0007369952432946775	0.0007409280855023799	0.0007913940276351913	0.0007939458887732146	0.06903211200787922	0.0671397458463649	-1.8084047170075813e-06	-6.610766054360173e-05	-1.8191217949921866e-06	-6.649943146108672e-05
15.972074772454643	0.0006471368060261867	0.0006528250938070557	0.0006877179977319996	0.0006926939573712274	0.0007113462260901947	0.0007158442805593032	0.0007368092907267945	0.0007407414367406663	0.0007911764667449225	0.0007937285188958285	0.06901181336775715	0.06712001572730092	-1.7883974223228787e-06	-6.577019558390296e-05	-1.798993031418717e-06	-6.615985992630691e-05
16.06831455770623	0.000646998065707351	0.0006526847703488157	0.0006875592077407225	0.0006925339045998648	0.0007111750730093246	0.0007156721135991961	0.000736624257146618	0.0007405557116142407	0.000790959907669514	0.0007935121532501951	0.06899152018683326	0.06710029090398503	-1.768544006125819e-06	-6.543195689345804e-05	-1.7790190817027277e-06	-6.581950965742212e-05
16.165134236077357	0.000646860117453968	0.0006525452461319336	0.000687401267038549	0.0006923747073247323	0.0007110048034012461	0.0007155008356275078	0.0007364401446194845	0.0007403709122006387	0.0007907443525562704	0.000793296793994173	0.06897123246755486	0.06708057137880605	-1.7488433862677087e-06	-6.509294142595379e-05	-1.759198857135668e-06	-6.547837758866248e-05
16.262537301715792	0.0006467229631764585	0.0006524065230823183	0.0006872441776138142	0.0006922163675481509	0.0007108354192965462	0.0007153304486879553	0.000736256955218899	0.0007401870405856124	0.0007905298035610882	0.0007930824432942486	0.06895095021234113	0.06706085715412823	-1.7292944878154366e-06	-6.475314611797955e-05	-1.739531276264035e-06	-6.513646063699419e-05
16.36052726982327	0.0006465866047927313	0.0006522686031334271	0.0006870879414626793	0.0006920588872803235	0.0007106669227338302	0.0007151609548323256	0.0007360746910265894	0.000740004098863183	0.000790316262848512	0.0007928691033255933	0.06893067342358558	0.06704114823228931	-1.709896242968207e-06	-6.44125678876395e-05	-1.720015264815647e-06	-6.47937557007594e-05
16.459107676782416	0.0006464510442282224	0.0006521314882263074	0.0006869325605891737	0.0006919022685393768	0.0007104993157597669	0.0007149923561205199	0.0007358933541325519	0.0007398220891356868	0.0007901037325917829	0.000792656776272111	0.06891040210365625	0.06702144461560168	-1.6906475910445293e-06	-6.407120363527419e-05	-1.7006497556783934e-06	-6.445025966062001e-05
16.55828208028434	0.0006463162834159405	0.0006519951803096407	0.0006867780370052439	0.0006917465133514097	0.0007103326004291351	0.000714824654620602	0.0007357129466350998	0.0007396410135138249	0.0007898922149728903	0.000792445464326491	0.06889013625489339	0.06700174630635193	-1.6715474784128291e-06	-6.372905024296105e-05	-1.6814336888291113e-06	-6.410596937847512e-05
16.658054059457015	0.0006461823242965112	0.0006518596813397884	0.0006866243727307981	0.0006915916237505394	0.0007101667788048732	0.0007146578524088473	0.000735533470640914	0.0007394608741167136	0.0007896817121826252	0.0007922351696902615	0.06886987587961253	0.0669820533068023	-1.6525948584658612e-06	-6.338610457470861e-05	-1.6623660113158044e-06	-6.376088169846028e-05
16.758427214994473	0.0006460491688182185	0.0006517249932808323	0.0006864715697937509	0.0006914376017789456	0.0007100018529581232	0.0007144919515697873	0.0007353549282650881	0.00073928167307193	0.0007894722264206296	0.0007920258945738376	0.06884962098010235	0.0669623656191895	-1.6337886915725706e-06	-6.304236347648429e-05	-1.6434456772038662e-06	-6.34149934464201e-05
16.859405169286727	0.0006459168189370508	0.0006515911181046228	0.0006863196302300716	0.0006912844494869207	0.0007098378249682812	0.00071432695419626	0.0007351773216311815	0.0007391034125155642	0.0007892637598954493	0.0007918176411965772	0.0688293715586276	0.06694268324572468	-1.6151279450230156e-06	-6.269782377565924e-05	-1.6246716475175338e-06	-6.306830142915887e-05
16.960991566550526	0.0006457852766167455	0.0006514580577908225	0.0006861685560838308	0.0006911321689329144	0.0007096746969230443	0.0007141628623894587	0.0007350006528712666	0.0007389260945922693	0.000789056314824588	0.0007916104117868327	0.06880912761742584	0.06692300618859562	-1.596611592993239e-06	-6.235248228134149e-05	-1.6060428902164685e-06	-6.272080243560629e-05
17.063190072960847	0.0006456545438288314	0.0006513258143269494	0.0006860183494072457	0.0006909807621835809	0.0007095124709184586	0.000713999678258977	0.000734824924125978	0.0007387497214553078	0.0007888498934345568	0.0007914042085820018	0.06878888915871004	0.0669033344499639	-1.5782386165105744e-06	-6.200633578426484e-05	-1.5875583801467502e-06	-6.237249323595706e-05
17.166004376783235	0.0006455246225526749	0.0006511943897084235	0.0006858690122607278	0.0006908302313138264	0.0007093511490589664	0.0007138374039228609	0.0007346501375445633	0.0007385742952666052	0.0007886444979609285	0.0007911990338285821	0.06876865618466839	0.06688366803196844	-1.560008003383389e-06	-6.165938105601176e-05	-1.569217098978861e-06	-6.202337058106022e-05
17.26943818850684	0.0006453955147755269	0.0006510637859386141	0.0006857205467129329	0.0006906805784068598	0.0007091907334574602	0.0007136760415076579	0.0007344762952849349	0.0007383998181968003	0.0007884401306483939	0.0007909948897822267	0.06874842869746353	0.06686400693672223	-1.541918748182436e-06	-6.131161485001257e-05	-1.5510180351860012e-06	-6.16734312036682e-05
17.37349524097843	0.0006452672224925633	0.0006509340050288803	0.0006855729548408033	0.0006905318055542346	0.0007090312262353231	0.0007135155931484631	0.0007343033995137152	0.0007382262924252923	0.000788236793750807	0.0007907917787077918	0.06872820669923306	0.06684435116631543	-1.5239698521983536e-06	-6.0963033900934827e-05	-1.5329601839994197e-06	-6.132267181746531e-05
17.478179289537028	0.0006451397477069348	0.0006508050489986221	0.0006854262387296204	0.0006903839148559031	0.0007088726295224853	0.0007133560609889714	0.0007341314524062929	0.0007380537201402956	0.0007880344895312483	0.0007905897028793964	0.06870799019209077	0.06682470072281267	-1.5061603233800826e-06	-6.0613634924100435e-05	-1.5150425473537711e-06	-6.097108911698457e-05
17.583494112149474	0.0006450130924298102	0.0006506769198753231	0.0006852804004730501	0.0006902369084202605	0.0007087149454574696	0.0007131974471815262	0.0007339604561468698	0.0007378821035388888	0.0007878332202620703	0.000790388664580473	0.06868777917812513	0.06680505560825632	-1.4884891763058093e-06	-6.026341461629059e-05	-1.497264133850252e-06	-6.061867977771862e-05
17.689443509546752	0.0006448872586804233	0.0006505496196945981	0.0006851354421731923	0.0006900907883641954	0.0007085581761874425	0.0007130397538871692	0.0007337904129285143	0.0007377114448270662	0.0007876329882249575	0.0007901886661038223	0.06866757365940097	0.06678541582466414	-1.4709554321422e-06	-5.991236965507962e-05	-1.4796239587154016e-06	-6.026544045592552e-05
17.79603130536116	0.0006447622484861187	0.0006504231505002397	0.0006849913659406285	0.0006899455568131388	0.0007084023238682632	0.0007128829832756914	0.0007336213249532108	0.0007375417462197903	0.0007874337957109777	0.0007899897097516697	0.0686473736379578	0.06676578137403057	-1.4535581185910577e-06	-5.956049669869623e-05	-1.4621210437542644e-06	-5.991136778848993e-05
17.90326134626431	0.000644638063882399	0.0006502975143442651	0.0006848481738944723	0.0006898012159011132	0.0007082473906645353	0.0007127271375256832	0.000733453194431914	0.0007373730099410437	0.0007872356450206383	0.0007897917978357186	0.06862717911581225	0.0667461522583266	-1.4362962698593988e-06	-5.9207792386134495e-05	-1.4447544173187311e-06	-5.9556458393117406e-05
18.011137502105942	0.00064451470691297	0.0006501727132869626	0.0006847058681624164	0.0006896577677707805	0.0007080933787496555	0.0007125722188245847	0.0007332860235845977	0.0007372052382238802	0.0007870385384639396	0.0007895949326772053	0.06860699009495567	0.0667265284795007	-1.4191689266204212e-06	-5.885425333754246e-05	-1.4275231142585332e-06	-5.920070886811235e-05
18.119663666053608	0.0006443921796297875	0.0006500487493969382	0.0006845644508807815	0.0006895152145734932	0.0007079402903058638	0.000712418229368736	0.0007331198146403081	0.0007370384333104766	0.0007868424783604306	0.0007893991166069545	0.06858680657735744	0.0667069100394764	-1.4021751359553913e-06	-5.849987615283436e-05	-1.410426175875272e-06	-5.8844115791767404e-05
18.228843754733095	0.0006442704840931075	0.0006499256247511664	0.0006844239241945699	0.000689373558469345	0.0007077881275242981	0.0007122651713634315	0.0007329545698372185	0.0007368725974521894	0.0007866474670392669	0.0007892043519654375	0.06856662856496211	0.06668729694015621	-1.385313951326756e-06	-5.814465741280084e-05	-1.3934626498937966e-06	-5.848667572308508e-05
18.338681708369887	0.0006441496223715283	0.0006498033414350322	0.0006842842902575091	0.0006892328016272168	0.00070763689260504	0.0007121130470229664	0.0007327902914226763	0.0007367077329096011	0.0007864535068392606	0.0007890106411028229	0.06854645605969047	0.06666768918341873	-1.368584432539545e-06	-5.778859367872036e-05	-1.376631590407993e-06	-5.812838520116714e-05
18.44918149093129	0.000644029596542043	0.0006496819015423853	0.0006841455512321073	0.0006890929462248325	0.0007074865877571705	0.0007119618585706941	0.0007326269816532625	0.0007365438419525806	0.0007862606001089432	0.0007888179863790383	0.06852628906344069	0.06664808677112077	-1.3519856456875937e-06	-5.743168149166533e-05	-1.3599320578482586e-06	-5.776924074499257e-05
18.56034709026951	0.0006439104086900856	0.0006495613071755846	0.0006840077092897011	0.0006889539944488068	0.0007073372151988201	0.0007118116082390738	0.0007324646427948406	0.0007363809268603311	0.0007860687492066182	0.0007886263901638243	0.06850612757808751	0.06662848970509513	-1.335516663121452e-06	-5.707391737302947e-05	-1.3433631189403022e-06	-5.740923885391713e-05
18.672182518265565	0.0006437920609095776	0.0006494415604455476	0.0006838707666105059	0.0006888159484946958	0.0007071887771572207	0.0007116622982697252	0.0007323032771226118	0.0007362189899214473	0.000785877956500417	0.0007884358548367914	0.06848597160548325	0.06660889798715369	-1.3191765634175921e-06	-5.671529782450002e-05	-1.3269238466682813e-06	-5.704837600709056e-05
18.784691810974078	0.0006436745553029779	0.0006493226634717981	0.0006837347253836673	0.0006886788105670486	0.0007070412758687571	0.0007115139309134788	0.0007321428869211669	0.0007360580334339664	0.0007856882243683572	0.0007882463827874761	0.0684658211474563	0.06658931161908506	-1.3029644313146578e-06	-5.635581932708633e-05	-1.3106133202158213e-06	-5.6686648663095696e-05
18.897879028768923	0.0006435578939813331	0.0006492046183825197	0.000683599587807314	0.0006885425828794612	0.0007068947135790232	0.0007113665084304338	0.0007319834744845444	0.0007358980597054275	0.0007854995551984025	0.0007880579764154033	0.06844567620581248	0.06656973060265645	-1.2868793577047906e-06	-5.599547834245211e-05	-1.2944306249595104e-06	-5.6324053260864426e-05
19.01174825648978	0.0006434420790643202	0.0006490874273145964	0.0006834653560886033	0.0006884072676546216	0.0007067490925428668	0.0007112200330900021	0.0007318250421162776	0.0007357390710529177	0.0007853119513885118	0.0007878706381301337	0.06842553678233557	0.06655015493961267	-1.2709204395685778e-06	-5.563427131144438e-05	-1.278374852400812e-06	-5.596058621853972e-05
19.126303603589555	0.0006433271126803044	0.0006489710924136721	0.0006833320324437809	0.0006882728671243711	0.0007066044150244534	0.0007110745071709729	0.000731667592129458	0.0007355810698031372	0.0007851254153467078	0.0007876843703513349	0.06840540287878662	0.06653058463167663	-1.2550867799377557e-06	-5.527219465414901e-05	-1.2624451001296347e-06	-5.559624393342011e-05
19.241549204282624	0.0006432129969663817	0.0006488556158341938	0.0006831996190982266	0.0006881393835297488	0.0007064606832973106	0.0007109299329615571	0.0007315111268467838	0.0007354240582924471	0.0007849399494911273	0.0007874991755088298	0.06838527449690447	0.06651101968055008	-1.2393774878882713e-06	-5.490924477130621e-05	-1.2466404718160934e-06	-5.523102278320868e-05
19.357489217694134	0.0006430997340684304	0.0006487409997394625	0.0006830681182865079	0.0006880068191210465	0.0007063178996443848	0.000710786312759445	0.0007313556486006162	0.0007352680388669258	0.0007847555562500809	0.0007873150560426576	0.06836515163840531	0.06649146008791275	-1.2237916784539789e-06	-5.454541804192359e-05	-1.230960077122905e-06	-5.4864919123737144e-05
19.474127828010037	0.0006429873261411635	0.0006486272463016872	0.0006829375322524349	0.0006878751761578648	0.000706176066358098	0.0007106436488718627	0.0007312011597330378	0.0007351130138824295	0.0007845722380621155	0.000787132014403137	0.06834503430498397	0.066471905855423	-1.2083284726201356e-06	-5.418071082474718e-05	-1.2154030316988834e-06	-5.449792929032582e-05
19.59146924462811	0.0006428757753481749	0.0006485143577020307	0.0006828078632491096	0.0006877444569091609	0.0007060351857403967	0.0007105019436156224	0.0007310476625959038	0.0007349589857046419	0.0007843899973760683	0.0007869500530509188	0.0683249224983124	0.06645235698471755	-1.1929869972830687e-06	-5.381511945784512e-05	-1.1999684571433779e-06	-5.4130049597755914e-05
19.709517702309874	0.0006427650838619932	0.0006484023361306641	0.0006826791135389815	0.0006876146636533057	0.0007058952601028106	0.0007103611993171797	0.0007308951595509028	0.0007348059567091352	0.0007842088366511301	0.0007867691744570505	0.06830481622004209	0.0664328134774129	-1.1777663852011698e-06	-5.344864025816354e-05	-1.1846554809550984e-06	-5.376127633965888e-05
19.828277461333414	0.0006426552538641294	0.0006482911837868147	0.0006825512853938984	0.0006874857986781349	0.0007057562917665041	0.0007102214183126869	0.0007307436529696081	0.0007346539292814232	0.0007840287583569004	0.000786589381103032	0.06828471547180191	0.06641327533510376	-1.1626657749667056e-06	-5.30812695218319e-05	-1.1694632364913499e-06	-5.339160578807234e-05
19.94775280764713	0.0006425462875451307	0.0006481809028788208	0.0006824243810951624	0.0006873578642810054	0.0007056182830623339	0.0007100826029480518	0.0007305931452335383	0.0007345029058170216	0.0007838497649734523	0.0007864106754808803	0.06826462025519917	0.06639374255936427	-1.1476843109542098e-06	-5.2713003523330304e-05	-1.154390862938108e-06	-5.30210341938564e-05
20.067948053024427	0.0006424381871046308	0.0006480714956241816	0.000682298402933583	0.000687230862768849	0.0007054812363309041	0.0007099447555789897	0.0007304436387342132	0.0007343528887215034	0.00078367185899139	0.0007862330600931872	0.06824453057182063	0.06637421515174705	-1.1328211433018348e-06	-5.2343838516183405e-05	-1.1394375052761925e-06	-5.264955778669367e-05
20.188867535219305	0.0006423309547514009	0.0006479629642496095	0.0006821733532095311	0.0006871047964582252	0.0007053451539226203	0.0007098078785710818	0.0007302951358732108	0.0007342038804105562	0.0007834950429119099	0.0007860565374531795	0.06822444642323149	0.0663546931137851	-1.1180754278723205e-06	-5.1973770732932634e-05	-1.1246023142422353e-06	-5.2277172774894964e-05
20.31051561812294	0.0006422245927034002	0.0006478553109910807	0.0006820492342329913	0.0006869796676753769	0.0007052100381977452	0.0007096719742998283	0.0007301476390622222	0.0007340558833100401	0.0007833193192468593	0.0007858811100847805	0.06820436781097523	0.06633517644699045	-1.1034463261970495e-06	-5.1602796384025984e-05	-1.1098844462801086e-06	-5.1903875344733175e-05
20.432896691921076	0.0006421191031878325	0.0006477485380938915	0.0006819260483236211	0.0006868554787562869	0.0007050758915264583	0.0007095370451507102	0.0007300011507231147	0.0007339088998560478	0.0007831446905188019	0.0007857067805226743	0.06818429473657538	0.06631566515285532	-1.0889330054591334e-06	-5.1230911658428635e-05	-1.0952830635149041e-06	-5.152966166080408e-05
20.55601517325261	0.0006420144884411931	0.0006476426478127069	0.0006818037978108016	0.0006867322320467312	0.0007049427162889079	0.0007094030935192412	0.000729855673287985	0.0007337629324949595	0.0007829711592610751	0.0007855335513123623	0.06816422720153364	0.06629615923285039	-1.0745346384530806e-06	-5.085811272381724e-05	-1.080797333721708e-06	-5.1154527866220656e-05
20.679875505368887	0.000641910750709325	0.0006475376424116167	0.0006816824850336956	0.0006866099299023356	0.000704810514875271	0.0007092701218110274	0.0007297112091992206	0.0007336179836835042	0.000782798728017854	0.0007853614250102296	0.0681441652073318	0.06627665868842715	-1.060250403536224e-06	-5.0484395725303166e-05	-1.0664264302722576e-06	-5.07784700816416e-05
20.804482158294064	0.0006418078922474718	0.0006474335241641881	0.0006815621123413025	0.0006864885746886325	0.0007046792896858102	0.0007091381324418247	0.000729567760909558	0.0007334740558888192	0.0007826273993442143	0.0007851904041836059	0.06812410875543025	0.0662571635210172	-1.0460794846126747e-06	-5.0109756786598236e-05	-1.0521695321119573e-06	-5.040148440577097e-05
20.92983962898646	0.0006417059153203288	0.0006473302953535187	0.0006814426820925133	0.0006863681687811169	0.0007045490431309292	0.0007090071278375958	0.000729425330882141	0.0007333311515885084	0.0007824571758061923	0.0007850204914108286	0.06810405784727028	0.06623767373203156	-1.0320210710825818e-06	-4.9734192009043277e-05	-1.0380258237221475e-06	-5.002356691516385e-05
21.055952441500814	0.000641604822202099	0.0006472279582722915	0.0006813241966561684	0.0006862487145653013	0.0007044197776312332	0.0007088771104345693	0.0007292839215905811	0.0007331892732707015	0.0007822880599808497	0.0007848516892813044	0.06808401248427161	0.06621818932286272	-1.0180743578113403e-06	-4.935769747180241e-05	-1.0239944950836757e-06	-4.9644713664032114e-05
21.18282514715158	0.0006415046151765451	0.0006471265152228287	0.0006812066584111128	0.0006861302144367755	0.0007042914956175853	0.000708748082679297	0.0007291435355190162	0.0007330484234341156	0.0007821200544563365	0.0007846840003955749	0.0680639726678342	0.06619871029488236	-1.004238545103571e-06	-4.898026923227938e-05	-1.0100747416409012e-06	-4.926492068432764e-05
21.31046232467717	0.0006414052965370428	0.0006470259685171444	0.0006810900697462515	0.00068601267080126	0.000704164199531163	0.0007086200470287128	0.0007290041751621695	0.0007329086045881125	0.0007819531618319511	0.0007845174273653768	0.06804393839933855	0.06617923664944292	-9.90512838647175e-07	-4.8601903324452245e-05	-9.962657642604948e-07	-4.888418398482641e-05
21.438868580405217	0.0006413068685866406	0.0006469263204770053	0.0006809744330606132	0.0006858960860746693	0.0007040378918235237	0.0007084930059501946	0.0007288658430254154	0.0007327698192527655	0.0007817873847182123	0.0007843519728137129	0.0680239096801438	0.06615976838787789	-9.768964494968543e-07	-4.8222595760427645e-05	-9.825667692097556e-07	-4.850249955212771e-05
21.568048548418737	0.0006412093336381062	0.0006468275734339772	0.0006808597507633982	0.0006857804626831626	0.000703912574956654	0.0007083669619216177	0.000728728541624832	0.000732632069958912	0.0007816227257369127	0.000784187639374907	0.06800388651159059	0.06614030551150077	-9.63388594037249e-07	-4.784234252958042e-05	-9.689769681128085e-07	-4.8119863350015724e-05
21.69800689072348	0.0006411126940139893	0.000646729729729489	0.000680746025274044	0.0006856658030632088	0.0007037882514030386	0.0007082419174314216	0.0007285922734872691	0.0007324953592482235	0.0007814591875211923	0.000784024429694677	0.06798386889499944	0.06612084802160717	-9.499884939347981e-07	-4.746113959805398e-05	-9.554955779111397e-07	-4.773627131873792e-05
21.828748297416116	0.0006410169520466718	0.0006466327917148827	0.0006806332590222797	0.0006855521096616403	0.0007036649236457124	0.0007081178749786646	0.000728457041150406	0.0007323596896732606	0.0007812967727155991	0.000783862346430195	0.06796385683167151	0.06610139591947256	-9.366953761238625e-07	-4.7078982909593003e-05	-9.421218208440808e-07	-4.735171937614302e-05
21.960277486853503	0.0006409221100784262	0.0006465367617514727	0.0006805214544481854	0.0006854393849357144	0.000703542594178326	0.0007079948370730874	0.0007283228471628141	0.0007322250637975387	0.0007811354839761544	0.0007837013922501558	0.06794385032288826	0.06608194920635355	-9.235084727538152e-07	-4.6695868384405426e-05	-9.288549244019714e-07	-4.696620341657076e-05
22.092599205822967	0.0006408281704614701	0.0006464416422105999	0.0006804106140022504	0.0006853276313531705	0.0007034212655052024	0.0007078728062351713	0.0007281896940840183	0.0007320914841955887	0.000780975323970419	0.0007835415698348398	0.0679238493699115	0.06606250788348864	-9.104270211721284e-07	-4.631179191985635e-05	-9.156941212966688e-07	-4.6579719310824164e-05
22.225718229713628	0.0006407351355580234	0.000646347435473691	0.0006803007401454332	0.000685216851392292	0.0007033009401413995	0.0007077517849962029	0.0007280575844845613	0.0007319589534530218	0.0007808162953775599	0.0007833828818761825	0.06790385397398514	0.06604307195209781	-8.974502638784028e-07	-4.5926749389912924e-05	-9.026386494298891e-07	-4.619226290666911e-05
22.359639362688714	0.0006406430077403639	0.000646254143932313	0.00068019183534922	0.0006851070475419638	0.0007031816206127701	0.00070763177589833	0.0007279265209460632	0.0007318274741665891	0.0007806584008884149	0.000783225331077838	0.06788386413633223	0.06602364141338107	-8.845774484905408e-07	-4.554073664467251e-05	-8.896877518489721e-07	-4.580383002769639e-05
22.494367437858962	0.0006405517893908864	0.0006461617699882337	0.0006800839020956856	0.0006849982223017349	0.0007030633094560259	0.0007075127814946315	0.0007277965060612887	0.0007316970489442502	0.0007805016432055616	0.0007830689201552497	0.06786387985815859	0.06600421626852222	-8.718078277204604e-07	-4.515374951108431e-05	-8.768406767325695e-07	-4.541441647429312e-05
22.629907317457054	0.000640461482902157	0.0006460703160534743	0.0006799769428775524	0.0006848903781818752	0.0007029460092187951	0.000707394804349169	0.0007276675424342069	0.0007315676804052297	0.0007803460250433821	0.0007829136518357107	0.0678439011406502	0.06598479651868441	-8.591406593441708e-07	-4.476578379250529e-05	-8.640966773464098e-07	-4.5024018022948864e-05
22.766263893012997	0.000640372090676972	0.0006459797845503741	0.0006798709601982499	0.0006847835177034411	0.0007028297224596867	0.0007072778470370591	0.0007275396326800555	0.0007314393711800892	0.0007801915491281308	0.000782759528858441	0.06782392798497486	0.0659653821650143	-8.465752061549356e-07	-4.43768352683116e-05	-8.514550120029656e-07	-4.4632630425783804e-05
22.903442085530802	0.0006402836151284163	0.0006458901779116425	0.0006797659565719782	0.000684677643398332	0.0007027144517483529	0.0007071619121445291	0.0007274127794254069	0.0007313121239107855	0.0007800382181980038	0.0007826065539746466	0.06780396039228083	0.06594597320863971	-8.34110735934649e-07	-4.3986899693565507e-05	-8.389149440380349e-07	-4.424024941090954e-05
23.041446845665973	0.0006401960586799206	0.0006458014985804237	0.000679661934523767	0.0006845727578093567	0.0007026001996655518	0.000707047002268986	0.0007272869853082313	0.0007311859412507411	0.0007798860350032047	0.0007824547299475952	0.06778399836369897	0.06592656965067095	-8.217465214256474e-07	-4.3595972799431726e-05	-8.26475741778649e-07	-4.384687068220705e-05
23.180283153904217	0.0006401094237653217	0.0006457137490103499	0.000679558896589538	0.0006844688634902899	0.0007024869688032112	0.0007069331200190746	0.000727162252977963	0.0007310608258649034	0.0007797350023060162	0.0007823040595526791	0.0677640419003419	0.06590717149220049	-8.09481840302953e-07	-4.320405029298313e-05	-8.141366785157506e-07	-4.345248991949324e-05
23.31995602074116	0.0006400237128289184	0.0006456269316656045	0.0006794568453161655	0.0006843659630059387	0.0007023747617644889	0.0007068202680147442	0.0007270385850955624	0.0007309367804298146	0.0007795851228808656	0.0007821545455774874	0.06774409100330316	0.06588777873430254	-7.973159751326411e-07	-4.281112785675667e-05	-8.018970324538861e-07	-4.305710277749397e-05
23.460470486863187	0.0006399389283255341	0.0006455410490209809	0.0006793557832615407	0.0006842640589322035	0.0007022635811638413	0.000706708448887313	0.0007269159843335855	0.0007308138076336763	0.0007794363995143966	0.0007820061908218761	0.06772414567365816	0.06586839137803388	-7.852482133475537e-07	-4.241720114894765e-05	-7.897560866981963e-07	-4.266070488673224e-05
23.60183162332936	0.0006398550727205724	0.0006454561035619409	0.00067925571299463	0.0006841631538561397	0.000702153429627082	0.0007065976652795305	0.000726794453376246	0.0007306919101764146	0.0007792888350055361	0.0007818589980980347	0.06770420591246562	0.06584900942443399	-7.732778472047987e-07	-4.2022265802577063e-05	-7.777131292058433e-07	-4.226329185230693e-05
23.744044531754422	0.0006397721484900828	0.0006453720977846796	0.0006791566370955454	0.0006840632503760256	0.0007020443097914537	0.0007064879198456472	0.0007266739949194866	0.0007305710907697512	0.0007791424321655702	0.0007817129702305632	0.06768427172076436	0.0658296328745246	-7.61404173767969e-07	-4.162631742632428e-05	-7.657674527734339e-07	-4.186485925483652e-05
23.887114344492932	0.0006396901581208137	0.0006452890341961799	0.000679058558155598	0.0006839643511014191	0.0007019362243056844	0.0007063792152514728	0.0007265546116710399	0.0007304513521372641	0.0007789971938182062	0.0007815681100565339	0.06766434309957765	0.06581026172931141	-7.49626494871581e-07	-4.122935160383312e-05	-7.539183549919171e-07	-4.1465402649792926e-05
24.031046224824397	0.0006396091041102795	0.000645206915314279	0.0006789614787773707	0.000683866458653228	0.0007018291758300606	0.0007062715541744495	0.0007264363063505005	0.0007303326970144603	0.0007788531227996517	0.0007814244204255705	0.06764442004990871	0.06579089598978122	-7.379441170807417e-07	-4.083136389354536e-05	-7.421651382127567e-07	-4.1064917567112946e-05
24.175845367139747	0.0006395289889668166	0.0006451257436677259	0.0006788654015747747	0.0006837695756637708	0.0007017231670364868	0.0007061649393037115	0.0007263190816893888	0.0007302151281488404	0.0007787102219586794	0.0007812819041999145	0.06762450257274558	0.06577153565690416	-7.263563516781389e-07	-4.043234982892274e-05	-7.305071095383905e-07	-4.066339951175335e-05
24.32151699712871	0.000639449815209649	0.0006450455217962464	0.0006787703291731195	0.0006836737047768428	0.0007016182006085557	0.0007060593733401561	0.0007262029404312216	0.0007300986482999695	0.0007785684941567033	0.0007811405642544999	0.06760459066905754	0.06575218073163472	-7.148625146154684e-07	-4.003230491772536e-05	-7.18943580762816e-07	-4.026084396291374e-05
24.468066371968433	0.0006393715853689452	0.0006449662522506023	0.0006786762642091737	0.0006835788486477803	0.0007015142792416119	0.0007059548589965072	0.0007260878853315776	0.0007299832602395428	0.0007784279422678475	0.0007810004034770244	0.06758468433979617	0.06573283121490932	-7.034619264960872e-07	-3.963122464245572e-05	-7.07473868360748e-07	-3.985724637406429e-05
24.61549878051318	0.000639294301985884	0.0006448879375926558	0.0006785832093312313	0.0006834850099435271	0.0007014114056428206	0.0007058513989973854	0.0007259739191581683	0.0007298689667514567	0.0007782885691790203	0.0007808614247680214	0.06756478358589693	0.0657134871076475	-6.921539125351144e-07	-3.92291044597759e-05	-6.960972934490217e-07	-3.945260217283475e-05
24.763819543485244	0.0006392179676127157	0.0006448105803954321	0.0006784911671991786	0.0006833921913426998	0.0007013095825312336	0.0007057489960793734	0.0007258610446909067	0.0007297557706318781	0.0007781503777899881	0.0007807236310409356	0.06754488840827794	0.06569414841075295	-6.809378025295076e-07	-3.8825939800202214e-05	-6.84813181754066e-07	-3.904690676059808e-05
24.91303401366693	0.000639142584812826	0.0006447341832431843	0.0006784001404845597	0.0006833003955356565	0.0007012088126378594	0.000705647652991087	0.0007257492647219776	0.0007296436746893159	0.0007780133710134484	0.0007805870252221971	0.06752499880783935	0.06567481512511282	-6.69812930847221e-07	-3.8421726069104434e-05	-6.736208635967252e-07	-3.8640155513414154e-05
25.063147576093755	0.0006390681561607941	0.0006446587487314506	0.0006783101318706377	0.0006832096252245566	0.0007011090987057244	0.0007055473724932369	0.0007256385820559022	0.0007295326817446839	0.0007778775517750989	0.0007804516102512878	0.06750511478546597	0.06565548725159669	-6.587786363747294e-07	-3.801645864540126e-05	-6.625196738462881e-07	-3.8232343780475464e-05
25.214165648248784	0.000638994684242463	0.0006445842794671278	0.0006782211440524689	0.0006831198831234377	0.0007010104434899498	0.0007054481573587068	0.0007255289995096153	0.0007294227946313826	0.0007777429230137185	0.0007803173890808282	0.06748523634202415	0.06563616479105883	-6.478342624892733e-07	-3.761013288119952e-05	-6.515089518901312e-07	-3.7823466884218115e-05
25.366093680258146	0.0006389221716549984	0.0006445107780685266	0.0006781331797369644	0.000683031171958273	0.0007009128497578147	0.0007053500103726144	0.0007254205199125318	0.0007293140161953596	0.0007776094876812377	0.0007801843646766406	0.06746536347836474	0.06561684774433738	-6.369791570454142e-07	-3.7202744102876606e-05	-6.405880416263457e-07	-3.741352012154309e-05
25.518937155087716	0.0006388506210069553	0.0006444382471654427	0.0006780462416429594	0.0006829434944670463	0.0007008163202888272	0.0007052529343323845	0.0007253131461066189	0.0007292063492951883	0.0007774772487428148	0.0007800525400178319	0.06744549619532174	0.06559753611225445	-6.262126723307997e-07	-3.679428760988701e-05	-6.297562914017209e-07	-3.7002498761512514e-05
25.672701588741027	0.0006387800349183424	0.0006443666893992196	0.0006779603325012817	0.0006828568533998186	0.0007007208578747939	0.0007051569320478206	0.0007252068809464684	0.0007290997968021372	0.0007773462091769125	0.0007799219180968675	0.06742563449371268	0.06557822989561501	-6.155341650470811e-07	-3.6384758675095386e-05	-6.190130540048057e-07	-3.659039804668196e-05
25.827392530458226	0.0006387104160206849	0.0006442961074228123	0.0006778754550548169	0.0006827712515187935	0.0007006264653198885	0.0007050620063411716	0.0007251017272993657	0.0007289943616002407	0.0007772163719753697	0.0007797925019196445	0.0674057783743388	0.06555892909520973	-6.049429962704488e-07	-3.597415254438796e-05	-6.083576866338161e-07	-3.617721319265632e-05
25.983015562916506	0.0006386417669570934	0.0006442265039008577	0.0006777916120585809	0.0006826866915983918	0.0007005331454407253	0.0007049681600472061	0.0007249976880453661	0.0007288900465863754	0.0007770877401434838	0.0007796642945055739	0.06738592783798487	0.06553963371181158	-5.94438531435152e-07	-3.5562464436561525e-05	-5.977895508714817e-07	-3.576293938808983e-05
26.139576302431465	0.0006385740903823256	0.000644157881509734	0.0006777088062797846	0.0006826031764253129	0.0007004409010664253	0.0007048753960132783	0.0007248947660773633	0.0007287868546703273	0.0007769603167000818	0.0007795372988876504	0.06736608288541945	0.0655203437461795	-5.840201402979375e-07	-3.5149689543462204e-05	-5.873080126377744e-07	-3.5347571793659105e-05
26.297080399159835	0.0006385073889628565	0.0006440902429376369	0.000677627040497908	0.0006825207087986151	0.0007003497350386922	0.0007047837170994086	0.0007247929643011672	0.000728684788774875	0.0007768341046776021	0.0007794115181125391	0.06734624351739553	0.06550105919905713	-5.736871969124618e-07	-3.473582302951361e-05	-5.769124421786329e-07	-3.493110554270151e-05
26.455533537303385	0.0006384416653769395	0.0006440235908846352	0.0006775463175047633	0.0006824392915297753	0.000700259650211879	0.000704693126178345	0.0007246922856355707	0.0007285838518358509	0.0007767091071221664	0.0007792869552406428	0.06732640973464973	0.06548178007116986	-5.634390795954645e-07	-3.432086003132828e-05	-5.666022140399414e-07	-3.451353574113192e-05
26.614941435314055	0.0006383769223146811	0.0006439579280627496	0.0006774666401045735	0.0006823589274427681	0.0007001706494530662	0.0007046036261356452	0.0007245927330124328	0.0007284840468022284	0.0007765853270936662	0.0007791636133461916	0.06730658153790306	0.06546250636323098	-5.532751709029157e-07	-3.390479565784643e-05	-5.563767070232949e-07	-3.409485746663776e-05
26.77530984610034	0.0006383131624781001	0.0006438932571960114	0.0006773880111140356	0.0006822796193741311	0.0007000827356421283	0.0007045152198697421	0.0007244943093767449	0.0007283853766361873	0.0007764627676658333	0.0007790414955173117	0.06728675892786101	0.06544323807593637	-5.431948576126687e-07	-3.348762499080782e-05	-5.462353041790595e-07	-3.367506576942847e-05
26.93664455723489	0.0006382503885811999	0.0006438295810205356	0.0006773104333623953	0.0006822013701730388	0.0006999959116718091	0.0007044279102920209	0.0007243970176867088	0.0007282878443131933	0.0007763414319263219	0.0007789206048561107	0.06726694190521192	0.0654239752099677	-5.331975306763215e-07	-3.3069343083308445e-05	-5.361773927530303e-07	-3.325415567073664e-05
27.098951391163432	0.000638188603350036	0.0006437669022845896	0.0006772339096915176	0.0006821241827013758	0.0006999101804477964	0.0007043417003268938	0.0007243008609138137	0.0007281914528220745	0.0007762213229767906	0.000778800944478757	0.06724713047063142	0.06540471776599101	-5.232825852005685e-07	-3.2649944959939337e-05	-5.262023641825278e-07	-3.283212216387277e-05
27.26223620541477	0.0006381278095227849	0.0006437052237486596	0.0006771584429559604	0.000682048059833806	0.0006998255448887952	0.0007042565929118708	0.000724205842042911	0.0007280962051650943	0.0007761024439329797	0.0007786825175155578	0.06722732462477715	0.06538546574465758	-5.134494204346238e-07	-3.222942561811881e-05	-5.163096140630048e-07	-3.240896021408646e-05
27.426504892812353	0.0006380680098498086	0.0006436445481855218	0.0006770840360230408	0.000681973004457847	0.0006997420079265967	0.0007041725909976354	0.000724111964072285	0.0007280021043580303	0.0007759847979247882	0.0007785653271110406	0.06720752436829193	0.06536621914660395	-5.036974397207815e-07	-3.1807780025872034e-05	-5.064985421042445e-07	-3.198466475690109e-05
27.59176338168682	0.0006380092070937316	0.0006435848783803135	0.0006770106917729162	0.000681899019473945	0.0006996595725061626	0.0007040896975481236	0.0007240192300137408	0.0007279091534302522	0.0007758683880963637	0.0007784493764240369	0.06718772970180516	0.06534697797245136	-4.940260504757675e-07	-3.1385003122441635e-05	-4.967685521247225e-07	-3.155923069955713e-05
27.758017636089992	0.0006379514040295036	0.0006435262171306001	0.000676938413098651	0.0006818261077955453	0.0006995782415856913	0.0007040079155405932	0.00072392764289267	0.0007278173554247964	0.0007757532176061745	0.0007783346686277598	0.06716794062592822	0.06532774222280634	-4.844346641738259e-07	-3.09610898189816e-05	-4.871190520268874e-07	-3.113265292090106e-05
27.925273656010095	0.0006378946034444736	0.0006434685672464475	0.0006768672029062924	0.0006817542723491667	0.0006994980181366978	0.0007039272479657021	0.0007238372057481353	0.000727726713398445	0.0007756392896270974	0.0007782212069098876	0.06714815714125995	0.06530851189826116	-4.7492269630248357e-07	-3.053603499686419e-05	-4.775494537373123e-07	-3.0704926269248256e-05
28.09353747758831	0.0006378388081384596	0.0006434119315504959	0.0006767970641149455	0.0006816835160744801	0.0006994189051440893	0.0007038476978275897	0.0007237479216329463	0.0007276372304218082	0.0007755266073464979	0.0007781089944726505	0.06712837924838246	0.06528928699939376	-4.6548956635431016e-07	-3.0109833508845663e-05	-4.6805917321580265e-07	-3.027604556418706e-05
28.2628151733366	0.0006377840209238178	0.0006433563128780259	0.0006767279996568443	0.0006816138419243775	0.0006993409056062392	0.000703769268143945	0.0007236597936137371	0.0007275489095793959	0.0007754151739663112	0.000777998034532906	0.06710860694786462	0.0652700675267666	-4.561346977805143e-07	-2.968248017765074e-05	-4.586476304185329e-07	-2.984600559591266e-05
28.43311285235687	0.0006377302446255182	0.0006433017140770365	0.0006766600124774325	0.0006815452528650533	0.0006992640225350697	0.0007036919619460919	0.0007235728247710487	0.0007274617539697055	0.0007753049927031316	0.0007778883303222313	0.06708884024025896	0.06525085348092934	-4.468575179822701e-07	-2.9253969796722012e-05	-4.493142492629186e-07	-2.941480112458872e-05
28.604436660561465	0.0006376774820812118	0.0006432481380083124	0.0006765931055354325	0.0006814777518760752	0.0006991882589561216	0.0007036157822790611	0.0007234870181994036	0.0007273757667052939	0.0007751960667882885	0.0007777798850870001	0.0670690791261041	0.06523164486241602	-4.3765745828382857e-07	-2.882429713030321e-05	-4.400584576115703e-07	-2.89824268805694e-05
28.77679278089485	0.0006376257361413055	0.0006431955875455003	0.0006765272818029245	0.0006814113419504635	0.0006991136179086375	0.000703540732201673	0.0007234023770073897	0.0007272909509128633	0.000775088399467937	0.0007776727020884715	0.06704932360592483	0.06521244167174703	-4.285339538960889e-07	-2.8393456912301218e-05	-4.308796872436703e-07	-2.854887756439939e-05
28.950187433556945	0.0006375750096690331	0.000643144065575179	0.0006764625442654214	0.0006813460260947658	0.0006990401024456364	0.0007034668147866114	0.0007233189043177366	0.0007272073097333384	0.0007749819940031366	0.0007775667846028725	0.0670295736802298	0.0651932439094289	-4.1948644389925085e-07	-2.7961443846591383e-05	-4.217773738311205e-07	-2.811414784609223e-05
29.124626876227456	0.0006375253055405307	0.0006430935749969366	0.0006763988959219471	0.0006812818073291358	0.0006989677156339962	0.0007033940331205078	0.000723236603267401	0.0007271248463219499	0.0007748768536699432	0.0007774621359214856	0.06700982934951426	0.0651740515759538	-4.105143712042174e-07	-2.7528252606240367e-05	-4.1275095689474045e-07	-2.7678232364547473e-05
29.30011740429177	0.0006374766266449104	0.000643044118723445	0.0006763363397851143	0.0006812186886874133	0.0006988964605545315	0.0007033223903040205	0.0007231554770076479	0.0007270435638483188	0.0007747729817594926	0.0007773587593507365	0.06699009061425992	0.06515486467180008	-4.016171825504261e-07	-2.709387783458861e-05	-4.0379987981120635e-07	-2.7241125729049465e-05
29.476665351068124	0.0006374289758843303	0.0006429956996805293	0.0006762748788811976	0.0006811566732171964	0.000698826340302071	0.0007032518894519096	0.0007230755287041259	0.0007269634654965319	0.0007746703815780828	0.0007772566582122757	0.0669703574749323	0.06513568319743258	-3.9279432846638443e-07	-2.6658314144334394e-05	-3.949235897714176e-07	-2.6802822517962843e-05
29.654277088036206	0.0006373823561740732	0.0006429483208072487	0.0006762145162502164	0.000681095763979925	0.0006987573579855403	0.0007031825336931231	0.000722996761536958	0.00072688455446523	0.0007745690564472657	0.0007771558358430705	0.06695062993198524	0.06511650715330174	-3.8404526323952866e-07	-2.6221556116756695e-05	-3.861215377371288e-07	-2.63633172775668e-05
29.832959025067048	0.0006373367704426222	0.0006429019850559705	0.0006761552549460136	0.0006810359640509594	0.000698689516728043	0.0007031143261708791	0.0007229191787008207	0.0007268068339676918	0.0007744690097039354	0.0007770562955954923	0.06693090798585627	0.06509733653984547	-3.753694449062494e-07	-2.578359830285315e-05	-3.773931784511412e-07	-2.592260452408124e-05
30.0127176106544	0.0006372922216317297	0.0006428566953924425	0.0006760970980363286	0.0006809772765196564	0.0006986228196669377	0.0007030472700427394	0.0007228427834050236	0.000726730307231911	0.0007743702447004085	0.0007769580408373993	0.0669111916369703	0.0650781713574867	-3.667663352169802e-07	-2.534443522195229e-05	-3.6873797039566926e-07	-2.548067874225124e-05
30.193559332147448	0.0006372487126965017	0.0006428124547958756	0.0006760400486028846	0.0006809197044894546	0.0006985572699539254	0.0007029813684807005	0.0007227675788736012	0.0007266549775006901	0.0007742727648045222	0.0007768610749522346	0.06689148088573847	0.065059011606637	-3.582353996064904e-07	-2.4904061361824548e-05	-3.601553757517917e-07	-2.5037534384292348e-05
30.37549071598484	0.0006372062466054683	0.0006427692662590164	0.0006759841097414642	0.0006808632510779517	0.0006984928707551277	0.0007029166246712728	0.0007226935683453914	0.0007265808480317174	0.0007741765733997169	0.0007767654013391077	0.06687177573255756	0.065039857287692	-3.497761071886811e-07	-2.4462471179265144e-05	-3.5164486040313754e-07	-2.459316587155591e-05
30.55851832793038	0.0006371648263406625	0.0006427271327882258	0.0006759292845619903	0.000680807919416986	0.0006984296252511702	0.0007028530418155619	0.0007226207550741216	0.0007265079220976568	0.0007740816738851279	0.0007766710234128879	0.0668520761778111	0.06502070840103609	-3.413879307199389e-07	-2.401965909915038e-05	-3.43205893900975e-07	-2.4147567593335584e-05
30.742648773309874	0.0006371244548976971	0.0006426860574035566	0.0006758755761886077	0.0006807537126527175	0.0006983675366372652	0.0007027906231293548	0.0007225491423284943	0.0007264362029862305	0.0007739880696756745	0.0007765779446042938	0.0668323822218687	0.06500156494703928	-3.3307034656465846e-07	-2.3575619513743762e-05	-3.3483794942539696e-07	-2.3700733906117932e-05
30.92788869724955	0.0006370851352858441	0.0006426460431388344	0.0006758229877597663	0.0006807006339457139	0.0006983066081232991	0.0007027293718432048	0.000722478733392276	0.0007263656940003103	0.0007738957642021537	0.0007764861683599865	0.06681269386508759	0.06498242692605909	-3.248228346900382e-07	-2.3130346783584166e-05	-3.2654050378185147e-07	-2.32526591344151e-05
31.114244784915854	0.0006370468705281104	0.0006426070930417329	0.0006757715224282999	0.0006806486864710271	0.0006982468429339114	0.0007026692912025135	0.0007224095315643775	0.0007262963984579989	0.0007738047609113269	0.0007763956981426573	0.06679301110780947	0.06496329433843982	-3.16644878640927e-07	-2.268383523729156e-05	-3.183130373718684e-07	-2.2803337570487248e-05
31.30172376175672	0.0006370096636613173	0.0006425692101738545	0.0006757211833615098	0.0006805978734182804	0.000698188244308581	0.0007026103844676171	0.0007223415401589458	0.0007262283196927204	0.000773715063266014	0.0007763065374311222	0.06677333395036518	0.06494416718451315	-3.0853596550491254e-07	-2.223607917040127e-05	-3.10155034163569e-07	-2.2352763473509896e-05
31.4903323937443	0.0006369735177361808	0.0006425323976108113	0.0006756719737412497	0.0006805481979917509	0.0006981308155017134	0.0007025526549138728	0.0007222747625054499	0.0007261614610533074	0.0007736266747451856	0.0007762186897204142	0.06675366239307025	0.06492504546459696	-3.004955858886861e-07	-2.178707284558601e-05	-3.020659816684642e-07	-2.190093106954616e-05
31.68007748761912	0.000636938435817391	0.0006424966584423051	0.0006756238967640075	0.0006804996634104549	0.0006980745597827251	0.0007024961058317448	0.0007222092019487696	0.0007260958259040917	0.000773539598844057	0.0007761321585218776	0.06673399643622833	0.06490592917899753	-2.925232339100192e-07	-2.1336810492877945e-05	-2.9404537092258924e-07	-2.144783455149124e-05
31.870965891135747	0.0006369044209836913	0.0006424619957722078	0.0006755769556409897	0.0006804522729082306	0.0006980194804361288	0.0007024407405268917	0.0007221448618492831	0.0007260314176249904	0.0007734538390741787	0.0007760469473632603	0.06671433608012964	0.0648868183280079	-2.846184071578651e-07	-2.0885286308836015e-05	-2.8609269646460295e-07	-2.099346807932223e-05
32.063004493309954	0.0006368714763279606	0.0006424284127186416	0.0006755311535982067	0.0006804060297338243	0.0006979655807616233	0.0007023865623202514	0.0007220817455829577	0.0007259682396115962	0.0007733693989635346	0.0007759630597888077	0.06669468132505164	0.06486771291190782	-2.7678060668672073e-07	-2.0432494457350847e-05	-2.78207456310851e-07	-2.0537825779237684e-05
32.25620022466719	0.0006368396049572904	0.0006423959124140624	0.0006754864938765537	0.0006803609371509746	0.0006979128640741743	0.000702333574548131	0.0007220198565414346	0.0007259062952752684	0.0007732862820566286	0.000775880499359358	0.06667503217125882	0.06484861293096643	-2.6900933697217473e-07	-1.997842906778513e-05	-2.7038915192110526e-07	-2.0080901743102508e-05
32.45056005749291	0.0006368088099930749	0.0006423644980053444	0.0006754429797319058	0.0006803169984385041	0.0006978613337041129	0.0007022817805622977	0.0007219591981321291	0.0007258455880432256	0.0007732044919145926	0.0007757992696524425	0.06665538861900286	0.0648295183854378	-2.613041059050525e-07	-1.952308423616711e-05	-2.626372881929257e-07	-1.9622690029252876e-05
32.64609100608406	0.0006367790945710832	0.0006423341726538566	0.000675400614435193	0.000680274216890397	0.000697810992997212	0.0007022311837300618	0.0007218997737783089	0.0007257861213586316	0.0007731240321152684	0.0007757193742623722	0.06663575066852195	0.06481042927556648	-2.536644247643112e-07	-1.9066454024718738e-05	-2.5495137343303775e-07	-1.9163184661941113e-05
32.84280012700226	0.0006367504618415512	0.0006423049395355542	0.0006753594012724962	0.0006802325958158969	0.000697761845314786	0.0007021817874343717	0.0007218415869191977	0.0007257278986806937	0.0007730449062533158	0.000775640816800345	0.06661611832004324	0.0647913456015818	-2.4608980819015164e-07	-1.860853246102301e-05	-2.473309193313112e-07	-1.8702379630725074e-05
33.040694519328454	0.0006367229149692563	0.0006422768018410547	0.0006753193435451268	0.000680192138539584	0.0006977138940337717	0.0007021335950739002	0.0007217846410100562	0.000725670923484749	0.0007729671179403005	0.0007755636008945338	0.06659649157378014	0.06477226736370353	-2.3857977417165825e-07	-1.8149313538662337e-05	-2.3977544094254573e-07	-1.8240268890745703e-05
33.239781324919136	0.0006366964571336082	0.0006422497627757283	0.0006752804445697207	0.0006801528484014727	0.0006976671425468246	0.0007020866100631376	0.0007217289395222827	0.000725615199262363	0.0007728906708047967	0.0007754877301901915	0.06657687042993374	0.06475319456213802	-2.3113384401123732e-07	-1.76887912161916e-05	-2.322844566569806e-07	-1.7776846361949872e-05
33.44006772866406	0.0006366710915287296	0.0006422238255597806	0.0006752427076783232	0.0006801147287570955	0.0006976215942624059	0.0007020408358324823	0.0007216744859435026	0.0007255607295214192	0.0007728155684924847	0.0007754132083497453	0.0665572548886931	0.06473412719707919	-2.2375154231529283e-07	-1.7226959417637744e-05	-2.2485748818750102e-07	-1.7312105929395694e-05
33.64156095874556	0.0006366468213635411	0.0006421989934283374	0.0006752061362184786	0.0006800777829775933	0.0006975772526048754	0.0007019962758283323	0.000721621283777662	0.0007255075177862149	0.0007727418146662478	0.0007753400390528983	0.06653764495023483	0.06471506526870953	-2.1643239696300144e-07	-1.6763812031667102e-05	-2.1749406054253316e-07	-1.68460414428917e-05
33.84426828689945	0.0006366236498618495	0.0006421752696315332	0.0006751707335533207	0.0006800420144498074	0.0006975341210145831	0.0007019529335131778	0.000721569336545124	0.0007254555675975576	0.0007726694130062749	0.0007752682259967282	0.06651804061472323	0.06469600877720046	-2.0917593909048314e-07	-1.6299342911779702e-05	-2.1019370200544424e-07	-1.6378646716636025e-05
34.04819702867729	0.0006366015802624284	0.0006421526574345943	0.0006751365030616608	0.000680007426576367	0.0006974922029479608	0.0007019108123656937	0.0007215186477827601	0.0007254048825128559	0.0007725983672101555	0.0007751977728957869	0.06649844188231	0.06467695772270976	-2.019817030658646e-07	-1.5833545875976185e-05	-2.0295594411134064e-07	-1.5909915529049856e-05
34.25335454371064	0.000636580615819111	0.0006421311601179302	0.0006751034481380811	0.0006799740227757845	0.0006974515018776166	0.0007018699158808348	0.0007214692210440511	0.0007253554661062216	0.000772528680992987	0.0007751286834822045	0.06647884875313646	0.06465791210538514	-1.948492264773529e-07	-1.5366414706952103e-05	-1.957803216329733e-07	-1.5439841622999495e-05
34.45974823597649	0.0006365607598008693	0.0006421107809772151	0.0006750715721930206	0.0006799418064825406	0.0006974120212924238	0.000701830247569925	0.0007214210598991739	0.0007253073219685575	0.0007724603580874668	0.0007750609615057845	0.0664592612273299	0.06463887192536123	-1.8777805009008441e-07	-1.4897943150543602e-05	-1.886663725425737e-07	-1.4968418704547348e-05
34.66738555406454	0.0006365420154919118	0.0006420915233234855	0.0006750408786528765	0.000679910781147187	0.0006973737646976245	0.0007017918109607613	0.0007213741679351116	0.0007252604537076675	0.0007723934022440065	0.0007749946107341176	0.06643967930500626	0.06461983718276257	-1.8076771784178783e-07	-1.4428124916587848e-05	-1.8161363800491513e-07	-1.4495640443340507e-05
34.87627399144595	0.0006365243861917619	0.0006420733904832194	0.0006750113709600849	0.0006798809502364289	0.000697336735614914	0.0007017546095976991	0.0007213285487557372	0.0007252148649483415	0.0007723278172308227	0.0007749296349526718	0.06642010298627048	0.06460080787770181	-1.7381777683129172e-07	-1.3956953679394868e-05	-1.7462166235909793e-07	-1.4021500473082593e-05
35.086421086743854	0.000636507875215352	0.0006420563857984319	0.0006749830525732222	0.0006798523172332256	0.000697300937582542	0.0007017186470417544	0.0007212842059819203	0.000725170559332461	0.0007722636068340468	0.0007748660379649044	0.06640053227121503	0.0645817840102785	-1.6692777726995227e-07	-1.3484423075693641e-05	-1.6768999308125303e-07	-1.3545992389896178e-05
35.29783442400536	0.0006364924858931108	0.0006420405126267622	0.0006749559269670944	0.0006798248856368801	0.0006972663741554071	0.0007016839268706982	0.0007212411432516217	0.000725127540519096	0.0007722007748578266	0.0007748038235923627	0.06638096715992099	0.064562765580583	-1.6009727248382163e-07	-1.3010526705686809e-05	-1.6081818077998827e-07	-1.3069109753294228e-05
35.51052163297529	0.0006364782215710537	0.0006420257743415652	0.0006749299976328331	0.0006797986589631376	0.0006972330489051526	0.0007016504526791527	0.0007211993642199942	0.0007250858121846055	0.0007721393251244313	0.0007747429956747904	0.06636140765245806	0.06454375258869322	-1.5332581888372401e-07	-1.253525813252332e-05	-1.540057791662476e-07	-1.2590846085069884e-05
35.72449038937153	0.0006364650856108734	0.000642012174332003	0.0006749052680779893	0.0006797736407442784	0.000697200965420265	0.000701618228078692	0.0007211588725594806	0.0007250453780227371	0.0007720792614743571	0.0007746835580702327	0.06634185374888298	0.06452474503467594	-1.4661297594292105e-07	-1.2058610881687803e-05	-1.4725234503119335e-07	-1.2111194869351971e-05
35.93974841516195	0.0006364530813900305	0.0006419997160031359	0.0006748817418266292	0.0006797498345292149	0.0006971701273061712	0.000701587256697938	0.0007211196719599168	0.0007250062417447292	0.0007720205877664325	0.0007746255146551429	0.06632230544924317	0.06450574291858753	-1.3995830618301723e-07	-1.1580578441444667e-05	-1.405574382334126e-07	-1.1630149552716018e-05
36.15630347884324	0.0006364422123018447	0.0006419884027760148	0.0006748594224194299	0.0006797272438835881	0.0006971405381853361	0.0007015575421826608	0.0007210817661286305	0.000724968407079411	0.000771963307877925	0.0007745688693244886	0.06630276275357308	0.06448674624047254	-1.3336137514858952e-07	-1.1101154261838886e-05	-1.3392062167701634e-07	-1.114770354357364e-05
36.374163395721176	0.000636432481755587	0.0006419782380877739	0.0006748383134137752	0.0006797058723898639	0.0006971122016973638	0.0007015290881958765	0.0007210451587905432	0.0007249318777733048	0.000771907425704647	0.0007745136259918595	0.06628322566189677	0.06446775500036465	-1.2682175139200856e-07	-1.0620331755278878e-05	-1.2734146128670285e-07	-1.0663850212144776e-05
36.59333602819267	0.0006364238931765727	0.0006419692253917242	0.0006748184183838535	0.0006796857236474314	0.0006970851214990934	0.0007015018984179494	0.0007210098536882725	0.0007248966575907301	0.0007718529451610656	0.0007744597885895754	0.06626369417422591	0.06444876919828706	-1.2033900644806833e-07	-1.0138104295676076e-05	-1.2081952598802514e-07	-1.0178582889902588e-05
36.813829286029524	0.0006364164500062548	0.0006419613681574483	0.0006747997409207554	0.000679666801272703	0.0006970593012647036	0.0007014759765466923	0.0007209758545822368	0.0007248627503139063	0.0007717998701804101	0.0007744073610687972	0.06624416829056312	0.06442978883425088	-1.1391271481707259e-07	-9.654465218278396e-06	-1.1435438769351325e-07	-9.691894869656714e-06
37.03565112666392	0.0006364101557023174	0.0006419546698708941	0.0006747822846325727	0.0006796491088992104	0.0006970347446858101	0.0007014513262974672	0.0007209431652507563	0.0007248301597430577	0.0007717482047147817	0.0007743563473996334	0.06622464801089749	0.06441081390825854	-1.0754245394098243e-07	-9.169407819364928e-06	-1.0794562127166597e-07	-9.203779404692858e-06
37.25880955547555	0.0006364050137387714	0.0006419491340344716	0.0006747660531444971	0.000679632650177708	0.0006970114554715716	0.000701427951403291	0.0007209117894901603	0.0007247988896965182	0.0007716979527352634	0.0007743067515712543	0.06620513333520858	0.0643918444202996	-1.0122780419300793e-07	-8.682925356578997e-06	-1.0159280454456569e-07	-8.714229709771981e-06
37.483312626080554	0.0006364010276060471	0.0006419447641671449	0.0006747510500989178	0.0006796174287762676	0.000696989437348785	0.000701405855614931	0.000720881731114888	0.0007247689440108339	0.0007716491182320289	0.0007742585775919972	0.06618562426346448	0.06437288037035475	-9.496834885310522e-08	-8.195011048400813e-06	-9.52955182501481e-08	-8.223238959631507e-06
37.70916844062219	0.0006363982008110919	0.000641941563804535	0.0006747372791555241	0.0006796034483803873	0.0006969686940619952	0.0007013850427010183	0.0007208529939575979	0.0007247403265408756	0.0007716017052144561	0.000774211829489486	0.06616612079562326	0.06435392175839279	-8.876367408412397e-08	-7.70565807320378e-06	-8.905334603656438e-08	-7.730800289429407e-06
37.93638515006311	0.0006363965368774655	0.000641939536499009	0.0006747247439914053	0.0006795907126930839	0.0006969492293735939	0.0007013655164481407	0.000720825581869271	0.0007247130411599371	0.0007715557177112375	0.0007741665113107347	0.06614662293163069	0.06433496858437232	-8.26133689138097e-08	-7.214859569670828e-06	-8.286587443160666e-08	-7.236906794105824e-06
38.164970954479706	0.0006363960393454397	0.0006419386858197863	0.0006747134483011551	0.0006795792254350044	0.0006969310470639286	0.0007013472806609598	0.0007207994987193236	0.0007246870917598527	0.0007715111597704963	0.0007741226271222703	0.06612713067142367	0.06431602084824224	-7.651702522569644e-08	-6.722608636766658e-06	-7.673269282839658e-08	-6.741551527994494e-06
38.39493410335793	0.0006363967117720903	0.0006419390153530304	0.0006747033957969669	0.0006795689903445213	0.0006969141509314002	0.0007013303391623059	0.0007207747483957045	0.0007246624822510967	0.0007714680354598929	0.0007740801810102382	0.06610764401492628	0.06429707854994084	-7.047423772636383e-08	-6.228898332710786e-06	-7.065339346977277e-08	-6.244727505266834e-06
38.626282895891045	0.000636398557731403	0.000641940528701952	0.0006746945902087467	0.0006795600111778429	0.0006968985447925782	0.0007013146957932922	0.0007207513348050167	0.0007246392165628989	0.0007714263488667495	0.0007740391770805234	0.06608816296205372	0.06427814168939477	-6.448460393199303e-08	-5.73372167506081e-06	-6.462757142443841e-08	-5.746427699071521e-06
38.859025681279114	0.0006364015808143646	0.0006419432294869057	0.0006746870352842062	0.0006795522917091113	0.0006968842324822979	0.0007013003544134153	0.0007207292618726143	0.0007246172986433494	0.0007713861040981545	0.0007739996194588608	0.06606868751271064	0.06425921026652202	-5.8547724158825726e-08	-5.23707164121201e-06	-5.86548245713487e-08	-5.24664504167327e-06
39.09317085903034	0.0006364057846290674	0.0006419471213454926	0.0006746807347889755	0.0006795458357305115	0.0006968712178537725	0.0007012873189006677	0.0007207085335427203	0.0007245967324595124	0.0007713473052810845	0.0007739615122909551	0.06604921766678994	0.06424028428123055	-5.266320149042124e-08	-4.738941166981814e-06	-5.273475357954471e-08	-4.745372423703431e-06
39.328726879264174	0.0006364111728008062	0.0006419522079326588	0.0006746756925067014	0.000679540647052375	0.0006968595047786983	0.0007012755931516422	0.0007206891537785314	0.000724577521997534	0.0007713099565625178	0.0007739248597425948	0.06602975342417479	0.06422136373341648	-4.683064176334503e-08	-4.239323146665308e-06	-4.686696188538515e-08	-4.2426026941599915e-06
39.56570224301631	0.000636417748972184	0.0006419584929208014	0.0006746719122391591	0.0006795367295032888	0.0006968490971473658	0.0007012651810816454	0.0007206711265623359	0.0007245596712627595	0.0007712740621095555	0.0007738896659997736	0.06601029478473901	0.06420244862296798	-4.1049653552640425e-08	-3.7382104330907495e-06	-4.105105568083696e-08	-3.7383286601577748e-06
39.80410550254544	0.0006364255168032063	0.0006419659799998647	0.0006746693978063529	0.0006795340869301982	0.000696839998868765	0.0007012560866248024	0.0007206544558956182	0.0007245431842798385	0.000771239626109534	0.0007738559352688038	0.06599084174834459	0.06418353894976149	-3.5319848154481345e-08	-3.2355958374530314e-06	-3.528664389482704e-08	-3.2325430868451743e-06
40.04394526164196	0.0006364344799713891	0.0006419746728774481	0.0006746681530466265	0.0006795327231985183	0.0006968322138706976	0.000701248313734171	0.0007206391457991768	0.0007245280650928446	0.0007712066527701474	0.00077382367177644	0.06597139431484515	0.06416463471366461	-2.9640839557549398e-08	-2.7314721282034604e-06	-2.9573338165486684e-08	-2.7252386964604636e-06
40.28523017593832	0.0006364446421718592	0.0006419845752789078	0.0006746681818167703	0.0006795326421922402	0.0006968257460998875	0.0007012418663818514	0.0007206252003132348	0.0007245143177653865	0.000771175146319566	0.0007737928797699967	0.06595195248408156	0.06414573591453558	-2.40122444330592e-08	-2.2258320312718016e-06	-2.3910752833646368e-08	-2.216408168775885e-06
40.52796895322162	0.0006364560071174593	0.0006419956909474621	0.0006746694879921302	0.0006795338478140433	0.0006968205995220927	0.0007012367485590989	0.000720612623497558	0.0007245019463807243	0.0007711451110065583	0.0007737635635174715	0.06593251625588763	0.06412684255222142	-1.8433682122832168e-08	-1.7186682305658785e-06	-1.829850492093485e-08	-1.7060441406813176e-06
40.77217035374772	0.0006364685785388477	0.0006420080236442931	0.0006746720754667126	0.0006795363439853991	0.0006968167781222119	0.0007012329642764332	0.0007206014194315621	0.0007244909550418809	0.0007711165511006066	0.0007737357273076605	0.06591308563008537	0.0641079546265601	-1.2904774611107242e-08	-1.2099733666393053e-06	-1.2736214108745661e-08	-1.1941392056014077e-06
41.017843190557436	0.00063648236018461	0.0006420215771486577	0.000674675948153301	0.0006795401346466886	0.0006968142859044049	0.0007012305175637578	0.0007205915922144375	0.0007244813478717648	0.0007710894708920369	0.0007737093754502899	0.06589366060648699	0.06408907213738033	-7.425146506976829e-09	-6.99740036330665e-07	-7.223502722190911e-09	-6.806859133012821e-07
41.26499632979458	0.0006364973558213573	0.0006420363552579884	0.0006746811099835597	0.0006795452237573076	0.0006968131268921997	0.0007012294124704674	0.000720583145965258	0.0007244731290132805	0.0007710638746921326	0.0007736845122761301	0.06587424118489602	0.06407019508450103	-1.9944250341952935e-09	-1.879607934573979e-07	-1.7599957136214123e-09	-1.6567676980328017e-07
41.51363869102594	0.0006365135692338388	0.0006420523617880055	0.000674687564908151	0.0006795516152957846	0.0006968133051286102	0.0007012296530655687	0.0007205760848231036	0.0007244663026294524	0.0007710397668332669	0.0007736611421371264	0.06585482736510473	0.06405132346773139	3.387759996142936e-09	3.2537185265524293e-07	3.654679359491042e-09	3.5089576344571327e-07
41.763779247563185	0.0006365310042250451	0.0006420696005728219	0.0006746953168968434	0.0006795593132598899	0.0006968148246762507	0.0007012312434377927	0.0007205704129471754	0.0007244608729035395	0.0007710171516690203	0.0007736392694065211	0.06583541914689624	0.06403245728687063	8.721776188205452e-09	8.402654361472361e-07	9.020892338023126e-09	8.690392684362891e-07
42.0154270267867	0.0006365496646163145	0.0006420880754650495	0.0006747043699386232	0.0006795683216667463	0.0006968176896174481	0.0007012341876957085	0.0007205661345169126	0.0007244568440391533	0.0007709960335743072	0.0007736188984789758	0.06581601653004464	0.0640135965417103	1.4007988594381612e-08	1.356727535983815e-06	1.4339010498496535e-08	1.3887613727892045e-06
42.26859111047143	0.0006365695542474462	0.0006421077903359149	0.0006747147280418134	0.0006795786445529515	0.0006968219040543635	0.0007012384899678481	0.0007205632537321182	0.0007244542202603842	0.0007709764169455049	0.0007736000337707048	0.06579661951431402	0.0639947412320311	1.924675972395616e-08	1.8747657758722003e-06	1.9609398561101082e-08	1.9100697491447605e-06
42.523280635114425	0.0006365906769768039	0.0006421287490753621	0.0006747263952341817	0.0006795902859746849	0.000696827472109104	0.000701244154402816	0.0007205617748130709	0.000724453005811915	0.0007709583062005749	0.0007735826797195957	0.06577722809945794	0.06397589135760491	2.4438449562408024e-08	2.3943878245669126e-06	2.4832418698585157e-08	2.4329721148852457e-06
42.77950479226489	0.00063661303668143	0.000642150955592169	0.0006747393755630601	0.000679603250007829	0.0006968343979238466	0.0007012511851694138	0.0007205617020006541	0.0007244532049591485	0.0007709417057791966	0.0007735668407853424	0.06575784228522213	0.06395704691819426	2.9583415589408066e-08	2.9156013962305938e-06	3.000843057073335e-08	2.95747623374476e-06
43.03727282885567	0.0006366366372571526	0.0006421744138140542	0.0006747536730954576	0.0006796175407480827	0.0006968426856609504	0.0007012595864567567	0.000720563039556472	0.0007244548219883269	0.0007709266201428905	0.0007735525214495704	0.065738462071342	0.06393820791355291	3.468201278879375e-08	3.438414250350741e-06	3.5137791323282264e-08	3.4835899147545035e-06
43.29659404753705	0.0006366614826186992	0.0006421991276877926	0.0006747692919181787	0.0006796331623110797	0.0006968523395030812	0.0007012693624743937	0.0007205657917629757	0.0007244578612066559	0.0007709130537751498	0.0007735397262159686	0.06571908745754369	0.06391937434342551	3.973459367914364e-08	3.962834192988707e-06	4.022085561871183e-08	4.0113210135472865e-06
43.55747780701245	0.0006366875766998078	0.0006422251011793266	0.0006747862361379397	0.0006796501188325078	0.00069686336365333	0.0007012805174524308	0.0007205699629235846	0.0007244623269424292	0.0007709010111815715	0.0007735284596104198	0.06569971844354412	0.06390054620754684	4.4741508312476364e-08	4.488869075558455e-06	4.5257975643617915e-08	4.540677432079976e-06
43.81993352237618	0.0006367149234533375	0.0006422523382738782	0.0006748045098814852	0.0006796684144682235	0.0006968757623353313	0.0007012930556416489	0.0007205755573628107	0.0007244682235451516	0.0007708904968899826	0.0007735187261811297	0.06568035502905156	0.06388172350564404	4.970310430460825e-08	5.016526796547405e-06	5.024950113169738e-08	5.071667119327383e-06
44.08397066545326	0.0006367435268513858	0.0006422808429760669	0.0006748241172957102	0.0006796880533943776	0.0006968895397933902	0.0007013069813136317	0.0007205825794263858	0.0007244755553856683	0.0007708815154505781	0.0007735105304987632	0.06566099721376467	0.06386290623743449	5.461972685011536e-08	5.5458153015164324e-06	5.519577937871008e-08	5.60429807150431e-06
44.349598765141174	0.0006367733908853997	0.0006423106193100224	0.0006748450625477773	0.0006797090398075308	0.000696904700292601	0.0007013222987608843	0.0007205910334813844	0.0007244843268562881	0.0007708740714360494	0.0007735038771565745	0.06564164499737235	0.06384409440262706	5.949171873100706e-08	6.07674258285007e-06	6.009715525462193e-08	6.138578332093303e-06
44.6168274077539	0.0006368045195662924	0.0006423416713195014	0.0006748673498252382	0.0006797313779247784	0.0006969212481189728	0.000701339012296961	0.0007206009239163537	0.0007244945423709137	0.00077086816944172	0.0007734987707705432	0.06562229837955558	0.06382528800092138	6.431942033906062e-08	6.6093166804503944e-06	6.495397122528897e-08	6.6745159923997655e-06
44.88566623736761	0.0006368369169245574	0.0006423740030680029	0.0006748909833361536	0.0006797550719838693	0.000696939187579552	0.0007013571262565875	0.0007206122551414382	0.0007245062063651669	0.000770863814085678	0.000773495215979507	0.06560295735998585	0.06380648703200842	6.910316969121685e-08	7.143545682208874e-06	6.976656736611825e-08	7.212119192079314e-06
45.15612495616904	0.0006368705870103874	0.0006424076186388881	0.0006749159673092174	0.000679780126243331	0.0006969585230025502	0.0007013766449957902	0.0007206250315885104	0.0007245193232965216	0.0007708610100089137	0.0007734932174453006	0.06558362193832543	0.06378769149557177	7.384330244302427e-08	7.6794377239231e-06	7.453528137594569e-08	7.751396118665932e-06
45.42821332480542	0.0006369055338937879	0.0006424425221354956	0.0006749423059938763	0.0006798065449825921	0.0006969792587374662	0.0007013975728920176	0.0007206392577112981	0.0007245338976444297	0.000770859761875453	0.0007734927798528892	0.06556429211422866	0.06376890139128487	7.854015190707046e-08	8.21700098996292e-06	7.926044860002111e-08	8.292355009126284e-06
45.701941162736816	0.0006369417616647001	0.0006424787176812638	0.0006749700036604576	0.0006798343325021088	0.0006970013991552176	0.0007014199143442761	0.0007206549379855176	0.000724549933910456	0.0007708600743724989	0.0007734939079105099	0.0655449678873404	0.06375011671881275	8.319404906902833e-08	8.756243713464729e-06	8.394240203738086e-08	8.835004149054804e-06
45.97731834859046	0.0006369792744331135	0.0006425162094198465	0.0006749990646002884	0.0006798634931234856	0.0006970249486482632	0.0007014436737732483	0.0007206720769089997	0.0007245674366184052	0.0007708619522105624	0.0007734966063498048	0.06552564925729668	0.06373133747781273	8.78053225969802e-08	9.297174176359224e-06	8.858147236101392e-08	9.379351873395336e-06
46.25435482051728	0.0006370180763291923	0.0006425550015152383	0.0006750294931258265	0.0006798940311896077	0.000697049911630736	0.0007014688556214324	0.0007206906790018275	0.0007245864103144605	0.0007708654001236102	0.0007735008799259674	0.06550633622372531	0.06371256366793335	9.237429887199236e-08	9.839800710786939e-06	9.317798794193123e-08	9.92540656777341e-06
46.533060576550575	0.0006370581715033917	0.0006425950981518938	0.0006750612935707837	0.000679925951064765	0.0006970762925385715	0.0007014954643532671	0.0007207107488064663	0.0007246068595673136	0.0007708704228691989	0.0007735067334178792	0.06548702878624536	0.06369379528881419	9.690130198551292e-08	1.0384131697876997e-05	9.773227484049206e-08	1.0473176666386808e-05
46.813445674966815	0.000637099564126579	0.000642636503534847	0.0006750944702902512	0.0006799592571347773	0.0006971040958296354	0.0007015235044552598	0.0007207322908878951	0.0007246287889682974	0.0007708770252286155	0.0007735141716282493	0.06546772694446673	0.06367503234008745	1.0138665376257378e-07	1.0930175568857337e-05	1.0224465684478476e-07	1.1022670654503575e-05
47.09552023464871	0.0006371422583901572	0.0006426792218898397	0.0006751290276608303	0.0006799939538071278	0.0006971333259838569	0.0007015529804361253	0.0007207553098337451	0.0007246522031315253	0.0007708852120070224	0.0007735231993837609	0.06544843069799154	0.06365627482137604	1.0583067378412518e-07	1.1477940806026155e-05	1.0671545548537192e-07	1.1573897069017125e-05
47.37929443545016	0.0006371862585061888	0.0006427232574634425	0.0006751649700807611	0.0006800300455110908	0.0006971639875033625	0.0007015838968269162	0.0007207798102544348	0.0007246771066940263	0.0007708949880335992	0.0007735338215352131	0.0654291400464137	0.0636375227322958	1.1023367939180621e-07	1.2027435942030262e-05	1.1114499003312198e-07	1.2126864496558865e-05
47.66477851856398	0.0006372315687075157	0.0006427686145231785	0.0006752023019700488	0.0006800675366978602	0.0006971960849126044	0.0007016162581811525	0.0007208057967833022	0.0007247035043158802	0.0007709063581616838	0.0007735460429576632	0.0654098549893177	0.06361877607245428	1.1459598570160573e-07	1.2578669560059375e-05	1.1553357752631423e-07	1.2681581575579859e-05
47.951982786891236	0.000637278193247887	0.0006428152973576506	0.0006752410277705973	0.0006801064318406835	0.0006972296227584961	0.0007016500690749617	0.0007208332740767467	0.0007247314006803563	0.0007709193272689192	0.0007735598685505737	0.06539057552628039	0.06360003484144922	1.1891790563573791e-07	1.313165029609431e-05	1.1988153279427448e-07	1.3238056997266767e-05
48.24091760541319	0.0006373261364020857	0.0006428633102766699	0.0006752811519463416	0.0006801467354349957	0.0006972646056105521	0.0007016853341072144	0.0007208622468143677	0.0007247608004940574	0.0007709339002574022	0.0007735753032379616	0.06537130165687036	0.06358129903887207	1.231997499159202e-07	1.3686386836825326e-05	1.241891684502193e-07	1.3796299503598952e-05
48.53159340156531	0.0006373754024660496	0.0006429126576113775	0.0006753226789833741	0.0006801884519985457	0.0006973010380610131	0.0007017220578996538	0.0007208927196990984	0.0007247917084870505	0.000770950082053822	0.000773592351968538	0.06535203338064866	0.063562568664306	1.274418270893942e-07	1.4242887921206426e-05	1.2845679492161366e-07	1.4356317889346881e-05
48.82402066561362	0.0006374259957570032	0.0006429633437143772	0.0006753656133900849	0.0006802315860715372	0.0006973389247249929	0.0007017602450970411	0.0007209246974573507	0.000724824129413016	0.0007709678776096155	0.0007736110197158634	0.06533277069716543	0.063543843717326	1.3164444355082648e-07	1.4801162341648855e-05	1.3268472046968662e-07	1.4918121003293372e-05
49.11820995103327	0.0006374779206135852	0.0006430153729598643	0.0006754099596972919	0.0006802761422167621	0.0006973782702406112	0.0007017999003672922	0.0007209581848391573	0.0007248580680493866	0.0007709872919011136	0.0007736313114784946	0.06531351360596631	0.06352512419749887	1.3580790353536973e-07	1.536121894196718e-05	1.3687325118596182e-07	1.5481717745902124e-05
49.41417187488941	0.0006375311813959733	0.0006430687497437518	0.0006754557224583741	0.0006803221250197321	0.0006974190792691285	0.0007018410284016113	0.000720993186618307	0.0007248935291974877	0.0007710083299296868	0.0007736532322801322	0.06529426210658683	0.06350641010438435	1.399325091527067e-07	1.5923066619988324e-05	1.4102269101936259e-07	1.6047117071732453e-05
49.71191711822035	0.0006375857824860191	0.0006431234784838059	0.0006755029062494126	0.0006803695390888218	0.0006974613564950931	0.0007018836339146387	0.0007210297075924954	0.0007249305176826852	0.0007710309967219019	0.0007736767871697764	0.06527501619855432	0.06348770143753316	1.4401856039789225e-07	1.6486714327412777e-05	1.4513334179247495e-07	1.661432798971685e-05
50.01145642642306	0.0006376417282873758	0.0006431795636197745	0.0006755515156693229	0.0006804183890554018	0.0006975051066264758	0.0007019277216445867	0.0007210677525834648	0.0007249690383545281	0.0007710552973296697	0.0007737019812218763	0.06525577588138928	0.0634689981964895	1.4806635515807534e-07	1.7052171069481536e-05	1.492055032063181e-07	1.7183359562328304e-05
50.3128006096408	0.0006376990232256299	0.0006432370096135205	0.0006756015553399942	0.0006804686795739794	0.0006975503343948132	0.000701973296353384	0.0007211073264371488	0.0007250090960868945	0.0007710812368303993	0.0007737288195364836	0.06523654115460341	0.0634503003807894	1.5207618923201473e-07	1.7619445905558972e-05	1.5323947286506427e-07	1.775422090732892e-05
50.61596054315354	0.0006377576717484344	0.0006432958209491567	0.0006756530299064287	0.0006805204153223379	0.0006975970445553483	0.0007020203628268189	0.0007211484340238209	0.0007250506957781391	0.000771108820327151	0.0007737573072394083	0.06521731201770099	0.06343160798996125	1.56048356347643e-07	1.8188547950409584e-05	1.5723554628514595e-07	1.8326921197547863e-05
50.9209471677702	0.0006378176783256432	0.0006433560021331798	0.0006757059440368811	0.0006805736010016787	0.0006976452418871782	0.0007020689258746837	0.0007211910802382407	0.0007250938423512416	0.0007711380529487937	0.0007737874494823742	0.0651980884701789	0.06341292102352576	1.5998314816380137e-07	1.875948637286573e-05	1.611940169030622e-07	1.890146966046502e-05
51.22777149022361	0.0006378790474494396	0.000643417557694601	0.0006757603024229954	0.0006806282413367571	0.0006976949311933889	0.0007021189903309153	0.0007212352699997966	0.0007251385407539505	0.0007711689398501529	0.0007738192514431699	0.06517887051152498	0.06339423948099633	1.6388085429712776e-07	1.9332270397715012e-05	1.651151761009658e-07	1.947787557979308e-05
51.53644458356769	0.0006379417836344798	0.0006434804921850905	0.0006758161097799531	0.0006806843410760332	0.0006977461173012121	0.0007021705610537489	0.0007212810082526642	0.0007251847959589409	0.0007712014862121789	0.0007738527183258155	0.06515965814122077	0.06337556336187868	1.6774176233398316e-07	1.990690930595007e-05	1.6899931321728845e-07	2.0056148295810594e-05
51.84697758757708	0.0006380058914180227	0.0006435448101791081	0.0006758733708466099	0.0006807419049918086	0.0006977988050621616	0.0007022236429258585	0.0007213282999659483	0.0007252326129639588	0.0007712356972420954	0.000773887855360714	0.06514045135873957	0.06335689266567116	1.7156615783782414e-07	2.048341243418572e-05	1.7284671555584802e-07	2.063629720494564e-05
52.15938170914916	0.0006380713753600702	0.0006436105162740454	0.0006759320903856436	0.000680800937880375	0.0006978529993521878	0.0007022782408545094	0.0007213771501338388	0.0007252819967919769	0.0007712715781735647	0.0007739246678048149	0.06512125016354665	0.06333822739186508	1.753543243661164e-07	2.106178917579693e-05	1.7665766840167796e-07	2.1218331760386455e-05
52.47366822270851	0.0006381382400435016	0.0006436776150903601	0.0006759922731836922	0.0006808614445621558	0.0006979087050718187	0.0007023343597717024	0.0007214275637757578	0.0007253329524913435	0.0007713091342668411	0.0007739631609417707	0.06510205455510128	0.06331956753994404	1.7910654348247783e-07	2.1642048980724526e-05	1.8043245503533874e-07	2.1802261472719797e-05
52.789848470613855	0.0006382064900742162	0.0006437461112717213	0.0006760539240515068	0.0006809234298818565	0.0006979659271463145	0.0007023920046343288	0.0007214795459365179	0.0007253854851359399	0.0007713483708089395	0.0007740033400821036	0.06508286453285357	0.06330091310938361	1.8282309478118153e-07	2.2224201357584628e-05	1.841713567552524e-07	2.238809591117996e-05
53.107933863567155	0.0006382761300812733	0.0006438160094851492	0.0006761170478240954	0.0006809868987086113	0.0006980246705258184	0.0007024511804243214	0.000721533101686475	0.0007254395998253371	0.000771389293113795	0.0007740452105633684	0.06506368009624629	0.0632822640996543	1.8650425587913265e-07	2.28082558710041e-05	1.8787465287033005e-07	2.2975844701650372e-05
53.42793588102576	0.0006383471647170274	0.0006438873144211521	0.0006761816493608652	0.0006810518559361273	0.0006980849401854994	0.0007025118921487993	0.0007215882361216787	0.0007254953016849436	0.0007714319065224216	0.0007740887777503096	0.06504450124471649	0.06326362051021715	1.9015030244817765e-07	2.3394222144784704e-05	1.9154262073314832e-07	2.356551752949465e-05
53.74986607161648	0.000638419598657278	0.0006439600307938778	0.0006762477335457805	0.0006811183064828419	0.0006981467411257172	0.0007025741448402334	0.0007216449543640366	0.0007255525958661732	0.0007714762164030854	0.0007741340470350371	0.06502532797769132	0.06324498234052683	1.9376150822182636e-07	2.3982109861347967e-05	1.9517553574385262e-07	2.4157124138779462e-05
54.073736053552395	0.0006384934366014042	0.0006440341633412485	0.0006763153052875019	0.0006811862552920636	0.0006982100783721634	0.000702637943556587	0.0007217032615614635	0.0007256114875465935	0.0007715222281514612	0.0007741810238371814	0.06500616029459363	0.06322634959003195	1.9733814500544344e-07	2.4571928761596418e-05	1.9877367136576958e-07	2.475067433274636e-05
54.399557515052166	0.0006385686832725169	0.0006441097168251149	0.0006763843695195468	0.0006812557073321343	0.0006982749569760255	0.0007027032933814843	0.0007217631628880476	0.0007256719819300945	0.0007715699471908088	0.0007742297136040736	0.06498699819483689	0.0632077222581728	2.0088048269554723e-07	2.5163688646245852e-05	2.0233729914080276e-07	2.534617797500527e-05
54.727342214761876	0.0006386453434175958	0.0006441866960313939	0.0006764549312004338	0.000681326667596573	0.0006983413820141354	0.0007027701994243565	0.0007218246635442034	0.0007257340842470407	0.0007716193789721322	0.0007742801218109018	0.06496784167782763	0.06318910034438299	2.0438878928111075e-07	2.5757399374964907e-05	2.0586668869138416e-07	2.5943644987980186e-05
55.057101982179326	0.0006387234218076381	0.0006442651057702191	0.0006765269953138355	0.0006813991411042319	0.0006984093585891279	0.0007028386668206029	0.000721887768756834	0.0007257977997544352	0.0007716705289743522	0.0007743322539608873	0.06494869074296597	0.06317048384808907	2.0786333087500358e-07	2.635307086870653e-05	2.0936210775300036e-07	2.6543085356239837e-05
55.38884871808102	0.0006388029232378091	0.0006443449508760918	0.0006766005668687392	0.0006814731328994563	0.0006984788918296021	0.000702908700731754	0.0007219524837794978	0.0007258631337360884	0.000771723402704481	0.0007743861155854586	0.06492954538964428	0.0631518727687115	2.1130437171225716e-07	2.6950713108597757e-05	2.1282382217159036e-07	2.7144509124693572e-05
55.722594394951685	0.000638883852527583	0.0006444262362080235	0.0006766756508995924	0.0006815486480522327	0.0006985499868902745	0.0007029803063456232	0.0007220188138925639	0.0007259300915027716	0.0007717780056977859	0.0007744417122444155	0.06491040561724863	0.0631332671056628	2.1471217416546041e-07	2.755033613657809e-05	2.1625209591612238e-07	2.7747926399118716e-05
56.058351057416104	0.0006389662145208965	0.0006445089666496916	0.000676752252466465	0.0006816256916583503	0.0006986226489521423	0.0007030534888764729	0.000722086764403381	0.0007259986783923894	0.0007718343435179671	0.000774499049526109	0.06489127142515749	0.06311466685834974	2.1808699875907125e-07	2.815195005595461e-05	2.1964719110287995e-07	2.835334734788142e-05
56.39613082267415	0.0006390500140862975	0.0006445931471095868	0.0006768303766552036	0.0006817042688395586	0.0006986968832226417	0.0007031282535651747	0.0007221563406464407	0.0007260688997701428	0.0007718924217573307	0.000774558133047613	0.06487214281274228	0.0630960720261712	2.2142910418524592e-07	2.875556503262322e-05	2.2300936799979874e-07	2.8960782201659097e-05
56.7359458809379	0.0006391352561170957	0.0006446787825211682	0.0006769100285775906	0.0006817843847437259	0.0006987726949358145	0.0007032046056793745	0.0007222275479835456	0.0007261407610286979	0.0007719522460369636	0.0007746189684549021	0.06485301977936848	0.06307748260852011	2.2473874730839262e-07	2.9361191293986177e-05	2.263388850362244e-07	2.9570241253051854e-05
57.07780849587155	0.0006392219455315126	0.0006447658778430122	0.0006769912133715	0.0006818660445449969	0.0006988500893524637	0.0007032825505136508	0.0007223003918039709	0.0007262142675883502	0.0007720138220069071	0.0007746815614230242	0.06483390232439298	0.06305889860478282	2.2801618318186827e-07	2.9968839130256608e-05	2.2963599882199447e-07	3.0181734858358844e-05
57.42173100503407	0.0006393100872728389	0.0006448544380589716	0.000677073936201063	0.0006819492534439598	0.0006989290717603252	0.0007033620933896879	0.0007223748775246421	0.0007262894248972005	0.0007720771553463392	0.0007747459176562848	0.0648147904471679	0.06304032001433817	2.312616650664099e-07	3.0578518895596485e-05	2.329009641634846e-07	3.079527343802235e-05
57.7677258203244	0.0006393996863095855	0.000644944468178329	0.0006771582022568262	0.0006820340166678044	0.0006990096474742297	0.0007034432396564382	0.000722451010590298	0.0007263662384313218	0.0007721422517637514	0.0007748120428884235	0.06479568414703694	0.06302174683655962	2.3447544443165255e-07	3.119024100703416e-05	2.3613403406013908e-07	3.141086747532329e-05
58.115805428429454	0.0006394907476356381	0.000645035973235951	0.0006772440167559125	0.0006821203394704856	0.0006990918218362692	0.0007035259946902878	0.000722528796473663	0.0007264447136949302	0.0007722091169971259	0.0007748799428827931	0.06477658342333804	0.0630031790708138	2.3765777097369337e-07	3.180401594585214e-05	2.3933545973049176e-07	3.2028527518546124e-05
58.465982391274686	0.0006395832762704151	0.000645128958292449	0.000677331384942188	0.0006822082271328907	0.0006991756002159654	0.0007036103638952296	0.0007226082406756208	0.00072652485622056	0.0007722777568141208	0.0007749496234325439	0.0647574882754024	0.06298461671645902	2.4080889262896935e-07	3.241985425822547e-05	2.4250549062430904e-07	3.264826418142297e-05
58.818269346477535	0.0006396772772590255	0.0006452234284343373	0.0006774203120864257	0.000682297684963004	0.0006992609880104399	0.0007036963527030319	0.0007226893487253875	0.0007266066715692401	0.0007723481770122523	0.0007750210903608084	0.06473839870255423	0.06296605977285068	2.4392905557837734e-07	3.303776655450008e-05	2.4564437442454144e-07	3.3270088142300924e-05
59.172679007803275	0.0006397727556724232	0.0006453193887741889	0.000677510803486468	0.0006823887182960713	0.000699347990644579	0.0007037839665734071	0.0007227721261806821	0.0007266901653306622	0.0007724203834190731	0.0007750943495208804	0.06471931470411092	0.06294750823933433	2.4701850427156016e-07	3.365776351119121e-05	2.487523570696582e-07	3.389401014577964e-05
59.52922416562417	0.0006398697166075737	0.0006454168444508043	0.0006776028644674008	0.000682481332494775	0.0006994366135712145	0.0007038732109941887	0.0007228565786279108	0.0007267753431233686	0.0007724943818923679	0.0007751694067964087	0.06470023627938433	0.0629289621152514	2.500774814295087e-07	3.427985587056703e-05	2.5182968275928516e-07	3.452004100260031e-05
59.887917687380885	0.0006399681651876061	0.0006455158006293636	0.0006776965003817136	0.0006825755329493941	0.0006995268622712852	0.0007039640914814992	0.000722942711682334	0.0007268622105949181	0.0007725701783203277	0.0007752462681015758	0.0646811634276789	0.06291042139993577	2.531062280555123e-07	3.490405444092626e-05	2.548765939691666e-07	3.514819159042282e-05
60.24877251804685	0.0006400681065619831	0.0006456162625015987	0.000677791716609476	0.0006826713250779836	0.0006996187422540204	0.0007040566135799318	0.0007230305309882534	0.0007269507734220759	0.0007726477786217476	0.0007753249393812943	0.06466209614829313	0.0628918860927159	2.5610498345424084e-07	3.553037009756954e-05	2.5789333146124856e-07	3.577847285399227e-05
60.6118016805955	0.0006401695459066569	0.0006457182352859501	0.000677888518558502	0.0006827687143265395	0.0006997122590571065	0.000704150782862718	0.0007231200422191839	0.000727041037310986	0.0007727271887462083	0.0007754054266113891	0.06464303444051908	0.06287335619291344	2.5907398523640664e-07	3.6158813783049304e-05	2.608801342956048e-07	3.6410895805805144e-05
60.97701827647021	0.0006402724884242393	0.0006458217242277392	0.0006779869116645278	0.0006828677061691775	0.0006998074182468706	0.0007042466049319142	0.0007232112510780412	0.0007271330079973593	0.0007728084146742728	0.0007754877357987967	0.0646239783036419	0.06285483169984378	2.6201346933470235e-07	3.6789396507669325e-05	2.6383723984496534e-07	3.704547152669213e-05
61.34443548605718	0.000640376939344161	0.0006459267345993278	0.0006780869013913789	0.0006829683061083009	0.0006999042254184504	0.0007043440854185716	0.0007233041632973174	0.0007272266912466507	0.0007728914624176714	0.0007755718729817487	0.0646049277369408	0.06283631261281672	2.649236700132335e-07	3.742212935003986e-05	2.667648838000289e-07	3.768221116587367e-05
61.71406656916102	0.0006404829039228449	0.0006460332717002929	0.0006781884932311501	0.0006830705196747834	0.0007000026861959811	0.0007044432299829229	0.0007233987846392715	0.0007273220928542504	0.0007729763380195029	0.000775657844229975	0.0645858827396897	0.06281779893113569	2.6780481988302254e-07	3.805702345791029e-05	2.696633001907133e-07	3.832112594237547e-05
62.085924865483435	0.0006405903874438681	0.0006461413408575914	0.0006782916927043776	0.0006831743524281407	0.0007001028062327693	0.0007045440443145601	0.0007234951208961084	0.0007274192186456645	0.0007730630475544224	0.0007757456556448924	0.06456684331115457	0.06279929065409796	2.706571499016836e-07	3.869409004716995e-05	2.7253272138387866e-07	3.896222714391828e-05
62.46002379510434	0.0006406993952181311	0.0006462509474257295	0.0006783965053602141	0.000683279809956708	0.0007002045912114744	0.0007046465341326148	0.0007235931778901649	0.0007275180744767014	0.0007731515971288371	0.0007758353133598019	0.06454780945059603	0.0627807877809951	2.734808893973834e-07	3.9333340404096306e-05	2.75373378105662e-07	3.960552612883306e-05
62.83637685896657	0.0006408099325840312	0.0006463620967869367	0.000678502936776611	0.0006833868978778221	0.0007003080468442944	0.0007047507051859467	0.0007236929614741008	0.0007276186662336633	0.0007732419928811083	0.000775926823540089	0.06452878115726876	0.06276229031111176	2.7627626607653905e-07	3.997478588521619e-05	2.781854994519939e-07	4.025103432642174e-05
63.21499763936286	0.0006409220049076303	0.0006464747943513389	0.0006786109925604945	0.000683495621838002	0.000700413178873147	0.0007048565632533252	0.0007237944775310846	0.0007277209998335364	0.000773334240981746	0.0007760201923834234	0.06450975843042123	0.06274379824372844	2.7904350603173266e-07	4.061843791752784e-05	2.809693128935859e-07	4.0898763236624225e-05
63.59589980042612	0.0006410356175828298	0.0006465890455571285	0.0006787206783479473	0.0006836059875131273	0.0007005199930698562	0.0007049641141436163	0.000723897731974984	0.0007278250812241772	0.0007734283476336103	0.0007761154261199561	0.06449074126929541	0.06272531157811755	2.817828337559145e-07	4.126430799944458e-05	2.837250442924103e-07	4.1548724431267336e-05
63.979097088622495	0.0006411507760315426	0.0006467048558707432	0.0006788319998043912	0.0006837180006086248	0.0007006284952363381	0.0007050733636959714	0.0007240027307505584	0.0007279309163845103	0.0007735243190721133	0.0007762125310125259	0.0644717296731275	0.06270683031354747	2.844944721507514e-07	4.191240770082261e-05	2.864529179110245e-07	4.220092955442567e-05
64.36460333324754	0.0006412674857038681	0.0006468222307870412	0.0006789449626247677	0.0006838316668596517	0.0007007386912047879	0.0007051843177800147	0.0007241094798336498	0.0007280385113247186	0.0007736221615654202	0.0007763115133568614	0.06445272364114832	0.06268835444927957	2.8717864253963686e-07	4.256274866387688e-05	2.8915315641864225e-07	4.2855390322227294e-05
64.75243244692527	0.000641385752078269	0.0006469411758294754	0.0006790595725337246	0.0006839469920312781	0.0007008505868378704	0.0007052969822960322	0.0007242179852313776	0.0007281478720864381	0.0007737218814146547	0.0007764123794817827	0.06443372317258197	0.06266988398457038	2.8983556467864196e-07	4.321534260362525e-05	2.918259809149863e-07	4.351211852493542e-05
65.14259842611021	0.0006415055806617484	0.0006470616965502797	0.0006791758352858012	0.0006840639819186816	0.0007009641880289099	0.0007054113631751696	0.000724328252982334	0.0007282590047429595	0.0007738234849541055	0.0007765151357494159	0.06441472826664654	0.06265141891867035	2.9246545676280336e-07	4.387020130783292e-05	2.944716109276862e-07	4.4171126026004703e-05
65.53511535159264	0.0006416269769900269	0.0006471837985306408	0.000679293756665613	0.0006841826423473268	0.0007010795007020794	0.0007055274663796161	0.0007244402891567796	0.0007283719153994176	0.0007739269785514304	0.0007766197885553922	0.06439573892255547	0.06263295925082293	2.9506853544422965e-07	4.4527336638566783e-05	2.970902644272404e-07	4.483242476294169e-05
65.92999738900669	0.0006417499466277261	0.0006473074873808856	0.0006794133424880445	0.0006843029791731612	0.0007011965308125992	0.000705645297902807	0.0007245540998568446	0.0007284866101929996	0.0007740323686078697	0.0007767263443290648	0.06437675513951502	0.0626145049802686	2.976450158386065e-07	4.518676053227866e-05	2.9968215784284546e-07	4.549602674858155e-05
66.32725878934137	0.0006418744951685462	0.000647432768740661	0.0006795345985984356	0.0006844249982828037	0.0007013152843469262	0.0007057648637696142	0.0007246696912167255	0.0007286030952931392	0.0007741396615584519	0.000776834809533715	0.06435777691672631	0.06259605610623985	3.0019511153311137e-07	4.584848499952776e-05	3.0224750606228784e-07	4.6161944070061134e-05
66.72691388945532	0.0006420006282354495	0.0006475596482791172	0.0006796575308727724	0.000684548705593736	0.0007014357673229522	0.0007058861700365437	0.0007247870694028865	0.0007287213769017205	0.0007742488638722074	0.0007769451906667656	0.06433880425338474	0.06257761262796484	3.0271903460018287e-07	4.651252212661827e-05	3.047865224546035e-07	4.683018889137247e-05
67.12897711259382	0.0006421283514808446	0.0006476881316950966	0.0006797821452178806	0.0006846741070545001	0.0007015579857901997	0.0007060092227919387	0.000724906240614262	0.0007288414612532847	0.0007743599820523808	0.0007770574942599981	0.06431983714867978	0.06255917454466572	3.052169956138922e-07	4.7178884076487515e-05	3.072994188776674e-07	4.750077345314074e-05
67.53346296890952	0.0006422576705867747	0.0006478182247173184	0.0006799084475716239	0.0006848012086448913	0.0007016819458300266	0.0007061340281561766	0.0007250272110824663	0.0007289633546152327	0.0007744730226366506	0.0007771717268797669	0.06430087560179566	0.06254074185555895	3.076892036454979e-07	4.784758308748471e-05	3.0978640567559147e-07	4.81737100714863e-05
67.94038605598601	0.0006423885912650955	0.0006479499331045634	0.0006800364439030875	0.0006849300163761511	0.0007018076535558149	0.0007062605922818658	0.0007251499870719859	0.0007290870632880283	0.0007745879921973339	0.0007772878951272105	0.06428191961191042	0.06252231455985614	3.1013586628415423e-07	4.851863147498081e-05	3.1224769170637174e-07	4.884901114102225e-05
68.3497610593647	0.0006425211192576729	0.00064808326264587	0.000680166140212788	0.0006850605362911735	0.000701935115113184	0.0007063889213540584	0.0007252745748804006	0.0007292125936054143	0.0007747048973416178	0.0007774060056384816	0.06426296917819692	0.06250389265676319	3.125571896489456e-07	4.919204163278401e-05	3.146834843462251e-07	4.9526689134660185e-05
68.7616027530747	0.0006426552603365654	0.0006482182191607195	0.0006802975425328618	0.0006851927744646967	0.0007020643366801861	0.0007065190215904467	0.0007254009808385824	0.0007293399519346145	0.000774823744711769	0.0007775260650849569	0.06424402429982246	0.0624854761454801	3.1495337839072997e-07	4.986782603194628e-05	3.170939894939261e-07	5.020675660311058e-05
69.17592600016614	0.0006427910203042176	0.0006483548084992302	0.0006804306569272703	0.0006853267370035079	0.0007021953244675148	0.000706650899241572	0.0007255292113109108	0.000729469144676549	0.000774944540985359	0.0007776480801734651	0.06422508497594938	0.0624670650252025	3.173246357078595e-07	5.054599722248421e-05	3.1947941158739536e-07	5.088922617665914e-05
69.59274575324658	0.0006429284049936502	0.0006484930365423503	0.0006805654894919963	0.0006854624300466439	0.0007023280847187077	0.0007067845605910309	0.0007256592726954784	0.0007296001782660442	0.0007750672928754847	0.0007777720576465066	0.06420615120573295	0.062448659295119974	3.1967116335420397e-07	5.122656783349e-05	3.2183995361172255e-07	5.157411056527783e-05
70.01207705502031	0.0006430674202686552	0.0006486329092020537	0.0006807020463552498	0.0006855998597655961	0.0007024626237103572	0.000706920011955685	0.00072579117142431	0.0007297330591720493	0.0007751920071309943	0.000777898004282482	0.0641872229883246	0.06243025895441728	3.219931616538956e-07	5.190955057454705e-05	3.2417581711196e-07	5.226142255948529e-05
70.43393503883172	0.000643208072023991	0.0006487744324215366	0.0006808403336776718	0.0006857390323645168	0.0007025989477523188	0.0007070572596858721	0.0007259249139635748	0.0007298677938978513	0.0007753186905367136	0.0007780259268959176	0.06416830032286969	0.062411864002273026	3.2429082950122083e-07	5.259495823475846e-05	3.264872021980017e-07	5.2951175030513387e-05
70.85833492921113	0.0006433503661855746	0.0006489176121754124	0.000680980357652536	0.0006858799540804215	0.0007027370631879184	0.0007071963101656155	0.0007260605068137993	0.0007300043889812898	0.0007754473499136689	0.0007781558323376907	0.064149383208508	0.06239347443786155	3.2656436437883494e-07	5.328280368449567e-05	3.2877430755542513e-07	5.3643380930862294e-05
71.2852920424243	0.0006434943087106842	0.0006490624544699143	0.00068112212450596	0.000686022631183402	0.0007028769763941689	0.0007073371698128384	0.0007261979565100905	0.0007301428509949798	0.0007755779921193223	0.0007782877274952649	0.06413047164437533	0.06237509026035214	3.2881396236491764e-07	5.397309987581478e-05	3.310373304592608e-07	5.4338053295299726e-05
71.71482178702524	0.0006436399055881535	0.0006492089653430932	0.0006812656404971093	0.0006861670699768328	0.0007030186937819796	0.00070747984507958	0.0007263372696223484	0.0007302831865465284	0.000775710624047796	0.0007784216192929168	0.06411156562960013	0.0623567114689087	3.3103981814162995e-07	5.4665859842623066e-05	3.3327646678082273e-07	5.5035205241388274e-05
72.14693966441222	0.0006437871628385757	0.0006493571508650217	0.0006814109119184106	0.0006863132767975849	0.0007031622217963743	0.0007076243424522102	0.000726478452755493	0.000730425402278759	0.00077584525263011	0.0007785575146919726	0.06409266516330746	0.062338338062689264	3.332421250112688e-07	5.5361096702483126e-05	3.354919109990924e-07	5.573484997006828e-05
72.58166126938723	0.0006439360865145049	0.0006495070171379976	0.0006815579450957632	0.0006864612580162379	0.0007033075669167091	0.0007077706684516505	0.0007266215125496842	0.0007305695048699351	0.0007759818848344151	0.0007786954206910432	0.06407377024461586	0.06231997004084706	3.35421074892147e-07	5.605882365500303e-05	3.376838562055978e-07	5.643700076576885e-05
73.01900229071879	0.0006440866827006554	0.000649658570296746	0.0006817067463887468	0.0006866110200372912	0.0007034547356568836	0.0007079188296335888	0.0007267664556805429	0.0007307155010339828	0.0007761205276662241	0.000778835344326257	0.06405488087263987	0.06230160740253171	3.3757685833984367e-07	5.675905398414005e-05	3.3985249411872497e-07	5.714167099735157e-05
73.45897851170821	0.0006442389575141127	0.0006498118165086303	0.0006818573221908431	0.0006867625692993857	0.0007036037345655691	0.0007080688325887052	0.0007269132888593818	0.0007308633975207219	0.0007762611881686559	0.0007789772926715039	0.06403599704648788	0.062283250146886425	3.397096645569621e-07	5.7461801059199846e-05	3.4199801509347556e-07	5.7848874119331706e-05
73.90160581075892	0.0006443929171045343	0.0006499667619738554	0.0006820096789296452	0.0006869159122755153	0.0007037545702264259	0.0007082206839428925	0.0007270620188334278	0.0007310132011160891	0.0007764038734226689	0.00077912127283867	0.06401711876526424	0.06226489827304965	3.4181968139367167e-07	5.816707833386503e-05	3.4412060812721336e-07	5.855862367143416e-05
74.34690016194996	0.0006445485676543613	0.0006501234129256818	0.0006821638230670803	0.000687071055473251	0.0007039072492583264	0.0007083743903574815	0.0007272126523860546	0.0007311649186423738	0.0007765485905473065	0.0007792672919778845	0.06399824602806704	0.062246551780155146	3.439070953638627e-07	5.8874899347638454e-05	3.4622046087299987e-07	5.927093328012001e-05
74.79487763561212	0.0006447059153790254	0.0006502817756306326	0.000682319761099625	0.0006872280054349577	0.00070406177831558	0.0007085299585294671	0.0007273651963370101	0.0007313185569584454	0.0007766953466999363	0.00077941535727776	0.06397937883398996	0.062228210667331994	3.4597209165197675e-07	5.95852777267869e-05	3.4829775964479847e-07	5.998581665850322e-05
75.24555439890803	0.0006448649665271605	0.000650441856388709	0.000682477499558528	0.000687386768738019	0.0007042181640881603	0.0007086873951917351	0.000727519657542651	0.0007314741229599891	0.0007768441490764965	0.0007795654759656386	0.06396051718212171	0.06220987493370366	3.480148541248245e-07	6.0298227184618636e-05	3.503526894301596e-07	6.070328760746091e-05
75.6989467164156	0.0006450257273808163	0.0006506036615336036	0.000682637045010033	0.00068754735199506	0.0007043764133019328	0.000708846707113293	0.0007276760428961763	0.0007316316235797412	0.0007769950049117424	0.000779717655307841	0.06394166107154595	0.0621915445783898	3.5003556533527193e-07	6.101376152173321e-05	3.523854338965092e-07	6.142336001593862e-05
76.15507095071504	0.000645188204255669	0.0006507671974329143	0.000682798404055599	0.000687709761854172	0.0007045365327188821	0.0007090079010994988	0.0007278343593278603	0.0007317910657877238	0.000777147921479491	0.0007798719026099121	0.06392281050134163	0.06217321960050432	3.520344065370941e-07	6.173189462749251e-05	3.5439617540513474e-07	6.214604786228262e-05
76.61394356297929	0.0006453524035012419	0.0006509324704883658	0.0006829615833321319	0.0006878740049991436	0.0007046985291373482	0.0007091709839922991	0.0007279946138052957	0.0007319524565914886	0.0007773029060928774	0.0007800282252168772	0.06390396547058311	0.062154899999156875	3.540115576913718e-07	6.245264048013177e-05	3.563850950147633e-07	6.287136521410108e-05
77.07558111356816	0.0006455183315011164	0.0006510994871360238	0.0006831265895122058	0.0006880400881496834	0.0007048624093922543	0.000709335962670456	0.0007281568133336254	0.0007321158030363507	0.0007774599661045992	0.0007801866305134886	0.06388512597833877	0.062136585773452525	3.55967197473322e-07	6.317601314723142e-05	3.583523724880666e-07	6.359932622834741e-05
77.54000026262605	0.0006456859946731548	0.0006512682538465162	0.000683293429304295	0.0006882080180616535	0.0007050281803553442	0.000709502844049787	0.0007283209649557882	0.0007322811122056337	0.0007776191089071741	0.0007803471259244818	0.06386629202367301	0.06211827692249183	3.579015032880188e-07	6.39020267874657e-05	3.602981863160557e-07	6.432994515481738e-05
78.00721777068286	0.0006458553994697222	0.000651438777125262	0.0006834621094530065	0.0006883778015273076	0.0007051958489354206	0.0007096716350834091	0.000728487075752763	0.0007324483912209192	0.0007777803419331971	0.00078050971891484	0.06384746360564547	0.06209997344536934	3.59814651271044e-07	6.463069564968671e-05	3.62222713709082e-07	6.50632363334569e-05
78.47725049925933	0.0006460265523779021	0.0006516110635126841	0.0006836326367393061	0.000688549445375513	0.0007053654220785783	0.0007098423427619658	0.0007286551528438061	0.0007326176472422818	0.0007779436726555916	0.0007806744169900386	0.06382864072331071	0.062081675341176826	3.617068162983534e-07	6.536203407414565e-05	3.6412613060898043e-07	6.579921419594403e-05
78.95011541147531	0.0006461994599197248	0.0006517851195844423	0.0006838050179807584	0.0006887229564719953	0.0007055369067684467	0.000710014974113878	0.0007288252033867044	0.0007327888874685442	0.0007781091085878737	0.0007808412276963149	0.06380982337571944	0.0620633826090002	3.63578172003407e-07	6.60960564943247e-05	3.6600861171021126e-07	6.653789326832582e-05
79.42582957266194	0.0006463741286523931	0.0006519609519516593	0.0006839792600317608	0.0006888983417195743	0.0007057103100264343	0.000710189536205586	0.0007289972345780203	0.0007329621191375268	0.0007782766572844127	0.0007810101586209296	0.06379101156191587	0.06204509524792111	3.654288907785786e-07	6.683277743657623e-05	3.6787033045606547e-07	6.727928816957496e-05
79.90441015097758	0.0006465505651685072	0.000652138567261148	0.0006841553697837805	0.000689075608058401	0.0007058856389119689	0.0007103660361417922	0.0007291712536533432	0.0007331373495262955	0.0007784463263406932	0.0007811812173924285	0.06377220528094152	0.06202681325701729	3.672591437810105e-07	6.75722115200672e-05	3.6971145904907306e-07	6.802341361247799e-05
80.38587441802741	0.0006467287760962914	0.0006523179721956412	0.0006843333541655918	0.0006892547624661984	0.000706062900522741	0.0007105444810657077	0.0007293472678875368	0.0007333145859514151	0.0007786181233935772	0.0007813544116809071	0.06375340453183205	0.06200853663536127	3.690691009472502e-07	6.831437345886093e-05	3.7153216846271247e-07	6.877028440518962e-05
80.87023974948666	0.0006469087680998288	0.0006524991734740261	0.0006845132201435213	0.0006894358119585076	0.0007062421019949566	0.0007107248781593038	0.0007295252845949994	0.0007334938357692075	0.0007787920561215766	0.0007815297491982828	0.06373460931361968	0.061990265382021265	3.7085893100257446e-07	6.905927806241663e-05	3.733326284519273e-07	6.951991545178782e-05
81.35752362572781	0.0006470905478792905	0.000652682177851577	0.0006846949747216876	0.0006896187635889282	0.0007064232505035817	0.0007109072346435608	0.0007297053111299134	0.0007336751063760053	0.000778968132245118	0.0007817072376985624	0.06371581962533035	0.06197199949606125	3.726288014633747e-07	6.980694023564493e-05	3.7511300755572845e-07	7.027232175249587e-05
81.8477436324513	0.0006472741221711704	0.0006528669921201917	0.0006848786249422479	0.0006898036244493691	0.0007066063532625953	0.0007110915577787207	0.0007298873548865073	0.0007338584052084137	0.0007791463595268164	0.0007818868849781157	0.06369703546598712	0.06195373897654077	3.74378878647782e-07	7.05573749796018e-05	3.768734731066266e-07	7.102751840418198e-05
82.34091746132043	0.0006474594977485184	0.000653053623108625	0.000685064177885641	0.0006899904016702902	0.0007067914175252392	0.0007112778548645393	0.0007300714232993099	0.0007340437397435655	0.0007793267457717432	0.0007820686988759447	0.06367825683460807	0.061935483822514355	3.7610932768824407e-07	7.131059739315382e-05	3.786141912471121e-07	7.178552060277399e-05
82.83706291059936	0.0006476466814211818	0.0006532420776827374	0.0006852516406708415	0.0006901791024209623	0.0007069784505842778	0.0007114661332405502	0.0007302575238434178	0.0007342311174993948	0.0007795092988277084	0.0007822526872739703	0.06365948373020629	0.0619172340330334	3.778203125333682e-07	7.206662267272845e-05	3.8033532692618565e-07	7.254634364156631e-05
83.33619788579601	0.0006478356800360388	0.0006534323627457219	0.0006854410204556022	0.0006903697339097061	0.0007071674597722475	0.0007116564002863096	0.0007304456640347508	0.000734420546034886	0.0007796940265855295	0.0007824388580972948	0.06364071615179089	0.061898989607144066	3.795119959610401e-07	7.282546611353524e-05	3.820370439120433e-07	7.331000291313505e-05
83.83834040030794	0.000648026500477245	0.0006536244852383601	0.0006856323244367139	0.0006905623033841586	0.000707358452461723	0.0007118486634216693	0.0007306358514303254	0.0007346120329503555	0.0007798809369793186	0.0007826272193144978	0.06362195409836688	0.061880750543888606	3.8118453958536306e-07	7.358714311048176e-05	3.837195048073637e-07	7.407651391116987e-05
84.34350857607244	0.0006482191496664718	0.0006538184521392588	0.0006858255598502542	0.00069075681813152	0.0007075514360655706	0.0007120429301070312	0.0007308280936285158	0.0007348055858877103	0.0007800700379867572	0.0007828177789379079	0.06360319756893426	0.0618625168423047	3.8283810385925966e-07	7.435166915753522e-05	3.853828710468146e-07	7.484589222905846e-05
84.85172064422062	0.00064841363456315	0.0006540142704650985	0.0006860207339718423	0.0006909532854788148	0.0007077464180372126	0.000712239207843613	0.0007310223982693226	0.0007350012125307226	0.0007802613376293794	0.0007830105450238911	0.06358444656248927	0.06184428850142648	3.844728480918193e-07	7.511905985055356e-05	3.8702730290984637e-07	7.561815356213475e-05
85.36299494573534	0.0006486099621647211	0.000654211947270882	0.0006862178541169023	0.0006911517127931508	0.0007079434058708942	0.0007124375041737146	0.0007312187730346495	0.0007351989206053021	0.0007804548439728638	0.0007832055256731369	0.0635657010780235	0.06182606552028353	3.8608893045198427e-07	7.588933088689687e-05	3.886529595302328e-07	7.639331370784541e-05
85.87734993211305	0.0006488081395068799	0.0006544114896501837	0.0006864169276409173	0.00069135210748198	0.0007081424071019458	0.0007126378266809847	0.0007314172256485705	0.0007353987178797688	0.0007806505651273128	0.0007834027290309464	0.06354696111452457	0.061807847897900656	3.876865079740794e-07	7.666249806592695e-05	3.902599989012755e-07	7.717138856680461e-05
86.39480416602983	0.0006490081736638273	0.0006546129047354023	0.0006866179619396936	0.0006915544769933637	0.000708343429307054	0.0007128401829906921	0.0007316177638776082	0.0007356006121651331	0.0007808485092475477	0.0007836021632875236	0.06352822667097546	0.06178963563329957	3.892657365685455e-07	7.743857729039516e-05	3.9184857788556165e-07	7.795239414351562e-05
86.91537632201124	0.0006492100717485211	0.0006548161996980139	0.0006868209644496232	0.0006917588288162344	0.0007085464801045293	0.0007130445807699966	0.00073182039553101	0.0007358046113153705	0.0007810486845333972	0.0007838038366782678	0.0635094977463555	0.06177142872549746	3.9082677102876984e-07	7.821758456694194e-05	3.9341885222309546e-07	7.87363465470925e-05
87.43908518710603	0.0006494138409129296	0.0006550213817488284	0.0006870259426479499	0.0006919651704806675	0.00070875156715458	0.000713251027728224	0.000732025128461027	0.0007360107232277056	0.0007812510992299936	0.0007840077574840698	0.06349077433963932	0.061753227173506745	3.923697650413862e-07	7.899953600709608e-05	3.949709765360687e-07	7.952326199173188e-05
87.9659496615646	0.0006496194883482875	0.0006552284581382459	0.0006872329040530364	0.000692173509558146	0.0007089586981595868	0.0007134595316171398	0.0007322319705631965	0.0007362189558428936	0.0007814557616280674	0.0007842139340316076	0.06347205644979732	0.06173503097633781	3.938948711888768e-07	7.97844478273857e-05	3.9650510434002806e-07	8.031315679798978e-05
88.4959887595208	0.0006498270212853529	0.000655437436156518	0.0006874418562246333	0.0006923838536618367	0.0007091678808643757	0.0007136701002312301	0.0007324409297766241	0.0007364293171455056	0.0007816626800642466	0.0007844223746936475	0.06345334407579661	0.061716840132994395	3.954022409622575e-07	8.057233635119787e-05	3.9802138805038016e-07	8.110604739350324e-05
89.0292216096782	0.0006500364469946672	0.0006556483231340078	0.0006876528067641522	0.0006925962104468592	0.000709379123056502	0.0007138827414079791	0.0007326520140842703	0.0007366418151642153	0.0007818718629213563	0.0007846330878893453	0.06343463721659864	0.061698654642477674	3.968920247658485e-07	8.136321800872315e-05	3.995199789894391e-07	8.190195031340664e-05
89.56566745600044	0.0006502477727868152	0.0006558611264414541	0.0006878657633149362	0.000692810587610564	0.0007095924325665246	0.0007140974630281532	0.0007328652315132378	0.0007368564579720901	0.0007820833186287221	0.0007848460820845503	0.0634159358711635	0.06168047450378571	3.9836437192508015e-07	8.21571093378437e-05	4.010010273953167e-07	8.270088220163618e-05
90.1053456584057	0.0006504610060126899	0.0006560758534902361	0.0006880807335625385	0.0006930269928928087	0.0007098078172682929	0.0007143142730160842	0.0007330805901350606	0.0007370732536868794	0.0007822970556624745	0.0007850613657921109	0.06339724003844421	0.06166229971591085	3.998194306953839e-07	8.29540269854101e-05	4.0246468242734375e-07	8.350285981112426e-05
90.6482756934654	0.0006506761540637566	0.0006562925117326417	0.0006882977252349984	0.0006932454340762382	0.0007100252850792285	0.0007145331793399553	0.0007332980980659974	0.0007372922104713117	0.0007825130825458577	0.0007852789475721848	0.06337854971739162	0.06164413027784293	4.0125734826880564e-07	8.37539877077409e-05	4.039110921774539e-07	8.430790000577004e-05
91.19447715510712	0.0006508932243723218	0.0006565111086621381	0.0006885167461031223	0.000693465918986568	0.0007102448439606155	0.0007147541900120936	0.0007335177634673266	0.0007375133365333896	0.0007827314078495388	0.0007854988360325513	0.06335986490695268	0.06162596618856651	4.026782707830046e-07	8.455700837178837e-05	4.053404036751711e-07	8.511601976013417e-05
91.74396975532183	0.0006511122244118005	0.0006567316518136402	0.0006887378039807642	0.0006936884554928644	0.0007104665019178868	0.000714977313089255	0.0007337395945456394	0.0007377366401266863	0.0007829520401919192	0.0007857210398289196	0.06334118560606866	0.06160780744706382	4.0408234332407235e-07	8.536310595524954e-05	4.067527628916212e-07	8.592723616035469e-05
92.29677332487483	0.0006513331616969886	0.0006569541487637872	0.0006889609067251101	0.0006939130515078337	0.0007106902670009153	0.000715202556672922	0.0007339635995531421	0.0007379621295506486	0.0007831749882394492	0.0007859455676652504	0.06332251181367875	0.06158965405231284	4.054697099382422e-07	8.617229754773192e-05	4.081483147538433e-07	8.674156640567365e-05
92.85290781402206	0.0006515560437843359	0.0006571786071312158	0.000689186062236964	0.0006941397149881083	0.0007109161473043077	0.0007154299289095959	0.0007341897867879553	0.000738189813150897	0.0007834002607069448	0.0007861724282940689	0.06330384352871854	0.06157150600328742	4.0684051363871956e-07	8.698460035228006e-05	4.0952720314739195e-07	8.755902780882563e-05
93.41239329322968	0.0006517808782722224	0.0006574050345768401	0.0006894132784610379	0.0006943684539345395	0.0007111441509677017	0.0007156594379910964	0.0007344181645944178	0.0007384196993195329	0.0007836278663579077	0.0007864016305167898	0.0632851807501175	0.06155336329895705	4.081948964127294e-07	8.780003168559758e-05	4.108895709265285e-07	8.837963779737001e-05
93.97524995389855	0.0006520076728012364	0.0006576334388041317	0.000689642563386241	0.0006945992763924885	0.0007113742861760623	0.0007158910921548617	0.0007346487413633928	0.0007386517964954465	0.0007838578140048479	0.0007866331831840388	0.0632665234768031	0.0615352259382892	4.095329992260697e-07	8.861860897849128e-05	4.1223555991844966e-07	8.920341391371878e-05
94.54149810909283	0.0006522364350544508	0.0006578638275593986	0.0006898739250459707	0.0006948321904521198	0.0007116065611599812	0.0007161248996842474	0.0007348815255325742	0.0007388861131646225	0.0007840901125096032	0.0007868670951959757	0.06324787170769919	0.061517093920246166	4.1085496203037593e-07	8.944034977717563e-05	4.1356531092892525e-07	9.003037381605239e-05
95.11115819427312	0.0006524671727577072	0.0006580962086320701	0.0006901073715184092	0.0006950672042486992	0.0007118409841959786	0.0007163608689088319	0.0007351165255867954	0.0007391226578604544	0.0007843247707836685	0.0007871033755026229	0.06322922544172403	0.06149896724378727	4.121609237773237e-07	9.026527174499366e-05	4.14878963758236e-07	9.08605352809011e-05
95.68425076803395	0.0006526998936799025	0.0006583305898549887	0.0006903429109268235	0.0006953043259628972	0.0007120775636068135	0.0007165990082047282	0.0007353537500583491	0.0007393614391640631	0.000784561797788529	0.0007873420331042017	0.06321058467779384	0.06148084590786796	4.1345102241819535e-07	9.10933926621671e-05	4.161766572003062e-07	9.169391620211798e-05
96.26079651284576	0.0006529346056332699	0.0006585669791046899	0.0006905805514398589	0.0006955435638210831	0.0007123163077617831	0.0007168393259948843	0.0007355932075272935	0.0007396024657046052	0.0007848012025359839	0.0007875830770514557	0.06319194941482088	0.06146272991143977	4.1472539491157773e-07	9.192473042668459e-05	4.17458529048992e-07	9.253053459198912e-05
96.84081623580131	0.0006531713164736711	0.0006588053843016998	0.0006908203012718465	0.0006957849260956356	0.0007125572250770377	0.0007170818307494015	0.0007358349066217757	0.0007398457461596001	0.0007850429940884867	0.0007878265164459942	0.06317331965171279	0.061444619253450905	4.159841772332284e-07	9.275930305596702e-05	4.1872471611217616e-07	9.337040858348189e-05
97.42433086936633	0.0006534100341008849	0.0006590458134108243	0.0006910621686831031	0.0006960284211052444	0.0007128003240158888	0.0007173265309858449	0.0007360788560183488	0.0007400912892552469	0.0007852871815594779	0.0007880723604406259	0.0631546953873751	0.06142651393284657	4.17227504381063e-07	9.359712868711734e-05	4.199753542109006e-07	9.42135564294122e-05
98.01136147213543	0.0006536507664589	0.0006592882744414449	0.0006913061619802389	0.0006962740572152208	0.0007130456130891256	0.0007175734352695586	0.0007363250644422938	0.0007403391037667495	0.000785533774113726	0.0007883206182397	0.0631360766207081	0.061408413948567594	4.1845551038187725e-07	9.443822557811399e-05	4.2121057819075047e-07	9.505999650452623e-05
98.60192922959182	0.0006538935215362104	0.0006595327754478165	0.0006915522895164673	0.0006965218428378082	0.0007132931008553299	0.0007178225522139869	0.000736573540667946	0.0007405891985186438	0.0007857827809676682	0.0007885712990994499	0.06311746335060915	0.06139031929955152	4.196683283020806e-07	9.528261210903222e-05	4.2243052193096167e-07	9.590974730672164e-05
99.1960554548718	0.0006541383073661142	0.0006597793245293692	0.0006918005596919163	0.000696771786432497	0.0007135427959211978	0.0007180738904809954	0.0007368242935190232	0.0007408415823851284	0.0007860342113897576	0.0007888244123283419	0.06309885557597193	0.06137222998473265	4.208660902479131e-07	9.613030678248813e-05	4.236353183443122e-07	9.676282745663123e-05
99.79376158953411	0.0006543851320270096	0.0006600279298310049	0.000692050980953938	0.0006970238965063364	0.000713794706941857	0.0007183274587811908	0.0007370773318689508	0.000741096264290391	0.0007862880747008054	0.0007890799672874167	0.06308025329568663	0.06135414600304108	4.2204892737509464e-07	9.698132822427707e-05	4.2482509938774737e-07	9.761925569926055e-05
100.39506920433367	0.0006546340036426991	0.0006602785995434071	0.0006923035617974287	0.0006972781816142558	0.0007140488426211926	0.0007185832658742497	0.0007373326646411985	0.0007413532532089484	0.0007865443802743342	0.0007893379733906471	0.06306165650864026	0.061336067353404855	4.232169698989083e-07	9.783569518545532e-05	4.259999960715957e-07	9.847905090568099e-05
101.00000000000001	0.0006548849303826941	0.0006605313419033452	0.0006925583107651465	0.0006975346503593855	0.0007143052117121753	0.0007188413205692476	0.0007375903008096146	0.0007416125581659804	0.0007868031375369299	0.0007895984401052902	0.06304306521371635	0.06131799403474728	4.2379904084785984e-07	9.826371739765897e-05	4.265854819205823e-07	9.890979261662936e-05
