# Supplementary material for: White matter micro- and macrostructure brain charts for the human lifespan
Source: Nature. 2026 May 13;655(8124):979–89. doi: 10.1038/s41586-026-10454-2 (PMC13391363; doi:10.1038/s41586-026-10454-2)
Supplement: Supplementary file 12 — Centiles trajectories of brain charts. SDT.T9.1–5 contain the brain charts for the global metrics; SDT.T9.6–509 contain the brain charts for the tract-specific metrics (unnormalized); and SDT.T9.510–1157 contain the brain charts for the tract-specific macrostructural metrics (normalized). Included in each table are the male and female centile trajectories for the 2.5th, 25th, 50th, 75th and 97.5th percentiles; the interquartile range normalized by the 50th centile; and the derivatives of the 50th centiles with respect to both age and log(age). Charts are sampled in logarithmically spaced intervals. Age is reported in years, while centile trajectory values are reported in metric-specific units: diffusivities in mm2 s−1, volume in mm3, surface area in mm2, average length in mm, and FA is dimensionless (unitless). [file 41586_2026_10454_MOESM12_ESM.zip › plotted_curves/SDT.T9.199-MCP_rd-mean_curve_metrics.csv]

ages	male_0.025th_percentile	female_0.025th_percentile	male_0.25th_percentile	female_0.25th_percentile	male_0.5th_percentile	female_0.5th_percentile	male_0.75th_percentile	female_0.75th_percentile	male_0.975th_percentile	female_0.975th_percentile	male_normalized_quantile_range	fwmale_normalized_quantile_range	male_median_centile_d_age	male_median_centile_d_log_age	female_median_centile_d_age	female_median_centile_d_log_age
0.25	0.0006554203366437268	0.0006644480805184003	0.0007323434991812629	0.0007407847353054597	0.0007784063747115369	0.0007863731988828921	0.0008290498630003587	0.0008363941093915499	0.0009404988409164311	0.0009461222573411188	0.12423634615650897	0.12158269664061694	-0.0004309187681353359	-0.00024880336814353787	-0.00043527827035862556	-0.0002513204523756246
0.25150637576242696	0.0006549018492761242	0.0006639219571806349	0.0007317442548130345	0.0007401784141021943	0.000777757249123643	0.0007857175062465127	0.0008283446438265597	0.0008356830350029622	0.000939665815230519	0.0009452854988358475	0.12420377839277241	0.1215508374721181	-0.0004296261342599528	-0.00024879985229961377	-0.0004339725755772572	-0.0002513169104954027
0.2530218281966045	0.0006543833674933823	0.0006633958396311459	0.0007311450231899483	0.0007395721058360027	0.0007771081418813549	0.000785061832091596	0.0008276394503343165	0.0008349719863176754	0.0009388328358564162	0.000944448786179688	0.12417116993621784	0.12151893848603518	-0.00042703884978811946	-0.00024879164473240456	-0.0004313591487826729	-0.0002513086389532848
0.25454641199404576	0.0006538648962205805	0.0006628697328670295	0.0007305458099854524	0.0007389658162471665	0.0007764590591203883	0.0007844061826159638	0.0008269342891792501	0.0008342609700468196	0.0009379999106346998	0.000943612127249033	0.12413852097107526	0.12148699986255534	-0.0004244631388474751	-0.00024878108859691106	-0.00042875741219322583	-0.00025129799507050965
0.2560801821758082	0.0006533464403700519	0.0006623436418724387	0.0007299466208578656	0.0007383595510606547	0.0007758100069598115	0.0007837505640006222	0.0008262291669985884	0.0008335499928829862	0.0009371670473834208	0.0009427755298976762	0.12410583168168697	0.12145502178197584	-0.00042189899050043556	-0.00024876819031202646	-0.0004261673547605316	-0.0002512849853283372
0.25762319409447826	0.000652828004841223	0.0006618175716184241	0.0007293474614501961	0.0007377533159859452	0.0007751609915018467	0.0007830949824095736	0.0008255240904109512	0.0008328390615000154	0.000936334253897849	0.0009419390019565654	0.12407310225249642	0.12142300442469008	-0.000419346393372072	-0.00024875295636844763	-0.000423588964997057	-0.0002512696162824679
0.2591755034361701	0.0006523095945204682	0.0006612915270627807	0.0007287483373899727	0.0007371471167168483	0.0007745120188316935	0.000782439443989617	0.0008248190660161531	0.0008321281825527962	0.0009355015379502474	0.0009411025512335674	0.12404033286803934	0.12139094797118685	-0.0004168053356542467	-0.0002487353933276759	-0.0004210222309790901	-0.0002512518945605169
0.2607371662225343	0.0006517912142809571	0.0006607655131498962	0.0007281492542890696	0.0007365409589313327	0.0007738630950173366	0.0007817839548701716	0.0008241141003950012	0.0008314173626770596	0.0009346689072896307	0.0009402661855132283	0.12400752371294005	0.12135885260203723	-0.000414275805111719	-0.00024871550782268326	-0.0004184671403486273	-0.00025123182686101475
0.2623082388127803	0.0006512728689825089	0.0006602395348106025	0.0007275502177435389	0.000735934848291356	0.000773214226109365	0.000781128521163084	0.0008234092001090995	0.0008307066084891852	0.00093383636964154	0.0009394299125565467	0.12397467497190376	0.12132671849789328	-0.0004117577890835056	-0.00024869330655521993	-0.00041592368031970195	-0.00025120941995296353
0.2638887779057103	0.0006507545634714452	0.000659713596962027	0.0007269512333334445	0.0007353287904426951	0.0007725654181407936	0.0007804731489624527	0.000822704371700652	0.0008299959265860008	0.000933003932707811	0.0009385937401007414	0.12394178682970419	0.12129454583947513	-0.00040925127448548926	-0.00024866879629398264	-0.00041339183767868937	-0.0002511846806729223
0.26547884054176485	0.0006502363025804535	0.0006591877045074521	0.0007263523066227017	0.0007347227910147837	0.0007719166771268923	0.0007798178443444512	0.0008219996216922792	0.0008292853235445957	0.0009321716041663596	0.0009377576758590363	0.12390885947118145	0.12126233480756698	-0.0004067562478200504	-0.00024864198387750114	-0.00041087159879410473	-0.0002511576159278106
0.2670784841050822	0.0006497180911284324	0.0006586618623361611	0.0007257534431589025	0.0007341168556205379	0.0007712680090649929	0.0007791626133671377	0.0008212949565868131	0.0008285748059221183	0.0009313393916709436	0.0009369217275204183	0.12387589308123317	0.12123008558301075	-0.00040427269517770426	-0.0002486128762113349	-0.0004083629496176022	-0.00025112823269185514
0.26868776632556873	0.000649199933920362	0.0006581360753233047	0.0007251546484731655	0.0007335109898562031	0.0007706194199343322	0.0007785074620702946	0.0008205903828671241	0.0008278643802555967	0.0009305073028509599	0.0009360859027494366	0.12384288784480824	0.12119779834669597	-0.0004018006022363796	-0.0002485814802645203	-0.00040586587568477994	-0.00025109653800384213
0.2703067452809827	0.0006486818357471655	0.0006576103483297605	0.0007245559280799781	0.0007329051993011931	0.0007699709156958776	0.0007778523964752519	0.0008198859069959327	0.0008271540530617535	0.0009296753453112239	0.0009352502091859803	0.1238098439468952	0.12116547327955558	-0.00039933995427185454	-0.00024854780307267954	-0.0004033803621249499	-0.00025106253896950426
0.2719354793990299	0.0006481638013855666	0.0006570846862019907	0.0007239572874770329	0.0007322994895179271	0.0007693225022921544	0.0007771974225847139	0.0008191815354156249	0.0008264438308368161	0.0009288435266317562	0.0009344146544450621	0.12377676157252207	0.12113311056255759	-0.0003968907361588947	-0.00024851185173491164	-0.0004009063936627477	-0.00025102624275938346
0.27357402745947257	0.0006476458355979621	0.0006565590937719089	0.0007233587321450819	0.0007316938660516795	0.0007686741856470867	0.0007765425463825956	0.000818477274548078	0.0008257337200563408	0.0009280118543675769	0.0009335792461166141	0.12374364090674295	0.12110071037669665	-0.0003944529323749446	-0.0002484736334130433	-0.00039844395462132476	-0.00025098765660699907
0.2752224485962505	0.0006471279431322852	0.0006560335758567448	0.000722760267547779	0.0007310883344304226	0.0007680259716658299	0.0007758877738338565	0.0008177731307944809	0.0008250237271750339	0.0009271803360484986	0.000932743991765277	0.1237104821346357	0.12106827290299076	-0.00039202652700612295	-0.0002484331553317676	-0.0003959930289275382	-0.00025094678780876456
0.27688080229961526	0.0006466101287218772	0.0006555081372589131	0.0007221618991315349	0.0007304829001646783	0.0007673778662346096	0.0007752331108843391	0.0008170691105351608	0.0008243138586265784	0.0009263489791789232	0.0009319088989302007	0.12367728544129007	0.1210357983224728	-0.000389611503749554	-0.00024839042477659	-0.00039355360011658624	-0.0002509036437234047
0.2785491484182772	0.000646092397085358	0.0006549827827658809	0.0007215636323253673	0.0007298775687473682	0.0007667298752205654	0.000774578563460605	0.0008163652201294151	0.0008236041208234565	0.0009255177912376461	0.0009310739751248392	0.12364405101180671	0.12100328681618007	-0.00038720784591736446	-0.0002483454490931625	-0.0003911256513338679	-0.00025085823176976274
0.28022754716156506	0.000645574752926499	0.0006544575171500426	0.0007209654725407565	0.0007292723456536678	0.0007660820044715937	0.0007739241374697858	0.0008156614659153373	0.0008228945201567878	0.0009246867796776539	0.0009302392278367608	0.1236107790312834	0.12097073856515428	-0.00038481553644129085	-0.0002482982356861174	-0.00038870916534161637	-0.00025081055942696717
0.2819160591015993	0.0006450572009341019	0.0006539323451685886	0.0007203674251715055	0.0007286672363408588	0.0007654342598161967	0.000773269838799417	0.0008149578542096598	0.0008221850629961526	0.0009238559519259419	0.0009294046645274446	0.12357746968481421	0.12093815375042959	-0.0003824345578783417	-0.0002482487920198173	-0.00038630412452292373	-0.0002507606342341262
0.28361474517547763	0.0006445397457818676	0.0006534072715633832	0.0007197694955935925	0.0007280622462481906	0.0007647866470633221	0.000772615673317291	0.000814254391307579	0.0008214757556894325	0.0009230253153833088	0.0009285702926320962	0.12354412315747905	0.12090553255302608	-0.00038006489241260155	-0.0002481971256155513	-0.0003839105108834895	-0.00025070846378727474
0.2853236666874746	0.0006440223921282843	0.0006528823010608428	0.0007191716891650394	0.0007274573807967381	0.0007641391720022261	0.0007719616468713075	0.000813551083482605	0.0008207666045626502	0.000922194877424185	0.0009277361195594594	0.12351073963433803	0.12087287515394848	-0.00037770652185845077	-0.0002481432440501474	-0.00038152830605675536	-0.00025065405573956867
0.2870428853112538	0.0006435051446165038	0.0006523574383718145	0.0007185740112257743	0.0007268526453892671	0.0007634918404023204	0.0007713077652893251	0.0008128479369864	0.0008200576159198065	0.0009213646453964424	0.0009269021526916322	0.12347731930042415	0.12084018173417098	-0.0003753594276688643	-0.00024808715495797107	-0.00037915749131051113	-0.0002505974178015069
0.28877246309209376	0.0006429880078742216	0.0006518326881914531	0.000717976467097492	0.0007262480454100923	0.0007628446580130255	0.0007706540343790099	0.0008121449580486183	0.0008193487960427222	0.0009205346266212097	0.0009260683993838782	0.12344386234073668	0.12080745247463748	-0.0003730235909359114	-0.0002480288660272334	-0.00037679804754806034	-0.0002505385577384889
0.2905124624491269	0.0006424709865135678	0.0006513080551991097	0.0007173790620835294	0.0007256435862249494	0.0007621976305636359	0.0007700004599277009	0.0008114421528767616	0.0008186401511908898	0.0009197048283927041	0.0009252348669644597	0.1234103689402363	0.12077468755625455	-0.0003706989923959736	-0.0002479683850004355	-0.0003744499553129943	-0.0002504774833701484
0.29226294617759224	0.0006419540851309866	0.0006507835440582119	0.0007167818014687299	0.0007250392731808621	0.0007615507637631722	0.0007693470477022616	0.0008107395276560216	0.000817931687601315	0.0009188752579780485	0.0009244015627344515	0.12337683928383633	0.12074188715987955	-0.00036838561243338064	-0.0002479057196726475	-0.0003721131947942158	-0.00025041420256990965
0.294023977451102	0.0006414373083071318	0.0006502591594161554	0.0007161846905193223	0.0007244351116060143	0.0007609040633002542	0.0007686938034489478	0.0008100370885491384	0.0008172234114883752	0.0009180459226171084	0.0009235684939675802	0.12334327355639545	0.1207090514663208	-0.00036608343108401886	-0.00024784087789039844	-0.00036978774582885343	-0.0002503487232634327
0.29579561982392083	0.0006409206606067516	0.0006497349059041865	0.0007155877344827901	0.0007238311068096206	0.0007602575348429596	0.0007680407328932666	0.0008093348416962511	0.0008165153290436657	0.0009172168295223172	0.0009227356679100429	0.12330967194271296	0.12067618065632628	-0.0003637924280432414	-0.00024777386755345243	-0.00036747358790858997	-0.00025028105342891904
0.29757793723326015	0.0006404041465785794	0.0006492107881372954	0.0007149909385877462	0.0007232272640818021	0.0007596111840386873	0.0007673878417398439	0.0008086327932147534	0.0008158074464358595	0.0009163879858785106	0.000921903091780348	0.12327603462752329	0.120643274910581	-0.0003615125826655352	-0.0002477046966106733	-0.00036517070018071696	-0.00025021120109444683
0.29937099400158496	0.000639887770755233	0.0006486868107141125	0.00071439430804382	0.0007226235886934696	0.0007589650165140377	0.0007667351356722966	0.0008079309491991594	0.0008150997698105694	0.0009155593988427709	0.0009210707727691564	0.12324236179548516	0.12061033440969662	-0.0003592438739688786	-0.0002476333730596636	-0.0003628790614550459	-0.0002501391743386927
0.3011748548389356	0.0006393715376531075	0.0006481629782167928	0.0007137978480415324	0.0007220200858961914	0.0007583190378746789	0.0007660826203530961	0.0008072293157209647	0.0008143923052902003	0.0009147310755442639	0.0009202387180391096	0.12320865363118179	0.12057735933421057	-0.0003569862806417634	-0.00024755990494743085	-0.0003605986502070446	-0.0002500649812893496
0.30298958484526295	0.0006388554517722705	0.0006476392952109212	0.00071320156375218	0.0007214167609220878	0.0007576732537052218	0.0007654303014234492	0.0008065278988285061	0.0008136850589738228	0.0009139030230840815	0.0009194069347246846	0.12317491031910618	0.12054434986457443	-0.00035473978104588744	-0.00024748430036877767	-0.00035832944458039084	-0.0002499886301212395
0.30481524951277783	0.0006383395175963655	0.0006471157662454067	0.000712605460327721	0.0007208136189837085	0.000757027669569096	0.0007647781845031711	0.0008058267045468366	0.0008129780369370337	0.0009130752485350924	0.0009185754299320345	0.12314113204366445	0.12051130618114939	-0.00035250435321854123	-0.00024740656746424783	-0.0003560714223936057	-0.0002499101290570349
0.3066519147283146	0.0006378237395925117	0.0006465923958523826	0.0007120095429006652	0.0007202106652739209	0.0007563822910084356	0.0007641262751905631	0.0008051257388775927	0.0008122712452318302	0.0009122477589417922	0.0009177442107388409	0.12310731898916061	0.12047822846420327	-0.00035027997487907525	-0.00024732671442073695	-0.0003538245611437174	-0.00024982948636614877
0.3084996467757088	0.0006373081222112046	0.0006460691885471062	0.0007114138165839575	0.0007196079049657948	0.0007557371235439504	0.0007634745790622905	0.0008044250077988638	0.0008115646898864737	0.0009114205613201517	0.0009169132841941617	0.12307347133979601	0.1204451168939002	-0.0003480666234328966	-0.00024724474947054875	-0.0003515888380092591	-0.00024974671036276375
0.31035851233818973	0.0006367926698862244	0.000645546148827866	0.0007108182864708766	0.0007190053432124992	0.000755092172674819	0.0007628231016732714	0.0008037245172650725	0.000810858376905373	0.0009105936626574796	0.0009160826573182918	0.12303958927966001	0.12041197165029732	-0.0003458642759734676	-0.0002471606808892579	-0.0003493642298554034	-0.00024966180940602656
0.3122285785007863	0.0006362773870345395	0.0006450232811758824	0.0007102229576349234	0.000718402985147188	0.0007544474438785694	0.0007621718485565533	0.0008030242732068503	0.0008101523122689536	0.0009097670699122769	0.0009152523371026165	0.12300567299272808	0.12037879291333829	-0.0003436729092880786	-0.0002470745169956545	-0.0003471507132369045	-0.0002495747918981328
0.3141099127527488	0.0006357622780562192	0.0006445005900552202	0.000709627835129723	0.0007178008358829018	0.0007538029426109727	0.000761520825223212	0.0008023242815309191	0.0008094465019335419	0.0009089407900141037	0.0009144223305094786	0.12297172266284917	0.12034558086284446	-0.00034149249986184516	-0.000246986266151078	-0.000344948264402567	-0.0002494856662834666
0.31600258298998396	0.000635247347334339	0.0006439780799126942	0.0007090329239889153	0.0007171989005124611	0.0007531586743059279	0.0007608700371622322	0.0008016245481199721	0.000808740951831247	0.0009081148298634401	0.0009135926444720406	0.12293773847374782	0.12031233567851403	-0.0003393230238820377	-0.00024689593675869537	-0.0003427568593017405	-0.00024939444104971065
0.3179066575175057	0.0006347325992348956	0.0006434557551777799	0.0007084382292260609	0.000716597184108364	0.0007525146443753583	0.0007602194898404009	0.0008009250788325588	0.0008080356678698403	0.0009072891963315546	0.0009127632858941481	0.12290372060901048	0.12027905753991223	-0.00033716445724088495	-0.00024680353726155846	-0.00034057647358581855	-0.00024930112472518196
0.3198222050518999	0.0006342180381067198	0.0006429336202625265	0.0007078437558345423	0.0007159956917226887	0.0007518708582091072	0.0007595691887022026	0.000800225879502975	0.0008073306559326459	0.0009064638962603794	0.0009119342616502059	0.1228696692520829	0.12024574662646838	-0.00033501677554037546	-0.0002467090761424928	-0.00033840708261170804	-0.00024920572587694423
0.32174929472380437	0.0006337036682813941	0.0006424116795614742	0.0007072495087874668	0.0007153944283870001	0.0007512273211748349	0.000758919139169721	0.0007995269559411542	0.0008066259218784314	0.0009056389364623821	0.0009111055785850506	0.12283558458626864	0.12021240311746668	-0.0003328799540961158	-0.00024661256192279324	-0.00033624866144854604	-0.0002491082531125566
0.32368799608040405	0.0006331894940731666	0.0006418899374515656	0.0007066554930375747	0.000714793399112249	0.0007505840386179207	0.0007582693466425273	0.0007988283139325542	0.0008059214715412954	0.0009048143237204402	0.0009102772435138228	0.12280146679471218	0.12017902719204486	-0.00033075396794216005	-0.00024651400316219596	-0.0003341011848801978	-0.00024900871507746447
0.3256383790879404	0.000632675519778875	0.0006413683982920685	0.0007060617135171475	0.0007141926088886871	0.0007499410158613599	0.0007576198164975928	0.0007981299592380603	0.0008052173107305657	0.0009039900647877271	0.000909449263221852	0.12276731606040496	0.12014561902918212	-0.00032863879183481215	-0.00024641340845774073	-0.0003319646274094201	-0.0002489071204543891
0.32760051413423674	0.0006321617496778624	0.0006408470664244919	0.0007054681751379171	0.0007135920626857681	0.0007492982582056731	0.0007569705540891827	0.0007974318975938769	0.0008045134452306945	0.0009031661663875886	0.0009086216444645349	0.12273313256617349	0.12011217880770361	-0.00032653440025492975	-0.00024631078644168913	-0.00032983896326196915	-0.0002488034779626336
0.3295744720312385	0.0006316481880319048	0.0006403259461725117	0.0007048748827909813	0.0007129917654520675	0.0007486557709288127	0.000756321564748771	0.000796734134711431	0.0008038098808011579	0.0009023426352134351	0.0009077943939672233	0.12269891649467334	0.12007870670626411	-0.0003244407674150851	-0.0002462061457827458	-0.00032772416639167967	-0.0002486977963576664
0.33156032401756863	0.0006311348390851303	0.0006398050418418892	0.0007042818413467132	0.0007123917221151891	0.0007480135592860658	0.000755672853784937	0.0007960366762772709	0.0008031066231763544	0.0009015194779286215	0.0009069675184251082	0.1226646680283874	0.12004520290334872	-0.0003223578672598981	-0.0002460994951828388	-0.00032562021048299084	-0.0002485900844294009
0.33355814176109866	0.0006306217070639548	0.0006392843577204027	0.0007036890556546895	0.0007117919375816886	0.0007473716285099785	0.0007550244264832894	0.0007953395279529804	0.0008024036780655171	0.0009006967011663533	0.0009061410245031182	0.12263038734961464	0.12001166757726599	-0.00032028567347353043	-0.0002459908433787572	-0.00032352706895547034	-0.0002484803510015565
0.33556799736153503	0.0006301087961769968	0.0006387638980777674	0.0007030965305435912	0.0007111924167369828	0.0007467299838102495	0.0007543762881063653	0.0007946426953750702	0.0008017010511526104	0.0008998743115295625	0.0009053149188358032	0.12259607464047086	0.1199781009061436	-0.00031822415948160043	-0.00024588019913948655	-0.00032144471496836635	-0.00024836860493127055
0.3375899633530214	0.0006295961106150202	0.0006382436671655718	0.000702504270821144	0.0007105931644452786	0.0007460886303736685	0.0007537284438935568	0.0007939461841549054	0.0008009987480962484	0.0008990523155908233	0.0009044892080272429	0.12256173008287764	0.11994450306792065	-0.0003161732984550969	-0.00024576757126565374	-0.0003193731214237161	-0.0002482548551074326
0.3396241127067558	0.0006290836545508573	0.0006377236692172029	0.000701912281274027	0.0007099941855494885	0.0007454475733640127	0.0007530808990610195	0.000793249999878606	0.0008002967745295982	0.0008982307198922382	0.0009036638986509362	0.12252735385856232	0.11991087424034214	-0.0003141330633163464	-0.0002456529685901099	-0.00031731226097281295	-0.00024813911045185044
0.3416705188336247	0.0006285714321393446	0.0006372039084477768	0.0007013205666678026	0.0007093954848711527	0.0007448068179219822	0.0007524336588015912	0.0007925541481069637	0.0007995951360602964	0.0008974095309453489	0.0009028389972497057	0.12249294614904786	0.11987721460095983	-0.0003121034267396794	-0.00024553639997446086	-0.00031526210601606763	-0.00024802137991519757
0.343729255586852	0.00062805944751726	0.0006366843890540822	0.0007007291317468463	0.0007087970672103759	0.0007441663691651142	0.0007517867282847232	0.0007918586343753622	0.0007988938382703714	0.0008965887552310416	0.0009020145103356121	0.12245850713564878	0.11984352432711909	-0.00031008436115897986	-0.00024541787431120454	-0.00031322262870978057	-0.00024790167247826234
0.34580039726466444	0.0006275477048032556	0.0006361651152145052	0.00070013798123427	0.0007081989373457438	0.0007435262321877084	0.0007511401126563919	0.0007911634641936928	0.00079819288671615	0.0008957683991994497	0.0009011904443898494	0.12242403699946765	0.1198098035959555	-0.00030807583876851785	-0.00024529740052028903	-0.00031119380097074933	-0.00024777999715164256
0.3478840186129729	0.0006270362080977993	0.0006356460910889745	0.0006995471198318562	0.0007076011000342588	0.0007428864120607575	0.000750493817039031	0.0007904686430462783	0.0007974922869281894	0.0008949484692698737	0.0009003668058626634	0.12238953592138943	0.1197760525843954	-0.0003060778315292223	-0.000245174987550445	-0.0003091755944782948	-0.0002476563629736084
0.34998019482807	0.0006265249614831126	0.0006351273208188954	0.0006989565522199899	0.0007070035600112705	0.0007422469138318672	0.000749847846531456	0.0007897741763917943	0.0007967920444111933	0.0008941289718306894	0.0008995436011732634	0.12235500408207327	0.11974227146914418	-0.0003040903111709292	-0.00024505064437657653	-0.00030716798067867424	-0.0002475307790091863
0.352089001559344	0.000626013969023115	0.0006346088085270963	0.0006983662830575943	0.0007064063219904114	0.0007416077425251989	0.0007492022062087991	0.0007890800696632001	0.000796092164643942	0.0008933099132392681	0.0008987208367097408	0.12232044166195241	0.11970846042668438	-0.0003021132491971834	-0.00024492438000026096	-0.00030517093078930024	-0.00024740325435007593
0.3542105149120084	0.0006255032347633645	0.0006340905583177664	0.0006977763169820653	0.0007058093906635308	0.0007409689031413888	0.0007485569011224355	0.0007883863282676616	0.000795392653079218	0.000892491299821894	0.0008978985188289845	0.12228584884122526	0.11967461963327061	-0.0003001466168890965	-0.00024479620344841635	-0.00030318441580368116	-0.0002472737981142059
0.35634481144984936	0.000624992762731005	0.0006335725742764011	0.0006971866586092129	0.000705212770700632	0.0007403304006574958	0.0007479119362999202	0.0007876929575864862	0.0007946935151437343	0.0008916731378736884	0.0008970766538566029	0.12225122579985057	0.11964074926492363	-0.0002981903853084833	-0.00024466612377219144	-0.0003012084064932252	-0.0002471424194437355
0.35849196819798806	0.0006244825569347122	0.0006330548604697516	0.0006965973125331993	0.0007046164667498169	0.0007396922400269271	0.000747267316744925	0.0007869999629750545	0.0007939947562380733	0.0008908554336585353	0.000896255248086856	0.12221657271754581	0.11960684949742702	-0.0002962445253033019	-0.0002445341500474374	-0.00029924287341223654	-0.0002470091275045827
0.36065206264566085	0.0006239726213646403	0.0006325374209457685	0.0006960082833264823	0.0007040204834372227	0.0007390544261793842	0.0007466230474371771	0.0007863073497627545	0.000793296381736614	0.000890038193409004	0.0008954343077825725	0.12218188977377796	0.11957292050631903	-0.0002943090075079591	-0.00024440029137090535	-0.0002972877869019952	-0.00024687393148617454
0.3628251727490157	0.0006234629599923782	0.0006320202597335531	0.0006954195755397632	0.0007034248253669676	0.0007384169640208074	0.0007459791333323982	0.0007856151232529234	0.0007925983969874748	0.0008892214233262914	0.000894613839175087	0.12214717714775941	0.11953896246689343	-0.00029238380235258044	-0.0002442645568641877	-0.0002953431170950038	-0.0002467368406010306
0.3650113769339257	0.0006229535767708903	0.0006315033808433069	0.0006948311937019223	0.0007028294971210963	0.0007377798584333025	0.0007453355793622446	0.0007849232887227794	0.0007919008073124495	0.0008884051295801383	0.000893793848464169	0.12211243501844897	0.11950497555419018	-0.00029046888006176164	-0.00024412695566844445	-0.0002934088339176799	-0.00024659786408265383
0.36721075409881926	0.0006224444756344832	0.0006309867882662864	0.0006942431423199834	0.0007022345032595274	0.0007371431142751107	0.0007446923904342579	0.0007842318514233756	0.000791203618006949	0.0008875893183087837	0.0008929743418179587	0.12207766356453732	0.11947095994299119	-0.0002885642106606745	-0.00024398749694576338	-0.0002914849070942416	-0.00024645701118505836
0.3694233836175272	0.0006219356604987485	0.000630470485974756	0.0006936554258790469	0.0007016398483200042	0.0007365067363805308	0.0007440495714318069	0.0007835408165795321	0.0007905068343399483	0.0008867739956188871	0.0008921553253729088	0.12204286296445234	0.11943691580781847	-0.0002866697639795912	-0.0002438461898788824	-0.00028957130615128723	-0.00024631429118268655
0.37164934534214805	0.0006214271352605284	0.0006299544779219451	0.0006930680488422563	0.0007010455368180443	0.0007358707295598884	0.0007434071272140398	0.000782850189389791	0.0007898104615539297	0.0008859591675854815	0.0008913368052337214	0.12200803339634375	0.11940284332292717	-0.00028478550965482796	-0.00024370304366844175	-0.00028766800042101526	-0.00024616971336896554
0.3738887196059291	0.0006209189037978672	0.0006294387680420041	0.0006924810156507403	0.0007004515732468931	0.0007352350985994734	0.000742765062615832	0.0007821599750263609	0.0007891145048648303	0.0008851448402519093	0.0008905187874732901	0.12197317503808963	0.11936874266230107	-0.0002829114171358782	-0.00024355806753442732	-0.00028577495904635875	-0.0002460232870568624
0.3761415872261661	0.0006204109699699758	0.0006289233602499642	0.0006918943307235757	0.0006998579620774786	0.0007345998482615018	0.000742123382447737	0.0007814701786350697	0.0007884189694619941	0.0008843310196297724	0.0008897012781326493	0.12193828806728384	0.1193346139996503	-0.0002810474556863285	-0.0002434112707137004	-0.00028389215098234555	-0.000245875021575942
0.3784080295071193	0.0006199033376171907	0.0006284082584416995	0.0006913079984577425	0.0006992647077583706	0.0007339649832840658	0.0007414820914959486	0.0007807808053353172	0.0007877238605081253	0.0008835177116988811	0.0008888842832209217	0.12190337266123513	0.1193004575084037	-0.000279193594389604	-0.00024326266246052497	-0.00028201954500048365	-0.00024572492627220055
0.3806881282429484	0.0006193960105609352	0.0006278934664938873	0.0006907220232280799	0.0006986718147157368	0.0007333305083810929	0.0007408411945222533	0.0007800918602200263	0.0007870291831392406	0.0008827049224072006	0.0008880678087152681	0.12186842899696082	0.11926627336170588	-0.0002773498021504117	-0.0002431122520441531	-0.00028015710969528373	-0.0002455730105100362
0.38298196572066395	0.0006188889926036889	0.0006273789882639714	0.0006901364093872553	0.0006980792873533018	0.0007326964282423081	0.0007402006962639819	0.0007794033483556099	0.0007863349424646264	0.0008818926576708138	0.0008872518605608392	0.12183345725118425	0.1192320617324162	-0.0002755160477002361	-0.00024296004874962973	-0.00027830481348420366	-0.0002454192836674196
0.3852896247230969	0.0006183822875289497	0.0006268648275901326	0.0006895511612657191	0.0006974871300523167	0.0007320627475331902	0.000739560601433986	0.0007787152747819204	0.0007856411435668015	0.0008810809233738702	0.0008864364446707384	0.12179845760032856	0.1191978227930974	-0.00027369229960161334	-0.00024280606187754294	-0.0002764626246123669	-0.0002452637551371706
0.38761118853188686	0.0006178758991011997	0.0006263509882912503	0.0006889662831716715	0.0006968953471715142	0.0007314294708949336	0.0007389209147205854	0.000778027644512215	0.0007849477915014739	0.0008802697253685454	0.0008856215669259736	0.12176343022051507	0.11916355671601976	-0.00027187852624951936	-0.00024265030074147043	-0.0002746305111582248	-0.0002451064343271525
0.3899467409304866	0.0006173698310658786	0.0006258374741668707	0.0006883817793910307	0.0006963039430470789	0.0007307966029444194	0.0007382816407875414	0.0007773404625331191	0.0007842548912975031	0.0008794590694750045	0.0008848072331754164	0.12172837528755465	0.11912926367314913	-0.00027007469587575494	-0.0002424927746676464	-0.000272808441034611	-0.00024494733065758
0.39229636620718694	0.0006168640871493528	0.0006253242889971834	0.0006877976541874004	0.0006957129219926176	0.0007301641482741775	0.0007376427842740198	0.0007766537338045954	0.000783562447956872	0.0008786489614813691	0.0008839934492357765	0.12169329297695049	0.1190949438361483	-0.0002682807765528872	-0.0002423334929949339	-0.00027099638199357123	-0.000244786453561352
0.3946601491581577	0.0006163586710588854	0.0006248114365429858	0.0006872139118020387	0.0006951222882991235	0.000729532111452359	0.0007370043497945608	0.0007759674632599038	0.0007828704664546468	0.0008778394071436753	0.0008831802208915551	0.12165818346388303	0.11906059737636969	-0.00026649673619802416	-0.00024217246507413082	-0.0002691943016301379	-0.00024462381248330223
0.3970381750905084	0.0006158535864826108	0.00062429892054566	0.0006866305564538278	0.0006945320462349494	0.0007289004970227018	0.0007363663419390473	0.0007752816558055775	0.0007821789517389499	0.0008770304121858484	0.0008823675538950196	0.12162304692321901	0.119026224464854	-0.0002647225425769506	-0.00024200970026760915	-0.00026740216738513345	-0.0002444594168790337
0.39943052982536675	0.0006153488370895104	0.0006237867447271471	0.0006860475923392515	0.000693942200045783	0.0007282693095045041	0.0007357287652726803	0.0007745963163213923	0.000781487908730932	0.0008762219822996707	0.0008815554539661739	0.12158788352949688	0.1189918252723233	-0.00026295816330479393	-0.0002418452079464839	-0.00026561994654900056	-0.00024429327621444674
0.4018372997009759	0.0006148444265293894	0.0006232749127899224	0.0006854650236323679	0.0006933527539546176	0.0007276385533926057	0.0007350916243359498	0.0007739114496603423	0.0007807973423247434	0.0008754141231447608	0.0008807439267927307	0.1215526934569287	0.11895739996917992	-0.00026120356585232485	-0.0002416789974920841	-0.0002638476062662154	-0.0002441253999656834
0.40425857157581063	0.0006143403584328524	0.0006227634284169738	0.0006848828544847846	0.0006927637121617317	0.000727008233157353	0.0007344549236446108	0.0007732270606486117	0.0007801072573875123	0.0008746068403485399	0.000879932978030087	0.1215174768793931	0.11892294872550205	-0.00025945871754923244	-0.00024151107829506469	-0.0002620851135375635	-0.0002439557976172957
0.4066944328317112	0.0006138366364112842	0.0006222522952717797	0.0006843010890256394	0.000692175078844664	0.0007263783532445856	0.0007338186676896628	0.0007725431540855547	0.0007794176587593175	0.0008738001395062171	0.0008791226133013008	0.1214822339704313	0.1188884717110372	-0.0002577235855859561	-0.00024134145975357457	-0.0002603324352238867	-0.00024378447866191255
0.4091449713770379	0.0006133332640568316	0.0006217415169982922	0.0006837197313615791	0.0006915868581581976	0.0007257489180756107	0.0007331828609373283	0.0007718597347436785	0.0007787285512531746	0.0008729940261807677	0.0008783128381970739	0.1214469649032487	0.11885396909520202	-0.0002559981370183484	-0.00024117015127333996	-0.0002585895380503578	-0.00024361145260018424
0.411610275649843	0.0006128302449423826	0.0006212310972209145	0.0006831387855767395	0.0006909990542343342	0.0007251199320471888	0.0007325475078290328	0.0007711768073686165	0.0007780399396550082	0.0008721885059029132	0.0008775036582757295	0.12141166985070224	0.1188194410470757	-0.0002542823387710613	-0.0002409971622671092	-0.00025685638860886706	-0.00024343672893936685
0.41409043462106226	0.0006123275826215527	0.0006207210395444885	0.0006825582557327322	0.0006904116711822854	0.0007244913995315116	0.0007319126127813904	0.0007704943766791199	0.0007773518287236446	0.0008713835841711112	0.0008766950790632025	0.12137634898530353	0.11878488773539798	-0.0002525761576405161	-0.00024082250215365364	-0.00025513295336210273	-0.0002432603171927672
0.41658553779772634	0.0006118252806286689	0.0006202113475542782	0.0006819781458686262	0.0006898247130884509	0.0007238633248761925	0.0007312781801861858	0.00076981244736704	0.0007766642231907917	0.0008705792664515386	0.0008758871060530232	0.12134100247921359	0.11875030932856658	-0.00025087956029792857	-0.00024064618035679608	-0.0002534191986467149	-0.0002430822268792987
0.41909567522619073	0.0006113233424787562	0.0006197020248159555	0.0006813984600009359	0.0006892381840164083	0.0007232357124042504	0.0007306442144103637	0.0007691310240973138	0.0007759771277610267	0.000869775558178083	0.0008750797447063065	0.12130563050423598	0.11871570599463023	-0.0002491925132939721	-0.00024046820630560517	-0.00025171509067661857	-0.00024290246752259326
0.4216209374953856	0.0006108217716675246	0.0006191930748755878	0.000680819202123609	0.0006886520880068999	0.0007226085664140973	0.000730010719796015	0.0007684501115079564	0.0007752905471117863	0.000868972464752333	0.0008742730004517447	0.12127023323181815	0.11868107790128826	-0.00024751498306035957	-0.00024028858943289655	-0.000250020595546796	-0.0002427210486508069
0.42416141574008476	0.0006103205716713599	0.0006186845012596278	0.0006802403762080156	0.0006880664290778216	0.0007219818911795324	0.0007293777006603667	0.000767769714210049	0.000774604485893356	0.0008681699915435727	0.0008734668786855999	0.12123481083304322	0.11864642521588495	-0.0002458469359149229	-0.0002401073391753994	-0.0002483356792364888	-0.00024253797979556513
0.4267172016441951	0.0006098197459473103	0.0006181763074749006	0.0006796619862029374	0.0006874812112242131	0.0007213556909497268	0.0007287451612957732	0.0007670898367877322	0.0007739189487288627	0.0008673681438887763	0.0008726613847716976	0.12119936347863082	0.11861174810540852	-0.0002441883380636112	-0.0002399244649723964	-0.00024666030761114066	-0.00024235327049051958
0.42928838744406506	0.0006093192979330848	0.0006176684970086027	0.000679084036034566	0.000686896438418255	0.0007207299699492258	0.0007281131059697157	0.0007664104837982047	0.0007732339402142743	0.0008665669270926114	0.0008718565240414325	0.12116389133893052	0.1185770467364864	-0.00024253915560351613	-0.0002397399762648078	-0.00024499444642744894	-0.0002421669302718754
0.43187506593181346	0.00060881923104704	0.0006171610733282877	0.000678506529606492	0.0006863121146092587	0.0007201047323779378	0.000727481538924789	0.0007657316597717143	0.0007725494649183881	0.0008657663464274321	0.0008710523017937598	0.12112839458391919	0.11854232127537881	-0.0002408993545278404	-0.00023955388249613518	-0.0002433380613367786	-0.00024197896867828028
0.4344773304586784	0.000608319548688177	0.0006166540398818629	0.0006779294707997016	0.0006857282437236614	0.000719479982411132	0.0007268504643787012	0.0007650533692115569	0.0007718655273828335	0.0008649664071332849	0.0008702487232952004	0.12109287338319595	0.11850757188798212	-0.00023926890072709095	-0.0002393661931100466	-0.00024169111788704956	-0.00024178939524863163
0.4370952749383861	0.0006078202542361378	0.0006161474000975866	0.0006773528634725751	0.0006851448296650272	0.0007188557241994403	0.0007262198865242736	0.0007643756165940814	0.000771182132122072	0.0008641671144179137	0.0008694457937798476	0.12105732790598549	0.1184727987398195	-0.00023764775999346455	-0.00023917691755068193	-0.00024005358152653922	-0.000241598219522271
0.4397289938505404	0.0006073213510512007	0.0006156411573840638	0.0006767767114608852	0.0006845618763140425	0.0007182319618688524	0.0007255898095294384	0.0007636984063686854	0.0007704992836233983	0.0008633684734567652	0.0008686435184493697	0.12102175832112558	0.11843800199604268	-0.0002360358980237065	-0.0002389860652619591	-0.00023842541760618619	-0.00024140545103720767
0.4423785822440318	0.0006068228424742809	0.0006151353151302456	0.000676201018577798	0.0006839793875285197	0.0007176086995207218	0.0007249602375372474	0.000763021742957823	0.0007698169863469444	0.0008625704893929998	0.0008678419024730232	0.12098616479706976	0.118403181821423	-0.00023443328042221934	-0.0002387936456869355	-0.00023680659138486382	-0.000241211099331895
0.4450441357404687	0.0006063247318269272	0.0006146298767054261	0.0006756257886138716	0.0006833973671433937	0.0007169859412317649	0.0007243311746658619	0.0007623456307570071	0.0007691352447256818	0.0008617731673374963	0.0008670409509876569	0.12095054750188383	0.11836833838035409	-0.00023283987270400486	-0.00023859966826686452	-0.00023519706803162843	-0.0002410151739433708
0.44772575053762753	0.0006058270224113249	0.0006141248454592467	0.0006750510253370633	0.0006828158189707302	0.0007163636910540705	0.0007237026250085691	0.0007616700741348188	0.0007684540631654327	0.0008609765123688718	0.0008662406690977302	0.1209149066032405	0.11833347183684528	-0.00023125564029791157	-0.00023840414244094554	-0.0002335968126267185	-0.0002408176844049259
0.4504235234129248	0.0006053297175102972	0.0006136202247216968	0.0006744767324927311	0.0006822347467997283	0.0007157419530151017	0.0007230745926337857	0.0007609950774329137	0.0007677734460448775	0.000860180529533493	0.0008654410618753257	0.12087924226841724	0.11829858235452044	-0.0002296805485497988	-0.00023820707764585225	-0.0002320057901677719	-0.0002406186402484356
0.4531375517269096	0.0006048328203873081	0.0006131160178031153	0.0006739029138036416	0.0006816541543967237	0.000715120731117707	0.0007224470815850619	0.0007603206449660334	0.000767093397715561	0.0008593852238454906	0.0008646421343601629	0.12084355466429297	0.11826367009661391	-0.00022811456272484043	-0.0002380084833140672	-0.00023042396557085287	-0.00024041805100177838
0.4558679334267773	0.0006043363342864695	0.0006126122279942005	0.0006733295729699772	0.0006810740455052045	0.0007145000293401307	0.0007218200958810985	0.00075964678102202	0.0007664139225019125	0.0008585906002867837	0.0008638438915596234	0.12080784395734755	0.11822873522596634	-0.00022655764801196576	-0.00023780836887540846	-0.00022885130367489293	-0.0002402159261894743
0.45861476704990445	0.0006038402624325415	0.0006121088585660087	0.0006727567136693426	0.0006804944238458093	0.000713879851636017	0.0007211936395157465	0.0007589734898618233	0.0007657350247012507	0.0008577966638070935	0.0008630463384487627	0.12077211031365498	0.1181937779050259	-0.00022500976952624652	-0.00023760674375505886	-0.00022728776924357819	-0.00024001227533132496
0.4613781517274047	0.0006033446080309443	0.0006116059127699671	0.0006721843395567777	0.0006799152931163443	0.0007132602019344294	0.0007205677164580327	0.0007583007757195208	0.0007650567085838044	0.0008570034193239691	0.0008622494799703387	0.1207363538988817	0.11815879829584204	-0.00022347089231020134	-0.000237403617371984	-0.00022573332696806947	-0.00023980710794135884
0.4641581871877068	0.0006028493742677654	0.0006111033938378803	0.0006716124542647685	0.000679336656991796	0.0007126410841398644	0.0007199423306521641	0.0007576286428023361	0.0007643789783927288	0.0008562108717228146	0.0008614533210348349	0.12070057487828734	0.11812379656006156	-0.0002219409813392914	-0.0002371989991405421	-0.00022418794147169296	-0.00023960043352877491
0.4669549737601532	0.000602354564309767	0.0006106013049819391	0.0006710410614032591	0.0006787585191243389	0.0007120225021322616	0.0007193174860175486	0.0007569570952906522	0.0007637018383441222	0.0008554190258569101	0.0008606578665204853	0.12066477341671666	0.1180887728589306	-0.00022042000152394658	-0.0002369928984692904	-0.00022265157731143903	-0.00023939226159658267
0.46976861237862133	0.0006018601813043966	0.0006100996493947294	0.0006704701645596653	0.0006781808831433525	0.0007114044597670237	0.0007186931864488067	0.0007562861373380328	0.0007630252926270457	0.0008546278865474401	0.0008598631212732992	0.12062894967859934	0.11805372735328801	-0.00021890791771092544	-0.0002367853247588203	-0.00022112419898087654	-0.00023918260164024208
0.4725992045851658	0.0006013662283798021	0.0006095984302492515	0.0006698997672988938	0.0006776037526554404	0.0007107869608750383	0.0007180694358157992	0.0007556157730712488	0.0007623493454035509	0.0008538374585835292	0.0008590690901071025	0.1205931038279479	0.11801866020356505	-0.00021740469468817247	-0.00023657628740297865	-0.00021960577091323374	-0.0002389714631478579
0.4754468525336833	0.0006008727086448405	0.0006090976506989228	0.0006693298731633547	0.0006770271312444424	0.000710170009262691	0.0007174462379636379	0.0007549460065902951	0.0007616740008086934	0.0008530477467222676	0.0008582757778035538	0.12055723602835366	0.11798357156977832	-0.00021591029718699695	-0.0002363657957882015	-0.00021809625748596406	-0.0002387588556013176
0.47831165899359906	0.000600379625189093	0.0006085973138775981	0.0006687604856729823	0.000676451022471453	0.0007095536087118914	0.0007168235967127072	0.0007542768419684173	0.0007609992629505646	0.0008522587556887459	0.0008574831891121882	0.12052134644298347	0.11794846161153556	-0.00021442468988476515	-0.0002361538592923207	-0.00021659562302031587	-0.00023854478847218363
0.4811937273535759	0.0005998869810828805	0.0006080974228995851	0.0006681916083252527	0.0006758754298748465	0.0007089377629800915	0.0007162015158586967	0.0007536082832521391	0.0007603251359103163	0.0008514704901760922	0.0008566913287504501	0.12048543523458072	0.11791333048802334	-0.00021294783740800904	-0.00023594048728473038	-0.00021510383178652281	-0.00023832927122374725
0.4840931616252451	0.0005993947793772789	0.0006075979808596569	0.0006676232445952061	0.0006753003569702899	0.0007083224758003117	0.0007155799991726112	0.0007529403344612888	0.0007596516237421864	0.0008506829548455064	0.0008559002014037285	0.12044950256546008	0.11787817835801395	-0.00021147970433417485	-0.00023572568912461067	-0.00021362084800649606	-0.00023811231331041793
0.4870100664469608	0.0005989030231041371	0.0006070989908330731	0.0006670553979354682	0.0006747258072507736	0.0007077077508811681	0.0007149590504008075	0.0007522729995890266	0.0007589787304735312	0.0008498961543263011	0.0008551098117253963	0.12041354859750206	0.11784300537985379	-0.0002100202551950925	-0.00023550947416134393	-0.00021214663585478188	-0.00023789392417525312
0.4899445470875755	0.0005984117152760944	0.0006066004558755966	0.0006664880717762726	0.0006741517841866281	0.0007070935919068961	0.0007143386732650169	0.0007516062826018788	0.0007583064601048535	0.0008491100932159419	0.0008543201643368531	0.12037757349215782	0.11780781171146858	-0.00020856945448055608	-0.0002352918517347924	-0.00021068115946364097	-0.00023767411325201215
0.49289670945023945	0.0005979208588866006	0.0006061023790235138	0.0006659212695254865	0.0006735782912255523	0.0007064800025373764	0.0007137188714623705	0.0007509401874397672	0.0007576348166098363	0.0008483247760800866	0.0008535312638275641	0.12034157741044162	0.11777259751035692	-0.00020712726663917047	-0.00023507283117299438	-0.00020922438292443613	-0.0002374528899632411
0.4958666600762229	0.000597430456909935	0.0006056047632936548	0.0006653549945686359	0.0006730053317926381	0.0007058669864081713	0.0007130996486654337	0.0007502747180160426	0.0007569638039353758	0.0008475402074526327	0.0008527431147551044	0.12030556051292834	0.11773736293358994	-0.00020569365608257006	-0.00023485242179305255	-0.00020777627029019974	-0.0002372302637193846
0.4988545061487607	0.000596940512301229	0.0006051076116834155	0.0006647892502689311	0.0006724329092903989	0.0007052545471305446	0.0007124810085222335	0.0007496098782175196	0.0007562934260016164	0.00084675639183576	0.0008519557216452064	0.12026952295975481	0.11770210813780667	-0.00020426858718686214	-0.00023463063289974606	-0.0002063367855789644	-0.0002370062439193965
0.5018603554969207	0.00059645102799649	0.0006046109271707795	0.0006642240399672981	0.0006718610270987948	0.0007046426882915066	0.0007118629546562918	0.0007489456719045144	0.0007556236867019869	0.0008459733336999804	0.0008511690889918044	0.12023346491061229	0.11766683327921613	-0.00020285202429634608	-0.00023440747378600246	-0.0002049058927759001	-0.00023678083994954635
0.5048843165994948	0.0005959620069126183	0.0006041147127143427	0.0006636593669824009	0.0006712896885752652	0.0007040314134538309	0.0007112454906666586	0.0007482821029108777	0.0007549545899032372	0.0008451910374841805	0.0008503832212570832	0.12019738652475088	0.11763153851358964	-0.00020144393172541464	-0.00023418295373173192	-0.00020348355583613142	-0.00023655406118305855
0.5079264985889148	0.0005954734519474403	0.0006036189712533399	0.0006630952346106806	0.0006707188970547603	0.0007034207261561053	0.0007106286201279459	0.0007476191750440393	0.0007542861394454807	0.0008444095075956799	0.0008495981228715327	0.12016128796097039	0.11759622399626192	-0.00020004427376069112	-0.00023395708200296683	-0.0002020697386872078	-0.00023632591697975158
0.5109870112551897	0.0005949853659797289	0.000603123705707666	0.0006625316461263822	0.000670148655849768	0.0007028106299127535	0.0007100123465903649	0.0007469568920850465	0.0007536183391422306	0.0008436287484102784	0.0008488137982339921	0.12012516937762426	0.11756088988213001	-0.00019865301466510943	-0.000233729867852972	-0.00020066440523190676	-0.00023609641668567716
0.5140659650498691	0.0005944977518692273	0.0006026289189779062	0.0006619686047815826	0.0006695789682503513	0.0007022011282140798	0.0007093966735797599	0.0007462952577885979	0.0007529511927804434	0.0008428487642723049	0.0008480302517117091	0.12008903093261136	0.11752553632564819	-0.0001972701186782333	-0.00023350132051941364	-0.00019926751935046838	-0.00023586556963217653
0.5171634710900281	0.0005940106124566854	0.0006021346139453646	0.0006614061138062369	0.0006690098375241822	0.0007015922245263061	0.0007087816045976511	0.0007456342758831035	0.0007522847041205642	0.0008420695594946863	0.0008472474876403949	0.12005287278338195	0.1174901634808286	-0.0001958955500207249	-0.00023327144922624665	-0.00019787904490307928	-0.00023563338513590826
0.5202796411622786	0.000593523950563877	0.0006016407934720892	0.0006608441764081984	0.0006684412669165729	0.0007009839222916061	0.0007081671431212692	0.0007449739500707071	0.0007516188768965664	0.0008412911383589844	0.0008464655103242753	0.12001669508692538	0.1174547715012385	-0.00019452927289596855	-0.0002330402631822437	-0.00019649894573223192	-0.0002353998724976547
0.5234145877268029	0.0005930377689936376	0.0006011474604009069	0.0006602827957732655	0.0006678732596505193	0.0007003762249281506	0.0007075532926036025	0.0007443142840273508	0.0007509537148160027	0.0008405135051154707	0.0008456843240361554	0.11998049799977982	0.11741936053999552	-0.00019317125149201364	-0.00023280777157994037	-0.00019512718566616627	-0.00023516504100346003
0.5265684239214125	0.0005925520705298894	0.0006006546175554459	0.0006597219750652125	0.0006673058189267273	0.000699769135830147	0.0007069400564734276	0.0007436552814028076	0.0007502892215600439	0.0008397366639831744	0.0008449039330174702	0.11994428167801896	0.11738393074977177	-0.0001918214499846832	-0.00023257398359602388	-0.00019376372852017432	-0.00023492889992260402
0.5297412635656308	0.0005920668579376761	0.0006001622677401788	0.0006591617174258314	0.0006667389479236657	0.0006991626583678819	0.0007063274381353659	0.0007429969458207392	0.0007496254007835401	0.0008389606191499507	0.0008441243414783582	0.11990804627725954	0.11734848228278712	-0.00019047983253973888	-0.00023233890839080562	-0.0001924085380987789	-0.00023469145850718576
0.5329332211648017	0.0005915821339631924	0.0005996704137404439	0.0006586020259749684	0.0006661726497975916	0.0006985567958877647	0.0007057154409699165	0.0007423392808787379	0.0007489622561150543	0.000838185374772538	0.0008433455535977089	0.11987179195265225	0.1173130152908074	-0.00018914636331550383	-0.00023210255510799915	-0.00019106157819984149	-0.00023445272599348366
0.5361444119142209	0.0005910979013338154	0.0005991790583224845	0.0006580429038105618	0.0006656069276825993	0.0006979515517123704	0.0007051040683335065	0.0007416822901483782	0.0007482997911569245	0.0008374109349766195	0.0008425675735232353	0.11983551885888583	0.11727752992514633	-0.0001878210064644864	-0.00023186493287338794	-0.00018972281261461776	-0.00023421271159881907
0.5393749517032939	0.0005906141627581439	0.0005986882042334843	0.0006574843540086913	0.0006650417846906614	0.0006973469291404898	0.0007044933235585386	0.0007410259771752732	0.0007476380094853133	0.0008366373038568975	0.0008417904053715408	0.11979922715017975	0.11724202633666075	-0.00018650372613603083	-0.00023162605079507514	-0.00018839220513182375	-0.00023397142452352693
0.5426249571197181	0.0005901309209260279	0.0005981978542015973	0.0006569263796236104	0.0006644772239116665	0.0006967429314471724	0.0007038832099534334	0.0007403703454791214	0.0007469769146502551	0.0008358644854771498	0.0008410140532281763	0.11976291698028917	0.1172065046757494	-0.0001851944864793703	-0.0002313859179638167	-0.00018706971953959262	-0.0002337288739498733
0.5458945454536906	0.0005896481785086042	0.0005977080109359875	0.0006563689836877937	0.0006639132484134663	0.0006961395618837733	0.0007032737308026803	0.0007397153985537596	0.0007463165101757155	0.0008350924838702987	0.000840238521147715	0.11972658850249532	0.11717096509235231	-0.00018389325164422377	-0.00023114454345057878	-0.00018575531962640446	-0.00023348506903986266
0.5491838347021408	0.0005891659381583382	0.0005972186771268688	0.0006558121692119836	0.0006633498612419244	0.00069553682367801	0.0007026648893668927	0.0007390611398672267	0.0007456567995596497	0.0008343213030384889	0.0008394638131538242	0.11969024186961259	0.11713540773594742	-0.00018259998578416814	-0.00023090193630770361	-0.00018444896918524967	-0.00023324001893759716
0.5524929435729888	0.0005886842025090534	0.0005967298554455338	0.0006552559391852303	0.0006627870654209503	0.0006949347200340027	0.0007020566888828465	0.0007384075728618067	0.0007449977862740477	0.0008335509469531437	0.0008386899332393239	0.11965387723397641	0.11709983275555118	-0.00018131465305937233	-0.000230658105569298	-0.00018315063201534976	-0.00023299373276805535
0.55582199148943	0.0005882029741759744	0.0005962415485444012	0.0006547002965749394	0.0006622248639525565	0.0006943332541323293	0.0007014491325635408	0.0007377547009540957	0.000744339473765002	0.000832781419555047	0.0008379168853662698	0.11961749474745363	0.11706424029971564	-0.00018003721763701352	-0.00023041306024809693	-0.0001818602719230039	-0.00023274621963503828
0.5591710985942444	0.0005877222557557652	0.0005957537590570509	0.0006541452443269205	0.0006616632598169018	0.0006937324291300813	0.0007008422235982487	0.000737102527535056	0.000743681865452763	0.0008320127247544124	0.000837144673466022	0.119581094561431	0.11702863051652784	-0.00017876764369448295	-0.00023016680933721223	-0.00018057785272512783	-0.00023249748862239072
0.5625403857541326	0.0005872420498265687	0.0005952664895982649	0.0006535907853654355	0.0006611022559723388	0.0006931322481609109	0.0007002359651525691	0.0007364510559700778	0.0007430249647317961	0.00083124486643096	0.0008363733014393187	0.11954467682681863	0.11699300355360603	-0.0001775058954227443	-0.00022991936181054884	-0.0001793033382515158	-0.00023224754879391796
0.565929974564078	0.0005867623589480415	0.0005947797427640673	0.0006530369225932376	0.0006605418553554632	0.0006925327143350839	0.0006996303603684806	0.0007358002895990312	0.0007423687749708444	0.0008304778484339806	0.0008356027731563493	0.1195082416940499	0.11695735955810256	-0.0001762519370256399	-0.0002296707266195852	-0.00017803669234563169	-0.00023199640919149833
0.569339987351735	0.0005862831856614054	0.0005942935211317701	0.000652483658891637	0.0006599820608811682	0.000691933830739544	0.0006990254123644022	0.0007351502317363395	0.0007417132995129929	0.0008297116745824284	0.0008348330924568389	0.1194717893130732	0.11692169867669733	-0.00017500573272354047	-0.00022942091269445575	-0.00017677787886791196	-0.0002317440788358327
0.5727705471818436	0.0005858045324894821	0.0005938078272600105	0.0006519309971205396	0.0006594228754426888	0.0006913356004379597	0.0006984211242352425	0.0007345008856710351	0.0007410585416757267	0.000828946348664989	0.0008340642631501174	0.1194353198333598	0.11688602105560211	-0.0001737672467565371	-0.00022916992894542187	-0.00017552686169795828	-0.0002314905667265832
0.5762217778606706	0.0005853264019367348	0.0005933226636887957	0.0006513789401184988	0.0006588643019116569	0.0006907380264707811	0.0006978174990524602	0.0007338522546668191	0.0007404045047509939	0.000828181874440156	0.0008332962890151987	0.1193988334038955	0.11685032684055259	-0.0001725364433838028	-0.00022891778425893072	-0.00017428360473507876	-0.0002312358818399307
0.5796938039404782	0.0005848487964893195	0.0005928380329395526	0.0006508274907027753	0.0006583063431381581	0.0006901411118553074	0.0006972145398641264	0.0007332043419621348	0.0007397511920052808	0.00082741825563632	0.000832529173800873	0.11936233017318117	0.11681461617681516	-0.00017131328688743674	-0.00022866448749966906	-0.00017304807190174354	-0.0002309800331302403
0.5831867507240184	0.0005843717186151199	0.0005923539375151621	0.0006502766516693805	0.0006577490019507759	0.0006895448595857325	0.0006966122496949762	0.0007325571507702245	0.0007390986066796611	0.0008266554959518402	0.0008317629212257688	0.11932581028923454	0.11677888920917708	-0.00017009774157447644	-0.00022841004751050775	-0.0001718202271454028	-0.0002307230295292284
0.5867007442690553	0.0005838951707637979	0.0005918703799000147	0.0006497264257931382	0.0006571922811566562	0.0006889492726332145	0.0006960106315464751	0.0007319106842792	0.000738446751989878	0.0008258935990551319	0.0008309975349784527	0.11928927389958283	0.11674314608195199	-0.00016888977177791087	-0.0002281544731105034	-0.00017060003443951366	-0.0002304648799447695
0.5902359113929144	0.0005834191553668373	0.0005913873625600512	0.0006491768158277325	0.0006566361835415545	0.0006883543539459291	0.0006954096883968771	0.0007312649456521078	0.0007377956311264013	0.0008251325685847481	0.0008302330187175018	0.11925272115126816	0.11670738693897564	-0.00016768934185944218	-0.00022789777309603632	-0.0001693874577867599	-0.00023020559326183965
0.5937923796770596	0.0005829436748375895	0.0005909048879428105	0.0006486278245057675	0.0006560807118698967	0.0006877601064491349	0.0006948094232012862	0.0007306199380269978	0.0007371452472545015	0.0008243724081494628	0.0008294693760715924	0.11921615219084279	0.11667161192360581	-0.00016649641620998523	-0.00022763995623861777	-0.00016818246122013436	-0.00022994517834143413
0.597370277471697	0.0005824687315713244	0.0005904229584774782	0.0006480794545388253	0.0006555258688848341	0.0006871665330452384	0.0006942098388917196	0.000729975664516996	0.0007364956035143163	0.000823613121328362	0.0008287066106395855	0.11917956716436777	0.11663582117871939	-0.00016531095925367834	-0.00022738103128727705	-0.00016698500880471534	-0.0002296836440198735
0.6009697339004076	0.0005819943279452707	0.0005899415765749361	0.0006475317086175145	0.0006549716573083028	0.000686573636613846	0.0006936109383771739	0.0007293321282103646	0.0007358467030209251	0.0008228547116709192	0.0008279447259906141	0.11914296621741335	0.11660001484671481	-0.00016413293544853547	-0.00022712100696659077	-0.00016579506464028948	-0.00022942099910955305
0.6045908788648067	0.0005815204663186706	0.0005894607446278061	0.000646984589411536	0.0006544180798410771	0.0006859814200118393	0.0006930127245436833	0.0007286893321705821	0.0007351985488644123	0.0008220971826970931	0.0008271837256641654	0.1191063494950576	0.11656419306950729	-0.00016296230928736222	-0.00022685989197526735	-0.00016461259286257302	-0.00022915725239777696
0.6082338430492322	0.0005810471490328275	0.000588980465010508	0.0006464380995697404	0.0006538651391628366	0.0006853898860734348	0.0006924152002543921	0.0007280472794364135	0.0007345511441099496	0.0008213405378974127	0.0008264236131701796	0.11906971714188556	0.11652835598852984	-0.00016179904530126688	-0.00022659769498839522	-0.00016343755764498813	-0.00022889241264656413
0.611898757925461	0.0005805743784111535	0.0005885007400793023	0.0006458922417201837	0.0006533128379322188	0.0006847990376102482	0.0006918183683496147	0.0007274059730219777	0.0007339044917978616	0.0008205847807330645	0.0008256643919891301	0.11903306930198608	0.11649250374473336	-0.00016064310806082616	-0.00022633442465583298	-0.00016226992320117484	-0.00022862648859317547
0.6155857557574533	0.0005801021567592191	0.0005880215721723448	0.0006453470184701868	0.000652761178786882	0.0006842088774113606	0.0006912222316469048	0.0007267654159168231	0.0007332585949437008	0.0008198299146359833	0.0008249060655721168	0.11899640611895468	0.11645663647858356	-0.00015949446217712604	-0.00022607008960123798	-0.00016110965378599018	-0.00022835948894861513
0.6192949696061266	0.0005796304863648084	0.0005875429636097373	0.0006448024324064019	0.0006522101643435686	0.0006836194082433903	0.0006906267929411226	0.0007261256110860057	0.0007326134565383241	0.000819075943008947	0.0008241486373409597	0.11895972773588977	0.11642075433005983	-0.0001583530723043569	-0.00022580469842298223	-0.00015995671369713194	-0.0002280914223974917
0.6230265333341571	0.0005791593694979662	0.0005870649166935818	0.0006442584860948677	0.0006516597971981654	0.0006830306328505516	0.0006900320550045055	0.0007254865614701578	0.0007319690795479676	0.000818322869225665	0.0008233921106882909	0.118923034295393	0.11638485743865591	-0.00015721890314138176	-0.0002255382596935418	-0.00015881106727778926	-0.0002278222975988231
0.6267805816108112	0.0005786888084110523	0.0005865874337080308	0.0006437151820810757	0.0006511100799257668	0.000682442553954732	0.0006894380205867317	0.0007248482699855685	0.0007313254669143244	0.0008175706966308742	0.0008226364889776473	0.11888632593956693	0.11634894594338144	-0.00015609191943295742	-0.0002252707819588584	-0.00015767267891772518	-0.00022755212318500972
0.6305572499168048	0.0005782188053387918	0.0005861105169193405	0.0006431725228900268	0.0006505610150807362	0.0006818551742555538	0.0006888446924149946	0.0007242107395242549	0.0007306826215546148	0.0008168194285404277	0.0008218817755435614	0.11884960281001788	0.11631301998275308	-0.00015497208597187173	-0.0002250022737382007	-0.0001565415130548864	-0.00022728090776130694
0.634356674549194	0.0005777493624983324	0.0005856341685759275	0.0006426305110263032	0.0006500126051967732	0.0006812684964304502	0.00068825207319407	0.0007235739729540459	0.0007300405463616744	0.0008160690682413983	0.0008211279736916644	0.11881286504784988	0.11627707969480436	-0.00015385936760038688	-0.00022473274352435846	-0.00015541753417723514	-0.00022700865990596397
0.6381789926262927	0.0005772804820892928	0.0005851583909084208	0.0006420891489741244	0.0006494648527869755	0.0006806825231347288	0.0006876601656063907	0.000722937973118654	0.0007293992442040237	0.0008153196189921656	0.0008203750866987737	0.11877611279366883	0.1162411252170768	-0.00015275372921173813	-0.00022446219978261572	-0.0001543007068239982	-0.00022673538816944672
0.642024342092622	0.0005768121662938227	0.000584683186129719	0.0006415484391974172	0.0006489177603439071	0.0006800972570016511	0.0006870689723121161	0.0007223027428377589	0.0007287587179259529	0.0008145710840225193	0.000819623117812997	0.11873934618757873	0.1162051566866219	-0.0001516551357517576	-0.00022419065095080626	-0.00015319099558824822	-0.00022646110107540918
0.6458928617238878	0.0005763444172766517	0.0005842085564350436	0.0006410083841398759	0.0006483713303396613	0.0006795127006424962	0.0006864784959492027	0.0007216682849070817	0.0007281189703475982	0.0008138234665337506	0.0008188720702538234	0.11870256536918271	0.11616917424000116	-0.00015056355222071993	-0.0002239181054394801	-0.0001520883651174587	-0.00022618580711913916
0.6497846911319898	0.0005758772371851516	0.0005837345040019977	0.0006404689862250351	0.0006478255652259284	0.0006789288566466396	0.0006858887391334818	0.000721034602098472	0.0007274800042650261	0.0008130767696987583	0.0008181219472122279	0.11866577047758138	0.11613317801328711	-0.0001494789436745081	-0.0002236445716311264	-0.000150992780115225	-0.00022590951476753052
0.6536999707700591	0.000575410628149385	0.0005832610309906218	0.0006399302478563273	0.0006472804674340648	0.0006783457275816205	0.0006852997044587298	0.000720401697159979	0.0007268418224503116	0.0008123309966621376	0.000817372751850767	0.11862896165137145	0.11609716814205649	-0.00014840127522651458	-0.0002233700578802844	-0.00014990420534333193	-0.00022563223245938846
0.6576388419375281	0.0005749445922821668	0.00058278813954345	0.0006393921714171569	0.0006467360393751566	0.0006777633159932205	0.0006847113944967443	0.0007197695728159428	0.0007262044276516218	0.0008115861505402883	0.0008166244873036798	0.11859213902864864	0.11606114476139781	-0.00014733051204848802	-0.00022309457251273868	-0.00014882260562253113	-0.0002253539686044581
0.661601446785229	0.0005744791316791202	0.0005823158317855705	0.0006388547592709657	0.0006461922834400933	0.0006771816244055353	0.0006841238117974197	0.0007191382317670704	0.0007255678225932992	0.0008108422344215134	0.0008158771566769896	0.11855530274700186	0.11602510800590338	-0.0001462666193732809	-0.0002228181238267679	-0.0001477479458352332	-0.00022507473158484004
0.6655879283205246	0.0005740142484187303	0.0005818441098246785	0.0006383180137612962	0.0006456492019996287	0.0006766006553210463	0.0006835369588888163	0.0007185076766905175	0.00072493200997594	0.000810099251366114	0.0008151307630486001	0.11851845294351868	0.11598905800967427	-0.0001452095624943639	-0.000222540720090314	-0.0001466801909252996	-0.00022479452975210368
0.6695984304124688	0.0005735499445624099	0.0005813729757511442	0.0006377819372118706	0.0006451067974044616	0.0006760204112207071	0.00068295083827725	0.00071787791023998	0.0007242969924764894	0.0008093572044065044	0.0008143853094684106	0.11848158975477978	0.11595299490631832	-0.00014415930676860145	-0.0002222623695426751	-0.00014561930590027694	-0.00022451337142853633
0.6736330977969988	0.0005730862221545509	0.0005809024316380634	0.0006372465319266506	0.0006445650719852965	0.0006754408945640066	0.0006823654524473559	0.0007172489350457683	0.0007236627727483148	0.000808616096547301	0.0008136407989584056	0.1184447133168608	0.11591691882894771	-0.00014311581761811132	-0.00022198308039500514	-0.00014456525583393665	-0.00022423126490839218
0.6776920760821589	0.0005726230832225845	0.000580432479541319	0.0006367118001899101	0.000644024028052915	0.0006748621077890526	0.0006817808038621702	0.0007166207537148962	0.0007230293534212932	0.0008078759307654341	0.0008128972345127611	0.11840782376533128	0.11588082991018044	-0.00014207906053015362	-0.00022170286082781598	-0.0001435180058658586	-0.00022394821845497792
0.6817755117533548	0.0005721605297770425	0.0005799631214996456	0.0006361777442663066	0.0006434836678982533	0.0006742840533126486	0.0006811968949632102	0.0007159933688311668	0.0007223967371019035	0.0008071367100102486	0.0008121546190979573	0.11837092123525533	0.11584472828213949	-0.0001410490010596982	-0.0002214217189925316	-0.00014247752120302715	-0.00022366424030093035
0.6858835521786408	0.000571698563811616	0.0005794943595346866	0.0006356443664009496	0.0006429439937924676	0.0006737067335303682	0.0006806137281705547	0.0007153667829552562	0.0007217649263733067	0.0008063984372036104	0.0008114129556528748	0.11833400586119128	0.1158086140764522	-0.000140025604830174	-0.00022113966301059995	-0.00014144376712289797	-0.0002233793386504923
0.6900163456140378	0.0005712371873032149	0.0005790261956510538	0.000635111668819475	0.0006424050079870063	0.0006731301508166373	0.0006800313058829111	0.0007147409986248014	0.000721133923795433	0.0008056611152400099	0.0008106722470889024	0.11829707777718855	0.11577248742425161	-0.00013900883753441284	-0.00022085670097263255	-0.00014041670897285696	-0.00022309352167643182
0.6941740412088835	0.0005707764022120314	0.0005785586318363951	0.0006345796537281149	0.0006418667127136884	0.000672554307524813	0.0006794496304777132	0.0007141160183544882	0.0007205037319050753	0.0008049247469866721	0.0008099324962900486	0.11826013711679176	0.11573634845617356	-0.00013799866493724444	-0.00022057284093998653	-0.00013939631217181614	-0.00022280679752037513
0.6983567890112157	0.0005703162104815962	0.0005780916700614492	0.0006340483233137686	0.0006413291101847698	0.0006719792059872569	0.0006788687043111853	0.0007134918446361337	0.0007198743532159698	0.0008041893352836573	0.0008091937061130403	0.1182231840130358	0.11570019730235767	-0.00013699505287577407	-0.0002202880909433491	-0.00013838254221308632	-0.0002225191742949162
0.702564739973187	0.0005698566140388437	0.0005776253122801118	0.0006335176797440776	0.0006407922025930186	0.0006714048485154224	0.0006782885297184297	0.000712868479938779	0.0007192457902188876	0.0008034548829439717	0.0008084558793874351	0.11818621859844766	0.11566403409244817	-0.00013599796726049274	-0.00022000245898229354	-0.00013737536466337796	-0.0002222306600801749
0.7067980459565127	0.0005693976147941733	0.0005771595604294995	0.0006329877251674969	0.0006402559921117933	0.0006708312373999298	0.0006777091090135092	0.0007122459267087777	0.0007186180453817263	0.0008027213927536769	0.0008077190189157311	0.11814924100505081	0.11562785895559068	-0.00013500737407723395	-0.00021971595302600067	-0.00013637474516545178	-0.000221941262925629
0.7110568597379514	0.0005689392146415104	0.0005766944164300096	0.0006324584617133695	0.0006397204808951106	0.0006702583749106486	0.0006771304444895237	0.000711624187369881	0.000717991121149596	0.000801988867471994	0.0008069831274734714	0.11811225136435634	0.11559167202043642	-0.00013402323938797867	-0.00021942858101273166	-0.00013538064943938166	-0.0002216509908499753
0.7153413350148182	0.0005684814154583684	0.0005762298821853846	0.0006319298914919989	0.0006391856710777236	0.0006696862632967781	0.0006765525384186951	0.0007110032643233287	0.0007173650199449092	0.000801257309831414	0.0008062482078093543	0.11807524980736794	0.11555547341513796	-0.0001330455293316185	-0.00021914035084866224	-0.00013439304328262403	-0.00022135985183924234
0.7196516264105322	0.0005680242191059164	0.00057576595958278	0.0006314020165947272	0.0006386515647751995	0.0006691149047869334	0.0006759753930524518	0.0007103831599479433	0.0007167397441674765	0.0008005267225378119	0.0008055142626453475	0.11803823646458171	0.11551926326735062	-0.00013207421012616238	-0.0002188512704097978	-0.00013341189257237707	-0.00022106785384845562
0.7239878894801961	0.0005675676274290343	0.0005753026504928233	0.0006308748390940035	0.0006381181640839908	0.0006685443015892167	0.0006753990106215066	0.0007097638766002113	0.0007161152961945918	0.0007997971082705465	0.0008047812946767919	0.11800121146598415	0.11548304170423276	-0.0001311092480690973	-0.00021856134754019707	-0.00013243716326638566	-0.00022077500480108259
0.7283502807162107	0.0005671116422563869	0.000574839956769681	0.0006303483610434669	0.0006375854710815125	0.0006679744558913133	0.0006748233933359439	0.0007091454166143867	0.0007154916783811266	0.0007990684696825847	0.0008040493065725172	0.11796417494105625	0.11544680885244658	-0.00013015060953833202	-0.00021827059005152805	-0.00013146882140384342	-0.00022048131258811665
0.7327389575539218	0.0005666562654004777	0.0005743778802511249	0.000629822584478015	0.0006370534878262214	0.0006674053698605641	0.000674248543385301	0.0007085277823025685	0.0007148688930596228	0.0007983408094005987	0.0008033183009749519	0.11792712701876637	0.11541056483815579	-0.00012919826099416776	-0.00021797900572465	-0.00013050683310693312	-0.0002201867850690764
0.7371540783773028	0.0005662014986577191	0.0005739164227585925	0.000629297511413883	0.0006365222163576869	0.0006668370456440538	0.0006736744629386513	0.000707910975954801	0.0007142469425403787	0.0007976141300250852	0.0008025882805002308	0.11789006782757606	0.11537430978702527	-0.00012825216897971448	-0.00021768660230800374	-0.0001295511645811459	-0.00021989143007022927
0.74159580252467	0.000565747343808497	0.0005734555860972608	0.0006287731438487211	0.0006359916586966768	0.0006662694853686924	0.0006731011541446952	0.0007072949998391645	0.0007136258291115543	0.0007968884341304766	0.000801859247738318	0.11785299749543814	0.11533804382422541	-0.0001273123001221954	-0.00021739338751813886	-0.00012860178211698825	-0.00021959525538559066
0.746064290294433	0.0005652938026172331	0.0005729953720561053	0.0006282494837616673	0.0006354618168452271	0.0006657026911413	0.0006725286191318371	0.0007066798562018656	0.0007130055550392527	0.0007961637242652521	0.0008011312052531081	0.11781591614979796	0.11530176707442767	-0.00012637862113389076	-0.00021709936903896443	-0.0001276586520916334	-0.0002192982687777567
0.7505597029508803	0.0005648408768324529	0.0005725357824079678	0.0006277265331134298	0.0006349326927867228	0.0006651366650486914	0.0006719568600082721	0.0007060655472673332	0.0007123861225676172	0.0007954400029520505	0.000800404155582545	0.11777882391759079	0.11526547966180578	-0.00012545109881288707	-0.00021680455452183223	-0.00012672174096810263	-0.0002190004779747401
0.7550822027299987	0.0005643885681868507	0.0005720768189096271	0.00062720429384636	0.0006344042884859789	0.0006645714091577629	0.0006713858788620799	0.0007054520752383094	0.0007117675339189301	0.0007947172726877859	0.000799678101238738	0.11774172092524382	0.11522918171003654	-0.0001245297000448814	-0.00021650895158603634	-0.00012579101529815173	-0.00021870189067296764
0.7596319528453285	0.0005639368783973528	0.000571618483301859	0.0006266827678845305	0.0006338766058893118	0.0006640069255155713	0.0006708156777612961	0.000704839442295941	0.0007111497912936985	0.0007939955359437552	0.0007989530447080673	0.11770460729867449	0.11519287334230088	-0.00012361439180380573	-0.00021621256781861886	-0.00012486644172267358	-0.00021840251453594806
0.7642091174938536	0.0005634858091651879	0.0005711607773095101	0.0006261619571338152	0.0006333496469246274	0.0006634432161494242	0.0006702462587540124	0.0007042276505998802	0.0007105328968707565	0.0007932747951657596	0.000798228988451308	0.11766748316329544	0.115156554681279	-0.00012270514115207687	-0.0002159154107727601	-0.00012394798697194787	-0.00021810235719327276
0.7688138618619275	0.0005630353621759501	0.0005707037026415604	0.000625641863481965	0.0006328234135014915	0.000662880283066966	0.0006696776238684528	0.0007036167022883715	0.0007099168528073564	0.0007925550527742134	0.0007975059349037384	0.1176303486440088	0.11512022584915967	-0.0001218019152423172	-0.0002156174879689443	-0.0001230356178675146	-0.00021780142624164278
0.7734463521312342	0.000562585539099669	0.0005702472609911951	0.0006251224887986905	0.0006322979075112165	0.0006623181282562624	0.0006691097751130698	0.0007030065994783523	0.0007093016612392657	0.0007918363111642634	0.0007967838864752586	0.11759320386520822	0.1150838869676304	-0.00012090468131835397	-0.00021531880689518168	-0.00012212930132268762	-0.00021749972924442473
0.7781067554847866	0.0005621363415908729	0.000569791454035869	0.0006246038349357351	0.0006317731308269366	0.0006617567536858859	0.0006685427144766224	0.0007023973442655426	0.00070868732428086	0.0007911185727058995	0.0007960628455505038	0.11755604895078041	0.1150475381578823	-0.00012001340671576044	-0.00021501937500589818	-0.0001212290043437203	-0.0002171972737315675
0.7827952401129585	0.0005616877712886594	0.0005693362834373766	0.0006240859037269598	0.0006312490853036892	0.000661196161305005	0.0006679764439282715	0.000701788938724546	0.0007080738440252242	0.0007904018397440737	0.0007953428144889623	0.11751888402410475	0.11501117954061355	-0.00011912805886292455	-0.00021471919972257392	-0.00012033469403027741	-0.00021689406719910265
0.7875119752195561	0.0005612398298167598	0.0005688817508419212	0.000623568696988417	0.0006307257727784962	0.0006606363530434668	0.000667410965417662	0.0007011813849089378	0.0007074612225442433	0.0007896861145988125	0.0007946237956250898	0.11748170920805238	0.1149748112360223	-0.00011824860528188152	-0.000214418288433188	-0.00011944633757698941	-0.00021659011710994935
0.792257131027923	0.0005607925187836097	0.000568427857880182	0.0006230522165184346	0.0006302031950704423	0.0006600773308118896	0.0006668462808750133	0.0007005746848513692	0.0007068494618887018	0.0007889713995653372	0.0007939057912684266	0.11744452462498996	0.11493843336381343	-0.00011737501358878577	-0.0002141166484916357	-0.00011856390227366065	-0.00021628543089274865
0.7970308787870847	0.0005603458397824157	0.0005679746061673841	0.0006225364640976949	0.0006296813539807586	0.000659519096501748	0.0006662823922112079	0.0006999688405636574	0.0007062385640883817	0.0007882576969141781	0.0007931888037037158	0.11740733039677395	0.11490204604319607	-0.00011650725149554841	-0.00021381428721914397	-0.00011768735550626852	-0.00021598001594222427
0.8018333907779276	0.000559899794391223	0.0005675219973033674	0.0006220214414893132	0.0006291602512929022	0.0006589616519854585	0.0006657193013178801	0.0006993638540368842	0.0007056285311521562	0.0007875450088912891	0.000792472835191017	0.11737012664475628	0.11486564939288209	-0.00011564528681026753	-0.00021351121190316125	-0.00011681666475811536	-0.00021567387961926587
0.8066648403194178	0.0005594543841729839	0.0005670700328726559	0.0006215071504389194	0.0006286398887726374	0.0006584049991164696	0.0006651570100675027	0.0006987597272414925	0.0007050193650680897	0.0007868333377181688	0.0007917578879658283	0.11733291348978246	0.11482924353108903	-0.00011478908743756122	-0.00021320742979669127	-0.00011595179761032803	-0.00021536702925059603
0.8115254017748545	0.0005590096106756285	0.0005666187144445286	0.0006209935926747393	0.0006281202681681175	0.000657849139729352	0.0006645955203134797	0.0006981564621273838	0.0007044110678035364	0.0007861226855919762	0.000791043964239201	0.11729569105219224	0.1147928285755427	-0.00011393862137985822	-0.00021290294811909805	-0.00011509272174257956	-0.0002150594721285759
0.8164152505581643	0.0005585654754321304	0.0005661680435730872	0.0006204807699076736	0.0006276013912099685	0.0006572940756398835	0.0006640348338902327	0.0006975540606240138	0.0007038036413052352	0.0007854130546856468	0.0007903310661978581	0.11725845945181912	0.11475640464346964	-0.00011309385673863304	-0.0002125977740567997	-0.00011423940493436591	-0.00021475121551170484
0.8213345631402307	0.0005581219799605765	0.0005657180217973273	0.0006199686838313786	0.0006270832596113659	0.0006567398086451366	0.0006634749526132904	0.0006969525246404898	0.0007031970874994087	0.0007847044471480108	0.0007896191960043111	0.11722121880799333	0.11471997185160673	-0.00011225476171396187	-0.00021229191476099252	-0.000113391815065228	-0.00021444226662403754
0.8262835170552626	0.0005576791257642388	0.000565268650641208	0.0006194573361223514	0.0006265658750681223	0.0006561863405235736	0.0006629158782793799	0.0006963518560656714	0.0007025914082918629	0.000783996865103914	0.0007889083557969811	0.11718396923953872	0.11468353031619549	-0.00011142130460591038	-0.0002119853773489	-0.00011254992011552889	-0.00021413263265471216
0.8312622909072027	0.0005572369143316404	0.0005648199316137247	0.0006189467284400076	0.0006260492392587695	0.0006556336730351303	0.0006623576126665169	0.0006957520567682652	0.0007019866055680868	0.0007832903106543327	0.0007881985476903182	0.11714671086477614	0.11464708015298399	-0.00011059345381581043	-0.0002116781689045777	-0.00011171368816750848	-0.00021382232075883856
0.8362710643761712	0.0005567953471366244	0.0005643718662089739	0.0006184368624267604	0.0006255333538446342	0.000655081807921304	0.0006618001575340933	0.0006951531285969203	0.0007013826811933452	0.000782584785876491	0.0007874897737749133	0.11710944380152281	0.11461062147722972	-0.00010977117784584378	-0.00021137029647702588	-0.00011088308740572761	-0.00021351133805691536
0.8413100182249524	0.0005563544256384288	0.0005639244559062322	0.0006179277397081117	0.000625018220469932	0.0006545307469052492	0.0006612435146229705	0.0006945550733803348	0.0007007796370127858	0.0007818802928239858	0.0007867820361176274	0.11707216816709115	0.1145741544036945	-0.00010895444530006904	-0.0002110617670804671	-0.00011005808611778967	-0.0002131996916344414
0.8463793343055166	0.0005559141512817511	0.0005634777021700203	0.000617419361892724	0.0006245038407618407	0.0006539804916918629	0.0006606876856555682	0.0006939578929273465	0.0007001774748515337	0.0007811768335268988	0.0007860753367617043	0.11703488407829332	0.11453767904665238	-0.00010814322488590655	-0.00021075258769603922	-0.00010923865269522881	-0.00021288738854283173
0.8514791955655843	0.0005554745254968196	0.0005630316064501741	0.0006169117305725075	0.0006239902163305849	0.0006534310439678723	0.0006601326723359532	0.000693361589027033	0.0006995761965147878	0.0007804744099919192	0.0007853696777268878	0.11699759165143728	0.11450119551988458	-0.00010733748541365273	-0.00021044276526943628	-0.000108424755633732	-0.00021257443579811297
0.8566097860552276	0.0005550355496994646	0.0005625861701819225	0.0006164048473227022	0.0006234773487695262	0.0006528824054019317	0.0006595784763499363	0.0006927661634488129	0.0006989758037879285	0.0007797730242024601	0.0007846650610095497	0.11696029100232935	0.11446470393668054	-0.000106537195797618	-0.00021013230671221295	-0.00010761636353398552	-0.0002122608403815618
0.861771290933513	0.0005545972252911875	0.0005621413947859509	0.0006158987137019585	0.0006229652396552371	0.0006523345776447043	0.0006590250993651559	0.0006921716179425413	0.0006983762984366084	0.0007790726781187812	0.0007839614885828015	0.11692298224627469	0.11442820440984021	-0.000105742325057126	-0.00020982121890177063	-0.00010681344510266033	-0.00021194660923995468
0.8669638964751838	0.0005541595536592322	0.0005616972816684778	0.0006153933312524214	0.0006224538905475916	0.0006517875623289581	0.0006584725430311747	0.000691577954238613	0.0006977776822068605	0.0007783733736781064	0.0007832589623966193	0.11688566549808004	0.11439169705167598	-0.00010495284231616664	-0.00020950950868012241	-0.00010601596915239819	-0.00021163174928492956
0.8721877900773816	0.0005537225361766536	0.0005612538322213229	0.0006148887014998123	0.000621943302989844	0.0006512413610696545	0.0006579208089795663	0.0006909851740480565	0.0006971799568251893	0.0007776751127947422	0.0007825574843779605	0.11684834087204916	0.11435518197400876	-0.00010416871680466594	-0.00020919718285500322	-0.0001052239046026443	-0.00021131626739281928
0.877443160266411	0.0005532861742023923	0.0005608110478219827	0.0006143848259535126	0.0006214334785087178	0.0006506959754640394	0.0006573698988240129	0.0006903932790626389	0.0006965831239986799	0.0007769778973602016	0.0007818570564308882	0.11681100848198946	0.11431865928817149	-0.00010338991785931173	-0.00020888424820010576	-0.00010443722048058407	-0.00021100017040559527
0.8827301967045416	0.0005528504690813374	0.0005603689298336959	0.0006138817061066427	0.0006209244186144819	0.0006501514070917288	0.0006568198141603865	0.0006898022709549564	0.0006959871854150877	0.000776281729243316	0.0007811576804366827	0.11677366844120692	0.11428212910500983	-0.00010261641492294998	-0.00020857071145312378	-0.0001036558859209627	-0.00021068346512950753
0.8880490901968541	0.0005524154221444084	0.0005599274796055239	0.0006133793434361534	0.0006204161248010432	0.0006496076575148115	0.0006562705565668548	0.000689212151378546	0.0006953921427429511	0.0007755866102903658	0.0007804593582539746	0.11673632086251014	0.11424559153488399	-0.00010184817754629177	-0.00020825657931766717	-0.0001028798701671399	-0.00021036615833569527
0.8934000326981257	0.0005519810347086155	0.0005594866984724147	0.0006128777394028994	0.0006199085985460251	0.0006490647282779245	0.000655722127603958	0.0006886229219679739	0.0006947979976316795	0.0007748925423251908	0.0007797620917188542	0.11669896585821098	0.11420904668766331	-0.00010108517538841982	-0.00020794185846352564	-0.00010210914257192949	-0.0002100482567611306
0.8987832173197573	0.0005515473080771366	0.0005590465877552786	0.0006123768954517278	0.0006194018413108517	0.0006485226209083535	0.0006551745288147102	0.0006880345843389405	0.0006942047517116618	0.0007741995271493146	0.0007790658826449969	0.11666160354012436	0.1141724946727364	-0.00010032737821596971	-0.00020762655552380993	-0.00010134367259721777	-0.00020972976710670332
0.904198838336744	0.000551114243539387	0.0005586071487610612	0.0006118768130115607	0.0006188958545408358	0.000647981336916124	0.000654627761724687	0.00068744714008838	0.0006936124065943641	0.0007735075665420657	0.0007783707328237837	0.1166242340195692	0.11413593559900288	-9.95747559050103e-05	-0.00020731067709779671	-0.00010058342981496965	-0.00020941069603805373
0.9096470911946843	0.0005506818423710902	0.0005581683827828139	0.0006113774934954786	0.00061839063966526	0.000647440877794087	0.0006540818278421211	0.000686860590794559	0.0006930209638724307	0.0007728166622606957	0.000777676644024421	0.11658685740736795	0.11409936957487918	-9.882727844109235e-05	-0.00020699422974995718	-9.982838390767274e-05	-0.00020909105018565577
0.915128172516836	0.000550250105834349	0.0005577302910997656	0.000610878938300802	0.0006178861980974605	0.0006469012450180144	0.0006535367286579899	0.0006862749380171759	0.0006924304251197832	0.0007721268160404991	0.0007769836179940606	0.11654947381384985	0.11406279670829839	-9.808491591945662e-05	-0.0002066772200095407	-9.907850466906593e-05	-0.00020877083614526115
0.9206422801112097	0.000549819035177716	0.0005572928749773971	0.0006103811488091757	0.0006173825312349143	0.0006463624400466882	0.0006529924656461099	0.0006856901832974613	0.0006918407918917241	0.000771438029594935	0.0007762916564579228	0.11651208334884965	0.11402621710671082	-9.73476385458319e-05	-0.00020635965437111603	-9.833376200416716e-05	-0.00020845006047714998
0.9261896129777101	0.0005493886316362675	0.0005568561356675116	0.0006098841263866546	0.000616879640459322	0.0006458244643219914	0.0006524490402632274	0.0006851063281582795	0.0006912520657250347	0.000770750304615748	0.0007756007611194142	0.11647468612170918	0.11398963087708351	-9.661541663648354e-05	-0.00020604153929393298	-9.75941259295579e-05	-0.0002081287297055895
0.931770371315315	0.0005489588964316731	0.0005564200744083096	0.0006093878723837839	0.0006163775271366931	0.0006452873192690017	0.0006519064539491153	0.0006845233741042265	0.000690664248138079	0.0007700636427730882	0.0007749109336602519	0.11643728224127825	0.11395303812590318	-9.588822061886576e-05	-0.0002057228812023526	-9.685956657439626e-05	-0.0002078068503201802
0.9373847565293029	0.0005485298307722656	0.000555984692424457	0.0006088923881356838	0.0006158761926174291	0.0006447510062960802	0.0006513647081266572	0.0006839413226217288	0.0006900773406308993	0.0007693780457156277	0.0007742221757405796	0.11639987181591345	0.1139164389591736	-9.516602103237792e-05	-0.00020540368648643004	-9.613005418081938e-05	-0.0002074844287756894
0.9430329712385201	0.0005481014358531143	0.0005555499909271613	0.0006083976749621335	0.0006153756382364082	0.0006442155267949611	0.000650823804201945	0.0006833601751791466	0.0006894913446853225	0.0007686935150706857	0.0007735344889990927	0.11636245495348323	0.11387983348242255	-9.444878852793437e-05	-0.00020508396150041575	-9.540555910338838e-05	-0.0002071614714903025
0.9487152192826929	0.0005476737128560974	0.0005551159711142443	0.0006079037341676555	0.000614875865313074	0.0006436808821408494	0.0006502837435643724	0.0006827799332268728	0.0006889062617650575	0.0007680100524443494	0.0007728478750531582	0.11632503176136436	0.11384322180069258	-9.373649386900523e-05	-0.00020476371256403225	-9.468605181063572e-05	-0.00020683798484792681
0.9544317057297852	0.0005472466629499708	0.0005546826341702111	0.0006074105670415967	0.0006143768751515117	0.0006431470736925031	0.0006497445275867204	0.0006822005981974298	0.0006883220933157974	0.000767327659421588	0.0007721623354989326	0.11628760234644438	0.11380660401855604	-9.302910793176217e-05	-0.00020444294596191903	-9.397150288477374e-05	-0.00020651397519670656
0.9601826368833979	0.0005468202872904418	0.0005542499812663273	0.0006069181748582152	0.000613878669040544	0.000642614102792334	0.000649206157625258	0.0006816221715055755	0.0006877388407653209	0.0007666463375663808	0.0007714778719114875	0.11625016681512437	0.11376998024010006	-9.232660170511997e-05	-0.0002041216679431329	-9.326188302194449e-05	-0.00020618944884899515
0.9659682202902156	0.00054639458702024	0.0005538180135606878	0.0006064265588767622	0.0006133812482538051	0.0006420819707664925	0.0006486686350198286	0.0006810446545483976	0.000687156505523591	0.0007659660884218329	0.000770794485844926	0.11621272527331546	0.11373335056894003	-9.162894629189539e-05	-0.00020379988472295218	-9.255716303327444e-05	-0.00020586441208281236
0.9717886647474951	0.0005459695632691875	0.0005533867321982915	0.0006059357203415648	0.0006128846140498317	0.0006415506789249596	0.0006481319610939426	0.0006804680487054169	0.0006865750889828575	0.0007652869135102952	0.0007701121788325051	0.11617527782644586	0.11369671510821364	-9.093611290837689e-05	-0.0002034776024809476	-9.185731384454832e-05	-0.00020553887114029001
0.9776441803106027	0.0005455452171542721	0.0005529561383111124	0.0006054456604821117	0.0006123887676721454	0.0006410202285616403	0.0006475961371548718	0.0006798923553386848	0.0006859945925177563	0.0007646088143334859	0.0007694309523867555	0.11613782457945361	0.11366007396058347	-9.024807288463693e-05	-0.00020315482736145418	-9.11623064965214e-05	-0.00020521283222811604
0.9835349783005937	0.0005451215497797193	0.0005525262330181745	0.0006049563805131365	0.0006118937103493379	0.0006404906209544548	0.0006470611644937407	0.0006793175757928877	0.0006854150174854128	0.0007639317923726116	0.0007687508079996053	0.11610036563679665	0.11362342722824025	-8.956479766523279e-05	-0.00020283156547407089	-9.047211214544687e-05	-0.00020488630151734022
0.9894612713118381	0.0005446985622370617	0.0005520970174256223	0.0006044678816346995	0.0006113994432951563	0.0006399618573654284	0.00064652704438562	0.0006787437113954416	0.00068483636522554	0.0007632558490884861	0.000768071747142496	0.11606290110244706	0.11358677501289852	-8.888625880948409e-05	-0.00020250782289385483	-8.978670206356842e-05	-0.0002045592851446787
0.9954232732196957	0.0005442762556052119	0.0005516684926267939	0.0006039801650322735	0.0006109059677085862	0.0006394339390407818	0.0006459937780896137	0.0006781707634565944	0.0006842586370605396	0.000762580985921649	0.0007673937712665064	0.1160254310798932	0.1135501174158023	-8.821242799122997e-05	-0.00020218360566025273	-8.910604763900931e-05	-0.0002042317892109735
1.0014211991882311	0.0005438546309505343	0.0005512406597022944	0.000603493231876826	0.0006104132847739369	0.0006389068672110265	0.000645461366848958	0.0006775987332695269	0.0006836818342956041	0.0007619072042924891	0.0007667168818024706	0.11598795567214393	0.11351345453772517	-8.75432769996548e-05	-0.000201858919778114	-8.843012037599435e-05	-0.00020390381978144245
1.0074552656779823	0.0005434336893269156	0.000550813519720067	0.0006030070833249033	0.0006099213956609268	0.00063838064309105	0.0006449298118911087	0.0006770276221104494	0.0006831059582188159	0.0007612345056013606	0.0007660410801610998	0.11595047498172462	0.11347678647896911	-8.687877773932984e-05	-0.00020153377121746863	-8.775889189555769e-05	-0.00020357538288669208
1.013525690453769	0.0005430134317758372	0.0005503870737354683	0.0006025217205187147	0.0006094303015247666	0.0006378552678802123	0.0006443991144278345	0.0006764574312387059	0.0006825310101012482	0.0007605628912287064	0.0007653663677331028	0.11591298911068346	0.11344011333936742	-8.621890223026868e-05	-0.00020120816591323587	-8.709233393529303e-05	-0.00020324648452167693
1.0196326925925556	0.0005425938593264455	0.0005499613227913362	0.0006020371445862138	0.0006089400035062446	0.0006373307427624328	0.0006438692756553098	0.0006758881618968681	0.000681956991197065	0.0007598923625351729	0.0007646927458893033	0.11587549816058776	0.113403435218284	-8.556362260851713e-05	-0.00020088210976579313	-8.643041834993648e-05	-0.00020291713064649053
1.0257764924913542	0.000542174972995623	0.0005495362679180652	0.0006015533566411825	0.0006084505027318085	0.000636807068906283	0.0006433402967542034	0.0006753198153108377	0.0006813839027436203	0.0007592229208617321	0.0007640202159807614	0.11583800223252728	0.11336675221461681	-8.49129111259242e-05	-0.00020055560864014332	-8.577311711127633e-05	-0.0002025873271855605
1.0319573118751795	0.0005417567737880639	0.000549111910133683	0.0006010703577833187	0.0006079618003136575	0.0006362842474650793	0.0006428121788897763	0.0006747523926899505	0.0006808117459615657	0.0007585545675298064	0.0007633487793388985	0.11580050142711666	0.11333006442679701	-8.426674015064167e-05	-0.0002002286683667892	-8.512040230845147e-05	-0.00020225708002817588
1.0381753738050519	0.0005413392626963395	0.000548688250443913	0.0006005881490983129	0.0006074738973498162	0.0006357622795769695	0.000642284923211967	0.0006741858952270662	0.0006802405220549376	0.000757887303841377	0.0007626784372756068	0.1157629958444917	0.1132933719527883	-8.362508216731152e-05	-0.0001999012947414558	-8.447224614840237e-05	-0.0002019263950289868
1.0444309026860459	0.0005409224407009722	0.0005482652898422556	0.0006001067316579352	0.0006069867949242253	0.0006352411663650281	0.000641758530855487	0.0006736203240986749	0.0006796702322112696	0.0007572211310791107	0.0007620091910833768	0.11572548558431527	0.11325667489009404	-8.298790977719073e-05	-0.00019957349352515974	-8.382862095583643e-05	-0.00020159527800737986
1.05072412427539	0.0005405063087705073	0.0005478430293100553	0.0005996261065201172	0.0006065004941068234	0.0006347209089373418	0.0006412330029399093	0.0006730556804649938	0.0006791008776016839	0.0007565560505064766	0.000761341042035414	0.11568797074577768	0.11321997333575161	-8.235519569822075e-05	-0.00019924527044416773	-8.31894991731516e-05	-0.00020126373474732562
1.057055265690613	0.0005400908678615829	0.0005474214698165756	0.0005991462747290371	0.000606014995953633	0.0006342015083871059	0.0006407083405697652	0.0006724919654700663	0.0006785324593809956	0.0007558920633678644	0.0007606739913857578	0.115650451427593	0.11318326738633479	-8.172691276511074e-05	-0.00019891663118963565	-8.25548533608389e-05	-0.0002009317709976144
1.0634245554177415	0.0005396761189190031	0.0005470006123190714	0.0005986672373152012	0.0006055303015068443	0.0006336829657927107	0.0006401845448346303	0.000671929180241863	0.0006779649786878145	0.0007552291708887069	0.0007600080403694036	0.11561292772800702	0.11314655713795961	-8.110303392996204e-05	-0.00019858758141882982	-8.192465619794725e-05	-0.00020059939247285552
1.0698322233195456	0.0005392620628758048	0.0005465804577628573	0.0005981889952955245	0.0006050464117948948	0.0006331652822178318	0.0006396616168092171	0.0006713673258923749	0.0006773984366446367	0.0007545673742755903	0.0007593431902024169	0.11557539974479267	0.11310984268627985	-8.048353226178251e-05	-0.00019825812675372534	-8.12988804816811e-05	-0.0002002666048522006
1.0762785006438331	0.0005388487006533342	0.0005461610070813839	0.0005977115496734189	0.000604563327832559	0.0006326484587115243	0.0006391395575534677	0.0006708064035177204	0.0006768328343579513	0.0007539066747163822	0.0007586794420820548	0.11553786757525532	0.11307312412648865	-7.9868380946993e-05	-0.00019792827278210245	-8.067749912755995e-05	-0.00019993341377946838
1.0827636200317978	0.0005384360331613126	0.000545742261196308	0.0005972349014388708	0.0006040810506210289	0.0006321324963083067	0.000638618368112645	0.0006702464141982364	0.0006762681729183382	0.0007532470733803421	0.0007580167971868864	0.11550033131623094	0.11303640155332388	-7.925755328953149e-05	-0.00019759802505733837	-8.006048517005676e-05	-0.00019959982486451866
1.089287815526412	0.0005380240612979103	0.0005453242210175644	0.000596759051568526	0.0006035995811479975	0.0006316173960282569	0.0006380980495174194	0.0006696873589985803	0.0006757044534005663	0.0007525885714182445	0.0007573552566769076	0.11546279106408852	0.11299967506106666	-7.865102271054081e-05	-0.0001972673890975607	-7.944781176217469e-05	-0.00019926584368183675
1.0958513225808764	0.0005376127859498168	0.000544906887443438	0.0005962840010257732	0.0006031189203877441	0.0006311031588770996	0.0006375786027839655	0.0006691292389678282	0.0006751416768636919	0.0007519311699624935	0.0007566948216936619	0.11542524691472959	0.11296294474353882	-7.804876274915967e-05	-0.00019693637038756262	-7.883945217555116e-05	-0.00019893147577089432
1.1024543780671139	0.0005372022079923105	0.0005444902613606352	0.0005958097507608237	0.0006026390693012159	0.0006305897858462936	0.0006370600289140496	0.0006685720551395736	0.0006745798443511602	0.0007512748701272418	0.0007560354933603575	0.11538769896359478	0.11292621069411082	-7.745074706205085e-05	-0.00019660497437719304	-7.823537980097134e-05	-0.0001985967266370514
1.1090972202843215	0.0005367923282893298	0.0005440743436443552	0.0005953363017107956	0.0006021600288361106	0.000630077277913126	0.0006365423288951192	0.0006680158085320214	0.0006740189568909003	0.000750619673008507	0.0007553772727819844	0.11535014730565593	0.11288947300569793	-7.685694942340116e-05	-0.0001962732064814121	-7.763556814794487e-05	-0.00019826160175040464
1.115780088967567	0.0005363831476935441	0.0005436591351583627	0.0005948636547997966	0.0006016817999269638	0.0006295656360408008	0.0006360255037003975	0.0006674605001480919	0.0006734590154954289	0.0007499655796842918	0.0007547201610454339	0.1153125920354244	0.1128527317707625	-7.626734372567084e-05	-0.00019594107208213696	-7.703999084519159e-05	-0.0001979261065469945
1.1225032252964444	0.0005359746670464229	0.000543244636755058	0.0005943918109390027	0.0006012043834952262	0.0006290548611785221	0.0006355095542889671	0.0006669061309755135	0.0006729000211619444	0.0007493125912146966	0.0007540641592196155	0.11527503324695187	0.11281598708131796	-7.568190397892055e-05	-0.00019560857652622943	-7.644862164035704e-05	-0.00019759024642798662
1.1292668719037753	0.0005355668871783076	0.0005428308492755493	0.0005939207710267447	0.0006007277804493509	0.000628544954261594	0.000634994481605868	0.0006663527019869226	0.0006723419748724267	0.0007486607086420399	0.0007534092683555725	0.11523747103382605	0.11277923902892396	-7.510060431109578e-05	-0.00019527572512639813	-7.586143440023452e-05	-0.00019725402676006032
1.1360712728843656	0.0005351598089084793	0.0005424177735497221	0.0005934505359485849	0.0006002519916848725	0.0006280359162114992	0.0006344802865821793	0.0006658002141399592	0.0006717848775937348	0.000748009932990971	0.0007527554894865991	0.11519990548917834	0.11274248770469443	-7.452341896817954e-05	-0.00019494252316157312	-7.527840311056383e-05	-0.0001969174528751727
1.1429166738038161	0.0005347534330452329	0.0005420054103963144	0.0005929811065774054	0.0005997770180844964	0.0006275277479359965	0.0006339669701351195	0.000665248668377369	0.0006712287302777089	0.0007473602652685936	0.0007521028236283629	0.11516233670568193	0.11270573319929239	-7.395032231399812e-05	-0.00019460897587617043	-7.469950187642682e-05	-0.00019658053007118315
1.1498033217073829	0.0005343477603859422	0.0005415937606229819	0.0005925124837734822	0.000599302860518171	0.0006270204503292031	0.0006334545331681231	0.0006646980656270915	0.0006706735338612605	0.000746711706464572	0.0007514512717790115	0.11512476477555048	0.11266897560293775	-7.338128883062345e-05	-0.00019427508848139652	-7.412470492225431e-05	-0.00019624326361218636
1.1567314651288954	0.0005339427917171316	0.0005411828250263727	0.0005920446683845703	0.0005988295198431786	0.0006265140242716859	0.0006329429765709408	0.0006641484068023646	0.0006701192892664751	0.0007460642575512533	0.0007508008349192964	0.11508718979054618	0.1126322150054006	-7.281629311778337e-05	-0.00019394086615366624	-7.35539865911114e-05	-0.00019590565872661114
1.1637013540997225	0.0005335385278145497	0.000540772604392199	0.0005915776612459879	0.0005983569969042158	0.0006260084706305518	0.0006324323012197252	0.0006635996928018208	0.0006695659974007115	0.0007454179194837846	0.0007501515140126889	0.11504961184197414	0.11259545149601018	-7.225530989342366e-05	-0.00019360631403614326	-7.298732134568969e-05	-0.0001955677206098988
1.1707132401577995	0.0005331349694432312	0.0005403630994953031	0.0005911114631806897	0.0005978852925334718	0.0006255037902595307	0.0006319225079771174	0.0006630519245095765	0.0006690136591566923	0.0007447726932002212	0.0007495033100054893	0.1150120310206876	0.11255868516365014	-7.169831399337495e-05	-0.00019327143723807394	-7.242468376777306e-05	-0.000195229454423268
1.177767376356704	0.0005327321173575723	0.0005399543110997318	0.0005906460749993549	0.0005974144075507128	0.0006249999839990695	0.0006314135976923388	0.0006625051027953363	0.000668462275412607	0.0007441285796216476	0.0007488562238269495	0.11497444741708727	0.1125219160967655	-7.114528037121398e-05	-0.00019293624083434324	-7.186604855789758e-05	-0.00019489086529270172
1.1848640172747877	0.000532329972301399	0.0005395462399588079	0.0005901814975004663	0.0005969443427633677	0.0006244970526764173	0.0006309055712012833	0.000661959228514486	0.0006679118470322078	0.0007434855796522926	0.0007482102563893879	0.11493686112112249	0.11248514438335615	-7.05961840988048e-05	-0.00019260072986733434	-7.131139053628138e-05	-0.00019455195831197258
1.1920034190243662	0.0005319285350080332	0.0005391388868151919	0.0005897177314703859	0.0005964750989665984	0.0006239949971057103	0.0006303984293265928	0.000661414302508186	0.0006673623748648993	0.0007428436941796377	0.0007475654085882951	0.11489927222229639	0.11244837011098589	-7.005100036570205e-05	-0.0001922649093451939	-7.076068464193647e-05	-0.00019421273854001997
1.1991858392609598	0.0005315278062003662	0.0005387322524009652	0.0005892547776834436	0.0005960066769433959	0.000623493818088065	0.0006298921728777641	0.0006608703256034715	0.0006668138597458481	0.0007422029240745393	0.0007469216813024643	0.11486168080966067	0.11241159336677918	-6.950970447917176e-05	-0.00019192878424235948	-7.021390593243276e-05	-0.00019387321100090837
1.2064115371925936	0.0005311277865909234	0.000538326337437689	0.0005887926369020103	0.0005955390774646497	0.0006229935164116609	0.0006293868026512236	0.0006603272986133434	0.000666266302496066	0.0007415632701913361	0.0007462790753940917	0.11482408697182098	0.11237481423742207	-6.897227186439953e-05	-0.0001915923595002117	-6.967102958510552e-05	-0.0001935333806869638
1.2136807735891502	0.0005307284768819371	0.0005379211426364785	0.0005883313098765826	0.0005950723012892331	0.0006224940928518308	0.000628882319430418	0.0006597852223368676	0.0006657197039225127	0.0007409247333679688	0.0007456375917088973	0.11478649079693813	0.11233803280916733	-6.843867806422682e-05	-0.0001912556400266996	-6.913203089568137e-05	-0.00019319325255559572
1.2209938107917835	0.0005303298777654115	0.0005375166686980739	0.0005878707973458598	0.0005946063491640863	0.0006219955481711446	0.0006283787239859063	0.0006592440975592671	0.000665174064818192	0.000740287314426088	0.0007449972310762396	0.1147488923727291	0.11230124916783207	-6.790889873915101e-05	-0.00019091863069641002	-6.859688527870167e-05	-0.0001928528315304351
1.2283509127223842	0.0005299319899231932	0.0005371129163129065	0.0005874111000368252	0.0005941412218242927	0.0006214978831194993	0.0006278760170754434	0.0006587039250520165	0.000664629385962243	0.0007396510141711704	0.0007443579943092252	0.11471129178646514	0.11226446339879971	-6.7382909667138e-05	-0.00019058133635056762	-6.806556826768201e-05	-0.00019251212250236127
1.2357523448931043	0.000529534814027039	0.0005367098861611708	0.0005869522186648245	0.0005936769199931633	0.0006210010984342036	0.0006273741994440685	0.0006581647055729393	0.0006640856681200389	0.0007390158333926322	0.000743719882204826	0.11467368912497974	0.11222767558702057	-6.686068674367773e-05	-0.0001902437617975622	-6.753805551451553e-05	-0.00019217113032798938
1.2431983744159416	0.0005291383507386853	0.0005363075789128922	0.0005864941539336473	0.0005932134443823138	0.0006205051948400646	0.0006268732718241939	0.0006576264398663005	0.0006635429120432819	0.0007383817728639404	0.0007430828955439901	0.11463608447466356	0.11219088581701708	-6.634220598179114e-05	-0.0001899059118128793	-6.70143227899378e-05	-0.00019182985983132173
1.2506892700123766	0.0005287426007099116	0.0005359059952279955	0.0005860369065356016	0.0005927507956917453	0.0006200101730494722	0.0006263732349356878	0.0006570891286628969	0.0006630011184700936	0.0007377488333427228	0.0007424470350917532	0.11459847792146759	0.11215409417287953	-6.582744351157216e-05	-0.00018956779113869782	-6.649434598300641e-05	-0.0001914883158027486
1.2582253020230734	0.0005283475645826152	0.0005355051357563755	0.0005855804771515995	0.0005922889746099258	0.0006195160337624889	0.0006258740894859664	0.0006565527726801588	0.0006624602881251162	0.0007371170155708856	0.000741812301597355	0.1145608695509062	0.11211730073827228	-6.531637558009756e-05	-0.00018922940448379277	-6.597810110091362e-05	-0.00019114650299885405
1.2658067424176331	0.0005279532429888743	0.0005351050011379663	0.0005851248664512308	0.0005918279818138706	0.0006190227776669345	0.0006253758361700777	0.0006560173726222382	0.0006619204217196043	0.0007364863202747221	0.0007411786957943499	0.11452325944805737	0.11208050559643194	-6.480897855204448e-05	-0.0001888907565256448	-6.546556426947209e-05	-0.00019080442614417825
1.2734338648044117	0.0005275596365510141	0.000534705592002804	0.0005846700750928406	0.0005913678179692162	0.0006185304054384647	0.0006248784756707856	0.0006554829291800998	0.0006613815199515127	0.0007358567481650192	0.0007405462184007131	0.11448564769756354	0.1120437088301676	-6.430522890856633e-05	-0.00018855185190780333	-6.495671173223361e-05	-0.0001904620899292886
1.2811069444403917	0.0005271667458816816	0.0005343069089711059	0.0005842161037236157	0.0005909084837303095	0.0006180389177406691	0.0006243820086586628	0.0006549494430316236	0.0006608435835056034	0.0007352282999371814	0.0007399148701189655	0.11444803438363381	0.11200691052186607	-6.380510324763278e-05	-0.0001882126952412605	-6.44515198509818e-05	-0.00019011949901247271
1.2888262582411194	0.0005267745715839021	0.0005339089526533252	0.0005837629529796515	0.0005904499797402736	0.0006175483152251433	0.0006238864357921664	0.000654416914841684	0.0006603066130535234	0.0007346009762713241	0.0007392846516362667	0.11441041959004249	0.11197011075349128	-6.330857828419634e-05	-0.00018787329110533935	-6.394996510530188e-05	-0.00018977665801908628
1.296592084790695	0.0005263831142511556	0.0005335117236502309	0.0005833106234860378	0.0005899923066310987	0.000617058598531582	0.000623391757717734	0.0006538853452622548	0.0006597706092539114	0.0007339747778323992	0.0007386555636245428	0.11437280340013738	0.11193330960658558	-6.281563084922087e-05	-0.00018753364404561212	-6.345202409206718e-05	-0.00018943357154062312
1.3044047043518285	0.0005259923744674397	0.00053311522255297	0.0005828591158569364	0.0005895354650237169	0.0006165697682878624	0.0006228979750698644	0.000653354734932495	0.0006592355727524841	0.0007333497052702982	0.0007380276067405877	0.11433518589683085	0.11189650716226783	-6.23262378905004e-05	-0.0001871937585765926	-6.295767352623716e-05	-0.00018909024413746311
1.312264398875954	0.0005256023528073344	0.000532719449943134	0.0005824084306956524	0.0005890794555280764	0.0006160818251101225	0.0006224050884711993	0.0006528250844788412	0.0006587015041821291	0.0007327257592199607	0.0007374007816261737	0.11429756716261207	0.1118597035012422	-6.184037647176399e-05	-0.00018685363917966824	-6.246689023999691e-05	-0.0001887466803369292
1.320171452013404	0.0005252130498360733	0.0005323244063928293	0.00058195856859472	0.0005886242787432243	0.0006155947696028554	0.0006219130985326139	0.0006522963945151018	0.0006581684041629986	0.0007321029403014892	0.0007367750889081632	0.1142599472795384	0.11182289870379271	-6.135802377275901e-05	-0.00018651329030416886	-6.197965118237558e-05	-0.00018840288463284338
1.3281261491236485	0.0005248244661096047	0.0005319300924647447	0.0005815095301359713	0.0005881699352573851	0.0006151086023589828	0.0006214220058533011	0.0006517686656425452	0.0006576362733026031	0.0007314812491202511	0.0007361505291986209	0.11422232632924555	0.11178609284978688	-6.087915708934133e-05	-0.00018617271636788002	-6.149593341981535e-05	-0.00018805886148776096
1.3361287772855897	0.0005244366021746632	0.0005315365087122159	0.0005810613158906205	0.0005877164256480351	0.0006146233239599459	0.0006209318110208509	0.0006512418984499942	0.0006571051121958998	0.0007308606862669959	0.0007355271030949174	0.11418470439294169	0.1117492860186778	-6.040375383285779e-05	-0.00018583192175614105	-6.101571413565793e-05	-0.00018771461533197142
1.3441796253079266	0.0005240494585688291	0.0005311436556792928	0.0005806139264193339	0.0005872637504819805	0.0006141389349757839	0.0006204425146113389	0.0006507160935139132	0.0006565749214253856	0.0007302412523179535	0.0007349048111798389	0.11414708155141379	0.11171247828950505	-5.9931791530180856e-05	-0.00018549091082219193	-6.053897062961028e-05	-0.00018737015056258244
1.352278983739575	0.0005236630358206019	0.0005307515339008099	0.0005801673622723128	0.0005868119103154387	0.0006136554359652224	0.0006199541171894108	0.0006501912513985038	0.0006560457015611921	0.0007296229478349531	0.0007342836540217023	0.11410945788502642	0.11167566974089606	-5.946324782367396e-05	-0.00018514968788833908	-6.00656803181332e-05	-0.00018702547154560156
1.3604271448801535	0.000523277334449457	0.0005303601439024473	0.0005797216239893626	0.0005863609056941097	0.0006131728274757475	0.0006194666193083609	0.0006496673726557889	0.0006555174531611685	0.0007290057733655203	0.0007336636321744529	0.11407183347372445	0.11163886045106447	-5.899810047057391e-05	-0.00018480825724416505	-5.959582073378211e-05	-0.00018668058261425702
1.3686244027905345	0.0005228923549659214	0.0005299694862008029	0.0005792767120999779	0.0005859107371532591	0.0006126911100437014	0.000618980021510224	0.0006491444578257108	0.000654990176770984	0.0007283897294429958	0.000733044746177784	0.11403420839703285	0.11160205049781852	-5.8536327343171324e-05	-0.00018446662314818008	-5.912936952531117e-05	-0.00018633548807027445
1.3768710533034536	0.0005225080978716278	0.0005295795613034518	0.0005788326271234066	0.0005854614052177873	0.0006122102841943494	0.0006184943243258481	0.0006486225074362111	0.0006544638729242046	0.0007277748165866292	0.0007324269965572312	0.11399658273406145	0.11156523995855454	-5.807790642867183e-05	-0.00018412478982783587	-5.8666304457430374e-05	-0.000185990192183752
1.3851673940341884	0.0005221245636593886	0.0005291903697090193	0.0005783893695687374	0.0005850129104023129	0.0006117303504419754	0.0006180095282749867	0.0006481015220033287	0.0006539385421423954	0.0007271610353016979	0.0007318103838242907	0.11395895656349934	0.1115284289102638	-5.7622815828314855e-05	-0.00018378276147779093	-5.8206603410278224e-05	-0.00018564469919232773
1.3935137243912972	0.0005217417528132559	0.0005288019119072413	0.0005779469399349649	0.0005845652532112452	0.0006112513092899565	0.0006175256338663758	0.0006475815020312853	0.0006534141849352037	0.0007265483860796055	0.0007311949084765208	0.11392132996362739	0.11149161742953093	-5.717103375813687e-05	-0.0001834405422629637	-5.7750244379602134e-05	-0.00018529901330267828
1.4019103455874267	0.0005213596658085873	0.0005284141883790333	0.0005775053387110721	0.0005841184341388608	0.0006107731612308442	0.0006170426415978185	0.0006470624480125734	0.0006528908018004518	0.000725936869397991	0.0007305805709976496	0.11388370301230702	0.11145480559253804	-5.672253854806242e-05	-0.00018309813631653404	-5.7297205476466995e-05	-0.0001849531386900194
1.410357560650181	0.0005209783031121103	0.000528027199596552	0.0005770645663761005	0.0005836724536693781	0.0006102959067464494	0.0006165605519562649	0.000646544360428048	0.0006523683932242217	0.0007253264857208333	0.0007299673718576767	0.11384607578699231	0.11141799347506169	-5.627730864177921e-05	-0.00018275554774015157	-5.6847464926818025e-05	-0.00018460707949799482
1.4188556744330574	0.0005205976651819859	0.000527640946023265	0.0005766246233992267	0.0005832273122770362	0.0006098195463079203	0.0006160793654178965	0.00064602723974701	0.0006518469596809509	0.0007247172354985563	0.000729355311512987	0.11380844836472215	0.1113811811524784	-5.583532259665486e-05	-0.00018241278060483757	-5.6401001071272605e-05	-0.00018426083983862085
1.4274049936264492	0.0005202177524678749	0.0005272554281140114	0.0005761855102398368	0.0005827830104261647	0.0006093440803758258	0.0006155990824482069	0.0006455110864273013	0.0006513265016335154	0.0007241091191681352	0.0007287443904064476	0.1137708208221313	0.11134436869976573	-5.539655908343849e-05	-0.00018206983895072137	-5.595779236500925e-05	-0.00018391442379274425
1.4360058267687137	0.0005198385654109979	0.0005268706463150715	0.0005757472273475988	0.0005823395485712662	0.0006088695094002329	0.0006151197035020839	0.0006449959009153856	0.0006508070195333229	0.0007235021371531985	0.0007281346089675214	0.11373319323544417	0.11130755619149946	-5.4960996886038727e-05	-0.00018172672678716528	-5.551781737758721e-05	-0.00018356783541050026
1.4446584842573071	0.0005194601044442022	0.0005264866010642248	0.0005753097751625387	0.0005818969271570817	0.0006083958338207896	0.0006146412290238874	0.0006444816836464402	0.000650288513820395	0.000722896289864134	0.0007275259676123609	0.11369556568047907	0.11127074370186016	-5.452861490125305e-05	-0.0001813834480928478	-5.508105479268971e-05	-0.0001832210787114652
1.453363278359986	0.0005190823699920224	0.0005261032927908195	0.0005748731541151115	0.0005814551466186713	0.000607923054066802	0.0006141636594475312	0.0006439684350444401	0.00064977098492346	0.0007222915776981906	0.0007269184667439206	0.1136579382326502	0.11123393130463291	-5.4099392138518e-05	-0.0001810400068159579	-5.4647483407561925e-05	-0.00018287415768358795
1.4621205232260774	0.0005187053624707466	0.0005257207219158352	0.0005744373646262771	0.0005810142073814885	0.000607451170557317	0.0006136869951965665	0.000643456155522247	0.0006492544332600394	0.0007216880010395838	0.0007263121067520586	0.1136203109669661	0.11119711907320648	-5.367330771959e-05	-0.0001806964068739314	-5.421708213289994e-05	-0.00018252707628374498
1.470930534897817	0.0005183290822884759	0.0005253388888519447	0.0005740024071075702	0.0005805741098614492	0.0006069801837011991	0.0006132112366842599	0.0006429448454816947	0.0006487388592365326	0.000721085560259596	0.0007257068880136371	0.11358268395803701	0.11116030708057807	-5.3250340878427393e-05	-0.00018035265215414487	-5.3789829992871574e-05	-0.00018217983843897556
1.4797936313217521	0.0005179535298451903	0.0005249577940035818	0.0005735682819611771	0.0005801348544650118	0.0006065100938972112	0.0006127363843136713	0.0006424345053136758	0.000648224263248307	0.0007204842557166823	0.0007251028108926304	0.11354505728006874	0.11112349539935099	-5.283047096078797e-05	-0.00018000874651369347	-5.3365706124491874e-05	-0.00018183244804532983
1.48871013236022	0.0005175787055328089	0.0005245774377670005	0.0005731349895800042	0.0005796964415892453	0.0006060409015340916	0.0006122624384777378	0.0006419251353982272	0.0006477106456797829	0.0007198840877565688	0.0007244998757402226	0.11350743100687141	0.11108668410174016	-5.2413677423999994e-05	-0.0001796646937792662	-5.294468977756067e-05	-0.00018148490896868763
1.4976803598028874	0.0005172046097352533	0.0005241978205303406	0.000572702530347753	0.0005792588716219045	0.0006055726069906355	0.0006117893995593474	0.0006414167361046156	0.0006471980069045187	0.0007192850567123579	0.0007238980828949127	0.11346980521185496	0.11104987325957048	-5.199993983673323e-05	-0.00017932049774770087	-5.252676031428788e-05	-0.00018113722504439767
1.5067046373783677	0.0005168312428285098	0.0005238189426736904	0.0005722709046389918	0.000578822144941504	0.0006051052106357693	0.0006113172679314243	0.0006409093077914232	0.0006466863472853002	0.0007186871629046269	0.0007232974326826147	0.11343217996803341	0.11101306294427948	-5.1589237878769956e-05	-0.00017897616218626178	-5.2111897209002056e-05	-0.00018078940007763833
1.5157832907659001	0.0005164586051806894	0.0005234408045691472	0.0005718401128192248	0.0005783862619173875	0.0006046387128286309	0.0006108460439570012	0.0006404028508066305	0.0006461756671742211	0.0007180904066415296	0.0007226979254167597	0.11339455534802663	0.11097625322691855	-5.1181551340526155e-05	-0.000178631690831918	-5.1700080047858976e-05	-0.0001804414378432928
1.5249166476071065	0.0005160866971520931	0.0005230634065808853	0.000571410155244968	0.0005779512229098051	0.0006041731139186471	0.0006103757279893051	0.0006398973654877054	0.0006456659669127742	0.0007174947882189001	0.0007220995613983988	0.11335693142406085	0.11093944417815299	-5.0776860122940526e-05	-0.00017828708739223154	-5.129128852870979e-05	-0.00018009334208664296
1.5341050375178134	0.0005157155190952682	0.000522686749065211	0.0005709810322638152	0.0005775170282699789	0.0006037084142456099	0.0006099063203718258	0.0006393928521616808	0.0006451572468319304	0.0007169003079203452	0.0007215023409162983	0.11331930826796986	0.11090263586826754	-5.037514423707201e-05	-0.00017794235554495497	-5.088550246076795e-05	-0.00017974511652329994
1.5433487920999491	0.000515345071355075	0.0005223108323706299	0.0005705527442145143	0.0005770836783401805	0.0006032446141397557	0.0006094378214384023	0.0006388893111452455	0.0006446495072522269	0.0007163069660173537	0.0007209062642470447	0.11328168595119764	0.11086582836716101	-4.9976383803815305e-05	-0.00017759749893825338	-5.04827017637835e-05	-0.00017939676483771927
1.5526482449535108	0.0005149753542687441	0.0005219356568379091	0.0005701252914270355	0.0005766511734538013	0.0006027817139218403	0.0006089702315132989	0.0006383867427448241	0.0006441427484838538	0.000715714762769389	0.0007203113316551456	0.1132440645447976	0.11082902174435529	-4.958055905383146e-05	-0.00017725252119159263	-5.008286646863286e-05	-0.00017904829068618455
1.5620037316886017	0.000514606368165937	0.0005215612228001337	0.0005696986742226388	0.0005762195139354194	0.0006023197139032139	0.0006085035509112765	0.0006378851472566586	0.00064363697082673	0.0007151236984239896	0.0007197175433931222	0.11320644411943766	0.11079221606899141	-4.918765032695116e-05	-0.00017690742589474007	-4.96859767165278e-05	-0.00017869969769514216
1.5714155899375468	0.0005142381133688095	0.0005211875305827744	0.0005692728929139501	0.0005757887001008779	0.0006018586143859009	0.0006080377799376763	0.000637384524966896	0.0006431321745705965	0.0007145337732168698	0.0007191248997016165	0.11316882474539755	0.11075541140983261	-4.8797638071806926e-05	-0.0001765622166078895	-4.929201275855749e-05	-0.00017835098946115957
1.580884159367074	0.000513870590192069	0.0005208145805037442	0.0005688479478050267	0.0005753587322573493	0.0006013984156626745	0.0006075729188884925	0.0006368848761516668	0.0006426283599950913	0.0007139449873720155	0.0007185334008094834	0.11313120649257283	0.11071860783526455	-4.8410502846034376e-05	-0.00017621689686325714	-4.890095495563296e-05	-0.00017800216955160542
1.5904097816905756	0.0005135037989430357	0.0005204423728734614	0.0005684238391914275	0.0005749296107034082	0.0006009391180171281	0.000607108968050452	0.000636386201077169	0.0006421255273698385	0.0007133573411017813	0.0007179430469338919	0.1130935894304761	0.11068180541330133	-4.802622531540138e-05	-0.00017587147016356885	-4.851278377829976e-05	-0.00017765324150538497
1.5999928006804371	0.0005131377399217032	0.0005200709079949084	0.0005680005673602847	0.000574501335729101	0.0006004807217237577	0.0006066459277010829	0.0006358884999997507	0.0006416236769545259	0.0007127708346069917	0.0007173538382804214	0.11305597362823733	0.1106450042115811	-4.764478625363111e-05	-0.00017552593998228228	-4.812747980592613e-05	-0.00017730420883126097
1.6096335621804478	0.0005127724134207968	0.0005197001861636965	0.0005675781325903694	0.0005740739076160197	0.0006000232270480323	0.0006061837981088034	0.0006353917731659902	0.0006411228089989936	0.0007121854680770343	0.0007167657750431634	0.1130183591546071	0.11060820429736949	-4.7266166542398597e-05	-0.00017518030976518273	-4.774502372676542e-05	-0.00017695507500925522
1.6193324141182788	0.0005124078197258331	0.0005193302076681207	0.0005671565351521629	0.0005736473266373643	0.0005995666342464678	0.000605722579532983	0.0006348960208127782	0.0006406229237433087	0.0007116012416899565	0.0007161788574048114	0.11298074607795663	0.11057140573756241	-4.689034717064722e-05	-0.00017483458292912035	-4.7365396337744475e-05	-0.00017660584349145358
1.6290897065180392	0.0005120439591151794	0.0005189609727892227	0.0005667357753079242	0.0005732215930580178	0.0005991109435667043	0.0006052622722240271	0.0006344012431673975	0.0006401240214178517	0.0007110181556125634	0.0007155930855367619	0.11294313446627861	0.11053460859868555	-4.651730923426606e-05	-0.00017448876286185744	-4.698857854374891e-05	-0.0001762565177003267
1.6389057915129117	0.0005116808318601138	0.000518592481800851	0.0005663158533117598	0.000572796707134613	0.0005986561552475802	0.0006048028764234466	0.0006339074404476071	0.0006396261022433973	0.0007104362100005145	0.0007150084595992108	0.11290552438719038	0.11049781294689863	-4.614703393606909e-05	-0.00017414285292370602	-4.661455135742884e-05	-0.0001759071010297153
1.6487810233578566	0.000511318438224881	0.000518224734969719	0.0005658967694096884	0.0005723726691156011	0.0005982022695192017	0.000604344392363938	0.0006334146128617174	0.0006391291664311933	0.0007098554049984145	0.0007144249797412464	0.11286791590793487	0.1104610188479936	-4.577950258522964e-05	-0.00017379685644658416	-4.624329589903234e-05	-0.00017555759684546868
1.6587157584424002	0.0005109567784667534	0.0005178577325554646	0.0005654785238397121	0.0005719494792413218	0.0005977492866030213	0.0006038868202694494	0.0006329227606086746	0.000638633214183043	0.0007092757407399125	0.0007138426461009471	0.1128303090953813	0.11042422636739689	-4.5414696596898785e-05	-0.00017345077673393272	-4.5874793395964814e-05	-0.00017520800848491724
1.6687103553034934	0.0005105958528360877	0.00051749147481071	0.0005650611168318808	0.0005715271377440695	0.0005972972067119078	0.0006034301603552628	0.0006324318838781367	0.0006381382456913846	0.0007086972173477937	0.0007132614588054748	0.112792704016027	0.11038743557017196	-4.505259749200061e-05	-0.00017310461706140923	-4.5509025182292884e-05	-0.00017485833925685867
1.6787651746384535	0.0005102356615763844	0.00051712596198112	0.0005646445486083629	0.0005711056448481629	0.0005968460300502216	0.0006029744128280614	0.0006319419828505574	0.0006376442611393716	0.0007081198349340765	0.0007126814179711705	0.112755100736	0.11035064652101953	-4.4693186896996306e-05	-0.00017275838067744298	-4.5145972698671516e-05	-0.0001745085924423906
1.6888805793179813	0.0005098762049243415	0.0005167611943054598	0.0005642288193835058	0.00057068500077001	0.0005963957568138811	0.0006025195778860066	0.0006314530576972566	0.0006371512607009515	0.0007075435936001	0.0007121025237036463	0.11271749932105855	0.11031385928428133	-4.433644654314173e-05	-0.00017241207080156973	-4.478561749176463e-05	-0.00017415877129409174
1.6990569343992543	0.0005095174831099199	0.0005163971720156556	0.0005638139293639121	0.0005702652057181799	0.0005959463871904471	0.0006020656557188092	0.0006309651085805117	0.000636659244540947	0.0007069684934366277	0.0007115247760978825	0.11267989983659386	0.11027707392393755	-4.398235826656369e-05	-0.00017206569062658272	-4.4427941214106315e-05	-0.00017380887903732656
1.7092946071391046	0.0005091594963563911	0.000516033895336849	0.0005633998787484954	0.0005698462598934643	0.0005954979213591784	0.000601612646507801	0.0006304781356536222	0.0006361682128151313	0.0007063945345239278	0.0007109481752383158	0.11264230234763169	0.11024029050361224	-4.363090400785058e-05	-0.00017171924331808863	-4.407292562349022e-05	-0.0001734589188689406
1.7195939670072704	0.0005088022448804009	0.0005156713644874587	0.0005629866677285547	0.0005694281634889495	0.0005950503594911175	0.0006011605504260118	0.0006299921390609973	0.0006356781656703101	0.0007058217169318748	0.0007103727211989366	0.11260470691883159	0.11020350908657044	-4.328206581118155e-05	-0.00017137273201274505	-4.3720552582868916e-05	-0.0001731088939586345
1.7299553856997325	0.000508445728892024	0.000515309579679236	0.0005625742964878351	0.0005690109166900797	0.0005946037017491562	0.000600709367638234	0.0006295071189382295	0.0006351891032443991	0.000705250040720038	0.0007097984140433802	0.11256711361449132	0.11016672973572463	-4.2935825824798324e-05	-0.0001710261598215912	-4.3370804059885554e-05	-0.00017275880744860306
1.7403792371521247	0.0005080899485948203	0.0005149485411173218	0.0005621627652025944	0.0005685945196747236	0.0005941579482881037	0.0006002590983011014	0.000629023075412172	0.0006347010256665002	0.0007046795059377726	0.0007092252538250165	0.11252952249854854	0.11012995251363324	-4.2592166300058076e-05	-0.00017067952982770251	-4.302366212639505e-05	-0.0001724086624529525
1.7508658975532332	0.000507734904185892	0.0005145882490003069	0.0005617520740416708	0.0005681789726132425	0.0005937130992547642	0.0005998097425631569	0.000628540008601017	0.0006342139330569813	0.0007041101126243138	0.0007086532405870461	0.11249193363457732	0.11009317748250094	-4.2251069591183604e-05	-0.00017033284508713442	-4.2679108958360024e-05	-0.00017205846205925468
1.76141574535857	0.0005073805958559386	0.0005142287035202838	0.0005613422231665435	0.0005677642756685523	0.0005932691547880009	0.0005993613005649235	0.0006280579186143703	0.0006337278255275511	0.0007035418608088632	0.0007080823743625853	0.11245434708579635	0.11005640470418313	-4.191251815526681e-05	-0.00016998610862992147	-4.233712683534424e-05	-0.00017170820932778386
1.7720291613040315	0.0005070270237893122	0.000513869904862906	0.0005609332127313989	0.0005673504289961907	0.0005928261150188068	0.0005989137724389758	0.0006275768055533273	0.000633242703181336	0.0007029747505106796	0.0007075126551747596	0.11241676291506522	0.11001963424018465	-4.157649455127296e-05	-0.00016963932345814836	-4.1997698140092826e-05	-0.00017135790729153055
1.7827065284196406	0.0005066741881640773	0.0005135118532074471	0.0005605250428831989	0.0005669374327443849	0.0005923839800703807	0.0005984671583100107	0.0006270966695105533	0.000632758566112961	0.000702408781739176	0.0007069440830367988	0.11237918118488795	0.10998286615166303	-4.1242981440137855e-05	-0.00016929249254765688	-4.1660805358278985e-05	-0.00017100755895671504
1.7934482320433673	0.0005063220891520586	0.0005131545487268505	0.0005601177137617368	0.0005665252870541097	0.0005919427500581875	0.000598021458294916	0.000626617510570351	0.0006322754144086178	0.0007018439544939964	0.0007063766579521165	0.11234160195741438	0.10994610049942942	-4.0911961584337575e-05	-0.00016894561884808756	-4.1326431077948894e-05	-0.00017065716730239877
1.8042546598350382	0.0005059707269189041	0.0005127979915877924	0.0005597112254997095	0.0005661139920591598	0.0005915024250900348	0.0005975766725028445	0.0006261393288087444	0.0006317932481461494	0.0007012802687651181	0.00070581037991441	0.11230402529444179	0.10990933734394895	-4.058341784745137e-05	-0.00016859870528247722	-4.099455798951129e-05	-0.0001703067352816362
1.8151262017903238	0.000505620101624133	0.000512442181950731	0.0005593055782227733	0.0005657035478862074	0.0005910630052661354	0.0005971328010352746	0.0006256621242935455	0.0006313120673951179	0.0007007177245329283	0.0007052452489077414	0.11226645125741566	0.10987257674534409	-4.025733319376612e-05	-0.00016825175474752263	-4.0665168885036657e-05	-0.0001699562658207393
1.8260632502548164	0.0005052702134211962	0.0005120871199699665	0.0005589007720496138	0.0005652939546548697	0.0005906244906791817	0.0005966898439860897	0.0006251858970844362	0.0006308318722168837	0.0007001563217683229	0.0007046812649066294	0.11222887990743266	0.10983581876339393	-3.993369068782532e-05	-0.00016790477011328908	-4.0338246657809634e-05	-0.00016960576181884734
1.8370661999381863	0.0005049210624575271	0.0005117328057936954	0.0005584968070920051	0.0005648852124777737	0.0005901868814144107	0.0005962478014416409	0.0006247106472330376	0.0006303526626646814	0.0006995960604327872	0.0007041184278761405	0.11219131130523922	0.10979906345753719	-3.9612473494404776e-05	-0.0001675577542247647	-4.001377430234293e-05	-0.00016925522614964772
1.848135447928429	0.0005045726488745947	0.0005113792395640622	0.0005580936834548706	0.0005644773214606133	0.0005897501775496698	0.0005958066734808164	0.0006242363747829817	0.0006298744387836887	0.0006990369404784835	0.0007035567377719692	0.11215374551123465	0.10976231088687373	-3.9293664877725065e-05	-0.00016721070990020903	-3.9691734913669535e-05	-0.00016890466166021023
1.8592713937061955	0.000504224972807962	0.0005110264214172188	0.0005576914012363511	0.0005640702817022202	0.0005893143791554902	0.0005953664601751114	0.0006237630797699935	0.000629397200611106	0.0006984789618483431	0.0007029961945405327	0.1121161825854743	0.10972556111016335	-3.8977248201323145e-05	-0.00016686363993241582	-3.937211168711374e-05	-0.000168554071171792
1.8704744391592067	0.0005038780343873349	0.0005106743514833753	0.0005572899605278607	0.0005636640932946208	0.0005888794862951466	0.0005949271615886929	0.0006232907622219542	0.0006289209481762276	0.0006979221244761474	0.0007024367981190524	0.11207862258766788	0.10968881418583232	-3.86632069275597e-05	-0.00016651654708838004	-3.90548879177742e-05	-0.00016820345747928234
1.8817449885967616	0.0005035318337366191	0.0005103230298868566	0.0005568893614141525	0.0005632587563231022	0.000588445499024732	0.0005944887777784724	0.0006228194221589807	0.0006284456815005149	0.000697366428286617	0.000701878548435645	0.11204106557718302	0.10965207017196829	-3.8351524617327715e-05	-0.0001661694341097003	-3.874004700030187e-05	-0.0001678528233521187
1.8930834487643238	0.0005031863709739704	0.0005099724567461533	0.0005564896039733776	0.0005628542708662713	0.0005880124173932156	0.0005940513087941661	0.0006223490595934942	0.0006279714005976688	0.0006968118731954948	0.0007013214454094028	0.11200351161304663	0.10961532912632654	-3.804218492955633e-05	-0.00016582230371221807	-3.842757242852185e-05	-0.00016750217153432834
1.9044902288582053	0.0005028416462118494	0.0005096226321739783	0.0005560906882771479	0.0005624506369961188	0.0005875802414425193	0.000593614754678367	0.000621879674530294	0.0006274981054737043	0.0006962584591096346	0.0007007654889504842	0.11196596075394408	0.10957859110633063	-3.773517162093329e-05	-0.00016547515858666983	-3.811744779471521e-05	-0.00016715150474333473
1.9159657405403292	0.0005024976595570727	0.0005092735562773198	0.0005556926143905955	0.0005620478547780802	0.000587148971207572	0.0005931791154666121	0.000621411266966627	0.0006270257961270214	0.0006957061859270811	0.0007002106789601974	0.11192841305822249	0.10954185616907239	-3.743046854548168e-05	-0.00016512800139856232	-3.780965678961551e-05	-0.00016680082567167853
1.9275103979530908	0.0005021544111108692	0.0005089252291574935	0.0005552953823724364	0.0005616459242710986	0.0005867186067163868	0.0005927443911874446	0.0006209438368922658	0.0006265544725484781	0.0006951550535371627	0.000699657015331086	0.11189086858389531	0.10950512437131324	-3.7128059654129714e-05	-0.00016478083478814465	-3.7504183202044516e-05	-0.0001664501369873228
1.9391246177343011	0.0005018119009689255	0.000508577650910194	0.0005548989922750255	0.0005612448455276803	0.0005862891479901161	0.0005923105818624802	0.0006204773842895679	0.0006260841347214584	0.0006946050618205631	0.0006991044979470086	0.11185332738863514	0.10946839576948869	-3.682792899442969e-05	-0.0001644336613710745	-3.7201010918138516e-05	-0.00016609944133205712
1.9508088190322228	0.0005014701292214432	0.0005082308216255514	0.0005545034441444205	0.0005608446185939624	0.0005858605950431246	0.0005918776875064773	0.0006200119091335567	0.0006256147826219482	0.0006940562106494162	0.0006985531266832283	0.1118157895297843	0.10943167041970465	-3.653006071003412e-05	-0.00016408648373782142	-3.6900123921126265e-05	-0.00016574874132234407
1.9625634235206988	0.0005011290959531889	0.0005078847413881803	0.0005541087380204403	0.0005604452435097691	0.0005854329478830474	0.0005914457081273989	0.0006195474113919866	0.0006251464162186036	0.0006935084998873816	0.0006980029014064942	0.11177825506435113	0.109394948377743	-3.623443904040083e-05	-0.00016373930445420792	-3.660150629109307e-05	-0.00016539803955015198
1.9743888554143678	0.0005007888012435468	0.0005075394102772351	0.000553714873936727	0.0005600467203086731	0.000585006206510861	0.0005910146437264785	0.0006190838910254168	0.0006246790354728228	0.0006929619293897341	0.000697453821975125	0.1117407240490127	0.10935822969906224	-3.594104832042172e-05	-0.00016339212606170106	-3.63051422046165e-05	-0.00016504733858331566
1.9862855414839768	0.0005004492451665657	0.0005071948283664569	0.000553321851920798	0.0005596490490180537	0.0005845803709209393	0.0005905844942982804	0.0006186213479872741	0.0006242126403388123	0.0006924164990034367	0.0006969058882390881	0.11170319654011686	0.10932151443879626	-3.5649872979947456e-05	-0.00016304495107705153	-3.6011015934058616e-05	-0.00016469664096405157
1.9982539110717792	0.0005001104277910157	0.0005068509957242316	0.0005529296719941133	0.0005592522296591592	0.000584155441101126	0.0005901552598307728	0.0006181597822239297	0.0006237472307636635	0.0006918722085672322	0.0006963591000400873	0.11166567259368225	0.10928480265176028	-3.536089754334337e-05	-0.00016269778199243246	-3.571911184719473e-05	-0.00016434594920949896
2.010294396107033	0.0004997723491804346	0.0005065079124136354	0.0005525383341721281	0.0005588562622471635	0.0005837314170327913	0.0005897269403053854	0.0006176991936747628	0.0006232828066874154	0.0006913290579117175	0.00069581345721164	0.11162815226540103	0.10924809439244736	-3.507410662936458e-05	-0.00016235062127646638	-3.5429414407199544e-05	-0.00016399526581328816
2.0224074311215867	0.000499435009393181	0.0005061655784924911	0.0005521478384643551	0.0005584611467912275	0.0005833082986908976	0.0005892995356970749	0.0006172395822722333	0.0006228193680431291	0.0006907870468594296	0.0006952689595791625	0.11159063561063967	0.10921138971503361	-3.4789484950364935e-05	-0.0001620034713726709	-3.514190817199142e-05	-0.00016364459324463843
2.0345934532655616	0.000499098408482482	0.000505823994013415	0.0005517581848744188	0.0005580668832945545	0.0005828860860440647	0.0005888730459743866	0.0006167809479419455	0.0006223569147569518	0.0006902461752249215	0.0006947256069600463	0.11155312268444013	0.10917468867337772	-3.450701731232825e-05	-0.00016165633470160978	-3.485657779380216e-05	-0.00016329393394827474
2.0468529023231294	0.000498762546496485	0.0005054831590238688	0.0005513693734001143	0.0005576734717544509	0.0005824647790546246	0.0005884474710995206	0.0006163232906027183	0.0006218954467481879	0.0006897064428148451	0.000694183399163742	0.11151561354152281	0.10913799132102239	-3.422668861416747e-05	-0.00016130921365954676	-3.4573408018705176e-05	-0.00016294329034440003
2.059186220728381	0.0004984274234783073	0.0005051430735662116	0.0005509814040334672	0.0005572809121623843	0.0005820443776786935	0.0005880228110283936	0.000615866610166654	0.000621434963929368	0.0006891678494280314	0.0006936423359918389	0.11147810823628541	0.10910129771119695	-3.3948483847297956e-05	-0.00016096211061840393	-3.4292383686448935e-05	-0.00016259266482969437
2.0715938535812968	0.0004980930394660851	0.0005048037376777489	0.0005505942767607882	0.0005568892045040412	0.0005816248818662268	0.0005875990657107002	0.0006154109065392033	0.0006209754662063137	0.0006886303948555685	0.0006931024172381442	0.11144060682280599	0.10906460789681538	-3.3672388095613154e-05	-0.00016061502792776017	-3.401348973001983e-05	-0.00016224205977735662
2.084076248663807	0.0004977593944930206	0.0005044651513907799	0.0005502079915627273	0.0005564983487593809	0.0005812062915610806	0.0005871762350899735	0.0006149561796192303	0.0006205169534782057	0.0006880940788808778	0.0006925636426887593	0.11140310935484517	0.10902792193048343	-3.3398386534638086e-05	-0.00016026796791264453	-3.3736711174989914e-05	-0.00016189147753602195
2.0966338564559543	0.0004974264885874371	0.000504127314732654	0.000549822548414339	0.0005561083449026999	0.0005807886067010784	0.0005867543191036529	0.0006145024292990869	0.0006200594256376545	0.0006875589012798014	0.000692026012122167	0.11136561588584594	0.10899123986449498	-3.312646443131423e-05	-0.00015992093287464648	-3.346203313931914e-05	-0.00016154092043094148
2.109267130152151	0.0004970943217728209	0.0005037902277258128	0.0005494379472851279	0.0005557191929026819	0.0005803718272180665	0.0005863333176831387	0.0006140496554646684	0.0006196028825707618	0.0006870248618206697	0.0006914895253092995	0.11132812646893624	0.1089545617508358	-3.285660714372196e-05	-0.00015957392509277635	-3.318944083297373e-05	-0.0001611903907641904
2.1219765256775314	0.0004967628940678718	0.0005034538903878437	0.0005490541881391116	0.000555330892722458	0.0005799559530379766	0.0005859132307538577	0.0006135978579954848	0.000619147324157189	0.0006864919602643829	0.0006909541820136233	0.11129064115692723	0.10891788764118265	-3.258880012055321e-05	-0.0001592269468226465	-3.291891955739534e-05	-0.0001608398908140296
2.1347625017044103	0.0004964322054865552	0.0005031183027315277	0.0005486712709348752	0.0005549434443196614	0.0005795409840808853	0.0005854940582353226	0.0006131470367647282	0.0006186927502702239	0.0006859601963644924	0.0006904199819912143	0.11125316000232052	0.10888121758690897	-3.2323028900632655e-05	-0.00015888000029658234	-3.265045470525474e-05	-0.00016048942283602985
2.147625519668832	0.0004961022560381445	0.0005027834647648872	0.0005482891956256245	0.0005545568476464849	0.0005791269202610761	0.0005850758000411906	0.0006126971916393332	0.0006182391607768451	0.0006854295698672705	0.0006898869249908351	0.11121568305730456	0.10884455163908134	-3.205927911262979e-05	-0.0001585330877240526	-3.238403175984464e-05	-0.00016013898906212798
2.160566043787228	0.0004957730457272729	0.0005024493764912367	0.0005479079621592435	0.0005541711026497358	0.0005787137614870966	0.0005846584560793282	0.0006122483224800452	0.0006177865555377886	0.0006849000805117933	0.0006893550107540128	0.11117821037375882	0.10880788984846428	-3.179753647470848e-05	-0.0001581862112920024	-3.2119636294781345e-05	-0.00015978859170112658
2.1735845410731627	0.0004954445745539788	0.0005021160379092286	0.0005475275704783474	0.0005537862092708912	0.000578301507661819	0.0005842420262518671	0.000611800429141481	0.000617334934407611	0.0006843717280300108	0.0006888242390151131	0.11114074200325157	0.10877123226551977	-3.153778679398922e-05	-0.00015783937316456165	-3.185725397369249e-05	-0.00015943823293954051
2.1866814813541975	0.0004951168425137526	0.0005017834490129017	0.0005471480205203376	0.0005534021674461525	0.0005778901586824983	0.0005838265104552646	0.0006113535114721971	0.0006168842972347541	0.0006838445121468257	0.0006882946095014181	0.11110327799704746	0.10873457894040926	-3.128001596620911e-05	-0.00015749257548325346	-3.159687054957172e-05	-0.00015908791494032015
2.199857337288837	0.0004947898495975875	0.0005014516097917318	0.0005467693122174583	0.0005530189771065034	0.0005774797144408324	0.0005834119085803662	0.0006109075693147516	0.0006164346438616136	0.0006833184325801708	0.0006877661219332025	0.1110658184061024	0.10869792992299628	-3.1024209975315936e-05	-0.00015714582036714664	-3.1338471864629514e-05	-0.0001587376398443502
2.213112584383593	0.0004944635957920212	0.0005011205202306739	0.0005463914454968452	0.0005526366381777598	0.000577070174823019	0.000582998220512458	0.0006104626025057663	0.000615985974124595	0.0006827934890410778	0.0006872387760238048	0.1110283632810707	0.10866128526284502	-3.077035489302757e-05	-0.00015679910991291124	-3.108204384975888e-05	-0.00015838740976993615
2.2264477010101436	0.0004941380810791861	0.0005007901803102147	0.0005460144202805856	0.0005522551505806288	0.0005766615397098156	0.0005825854461313321	0.0006100186108759914	0.0006155382878541848	0.000682269681233757	0.0006867125714797069	0.11099091267229944	0.10862464500922349	-3.051843687860642e-05	-0.000156452446195679	-3.082757252408433e-05	-0.00015803722681276278
2.2398631684225956	0.0004938133054368524	0.0005004605900064142	0.0005456382364857642	0.0005518745142307568	0.0005762538089765918	0.0005821735853113397	0.000609575594250366	0.0006150915848750065	0.0006817470088556654	0.000686187508000603	0.11095346662983888	0.10858800921110494	-3.0268442178151694e-05	-0.00015610583126762778	-3.057504399463923e-05	-0.00015768709304625483
2.2533594707748548	0.0004934892688384797	0.0005001317492909593	0.0005452628940245263	0.000551494729038792	0.000575846982493397	0.0005817626379214538	0.0006091335524480854	0.0006146458650058931	0.0006812254715975894	0.0006856635852794809	0.1109160252034341	0.10855137791716933	-3.0020357124356523e-05	-0.00015575926715911959	-3.0324444455866184e-05	-0.0001573370105214661
2.2669370951380965	0.000493165971253256	0.0004998036581312035	0.0005448883928041195	0.0005511157949104283	0.0005754410601250065	0.000581352603825323	0.0006086924852826565	0.0006142011280599384	0.0006807050691437077	0.0006851408030026865	0.11087858844253558	0.10851475117580298	-2.9774168136303264e-05	-0.00015541275587963033	-3.0075760189391537e-05	-0.00015698698126800914
2.2805965315183476	0.0004928434126461473	0.000499476316490216	0.000544514732726954	0.0005507377117464641	0.0005750360417309844	0.0005809434828813299	0.0006082523925619632	0.0006137573738445665	0.0006801858011716691	0.0006846191608500016	0.1108411563962927	0.10847812903510179	-2.952986171857186e-05	-0.0001550662994154045	-2.9828977563380044e-05	-0.00015663700729287577
2.294338272874165	0.0004925215929779437	0.0004991497243268306	0.0005441419136906529	0.0005503604794428553	0.0005746319271657414	0.0005805352749426505	0.0006078132740883293	0.0006133146021615937	0.000679667667352667	0.0006840986584947194	0.11080372911356112	0.10844151154287307	-2.9287424461354322e-05	-0.0001547198997322724	-2.9584083032295483e-05	-0.00015628709058167212
2.308162815134429	0.0004922005122053001	0.0004988238815956851	0.0005437699355881009	0.0005499840978907645	0.0005742287162785841	0.000580127979857307	0.0006073751296585744	0.0006128728128072851	0.0006791506673515045	0.0006835792956037094	0.11076630664290191	0.10840489874663385	-2.904684303970534e-05	-0.000154373558774068	-2.9341063136355955e-05	-0.0001559372330978137
2.3220706572162446	0.0004918801702807876	0.0004984987882472738	0.000543398798307503	0.0005496085669766172	0.0005738264089137804	0.00057972159746823	0.0006069379590640811	0.0006124320055724212	0.0006786348008266743	0.0006830610718374968	0.11072888903258045	0.10836829069361505	-2.880810421328206e-05	-0.0001540272784633645	-2.9099904501329182e-05	-0.0001555874367837745
2.336062301042938	0.0004915605671529306	0.0004981744442279854	0.0005430285017324271	0.0005492338865821492	0.0005734250049106049	0.000579316127613306	0.0006065017620908466	0.0006119921802423528	0.0006781200674304196	0.0006825439868503253	0.11069147633057047	0.1083316874307613	-2.8571194825879193e-05	-0.00015368106070134946	-2.8860593837901072e-05	-0.00015523770356010158
2.3501382515621807	0.000491241702766259	0.0004978508494801568	0.0005426590457418641	0.0005488600565844646	0.0005730245041034052	0.000578911570125444	0.0006060665385195541	0.0006115533365970702	0.0006776064668088167	0.0006820280402902387	0.11065406858455705	0.10829508900473458	-2.8336101805123692e-05	-0.0001533349073683521	-2.8623117941412035e-05	-0.00015488803532606732
2.3642990167642037	0.0004909235770613444	0.0004975280039421085	0.0005422904302102704	0.0005484870768560808	0.0005726249063216442	0.0005785079248326203	0.0006056322881256201	0.0006111154744112528	0.0006770939986018333	0.0006815132317991407	0.11061666584193337	0.1082584954619113	-2.810281216198557e-05	-0.00015298882032382943	-2.83874636914129e-05	-0.00015453843396001643
2.378545107700138	0.0004906061899748514	0.0004972059075481964	0.0005419226550076247	0.0005481149472649834	0.0005722262113899672	0.000578105191557943	0.0006051990106792641	0.0006106785934543366	0.0006765826624434073	0.0006809995610128726	0.11057926814980715	0.10822190684838796	-2.7871312990226244e-05	-0.0001526428014052006	-2.8153618051172252e-05	-0.0001541889013186304
2.392877038500453	0.0004902895414395762	0.0004968845602288534	0.0005415557199994762	0.000547743667674677	0.0005718284191282493	0.0005777033701196999	0.0006047667059455614	0.0006102426934905716	0.0006760724579615118	0.0006804870275612806	0.11054187555499641	0.10818532320998028	-2.7641591466384674e-05	-0.000152296852430428	-2.792156806740581e-05	-0.00015383943923794052
2.4072953263935135	0.0004899736313844923	0.0004965639619106326	0.0005411896250469928	0.0005473732379442349	0.0005714315293516495	0.0005773024603314187	0.000604335373684504	0.00060980777427908	0.0006755633847782258	0.0006799756310682844	0.11050448810403743	0.1081487445922238	-2.7413634849079993e-05	-0.0001519509751965048	-2.769130086980459e-05	-0.00015349004953313372
2.4218004917242455	0.0004896584597347925	0.0004962441125162527	0.0005408243700070139	0.0005470036579283481	0.0005710355418706666	0.000576902462001916	0.000603905013651058	0.0006093738355739145	0.0006750554425098005	0.0006794653711519461	0.11046710584317912	0.10811217104037815	-2.7187430478612523e-05	-0.00015160517147945474	-2.7462803670632446e-05	-0.00015314073399862183
2.436393057972914	0.0004893440264119334	0.0004959250119646405	0.0005404599547320979	0.0005466349274773785	0.0005706404564911921	0.0005765033749353559	0.0006034756255952221	0.0006089408771241193	0.0006745486307667313	0.0006789562474245401	0.11042972881838925	0.10807560259942497	-2.696296577663071e-05	-0.00015125944303484573	-2.7236063764288915e-05	-0.00015279149440801387
2.4510735517740176	0.0004890303313336773	0.0004956066601709754	0.0005400963790705723	0.0005462670464374066	0.0005702462730145644	0.0005761051989313004	0.0006030472092620862	0.0006085088986737863	0.0006740429491538229	0.0006784482594926213	0.11039235707535441	0.10803903931407154	-2.6740228245770298e-05	-0.00015091379159838658	-2.701106852689983e-05	-0.0001524423325143659
2.46584250293529	0.0004887173744141344	0.0004952890570467325	0.000539733642866583	0.0005459000146502821	0.0005698529912376182	0.0005757079337847665	0.0006026197643918876	0.0006080778999621136	0.0006735383972702579	0.0006779414069570921	0.11035499065948078	0.10800248122874968	-2.6519205469154733e-05	-0.00015056821888510818	-2.6787805415963428e-05	-0.00015209325005023644
2.4807004444568266	0.0004884051555638058	0.0004949722024997236	0.0005393717459601403	0.0005455338319536711	0.0005694606109527424	0.0005753115792862753	0.0006021932907200675	0.0006076478807234629	0.0006730349747096628	0.0006774356894132689	0.11031762961589721	0.10796592838762224	-2.6299885110110666e-05	-0.00015022272659045988	-2.656626197004852e-05	-0.0001517442487287135
2.4956479125503126	0.0004880936746896241	0.0004946560964341413	0.0005390106881871705	0.0005451684981811065	0.0005690691319479255	0.0005749161352219051	0.0006017677879773279	0.000607218840687415	0.0006725326810601746	0.0006769311064509496	0.11028027398945309	0.10792938083457775	-2.6082254911640596e-05	-0.0001498773163896433	-2.634642580804855e-05	-0.0001513953302416382
2.510685446658382	0.0004877829316949977	0.0004943407387506023	0.0005386504693795633	0.0005448040131620385	0.000568678554006815	0.0005745216013733493	0.0006013432558896905	0.00060679077957883	0.0006720315159045099	0.0006764276576544828	0.11024292382472337	0.10789283861323405	-2.586630269598919e-05	-0.00014953198993725159	-2.612828462903241e-05	-0.0001510464962607705
2.5258135894740787	0.00048747292647985033	0.0004940261293461883	0.0005382910893652182	0.0005444403767218798	0.0005682888769087657	0.0005741279775179625	0.000600919694178549	0.0006063636971179019	0.0006715314788200272	0.0006759253426028296	0.11020557916600796	0.10785630176694307	-2.5652016364476754e-05	-0.00014918674886930938	-2.59118262118975e-05	-0.00015069774843873285
2.54103288696045	0.0004871636589406635	0.0004937122681144885	0.0005379325479680942	0.0005440775886820548	0.0005679001004288883	0.000573735263428815	0.0006004971025607268	0.0006059375930202142	0.0006710325693787944	0.0006754241608696338	0.11016824005733188	0.10781977033878883	-2.543938389695105e-05	-0.00014884159480196835	-2.5697038414828482e-05	-0.00015034908840805272
2.556343888370238	0.0004868551289705162	0.0004933991549456397	0.0005375748450082537	0.0005437156488600479	0.0005675122243381047	0.0005733434588747431	0.0006000754807485322	0.0006055124669967955	0.0006705347871476526	0.0006749241120232824	0.11013090654245139	0.10778324437158741	-2.5228393351246076e-05	-0.0001484965293309659	-2.5483909174856684e-05	-0.0001500005177809266
2.571747146265715	0.0004865473364591281	0.0004930867897263719	0.0005372179803019141	0.0005433545570694522	0.000567125248403199	0.0005729525636204043	0.0005996548284498143	0.0006050883187541786	0.0006700381316882833	0.000674425195626976	0.1100935786648501	0.10774672390789156	-2.501903286306756e-05	-0.00014815155403374858	-2.527242650757211e-05	-0.0001496520381505939
2.5872432165386163	0.0004862402812928974	0.0004927751723400435	0.0005368619536614901	0.0005429943131200134	0.000566739172386862	0.0005725625774263217	0.000599235145368014	0.0006046651479944493	0.0006695426025572682	0.000673927411238788	0.1100562564677413	0.10771020898998898	-2.4811290645396222e-05	-0.0001478066704678621	-2.5062578506734878e-05	-0.00014930365109075416
2.602832658430207	0.0004859339633549439	0.0004924643026666883	0.0005365067648956441	0.0005426349168176802	0.0005663539960477506	0.000572173500048941	0.000598816431202224	0.0006042429544153082	0.0006690481993061583	0.0006734307584117335	0.11001893999407132	0.107673699659908	-2.46051549880541e-05	-0.00014746188017124295	-2.4854353343695818e-05	-0.00014895535815528937
2.6185160345514573	0.000485628382525148	0.0004921541805830528	0.0005361524138093297	0.0005422763679646498	0.0005659697191405307	0.0005717853312406775	0.0005983986856472392	0.0006038217377101204	0.0006685549214815343	0.0006729352366938309	0.10998162928651958	0.10763719595941279	-2.4400614257555353e-05	-0.00014711718466373092	-2.4647739267150137e-05	-0.00014860716087893022
2.6342939109033563	0.0004853235386801908	0.0004918448059626382	0.0005357989002038388	0.0005419186663594147	0.0005655863414159286	0.0005713980707499684	0.0005979819083936112	0.0006034014975679725	0.0006680627686250712	0.0006724408456281662	0.10994432438750053	0.10760069793001012	-2.419765689642972e-05	-0.00014677258544533445	-2.4442724602721094e-05	-0.00014825906077731155
2.6501668568973313	0.0004850194316935936	0.0004915361786757398	0.0005354462238768468	0.0005415618117968086	0.0005652038626207833	0.0005710117183213206	0.0005975660991277024	0.0006029822336737247	0.0006675717402735997	0.0006719475847529549	0.10990702533916354	0.10756420561294608	-2.3996271422983134e-05	-0.00014642808399759066	-2.4239297752567945e-05	-0.00014791105934740256
2.666135445375801	0.0004847160614357573	0.0004912282985894866	0.0005350943846224592	0.000541205804068051	0.0005648222824980904	0.0005706262736953601	0.0005971512575317374	0.0006025639457080646	0.0006670818359591694	0.0006714554536016047	0.1098697321833936	0.10752771904921228	-2.3796446430933427e-05	-0.00014608368178356534	-2.4037447194886347e-05	-0.00014756315806657705
2.6822002526328483	0.0004844134277740033	0.0004909211655678843	0.0005347433822312553	0.0005408506429607971	0.0005644416007870547	0.000570241736608885	0.0005967373832838591	0.000602146633347562	0.0006665930552091116	0.0006709644517027802	0.10983244496181663	0.10749123827954106	-2.3598170588796236e-05	-0.0001457393802468676	-2.3837161483564878e-05	-0.00014721535839350153
2.6983618584350144	0.00048411153057261087	0.0004906147794718515	0.000534393216490334	0.0005404963282591782	0.0005640618172231391	0.0005698581067949098	0.0005963244760581788	0.0006017302962647211	0.0006661053975461004	0.000670474578580463	0.10979516371579758	0.10745476334441403	-2.3401432639753167e-05	-0.00014539518081312097	-2.363842924789708e-05	-0.00014686766176866262
2.71462084604223	0.00048381036969285607	0.0004903091401592603	0.0005340438871833574	0.0005401428597438508	0.0005636829315381094	0.0005694753839827165	0.0005959125355248277	0.0006013149341280317	0.0006656188624882127	0.0006699858337540123	0.10975788848644163	0.10741829428405535	-2.3206221401162602e-05	-0.00014505108488983842	-2.344123919197083e-05	-0.0001465200696131458
2.730977802228858	0.00048350994499305177	0.0004900042474849767	0.0005336953940905973	0.0005397902371920399	0.0005633049434600842	0.0005690935678979041	0.0005955015613500116	0.0006009005466020241	0.0006651334495489912	0.0006694982167382286	0.10972061931459667	0.10738183113843837	-2.301252576405663e-05	-0.000144707093865451	-2.3245580094467116e-05	-0.00014617258333018968
2.747433317304874	0.0004832102563285842	0.0004897001013008966	0.0005333477369889772	0.0005394384603775813	0.0005629278527135844	0.0005687126582624324	0.0005950915531960593	0.0006004871333473187	0.000664649158237503	0.0006690117270434123	0.10968335624085233	0.1073453739472887	-2.282033469291206e-05	-0.0001443632091107372	-2.305144080817778e-05	-0.00014582520430450607
2.763987985137163	0.0004829113035519527	0.0004893967014559884	0.0005330009156521168	0.0005390875290709715	0.0005625516590195761	0.0005683326547946755	0.000594682510721477	0.0006000746940206788	0.0006641659880584012	0.0006685263641754252	0.10964609930554613	0.10730892275007575	-2.2629637225123067e-05	-0.000144019431977907	-2.285881025953021e-05	-0.00014547793390200237
2.780642403170963	0.00048261308651280794	0.0004890940477963292	0.0005326549298503772	0.0005387374430394075	0.0005621763620955243	0.0005679535572094655	0.0005942744335809973	0.000599663228275064	0.0006636839385119859	0.0006680421276357519	0.10960884854875808	0.10727247758602654	-2.2440422470702825e-05	-0.00014367576380136526	-2.2667677448320184e-05	-0.00014513077347076686
2.797397172451417	0.000482315605057988	0.0004887921401651436	0.0005323097793509019	0.0005383882020468323	0.0005618019616554322	0.0005675753652181424	0.0005938673214256306	0.0005992527357596775	0.00066320300909426	0.0006675590169215568	0.1095716040103177	0.1072360384941169	-2.2252679611950432e-05	-0.00014333220589811402	-2.2478031447340646e-05	-0.00014478372434111042
2.8142528976452668	0.0004820188590315574	0.0004884909784028413	0.0005319654639176615	0.0005380398058539774	0.0005614284574098926	0.0005671980785285967	0.0005934611739027151	0.0005988432161200192	0.0006627231992969914	0.0006670770315257454	0.10953436572980187	0.1071996055130786	-2.2066397902854168e-05	-0.0001429887595667534	-2.2289861401868227e-05	-0.00014443678782517788
2.831210187062679	0.000481722848274843	0.00048819056234705613	0.0005316219833114946	0.0005376922542184077	0.0005610558490661327	0.0005668216968453216	0.0005930559906559669	0.000598434668997936	0.0006622445086077693	0.0006665961709370218	0.1094971337465388	0.1071631786813979	-2.1881566668897207e-05	-0.00014264542608852238	-2.210315652930242e-05	-0.0001440899652169758
2.848269652679189	0.0004814275726264728	0.0004878908918326817	0.0005312793372901538	0.0005373455468945622	0.00056068413632806	0.0005664462198694556	0.0005926517713255296	0.000598027094031671	0.0006617669365100653	0.0006661164346399486	0.10945990809960501	0.10712675803731829	-2.1698175306551076e-05	-0.00014230220672672989	-2.191790611879088e-05	-0.00014374325779283048
2.865431910157798	0.0004811330319224118	0.0004875919666919126	0.0005309375256083443	0.000536999683633802	0.0005603133188963095	0.0005660716472988321	0.0005922485155480242	0.0005976204908559155	0.0006612904824832884	0.0006656378221150061	0.1094226888278306	0.1070903436188377	-2.1516213282980756e-05	-0.00014195910272765677	-2.1734099530924117e-05	-0.00014339666681183194
2.882697578871184	0.0004808392259959991	0.0004872937867542758	0.0005305965480177686	0.000536654664184444	0.000559943396468286	0.0005656979788280195	0.0005918462229565985	0.0005972148591018548	0.0006608151460028457	0.0006651603328386457	0.10938547596980012	0.10705393546371841	-2.13356701355763e-05	-0.00014161611531975093	-2.1551726197204663e-05	-0.0001430501935152373
2.900067281924058	0.00048054615467798536	0.0004869963518466755	0.000530256404267169	0.0005363104882918155	0.000559574368738214	0.0005653252141483745	0.0005914448931809774	0.0005968101983972238	0.0006603409265401992	0.0006646839662833549	0.10934826956385178	0.1070175336094767	-2.1156535471668347e-05	-0.00014127324571487632	-2.137077561972442e-05	-0.0001427038391268176
2.9175416461756507	0.0004802538177965644	0.00048669966179342035	0.0005299170941023638	0.0005359671556982823	0.000559206235397175	0.0005649533529480798	0.0005910445258475045	0.0005964065083663471	0.0006598678235629162	0.0006642087219177051	0.10931106964807914	0.10698113809339456	-2.0978798968063206e-05	-0.00014093049510736921	-2.1191237370793425e-05	-0.0001423576048532188
2.9351213022623317	0.0004799622151774174	0.00048640371641626957	0.0005295786172662975	0.0005356246661433027	0.0005588389961331615	0.0005645823949121958	0.0005906451205792015	0.000596003788630197	0.0006593958365347382	0.000663734599206418	0.1092738762603333	0.10694474895251466	-2.0802450370595305e-05	-0.00014058786467412154	-2.101310109248189e-05	-0.00014201149188344808
2.952806884620376	0.0004796713466437402	0.00048610851553446274	0.0005292409734990722	0.0005352830193634623	0.0005584726506311143	0.0005642123397227013	0.0005902466769958053	0.0005956020388064352	0.0006589249649156246	0.0006632615976104159	0.1092366894382246	0.10690836622364262	-2.0627479493946776e-05	-0.0001402453555756772	-2.083635649636345e-05	-0.00014166550138992873
2.970599031508854	0.0004793812120162849	0.0004858140589647579	0.0005289041625379964	0.0005349422150925164	0.0005581071985729698	0.0005638431870585387	0.0005898491947138236	0.0005952012585094629	0.0006584552081618167	0.0006627897165868775	0.10919950921912167	0.10687198994334986	-2.0453876221106226e-05	-0.00013990296895557974	-2.0660993363053742e-05	-0.0001413196345280282
2.9884983850326714	0.0004790918111133932	0.00048552034652146785	0.000528568184117622	0.0005346022530614323	0.0005577426396377019	0.000563474936595658	0.0005894526733465781	0.0005948014473504695	0.0006579865657258906	0.0006623189555892971	0.10916233564015378	0.10683562014797365	-2.0281630503009643e-05	-0.00013956070594040026	-2.0487001541771507e-05	-0.0001409738924359194
3.006505591165733	0.0004788031437510308	0.0004852273780164966	0.0005282330379697841	0.00053426313299843	0.0005573789735013687	0.0005631075880070629	0.0005890571125042533	0.0005944026049374798	0.0006575190370568113	0.0006618493140675394	0.10912516873821372	0.10679925687361817	-2.011073235821774e-05	-0.00013921856764033402	-2.031437094995696e-05	-0.00014062827623460838
3.0246212997742656	0.0004785152097428238	0.00048493515325937414	0.0005278987238236429	0.0005339248546290232	0.0005570161998371511	0.0005627411409628542	0.0005886625117939424	0.0005940047308754018	0.0006570526215999892	0.0006613807914678935	0.10908800854995665	0.10676290015615618	-1.9941171872558602e-05	-0.0001388765551493254	-2.0143091573094837e-05	-0.00014028278702934993
3.0428461646402667	0.0004782280089000916	0.00048464367205728855	0.0005275652414057212	0.0005335874176760548	0.0005566543183153987	0.000562375595130268	0.0005882688708196926	0.0005936078247660684	0.0006565873187973319	0.000660913387233124	0.10905085511180192	0.10672655003123042	-1.9772939198548292e-05	-0.00013853466954395766	-1.9973153464128077e-05	-0.00013993742590839853
3.0611808434850984	0.0004779415410318851	0.00048435293421512774	0.0005272325904399487	0.0005332508218597467	0.0005562933286036753	0.0005620109501737267	0.0005878761891825559	0.000593211886208293	0.0006561231280873036	0.0006604471008025342	0.10901370845993383	0.10669020653425237	-1.9606024555295434e-05	-0.00013819291188527094	-1.980454674305708e-05	-0.00013959219394302225
3.079625997993227	0.000477655805945017	0.00048406293953550864	0.0005269007706476957	0.0005329150668977298	0.0005559332303667938	0.0005616472057548765	0.0005874844664806297	0.0005928169147979083	0.0006556600489049718	0.0006599819316120115	0.10897656863030496	0.10665386970040751	-1.9440418227986006e-05	-0.00013785128321804063	-1.9637261596738495e-05	-0.0001392470921888489
3.0981822938360946	0.0004773708034440981	0.00048377368781881433	0.000526569781747816	0.0005325801525050892	0.0005555740232668664	0.000561284361532632	0.0005870937023091052	0.000592422910127816	0.0006551980806820666	0.0006595178790940853	0.10893943565863404	0.10661753956465367	-1.927611056744792e-05	-0.00013750978457033325	-1.9471288278366528e-05	-0.00013890212168478355
3.116850400696155	0.00047708653333157106	0.00048348517886322796	0.0005262396234566841	0.0005322460783944024	0.0005552157069633413	0.0005609224171632179	0.0005867038962603129	0.0005920298717880315	0.0006547372228470297	0.0006590549426779796	0.10890230958041133	0.10658121616172304	-1.911309198992725e-05	-0.0001371684169548526	-1.9306617107113858e-05	-0.000138557283453411
3.135630992291033	0.0004768029954077442	0.0004831974124647675	0.0005259102954882355	0.0005319128442757781	0.0005548582811130469	0.0005605613723002129	0.0005863150479237667	0.0005916377993657298	0.0006542774748250715	0.0006585931217896664	0.10886519043089553	0.10654489952612264	-1.8951352976600763e-05	-0.0001368271813678712	-1.9143238467781223e-05	-0.00013821257850124558
3.1545247463978408	0.00047652018947082496	0.00048291038841731965	0.0005255817975540036	0.0005315804498568957	0.0005545017453702325	0.0005602012265945902	0.0005859271568862095	0.0005912466924452896	0.0006538188360382183	0.0006581324158519178	0.10882807824511746	0.10650858969213495	-1.879088407327062e-05	-0.00013648607879024333	-1.89811428105216e-05	-0.00013786800781949438
3.1735323448776414	0.0004762381153169517	0.0004826241065126712	0.0005252541293631579	0.0005312488948430411	0.0005541460993866087	0.0005598419796947561	0.0005855402227316557	0.0005908565506083389	0.000653361305905367	0.0006576728242843556	0.10879097305787978	0.1064722866938235	-1.8631675890005278e-05	-0.00013614511018708586	-1.8820320650283356e-05	-0.00013752357238283608
3.192654473700048	0.00047595677274022964	0.0004823385665405484	0.0005249272906225428	0.0005309181789371517	0.0005537913428113886	0.000559483631246598	0.0005851542450414377	0.0005904673734338013	0.0006529048838423373	0.00065721434650351	0.10875387490375989	0.10643599056502633	-1.8473719100612143e-05	-0.00013580427650705662	-1.866076256652402e-05	-0.00013717927315007317
3.211891822967991	0.0004756761615327635	0.0004820537682886434	0.0005246012810367161	0.0005305883018398458	0.0005534374752913328	0.0005591261808935194	0.0005847692233942518	0.0005900791604979357	0.0006524495692619234	0.000656756981922864	0.10871678381711133	0.10639970133936436	-1.8317004442524806e-05	-0.00013546357868422787	-1.850245920286854e-05	-0.0001368351110645899
3.2312450869426166	0.00047539628148468674	0.0004817697115426536	0.0005242761003079839	0.000530259263249468	0.0005530844964707805	0.0005587696282764847	0.0005843851573661949	0.0005896919113743858	0.0006519953615739425	0.0006563007299529088	0.10867969983206104	0.10636341905023874	-1.8161522716310385e-05	-0.0001351230176371565	-1.8345401266703365e-05	-0.000136491087054047
3.2507149640683446	0.00047511713238419865	0.00048148639608631055	0.0005239517481364404	0.0005299310628621235	0.0005527324059916991	0.0005584139730340573	0.0005840020465308152	0.0005893056256342207	0.0006515422601852873	0.0006558455900011949	0.10864262298251544	0.1063271437308321	-1.8007264785241048e-05	-0.00013478259426866201	-1.8189579528858982e-05	-0.0001361472020309229
3.2703021569980693	0.0004748387140175928	0.00048120382170141403	0.0005236282242200027	0.0005296037003717145	0.0005523812034937172	0.00055805921480244	0.00058361989045915	0.0005889203028459777	0.0006510902644999752	0.0006553915614723784	0.1086055533021582	0.10629087541411178	-1.7854221574990434e-05	-0.00013444230946615954	-1.8034984823155423e-05	-0.0001358034568919031
3.2900073726185273	0.0004745610261692932	0.00048092198816786615	0.0005233055282544508	0.0005292771754699813	0.0005520308886141715	0.0005577053532155175	0.0005832386887197734	0.0005885359425757087	0.000650639373919202	0.0006549386437682779	0.10856849082445359	0.10625461413282813	-1.7702384073283242e-05	-0.00013410216410209008	-1.7881608046034503e-05	-0.0001354598525179912
3.3098313220758016	0.00047428406862188357	0.0004806408952637026	0.0005229836599334618	0.0005289514878465368	0.0005516814609881382	0.0005573523879048954	0.0005828584408788358	0.0005881525443870217	0.0006501895878413871	0.0006544868362879201	0.10853143558264577	0.10621835991951785	-1.7551743329643696e-05	-0.00013376215903460054	-1.7729440156351653e-05	-0.00013511638977585505
3.329774720800988	0.0004740078411561387	0.0004803605427651232	0.0005226626189486453	0.0005286266371889019	0.0005513329202484764	0.0005570003184999363	0.0005824791465001051	0.0005877701078411203	0.000649740905662224	0.0006540361384275889	0.10849438760976136	0.10618211280650307	-1.7402290454772776e-05	-0.00013342229510578119	-1.7578472174893667e-05	-0.00013477306951682755
3.349838288536016	0.0004737323435510584	0.0004800809304465274	0.0005223424049895826	0.0005283026231825455	0.0005509852660258679	0.0005566491446278034	0.0005821008051450127	0.0005873886324968518	0.0006492933267747318	0.0006535865495808781	0.10845734693861038	0.10614587282589533	-1.7254016620418117e-05	-0.0001330825731433588	-1.7428695184004e-05	-0.00013442989257701765
3.370022749359618	0.00047345757558389526	0.00047980205808054193	0.0005220230177438586	0.0005279794455109157	0.000550638497948853	0.0005562988659134966	0.0005817234163726896	0.0005870081179107428	0.0006488468505692988	0.0006531380691387353	0.10842031360178592	0.10610964000959491	-1.7106913058881346e-05	-0.00013274299396007216	-1.728010032722542e-05	-0.00013408685977757406
3.390328831713469	0.0004731835370301918	0.0004795239254380576	0.000521704456897104	0.000527657103855484	0.0005502926156438729	0.0005559494819798946	0.0005813469797400156	0.0005866285636370492	0.0006484014764337393	0.0006526906964895174	0.10838328763166581	0.1060734143892914	-1.6960971062802976e-05	-0.00013240355835440754	-1.713267880895479e-05	-0.0001337439719245187
3.4107572684284713	0.0004729102276638038	0.00047924653228825656	0.0005213867221330216	0.0005273355978957733	0.000549947618735301	0.000555600992447791	0.0005809714948016526	0.00058624996922779	0.0006479572037533316	0.0006522444310190335	0.10834626906041785	0.10603719599646458	-1.6816181984676687e-05	-0.00013206426711000196	-1.698642189416205e-05	-0.0001334012298098708
3.431308796751202	0.00047263764725693786	0.0004789698783986443	0.0005210698131334301	0.0005270149273093973	0.0005496035068454895	0.0005552533969359321	0.000580596961110091	0.0005858723342327917	0.0006475140319108739	0.0006517992721105934	0.10830925791999316	0.10600098486238654	-1.6672537236472884e-05	-0.00013172512099542122	-1.6841320907956536e-05	-0.00013305863421070319
3.4519841583705158	0.0004723657955801789	0.00047869396353508286	0.0005207537295782951	0.0005266950917720946	0.0005492602795948017	0.0005549066950610565	0.0005802233782156884	0.0005854956581997317	0.0006470719602867285	0.0006513552191450596	0.10827225424213276	0.10596478101812645	-1.6530028289444415e-05	-0.00013138612076550593	-1.6697367235165433e-05	-0.00013271618588915624
3.47278409944432	0.0004720946724025207	0.0004784187874618198	0.0005204384711457637	0.0005263760909577671	0.0005489179366016508	0.000554560886437934	0.0005798507456667105	0.0005851199406741755	0.0006466309882588694	0.0006509122715008894	0.1082352580583684	0.10592858449454136	-1.638864667376401e-05	-0.00013104726716135773	-1.6554552320149907e-05	-0.00013237388559352026
3.4937093706264992	0.00047182427749139453	0.00047814434994151756	0.0005201240375121976	0.0005260579245385082	0.0005485764774825334	0.0005542159706793985	0.0005794790630093684	0.0005847451811996168	0.0006461911152029255	0.0006504704285541832	0.10819826940002293	0.10589239532228845	-1.6248383977948352e-05	-0.00013070856090866	-1.6412867666282943e-05	-0.00013203173405718083
3.514760727094002	0.00047155461061270526	0.000477870650735289	0.0005198104283522144	0.0005257405921846461	0.0005482359018520758	0.0005538719473963927	0.0005791083297878655	0.000584371379317524	0.0006457523404922362	0.0006500296896787365	0.10816128829820922	0.10585621353182072	-1.6109231848708896e-05	-0.00013037000271935717	-1.62723048357568e-05	-0.00013168973199984002
3.535938928574102	0.00047128567153085214	0.0004775976896027207	0.0005194976433387115	0.00052542409356477	0.0005478962093230596	0.0005535288161979954	0.000578738545544428	0.0005839985345673701	0.0006453146634978863	0.0006495900542460764	0.1081243147838351	0.10582003915338756	-1.5971181990610123e-05	-0.00013003159329169622	-1.61328554490886e-05	-0.00013134788012657272
3.557244739371806	0.0004710174600087672	0.0004773254663019094	0.0005191856821429092	0.0005251084283457719	0.0005475573995064679	0.0005531865766914704	0.0005783697098193526	0.0005836266464866821	0.0006448780835887617	0.0006491515216255181	0.10808734888760148	0.1057838722170362	-1.5834226165590756e-05	-0.00012969333330940802	-1.5994511184797694e-05	-0.00013100617912811807
3.578678928397448	0.0004707499758079397	0.00047705398058948875	0.0005188745444343795	0.0005247935961928756	0.0005472194720115147	0.0005528452284822921	0.0005780018221510407	0.000583255714611075	0.0006444426001315887	0.0006487140911842036	0.10805039064000448	0.10574771275261532	-1.5698356192779886e-05	-0.00012935522344288686	-1.5857263779185324e-05	-0.00013066462968187864
3.600242269194432	0.0004704832186884474	0.00047678323222065925	0.0005185642298810815	0.0005244795967696722	0.0005468824264456846	0.0005525047711741893	0.0005776348820760395	0.0005828857384742932	0.000644008212490984	0.0006482777622871516	0.10801344007133645	0.10571156078977496	-1.556356394805808e-05	-0.000129017264348677	-1.5721105025836776e-05	-0.0001303232324508935
3.6219355399671502	0.00047021718840898296	0.00047651322094921874	0.0005182547381493914	0.0005241664297381545	0.000546546262414766	0.0005521652043691769	0.0005772688891290781	0.0005825167176082478	0.0006435749200294929	0.0006478425342972996	0.10797649721168837	0.10567541635796446	-1.5429841363705232e-05	-0.0001286794566693894	-1.5586026775355963e-05	-0.0001299819880845321
3.643759523609069	0.0004699518847268881	0.00047624394652759074	0.0005179460689041413	0.000523854094758749	0.0005462109795228905	0.0005518265276675955	0.0005769038428431098	0.0005821486515430569	0.000643142722107643	0.00064740840657555	0.10793956209094781	0.10563927948643823	-1.5297180428096996e-05	-0.0001283418010340348	-1.5452020934995925e-05	-0.00012964089721838323
3.6657150077309777	0.0004696873073981765	0.00047597540870685407	0.0005176382218086462	0.0005235425914903513	0.0005458765773725641	0.0005514887406681434	0.0005765397427493464	0.0005817815398070827	0.0006427116180839805	0.0006469753784808153	0.10790263473880404	0.10560315020425143	-1.5165573185404665e-05	-0.00012800429805857882	-1.5319079468388216e-05	-0.00012929996047497672
3.6878027846894206	0.00046942345617756687	0.00047570760723677146	0.0005173311965247407	0.0005232319195903538	0.0005455430555647044	0.0005511518429679129	0.0005761765883772983	0.0005814153819269699	0.0006422816073151191	0.0006465434493700606	0.10786571518474448	0.10556702854027007	-1.5035011735163237e-05	-0.00012766694834512315	-1.5187194395022488e-05	-0.00012895917846221516
3.710023651615288	0.00046916033081850875	0.00047544054186581994	0.0005170249927128099	0.000522922078714688	0.0005452104136986757	0.00055081583416243	0.0005758143792548118	0.000581050177427686	0.0006418526891557822	0.000646112618598351	0.1078288034580597	0.10553091452315919	-1.4905488232004258e-05	-0.00012732975248255785	-1.5056357790046992e-05	-0.00012861855177477566
3.732378410442586	0.00046889793107321226	0.00047517421234121826	0.000516719610031821	0.0005226130685178477	0.0005448786513723227	0.0005504807138456841	0.0005754531149081058	0.0005806859258325557	0.0006414248629588464	0.0006456828855188921	0.10779189958784319	0.10549480818139549	-1.477699488529674e-05	-0.00012699271104653354	-1.4926561783965009e-05	-0.00012827808099447058
3.7548678679373717	0.00046863625669267507	0.0004749086184089546	0.0005164150481393564	0.0005223048886529264	0.0005445477681820058	0.0005501464816101654	0.0005750927948618093	0.0005803226266632998	0.0006409981280753845	0.0006452542494830742	0.10775500360299128	0.10545870954326088	-1.4649523958803687e-05	-0.00012665582459937819	-1.4797798562254938e-05	-0.0001279377666899839
3.777492835726878	0.00046837530742671125	0.00047464375981381654	0.0005161113066916459	0.0005219975387716482	0.000544217763722636	0.000549813137046896	0.0005747334186389989	0.0005799602794400731	0.0006405724838547094	0.0006448267098405169	0.10771811553220476	0.10542261863684965	-1.4523067770380246e-05	-0.0001263190936904579	-1.4670060364952234e-05	-0.0001275976094161635
3.8002541303288	0.00046811508302397904	0.0004743796362994185	0.0005158083853435974	0.0005216910185244012	0.0005438886375877066	0.0005494806797454708	0.0005743749857612357	0.0005795988836815011	0.0006401479296444173	0.0006444002659391105	0.1076812354039919	0.10538653549006277	-1.4397618691657996e-05	-0.00012598251885642675	-1.4543339486347562e-05	-0.00012725760971440958
3.823152573180761	0.0004678555832320069	0.00047411624760822907	0.0005155062837488282	0.0005213853275602663	0.0005435603893693285	0.0005491491092940869	0.0005740174957485997	0.0005792384389047151	0.0006397244647904269	0.0006439749171250588	0.10764436324666654	0.10535046013061386	-1.4273169147659831e-05	-0.0001256461006207965	-1.4417628274848021e-05	-0.00012691776811449285
3.8461889906699622	0.0004675968077972221	0.00047385359348159914	0.0005152050015596955	0.0005210804655270511	0.0005432330186582634	0.0005488184252795749	0.0005736609481197271	0.0005788789446253901	0.0006393020886370237	0.0006435506627429206	0.10760749908835156	0.10531439258602829	-1.4149711616517208e-05	-0.0001253098394944363	-1.4292919132368256e-05	-0.00012657808513220903
3.8693642141629967	0.0004673387564649776	0.0004735916736597894	0.00051490453842733	0.0005207764320713192	0.0005429065250439565	0.0005484886272874403	0.0005733053423918468	0.0005785204003577811	0.000638880800526902	0.000643127502135653	0.10757064295697753	0.10527833288364738	-1.4027238629085031e-05	-0.0001249737359750036	-1.4169204514075454e-05	-0.0001262385612700312
3.892679080035866	0.0004670814289795796	0.00047333048788199993	0.0005146048940016647	0.0005204732268384268	0.0005425809081145727	0.000548159714901892	0.0005729506780808162	0.0005781628056147597	0.0006384605998012056	0.0006427054346446547	0.10753379488028561	0.10524228105062053	-1.390574276868492e-05	-0.00012463779054786017	-1.4046476928241888e-05	-0.00012589919701885832
3.9161344297041563	0.0004668248250843137	0.0004730700358863924	0.0005143060679314654	0.0005201708494725452	0.0005422561674570246	0.000547831687705874	0.0005725969547011555	0.0005778061599078467	0.0006380414857995698	0.0006422844596098015	0.10749695488582849	0.10520623711391695	-1.3785216670721828e-05	-0.00012430200368550304	-1.3924728935675937e-05	-0.00012555999285594754
3.9397311096534064	0.0004665689445214734	0.0004728103174101238	0.0005140080598643639	0.0005198692996167003	0.0005419323026570115	0.0005475045452811049	0.0005722441717660849	0.0005774504627472539	0.0006376234578601628	0.0006418645763694964	0.10746012300096933	0.10517020110032094	-1.366565302248976e-05	-0.00012396637584866088	-1.3803953149585033e-05	-0.00012522094924670435
3.963469971469652	0.00046631378703238137	0.0004725513321893656	0.0005137108694468822	0.0005195685769127946	0.0005416093132990421	0.0005471782872081001	0.0005718923287875555	0.0005770957136419095	0.0006372065153197212	0.0006414457842606991	0.10742329925288635	0.1051341730364319	-1.3547044562675636e-05	-0.00012363090748510053	-1.3684142235138516e-05	-0.000124882066643614
3.987351871870168	0.00046605935235742325	0.0004722930799593385	0.0005134144963244699	0.0005192686810016454	0.0005412871989664792	0.0005468529130662172	0.0005715414252762897	0.0005767419120995055	0.0006367906575135996	0.0006410280826189777	0.10738648366856995	0.10509815294867193	-1.3429384081093884e-05	-0.00012329559902986287	-1.3565288909110282e-05	-0.0001245433454861583
4.01137767273438	0.00046580564023606817	0.0004720355604543328	0.0005131189401415281	0.0005189696115230093	0.0005409659592415614	0.0005465284224336784	0.0005711914607418111	0.0005763890576265218	0.0006363758837758019	0.0006406114707785426	0.10734967627482721	0.10506214086327847	-1.3312664418514697e-05	-0.0001229604509069282	-1.3447385939731327e-05	-0.00012420478620243924
4.035548241134971	0.00046555265040689646	0.00047177877340773766	0.0005128242005414421	0.0005186713681156155	0.0005406455937054394	0.0005462048148876074	0.0005708424346924807	0.0005760371497282665	0.0006359621934390258	0.0006401959480722866	0.10731287709828026	0.10502613680630983	-1.3196878466079434e-05	-0.0001226254635267876	-1.333042614621617e-05	-0.00012386638920787452
4.059864449369175	0.000465300382607628	0.00047152271855206707	0.0005125302771666116	0.0005183739504171946	0.0005403261019382095	0.0005458820900040589	0.0005704943466355324	0.0005756861879089083	0.0006355495858347033	0.0006397815138318286	0.10727608616536809	0.10499014080364415	-1.3082019165250314e-05	-0.00012229063728882994	-1.321440239845581e-05	-0.00012352815490525304
4.08432717499025	0.00046504883657514235	0.0004712673956189859	0.0005122371696584754	0.0005180773580645082	0.0005400074835189387	0.0005455602473580547	0.0005701471960771024	0.0005753361716715131	0.0006351380602930344	0.0006393681673875486	0.10723930350234853	0.10495415288098439	-1.296807950735071e-05	-0.00012195597258013446	-1.3099307616773123e-05	-0.00012319008368559536
4.108937300839158	0.0004647980120455101	0.00047101280433933454	0.0005119448776575461	0.0005177815906933764	0.0005396897380257035	0.0005452392865236094	0.0005698009825222683	0.0005749871005180723	0.0006347276161430323	0.0006389559080686288	0.10720252913529864	0.10491817306385315	-1.2855052533216477e-05	-0.00012162146977534594	-1.2985134771624496e-05	-0.00012285217592840347
4.133695715076422	0.0004645479087540146	0.00047075894444315595	0.0005116534008034357	0.0005174866479387108	0.0005393728650356157	0.0005449192070737642	0.0005694557054750783	0.000574638973949544	0.000634318252712558	0.0006385447352030936	0.10716576309011347	0.10488220137760104	-1.274293133305543e-05	-0.00012128712923817342	-1.287187688315053e-05	-0.00012251443200042567
4.15860331121418	0.00046429852643517825	0.00047050581565972164	0.0005113627387348844	0.0005171925294345406	0.0005390568641248544	0.0005446000085806204	0.0005691113644385865	0.0005742917914658806	0.0006339099693283614	0.000638134648117846	0.10712900539251197	0.10484623784740037	-1.2631709045963363e-05	-0.00012095295131990536	-1.275952702098175e-05	-0.0001221768522568778
4.183660988148428	0.00046404986482278827	0.00047025341771755435	0.0005110728910897903	0.0005168992348140406	0.0005387417348686981	0.0005442816906153654	0.0005687679589148856	0.0005739455525660626	0.0006335027653161178	0.0006377256461387074	0.10709225606803369	0.10481028249825083	-1.2521378859698534e-05	-0.00012061893636024223	-1.2648078303860444e-05	-0.00012183943704086042
4.208869650191461	0.0004638019236499203	0.0004700017503444581	0.0005107838575052377	0.0005166067637095668	0.0005384274768415534	0.0005439642527483103	0.0005684254884051385	0.0005736002567481371	0.0006330966400004662	0.0006373177285904568	0.10705551514203901	0.1047743353549759	-1.2411934010395434e-05	-0.00012028508468756027	-1.2537523899356154e-05	-0.00012150218668366408
4.2342302071045115	0.00046355470264896345	0.00046975081326753866	0.0005104956376175229	0.0005163151157526739	0.0005381140896169856	0.000543647694548914	0.0005680839524096124	0.0005732559035092428	0.0006326915927050472	0.0006369108947968661	0.10701878263971712	0.10473839644223083	-1.2303367782212637e-05	-0.00011995139661863385	-1.2427857023671399e-05	-0.00012116510150601834
4.259743574130585	0.0004633082015516447	0.00046950060621322873	0.000510208231062184	0.0005160242905741513	0.000537801572767748	0.0005433320155858138	0.0005677433504277079	0.0005729124923456476	0.0006322876227525388	0.000636505144080737	0.10698205858607765	0.10470246578449849	-1.219567350701882e-05	-0.00011961787245839961	-1.2319070941142068e-05	-0.0001208281818161766
4.285410672027485	0.0004630624200890556	0.0004692511289073173	0.0005099216374740309	0.0005157342878040498	0.0005374899258658149	0.0005430172154268602	0.0005674036819579976	0.0005725700227527799	0.0006318847294646986	0.0006361004757639445	0.10694534300595838	0.10466654340609097	-1.20888445641152e-05	-0.00011928451250058092	-1.2211158963945992e-05	-0.0001204914279103464
4.311232427101037	0.0004628173579916729	0.0004690023810749695	0.0005096358564871684	0.000515445107071709	0.000537179148482407	0.0005427032936391449	0.0005670649464982504	0.00057222849422526	0.000631482912162394	0.0006356968891674669	0.10690863592402224	0.10463062933114886	-1.1982874379982272e-05	-0.00011895131702789608	-1.210411445199712e-05	-0.00012015484007439625
4.337209771238533	0.000462573014989385	0.0004687543624407524	0.0005093508877350259	0.0005151567480057837	0.0005368692401880234	0.0005423902497890268	0.0005667271435454674	0.0005718879062569331	0.0006310821701656431	0.0006352943836114263	0.10687193736476154	0.10459472358364855	-1.1877756427868674e-05	-0.00011861828631130888	-1.1997930812497962e-05	-0.00011981841858278719
4.363343641942354	0.000462329390811515	0.0004685070727286596	0.000509066730850385	0.0005148692102342732	0.0005365602005524707	0.0005420780834421655	0.0005663902725959131	0.0005715482583408983	0.0006306825027936496	0.0006348929584151222	0.1068352473524962	0.10455882618739419	-1.1773484227654146e-05	-0.00011828542061152747	-1.1892601499551014e-05	-0.00011948216369761511
4.389634982363801	0.00046208648518684476	0.0004682605116621367	0.0005087833854654046	0.000514582493384548	0.000536252029144888	0.0005417667941635523	0.0005660543331451448	0.0005712095499695452	0.0006302839093648392	0.0006344926128970745	0.10679856591137749	0.10452293716602758	-1.1670051345372481e-05	-0.00011795272017726954	-1.1788120014073755e-05	-0.00011914607567087288
4.416084741337141	0.00046184429784363863	0.0004680146789641019	0.0005085008512116505	0.0005142965970833772	0.0005359447255337837	0.0005414563815175317	0.0005657193246880449	0.0005708717806345785	0.0006298863891968953	0.0006340933463750498	0.10676189306538407	0.10448705654301985	-1.1567451392961725e-05	-0.00011762018524609508	-1.1684479903384046e-05	-0.00011881015474338175
4.442693873413836	0.0004616028285096674	0.00046776957435697245	0.000508219127720121	0.0005140115209569543	0.0005356382892870576	0.0005411468450678385	0.0005653852467188534	0.0005705349498270552	0.0006294899416067962	0.0006336951581661054	0.10672522883832922	0.10445118434168277	-1.1465678028121928e-05	-0.0001172878160455304	-1.158167476082543e-05	-0.00011847440114406971
4.469463338897009	0.0004613620769122308	0.0004675251975626891	0.0005079382146212721	0.0005137272646309275	0.0005353327199720308	0.0005408381843776227	0.0005650520987311947	0.000570199057037413	0.0006290945659108481	0.0006332980475866222	0.10668857325385706	0.10441532058516023	-1.1364724953871058e-05	-0.00011695561279191635	-1.1479698225642238e-05	-0.00011813881509172008
4.49639410387609	0.00046112204277817955	0.00046728154830273573	0.0005076581115450444	0.0005134438277304199	0.0005350280171554741	0.0005405303990094775	0.0005647198802181088	0.0005698641017554989	0.0006287002614247195	0.0006329020139523368	0.1066519263354442	0.10437946529643691	-1.1264585918263972e-05	-0.00011662357569053317	-1.1378543982544162e-05	-0.0001178033967936809
4.523487140261684	0.00046088272583394234	0.0004670386262981677	0.0005073788181208909	0.0005131612098800644	0.0005347241804036377	0.000540223488525471	0.0005643885906720863	0.0005695300834706028	0.0006283070274634811	0.0006325070565783825	0.10661528810640562	0.10434361849832934	-1.1165254714125272e-05	-0.00011629170493591967	-1.1278205761520652e-05	-0.00011746814644696124
4.550743425820648	0.00046064412580554395	0.0004667964312696306	0.0005071003339778005	0.0005128794107040225	0.000534421209282277	0.0005399174524871683	0.0005640582295850901	0.0005691970016714856	0.0006279148633416339	0.0006321131747793187	0.10657865858988551	0.10430778021349758	-1.1066725178808176e-05	-0.00011596000071227575	-1.1178677337473145e-05	-0.00011713306423756509
4.578163944211368	0.00046040624241863173	0.0004665549629373862	0.000506822658744327	0.0005125984298260146	0.0005341191033566813	0.000539612290455667	0.0005637287964485934	0.0005688648558464111	0.0006275237683731497	0.0006317203678691692	0.10654203780886837	0.10427195046444034	-1.0968991193866656e-05	-0.00011562846319333742	-1.1079952529946188e-05	-0.0001167981503407689
4.605749685019276	0.00046016907539849573	0.00046631422102133416	0.0005065457920486099	0.0005123182668693437	0.0005338178621916995	0.0005393080019916177	0.0005634002907536034	0.000568533645483174	0.0006271337418714997	0.0006313286351614544	0.10650542578617658	0.10423612927349836	-1.0872046684717168e-05	-0.00011529709254166909	-1.0982025202837739e-05	-0.0001164634049211355
4.633501643792551	0.0004599326244700931	0.00046607420524103556	0.0005062697335184061	0.0005120389214569246	0.0005335174853517723	0.000539004586655259	0.0005630727119906935	0.0005682033700691303	0.000626744783149693	0.0006309379759692265	0.10646882254446557	0.10420031666284839	-1.0775885620473852e-05	-0.00011496588891017623	-1.0884889264164976e-05	-0.00011612882813312464
4.6614208220780515	0.00045969688935806766	0.00046583491531573324	0.0005059944827811084	0.0005117603932113035	0.000533217972400951	0.0005387020440064358	0.00056274605965003	0.000567874029091226	0.0006263568915203056	0.0006305483896051002	0.10643222810623383	0.10416451265451689	-1.0680502013565157e-05	-0.00011463485244098126	-1.0788538665701744e-05	-0.00011579442012057961
4.689508227457455	0.0004594618697867759	0.00046559635096437836	0.0005057200394637773	0.0005114826817546898	0.0005329193229029346	0.0005384003736046362	0.0005624203332214058	0.0005675456220360282	0.0006259700662955197	0.0006301598753812937	0.10639564249381857	0.10412871727036939	-1.0585889919445882e-05	-0.0001143039832654652	-1.0692967402674974e-05	-0.0001154601810161443
4.717764873583629	0.0004592275654803065	0.00046535851190565	0.0005054464031931617	0.0005112057867089797	0.0005326215364210891	0.0005380995750090128	0.0005620955321942647	0.0005672181483897529	0.0006255843067871533	0.0006297724326096554	0.10635906572939686	0.10409293053211402	-1.049204343645839e-05	-0.00011397328150582198	-1.0598169513610298e-05	-0.00011512611094312286
4.746191780217212	0.00045899397616250113	0.0004651213978579765	0.0005051735735957239	0.0005109297076957766	0.0005323246125184756	0.0005377996477784104	0.0005617716560577299	0.0005668916076382921	0.0006251996123066907	0.0006293860606016966	0.10632249783498718	0.10405715246130759	-1.0398956705419751e-05	-0.00011364274727369839	-1.0504139079978159e-05	-0.00011479221001452211
4.774789973263409	0.0004587611015569793	0.00046488500853955964	0.0005049015502976664	0.0005106544443364225	0.0005320285507578776	0.0005375005914713918	0.0005614487043006359	0.000566565999267246	0.0006248159821653207	0.0006290007586686302	0.10628593883245142	0.10402138307935116	-1.0306623909337245e-05	-0.00011331238067024962	-1.0410870225859015e-05	-0.00011445847833269074
4.803560484809025	0.0004585289413871577	0.00046464934366839607	0.0005046303329249539	0.0005103799962520199	0.0005317333507018284	0.0005372024056462678	0.0005611266764115538	0.0005662413227619483	0.0006244334156739656	0.0006286165261213982	0.10624938874349533	0.1039856224074906	-1.0215039273207133e-05	-0.00011298218178683317	-1.0318357117719557e-05	-0.00011412491598970786
4.832504353159697	0.0004582974953762728	0.0004644144029622988	0.0005043599211033411	0.0005101063630634552	0.0005314390119126348	0.0005369050898611208	0.0005608055718788205	0.0005659175776074962	0.0006240519121433154	0.0006282333622707074	0.10621284758966609	0.10394987046682207	-1.0124197063714549e-05	-0.00011265215070488388	-1.0226593964187194e-05	-0.00011379152306834062
4.861622622877388	0.0004580667632474011	0.00046418018613891685	0.0005040903144583918	0.0005098335443914241	0.0005311455339524053	0.0005366086436738297	0.0005604853901905653	0.000565594763288777	0.000623671470883857	0.0006278512664270569	0.10617631539235889	0.10391412727829002	-1.0034091588968092e-05	-0.00011232228749623319	-1.0135575015697909e-05	-0.00011345829964110044
4.890916344818065	0.0004578367447234806	0.00046394669291576076	0.0005038215126155074	0.0005095615398564576	0.0005308529163830717	0.0005363130666420984	0.0005601661308347383	0.0005652728792904973	0.0006232920912059082	0.0006274702379007766	0.1061397921728129	0.10387839286268592	-9.94471719821012e-06	-0.00011199259222255398	-1.0045294564175328e-05	-0.00011312524576971572
4.9203865761696335	0.0004576074395273335	0.00046371392301022146	0.0005035535151999498	0.0005092903490789444	0.0005305611587664207	0.0005360183583234838	0.0005598477932991391	0.000564951925097211	0.0006229137724196505	0.0006270902760020556	0.10610327795211419	0.10384266724065302	-9.856068281509714e-06	-0.00011166306493547162	-9.955746942928376e-06	-0.00011279236150726901
4.950034380490085	0.0004573788473816845	0.0004634818761395906	0.0005032863218368621	0.000509019971679154	0.0005302702606641148	0.0005357245182754129	0.0005595303770714409	0.0005646319001933439	0.0006225365138351569	0.0006267113800409704	0.10606677275119736	0.10380695043268513	-9.768139269597867e-06	-0.00011133370567753542	-9.866926526250555e-06	-0.00011245964689661492
4.979860827745887	0.0004571509680091836	0.0004632505520210847	0.0005030199321512965	0.000508750407277264	0.0005299802216377188	0.000535431546055219	0.000559213881639221	0.0005643128040632258	0.0006221603147624263	0.0006263335493275247	0.10603027659084457	0.10377124245912789	-9.6809246335431e-06	-0.0001110045144815941	-9.77882772914239e-06	-0.00011212710197065767
5.009866994350591	0.00045692380113242486	0.0004630199503718623	0.000502754345768234	0.0005084816554933787	0.0005296910412487234	0.0005351394412201573	0.0005588983064899841	0.0005639946361911109	0.0006217851745114111	0.0006259567831716701	0.10599378949168764	0.10373554334017786	-9.594418884447883e-06	-0.00011067549137055988	-9.691445007143154e-06	-0.00011179472675307278
5.040053963203681	0.00045669734647397017	0.0004627900709090479	0.0005024895623126106	0.0005082137159475564	0.0005294027190585743	0.0005348482033274376	0.0005585836511111933	0.0005636773960612118	0.0006214110923920533	0.0006255810808833464	0.10595731147420927	0.1036998530958888	-9.508616573242201e-06	-0.00011034663635811626	-9.604772855923219e-06	-0.00011146252125723843
5.070422823729659	0.00045647160375636534	0.0004625609133497517	0.0005022255814093376	0.0005079465882598333	0.0005291152546286906	0.0005345578319342452	0.0005582699149902923	0.0005633610831577226	0.0006210380677143087	0.0006252064417725066	0.10592084255874298	0.10366417174616523	-9.423512290414673e-06	-0.00011001794944863474	-9.5188058111869e-06	-0.00011113048548801185
5.100974671917351	0.00045624657270216287	0.00046233247741108737	0.0005019624026833262	0.0005076802720502408	0.000528828647520495	0.0005342683265977646	0.0005579570976147329	0.0005630456969648419	0.0006206660997881798	0.0006248328651491463	0.10588438276547142	0.10362849931076712	-9.3391006656951e-06	-0.000109689430636703	-9.433538448249193e-06	-0.00011079861943989744
5.131710610359471	0.0004560222530339434	0.00046210476281019887	0.0005017000257595107	0.0005074147669388374	0.0005285428972954351	0.0005339796868752099	0.0005576451984720045	0.0005627312369668097	0.000620295187923749	0.0006244603503233425	0.10584793211443458	0.10359283580931358	-9.255376367858434e-06	-0.00010936107990783261	-9.348965381841476e-06	-0.00011046692309812922
5.1626317482924104	0.0004557986444743321	0.0004618777692642738	0.00050143845026287	0.000507150072545724	0.0005282580035150092	0.0005336919123238425	0.0005573342170496556	0.0005624177026479211	0.0006199253314312031	0.0006240888966052713	0.1058114906255226	0.10355718126127585	-9.172334104447233e-06	-0.00010903289723822318	-9.265081265927635e-06	-0.00011013539643932313
5.193739201636265	0.0004555757467460217	0.0004616514964905678	0.0005011776758184501	0.0005068861884910705	0.000527973965740789	0.0005334050025009987	0.0005570241528353214	0.0005621050934925609	0.0006195565296208664	0.0006237185033052481	0.1057750583184802	0.10352153568598567	-9.089968621553077e-06	-0.00010870488259553945	-9.181880793312017e-06	-0.00010980403943026962
5.225034093035115	0.0004553535595717892	0.00046142594420642204	0.000500917702051385	0.0005066231143951363	0.0005276907835344416	0.000533118956964113	0.0005567150053167479	0.0005617934089852253	0.0006191887818032273	0.0006233491697337502	0.10573863521290969	0.10348589910263291	-9.008274703459218e-06	-0.00010837703593746806	-9.099358695424317e-06	-0.00010947285202828061
5.256517551897525	0.00045513208267451965	0.0004612011121292861	0.0005006585285869239	0.0005063608498782957	0.0005274084564577592	0.0005328337752707443	0.0005564067739818214	0.0005614826486105499	0.000618822087288972	0.0006229808952014515	0.10570222132826664	0.10345027153026397	-8.927247172420272e-06	-0.00010804935721255016	-9.017509742101013e-06	-0.00010914183418198053
5.288190714437326	0.00045491131577722117	0.0004609769999767346	0.0005004001550504472	0.0005060993945610561	0.0005271269840726779	0.0005325494569785956	0.0005560994583185887	0.0005611728118533331	0.0006184564453890086	0.0006226136790192465	0.10566581668386363	0.10341465298778914	-8.846880888540784e-06	-0.00010772184636136106	-8.936328741325147e-06	-0.0001088109858310149
5.320054723714605	0.0004546912586030474	0.0004607536074664889	0.0005001425810674924	0.0005058387480640843	0.0005268463659412997	0.0005322660016455406	0.0005557930578152864	0.0005608638981985628	0.0006180918554144991	0.0006222475204982843	0.10562942129887344	0.10337904349397503	-8.767170749334613e-06	-0.00010739450331465061	-8.855810538910616e-06	-0.00010848030690557842
5.352110729676963	0.0004544719108753153	0.00046053093431643516	0.0004998858062637733	0.0005055789100082241	0.000526566601625922	0.0005319834088296463	0.000555487571960362	0.0005605559071314415	0.0006177283166768862	0.0006218824189499935	0.10559303519232445	0.10334344306745542	-8.688111689554925e-06	-0.00010706732799424523	-8.775950018285322e-06	-0.00010814979732672036
5.384359889201005	0.0004542532723175251	0.00046030898024464586	0.0004996298302652035	0.0005053198800145229	0.0005262876906890546	0.0005317016780891985	0.0005551830002425018	0.0005602488381374104	0.000617365828487924	0.0006215183736861132	0.10555665838310592	0.10330785172672079	-8.609698681039807e-06	-0.00010674032031429692	-8.69674210032638e-06	-0.00010781945700778783
5.41680336613411	0.0004540353426533776	0.00046008774496939523	0.0004993746526979164	0.000505061657704249	0.0005260096326934432	0.0005314208089827165	0.0005548793421506532	0.0005599426907021734	0.0006170043901597013	0.0006211553840187182	0.10552029088996699	0.10327226949012697	-8.531926732256029e-06	-0.000106413480178702	-8.618181742922962e-06	-0.00010748928585178896
5.44944233133642	0.000453818121606796	0.00045986722820918406	0.0004991202731882888	0.000504804242698917	0.000525732427202099	0.000531140801068992	0.0005545765971740511	0.0005596374643117254	0.0006166440010046774	0.0006207934492602524	0.10548393273151502	0.10323669637589356	-8.454790888227925e-06	-0.00010608680748336319	-8.540263940887832e-06	-0.00010715928375364114
5.482277962723094	0.00045360160890194084	0.00045964742968275166	0.0004988666913629568	0.0005045476346203042	0.0005254560737783107	0.0005308616539070927	0.0005542747648022394	0.000559333158452371	0.0006162846603357005	0.00062043256872355	0.10544758392622407	0.10320113240210595	-8.378286230256368e-06	-0.00010576030211595366	-8.462983725705808e-06	-0.0001068294506003098
5.515311445306831	0.0004533858042632323	0.0004594283491091016	0.000498613906848844	0.000504291833090478	0.0005251805719856756	0.0005305833670564001	0.0005539738445250979	0.0005590297726107544	0.0006159263674660437	0.0006200727417218696	0.10541124449242538	0.10316557758671283	-8.302407875587434e-06	-0.0001054339639545987	-8.38633616510355e-06	-0.0001064997862682826
5.548543971240616	0.0004531707074153664	0.00045920998620751564	0.0004983619192731769	0.0005040368377318127	0.0005249059213881185	0.0005303059400766264	0.0005536738358328652	0.0005587273062738804	0.0006155691217094275	0.0006197139675689177	0.10537491444831766	0.10313003194753055	-8.227150977343015e-06	-0.00010510779287023486	-8.310316363061704e-06	-0.00010617029062698347
5.581976739860765	0.0004529563180833332	0.0004589923406975741	0.0004981107282635074	0.000503782648167011	0.00052463212154991	0.0005300293725278344	0.0005533747382161606	0.0005584257589291377	0.0006152129223800478	0.0006193562455788764	0.10533859381196085	0.10309449550224155	-8.152510724068057e-06	-0.00010478178872409816	-8.234919459382956e-06	-0.0001058409635365104
5.615610957730194	0.0004527426359924382	0.00045877541229917616	0.0004978603334477351	0.0005035292640191277	0.0005243591720356991	0.0005297536639704664	0.0005530765511660117	0.0005581251300643266	0.0006148577687926046	0.0006189995750664343	0.1053022826012805	0.10305896826839624	-8.078482339617804e-06	-0.00010445595136918118	-8.16014062957754e-06	-0.000105511804849176
5.649447838681973	0.0004525296608683152	0.0004585592007325536	0.0004976107344541234	0.0005032766849115849	0.0005240870724105236	0.0005294788139653558	0.000552779274173872	0.0005578254191676761	0.0006145036602623253	0.0006186439553468063	0.10526598083406723	0.10302345026341392	-8.005061082943556e-06	-0.00010413028065078822	-8.08597508451022e-06	-0.00010518281440823063
5.6834886038631165	0.00045231739243694995	0.00045834370571829494	0.0004973619309113253	0.0005030249104681988	0.0005238158222398393	0.0005292048220737627	0.0005524829067316512	0.0005575266257278748	0.0006141505961049972	0.0006182893857357691	0.10522968852797972	0.10298794150458317	-7.932242247790829e-06	-0.00010380477640557773	-8.012418070187793e-06	-0.00010485399204825108
5.717734481778674	0.00045210583042469397	0.0004581289269773584	0.0004971139224483991	0.0005027739403131964	0.0005235454210895367	0.0005289316878573839	0.0005521874483317314	0.0005572287492340888	0.000613798575636987	0.00061793586554968	0.10519340570054121	0.10295244200906165	-7.860021162479046e-06	-0.00010347943846196472	-7.939464867639384e-06	-0.00010452533759665317
5.75218670833605	0.0004518949745582837	0.0004579148642310928	0.0004968667086948305	0.0005025237740712361	0.0005232758685259667	0.0005286594108783797	0.0005518928984669942	0.0005569317891759856	0.0006134475981752714	0.0006175833941055078	0.10515713236914369	0.10291695179387682	-7.788393189667349e-06	-0.00010315426664013472	-7.86711079250272e-06	-0.00010419685087152686
5.786846526889619	0.00045168482456485844	0.0004577015172012551	0.0004966202892805519	0.0005022744113674278	0.000523007164115958	0.0005283879906993964	0.0005515992566308429	0.0005566357450437592	0.0006130976630374616	0.000617231970720857	0.10512086855104995	0.10288147087593055	-7.717353726137757e-06	-0.0001028292607522241	-7.795351194909636e-06	-0.0001038685316832183
5.821715188285586	0.00045147538017197816	0.00045748888561002773	0.0004963746638359634	0.0005020258518273552	0.0005227393074268422	0.0005281174268835839	0.0005513065223172238	0.0005563406163281518	0.0006127487695418306	0.0006168815947139956	0.10508461426338818	0.10284599927199439	-7.646898202563583e-06	-0.00010250442060237563	-7.72418145923194e-06	-0.00010354037983408004
5.856793950907131	0.0004512666411076403	0.00045727696918003625	0.0004961298319919505	0.0005017780950770917	0.0005224722980264696	0.0005278477189946195	0.0005510146950206493	0.0005560464025204749	0.0006124009170073373	0.0006165322654038785	0.10504836952315932	0.10281053699871405	-7.57702208326657e-06	-0.00010217974598687729	-7.653597003796052e-06	-0.00010321239511797142
5.892084080719833	0.0004510586071002967	0.0004570657676343676	0.0004958857933799052	0.0005015311407432245	0.0005222061354832348	0.0005275788665967292	0.0005507237742362213	0.000555753103112635	0.0006120541047536515	0.0006161839821101749	0.10501213434723539	0.10277508407260885	-7.507720865925459e-06	-0.00010185523669298258	-7.583593280684371e-06	-0.00010288457732059164
5.927586851317345	0.0004508512778788731	0.00045685528069658765	0.000495642547631746	0.0005012849884528714	0.0005219408193660981	0.0005273108692547083	0.000550433759459652	0.0005554607175971527	0.0006117083321011827	0.0006158367441532951	0.1049759087523571	0.1027396405100702	-7.438990081499661e-06	-0.00010153089250128366	-7.514165775558343e-06	-0.0001025569262202708
5.963303543967366	0.0004506446531727832	0.00045664550809075707	0.0004954000943799332	0.0005010396378337007	0.0005216763492445993	0.0005270437265339393	0.0005501446501872852	0.0005551692454671879	0.0006113635983711006	0.0006154905508544118	0.1049396927551412	0.10270420632736918	-7.370825293910067e-06	-0.00010120671318442076	-7.445310007366153e-06	-0.00010222944158723435
5.999235447657878	0.0004504387327119471	0.0004564364495414496	0.0004951584332574924	0.00050079508851395	0.000521412724688885	0.0005267774380004167	0.0005498564459161198	0.0005548786862165571	0.000611019902885362	0.0006151454015354865	0.10490348637207597	0.10266878154064803	-7.303222099776241e-06	-0.00010088269850662412	-7.377021528081652e-06	-0.00010190212318315905
6.035383859143656	0.0004502335162268093	0.00045622810477377037	0.0004949175638980334	0.0005005513401224481	0.000521149945269725	0.0005265120032207665	0.0005495691461438322	0.000554589039339762	0.000610677244966738	0.0006148012955192985	0.10486728961952307	0.1026333661659293	-7.23617612827937e-06	-0.0001005588482248243	-7.309295922594203e-06	-0.00010157497076272726
6.071750082993084	0.0004500290034483543	0.0004560204735133713	0.0004946774859357659	0.0005003083922886323	0.0005208880105585344	0.0005262474217622633	0.000549282750368794	0.0005543003043320058	0.0006103356239388346	0.0006144582321294641	0.10483110251371754	0.1025979602191091	-7.1696830408491535e-06	-0.00010023516208775007	-7.242128808386018e-06	-0.0001012479840725028
6.108335431635222	0.0004498251941081215	0.00045581355548646716	0.0004944381990055195	0.0005000662446425647	0.0005206269201273939	0.0005259836931928554	0.000548997258090097	0.000554012480689215	0.0006099950391261178	0.000614116210690463	0.10479492507077295	0.10256256371596391	-7.103738531051042e-06	-9.991163983723295e-05	-7.175515835336141e-06	-0.00010092116285119468
6.145141225407182	0.0004496220879382262	0.0004556073504198553	0.000494199702742765	0.0004998248968149567	0.0005203666735490661	0.000525720817081181	0.0005487126688075735	0.0005537255679080658	0.0006096554898539414	0.0006137752305276644	0.1047587573066752	0.10252717667214963	-7.038338324272253e-06	-9.95882812069443e-05	-7.109452685539162e-06	-0.00010059450683032323
6.182168792601758	0.0004494196846713722	0.0004554018580409305	0.0004939619967836285	0.0004995843484371839	0.0005201072703970212	0.000525458792996589	0.0005484289820218171	0.0005534395654859991	0.000609316975448567	0.0006134352909673497	0.10472259923729088	0.10249179910319786	-6.973478177520545e-06	-9.926508592278394e-05	-7.043935072994709e-06	-0.00010026801573308208
6.2194194695153895	0.0004492179840408699	0.0004551970780777009	0.0004937250807649137	0.0004993445991413046	0.000519848710245452	0.0005251976205091623	0.0005481461972342024	0.000553154472921246	0.0006089794952371891	0.0006130963913367354	0.10468645087835876	0.10245643102452463	-6.90915387928457e-06	-9.894205370405973e-05	-6.978958743469529e-06	-9.994168927546232e-05
6.256894600496366	0.0004490169857806533	0.0004549930102588073	0.0004934889543241188	0.000499105648560081	0.0005195909926692933	0.0005249372991897316	0.0005478643139469107	0.0005528702897128477	0.0006086430485479615	0.0006127585309640011	0.104650312245502	0.1024210724514247	-6.845361249225093e-06	-9.861918426211369e-05	-6.914519474268514e-06	-9.961552716611366e-05
6.294595537993358	0.0004488166896252928	0.00045478965431353563	0.0004932536170994528	0.0004988674963269942	0.0005193341172442445	0.0005246778286099002	0.0005475833316629429	0.0005525870153606738	0.0006083076347100151	0.0006124217091783072	0.10461418335421749	0.10238572339907319	-6.78209613797897e-06	-9.82964773006273e-05	-6.850613073983158e-06	-9.928952910601141e-05
6.332523642604218	0.0004486170953100154	0.0004545870099718368	0.0004930190687298563	0.0004986301420762652	0.0005190780835467861	0.0005244192083420589	0.0005473032498861462	0.0005523046493654471	0.0006079732530534867	0.0006120859253098231	0.10457806421988376	0.10235038388252958	-6.719354426998683e-06	-9.797393251652353e-05	-6.787235382311151e-06	-9.896369478895606e-05
6.370680283125076	0.00044841820257071814	0.00045438507696434003	0.0004927853088550179	0.0004983935854428716	0.000518822891154199	0.0005241614379594088	0.0005470240681212321	0.0005520231912287611	0.0006076399029095395	0.0006117511786897485	0.10454195485775886	0.10231505391673369	-6.657132028263513e-06	-9.765154959895384e-05	-6.724382269778818e-06	-9.863802390065735e-05
6.40906683659976	0.00044822001114398535	0.0004541838550223724	0.0004925523371153932	0.0004981578260625657	0.0005185685396445861	0.0005239045170359808	0.0005467457858737981	0.0005517426404531028	0.000607307583610388	0.0006114174686503381	0.10450585528298292	0.10227973351651205	-6.595424884125144e-06	-9.732932822989482e-05	-6.662049637629237e-06	-9.831251612035796e-05
6.447684688369473	0.0004480225207671023	0.0004539833438779701	0.0004923201531522202	0.0004979228635718927	0.0005183150285968874	0.0005236484451466496	0.0005464684026503445	0.0005514629965418691	0.0006069762944893173	0.0006110847945249222	0.1044697655105761	0.10224442269657119	-6.534228967104705e-06	-9.700726808457849e-05	-6.600233417562024e-06	-9.798717112000088e-05
6.486535232122802	0.0004478257311780737	0.00045378354326389907	0.0004920887566075395	0.0004976886976082084	0.0005180623575909006	0.0005233932218671578	0.0005461919179582987	0.0005511842589993923	0.0006066460348807102	0.0006107531556479318	0.10443368555544216	0.10220912147150718	-6.47354027961955e-06	-9.668536883049306e-05	-6.538929571447104e-06	-9.766198856341057e-05
6.525619869945995	0.0004476296421156378	0.00045358445291366766	0.0004918581471242102	0.0004974553278096976	0.0005178105262073006	0.0005231388467741343	0.000545916331306032	0.0005509064273309563	0.000606316804120067	0.00061042255135492	0.10439761543236778	0.1021738298557978	-6.413354853834069e-06	-9.636363012821558e-05	-6.478134091251857e-06	-9.733696810813874e-05
6.564940012373588	0.0004474342533192809	0.0004533860725615439	0.0004916283243459279	0.0004972227538153894	0.0005175595340276562	0.000522885319445109	0.0005456416422028805	0.0005506295010428172	0.0006059886015440291	0.0006100929809825858	0.10436155515602275	0.10213854786380994	-6.353668751451526e-06	-9.604205163156465e-05	-6.4178429987696295e-06	-9.701210940464555e-05
6.604497078439295	0.0004472395645292537	0.00045318840194256873	0.0004913992879172396	0.0004969909752651762	0.0005173093806344487	0.0005226326394585341	0.0005453678501591623	0.0005503534796422218	0.0006056614264903991	0.0006097644438687931	0.10432550474096078	0.10210327550979413	-6.294478063471193e-06	-9.572063298687872e-05	-6.3580523453352425e-06	-9.668741209523102e-05
6.644292495727218	0.000447045575486589	0.000452991440792577	0.0004911710374835677	0.0004967599917998336	0.0005170600656110925	0.0005223808063938061	0.0005450949546862037	0.0005500783626374334	0.0006053352782981682	0.0006094369393526	0.1042894642016213	0.10206801280789167	-6.235778910038299e-06	-9.539937383411246e-05	-6.298758211758203e-06	-9.636287581608893e-05
6.684327700423376	0.0004468522859331111	0.00045279518884820485	0.0004909435726912164	0.0004965298030610313	0.0005168115885419473	0.0005221298198312758	0.0005448229552963489	0.0005498041495377412	0.0006050101563075299	0.0006091104667742719	0.10425343355233099	0.1020327597721297	-6.177567440184689e-06	-9.507827380582368e-05	-6.239956708088516e-06	-9.603850019694604e-05
6.724604137367524	0.00044665969561145724	0.0004525996458469124	0.0004907168931873996	0.0004963004086913563	0.0005165639490123449	0.0005218796793522715	0.000544551851502987	0.0005495308398534887	0.0006046860598599099	0.0006087850254753105	0.1042174128072978	0.10199751641642589	-6.11983983165882e-06	-9.475733252777008e-05	-6.1816439732922945e-06	-9.57142848592718e-05
6.76512326010531	0.00044646780426508685	0.00045240481152699355	0.0004904909986202473	0.000496071808334326	0.0005163171466085981	0.0005216303845391194	0.0005442816428205666	0.0005492584330960864	0.0006043629882979819	0.0006084606147984697	0.10418140198062442	0.10196228275458469	-6.062592290736676e-06	-9.443654961903414e-05	-6.123816175179764e-06	-9.539022941822128e-05
6.805886530940724	0.00044627661163830165	0.00045221068562759553	0.0004902658886388316	0.0004958440016344072	0.0005160711809180258	0.0005213819349751559	0.0005440123287646171	0.0005489869287780369	0.0006040409409656922	0.0006081372340877849	0.1041454010862945	0.10192705880030539	-6.005821052004062e-06	-9.411592469189822e-05	-6.066469510194496e-06	-9.506633348263516e-05
6.846895420988873	0.000446086117476257	0.0004520172678887294	0.0004900415628931775	0.0004956169882370313	0.0005158260515289642	0.000521134330244748	0.0005437439088517658	0.0005487163264129473	0.0006037199172082807	0.0006078148826885847	0.10410941013818283	0.10189184456717365	-5.949522378180527e-06	-9.379545735217765e-05	-6.009600203129781e-06	-9.474259665370743e-05
6.888151410229076	0.00044589632152497693	0.0004518245580512887	0.0004898180210342799	0.0004953907677886122	0.000515581758030789	0.0005208875699333133	0.0005434763825997569	0.0005484466255155527	0.0006033999163722991	0.0006074935599475206	0.10407342915005269	0.10185664006866789	-5.893692559863495e-06	-9.347514719824923e-05	-5.95320450700286e-06	-9.441901852622059e-05
6.92965598755826	0.0004457072235313712	0.0004516325558570637	0.0004895952627141238	0.0004951653399365636	0.0005153383000139322	0.000520641653627333	0.0005432097495274724	0.0005481778256017354	0.0006030809378056376	0.0006071732652125851	0.10403745813555712	0.10182144531815979	-5.8383279154007595e-06	-9.315499382235581e-05	-5.897278702859769e-06	-9.40955986886427e-05
6.971410650844719	0.0004455188232432466	0.000451441261048753	0.0004893732875856943	0.000494940704329312	0.000515095677069897	0.0005203965809143724	0.0005429440091549466	0.0005479099261885378	0.0006027629808575394	0.0006068539978331298	0.104001497108241	0.10178626032891157	-5.783424790693596e-06	-9.283499681024543e-05	-5.841819099522069e-06	-9.377233672196172e-05
7.01341690698215	0.00044533112040932344	0.00045125067336998287	0.0004891520953029988	0.0004947168606163175	0.0005148538887912768	0.0005201523513830988	0.0005426791610033873	0.0005476429267941885	0.0006024460448786262	0.000606535757159891	0.103965546081538	0.10175108511408075	-5.728979558972114e-06	-9.25151557411158e-05	-5.786822033456741e-06	-9.344923220121204e-05
7.055676271944047	0.00044514411477924933	0.0004510607925653172	0.0004889316855210787	0.0004944938084480854	0.0005146129347717711	0.000519908964623295	0.000542415204595192	0.0005473768269381127	0.0006021301292209156	0.0006062185425450068	0.10392960506877481	0.1017159196867171	-5.674988620601833e-06	-9.2195470187309e-05	-5.732283868545469e-06	-9.312628469465567e-05
7.098190270838397	0.0004449578061036133	0.00045087161838027536	0.0004887120578960286	0.0004942715474761863	0.0005143728146062041	0.0005196664202258812	0.0005421521394539676	0.0005471116261409578	0.0006018152332378438	0.0006059023533420397	0.10389367408316862	0.10168076405976707	-5.62144840291455e-06	-9.187593971490826e-05	-5.678200995896422e-06	-9.28034937638933e-05
7.1409604379627405	0.00044477219413396	0.0004506831505613452	0.0004884932120850088	0.0004940500773532696	0.0005141335278905399	0.0005194247177829279	0.0005418899651045461	0.0005468473239246062	0.0006015013562842831	0.0006055871889059959	0.10385775313782991	0.10164561824607074	-5.568355360006244e-06	-9.155656388340483e-05	-5.624569833682057e-06	-9.248085896436387e-05
7.183988316859528	0.00044458727862280574	0.00045049538885599745	0.000488275147746266	0.0004938293977330816	0.0005138950742219013	0.0005191838568876747	0.0005416286810730078	0.0005465839198121958	0.0006011884977165683	0.0006052730485933465	0.10382184224576481	0.1016104822583643	-5.515705972573143e-06	-9.1237342246267e-05	-5.57138682688238e-06	-9.215837984448416e-05
7.227275460371831	0.0004444030593236467	0.0004503083330127001	0.00048805786453913995	0.0004936095082704791	0.0005136574531985822	0.0005189438371345486	0.0005413682868866891	0.0005463214133281365	0.0006008766568925052	0.0006049599317620462	0.10378594141987282	0.10157535610927886	-5.463496747713098e-06	-9.091827435062094e-05	-5.518648447193873e-06	-9.183605594699495e-05
7.270823430699384	0.0004442195359909808	0.0004501219827809319	0.00048784136212409127	0.0004933904086214453	0.0005134206644200686	0.0005187046581191752	0.0005411087820742103	0.0005460598039981291	0.0006005658331714037	0.0006046478377715552	0.10375005067294465	0.10154023981134708	-5.411724218698337e-06	-9.059935973680655e-05	-5.4663511927467365e-06	-9.151388680767036e-05
7.31463379945495	0.0004440367083803153	0.00044993633791119686	0.000487625640162706	0.0004931720984431079	0.0005131847074870527	0.0005184663194384038	0.0005408501661654877	0.0005457990913491815	0.0006002560259140875	0.0006043367659828557	0.10371417001767244	0.10150513337699257	-5.3603849448332144e-06	-9.028059793897425e-05	-5.414491587956566e-06	-9.119187195588685e-05
7.358708147721062	0.000443854576248184	0.00044975139815503897	0.00048741069831771694	0.0004929545773937514	0.0005129495820014515	0.0005182288206903155	0.0005405924386917511	0.0005455392749096281	0.0005999472344829192	0.0006040267157584768	0.10367829946663976	0.10147003681854352	-5.30947551130416e-06	-8.996198848572334e-05	-5.36306618340119e-06	-9.08700109156918e-05
7.403048066107065	0.00044367313935215824	0.00044956716326505355	0.00048719653625301716	0.0004927378451328332	0.0005127152875664171	0.0005179921614742435	0.000540335599185561	0.0005452803542091441	0.0005996394582418162	0.000603717686462508	0.10364243903232602	0.10143495014822437	-5.258992528916866e-06	-8.964353089875587e-05	-5.312071555513623e-06	-9.054830320381901e-05
7.447655154806527	0.00044349239745086386	0.0004493836329949052	0.000486983153633675	0.0004925219013210034	0.000512481823786362	0.0005177563413907904	0.0005400796471808299	0.0005450223287787671	0.0005993326965562739	0.0006034096774606244	0.10360658872711406	0.1013998733781564	-5.2089326339661846e-06	-8.932522469383419e-05	-5.261504306496197e-06	-9.022674833128463e-05
7.49253102365499	0.0004433123503039906	0.00044920080709933633	0.0004867705501259491	0.0004923067456201114	0.000512249190266965	0.0005175213600418407	0.0005398245822128308	0.0005447651981509099	0.00059902694879338	0.0006031026881201004	0.10357074856327633	0.10136480652036714	-5.159292488066992e-06	-8.900706938101688e-05	-5.21136106409071e-06	-8.990534580280429e-05
7.537677292188054	0.00044313299767230957	0.00044901868533418527	0.00048655872539730434	0.0004920923776932296	0.0005120173866151952	0.0005172872170305816	0.0005395704038182237	0.00054450896185938	0.0005987222143218383	0.0006027967178098339	0.10353491855299068	0.10132974958677846	-5.1100687779295426e-06	-8.868906446375668e-05	-5.16163848144572e-06	-8.95840951173621e-05
7.583095589699846	0.0004429543393176823	0.00044883726745639617	0.0004863476791164244	0.0004918787972046619	0.0005117864124393226	0.000517053911961512	0.0005393171115350634	0.0005442536194393938	0.0005984184925119821	0.0006024917659003601	0.103499098708329	0.10129470258921575	-5.061258215209412e-06	-8.837120943964993e-05	-5.11233323686848e-06	-8.92629957673502e-05
7.628787555301809	0.00044277637500307984	0.0004486565532240366	0.0004861374109532297	0.0004916660038199642	0.0005115562673489374	0.0005168214444404676	0.0005390647049028243	0.0005439991704275999	0.0005981157827358016	0.0006021878317638771	0.10346328904126662	0.10125966553940838	-5.012857536347039e-06	-8.80535038005753e-05	-5.063442033683557e-06	-8.894204723898513e-05
7.674754837981857	0.00044259910449258956	0.000448476542396306	0.00048592792057889007	0.0004914539972059538	0.0005113269509549613	0.0005165898140746282	0.0005388131834624109	0.0005437456143620871	0.0005978140843669516	0.0006018849147742575	0.10342748956367664	0.10122463844898646	-4.964863502350883e-06	-8.773594703198606e-05	-5.014961600084515e-06	-8.862124901309887e-05
7.720999096663877	0.0004424225275514326	0.0004482972347335538	0.00048571920766583886	0.0004912427770307297	0.0005110984628696691	0.0005163590204725385	0.000538562546756177	0.0005434929507824071	0.0005975133967807797	0.0006015830143070726	0.10339170028733446	0.1011896213294801	-4.917272898666454e-06	-8.741853861390925e-05	-4.9668886889162045e-06	-8.830060056431999e-05
7.767522000267617	0.00044224664394597405	0.00044811862999728753	0.00048551127188778843	0.0004910323429636811	0.000510870802706696	0.0005161290632441198	0.0005383127943279404	0.0005432411792295878	0.0005972137193543369	0.0006012821297396063	0.10335592122391601	0.10115461419232832	-4.870082534987226e-06	-8.71012780205016e-05	-4.919220077539456e-06	-8.79801013616982e-05
7.814325227768903	0.00044207145344373876	0.0004479407279501907	0.0004853041129197444	0.0004908226946755071	0.0005106439700810606	0.0005158999420006873	0.0005380639257230004	0.0005429902992461514	0.0005969150514664016	0.0006009822604508769	0.1033201523849989	0.10111961704887107	-4.823289245046471e-06	-8.678416471964712e-05	-4.871952567563932e-06	-8.765975086742761e-05
7.861410468260233	0.00044189695581342195	0.0004477635283561333	0.0004850977304380204	0.0004906138318382295	0.0005104179646091745	0.0005156716563549685	0.0005378159404881541	0.0005427403103761299	0.000596617392497495	0.0006006834058216541	0.1032843937820643	0.10108462991035233	-4.776889886501899e-06	-8.646719817366477e-05	-4.8250829847917495e-06	-8.733954853847037e-05
7.908779421011744	0.0004417231508249025	0.0004475870309801844	0.0004848921241202507	0.0004904057541252052	0.0005101927859088621	0.0005154442059211121	0.0005375688381717107	0.0005424912121650804	0.000596320741829899	0.000600385565234476	0.10324864542649549	0.10104965278792334	-4.730881340745709e-06	-8.615037783932245e-05	-4.778608179006709e-06	-8.701949382641794e-05
7.956433795532517	0.0004415500382492567	0.00044741123558862694	0.00048468729364540685	0.0004901984612111439	0.0005099684335993694	0.0005152175903147072	0.0005373226183235097	0.0005422430041601042	0.0005960250988476748	0.0006000887380736694	0.10321290732958015	0.10101468569264158	-4.685260512732846e-06	-8.5833703167712e-05	-4.732525023753119e-06	-8.669958617624207e-05
8.004375311632296	0.0004413776178587696	0.0004472361419489691	0.00048448323869380844	0.0004899919527721198	0.0005097449073013851	0.0005149918091527987	0.0005370772804949341	0.0005419956859098588	0.0005957304629366809	0.0005997929237253659	0.10317717950251062	0.10097972863546929	-4.64002433078585e-06	-8.551717360355537e-05	-4.68683041622564e-06	-8.63798250274328e-05
8.052605699483543	0.0004412058894269482	0.0004470617498299576	0.00048427995894714056	0.0004897862284855878	0.0005095222066370526	0.0005147668620539003	0.0005368328242389288	0.0005417492569645763	0.00059543683348459	0.0005994981215775205	0.1031414619563838	0.10094478162727469	-4.595169746482962e-06	-8.520078858674507e-05	-4.64152127709061e-06	-8.606020981417883e-05
8.101126699683881	0.00044103485272853257	0.00044688805900158855	0.00048407745408846336	0.0004895812880303935	0.0005093003312299832	0.0005145427486380095	0.0005365892491100118	0.0005415037168760758	0.000595144209880905	0.0005992043310199258	0.1031057547022011	0.10090984467883486	-4.550693734457767e-06	-8.488454755120611e-05	-4.596594550312569e-06	-8.574073996478471e-05
8.149940063318896	0.0004408645075395115	0.0004467150692351239	0.0004838757238022314	0.000489377131086792	0.0005090792807052742	0.0005143194685266229	0.0005363465546642965	0.0005412590651977852	0.0005948525915169804	0.0005989115514442366	0.10307005775087226	0.10087491780083696	-4.5065932922291885e-06	-8.456844992510426e-05	-4.552047202946961e-06	-8.542141490140709e-05
8.199047552025359	0.0004406948536371324	0.00044654278030310107	0.00048367476777430357	0.0004891737573364596	0.0005088590546895206	0.0005140970213427534	0.0005361047404595007	0.0005410153014847516	0.0005945619777860365	0.0005986197822439813	0.10303437111320972	0.10084000100387426	-4.462865440075722e-06	-8.42524951316509e-05	-4.507876225070748e-06	-8.510223404158135e-05
8.248450938054788	0.00044052589079991223	0.00044637119197934435	0.00048347458569195583	0.0004889711664625067	0.0005086396528108293	0.0005138754067109367	0.0005358638060549649	0.0005407724252936556	0.0005942723680831761	0.0005983290228145795	0.10299869479993803	0.10080509429844717	-4.419507220837678e-06	-8.393668258833975e-05	-4.464078629535205e-06	-8.478319679684765e-05
8.298152004337403	0.0004403576188076527	0.0004462003040389803	0.0004832751772438969	0.0004887693581494921	0.000508421074698835	0.0005136546242572563	0.0005356237510116659	0.0005405304361828317	0.0005939837618054027	0.0005980392725533616	0.10296302882168654	0.10077019769497078	-4.376515699747174e-06	-8.362101170672487e-05	-4.420651451814139e-06	-8.446430257291748e-05
8.348152544546481	0.00044019003744145133	0.00044603011625844827	0.0004830765421202828	0.0004885683320834371	0.000508203319984715	0.000513434673609349	0.0005353845748922336	0.0005402893337122799	0.0005936961583516381	0.0005977505308595847	0.10292737318899073	0.10073531120376797	-4.333887964283294e-06	-8.330548189303122e-05	-4.37759174985123e-06	-8.414555076988184e-05
8.398454363163072	0.0004400231464837132	0.00044586062841551403	0.0004828786800127276	0.0004883680879518405	0.0005079863883012023	0.0005132155543964283	0.0005351462772609663	0.000540049117443683	0.0005934095571227385	0.0005974627971344508	0.10289172791229877	0.10070043483507145	-4.2916211240515145e-06	-8.299009254868206e-05	-4.334896603937731e-06	-8.382694078305775e-05
8.449059275541144	0.0004398569457181625	0.0004456918402892789	0.00048268159061431635	0.0004881686254436877	0.0005077702792825975	0.0005129972662492866	0.0005349088576838425	0.0005398097869404179	0.0005931239575215092	0.0005971760707811194	0.10285609300196812	0.10066556859902571	-4.249712310582486e-06	-8.26748430696328e-05	-4.292563116521653e-06	-8.350847200240541e-05
8.49996910797308	0.000439691434929855	0.00044552375166019445	0.0004824852736196211	0.0004879699442494672	0.0005075549925647856	0.0005127798088003203	0.000534672315728538	0.0005395713417675739	0.0005928393589527242	0.0005968903512047272	0.10282046846826273	0.10063071250568795	-4.2081586771360036e-06	-8.235973284563547e-05	-4.250588412000461e-06	-8.31901438115984e-05
8.551185697755594	0.00043952661390519126	0.0004453563623100753	0.00048228972872471274	0.0004877720440611849	0.0005073405277852515	0.000512563181683538	0.0005344366509644419	0.0005393337814919686	0.0005925557608231425	0.0005966056378124079	0.1027848543213603	0.10059586656502859	-4.166957398658508e-06	-8.20447612623898e-05	-4.2089696366586285e-06	-8.28719555898555e-05
8.602710893256043	0.00043936248243192384	0.00044518967202210606	0.00048209495562717155	0.00048757492457237244	0.0005071268845830854	0.0005123473845345752	0.0005342018629626654	0.0005390971056821554	0.0005922731625415186	0.0005963219300132994	0.10274925057134669	0.10056103078692703	-4.126105671506397e-06	-8.17299276994754e-05	-4.16770395843865e-06	-8.2553906710775e-05
8.654546553979111	0.0004391990402991757	0.00044502368058086067	0.0004819009540261053	0.0004873785854781074	0.0005069140625990098	0.000512132416990709	0.0005339679512960652	0.0005388613139084486	0.0005919915635186283	0.0005960392272185704	0.10271365722822158	0.10052620518117905	-4.085600713345412e-06	-8.14152315309763e-05	-4.126788566788386e-06	-8.223599654209879e-05
8.706694550633951	0.0004390362872974468	0.00044485838777230837	0.00048170772362215764	0.0004871830264750199	0.0005067020614753807	0.0005119182786908743	0.0005337349155392507	0.0005386264057429311	0.000591710963167278	0.000595757528841431	0.10267807430189599	0.10049138975749611	-4.045439763055228e-06	-8.110067212714622e-05	-4.086220672563923e-06	-8.191822444718333e-05
8.759156765201672	0.00043887422321862567	0.0004446937933838261	0.0004815152641175211	0.00048698824726130707	0.0005064908808562067	0.0005117049692756698	0.0005335027552685987	0.0005383923807594669	0.0005914313609023203	0.0005954768342971464	0.10264250180219311	0.1004565845255002	-4.005620080464907e-06	-8.078624885185515e-05	-4.045997507834409e-06	-8.16005897840838e-05
8.811935091003267	0.0004387128478560054	0.00044452989720421374	0.00048132357521595443	0.00048679424753675013	0.0005062805203871632	0.0005114924883873802	0.0005332714700622734	0.0005381592385337233	0.0005911527561406759	0.0005951971430030611	0.10260693973884936	0.10042178949473016	-3.966138946247082e-06	-8.047196106375498e-05	-4.0061163256877724e-06	-8.128309190473526e-05
8.865031432767935	0.00043855216100429067	0.0004443666990237027	0.0004811326566227903	0.0004866010270027231	0.0005060709797156051	0.0005112808356699859	0.0005330410595002344	0.0005379269786431802	0.0005908751483013428	0.0005949184543786075	0.10257138812151388	0.10038700467464062	-3.926993661832953e-06	-8.015780811744533e-05	-3.9665744001812775e-06	-8.096573015711761e-05
8.918447706701835	0.00043839216245960926	0.0004442041986339661	0.0004809425080449481	0.0004864085853622032	0.0005058622584905758	0.0005110700107691739	0.0005328115231642529	0.0005376956006671407	0.0005905985368054146	0.0005946407678453222	0.10253584695975322	0.10035223007460219	-3.8881815491668276e-06	-7.984378936172487e-05	-3.9273690260951954e-06	-8.06485038832988e-05
8.972185840557227	0.0004382328520195275	0.0004440423958281351	0.00048075312919095096	0.0004862169223197911	0.0005056543563628279	0.0005108600133323574	0.0005325828606379268	0.0005374651041867537	0.0005903229210760978	0.0005943640828268669	0.10250031626304403	0.10031746570389992	-3.8496999505872875e-06	-7.952990414004935e-05	-3.888497518845201e-06	-8.033141242064223e-05
9.02624777370205	0.00043807422948305576	0.0004438812904008043	0.00048056451977093143	0.00048602603758171554	0.0005054472729848307	0.0005106508430086811	0.0005323550715066918	0.0005372354887850198	0.0005900483005387231	0.0005940883987490371	0.1024647960407825	0.10028271157173764	-3.8115462287265783e-06	-7.921615179171115e-05	-3.849957214288949e-06	-8.001445510119609e-05
9.080635457189915	0.0004379162946506649	0.0004437208821480502	0.00048037667949665184	0.0004858359308558528	0.0005052410080107846	0.0005104424994490436	0.0005321281553578387	0.0005370067540468133	0.000589774674620765	0.0005938137150397855	0.10242928630227531	0.10024796768723758	-3.773717766307645e-06	-7.890253165050709e-05	-3.8117454686098506e-06	-7.969763125212359e-05
9.135350853830497	0.000437759047324294	0.00044356117086743433	0.00048018960808150817	0.00048564660185173143	0.0005050355610966347	0.0005102349823061005	0.0005319021117805235	0.0005367788995588866	0.0005895020427518544	0.0005935400311292272	0.10239378705675059	0.10021323405943938	-3.736211966011427e-06	-7.85890430452102e-05	-3.773859658168753e-06	-7.938094019577235e-05
9.190395938260405	0.0004376024873073628	0.0004434021563580212	0.00048000330524054975	0.00048545805028055264	0.0005048309319000841	0.0005100282912342864	0.0005316769403657853	0.0005365519249098918	0.0005892304043637954	0.0005932673464496644	0.10235829831335046	0.10017851069729904	-3.6990262503476187e-06	-7.827568529973628e-05	-3.7362971793113847e-06	-7.906438124871684e-05
9.245772697014415	0.0004374466144047827	0.00044324383842038716	0.00047981777069048566	0.0004852702758551975	0.0005046271200806056	0.0005098224258898229	0.0005314526407065544	0.0005363258296903914	0.0005889597588905785	0.0005929956604355975	0.10232282008113425	0.1001437976096945	-3.6621580615158952e-06	-7.796245773354638e-05	-3.6990554483067734e-06	-7.874795372374288e-05
9.301483128597186	0.00043729142842296667	0.00044308621685662834	0.0004796330041496997	0.00048508327829023903	0.0005044241252994536	0.0005096173859307306	0.0005312292123976698	0.0005361006134928691	0.0005886901057683965	0.0005927249725237375	0.10228735236907982	0.10010909480542049	-3.6256048612506517e-06	-7.764935966098063e-05	-3.6621319011425485e-06	-7.843165692811294e-05
9.357529243555355	0.00043713692916984114	0.0004429292914703779	0.00047944900533826256	0.0004848970573019579	0.0005042219472196784	0.0005094131710168456	0.0005310066550358914	0.0005358762759117492	0.0005884214444356593	0.0005924552821530274	0.10225189518608226	0.1000744022931937	-3.5893641306483995e-06	-7.73363903911195e-05	-3.625523993374888e-06	-7.811549016406572e-05
9.413913064550128	0.00043698311645485715	0.0004427730620668113	0.00047926577397794135	0.00048471161260835004	0.0005040205855061397	0.0005092097808098295	0.0005307849682199125	0.0005356528165434041	0.000588153774333009	0.0005921865887646497	0.10221644854095667	0.10003972008165081	-3.5534333700827647e-06	-7.702354922854704e-05	-3.589229200029638e-06	-7.779945272917699e-05
9.47063662643026	0.00043682999008899973	0.0004426175284526607	0.0004790833097922147	0.0004845269439291425	0.0005038200398255162	0.0005090072149731836	0.0005305641515503748	0.0005354302349861717	0.0005878870949033338	0.0005919188918020474	0.10218101244243673	0.10000504817934848	-3.5178100990466282e-06	-7.671083547339252e-05	-3.553245015430577e-06	-7.748354391626244e-05
9.527701976305488	0.00043667754988480073	0.0004424626904362248	0.0004789016125062833	0.0004843430509858047	0.00050362030984632	0.0005088054731722598	0.0005303442046298797	0.0005352085308403681	0.0005876214055917845	0.0005916521907109361	0.10214558689917441	0.0999703865947655	-3.4824918559960005e-06	-7.639824842067822e-05	-3.517568953074514e-06	-7.71677630133083e-05
9.585111173620431	0.00043652579565634663	0.00044230854782737855	0.0004787206818470793	0.0004841599335015561	0.0005034213952389081	0.0005086045550742744	0.0005301251270630012	0.0005349877037082968	0.0005873567058457847	0.000591386484939316	0.10211017191974314	0.09993573533630276	-3.4474761982173155e-06	-7.60857873605969e-05	-3.4821985454838375e-06	-7.685210930349906e-05
9.642866290228868	0.0004363747272192918	0.0004421551004375861	0.000478540517543282	0.00048397759120138436	0.0005032232956754963	0.0005084044603483197	0.0005299069184563015	0.0005347677531942685	0.0005870929951150497	0.000591121773937492	0.10207476751263742	0.09990109441228462	-3.4127607017172754e-06	-7.577345157917803e-05	-3.4471313440651366e-06	-7.653658206530078e-05
9.700969410468568	0.0004362243443908673	0.00044200234807990907	0.0004783611193253252	0.0004837960238120517	0.0005030260108301672	0.000508205188665377	0.0005296895784183402	0.0005345486789046067	0.0005868302728515985	0.0005908580571580827	0.10203937368627375	0.09986646383095593	-3.3783429610476437e-06	-7.546124035726076e-05	-3.4123649189790953e-06	-7.622118057239169e-05
9.75942263123647	0.00043607464698989243	0.00044185029056901886	0.00047818248692541336	0.00048361523106211113	0.0005028295403788891	0.0005080067396983286	0.0005294731065596894	0.0005343304804476666	0.0005865685385097681	0.0005905953340560372	0.1020039904489856	0.09983184360048435	-3.3442205891924884e-06	-7.51491529711601e-05	-3.3778968589904396e-06	-7.590590409356501e-05
9.818228062064373	0.0004359256348367842	0.00044169892772120696	0.0004780046200775284	0.0004834352126819134	0.0005026338839995208	0.0005078091131219709	0.0005292575024929457	0.0005341131574338446	0.0005863077915462279	0.0005903336040886502	0.10196861780903362	0.0997972337289639	-3.3103912174320058e-06	-7.483718869280565e-05	-3.3437247713768645e-06	-7.559075189376985e-05
9.877387825195074	0.0004357773077535689	0.00044154825935439456	0.0004778275185174445	0.000483255968403622	0.0005024390413718297	0.000507612308613022	0.0005290427658327443	0.0005338967094755927	0.000586048031419994	0.000590072866715573	0.10193325577460054	0.09976263422441294	-3.2768524952167533e-06	-7.452534678945022e-05	-3.3098462817382143e-06	-7.527572323272336e-05
9.936904055658934	0.0004356296655638912	0.0004413982852881443	0.0004776511819827379	0.0004830774979612235	0.0005022450121774978	0.000507416325850141	0.0005288288961957676	0.0005336811361874294	0.0005857892575924418	0.0005898131213988301	0.1018979043537879	0.09972804509477105	-3.2436020900123916e-06	-7.421362652380858e-05	-3.2762590338620418e-06	-7.496081736507731e-05
9.996778901350961	0.000435482708093025	0.00044124900534366936	0.0004774756102127989	0.000482899801090538	0.0005020517961001401	0.0005072211645139353	0.0005286158932007629	0.0005334664371859542	0.0005855314695273218	0.0005895543676028329	0.10186256355462465	0.09969346634790706	-3.2106376871652437e-06	-7.390202715346073e-05	-3.242960689655086e-06	-7.4646033541792e-05
10.05701452310831	0.0004353364351678842	0.00044110041934384506	0.0004773008029488421	0.0004827228775292329	0.0005018593928253123	0.0005070268242869724	0.0005284037564685514	0.0005332526120898597	0.0005852746666907714	0.0005892966047943923	0.10182723338506351	0.09965889799161284	-3.177956989835508e-06	-7.359054793273923e-05	-3.2099489289541885e-06	-7.433137100898435e-05
10.117613094788254	0.0004351908466170309	0.0004409525271132178	0.00047712675993391785	0.000482546727016831	0.0005016678020405202	0.0005068333048537933	0.0005281924856220397	0.000533039660519941	0.0005850188485513291	0.0005890398324427322	0.10179191385297875	0.09962434003360474	-3.1455577187882236e-06	-7.327918811060596e-05	-3.177221449403994e-06	-7.401682900798345e-05
10.178576803346665	0.00043504594227068846	0.0004408053284780171	0.00047695348091292413	0.00048237134929472394	0.0005014770234352384	0.0005066406059009243	0.0005279820802862357	0.0005328275820991144	0.0005847640145799494	0.0005887840500195058	0.10175660496617256	0.09958979248153153	-3.1134376122709737e-06	-7.29679469311656e-05	-3.1447759663415925e-06	-7.370240677585793e-05
10.239907848916916	0.0004349017219607496	0.00044065882326616414	0.0004767809656326179	0.00048219674410618406	0.0005012870567009171	0.0005064487271168876	0.0005277725400882595	0.0005326163764524239	0.0005845101642500151	0.0005885292569988064	0.10172130673237131	0.099555255342962	-3.0815944259644443e-06	-7.2656823635317e-05	-3.1126102126646793e-06	-7.338810354540204e-05
10.301608444889292	0.00043475818552078546	0.000440513011307282	0.0004766092138416225	0.00048202291119637115	0.0005010979015309917	0.0005062576681922126	0.0005275638646573522	0.0005324060432070554	0.0005842572970373487	0.0005882754528571804	0.10168601915922872	0.09952072862539847	-3.050025932784667e-06	-7.234581745903246e-05	-3.0807219386728285e-06	-7.307391854413647e-05
10.363680817990868	0.0004346153327860591	0.0004403678924327081	0.00047643822529044497	0.0004818498503123502	0.0005009095576208992	0.0005060674288194521	0.0005273560536248927	0.0005321965819923508	0.000584005412420231	0.0005880226370736455	0.1016507422543205	0.0994862123362667	-3.0187299227477093e-06	-7.203492763345476e-05	-3.049108912003308e-06	-7.275985099636229e-05
10.426127208365882	0.0004344731635935299	0.0004402234664754988	0.0004762679997314784	0.0004816775612030942	0.000500722024668087	0.0005058780086931833	0.0005271491066244044	0.0005319879924398134	0.0005837545098794062	0.0005877708091296953	0.10161547602515288	0.09945170648292137	-2.9877042028812056e-06	-7.172415338553562e-05	-3.0177689174419944e-06	-7.244590012110697e-05
10.488949869656532	0.00043433167778187044	0.00044007973327044703	0.0004760985369190222	0.0004815060436195041	0.0005005353023720255	0.000505689407510034	0.0005269430232915749	0.0005317802741831312	0.0005835045888981049	0.0005875199685093234	0.10158022047915871	0.0994172110726475	-2.9569465970933836e-06	-7.14134939380634e-05	-2.986699756808882e-06	-7.213206513301262e-05
10.552151069084381	0.0004341908751914708	0.0004399366926540864	0.00047592983660928645	0.0004813352973144129	0.0005003493904342179	0.0005055016249686796	0.0005267378032642605	0.0005315734268581796	0.0005832556489620495	0.0005872701146990277	0.10154497562369658	0.09938272611265969	-2.926454946073319e-06	-7.110294851025989e-05	-2.955899248885223e-06	-7.181834524322417e-05
10.615733087532126	0.00043405075566444894	0.00043979434446470163	0.00047576189856040176	0.00048116532204259765	0.0005001642885582086	0.0005053146607698638	0.0005265334461824994	0.0005313674501030337	0.000583007689559469	0.0005870212471878257	0.10150974146605612	0.09934825161009853	-2.8962271070979463e-06	-7.079251631596228e-05	-2.92536522921924e-06	-7.150473965765458e-05
10.679698219625935	0.00043391131904466323	0.00043965268854234164	0.00047559472253243576	0.0004809961175607923	0.0004999799964496028	0.0005051285146164057	0.0005263299516885276	0.0005311623435579857	0.0005827607101811139	0.0005867733654672715	0.10147451801345399	0.09931378757203924	-2.8662609539401203e-06	-7.048219656458077e-05	-2.8950955500324504e-06	-7.119124757816453e-05
10.744048773818252	0.00043377256517771997	0.0004395117247288264	0.00047542830828739926	0.00048082768362769826	0.0004997965138160705	0.0005049431862132138	0.000526127319426785	0.0005309581068655529	0.000582514710320268	0.0005865264690314633	0.10143930527303238	0.0992793340054833	-2.836554376803562e-06	-7.01719884624169e-05	-2.865088080102572e-06	-7.087786820225705e-05
10.808787072471103	0.0004336344939109831	0.0004393714528677574	0.0004752626555892564	0.00048066002000399157	0.0004996138403673583	0.0005047586752672943	0.0005259255490439311	0.0005307547396704886	0.000582269689472759	0.0005862805573770592	0.10140410325186962	0.09924489091736653	-2.8071052821485205e-06	-6.986189121119257e-05	-2.8353407046676805e-06	-7.056460072399351e-05
10.87391545193992	0.0004334971050935833	0.00043923187280452673	0.00047509776420393706	0.00048049312645233674	0.0004994319758153012	0.0005045749814877613	0.0005257246401888524	0.0005305522416197951	0.0005820256471369728	0.0005860356300032874	0.10136891195696705	0.09921045831455398	-2.777911592541718e-06	-6.955190400764755e-05	-2.80585132522021e-06	-7.0251444331898e-05
10.93943626265785	0.00043336039857643123	0.0004390929843863305	0.00047493363389934846	0.0004803270027373986	0.0004992509198738377	0.0005043921045858554	0.0005255245925126811	0.0005303506123627377	0.0005817825828138697	0.0005857916864119652	0.1013337313952615	0.09917603620384258	-2.748971246601707e-06	-6.9242026044955e-05	-2.776617859473994e-06	-6.993839821102521e-05
11.00535186922059	0.000433224374212221	0.000438954787462172	0.0004747702644453812	0.0004801616486258471	0.0004990706722590128	0.0005042100442749427	0.0005253254056687974	0.0005301498515508504	0.0005815404960069891	0.0005855487261075019	0.1012985615736173	0.09914162459196277	-2.720282198889583e-06	-6.893225651286028e-05	-2.7476382412298245e-06	-6.96254615426134e-05
11.071664650471687	0.00043308903185544314	0.0004388172818828758	0.0004746076556139221	0.00047999706388637234	0.0004988912326889925	0.0005040288002705362	0.0005251270793128459	0.0005299499588379508	0.0005812993862224673	0.0005853067485969181	0.10126340249883185	0.09910722348557541	-2.691842419698647e-06	-6.86225945957103e-05	-2.718910420191137e-06	-6.931263350273831e-05
11.138376999588447	0.00043295437136239585	0.0004386804675010976	0.0004744458071788668	0.0004798332482896957	0.0004987126008840783	0.0005038483722903016	0.0005249296131027478	0.0005297509338801543	0.0005810592529690506	0.0005850657533898588	0.10122825417763105	0.09907283289127618	-2.6636498950218836e-06	-6.831303947420209e-05	-2.6904323619397243e-06	-6.89999132642144e-05
11.205491324168262	0.000432820392591189	0.0004385443441713301	0.00047428471891612455	0.00047967020160857496	0.000498534776566711	0.0005036687600540675	0.0005247330066987085	0.0005295527763358779	0.0005808200957581023	0.0005848257399985992	0.10119311661667656	0.09903845281559295	-2.635702626423153e-06	-6.800359032525793e-05	-2.6622020477522906e-06	-6.868729999519319e-05
11.273010046315514	0.0004326870954017591	0.0004384089117499167	0.0004741243906036337	0.0004795079236178213	0.0004983577594614869	0.0005034899632838406	0.0005245372597632325	0.0005293554858658607	0.0005805819141036225	0.0005845867079380657	0.10115798982255968	0.09900408326498861	-2.6079986308910445e-06	-6.769424632140086e-05	-2.63421747450027e-06	-6.837479285977388e-05
11.340935602728974	0.000432554479655874	0.0004382741700950568	0.00047396482202136813	0.0004793464140943033	0.0004981815492951649	0.0005033119817038112	0.0005243423719611303	0.0005291590621331653	0.0005803447075222513	0.0005843486567258396	0.10112287380180404	0.09896972424585704	-2.5805359407703524e-06	-6.738500663155955e-05	-2.6064766545734995e-06	-6.806239101860012e-05
11.409270444789758	0.0004324225452171443	0.00043814011906681766	0.0004738060129513468	0.0004791856728169589	0.0004980061457966774	0.0005031348150403656	0.0005241483429595327	0.0005289635048031967	0.000580108475533288	0.0005841115858821744	0.10108776856087101	0.09893537576453373	-2.553312603600314e-06	-6.707587042022178e-05	-2.578977615711516e-06	-6.775009362776363e-05
11.478017038649782	0.0004322912919510332	0.00043800675852714345	0.0004736479631776492	0.00047902569956680965	0.0004978315486971432	0.0005029584630220977	0.0005239551724279005	0.0005287688135437091	0.0005798732176586994	0.0005838754949300073	0.10105267410614793	0.09890103782728063	-2.5263266820274403e-06	-6.676683684787854e-05	-2.5517184008947043e-06	-6.743789983892912e-05
11.547177865320764	0.000432160719724864	0.0004378740883398646	0.0004734906724864192	0.0004788664941269652	0.0004976577577298752	0.0005027829253798203	0.0005237628600380364	0.0005285749880248194	0.000579638933423135	0.0005836403833949708	0.10101759044396243	0.09886671044030104	-2.4995762536983955e-06	-6.645790507121829e-05	-2.524697068267967e-06	-6.712580880016694e-05
11.616755420763786	0.00043203082840783015	0.00043774210837070577	0.00047333414066587733	0.0004787080562826366	0.0004974847726303926	0.0005026082018465728	0.0005235714054640948	0.0005283820279190159	0.0005794056223539341	0.0005834062508054031	0.10098251758057604	0.09883239360973048	-2.473059411136399e-06	-6.614907424286331e-05	-2.4979116910245e-06	-6.681381965600863e-05
11.686752215979308	0.0004319016178710035	0.0004376108184872955	0.0004731783675063307	0.00047855038582114354	0.0004973125931364299	0.0005024342921576315	0.0005233808083825908	0.0005281899329011706	0.0005791732839811405	0.0005831730966923611	0.10094745552218078	0.09879808734164457	-2.446774261659259e-06	-6.584034351206358e-05	-2.471360357255304e-06	-6.650193154636441e-05
11.75717077709787	0.00043177308798734336	0.00043748021855917615	0.00047302335280018223	0.00047839348253192736	0.0004971412189879455	0.0005022611960505241	0.0005231910684724143	0.0005279987026485485	0.0005789419178375141	0.0005829409205896327	0.1009124042749078	0.09876379164205072	-2.420718927207202e-06	-6.553171202307306e-05	-2.4450411698646174e-06	-6.619014360724484e-05
11.82801364547121	0.0004316452386317078	0.0004373503084578132	0.00047286909634194235	0.00047823734620655963	0.0004969706499271391	0.000502088913265035	0.0005230021854148403	0.0005278083368408221	0.0005787115234585434	0.0005827097220337491	0.10087736384482263	0.09872950651689794	-2.3948915442925656e-06	-6.52231789168567e-05	-2.418952246467567e-06	-6.5878454970969e-05
11.899283377763982	0.00043151806968085867	0.00043722108805660216	0.00047271559792823537	0.0004780819766387505	0.0004968008856984517	0.0005019174435432196	0.0005228141588935359	0.0005276188351600761	0.0005784821003824536	0.0005824795005639934	0.10084233423792527	0.09869523197206835	-2.3692902639013518e-06	-6.49147433310765e-05	-2.393091719265269e-06	-6.556686476578977e-05
11.970982546046038	0.0004313915810134733	0.0004370925572308793	0.0004725628573578113	0.00047792737362435986	0.0004966319260485825	0.0005017467866294109	0.0005226269885945759	0.0005274301972908232	0.0005782536481502218	0.000582250255722415	0.10080731546015649	0.09866096801338559	-2.34391325132019e-06	-6.46064043985789e-05	-2.367457734967198e-06	-6.52553721166571e-05
12.043113737885237	0.0004312657725101518	0.0004369647158579304	0.0004724108744315548	0.0004777735369614073	0.0004964637707264972	0.0005015769422702302	0.0005224406742064478	0.0005272424229200123	0.0005780261663055853	0.0005820219870538399	0.10077230751738885	0.09862671464660962	-2.3187586860812584e-06	-6.429816124879639e-05	-2.3420484546060084e-06	-6.49439761432613e-05
12.115679556440844	0.0004311406440534289	0.0004368375638170004	0.00047225964895249693	0.00047762046645008233	0.0004962964194834379	0.000501407910214604	0.0005222552154200686	0.0005270555117370411	0.0005777996543950578	0.000581794694105884	0.10073731041543431	0.09859247187743893	-2.2938247618430226e-06	-6.399001300722018e-05	-2.3168620535266894e-06	-6.463267596255873e-05
12.188682620557461	0.0004310161955277774	0.00043671110098930015	0.0004721091807258192	0.000477468161892751	0.0004961298720729333	0.0005012396902137616	0.0005220706119287887	0.0005268694634337621	0.0005775741119679339	0.0005815683764289608	0.10070232416004361	0.09855823971151034	-2.2691096862831155e-06	-6.368195879545568e-05	-2.2918967212369468e-06	-6.43214706875922e-05
12.26212556485955	0.0004308924268196228	0.000436585327258018	0.0004719594695588707	0.00047731662309397055	0.0004959641282508088	0.0005010722820212575	0.0005218868634284078	0.0005266842777044998	0.0005773495385763067	0.0005813430335762968	0.1006673487569021	0.09852401815440054	-2.244611681023311e-06	-6.337399773218011e-05	-2.2671506612931443e-06	-6.401035942732447e-05
12.336011039846525	0.00043076933781734556	0.00043646024250832435	0.0004718105152611686	0.0004771658498604905	0.0004957991877751921	0.00050090568539297	0.0005217039696171787	0.0005264999542460523	0.000577125933775073	0.000581118665103938	0.10063238421163588	0.09848980721162764	-2.2203289814668944e-06	-6.306612893126895e-05	-2.2426220912218076e-06	-6.369934128737376e-05
12.41034171198835	0.0004306469284112968	0.00043633584662738586	0.0004716623176444162	0.00047701584200127205	0.0004956350504065323	0.0005007399000871208	0.0005215219301958266	0.0005263164927577111	0.0005769032971219506	0.0005808952705707667	0.10059743052981067	0.0984556068886493	-2.1962598367279706e-06	-6.275835150292008e-05	-2.2183092423561264e-06	-6.338841536841777e-05
12.485120263821853	0.0004305251984938015	0.00043621213950437144	0.0004715148765225062	0.00047686659932749334	0.0004954717159076	0.000500574925864281	0.0005213407448675503	0.0005261338929412647	0.0005766816281774845	0.0005806728495385099	0.10056248771692963	0.09842141719085826	-2.1724025095612096e-06	-6.245066455445869e-05	-2.194210359816439e-06	-6.30775807683448e-05
12.560349394047481	0.0004304041479591697	0.00043608912103045965	0.00047136819171153305	0.00047671812165255576	0.0004953091840435022	0.0005004107624873793	0.0005211604133380375	0.000525952154501011	0.0005764609265050607	0.0005804514015717477	0.10052755577843536	0.09838723812359453	-2.148755276194011e-06	-6.214306718843599e-05	-2.170323702367985e-06	-6.276683658133775e-05
12.63603181762671	0.0004302837767037046	0.0004359667910988498	0.00047122226302980186	0.0004765704087920971	0.0004951474545816925	0.0005002474097217134	0.0005209809353154739	0.0005257712771437681	0.0005762411916709162	0.0005802309262379294	0.10049263471970969	0.09835306969213753	-2.125316426283136e-06	-6.183555850440559e-05	-2.146647542309015e-06	-6.245618189759661e-05
12.712170265880024	0.0004301640846257105	0.00043584514960476876	0.0004710770902978353	0.00047642346056400036	0.0004949865272919765	0.0005000848673349592	0.0005208023105105516	0.0005255912605788831	0.0005760224232441493	0.0005800114231073807	0.10045772454607642	0.09831891190170704	-2.1020842627997825e-06	-6.152813759846554e-05	-2.1231801653823212e-06	-6.21456158036715e-05
12.78876748658549	0.00043004507162550066	0.000435724196445481	0.0004709326733383851	0.00047627727678840133	0.0004948264019465242	0.0004999231350971808	0.000520624538636481	0.0005254121045182426	0.0005758046207967289	0.0005797928917533161	0.10042282526280014	0.098284764757466	-2.0790571019077206e-06	-6.122080356245341e-05	-2.09991987066855e-06	-6.183513738217128e-05
12.865826244077915	0.00042992673760540814	0.0004356039315202957	0.0004707890119764405	0.0004761318572877002	0.0004946670783198798	0.0004997622127808412	0.0005204476194089992	0.0005252338086762835	0.0005755877839035098	0.0005795753317518489	0.10038793687508471	0.09825062826451791	-2.056233272863979e-06	-6.091355548420996e-05	-2.0768649704955636e-06	-6.152474571230471e-05
12.943349319348618	0.0004298090824697933	0.00043548435473057703	0.0004706461060392403	0.00047598720188656853	0.0004945085561889733	0.000499602100160809	0.0005202715525463832	0.0005250563727700014	0.0005753719121422419	0.0005793587426820034	0.1003530593880743	0.09821650242790961	-2.0336111179694062e-06	-6.060639244891142e-05	-2.0540137903304542e-06	-6.121443986939479e-05
13.0213395101458	0.00042969210612504996	0.0004353654659797515	0.0004705039553562743	0.00047584331041196126	0.0004943508353331222	0.0004994427970143722	0.0005200963377694538	0.0005248797965189635	0.0005751570050935759	0.0005791431241257254	0.10031819280685822	0.09818238725263102	-2.0111889924433364e-06	-6.029931353811191e-05	-2.031364668700613e-06	-6.090421892557263e-05
13.099799631075467	0.00042957580847961704	0.0004352472651733157	0.00047036255975930054	0.0004757001826931202	0.0004941939155340489	0.0004992843031212409	0.0005199219748015919	0.0005247040796453141	0.0005749430623410814	0.0005789284756678898	0.10028333713646624	0.0981482827436181	-1.9889652642973883e-06	-5.99923178290912e-05	-2.00891595706406e-06	-6.0594081948806e-05
13.178732513703073	0.0004294601894439837	0.0004351297522188464	0.00047022191908234836	0.0004755578185615913	0.0004940377965758859	0.0004991266182635667	0.0005197484633687422	0.0005245292218737877	0.0005747300834712502	0.0005787147968963152	0.1002484923818707	0.09811418890574326	-1.966938314279954e-06	-5.968540439593717e-05	-1.986666019737019e-06	-6.028402800364874e-05
13.258141006655675	0.00042934524893070046	0.0004350129270260078	0.00047008203316173153	0.0004754162178512259	0.0004938824782451868	0.0004989697422259406	0.0005195758031994281	0.0005243552229317179	0.0005745180680735126	0.0005785020874017729	0.10021365854798654	0.09808010574383025	-1.9451065357526005e-06	-5.937857230871313e-05	-1.9646132337946057e-06	-5.9974056151143595e-05
13.338027975724735	0.00042923098685438695	0.0004348967895065613	0.0004699429018360564	0.0004752753803981953	0.0004937279603309363	0.0004988136747954136	0.0005194039940247579	0.0005241820825490486	0.000574307015740246	0.0005782903467779981	0.1001788356396682	0.09804603326264505	-1.9234683346289194e-06	-5.907182063459582e-05	-1.942755988968911e-06	-5.966416544869735e-05
13.418396303969553	0.0004291174031317376	0.0004347813395743707	0.0004698045249462263	0.0004751353060409958	0.0004935742426245559	0.0004986584157614955	0.0005192330355784364	0.0005240098004583392	0.0005740969260667828	0.0005780795746216968	0.1001440236617221	0.0980119714668964	-1.9020221292682764e-06	-5.876514843737579e-05	-1.9210926875683383e-06	-5.935435495041386e-05
13.49924889182131	0.00042900449768153214	0.00043466657714541404	0.0004696669023354556	0.0004749959946204599	0.000493421324919915	0.0004985039649161725	0.0005190629275967717	0.0005238383763947787	0.0005738877986514228	0.0005778697705325607	0.10010922261889135	0.09797792036123937	-1.8807663503465737e-06	-5.8458554776402716e-05	-1.899621744342727e-06	-5.904462370599772e-05
13.580588657187745	0.00042889227042464497	0.0004345525021377911	0.0004695300338492792	0.0004748574459797663	0.0004932692070133436	0.0004983503220539133	0.0005188936698186892	0.0005236678100961952	0.000573679633095446	0.0005776609341132775	0.10007443251586283	0.09794387995027404	-1.8596994408081116e-06	-5.815203870805641e-05	-1.8783415864512612e-06	-5.873497076258616e-05
13.662418535558457	0.0004287807212840498	0.0004344391144717291	0.0004693939193355546	0.00047471965996444433	0.000493117888703635	0.0004981974869716762	0.0005187252619857376	0.000523498101303062	0.0005734724290031169	0.0005774530649695366	0.10003965335727513	0.09790985023854781	-1.838819855774082e-06	-5.784559928563582e-05	-1.8572506533340999e-06	-5.8425395163611005e-05
13.744741480110864	0.0004286698501848301	0.0004343264140695938	0.000469258558644477	0.0004745826364223872	0.0004929673697920589	0.000498045459468921	0.0005185577038420983	0.00052332924975851	0.0005732661859816991	0.000577246162710043	0.10000488514770553	0.09787583123055188	-1.8181260624072597e-06	-5.7539235558040636e-05	-1.836347396613064e-06	-5.81158959486322e-05
13.827560461816718	0.0004285596570541871	0.0004342144008558965	0.00046912395162858615	0.0004744463752038585	0.0004928176500823714	0.0004978942393476176	0.000518390995134596	0.0005231612552083364	0.0005730609036414644	0.000577040226946528	0.09997012789167592	0.09784182293072562	-1.7976165398777416e-06	-5.7232946571644794e-05	-1.8156302800027314e-06	-5.780647215362922e-05
13.910878469549415	0.0004284501418214468	0.00043410307475730264	0.00046899009814277404	0.00047431087616150227	0.0004926687293808183	0.0004977438264122564	0.0005182251356127091	0.0005229941174010145	0.0005728565815957023	0.000576835257293756	0.0999353815936587	0.09780782534345359	-1.7772897792315417e-06	-5.692673136889481e-05	-1.7950977792540596e-06	-5.749712281158392e-05
13.9946985101918	0.00042834130441806866	0.000433992435702639	0.0004688569980442938	0.00047417613915035046	0.0004925206074961521	0.0004975942204698526	0.0005180601250285759	0.0005228278360877022	0.0005726532194607299	0.0005766312533695383	0.09990064625806859	0.09777383847306843	-1.7571442833120947e-06	-5.6620588988615106e-05	-1.7747483820225451e-06	-5.718784695178669e-05
14.079023608744702	0.0004282331447776542	0.00043388248362290286	0.0004687246511927698	0.00047404216402783183	0.000492373284239634	0.0004974454213299622	0.0005178959631370066	0.000522662411022252	0.000572450816855903	0.0005764282147947404	0.09986592188926618	0.09773986232385011	-1.7371785666886984e-06	-5.631451846682678e-05	-1.7545805877966676e-06	-5.6878643600044576e-05
14.163856808436103	0.00042812566283595383	0.0004337732184512698	0.00046859305745020405	0.0004739089506537818	0.0004922267594250467	0.0004972974288046837	0.0005177326496954917	0.0005224978419612204	0.0005722493734036252	0.0005762261411932935	0.09983120849156167	0.09770589690002626	-1.7173911555515634e-06	-5.600851883587332e-05	-1.7345929078276326e-06	-5.656951177927805e-05
14.24920117083096	0.00042801885853087514	0.00043366464012310036	0.00046846221668098587	0.00047377649889044954	0.0004920810328687006	0.0004971502427086711	0.0005175701844642105	0.0005223341286638765	0.000572048888729357	0.0005760250321922036	0.0997965060692104	0.0976719422057722	-1.6977805876129334e-06	-5.5702589124267954e-05	-1.7147838649749815e-06	-5.626045050767525e-05
14.335059775941703	0.0004279127318024912	0.0004335567485759512	0.0004683321287519012	0.00047364480860250744	0.0004919361043894474	0.0004970038628591462	0.000517408567206041	0.000522171270892213	0.0005718493624616272	0.0005758248874215625	0.0997618146264131	0.09763799824521342	-1.6783454120459368e-06	-5.539672835754017e-05	-1.695151993697918e-06	-5.595145880107899e-05
14.421435722339384	0.00042780728259304797	0.0004334495437495798	0.0004682027935321391	0.0004735138796570602	0.0004917919738086822	0.0004968582890758986	0.0005172477976865694	0.0005220092684109528	0.0005716507942320417	0.0005756257065145562	0.09972713416732153	0.09760406502242046	-1.6590841894099928e-06	-5.5090935558541054e-05	-1.675695839954694e-06	-5.564253567240385e-05
14.50833212726552	0.0004277025108469717	0.00043334302558595305	0.0004680742108933	0.0004733837119236501	0.0004916486409503557	0.0004967135211813002	0.0005170878756740962	0.0005218481209875584	0.0005714531836752919	0.0005754274891074737	0.09969246469603353	0.09757014254141637	-1.6399954915059627e-06	-5.478520974552814e-05	-1.6564139610438823e-06	-5.5333680129651674e-05
14.595752126744532	0.0004275984165108791	0.00043323719402925794	0.0004679463807094087	0.00047325430527427135	0.0004915061056409856	0.0004965695590003172	0.0005169288009396513	0.000521687828392245	0.000571256530429169	0.0005752302348397225	0.09965780621659502	0.09753623080617145	-1.6210779013323476e-06	-5.447954993366422e-05	-1.6373049255944024e-06	-5.502489117811815e-05
14.683698875697011	0.00042749499953358296	0.0004331320490259067	0.00046781930285691724	0.0004731256595833738	0.0004913643677096616	0.0004964264023605117	0.000516770573256997	0.0005215283903979855	0.0005710608341345686	0.0005750339433538311	0.09962315873300001	0.09750232982060646	-1.6023300130440891e-06	-5.417395513618306e-05	-1.6183673134935288e-06	-5.471616782096178e-05
14.772175548053516	0.00042739225986609833	0.00043302759052454316	0.0004676929772147128	0.0004729977747278702	0.0004912234269880501	0.0004962840510920513	0.0005166131924026381	0.0005213698067805185	0.0005708660944355003	0.0005748386142954615	0.099588522249195	0.09746843958859405	-1.5837504317678212e-06	-5.38684243613502e-05	-1.5995997157121182e-06	-5.440750905620628e-05
14.861185336869132	0.00042729019746165595	0.0004329238184760569	0.00046756740366413446	0.0004728706505871521	0.0004910832833104158	0.0004961425050277265	0.0005164566581558358	0.0005212120773183629	0.0005706723109791036	0.0005746442473134219	0.09955389676907053	0.09743456011395217	-1.5653377735797523e-06	-5.356295661432253e-05	-1.581000734289864e-06	-5.4098913879058186e-05
14.95073145443871	0.00042718881227570314	0.00043282073283358363	0.00046744258208896995	0.00047274428704308894	0.0004909439365136161	0.000496001764002948	0.0005163009702986088	0.0005210552017928216	0.0005704794834156485	0.0005744508420596708	0.0995192822964702	0.0974006914004554	-1.5470906654549248e-06	-5.325755089816142e-05	-1.5625689822624383e-06	-5.379038128221214e-05
15.040817132412794	0.00042708810426591757	0.000432718333552518	0.0004673185123754733	0.00047261868398004335	0.0004908053864371177	0.0004958618278557622	0.0005161461286157484	0.0005208991799879926	0.0005702876113985522	0.0005742583981893304	0.09948467883518404	0.09736683345182451	-1.529007745099814e-06	-5.295220621130692e-05	-1.544303083528785e-06	-5.3481910254365994e-05
15.131445621914246	0.00042698807339221033	0.0004326166205905197	0.00046719519441236663	0.0004724938412848759	0.0004906676329230042	0.0004957226964268569	0.0005159921328948252	0.0005207440116907783	0.0005700966945843852	0.0005740669153606948	0.09945008638895853	0.09733298627173434	-1.5110876609527625e-06	-5.264692154988149e-05	-1.526201672795175e-06	-5.317349978083141e-05
15.222620193655578	0.00042688871961673593	0.0004325155939075208	0.0004670726280908525	0.0004723697588469544	0.0004905306758159805	0.0004955843695595731	0.0005158389829261964	0.0005205896966908922	0.0005699067326328792	0.0005738763932352394	0.09941550496148437	0.09729914986380811	-1.4933290720439002e-06	-5.2341695906149566e-05	-1.5082633954837006e-06	-5.2865148843520005e-05
15.31434413805701	0.0004267900429039006	0.0004324152534657352	0.00046695081330462075	0.00047224643655816283	0.0004903945149633885	0.0004954468470999109	0.0005156866785030172	0.0005204362347808721	0.0005697177252069425	0.0005736868314776317	0.09938093455640501	0.09726532423162527	-1.4757306479595833e-06	-5.2036528269600035e-05	-1.4904869076967121e-06	-5.255685642219232e-05
15.406620765365147	0.0004266920432203664	0.00043231559922966243	0.00046682974994985475	0.0004721238743129059	0.0004902591502152058	0.0004953101288965348	0.0005155352194212466	0.0005202836257560821	0.0005695296719726596	0.0005734982297557362	0.09934637517731577	0.09723150937871552	-1.458291068732239e-06	-5.173141762632172e-05	-1.4728708760711022e-06	-5.2248621492528846e-05
15.499453405772549	0.0004265947205350638	0.0004322166311661014	0.00046670943792524305	0.00047200207200812484	0.0004901245814240651	0.0004951742148007901	0.0005153846054796595	0.0005201318694147286	0.000569342572599311	0.0005733105877406307	0.09931182682776273	0.09719770530855801	-1.4410090247562318e-06	-5.142636295857317e-05	-1.4554139776998092e-06	-5.1940443025963456e-05
15.592845409537835	0.0004264980748191956	0.0004321183492441537	0.000466589877131985	0.0004718810295432986	0.0004899908084452546	0.0004950391046667081	0.0005152348364798532	0.0005199809655578656	0.0005691564267593756	0.000573123905106611	0.09927728951124436	0.09716391202458839	-1.4238832167640103e-06	-5.1121363246822704e-05	-1.438114900127914e-06	-5.163231999244511e-05
15.686800147106629	0.00042640210604624464	0.00043202075343523025	0.00046647106747379894	0.0004717607468204525	0.0004898578311367266	0.0004949047983510089	0.000515085912226255	0.0005198309139894012	0.0005689712341285408	0.0005729381815311985	0.09924276323120973	0.09713012953019536	-1.4069123556725849e-06	-5.081641746698673e-05	-1.4209723412129949e-06	-5.1324251358148e-05
15.781321009233178	0.0004263068141919842	0.0004319238437130643	0.0004663530088569316	0.00047164122374417176	0.0004897256493591131	0.0004947712957131182	0.0005149378325261351	0.0005196817145161118	0.0005687869943857137	0.0005727534166951554	0.09920824799106347	0.09709635782871931	-1.390095162548833e-06	-5.0511524592122825e-05	-1.4039850090370905e-06	-5.101623608545769e-05
15.87641140710273	0.00042621219923448257	0.0004318276200537135	0.0004662357011901658	0.0004715224602216042	0.0004895942629757252	0.0004946385966151706	0.0005147905971896088	0.0005195333669476451	0.0005686037072130294	0.0005725696102824887	0.09917374379415572	0.09706259692345326	-1.373430368559192e-06	-5.0206683593193024e-05	-1.387151621872005e-06	-5.070827313413684e-05
15.972074772454643	0.00042611826115411045	0.00043173208243556976	0.0004661191443848249	0.00047140445616246937	0.000489463671852564	0.0004945067009220197	0.0005146442060296503	0.0005193858710965322	0.0005684213722958583	0.0005723867619804606	0.09913925064379878	0.09702884681764735	-1.3569167148096313e-06	-4.9901893436191114e-05	-1.3704709080700206e-06	-5.040036146035376e-05
16.06831455770623	0.00042602499993355257	0.0004316372308393688	0.0004660033383547883	0.00047128721147907023	0.0004893338758583362	0.0004943756085012465	0.0005144986588621014	0.0005192392267781964	0.0005682399893228191	0.0005722048714796002	0.09910476854325267	0.0969951075145028	-1.3405529523530246e-06	-4.959715308514023e-05	-1.3539416060049173e-06	-5.009250001740406e-05
16.165134236077357	0.0004259324155578092	0.0004315430652481933	0.0004658882830164915	0.0004711707260862955	0.0004892048748644486	0.0004942453192231665	0.0005143539555056738	0.0005190934338109591	0.0005680595579857825	0.0005720239384737083	0.09907029749572994	0.09696137901717813	-1.3243378420885361e-06	-4.929246150112143e-05	-1.3375624639982465e-06	-4.9784687755558e-05
16.262537301715792	0.0004258405080142071	0.00043144958564748383	0.0004657739782889382	0.0004710549999016312	0.0004890766687450289	0.0004941158329608382	0.0005142100957819644	0.0005189484920160496	0.0005678800779798839	0.0005718439626598686	0.09903583750440044	0.09692766132878458	-1.3082701546462613e-06	-4.898781764087201e-05	-1.3213322402156821e-06	-4.947692362133882e-05
16.36052726982327	0.00042574927729240844	0.000431356792025046	0.0004656604240937083	0.00047094003284516977	0.0004889492573769278	0.000493987149590074	0.0005140670795154616	0.0005188044012176157	0.0005677015490035327	0.0005716649437384595	0.09900138857238701	0.09689395445238855	-1.2923486703828903e-06	-4.8683220459241894e-05	-1.30524970262582e-06	-4.916920655852197e-05
16.459107676782416	0.00042565872338441355	0.0004312646843710565	0.0004655476203549642	0.00047082582483961444	0.0004888226406397266	0.0004938592689894439	0.000513924906533552	0.000518661161242729	0.0005675239707584183	0.0005714868814131572	0.09896695070276622	0.09686025839101355	-1.276572179262879e-06	-4.8378668907667066e-05	-1.2893136289108403e-06	-4.886153550769101e-05
16.55828208028434	0.00042556884628457223	0.0004311732626780714	0.00046543556699945893	0.00047071237581028933	0.0004886968184157471	0.0004937321910402884	0.000513783576666529	0.0005185187719213949	0.0005673473429495208	0.0005713097753909489	0.09893252389856794	0.096826573147637	-1.2609394807825552e-06	-4.8074161934003046e-05	-1.2735228063945163e-06	-4.855390940634863e-05
16.658054059457015	0.00042547964598958955	0.00043108252694103405	0.0004653242639565448	0.00047059968568514705	0.0004885717905900607	0.0004936059156267213	0.0005136430897476046	0.0005183772330865609	0.0005671716652851201	0.0005711336253821407	0.09889810816278173	0.09679289872519391	-1.2454493839115718e-06	-4.776969848298285e-05	-1.2578760319654526e-06	-4.824632718859745e-05
16.758427214994473	0.0004253911224985339	0.00043099247715728265	0.0004652137111581823	0.0004704877543947782	0.0004884475570504958	0.000493480442635645	0.0005135034456129142	0.0005182365445741256	0.0005669969374768046	0.000570958431100367	0.09886370349834653	0.09675923512657247	-1.2301007070334921e-06	-4.746527749686924e-05	-1.2423721120011916e-06	-4.793878778537597e-05
16.859405169286727	0.0004253032758128437	0.0004309031133265561	0.00046510390853894484	0.0004703765818724155	0.000488324117687643	0.0004933557719567517	0.0005133646441015256	0.0005180967062229456	0.0005668231592394785	0.0005707841922625973	0.09882930990815973	0.09672558235462039	-1.2148922778646917e-06	-4.7160897914899635e-05	-1.2270098623300488e-06	-4.7631290125360604e-05
16.960991566550526	0.0004252161059363333	0.000430814435451002	0.00046499485603602607	0.0004702661680539431	0.0004882014723948657	0.000493231903482534	0.0005132266850554464	0.0005179577178748438	0.0005666503302913709	0.0005706109085891463	0.09879492739507673	0.09669194041214221	-1.1998229333611173e-06	-4.685655867263383e-05	-1.211788108104045e-06	-4.73238331332726e-05
17.063190072960847	0.0004251296128752042	0.000430726443535186	0.0004648865535892544	0.0004701565128779086	0.00048807962106830853	0.0004931088371082949	0.0005130895683196357	0.0005178195793746205	0.0005664784503540468	0.000570438579803684	0.09876055596190347	0.09665830930189621	-1.1848915196666782e-06	-4.6552258702523e-05	-1.196705683760308e-06	-4.701641573071069e-05
17.166004376783235	0.00042504379663804926	0.0004306391375860971	0.00046477900114109223	0.00047004761628552453	0.00048795856360690554	0.0004929865727321541	0.0005129532937420093	0.000517682290570059	0.000566307519152414	0.0005702672056332428	0.09872619561140798	0.09662468902660154	-1.170096892061205e-06	-4.6247996934728475e-05	-1.1817614329620932e-06	-4.6709036836803386e-05
17.26943818850684	0.0004249586572358594	0.0004305525176131545	0.00046467219863664827	0.0004699394782206791	0.00048783829991238376	0.0004928651102550542	0.0005128178611734467	0.000517545851311933	0.00056613753641473	0.0005700967858082247	0.0986918463463108	0.09659107958893236	-1.1554379148594023e-06	-4.594377229584501e-05	-1.166954208487326e-06	-4.640169536687666e-05
17.37349524097843	0.0004248741946820348	0.00043046658362821814	0.0004645661460236864	0.0004698320986299457	0.00048771882988927833	0.0004927444495807752	0.0005126832704678054	0.0005174102614540197	0.0005659685018726152	0.0005699273200624156	0.09865750816929196	0.09655748099152275	-1.1409134613440605e-06	-4.563958370894239e-05	-1.1522828721982452e-06	-4.6094390233453186e-05
17.478179289537028	0.00042479040899238757	0.0004303813356455924	0.00046446084325262895	0.0004697254774625881	0.0004876001534449355	0.0004926245906159339	0.0005125495214819212	0.0005172755208531035	0.0005658004152610573	0.0005697588081329879	0.09862318108298722	0.0965238932369637	-1.1265224137404703e-06	-4.5335430095314044e-05	-1.1377462949793866e-06	-4.578712034691845e-05
17.583494112149474	0.00042470730018515107	0.00043029677368203526	0.00046435629027656697	0.0004696196146705674	0.00048748227048951915	0.0004925055332699958	0.0005124166140756208	0.0005171416293689835	0.0005656332763184211	0.0005695912497605113	0.09858886508999122	0.09649031632780489	-1.1122636630889193e-06	-4.503131037217334e-05	-1.1233433566083459e-06	-4.5479884613119914e-05
17.689443509546752	0.000424624868280988	0.0004302128977567654	0.0004642524870512696	0.0004695145102085534	0.0004873651809360255	0.0004923872774552872	0.0005122845481117302	0.0005170085868644862	0.0005654670847864581	0.0005694246446889623	0.09855456019285368	0.09645675026655338	-1.0981361092139014e-06	-4.472722345398583e-05	-1.109072945746671e-06	-4.517268193546253e-05
17.79603130536116	0.0004245431133029957	0.0004301297078914693	0.00046414943353518775	0.00046941016403392904	0.0004872488847002827	0.0004922698230869955	0.0005121533234560806	0.0005168763932054714	0.0005653018404103133	0.0005692589926657326	0.0985202663940854	0.09642319505567987	-1.0841386606616661e-06	-4.4423168252816225e-05	-1.094933959859632e-06	-4.486551121471449e-05
17.90326134626431	0.00042446203527671494	0.0004300472041103089	0.00046404712968946445	0.0004693065761067996	0.00048713338170096386	0.0004921531700831827	0.0005120229399775178	0.0005167450482608377	0.0005651375429385353	0.0005690942934416358	0.09848598369615373	0.09638965069760731	-1.0702702346030747e-06	-4.411914367689895e-05	-1.0809253051329536e-06	-4.45583713481329e-05
18.011137502105942	0.0004243816342301352	0.00042996538643992724	0.0004639455754779409	0.0004692037463899992	0.00048701867185959387	0.0004920373183647904	0.0005118933975479094	0.0005166145519025341	0.000564974192123083	0.0005689305467709172	0.09845171210148541	0.0963561171947228	-1.0565297567850275e-06	-4.381514863165126e-05	-1.0670458964225082e-06	-4.4251261230351946e-05
18.119663666053608	0.0004243019101937042	0.0004298842549094588	0.00046384477086716626	0.000469101674849101	0.0004869047551005573	0.0004919222678556484	0.0005117646960421547	0.0005164849040055674	0.0005648117877193357	0.0005687677524112637	0.09841745161246555	0.09632259454937049	-1.0429161614771212e-06	-4.3511182019700945e-05	-1.0532946571684479e-06	-4.3944179752272716e-05
18.228843754733095	0.00042422286320033454	0.00042980380955053477	0.00046374471582640416	0.00046900036145242226	0.00048679163135110517	0.0004918080184824853	0.0005116368353381913	0.0005163561044480119	0.0005646503294861022	0.0005686059101238114	0.09838320223143748	0.09628908276385925	-1.0294283913892498e-06	-4.320724274071985e-05	-1.0396705193531364e-06	-4.3637125802339916e-05
18.338681708369887	0.0004241444932854081	0.0004297240503972897	0.0004636454103276376	0.0004688998061710333	0.0004866793005413637	0.0004916945701749312	0.0005115098153170014	0.0005162281531110115	0.0005644898171856252	0.0005684450196731518	0.09834896396070515	0.0962555818404504	-1.0160653976156592e-06	-4.290332969145161e-05	-1.026172423432628e-06	-4.3330098266347594e-05
18.44918149093129	0.0004240668004867864	0.00042964497748636894	0.00046354685434558024	0.0004688000089787631	0.00048656776260434044	0.0004915819228655287	0.0005113836358626224	0.0005161010498787937	0.0005643302505835929	0.000568285080827342	0.0983147368025312	0.09622209178137278	-1.002826139562523e-06	-4.2599441765309165e-05	-1.0127993182481969e-06	-4.302309602623178e-05
18.56034709026951	0.0004239897848448176	0.00042956659085693774	0.000463449047857683	0.0004687009698522101	0.0004864570174759359	0.0004914700764897418	0.0005112582968621566	0.0005159747946386757	0.0005641716294491493	0.0005681260933579145	0.09828052075914118	0.09618861258881206	-9.897095848945998e-07	-4.2295577853096455e-05	-9.995501609838357e-07	-4.271611796127783e-05
18.672182518265565	0.00042391344640234065	0.0004294888905506875	0.00046335199084414	0.00046860268877074854	0.00048634706509494526	0.0004913590309859609	0.0005111337982057718	0.0005158493872810732	0.0005640139535548962	0.0005679680570398845	0.09824631583271451	0.09615514426491649	-9.767147094753847e-07	-4.199173684299451e-05	-9.864239171085767e-07	-4.240916294825925e-05
18.784691810974078	0.00042383778520469455	0.00042941187661183936	0.0004632556832878966	0.0004685051657165326	0.0004862379054030706	0.000491248786295511	0.0005110101397867157	0.0005157248276995043	0.0005638572226769059	0.0005678109716517543	0.09821212202539556	0.09612168681179531	-9.638404972673632e-07	-4.1687917618868364e-05	-9.734195602884542e-07	-4.210222986023027e-05
18.897879028768923	0.00042376280129972763	0.0004293355490871597	0.00046316012517465976	0.000468408400674512	0.00048612953834493105	0.000491139342362663	0.0005108873215013257	0.0005156011157906057	0.0005637014365947326	0.0005676548369755314	0.09817793933929049	0.0960882402315188	-9.5108594033071e-07	-4.138411906313977e-05	-9.605360723431364e-07	-4.179531756777488e-05
19.01174825648978	0.00042368849473779866	0.0004292599080259565	0.0004630653164928999	0.0004683123936324293	0.0004860219638680602	0.0004910306991346351	0.0005107653432490266	0.00051547825145413	0.0005635465950914104	0.0005674996527967245	0.09814376777646155	0.09605480452611846	-9.384500387300473e-07	-4.108034005520511e-05	-9.477724431821745e-07	-4.148842493849336e-05
19.126303603589555	0.00042361486557178943	0.00042918495348009603	0.0004629712572338631	0.00046821714458083596	0.00048591518192292444	0.000490922856561607	0.0005106442049323489	0.0005153562345929627	0.0005633926979534724	0.0005673454189043616	0.09810960733893591	0.09602137969758828	-9.259318004407706e-07	-4.077657947014479e-05	-9.351276707269401e-07	-4.1181550836516534e-05
19.241549204282624	0.0004235419138571104	0.0004291106855040054	0.000462877947391578	0.0004681226535130967	0.0004858091924629271	0.0004908158145967239	0.0005105239064569334	0.0005152350651131271	0.0005632397449709543	0.0005671921350909949	0.098075458028702	0.0959879657478846	-9.135302413477465e-07	-4.047283618134612e-05	-9.226007608698593e-07	-4.087469412360212e-05
19.357489217694134	0.00042346963965170595	0.00042903710415467973	0.0004627853869628608	0.000468028920425395	0.0004857039954444134	0.0004907095731961048	0.0005104044477315355	0.00051511474292379	0.0005630877359374005	0.0005670398011527068	0.09804131984770657	0.09595456267892659	-9.012443851572766e-07	-4.016910905919879e-05	-9.101907274102275e-07	-4.056785365857962e-05
19.474127828010037	0.00042339804301606224	0.0004289642094916893	0.00046269357594732355	0.0004679359453167427	0.00048559959082668084	0.0004906041323188495	0.0005102858286680367	0.0005149952679372711	0.0005629366706498744	0.0005668884168891201	0.09800719279786152	0.0959211704925958	-8.890732633281412e-07	-3.986539697080349e-05	-8.978965919731116e-07	-4.026102829679523e-05
19.59146924462811	0.0004233271240132158	0.00042889200157718874	0.00046260251434738386	0.0004678437281889891	0.0004854959785719861	0.0004904994919270498	0.000510168049181453	0.0005148766400690529	0.0005627865489089692	0.0005667379821034086	0.0979730768810405	0.09588778919073551	-8.770159150251963e-07	-3.956169878048532e-05	-8.857173839716195e-07	-3.9954216890930594e-05
19.709517702309874	0.0004232568827087586	0.0004288204804759221	0.0004625122021682682	0.0004677522690468245	0.0004853931586455525	0.0004903956519857922	0.0005100511091899387	0.0005147588592377856	0.0005626373705188098	0.0005665884966023007	0.09793897209907895	0.09585441877515447	-8.650713870525864e-07	-3.925801334950241e-05	-8.73652140540547e-07	-3.96474182908918e-05
19.828277461333414	0.00042318731917084644	0.00042874964625523013	0.0004624226394180243	0.00046766156789779115	0.0004852911310155789	0.0004902926124631697	0.0005099350086147981	0.000514641925365296	0.0005624891352870679	0.0005664399601960908	0.09790487845377197	0.09582105924762226	-8.532387338077742e-07	-3.8954339536573235e-05	-8.616999064786982e-07	-3.934063134354571e-05
19.94775280764713	0.0004231184334702039	0.00042867949898505787	0.00046233382610752266	0.0004675716247522879	0.0004851898956532436	0.0004901903733302857	0.0005098197473804908	0.0005145258383765954	0.0005623418430249629	0.000566292372698645	0.09787079594688324	0.09578771060987404	-8.41517017209116e-07	-3.86506761973493e-05	-8.498597341816648e-07	-3.903385489273381e-05
20.067948053024427	0.00042305022568013523	0.00042861003873796277	0.0004622457622504705	0.0004674824396235818	0.00048508945253271667	0.0004900889345612661	0.0005097053254146428	0.0005144105981998891	0.000562195493547278	0.0005661457339274145	0.09783672458013583	0.09575437286360688	-8.299053066420856e-07	-3.834702218430408e-05	-8.381306835941217e-07	-3.872708777948042e-05
20.188867535219305	0.0004229826958765268	0.00042854126558911917	0.0004621584478634129	0.0004673940125278092	0.0004849898016311642	0.0004899882961332618	0.0005095917426480481	0.0005142962047665799	0.0005620500866723602	0.0005660000437034352	0.09780266435521523	0.09572104601048423	-8.184026789120023e-07	-3.804337634766286e-05	-8.265118221469428e-07	-3.8420328841937135e-05
20.31051561812294	0.0004229158441378566	0.000428473179616327	0.0004620718829657433	0.00046730634348398937	0.00048489094292875583	0.0004898884580264612	0.0005094789990146829	0.0005141826580112807	0.0005619056222221335	0.0005658553018513434	0.0977686152737751	0.0956877300521323	-8.070082181668367e-07	-3.773973753405657e-05	-8.150022246986542e-07	-3.8113576915244085e-05
20.432896691921076	0.0004228496705452014	0.00042840578090001916	0.0004619860675797123	0.00046721943251402725	0.00048479287640867583	0.0004897894202240934	0.0005093670944517095	0.0005140699578718187	0.0005617621000221058	0.0005657115081993801	0.09773457733742662	0.09565442499014351	-7.957210158651175e-07	-3.743610458782631e-05	-8.036009734851274e-07	-3.780683083182135e-05
20.55601517325261	0.00042278417518224116	0.000428339069523267	0.0004619010017304291	0.0004671332796427235	0.0004846956020571241	0.0004896911827124393	0.0005092560288994831	0.0005139581042892442	0.0005616195199013743	0.0005655686625793984	0.09770055054774968	0.09562113082607342	-7.845401706965682e-07	-3.7132476350024146e-05	-7.923071580441185e-07	-3.750008942066119e-05
20.679875505368887	0.0004227193581352716	0.0004282730455717911	0.000461816685445878	0.0004670478848977838	0.0004845991198633322	0.0004895937454808382	0.0005091458023015665	0.0005138470972078408	0.00056147788169264	0.0005654267648268776	0.09766653490628777	0.09558784756144048	-7.734647885391729e-07	-3.682885165882943e-05	-7.811198751827425e-07	-3.719335150824399e-05
20.804482158294064	0.0004226552194932037	0.00042820770913396233	0.00046173311875691644	0.00046696324830981974	0.00048450342981956254	0.0004894971085216943	0.0005090364146047271	0.0005137369365751293	0.0005613371852322076	0.0005652858147809216	0.09763253041454677	0.0955545751977339	-7.62493982417109e-07	-3.6525229350312105e-05	-7.700382289239135e-07	-3.6886615918746424e-05
20.92983962898646	0.00042259175934757597	0.0004281430603008138	0.0004616503016972881	0.00046687936991236237	0.00048440853192111997	0.0004894012718304826	0.0005089278657589523	0.0005136276223418774	0.0005611974303599982	0.0005651458122842748	0.09759853707399767	0.09552131373640468	-7.516268724107582e-07	-3.6221608256711835e-05	-7.590613304146211e-07	-3.657988147236224e-05
21.055952441500814	0.0004225289777925601	0.00042807909916604576	0.0004615682343036277	0.0004667962497418665	0.00048431442616636013	0.0004893062354057634	0.0005088201557174551	0.0005135191544621066	0.0005610586169195564	0.0005650067571833268	0.09756455488607838	0.09548806317886892	-7.408625856270001e-07	-3.5917987207589874e-05	-7.48188297901211e-07	-3.627314698662065e-05
21.18282514715158	0.00042246687492496785	0.00042801582582603463	0.0004614869166154703	0.0004667138878377204	0.0004842211125566952	0.0004892119992491816	0.0005087132844366826	0.0005134115328931031	0.0005609207447580594	0.000564868649328122	0.09753058385219161	0.0954548235265119	-7.302002561491213e-07	-3.56143650302454e-05	-7.374182566862331e-07	-3.5966411277135735e-05
21.31046232467717	0.00042240545084425537	0.00042795324037983503	0.0004614063486752542	0.00046663228424224826	0.0004841285910966002	0.0004891185633654778	0.0005086072518763178	0.000513304757595418	0.0005607838137263198	0.000564731488572363	0.09749662397370247	0.09542159478068146	-7.196390249665594e-07	-3.5310740548452624e-05	-7.26750339033683e-07	-3.565967315535823e-05
21.438868580405217	0.00042234470565253674	0.0004278913429291951	0.00046132653052833596	0.0004665514390007261	0.00048403686179362466	0.0004890259277624988	0.0005085020579992991	0.0005131988285328856	0.0005606478236788025	0.0005645952747734272	0.09746267525194613	0.0953883769426932	-7.091780399319687e-07	-3.500711258347389e-05	-7.161836841499195e-07	-3.535293143058782e-05
21.568048548418737	0.0004222846394545823	0.000427830133578554	0.00046124746222298864	0.0004664713521613781	0.0004839459246583942	0.0004889340924511981	0.000508397702771814	0.00051309374567262	0.0005605127744736226	0.0005644600077923653	0.09742873768821916	0.09535517001383034	-6.988164557052753e-07	-3.470347995361556e-05	-7.057174381147092e-07	-3.5046184909015565e-05
21.69800689072348	0.00042222525235783355	0.0004277696124350574	0.0004611691438104167	0.0004663920237753955	0.0004838557797046245	0.0004888430574456517	0.0005082941861633183	0.0005129895089850324	0.0005603786659725615	0.0005643256874939169	0.09739481128378726	0.09532197399534009	-6.885534337053214e-07	-3.4399841474463955e-05	-6.953507538348235e-07	-3.4739432394084724e-05
21.828748297416116	0.00042216654447240376	0.00042770977960855785	0.00046109157534475763	0.00046631345389693316	0.0004837664269491213	0.000488752822763057	0.0005081915081465351	0.0005128861184438319	0.0005602454980410688	0.0005641923137465121	0.09736089603987977	0.09528878888844146	-6.783881420586915e-07	-3.409619595903801e-05	-6.85082790994598e-07	-3.4432672686712795e-05
21.960277486853503	0.0004221085159110886	0.0004276506352116251	0.00046101475688309124	0.00046623564258312415	0.00048367786641179405	0.0004886633884237467	0.0005080896686974681	0.000512783574026035	0.0005601132705482728	0.0005640598864222839	0.09732699195769738	0.09525561469431507	-6.683197555251187e-07	-3.37925422165819e-05	-6.749127159778705e-07	-3.4125904583889866e-05
22.092599205822967	0.0004220511667893729	0.0004275921793595546	0.00046093868848544984	0.00046615858989408604	0.00048359009811566186	0.0004885747544511952	0.0005079886677954077	0.0005126818757119769	0.0005599819833669901	0.0005639284053970755	0.09729309903840257	0.09522245141411237	-6.583474554790539e-07	-3.34888790541471e-05	-6.648397018512841e-07	-3.381912688052435e-05
22.225718229713628	0.00042199449722543576	0.0004275344121703707	0.00046086337021482136	0.00046608229589292565	0.00048350312208685883	0.0004884869208720235	0.0005078885054229366	0.0005125810234853139	0.0005598516363737304	0.0005637978705504461	0.09725921728312534	0.09518929904895079	-6.484704298485161e-07	-3.31852052761622e-05	-6.548629282985847e-07	-3.351233836879075e-05
22.359639362688714	0.00042193850734015867	0.0004274773337648359	0.00046078880213715727	0.0004660067606457474	0.00048341693835464254	0.0004883998877160086	0.0005077891815659395	0.0005124810173330336	0.0005597222294487043	0.0005636682817656803	0.09722534669296587	0.09515615759991693	-6.386878730530766e-07	-3.288151968394715e-05	-6.449815815633749e-07	-3.320553783761615e-05
22.494367437858962	0.0004218831972571315	0.00042742094426645666	0.000460714984321381	0.0004659319842216604	0.00048333154695140185	0.0004883136550160907	0.0005076906962136081	0.000512381857245462	0.0005595937624758334	0.0005635396389297953	0.09719148726898733	0.09512302706806558	-6.289989859576718e-07	-3.25778210756994e-05	-6.351948544044451e-07	-3.2898724073221475e-05
22.629907317457054	0.0004218285671026611	0.0004273652438014926	0.0004606419168393956	0.00046585796669278915	0.0004832469479126654	0.00048822822280838025	0.0005075930493584534	0.000512283543216273	0.0005594662353427566	0.0005634119419335508	0.09715763901222405	0.0950899074544179	-6.194029758394264e-07	-3.227410824746535e-05	-6.255019460469843e-07	-3.2591895859024334e-05
22.766263893012997	0.0004217746170057765	0.0004273102324989602	0.0004605695997660885	0.0004657847081342743	0.000483163141277104	0.0004881435911321656	0.0005074962409963077	0.0005121860752424913	0.0005593396479408375	0.0005632851906714525	0.09712380192367746	0.09505679875996506	-6.098990563137112e-07	-3.1970379991919096e-05	-6.15902062125551e-07	-3.2285051975319834e-05
22.903442085530802	0.0004217213470982368	0.00042725591049064325	0.00046049803317934176	0.0004657122086242864	0.0004830801270865464	0.0004880597600299216	0.0005074002711263365	0.0005120894533245054	0.0005592140001651738	0.0005631593850417652	0.09708997600431611	0.0950237009856657	-6.004864472944609e-07	-3.1666635098820395e-05	-6.063944146433072e-07	-3.1978191199877326e-05
23.041446845665973	0.0004216687575145376	0.0004272022779110971	0.00046042721716003763	0.00046564046824402875	0.00048299790538597825	0.00048797672954731415	0.0005073051397510429	0.0005119936774660728	0.0005590892919146037	0.0005630345249465173	0.09705616125507557	0.09499061413245044	-5.911643749601306e-07	-3.1362872355680804e-05	-5.969782219154233e-07	-3.1671312307302024e-05
23.180283153904217	0.0004216168483919177	0.00042714933489765663	0.00046035715179206486	0.00046556948707774715	0.000482916476223555	0.00048789449973321217	0.0005072108468762765	0.0005118987476743256	0.0005589655230917133	0.0005629106102915084	0.09702235767686208	0.0949575382012134	-5.819320716845232e-07	-3.105909054680611e-05	-5.876527085259264e-07	-3.1364414069548485e-05
23.31995602074116	0.0004215656198703665	0.00042709708159044353	0.0004602878371623278	0.00046549926521273586	0.0004828358396506059	0.0004878130706396896	0.0005071173925112411	0.0005118046639597816	0.0005588426936028459	0.0005627876409863191	0.0969885652705495	0.09492447319282273	-5.727887759955901e-07	-3.075528845364328e-05	-5.78417105281297e-07	-3.105749525590673e-05
23.460470486863187	0.00042151507209263174	0.0004270455181323743	0.00046021927336075286	0.0004654298027393466	0.00048275599572164475	0.00048773244232203696	0.0005070247766685031	0.0005117114263363514	0.0005587208033581097	0.000562665616944319	0.09695478403698186	0.09489141910811467	-5.637337325359662e-07	-3.0451464855085764e-05	-5.692706491484522e-07	-3.0750554632336113e-05
23.60183162332936	0.0004214652052042234	0.00042699464466916303	0.00046015146048029566	0.0004653610997509921	0.00048267694449437244	0.0004876526148387676	0.0005069329993639951	0.000511619034821342	0.0005585998522713822	0.0005625445380826704	0.09692101397696827	0.09485837594789517	-5.54766192001387e-07	-3.0147618526835118e-05	-5.60212583221786e-07	-3.0443590962228595e-05
23.744044531754422	0.00042141601935342455	0.00042694446134933456	0.0004600843986169481	0.00046529315634415906	0.0004825986860296912	0.0004875735882516246	0.000506842060617029	0.0005115274894354701	0.0005584798402603236	0.000562424404322343	0.09688725509129188	0.09482534371293855	-5.458854111064278e-07	-2.9843748242067147e-05	-5.512421566787173e-07	-3.0136603006547524e-05
23.887114344492932	0.00042136751469129427	0.00042689496832422504	0.0004600180878697445	0.0004652259726184089	0.0004825212203917034	0.00048749536262558647	0.0005067519604502981	0.0005114367902028642	0.000558360767246378	0.0005623052155881128	0.09685350738070293	0.09479232240399131	-5.370906525367994e-07	-2.953985277127924e-05	-5.423586247050964e-07	-2.982958952231496e-05
24.031046224824397	0.00042131969137167895	0.00042684616574799523	0.0004599525283407729	0.00046515954867639217	0.0004824445476477268	0.0004874179380288821	0.0005066626988898887	0.0005113469371510777	0.0005582426331547883	0.0005621869718085803	0.09681977084591875	0.09475931202176792	-5.283811848851624e-07	-2.9235930881540972e-05	-5.33561248478075e-07	-2.9522549264429654e-05
24.175845367139747	0.00042127254955121474	0.00042679805377763197	0.00045988772013517607	0.0004650938846238485	0.00048236866786829734	0.00048734131453298713	0.0005065742759652858	0.0005112579303110916	0.0005581254379145971	0.0005620696729161694	0.09678604548763244	0.09472631256695634	-5.197562826350817e-07	-2.8931981337756985e-05	-5.248492951231715e-07	-2.9215480985486653e-05
24.32151699712871	0.00042122608938933694	0.00042675063257295804	0.00045982366336116325	0.00046502898056961897	0.00048229358112717737	0.0004872654922126392	0.0005064866917093793	0.0005111697697173242	0.0005580091814586579	0.0005619533188471384	0.09675233130650226	0.09469332404021275	-5.112152260868669e-07	-2.8628002901445737e-05	-5.16222037634257e-07	-2.890838343418134e-05
24.468066371968433	0.0004211803110482883	0.00042670390229664025	0.0004597603581300183	0.00046496483662565336	0.0004822192875013651	0.00048719047114584334	0.0005063999461584766	0.0005110824554076406	0.0005578938637236455	0.0005618379095415914	0.09671862830315817	0.0946603464421652	-5.027573013335028e-07	-2.8323994331697078e-05	-5.076787548555575e-07	-2.860125535682212e-05
24.61549878051318	0.00042113521469312114	0.0004266578631141922	0.00045969780455610133	0.00046490145290701277	0.000482145787071098	0.00048711625141387887	0.0005063140393523016	0.0005109959874233548	0.0005577794846500559	0.0005617234449434788	0.09668493647819876	0.09462737977341207	-4.943818002122943e-07	-2.8019954385088974e-05	-4.992187314278775e-07	-2.8294095496678162e-05
24.763819543485244	0.0004210908004917097	0.0004266125151939864	0.0004596360027568603	0.00046483882953188353	0.0004820730799198625	0.0004870428331013084	0.0005062289713340106	0.0005109103658092438	0.000557666044182222	0.000561609925000612	0.096651255832198	0.09459442403452245	-4.860880202476204e-07	-2.7715881814882604e-05	-4.908412577541224e-07	-2.7986902594770435e-05
24.91303401366693	0.00042104706861475236	0.00042656785870725584	0.0004595749528528374	0.000464776966621577	0.0004820011661344015	0.0004869702162959806	0.0005061447421501941	0.0005108255906135492	0.0005575535422683152	0.0005614973496646652	0.09661758636569592	0.09456147922603915	-4.778752646099511e-07	-2.7411775371258273e-05	-4.825456299348968e-07	-2.7679675388678215e-05
25.063147576093755	0.0004210040192357834	0.00042652389382810744	0.0004595146549676774	0.00046471586430054524	0.0004819300458047229	0.0004868984010890454	0.0005060613518508884	0.00051074166188799	0.0005574419788603592	0.0005613857188911895	0.09658392807920439	0.09452854534847298	-4.6974284208635766e-07	-2.7107633802189723e-05	-4.7433114973597854e-07	-2.7372412613191344e-05
25.214165648248784	0.0004209616525311745	0.0004264806207335222	0.0004594551092281303	0.0004646555226963795	0.00048185971902410264	0.00048682738757495337	0.0005059788004895783	0.000510658579687766	0.0005573313539142312	0.000561275032639614	0.09655028097320767	0.09449562240231132	-4.6169006702760293e-07	-2.6803455852736358e-05	-4.661971245523231e-07	-2.706511300071268e-05
25.366093680258146	0.00042091996868014647	0.00042643803960336736	0.0004593963157640645	0.0004645959419398257	0.000481790185889097	0.0004867571758514685	0.0005058970881232101	0.0005105763440715678	0.0005572216673896747	0.0005611652908732587	0.09651664504816114	0.09446271038800823	-4.53716259298919e-07	-2.649924026487671e-05	-4.581428673421442e-07	-2.6757775280120133e-05
25.518937155087716	0.0004208789678647729	0.00042639615062040076	0.00045933827470846946	0.0004645371221647852	0.00048172144649954616	0.0004866877660196742	0.0005058162148121944	0.0005104949551015837	0.0005571129192503035	0.0005610564935593402	0.09648302030449188	0.09442980930599486	-4.458207442435778e-07	-2.6194985777716617e-05	-4.5016769660284443e-07	-2.645039817772421e-05
25.672701588741027	0.00042083865026999	0.0004263549539702803	0.00045928098619746685	0.00046447906350832735	0.0004816535009585857	0.00048661915818398065	0.0005057361806204173	0.0005104144128435075	0.0005570051094636136	0.0005609486406689802	0.09644940674259693	0.0943969191566702	-4.3800285264971456e-07	-2.5890691128238608e-05	-4.4227093632699666e-07	-2.6142980417406814e-05
25.827392530458226	0.0004207990160835984	0.00042631444984156527	0.00045922445037031216	0.00046442176611069075	0.00048158634937264626	0.0004865513524521298	0.000505656985615243	0.0005103347173665429	0.0005568982380009849	0.00056084173217721	0.0964158043628472	0.09436403994040765	-4.302619206865768e-07	-2.5586355049830867e-05	-4.3445191595030234e-07	-2.583552071980244e-05
25.983015562916506	0.00042076006549627784	0.00042627463842573234	0.00045916866736940863	0.0004643652301152977	0.0004815199918514726	0.00048648434893520785	0.0005055786298675283	0.0005102558687434189	0.0005567923048376952	0.0005607357680629849	0.09638221316558553	0.09433117165755553	-4.225972898715645e-07	-2.5281976272883977e-05	-4.267099703106087e-07	-2.5528017802575742e-05
26.139576302431465	0.0004207217987015866	0.000426235519917174	0.00045911363734030947	0.00046430945566875543	0.0004814544285081201	0.0004864181477476477	0.000505501113451623	0.0005101778670503879	0.0005566873099529236	0.0005606307483091848	0.09634863315112524	0.09429831430843086	-4.1500830705201545e-07	-2.4977553526317475e-05	-4.1904443961364793e-07	-2.5220470380851734e-05
26.297080399159835	0.000420684215895973	0.00042619709451321037	0.00045905936043172683	0.0004642544429208661	0.00048138965945896604	0.00048635274900724	0.0005054244364453813	0.000510100712367239	0.0005565832533297595	0.0005605266729026261	0.0963150643197534	0.0942654678933261	-4.0749432432345654e-07	-2.4673085534943073e-05	-4.114546693809954e-07	-2.4912877166535785e-05
26.455533537303385	0.0004206473172787807	0.00042615936241409527	0.00045900583679553934	0.00046420019202463486	0.0004813256848237196	0.00048628815283513884	0.0005053485989301692	0.0005100244047773056	0.0005564801349552114	0.0005604235418340693	0.0962815066717298	0.0942326324125072	-4.0005469901073856e-07	-2.4368571020880192e-05	-4.0394001042231426e-07	-2.460523686918792e-05
26.614941435314055	0.00042061110305225547	0.0004261223238230227	0.00045895306658679864	0.00046414670313627487	0.0004812625047254261	0.00048622435935586863	0.000505273600990871	0.00050994894436747	0.0005563779548202121	0.0005603213550982249	0.09624796020728756	0.0941998078662127	-3.9268879362965546e-07	-2.4064008703778006e-05	-3.9649981878027776e-07	-2.4297548195106877e-05
26.77530984610034	0.00042057557342155424	0.0004260859789461349	0.000458901049963738	0.0004640939764152176	0.0004812001192904756	0.0004861613686973339	0.0005051994427158974	0.0005098743312281739	0.0005562767129196297	0.0005602201126937641	0.09621442492663104	0.09416699425465344	-3.8539597584357627e-07	-2.3759397300537888e-05	-3.891334556980434e-07	-2.3989809847954624e-05
26.93664455723489	0.0004205407285947481	0.00042605032799252716	0.0004588497870877763	0.00046404201202411555	0.00048113852864860855	0.00048609918099082306	0.0005051261241971913	0.000509800565453423	0.0005561764092522708	0.0005601198146233217	0.09618090082993992	0.09413419157801742	-3.7817561842311276e-07	-2.3454735525271775e-05	-3.8184028757566775e-07	-2.3682020528423275e-05
27.098951391163432	0.0004205065687828326	0.0004260153711742574	0.000458799278123529	0.00046399081012885425	0.00048107773293292475	0.0004860377963710207	0.0005050536455302373	0.0005097276471407969	0.0005560770438208921	0.0005600204608935081	0.09614738791736477	0.0941013998364626	-3.7102709919407777e-07	-2.315002208860828e-05	-3.7461968592825655e-07	-2.3374178934193468e-05
27.26223620541477	0.0004204730941997353	0.00042598110870635314	0.00045874952323881474	0.0004639403708985588	0.00048101773227989246	0.00048597721497601053	0.0005049820068140706	0.0005096555763914582	0.0005559786166322089	0.000559922051514918	0.09611388618903212	0.09406861903012488	-3.639498010192706e-07	-2.284525569908047e-05	-3.6747102735755835e-07	-2.3066283760753148e-05
27.426504892812353	0.0004204403050623179	0.0004259475408068152	0.00045870052260465875	0.00046389069450559665	0.0004809585268293507	0.0004859174369472842	0.000504911208151279	0.0005095843533101534	0.000555881127696896	0.0005598245865021319	0.09608039564504138	0.09403584915911115	-3.5694311174708573e-07	-2.2540435062098907e-05	-3.603936934910325e-07	-2.2758333699746114e-05
27.59176338168682	0.00042040820159038955	0.00042591466769662987	0.0004586522763953062	0.00046384178112559237	0.0004809001167245224	0.00048585846242975235	0.000504841249648016	0.0005095139780052291	0.0005557845770296037	0.0005597280658737317	0.0960469162854635	0.09400309022350349	-3.5000642417226495e-07	-2.2235558880201456e-05	-3.533870709623334e-07	-2.245032744058184e-05
27.758017636089992	0.0004203767840067088	0.0004258824895997712	0.00045860478478822447	0.0004637936309374279	0.000480842502112017	0.00048580029157174515	0.0005047721314140061	0.0005094444505886328	0.0005556889646489608	0.0005596324896523018	0.09601344811034715	0.09397034222335982	-3.431391360005521e-07	-2.1930625853136543e-05	-3.4645055136664146e-07	-2.214226366986649e-05
27.925273656010095	0.0004203460525369937	0.0004258510067432117	0.00045855804796411247	0.0004637462441232551	0.0004807856831418421	0.00048574292452502663	0.000504703853562552	0.0005093757711759249	0.0005555942905775824	0.0005595378578644416	0.09597999111971385	0.09393760515871168	-3.3634064980510824e-07	-2.1625634677530092e-05	-3.3958353121469297e-07	-2.1834141070958824e-05
28.09353747758831	0.0004203160074099273	0.00042582021935692736	0.0004585120661069088	0.00046369962086849966	0.0004807296599674079	0.00048568636144479715	0.0005046364162105424	0.0005093079398862836	0.0005555005548420799	0.0005594441705407706	0.09594654531355672	0.09390487902956635	-3.296103730017919e-07	-2.132058404774595e-05	-3.327854119052412e-07	-2.1525958324664085e-05
28.2628151733366	0.0004202866488571654	0.0004257901276739055	0.00045846683940379635	0.00046365376136187113	0.0004806744327455351	0.0004856306024897042	0.0005045698194784601	0.0005092409568425143	0.0005554077574730669	0.0005593514277159379	0.09591311069184798	0.0938721638359058	-3.229477178051405e-07	-2.1015472655469547e-05	-3.2605559967952e-07	-2.1217714108762165e-05
28.43311285235687	0.0004202579771133418	0.00042576073193015094	0.0004584223680452122	0.00046360866579536747	0.00048062000163646057	0.0004855756478218475	0.0005045040634903887	0.0005091748221710547	0.0005553158985051659	0.0005592596294286273	0.09587968725453211	0.09383945957768655	-3.163521011758947e-07	-2.071029918872258e-05	-3.193935055878505e-07	-2.0909407098382293e-05
28.604436660561465	0.00042022999241607845	0.00042573203236469465	0.0004583786522248531	0.00046356433436428487	0.00048056636680385084	0.0004855214976067878	0.0005044391483740203	0.0005091095360019856	0.0005552249779770187	0.0005591687757215678	0.09584627500152833	0.09380676625484197	-3.098229447938937e-07	-2.0405062332459756e-05	-3.1279854544302016e-07	-2.0601035965239767e-05
28.77679278089485	0.00042020269500599037	0.00042570402921960054	0.000458335692139685	0.0004635207672672247	0.0004805135284148044	0.00048546815201355563	0.0005043750742606642	0.0005090450984690371	0.0005551349959312934	0.0005590788666415419	0.09581287393273051	0.09377408386727962	-3.033596750387762e-07	-2.0099760769956565e-05	-3.062701397942621e-07	-2.0292599378468612e-05
28.950187433556945	0.00042017608512669375	0.0004256767227399712	0.00045829348798994795	0.00046347796470609957	0.00048046148663985884	0.00048541561121465625	0.0005043118412852538	0.0005089815097095951	0.0005550459524146919	0.00055898990223939	0.0957794840480107	0.09374141241488286	-2.969617229320841e-07	-1.979439318104681e-05	-2.9980771389191e-07	-1.9984096004704854e-05
29.124626876227456	0.00042015016302481033	0.0004256501131739565	0.0004582520399791644	0.0004634359268861416	0.00048041024165300107	0.0004853638753860777	0.0005042494495863523	0.0005089187698647103	0.0005549578474779542	0.0005589018825700211	0.09574610534721227	0.09370875189751159	-2.906285241101574e-07	-1.9488958242983023e-05	-2.934106976401271e-07	-1.9675524507364872e-05
29.30011740429177	0.0004201249289499777	0.00042562420077275936	0.00045821134831414503	0.00046339465401590963	0.00048035979363167077	0.00048531294470729937	0.000504187899306162	0.0005088568790791059	0.0005548706811758713	0.0005588148076924186	0.09571273783015813	0.09367610231500273	-2.8435951877209265e-07	-1.918345462931237e-05	-2.870785255619946e-07	-1.9366883546784175e-05
29.476665351068124	0.00042010038315485644	0.00042559898579064547	0.0004581714132050016	0.00046335414630729795	0.0004803101427567763	0.0004852628193612997	0.000504127190590534	0.0005087958375011851	0.0005547844535672923	0.0005587286776696514	0.09567938149664243	0.0936434636671675	-2.7815415166803324e-07	-1.887788101144483e-05	-2.808106367676363e-07	-1.905817178049496e-05
29.654277088036206	0.0004200765258951335	0.0004255744684849469	0.00045813223486514565	0.000463314403975541	0.00048026128921268977	0.0004852134995345631	0.0005040673235889705	0.0005087356452830369	0.0005546991647151276	0.0005586434925688768	0.0956460363464395	0.09361083595379326	-2.720118720577532e-07	-1.8572236058209124e-05	-2.746064749221261e-07	-1.874938786340652e-05
29.832959025067048	0.00042005335742953447	0.0004255506491160732	0.0004580938135113045	0.0004632754272392244	0.00048021323318726567	0.00048516498541708664	0.0005040082984546382	0.0005086763025804487	0.0005546148146863627	0.000558559252461354	0.09561270237929637	0.09357821917464644	-2.6593213365254387e-07	-1.826651843450655e-05	-2.684654882038548e-07	-1.844053044748606e-05
30.0127176106544	0.00042003087801982547	0.00042552752794751425	0.00045805614936352164	0.0004632372163202877	0.00048016597487184266	0.0004851172772023888	0.0005039501153443707	0.0005086178095529069	0.0005545314035520608	0.000558475957422446	0.09557937959493758	0.0935456133294683	-2.599143946160811e-07	-1.796072680344818e-05	-2.6238712926788393e-07	-1.8131598181536646e-05
30.193559332147448	0.0004200090879308243	0.0004255051052458513	0.00045801924264516844	0.0004631997714440363	0.00048011951446125104	0.00048507037508751697	0.0005038927744186803	0.0005085601663636106	0.0005544489313873739	0.0005583936075316326	0.09554606799306453	0.09351301841797775	-2.539581175011081e-07	-1.765485982460624e-05	-2.5637085521016713e-07	-1.7822589711322112e-05
30.37549071598484	0.00041998798743040597	0.00042548338128076287	0.00045798309358295017	0.0004631630928391482	0.0004800738521538236	0.00048502427927305615	0.0005038362758417638	0.0005085033731794772	0.0005543673982715499	0.000558312202872516	0.09551276757335568	0.09348043443986773	-2.480627692297028e-07	-1.734891615505496e-05	-2.504161275476008e-07	-1.7513503680510745e-05
30.55851832793038	0.0004199675767895086	0.00042546235632502926	0.0004579477024069123	0.0004631271807376766	0.00048002898815139835	0.00048497898996313117	0.0005037806197815081	0.0005084474301711485	0.0005542868042879377	0.0005582317435328265	0.09547947833546333	0.09344786139481463	-2.422278210544634e-07	-1.7042894448773827e-05	-2.4452241216316346e-07	-1.720433872906546e-05
30.742648773309874	0.0004199478562821437	0.0004254420306545458	0.0004579130693504508	0.0004630920353750652	0.00047998492265933146	0.00048493450736542356	0.0005037258064095023	0.0005083923375130011	0.0005542071495240005	0.000558152229604436	0.09544620027901805	0.09341529928246536	-2.3645274852207923e-07	-1.6736793356772472e-05	-2.386891792762087e-07	-1.689509349390994e-05
30.92788869724955	0.0004199288261853998	0.00042542240454832345	0.00045787919465031557	0.00046305765699015	0.00047994165588649985	0.00048489083169117055	0.0005036718359010419	0.0005083380953831523	0.0005541284340713172	0.0005580736611833597	0.09541293340362955	0.09338274810244641	-2.3073703144882787e-07	-1.6430611527493144e-05	-2.3291590342902103e-07	-1.6585766610038855e-05
31.114244784915854	0.00041991048677945177	0.00042540347828850036	0.00045784607854662106	0.00046302404582516666	0.00047989918804531217	0.0004848479631551764	0.0005036187084351371	0.0005082847039634685	0.0005540506580255951	0.0005579960383697673	0.09537967770888202	0.09335020785436624	-2.2508015387178587e-07	-1.612434760603354e-05	-2.272020634215468e-07	-1.627635670863048e-05
31.30172376175672	0.00041989283834756856	0.00042538525216034845	0.00045781372128285376	0.0004629912021257633	0.0004798575193517152	0.0004848059019758207	0.0005035664241945221	0.0005082321634395737	0.0005539738214866759	0.000557919361267992	0.0953464331943364	0.09331767853780533	-2.1948160403690263e-07	-1.5818000235173768e-05	-2.2154714230011863e-07	-1.5966862418212435e-05
31.4903323937443	0.0004198758811761179	0.0004253677264522784	0.00045778212310587603	0.0004629591261410017	0.0004798166500251995	0.00048476464837506403	0.0005035149833656602	0.0005081804740008542	0.0005538979245585429	0.0005578436299865347	0.09531319985953456	0.0932851601523232	-2.1394087434522396e-07	-1.5511568054377145e-05	-2.1595062731343678e-07	-1.565728236425923e-05
31.68007748761912	0.0004198596155545759	0.00042535090145585133	0.0004577512842659387	0.0004629278181233702	0.00047977658028881115	0.00048472420257845836	0.0005034643861387537	0.0005081296358404721	0.00055382296734933	0.0005577688446380765	0.09527997770399105	0.09325265269745946	-2.0845746132600387e-07	-1.5205049699804074e-05	-2.1041200988763248e-07	-1.534761516945593e-05
31.870965891135747	0.0004198440417755335	0.0004253347774657812	0.0004577212050166849	0.0004628972783287867	0.0004797373103691572	0.00048468456481515096	0.0005034146327077512	0.0005080796491553676	0.0005537489499713303	0.0005576950053394824	0.09524676672720173	0.09322015617273181	-2.030308656219594e-07	-1.4898443805949624e-05	-2.0493078559005555e-07	-1.5037859453781444e-05
32.063004493309954	0.00041982916013470214	0.0004253193547799443	0.0004576918856151571	0.00046286750701660806	0.0004796988404964089	0.00048464573531789486	0.0005033657232703528	0.000508030514146267	0.0005536758725409989	0.0005576221122118097	0.09521356692863968	0.09318767057763357	-1.976605919311574e-07	-1.4591749003270427e-05	-1.9950645409111054e-07	-1.4728013833731346e-05
32.25620022466719	0.0004198149709309235	0.00042530463369938804	0.00045766332632180776	0.00046283850444963953	0.0004796611709043193	0.0004846077143230561	0.0005033176580280222	0.0005079822310176958	0.0005536037351789689	0.0005575501653803203	0.09518037830775634	0.09315519591163976	-1.923461489842463e-07	-1.428496391943368e-05	-1.941385191412716e-07	-1.4418076923219947e-05
32.45056005749291	0.00041980147446617574	0.0004252906145283359	0.0004576355274005054	0.00046281027089413977	0.000479624301830221	0.00048457050207062073	0.000503270437185991	0.0005079347999779805	0.0005535325380100532	0.0005574791649744839	0.09514720086397868	0.09312273217420139	-1.8708704952819302e-07	-1.3978087179900012e-05	-1.8882648853291856e-07	-1.4108047333025175e-05
32.64609100608406	0.0004197886710455803	0.0004252772975741963	0.0004576084891185406	0.0004627828066198298	0.0004795882335150388	0.00048453409880420343	0.0005032240609532672	0.0005078882212392598	0.000553462281163254	0.000557409111127988	0.09511403459671448	0.09309027936474866	-1.8188281027077188e-07	-1.367111740656346e-05	-1.8356987407388246e-07	-1.379792367130206e-05
32.84280012700226	0.00041977656097740853	0.00042526468314756766	0.000457582211746634	0.00046275611189989786	0.00047955296620329663	0.00048449850477105295	0.0005031785295426433	0.0005078424950174906	0.0005533929647717697	0.0005573400039787437	0.09508087950535099	0.09305783748269378	-1.7673295186018158e-07	-1.336405321825107e-05	-1.7836819154429424e-07	-1.3487704542514134e-05
33.040694519328454	0.0004197651445730925	0.00042525277156225114	0.00045755669555894824	0.00046273018701101427	0.0004795185001431261	0.0004844637202220659	0.0005031338431707063	0.0005077976215324599	0.0005533245889730082	0.0005572718436689002	0.09504773558925105	0.09302540652742343	-1.7163699886097589e-07	-1.3056893231375155e-05	-1.7322096068227329e-07	-1.3177388548807345e-05
33.239781324919136	0.0004197544221472268	0.00042524156313525027	0.00045753194083308777	0.00046270503223332847	0.0004794848355862706	0.00048442974541178485	0.0005030900020578396	0.0005077536010077846	0.0005532571539085857	0.000557204630344843	0.09501460284775747	0.09299298649830634	-1.6659447971264715e-07	-1.2749636059142255e-05	-1.6812770514706456e-07	-1.2866974289621469e-05
33.44006772866406	0.00041974439401758115	0.0004252310581867852	0.00045750794785011335	0.00046268064785048667	0.0004794519727880981	0.00048439658059841456	0.0005030470064282368	0.0005077104336709285	0.0005531906597243425	0.0005571383641572103	0.09498148128019115	0.09296057739468934	-1.6160492670208755e-07	-1.2442280311594778e-05	-1.6308795247198422e-07	-1.2556460360357846e-05
33.64156095874556	0.00041973506050510436	0.00042522125704029686	0.00045748471689454533	0.00046265703414963283	0.00047941991200760466	0.0004843642260438269	0.0005030048565099073	0.0005076681197532041	0.0005531251065703473	0.0005570730452608969	0.09494837088585492	0.09292817921589956	-1.5666787594125452e-07	-1.2134824596526927e-05	-1.5810123406008285e-07	-1.2245845354363905e-05
33.84426828689945	0.00041972642193393255	0.00042521216002245385	0.00045746224825437296	0.0004626341914214186	0.0004793886535074229	0.0004843326820135664	0.0005029635525346829	0.0005076266594897828	0.0005530604946009053	0.0005570086738150626	0.09491527166402859	0.09289579196124527	-1.5178286732163426e-07	-1.1827267517958151e-05	-1.5316708513318789e-07	-1.193512786142048e-05
34.04819702867729	0.0004197184786313979	0.0004252037674631627	0.000457440542221063	0.000462612119960014	0.0004793581975538329	0.00048430194877686347	0.0005029230947382275	0.0005075860531197032	0.0005529968239745687	0.0005569452499831425	0.09488218361397008	0.09286341563000897	-1.4694944449711138e-07	-1.1519607677257238e-05	-1.4828504471520697e-07	-1.1624306468782653e-05
34.25335454371064	0.0004197112309280328	0.00042519607969557195	0.000457419599089564	0.00046259082006310756	0.0004793285444167654	0.0004842720266066344	0.0005028834833600428	0.0005075463008858765	0.0005529340948541403	0.000556882773932851	0.09484910673491831	0.0928310502214606	-1.4216715485231013e-07	-1.1211843673017419e-05	-1.4345465559418083e-07	-1.1313379760305442e-05
34.45974823597649	0.00041970467915758154	0.0004251890970560826	0.0004573994191583181	0.00046257029203192337	0.00047929969436981315	0.0004842429157794987	0.00050284471864348	0.0005075074030350977	0.0005528723074066862	0.0005568212458361948	0.0948160410260927	0.09279869573484188	-1.3743554946659894e-07	-1.0903974100445746e-05	-1.3867546429366037e-07	-1.1002346316985046e-05
34.66738555406454	0.0004196988236570037	0.00042518281988435363	0.0004573800027292656	0.00046255053617122173	0.0004792716476902368	0.00048421461657577737	0.000502806800835743	0.0005074693598180526	0.0005528114618035399	0.0005567606658694771	0.09478298648669016	0.09276635216938209	-1.327541830952253e-07	-1.0595997552140246e-05	-1.3394702105275734e-07	-1.0691204717153124e-05
34.87627399144595	0.00041969366476648476	0.0004251772485233101	0.0004573613501078545	0.00046253155278930903	0.00047924440465897303	0.00048418712927950796	0.0005027697301879004	0.0005074321714893232	0.0005527515582203135	0.0005567010342133074	0.09474994311588929	0.09273401952428663	-1.2812261413570544e-07	-1.028791261779849e-05	-1.2926887977865627e-07	-1.0379953535422093e-05
35.086421086743854	0.0004196892028294398	0.00042517238331915027	0.00045734346160304515	0.00046251334219804606	0.00047921796556064136	0.0004841604541784491	0.0005027335069548882	0.0005073958383073985	0.0005526925968369025	0.0005566423510526086	0.09471691091284705	0.09270169779874246	-1.2354040458900997e-07	-9.979717883468187e-06	-1.2464059803317037e-07	-1.0068591343823097e-05
35.29783442400536	0.0004196854381925265	0.00042516822462135593	0.0004573263375273244	0.0004624959047128581	0.0004791923306835565	0.00048413459156408965	0.0005026981313955266	0.000507360360534684	0.0005526345778374983	0.0005565846165766286	0.09468388987670243	0.09266938699191618	-1.1900712004807128e-07	-9.671411932671292e-06	-1.2006173699978182e-07	-9.757116711334168e-06
35.51052163297529	0.00041968237120564657	0.0004251647727826945	0.00045730997819670445	0.0004624792406527366	0.00047916750031972924	0.00048410954173165507	0.0005026636037725168	0.0005073257384375042	0.0005525775014105918	0.0005565278309789424	0.09465088000657322	0.09263708710295629	-1.1452232966764272e-07	-9.362993346279103e-06	-1.155318614537177e-07	-9.445528203810838e-06
35.72449038937153	0.0004196800022219571	0.0004251620281592314	0.00045729438393073797	0.0004624633503402524	0.000479143474764879	0.00048408530498011764	0.0005026299243524571	0.0005072919722861161	0.0005525213677489831	0.0005564719944574657	0.09461788130155747	0.09260479813099241	-1.100856061157264e-07	-9.054460701193867e-06	-1.1105053973354401e-07	-9.133824384041644e-06
35.93974841516195	0.0004196783315978776	0.0004251599911103363	0.00045727955505252363	0.00046244823410156215	0.0004791202543184425	0.00048406188161220206	0.0005025970934058496	0.0005072590623547144	0.0005524661770497924	0.0005564171072144614	0.09458489376073446	0.09257252007513306	-1.05696525575091e-07	-8.745812572333311e-06	-1.0661734371275947e-07	-8.822003811803647e-06
36.15630347884324	0.0004196773596930951	0.00042515866199868924	0.00045726549188871107	0.0004624338922664146	0.0004790978392835751	0.0004840392719343958	0.0005025651112071044	0.0005072270089214403	0.0005524119295144622	0.0005563631694565462	0.09455191738316464	0.09254025293446991	-1.0135466769296483e-07	-8.437047530757136e-06	-1.0223184877637681e-07	-8.510065043904058e-06
36.374163395721176	0.000419677086870576	0.00042515804119029073	0.0004572521947695132	0.0004624203251681614	0.0004790762299671697	0.0004840174762569542	0.0005025339780345521	0.00050719581226839	0.0005523586253487722	0.0005563101813947017	0.09451895216788778	0.09250799670807407	-9.705961556390544e-08	-8.128164144902139e-06	-9.789363378817986e-08	-8.19800663401371e-06
36.59333602819267	0.0004196775134965686	0.0004251581290544666	0.0004572396640287103	0.00046240753314376066	0.00047905542667985176	0.0004839964948939115	0.0005025036941704487	0.0005071654726816211	0.0005523062647628414	0.000556258143244279	0.09448599811392588	0.09247575139499943	-9.281095570507977e-08	-7.819160980360174e-06	-9.360228106123324e-08	-7.885827132472767e-06
36.813829286029524	0.0004196786399406145	0.00042515892596387797	0.00045722790000365937	0.00046239551653378964	0.0004790354297359986	0.0004839763281630872	0.0005024742599009845	0.000507135990451163	0.0005522548479711409	0.0005562070552250107	0.09445305522028052	0.09244351699427944	-8.860827801267929e-08	-7.510036598643022e-06	-8.935737634226983e-08	-7.5735250871233895e-06
37.03565112666392	0.0004196804665755559	0.00042516043229452917	0.0004572169030353049	0.00046238427568245065	0.00047901623945374163	0.0004839569763860931	0.0005024456755162959	0.0005071073658710259	0.0005522043751925011	0.0005561569175610188	0.09442012348593612	0.09241129350493311	-8.445117576603989e-08	-7.200789559874687e-06	-8.515850877027428e-08	-7.261099042268904e-06
37.25880955547555	0.00041968299377753894	0.0004251626484257715	0.00045720667346817824	0.0004623738109375767	0.0004789978561549717	0.00048393843988834445	0.0005024179413104643	0.0005070795992392027	0.0005521548466501149	0.0005561077304808177	0.09438720290985746	0.09237908092595531	-8.033924557234763e-08	-6.89141842012686e-06	-8.100527085588317e-08	-6.948547538979111e-06
37.483312626080554	0.00041968622192602764	0.0004251655747403164	0.0004571972116504158	0.00046236412265064316	0.0004789802801653544	0.00048392071899906573	0.0005023910575815346	0.0005070526908576849	0.0005521062625715552	0.0005560594942173306	0.09435429349099078	0.0923468792563271	-7.627208733953367e-08	-6.581921731599327e-06	-7.689725845796622e-08	-6.6358691155898875e-06
37.70916844062219	0.00041969015140380807	0.0004251692116242401	0.00045718851793376063	0.00046235521117677476	0.0004789635118143354	0.00048390381405129907	0.0005023650246315178	0.0005070266410324683	0.0005520586231887762	0.0005560122090078928	0.0943213952282639	0.0923146884950112	-7.224930428277945e-08	-6.27229804514573e-06	-7.283407075760542e-08	-6.323062307481142e-06
37.93638515006311	0.0004196947825969942	0.0004251735594669903	0.00045718059267357125	0.0004623470768747506	0.00047894755143514155	0.0004838877253819113	0.0005023398427663981	0.0005070014500735562	0.000552011928738122	0.0005559658750942597	0.0942885081205854	0.09228250864094946	-6.827050286618667e-08	-5.962545907747807e-06	-6.881531022079855e-08	-6.01012564641068e-06
38.164970954479706	0.0004197001158950405	0.0004251786186613975	0.0004571734362288307	0.00046233972010701783	0.00047893239936480067	0.0004838724533316058	0.0005023155122961461	0.0005069771182949773	0.0005519661794603388	0.0005559204927226188	0.09425563216684965	0.09225033969306923	-6.433529278261109e-08	-5.652663862751317e-06	-6.484058258631603e-08	-5.697057661402383e-06
38.39493410335793	0.0004197061516907448	0.00042518438960367934	0.00045716704896215374	0.0004623331412396928	0.0004789180559441404	0.000483857998244925	0.0005022920335347202	0.0005069536460147834	0.000551921375600579	0.0005558760621435934	0.09422276736592647	0.09221818165027852	-6.044328694086894e-08	-5.3426504511150386e-06	-6.090949683078967e-08	-5.383856878121707e-06
38.626282895891045	0.00041971289038025936	0.00042519087269345015	0.0004571614312397953	0.0004623273406425763	0.0004789045215178015	0.00048384436047026533	0.0005022694068000816	0.0005069310335550667	0.0005518775174084134	0.0005558325836122563	0.09418991371667307	0.09218603451146667	-5.659410142930775e-08	-5.032504210383815e-06	-5.70216651444265e-08	-5.070521819014462e-06
38.859025681279114	0.0004197203323630972	0.0004251980683337292	0.0004571565834316592	0.00046232231868915545	0.0004788917964342429	0.000483831540359879	0.0005022476324141982	0.0005069092812419622	0.0005518346051378366	0.0005557900573881336	0.09415707121792485	0.09215389827550817	-5.2787355498892796e-08	-4.722223675424075e-06	-5.317670291431209e-08	-4.7570510039590674e-06
39.09317085903034	0.0004197284780421397	0.0004252059769309468	0.00045715250591130276	0.00046231807575661585	0.00047887988104575044	0.0004838195382698858	0.0005022267107030544	0.0005068883894056584	0.000551792639047276	0.0005557484837352157	0.09412423986850557	0.09212177294125762	-4.902267152569369e-08	-4.411807377285859e-06	-4.937422868169297e-08	-4.443442948684484e-06
39.328726879264174	0.0004197373278236451	0.00042521459889495434	0.0004571491990559499	0.00046231461222584816	0.00047886877570844786	0.0004838083545602826	0.000502206641996658	0.0005068683583804065	0.0005517516193996021	0.0005557078629219658	0.09409141966721314	0.09208965850755454	-4.5299675001126555e-08	-4.10125384453508e-06	-4.561386413785666e-08	-4.129696166768615e-06
39.56570224301631	0.00041974688211725487	0.00042522393463902906	0.0004571466632464942	0.00046231192848145445	0.00047885848078229904	0.00048379798959494554	0.0005021874266290502	0.0005068491885045251	0.0005517115464621332	0.0005556681952213256	0.09405861061283499	0.09205755497322132	-4.161799449292278e-08	-3.790561602032283e-06	-4.189523408444987e-08	-3.815809168250528e-06
39.80410550254544	0.00041975714133600414	0.0004252339845798863	0.0004571448988675119	0.00046231002491176185	0.00047884899663112483	0.0004837884437416461	0.0005021690649383136	0.0005068308801204137	0.0005516724205066484	0.0005556294809107291	0.09402581270413635	0.09202546233706031	-3.797726163320275e-08	-3.4797291718208223e-06	-3.821796641244497e-08	-3.5017804598247437e-06
40.04394526164196	0.000419768105896326	0.00042524474913768236	0.0004571439063072636	0.0004623089019088228	0.0004788403236226013	0.0004837797173720524	0.0005021515572665778	0.0005068134335745555	0.0005516342418093914	0.0005555917202721042	0.0939930259398685	0.09199338059786084	-3.437711108985296e-08	-3.1687550730297165e-06	-3.458169207720338e-08	-3.1876085449383806e-06
40.28523017593832	0.00041977977621806374	0.00042525622873602816	0.0004571436859577115	0.000462308559868432	0.000478832462128276	0.0004837718108617446	0.0005021349039600341	0.0005067968492175321	0.0005515970106510842	0.0005555549135918901	0.09396025031876339	0.09196130975439225	-3.081718053877039e-08	-2.857637821263026e-06	-3.0986045077008306e-08	-2.8732919239854438e-06
40.52796895322162	0.00041979215272447347	0.00042526842380199114	0.0004571442382145167	0.0004623089991901265	0.00047882541252357107	0.00048376472459021614	0.0005021191053689358	0.0005067811274040257	0.0005515607273169292	0.0005555190611610354	0.09392748583953893	0.09192924980540965	-2.7297110640877448e-08	-2.5463759288635313e-06	-2.7430662432681788e-08	-2.558829094626014e-06
40.77217035374772	0.00041980523584223727	0.0004252813347661086	0.0004571455634770567	0.0004623102202772003	0.00047881917518779646	0.00048375845894088626	0.0005021041618476132	0.0005067662684928321	0.000551525392096625	0.0005554841632750167	0.09389473250089327	0.09189720074964972	-2.3816545020763184e-08	-2.234967904940488e-06	-2.3915184151155483e-08	-2.244218550662147e-06
41.017843190557436	0.0004198190260014675	0.00042529496206239215	0.00045714766214842857	0.00046231222353670823	0.00047881375050415353	0.0004837530143011077	0.0005020900737544775	0.0005067522728468678	0.0005514910052843685	0.0005554502202338407	0.09386199030150681	0.0918651625858361	-2.037513025399812e-08	-1.923412256452095e-06	-2.0439253211701307e-08	-1.9294587828011522e-06
41.26499632979458	0.00041983352363571545	0.00042530930612833667	0.00045715053463545746	0.0004623150093794766	0.0004788091388597431	0.00048374839106217504	0.0005020768414520322	0.0005067391408331764	0.0005514575671788671	0.0005554172323420548	0.0938292592400476	0.0918331353126713	-1.6972515817694628e-08	-1.6117074858740255e-06	-1.700251553676639e-08	-1.6145482784474252e-06
41.51363869102594	0.00041984872918198114	0.00042532436740493003	0.0004571541813487072	0.00046231857822011147	0.0004788053406455806	0.0004837445896193339	0.0005020644653068807	0.0005067268728229411	0.0005514250780833469	0.0005553851999087567	0.09379653931516359	0.09180111892884463	-1.3608354085085927e-08	-1.2998520926010837e-06	-1.3604619980263702e-08	-1.2994855223963375e-06
41.763779247563185	0.0004198646430807187	0.0004253401463366587	0.00045715860270248627	0.0004623229304770052	0.0004788023562565969	0.00048374161037178506	0.0005020529456897331	0.00050671546919149	0.0005513935383055599	0.000555354123247602	0.09376383052548587	0.09176911343302978	-1.0282300312081973e-08	-9.878445739741615e-07	-1.0245218288866022e-08	-9.842689955852357e-07
42.0154270267867	0.0004198812657758456	0.0004253566433715165	0.0004571637991148558	0.0004623280665723469	0.0004788001860916482	0.0004837394537227006	0.0005020422829754174	0.0005067049303183054	0.0005513629481577933	0.0005553240026768122	0.09373113286963361	0.09173711882388073	-6.994012589889818e-09	-6.75683422990403e-07	-6.923965084116614e-09	-6.68897175579164e-07
42.26859111047143	0.0004198985977147519	0.0004253738589610149	0.0004571697710076411	0.0004623339869321299	0.00047879883055352906	0.0004837381200792253	0.0005020324775428869	0.0005066952565870352	0.0005513333079568808	0.0005552948385191874	0.09369844634620551	0.0917051351000411	-3.7431518359063234e-09	-3.633671294966945e-07	-3.6405178475756514e-09	-3.5336853725087547e-07
42.523280635114425	0.0004199166393483059	0.00042539179356018805	0.00045717651880643596	0.00046234069198615983	0.00047879829004897546	0.0004837376098524893	0.0005020235297752277	0.0005066864483854964	0.0005513046180242063	0.0005552666311021093	0.09366577095378599	0.0916731622601338	-5.293817765877548e-10	-5.08941806615093e-08	-3.9453688807731396e-10	-3.7681551795509804e-08
42.77950479226489	0.00041993539113086345	0.00042541044762760223	0.0004571840429406137	0.00046234818216806336	0.0004787985649886761	0.00048373792345761494	0.0005020154400596686	0.0005066785061056883	0.0005512768786857165	0.0005552393807575541	0.0936331066909425	0.09164120030276916	2.6476310863773195e-09	2.6173694003817083e-07	2.8143146761595503e-09	2.781653128253181e-07
43.03727282885567	0.00041995485352027686	0.00042542982162536525	0.00045719234384333427	0.000462356457915297	0.0004787996557872799	0.000483739061313726	0.0005020082087875893	0.0005066714301437994	0.0005512500902719283	0.0005552130878221008	0.09360045355622754	0.09160924922654146	5.788217488644776e-09	5.745277520952108e-07	5.986370938998627e-09	5.941735917863733e-07
43.29659404753705	0.0004199750269779013	0.0004254499160191324	0.00045720142195155303	0.0004623655196691549	0.00047880156286340443	0.0004837410238439558	0.0005020018363545286	0.0005066652209002148	0.0005512242531179376	0.0005551877526369381	0.09356781154817677	0.09157730903002763	8.892705431946292e-09	8.874797783886557e-07	9.12196322947964e-09	9.103448234959455e-07
43.55747780701245	0.00041999591196860344	0.00042547073127811576	0.0004572112777060286	0.00046237536787477703	0.0004788042866396449	0.0004837438114754553	0.0005019963231601932	0.0005066598787795274	0.0005511993675634272	0.0005551633755478744	0.09353518066531104	0.0915453797117925	1.1961420203930248e-08	1.2005945452531197e-06	1.222142013848973e-08	1.2266805501370825e-06
43.81993352237618	0.00042001750896077095	0.0004254922678750935	0.0004572219115513325	0.00046238600298116004	0.0004788078275425832	0.0004837474246394049	0.0005019916696084679	0.0005066554041905455	0.0005511754339526787	0.0005551399569053493	0.09350256090613664	0.09151346127038243	1.4994684397135263e-08	1.5138735820763305e-06	1.5285067531123353e-08	1.5431823166545122e-06
44.08397066545326	0.00042003981842631916	0.0004255145262864165	0.0004572333239358563	0.00046239742544116274	0.00047881218600279494	0.0004837518637710171	0.0005019878761074211	0.000506651797546301	0.000551152452634577	0.0005551174970644372	0.09346995226914193	0.09148155370433053	1.7992817932300544e-08	1.827318421548929e-06	1.8313228576389423e-08	1.8598516716566982e-06
44.349598765141174	0.0004200628408407001	0.0004255375069920176	0.0004572455153118216	0.00046240963571151674	0.00047881736245485956	0.0004837571293095528	0.0005019849430693174	0.0005066490592640598	0.0005511304239626235	0.0005550959963848616	0.0934373547528023	0.09144965701215442	2.0956138080049924e-08	2.1409305997616146e-06	2.1306223764558548e-08	2.176690166957873e-06
44.6168274077539	0.00042008657668290923	0.00042556121047541875	0.00045725848613528626	0.000462422634252833	0.00047882335733736794	0.00048376322169832204	0.0005019828709106216	0.0005066471897653274	0.0005511093482949401	0.000555075455230999	0.09340476835557454	0.0914177711923564	2.388495948062435e-08	2.454711656010855e-06	2.4264370930473372e-08	2.493699357827839e-06
44.88566623736761	0.00042011102643549694	0.00042558563722374244	0.0004572722368661558	0.00046243642152961486	0.00047883017109293146	0.0004837701413847007	0.0005019816600520136	0.0005066461894758637	0.0005510892259942852	0.0005550558739718944	0.09337219307590487	0.09138589624342412	2.6779594167951164e-08	2.7686631331458322e-06	2.7187985275232626e-08	2.8108808029919663e-06
45.15612495616904	0.0004201361905845737	0.0004256107877277161	0.000457286767968189	0.0004624509980102604	0.00047883780416819175	0.00048377788882013274	0.0005019813109183915	0.0005066460588256856	0.0005510700574280546	0.0005550372529812631	0.09333962891222253	0.09135403216383199	2.9640351584497675e-08	3.0827865770410856e-06	3.0077379378551025e-08	3.1282360638540396e-06
45.42821332480542	0.0004201620696198182	0.00042563666248168156	0.0004573020799090082	0.00046246636416707483	0.00047884625701382635	0.0004837864644601412	0.0005019818239388818	0.0005066467982490775	0.0005510518429682944	0.0005550195926375042	0.09330707586293929	0.09132217895203784	3.246753860588255e-08	3.3970835369712127e-06	3.293286323367058e-08	3.4457667059673014e-06
45.701941162736816	0.00042018866403448934	0.0004256632619836063	0.0004573181731601087	0.00046248252047628014	0.0004788555300845611	0.00048379586876433887	0.0005019831995468529	0.0005066484081846041	0.0005510345829917129	0.0005550028933237096	0.0932745339264575	0.09129033660648633	3.526145956483668e-08	3.711555565874547e-06	3.575474426351522e-08	3.76347429842383e-06
45.97731834859046	0.0004202159743254307	0.0004256905867350896	0.00045733504819686535	0.0004624994674180222	0.0004788656238391767	0.0004838061021964364	0.0005019854381799157	0.0005066508890751155	0.000551018277879684	0.0005549871554276724	0.0932420031011577	0.09125850512560668	3.80224162620452e-08	4.026204219700902e-06	3.854332732990649e-08	4.081360412869217e-06
46.25435482051728	0.00042024400099308095	0.0004257186372413702	0.0004573527054985427	0.00046251720547637855	0.00047887653874051773	0.0004838171652242476	0.0005019885402799407	0.0005066542413677561	0.0005510029280182598	0.0005549723793418943	0.0932094833854122	0.09122668450781445	4.075070799205993e-08	4.34103105760586e-06	4.12989147658728e-08	4.399426624682179e-06
46.533060576550575	0.0004202727445414807	0.0004257474140113352	0.0004573711455483012	0.000462535735139368	0.0004788882752555008	0.0004838290583197032	0.0005019925062930605	0.0005066584655139744	0.0005509885337981776	0.0005549585654635968	0.09317697477757723	0.09119487475151007	4.3446631569320215e-08	4.656037642963851e-06	4.4021806396574506e-08	4.717674513113335e-06
46.813445674966815	0.0004203022054782839	0.0004257769175575319	0.0004573903688332112	0.00046255505689896207	0.0004789008338551281	0.00048384178195885747	0.0005019973366696839	0.000506663561969535	0.0005509750956148727	0.0005549457141947318	0.09314447727599216	0.0911630758550811	4.6110481335091824e-08	4.971225541799962e-06	4.671229955014594e-08	5.036105660272128e-06
47.09552023464871	0.0004203323843147623	0.00042580714839617105	0.0004574103758442553	0.00046257517125108884	0.00047891421501448765	0.00048385533662189675	0.0005020030318645	0.0005066695311945222	0.0005509626138684822	0.0005549338259419866	0.09311199087898382	0.09113128781690061	4.87425491824036e-08	5.286596323525461e-06	4.937068908686046e-08	5.354721652181538e-06
47.37929443545016	0.00042036328156581807	0.00042583810704714036	0.0004574311670763424	0.00046259607869564653	0.0004789284192127707	0.00048386972279315096	0.0005020095923364923	0.0005066763736533543	0.0005509510889638594	0.0005549229011167979	0.09307951558486517	0.09109951063532781	5.134312458163464e-08	5.602151561368007e-06	5.199726741246611e-08	5.673524078014802e-06
47.66477851856398	0.00042039489774998783	0.0004258697940340087	0.00045745274302831266	0.00046261777973650883	0.0004789434469332746	0.0004838849409610988	0.0005020170185489425	0.0005066840898147882	0.000550940521310579	0.0005549129401353568	0.0930470513919329	0.09106774430870744	5.3912494591247875e-08	5.917892831747151e-06	5.4592324496617085e-08	5.992514530164805e-06
47.951982786891236	0.0004204272333894559	0.0004259022098840387	0.00045747510420294856	0.00046264027488153605	0.0004789592986634161	0.00048390099161837937	0.0005020253109694448	0.0005066926801519316	0.0005509309113229485	0.000554903943418621	0.09301459829847342	0.09103598883537066	5.64509438808836e-08	6.2338217144131125e-06	5.715614789921983e-08	6.311694604826945e-06
48.24091760541319	0.00042046028901005856	0.0004259353551281921	0.0004574982511069828	0.00046266356464258257	0.0004789759748947358	0.0004839178752618001	0.0005020344700699094	0.0005067021451422516	0.0005509222594200166	0.0005548959113923235	0.0929821563027546	0.0910042442136366	5.8958754751850875e-08	6.549939792974135e-06	5.968902278875605e-08	6.631065902013011e-06
48.53159340156531	0.00042049406514129653	0.00042596923030114155	0.0004575221842511082	0.0004626876495355077	0.0004789934761229136	0.00048393559239234894	0.0005020444963265786	0.0005067124852675839	0.0005509145660255845	0.0005548888444869821	0.0929497254030357	0.09097251044180941	6.143620715208954e-08	6.866248653966678e-06	6.219123195323317e-08	6.950630024551985e-06
48.82402066561362	0.00042052856231633974	0.0004260038359412756	0.0004575469041499839	0.00046271253008018173	0.0004790118028477687	0.00048395414351519705	0.0005020553902200269	0.0005067237010141399	0.0005509078315682101	0.0005548827431379067	0.09291730559755734	0.09094078751817969	6.388357869839632e-08	7.1827498877991e-06	6.466305582598832e-08	7.270388579116993e-06
49.11820995103327	0.00042056378107204015	0.0004260391725907121	0.0004575724113222488	0.00046273820680049933	0.0004790309555732796	0.0004839735291397158	0.0005020671522351808	0.0005067357928725204	0.0005509020564812246	0.0005548776077852133	0.09288489688455095	0.09090907544102397	6.630114469463946e-08	7.4994450884047215e-06	6.710477250683033e-08	7.5903431761698e-06
49.41417187488941	0.00042059972194893636	0.00042607524079530285	0.0004575987062905265	0.0004627646802243838	0.00047905093480758265	0.00048399374977947966	0.0005020797828613179	0.0005067487613377212	0.0005508972412027359	0.000554873438873829	0.09285249926222945	0.09087737420860839	6.868917814476915e-08	7.816335852631195e-06	6.951665777060485e-08	7.910495429114262e-06
49.71191711822035	0.0004206363854912656	0.00042611204110464457	0.0004576257895814357	0.0004627919508837992	0.0004790717410629888	0.0004840148059522788	0.0005020932825920839	0.0005067626069091435	0.0005508933861756414	0.0005548702368535038	0.09282011272879805	0.09084568381918373	7.104794977938044e-08	8.133423781309101e-06	7.189898509354052e-08	8.23084695500409e-06
50.01145642642306	0.00042067377224696916	0.0004261495740720861	0.0004576536617255994	0.0004628200193147585	0.00047909337485598744	0.0004840366981801256	0.0005021076519254956	0.0005067773300906028	0.0005508904918476342	0.0005548680021788185	0.09278773728244262	0.09081400427098675	7.337772807143421e-08	8.450710478974388e-06	7.425202567157198e-08	8.551399374681634e-06
50.3128006096408	0.0004207118827677049	0.0004261878402547398	0.0004576823232576546	0.00046284888605733256	0.00047911583670726164	0.00048405942698926736	0.0005021228913639563	0.0005067929313903393	0.0005508885586712168	0.0005548667353091969	0.09275537292133965	0.0907823355622429	7.567877924970125e-08	8.768197553160606e-06	7.65760484409397e-08	8.872154312930536e-06
50.61596054315354	0.00042075071760885326	0.0004262268402134883	0.0004577117747162589	0.00046287855165566007	0.0004791391271416895	0.00048408299291019486	0.0005021390014142604	0.0005068094113210283	0.000550887587103708	0.0005548664367089137	0.09272301964365275	0.09075067769116636	7.795136731957898e-08	9.085886615106675e-06	7.887132008502044e-08	9.193113397296115e-06
50.9209471677702	0.00042079027732952733	0.00042626657451299427	0.0004577420166441031	0.00046290901665795644	0.00047916324668836093	0.00048410739647764786	0.0005021559825876051	0.0005068267703997865	0.0005508875776072525	0.0005548671068471038	0.09269067744752985	0.0907190306559546	8.019575408412492e-08	9.403779279784641e-06	8.113810505883026e-08	9.514278258904163e-06
51.22777149022361	0.0004208305624925801	0.00042630704372170796	0.0004577730495879161	0.00046294028161652134	0.00047918819588058125	0.0004841326382306283	0.000502173835399598	0.0005068450091481826	0.0005508885306488301	0.0005548687461977712	0.09265834633110835	0.09068739445479429	8.241219915815137e-08	9.721877165719262e-06	8.337666561721371e-08	9.835650533543405e-06
51.53644458356769	0.0004208715736646171	0.00042634824841187994	0.0004578048740984799	0.0004629723470877518	0.00047921397525588574	0.0004841587187124114	0.0005021925603702705	0.0005068641280922509	0.0005508904467002687	0.0005548713552398042	0.09262602629251143	0.0906557690858618	8.46009599851389e-08	1.0040181894890865e-05	8.558726181451867e-08	1.0157231859667104e-05
51.84697758757708	0.00042091331141600044	0.00042639018915956536	0.00045783749073063267	0.00046300521363214773	0.000479240585356043	0.0004841856384705485	0.0005022121580240818	0.0005068841277624932	0.0005508933262382485	0.0005548749344569767	0.09259371732984967	0.09062415454731514	8.676229185480052e-08	1.0358695092679837e-05	8.777015153137602e-08	1.047902387937838e-05
52.15938170914916	0.00042095577632086104	0.000426432866544636	0.0004578709000432813	0.00046303888181432277	0.00047926802672706976	0.00048421339805688335	0.0005022326288899316	0.0005069050086938956	0.0005508971697443164	0.0005548794843379639	0.09256141944122027	0.09059255083730594	8.8896447923573e-08	1.0677418388393978e-05	8.992559049378172e-08	1.08010282388743e-05
52.47366822270851	0.0004209989689571064	0.0004264762811507885	0.0004579051025994102	0.0004630733522030141	0.00047929629991923624	0.00048424199802755714	0.00050225397350117	0.0005069267714259341	0.0005509019777048931	0.0005548850053763512	0.09252913262471006	0.09056095795396994	9.10036792273021e-08	1.0996353414685633e-05	9.205383228643241e-08	1.1123246587668723e-05
52.789848470613855	0.0004210428899064301	0.0004265204335655533	0.0004579400989660907	0.00046310862537109085	0.0004793254054870782	0.0004842714389430208	0.0005022761923956056	0.0005069494165025854	0.0005509077506112835	0.0005548914980706421	0.09249685687839078	0.09052937589543211	9.308423470205923e-08	1.1315501808051298e-05	9.415512836801268e-08	1.1445680578758832e-05
53.107933863567155	0.00042108753975431985	0.00042656532438030355	0.0004579758897144891	0.00046314470189556334	0.00047935534398940515	0.0004843017213680406	0.000502299286115515	0.0005069729444723354	0.0005509144889596864	0.000554898962924269	0.09246459220032291	0.09049780465980455	9.513836119812765e-08	1.163486520847079e-05	9.622972809450545e-08	1.1768331869055348e-05
53.42793588102576	0.0004211329190900675	0.00042661095419026495	0.0004580124754198775	0.0004631815823575938	0.0004793861159893103	0.00048433284587171335	0.0005023232552076531	0.0005069973558881912	0.0005509221932512046	0.0005549074004456044	0.09243233858855374	0.09046624424518804	9.716630349897604e-08	1.1954445259754198e-05	9.827787873816548e-08	1.2091202119840494e-05
53.74986607161648	0.0004211790285067789	0.00042665732359452617	0.0004580498566616436	0.00046321926734250654	0.0004794177220541805	0.0004843648130274739	0.0005023481002232656	0.0005070226513076903	0.0005509308639918564	0.0005549168111479708	0.09240009604112145	0.09043469464966923	9.916830433350995e-08	1.2274243609083912e-05	1.0029982548914566e-07	1.2414292994991638e-05
54.073736053552395	0.0004212258686013802	0.0004267044331960439	0.00045808803402329747	0.0004632577574397937	0.0004794501627557038	0.0004843976234131011	0.0005023738217180912	0.0005070488312929085	0.0005509405016925808	0.000554927195549647	0.09236786455604744	0.09040315587132675	1.011446043985148e-07	1.2594261907500348e-05	1.0229581148401157e-07	1.273760616227193e-05
54.399557515052166	0.00042127343997463046	0.0004267522836016566	0.00045812700809248427	0.00046329705324312924	0.0004794834386698822	0.00048443127761073205	0.0005024004202523795	0.000507075896410471	0.0005509511068692525	0.0005549385541738835	0.09233564413134378	0.09037162790822213	1.0309544237101578e-07	1.2914501809666024e-05	1.0426607782493182e-07	1.3061143293746635e-05
54.727342214761876	0.00042132174323112763	0.0004268008754220912	0.00045816677946099085	0.0004633371553503756	0.00047951755037703794	0.00048446577620687054	0.0005024278963908956	0.000507103847231563	0.0005509626800426885	0.0005549508875489079	0.0923034347650109	0.0903401107584092	1.0502105492356511e-07	1.3234964973823926e-05	1.0621086358564118e-07	1.3384906064631275e-05
55.057101982179326	0.0004213707789793197	0.00042685020927197236	0.00045820734872475754	0.000463378064363593	0.0004795524984618255	0.0004845011197923949	0.0005024562507029309	0.0005071326843319372	0.0005509752217386593	0.0005549641962079373	0.09227123645503395	0.09030860441992948	1.0692167674646817e-07	1.3555653062366502e-05	1.0813040583626879e-07	1.3708896154193684e-05
55.38884871808102	0.0004214205478315143	0.0004269002857698346	0.0004582487164838861	0.00046341978088905233	0.00047958828351324145	0.00048453730896257135	0.0005024854837623153	0.0005071624082919277	0.0005509887324879003	0.00055497848068919	0.09223904919939062	0.0902771088908127	1.0879754055504766e-07	1.3876567740905843e-05	1.1002493965634862e-07	1.4033115245573602e-05
55.722594394951685	0.00042147105040388607	0.00042695110553812773	0.0004582908833426498	0.0004634623055372421	0.00047962490612463155	0.00048457434431706063	0.0005025155961474237	0.0005071930196964558	0.0005510032128261192	0.0005549937415358918	0.0922068729960449	0.09024562416907565	1.106488771104603e-07	1.4197710678842679e-05	1.1189469814869724e-07	1.4357565025366337e-05
56.058351057416104	0.00042152228731648746	0.00042700266920322935	0.00045833384990950416	0.00046350563892287854	0.00047966236689370303	0.0004846122264599296	0.0005025465884411883	0.0005072245191350426	0.0005510186632940073	0.0005550099792962892	0.09217470784294834	0.09021415025272575	1.1247591523856192e-07	1.4519083549865974e-05	1.1373991245903787e-07	1.4682247184191755e-05
56.39613082267415	0.0004215742591932577	0.0004270549773954524	0.00045837761679709484	0.0004635497816649158	0.00047970066642253516	0.0004846509559996609	0.0005025784612311073	0.0005072569072018173	0.0005510350844372508	0.0005550271945236576	0.09214255373804084	0.09018268713975698	1.1427888183424429e-07	1.4840688030440252e-05	1.1556081178597504e-07	1.500716341594488e-05
56.7359458809379	0.0004216269666620312	0.00042710803074905493	0.00045842218462226647	0.00046359473438655467	0.0004797398053175828	0.00048469053354915985	0.0005026112151092541	0.0005072901844955281	0.0005510524768065373	0.0005550453877763125	0.09211041067925343	0.09015123482815372	1.1605800188897383e-07	1.5162525801498683e-05	1.1735762340495549e-07	1.5332315418989384e-05
57.07780849587155	0.00042168041035454935	0.0004271618299022516	0.000458467554006077	0.0004636404977152552	0.00047977978418969636	0.0004847309597257711	0.0005026448506722906	0.0005073243516195536	0.0005510708409575722	0.0005550645596176219	0.09207827866450229	0.09011979331588782	1.178134985049947e-07	1.5484598548179407e-05	1.1913057268225433e-07	1.5657704895852276e-05
57.42173100503407	0.00042173459090646785	0.0004272163754972205	0.0004585137255738024	0.0004636870722827434	0.00047982060365412375	0.0004847722351512839	0.0005026793685214745	0.0005073594091819119	0.0005510901774510837	0.000555084710616013	0.09204615769169577	0.09008836260092239	1.1954559289771398e-07	1.5806907958229588e-05	1.2087988307649296e-07	1.5983333551447543e-05
57.7677258203244	0.00042178950895736567	0.00042727166818011335	0.00045856069995494866	0.0004637344587250219	0.00047986226433052194	0.00048481436045193894	0.0005027147692626676	0.000507395357795268	0.0005511104868528327	0.0005551058413449838	0.09201404775872576	0.0900569426812067	1.2125450442692677e-07	1.6129455724253616e-05	1.226057761731167e-07	1.6309203095740687e-05
58.115805428429454	0.00042184516515075745	0.0004273277086010674	0.0004586084777832617	0.0004637826576823819	0.0004799047668429707	0.0004848573362584481	0.0005027510535063518	0.0005074321980769495	0.000551131769733629	0.0005551279523831155	0.09198194886347928	0.09002553355467988	1.2294045060267083e-07	1.6452243542214307e-05	1.243084716933936e-07	1.663531524272177e-05
58.465982391274686	0.0004219015601340996	0.00042738449741421133	0.00045865705969673644	0.00046383166979940994	0.00047994811181997673	0.00048490116320599574	0.0005027882218676331	0.0005074699306489524	0.0005511540266693349	0.0005551510443140807	0.0919498610038282	0.08999413521927159	1.2460364709997174e-07	1.6775273111752087e-05	1.2598818749679982e-07	1.696167170904539e-05
58.818269346477535	0.000421958694558803	0.00042744203527767834	0.00045870644633762763	0.0004638814957250004	0.0004799922998944885	0.0004849458419342511	0.0005028262749662554	0.0005075085561379536	0.0005511772582408797	0.0005551751177266541	0.09191778417763408	0.08996274767290013	1.26244307779768e-07	1.709854613700379e-05	1.2764513961452135e-07	1.7288274216348265e-05
59.172679007803275	0.0004220165690802394	0.00042750032285361346	0.00045875663835245883	0.0004639321361123643	0.0004800373317039046	0.00048499137308738194	0.0005028652134266089	0.0005075480751753188	0.0005512014650342683	0.0005552001732147245	0.09188571838274648	0.0899313709134701	1.278626446929226e-07	1.7422064324867925e-05	1.2927954225324875e-07	1.7615124489764322e-05
59.52922416562417	0.0004220751843577533	0.0004275593608081837	0.0004588076363920315	0.0004639835916190389	0.0004800832078900803	0.00048503775731405935	0.0005029050378777412	0.0005075884883971167	0.0005512266476405921	0.0005552262113773025	0.09185366361700828	0.08990000493888116	1.2945886811014697e-07	1.774582938748881e-05	1.308916078133918e-07	1.7942224258465922e-05
59.887917687380885	0.0004221345410546724	0.00042761914981159066	0.0004588594411114402	0.00046403586290690127	0.00048012992909934795	0.0004850849952674738	0.0005029457489533697	0.000507629796444127	0.0005512528066560422	0.0005552532328185367	0.09182161987824594	0.08986864974701646	1.31033186522001e-07	1.806984304013326e-05	1.324815469017646e-07	1.8269575255511206e-05
60.24877251804685	0.0004221946398383133	0.0004276796905380751	0.0004589120531700731	0.00046408895064217206	0.0004801774959825133	0.0004851330876053395	0.0005029873472918858	0.0005076719999618496	0.0005512799426819133	0.0005552812381477167	0.09178958716428008	0.08983730533575301	1.3258580665591498e-07	1.8394107001579174e-05	1.3404956834546337e-07	1.8597179217677562e-05
60.6118016805955	0.0004222554813799964	0.00042774098366593237	0.0004589654732316327	0.0004641428554954319	0.000480225909194877	0.00048518203498990937	0.0005030298335363726	0.0005077150996005184	0.0005513080563246223	0.0005553102279792911	0.09175756547291684	0.08980597170295626	1.3411693349906634e-07	1.871862299543392e-05	1.3559587920953901e-07	1.8925037885988982e-05
60.97701827647021	0.00042231706635505086	0.00042780302987751624	0.0004590197019641363	0.0004641975781416271	0.0004802751693962387	0.00048523183808798224	0.0005030732083346089	0.0005077590960151067	0.0005513371481957118	0.0005553402029328714	0.09172555480195442	0.08977464884647779	1.3562677030466794e-07	1.9043392748871457e-05	1.3712068481011586e-07	1.9253153005549528e-05
61.34443548605718	0.00042237939544282883	0.00042786582985925644	0.00045907474003993516	0.0004642531192600842	0.00048032527725091134	0.000485282497570917	0.0005031174723390869	0.0005078039898653468	0.0005513672189118681	0.0005553711636332509	0.09169355514918019	0.08974333676416654	1.371155186062796e-07	1.9368417992965403e-05	1.3862418872653479e-07	1.958152632536292e-05
61.71406656916102	0.0004224424693267116	0.00042792938430166093	0.0004591305881357166	0.0004643094795345158	0.00048037623342772726	0.0004853340141146386	0.0005031626262070138	0.0005078497818157289	0.0005513982690949239	0.0005554031107104069	0.09166156651236959	0.08971203545385267	1.385833782330953e-07	1.96937004626474e-05	1.4010659281447208e-07	1.991015959811049e-05
62.085924865483435	0.00042250628869412184	0.0004279936938993311	0.00045918724693251974	0.00046436665965303415	0.0004804280386000524	0.00048538638839965156	0.0005032086706003296	0.0005078964725355219	0.0005514302993718755	0.0005554360447995182	0.09162958888928815	0.08968074491336306	1.4003054732447152e-07	2.0019241897040185e-05	1.4156809722599712e-07	2.0239054581136506e-05
62.46002379510434	0.0004225708542365318	0.0004280587593509694	0.000459244717115743	0.0004644246603081599	0.0004804806934457935	0.0004854396211110504	0.0005032556061857148	0.0005079440626987769	0.0005514633103748902	0.000555469966540972	0.09159762227769293	0.08964946514050905	1.414572223393598e-07	2.0345044038805327e-05	1.4300890041163243e-07	2.0568213034768967e-05
62.83637685896657	0.00042263616664947384	0.0004281245813593892	0.0004593029993751543	0.0004644834821968313	0.0004805341986474099	0.0004854937129385253	0.0005033034336345993	0.0005079925529843414	0.0005514973027413178	0.0005555048765803763	0.091565666675329	0.08961819613309677	1.4286359807874974e-07	2.067110863533672e-05	1.4442919914897656e-07	2.0897636724498403e-05
63.21499763936286	0.0004227022266325525	0.0004281911606315275	0.0004593620944049032	0.0004645431260204194	0.00048058855489192624	0.0004855486645763829	0.0005033521536231776	0.0005080419440758716	0.0005515322771137031	0.0005555407755685721	0.09153372207993346	0.08958693788891947	1.4424986769228255e-07	2.09974374379418e-05	1.4582918854725777e-07	2.122732741960398e-05
63.59589980042612	0.00042276903488945084	0.0004282584978784514	0.0004594220029035311	0.00046460359248473175	0.0004806437628709401	0.00048560447672354545	0.0005034017668324143	0.000508092236661838	0.000551568234139794	0.0005555776641616415	0.09150178848922752	0.08955569040576283	1.4561622268692478e-07	2.1324032201147647e-05	1.472090620580676e-07	2.155728689293146e-05
63.979097088622495	0.00042283659212794325	0.0004283265938153718	0.00045948272557397925	0.00046466488230003	0.00048069982328063113	0.00048566115008357027	0.0005034522739480599	0.0005081434314355414	0.0005516051744725552	0.0005556155430209223	0.09146986590093123	0.08952445368139875	1.469628529519049e-07	2.1650894684463462e-05	1.4856901149693652e-07	2.1887516922045047e-05
64.36460333324754	0.0004229048990599042	0.00042839544916165034	0.00045954426312360113	0.00046472699618103403	0.00048075673682177806	0.0004857186853646549	0.0005035036756606564	0.0005081955290951206	0.0005516430987701767	0.0005556544128130156	0.09143795431274744	0.08949322771359398	1.4828994676467644e-07	2.1978026651159333e-05	1.4990922704918863e-07	2.2218019288103297e-05
64.75243244692527	0.00042297395640131886	0.0004284650646408123	0.00045960661626417304	0.00046478993484693685	0.00048081450419976124	0.0004857770832796507	0.0005035559726655525	0.0005082485303435647	0.0005516820076960871	0.0005556942742097996	0.09140605372237294	0.0894620125001034	1.495976908018684e-07	2.2305429868307858e-05	1.5122989729054147e-07	2.2548795777010966e-05
65.14259842611021	0.0004230437648722938	0.00042853544098055574	0.0004596697857119038	0.0004648536990214139	0.0004808731261245799	0.0004858363445460741	0.0005036091656629126	0.0005083024358887243	0.0005517219019189641	0.0005557351278884404	0.09137416412749455	0.08943080803867272	1.5088627015923464e-07	2.263310610747804e-05	1.525312091897081e-07	2.287984817801736e-05
65.53511535159264	0.00042311432519706496	0.00042860657891276034	0.00045973377218744423	0.0004649182894326318	0.0004809326033108585	0.00048589646988611264	0.0005036632553577246	0.000508357246443319	0.0005517627821127428	0.0005557769745314	0.09134228552578665	0.08939961432703684	1.5215586835902635e-07	2.2961057144235686e-05	1.538133481325749e-07	2.3211178285117984e-05
65.92999738900669	0.00042318563810401187	0.000428678479173502	0.00045979857641590235	0.0004649837068132637	0.0004809929364778612	0.0004859574600266439	0.0005037182424598189	0.0005084129627249563	0.000551804648956633	0.0005558198148264545	0.09131041791491691	0.0893684313629251	1.5340666736256888e-07	2.328928475808789e-05	1.5507649792805608e-07	2.354278789644393e-05
66.32725878934137	0.00042325770432566253	0.0004287511425030575	0.00045986419912684645	0.0004650499519004946	0.0004810541263494976	0.0004860193156992379	0.0005037741276838698	0.0005084695854561318	0.0005518475031351229	0.0005558636494666964	0.09127856129254298	0.08933725914405112	1.546388475872837e-07	2.3617790732982646e-05	1.5632084082294745e-07	2.3874678814109207e-05
66.72691388945532	0.0004233305245987102	0.0004288245696459209	0.0004599306410543241	0.0004651170254360364	0.00048111617365434076	0.00048608203764017563	0.0005038309117494144	0.0005085271153642522	0.0005518913453379979	0.0005559084791505554	0.09124671565631166	0.08930609766812712	1.5585258791384407e-07	2.3946576856739843e-05	1.575465575148283e-07	2.4206852844738114e-05
67.12897711259382	0.00042340409966401684	0.000428898761350808	0.00045999790293686554	0.0004651849281661352	0.00048117907912562894	0.0004861456265904541	0.0005038885953808581	0.0005085855531816349	0.0005519361762603446	0.0005559543045818014	0.09121488100386282	0.08927494693284962	1.570480657025466e-07	2.4275644921550876e-05	1.5875382716073506e-07	2.453931179849378e-05
67.53346296890952	0.00042347843026662964	0.00042897371837067287	0.00046006598551750013	0.0004652536608415865	0.00048124284350128683	0.0004862100832957997	0.0005039471793074886	0.0005086448996455285	0.0005519819966025687	0.0005560011264695623	0.0911830573328227	0.08924380693590779	1.582254568056711e-07	2.460499672406191e-05	1.5994282739667694e-07	2.4872057490604726e-05
67.94038605598601	0.0004235535171557873	0.000429049441462713	0.0004601348895437628	0.00046532322421774053	0.00048130746752392766	0.0004862754085066813	0.0005040066642634871	0.0005087051554981188	0.0005520288070704019	0.0005560489455283319	0.09115124464081419	0.089212677674985	1.5938493557257627e-07	2.4934634064249783e-05	1.6111373434490005e-07	2.520509174018526e-05
68.3497610593647	0.00042362936108493254	0.0004291259313883837	0.00046020461576770833	0.0004653936190545191	0.00048137295194086824	0.0004863416029783173	0.0005040670509879374	0.0005087663214865419	0.0005520766083749156	0.0005560977624779827	0.09111944292544523	0.08918155914775099	1.605266748733354e-07	2.5264558747309374e-05	1.6226672262581367e-07	2.5538416370457506e-05
68.7616027530747	0.0004237059628117213	0.000429203188913407	0.0004602751649459189	0.0004654648461164218	0.0004814392975041413	0.0004864086674706901	0.0005041283402248387	0.0005088283983628942	0.0005521254012325307	0.0005561475780437771	0.09108765218431837	0.08915045135186747	1.616508461031816e-07	2.5594772582307468e-05	1.6340196537316908e-07	2.5872033209167755e-05
69.17592600016614	0.00042378332309803504	0.0004292812148077825	0.0004603465378395188	0.0004655369061725394	0.00048150650497050344	0.00048647660274855534	0.0005041905327231174	0.0005088913868842469	0.0005521751863650317	0.0005561983929563796	0.09105587241502473	0.0891193542849913	1.6275761919291604e-07	2.5925277382252143e-05	1.645196342443594e-07	2.6205944088336652e-05
69.59274575324658	0.00042386144270998915	0.0004293600098457984	0.0004604187352141806	0.00046560979999656516	0.0004815745751014475	0.00048654540958145486	0.0005042536292366367	0.0005089552878126532	0.0005522259644995751	0.0005562502079518682	0.0910241036151503	0.08908826794476496	1.6384716262636372e-07	2.6256074964731146e-05	1.656198994319123e-07	2.6540150844314714e-05
70.01207705502031	0.0004239403224179454	0.0004294395748060415	0.0004604917578401419	0.0004656835283668039	0.00048164350866321417	0.00048661508874372616	0.0005043176305242092	0.0005090201019151625	0.0005522777363687036	0.0005563030237717455	0.09099234578226661	0.08905719232882567	1.6491964344893858e-07	2.658716715149556e-05	1.667029296755244e-07	2.687465531744926e-05
70.43393503883172	0.00042401996299652137	0.0004295199104714092	0.00046056560649221053	0.0004657580920661851	0.0004817133064268023	0.0004866856410145143	0.0005043825373496075	0.0005090858299638314	0.0005523305027103564	0.0005563568411629519	0.09096059891394143	0.08902612743480173	1.6597522728238872e-07	2.6918555769098185e-05	1.6776889227561407e-07	2.720945935301422e-05
70.85833492921113	0.00042410036522460285	0.0004296010176291199	0.00046064028194978124	0.0004658334918822747	0.0004817839691679835	0.0004867570671777851	0.0005044483504815765	0.0005091524727357356	0.0005523842642678823	0.0005564116608778771	0.09092886300772848	0.08899507326031053	1.6701407833021736e-07	2.7250242647866574e-05	1.6881795310383797e-07	2.7544564800488502e-05
71.2852920424243	0.000424181529885352	0.00042968289707072307	0.0004607157849968411	0.00046590972860728315	0.0004818554976673071	0.0004868293680223342	0.0005045150706938449	0.0005092200310129801	0.0005524390217900489	0.0005564674836743697	0.09089713806117983	0.08896402980296367	1.6803635939199434e-07	2.7582229622222232e-05	1.6985027661165636e-07	2.78799735132923e-05
71.71482178702524	0.0004242634577662197	0.00042976554959211057	0.00046079211642198535	0.0004659868030380793	0.00048192789271011676	0.00048690254434179874	0.0005045826987651338	0.0005092885055827116	0.0005524947760310567	0.0005565243103157519	0.09086542407183065	0.08893299706036284	1.6904223187929387e-07	2.791451853161042e-05	1.7086602584583718e-07	2.8215687349522622e-05
72.14693966441222	0.000424346149658957	0.000429848975993528	0.000460869277018426	0.0004660647159762014	0.00048200115508656	0.00048697659693466974	0.0005046512354791738	0.0005093578972371307	0.0005525515277505507	0.0005565821415708314	0.09083372103721457	0.08890197503010046	1.7003185582122396e-07	2.8247111219639742e-05	1.7186536246038223e-07	2.855170817198105e-05
72.58166126938723	0.00042442960635962477	0.00042993317707958593	0.00046094726758400456	0.0004661434682278685	0.0004820752855916004	0.0004870515266043043	0.0005047206816247114	0.0005094282067735045	0.0005526092777136316	0.0005566409782139114	0.09080202895485154	0.0888709637097634	1.7100538987732845e-07	2.8580009534220907e-05	1.728484467244419e-07	2.888803784768801e-05
73.01900229071879	0.0004245138286686044	0.0004300181536592692	0.00046102608892120136	0.00046622306060398964	0.0004821502850250278	0.00048712733415893567	0.0005047910379955231	0.0005094994349941741	0.0005526680266908678	0.0005567008210248035	0.0907703478222561	0.08883996309692739	1.7196299134767008e-07	2.891321532740021e-05	1.7381543753348244e-07	2.9224678247730118e-05
73.45897851170821	0.00042459881739061	0.00043010390654595016	0.00046110574183714923	0.0004663034939201787	0.0004822261541914698	0.0004872040204116842	0.0005048623053904277	0.0005095715827065713	0.0005527277754583071	0.0005567616707888409	0.09073867763693455	0.08880897318916073	1.7290481618714194e-07	2.924673045615056e-05	1.747664924254405e-07	2.9561631248425924e-05
73.90160581075892	0.00042468457333469926	0.00043019043655739944	0.000461186227143644	0.0004663847689967649	0.00048230289390040584	0.0004872815861805736	0.0005049344846132962	0.0005096446507232298	0.000552788524797491	0.0005568235282968904	0.09070701839638157	0.0887779939840246	1.7383101901468322e-07	2.9580556781830247e-05	1.757017675867948e-07	2.989889873016016e-05
74.34690016194996	0.0004247710973142832	0.00043027774451579544	0.00046126754565715446	0.00046646688665880233	0.000482380504966176	0.0004873600322885363	0.0005050075764730652	0.0005097186398617937	0.000552850275495464	0.0005568863943453635	0.09067537009808825	0.08874702547907051	1.7474175312184436e-07	2.991469617005804e-05	1.7662141786264907e-07	3.023648257752254e-05
74.79487763561212	0.000424858390147138	0.0004303658312477366	0.0004613496981988361	0.00046654984773608323	0.0004824589882079946	0.0004874393595634296	0.0005050815817837474	0.0005097935509450329	0.0005529130283447861	0.0005569502697362279	0.09064373273953363	0.0887160676718443	1.756371704855807e-07	3.0249150490893606e-05	1.7752559677332042e-07	3.057438468018203e-05
75.24555439890803	0.00042494645265541613	0.0004304546975842532	0.0004614326855945412	0.0004666336530631502	0.00048253834444995957	0.0004875195688380461	0.0005051565013644437	0.0005098693848008527	0.0005529767841435472	0.0005570151552770229	0.09061210631818857	0.08868512055987925	1.7651742177735973e-07	3.058392161861545e-05	1.7841445652084457e-07	3.0912606932193e-05
75.6989467164156	0.0004250352856656584	0.0004305443443608182	0.00046151650867483075	0.00046671830347930676	0.0004826185745210652	0.00048760066095012637	0.0005052323360393569	0.0005099461422623088	0.0005530415436953769	0.0005570810517808695	0.09058049083151912	0.08865418414070506	1.7738265637833994e-07	3.0919011432706256e-05	1.7928814799905886e-07	3.125115123184252e-05
76.15507095071504	0.00042512489000880204	0.0004306347724173571	0.00046160116827498565	0.00046680379982862755	0.00048269967925521653	0.0004876826367423683	0.000505309086637801	0.0005100238241676152	0.0005531073078094572	0.0005571479600664815	0.09054888627698006	0.08862325841184256	1.7823302238630968e-07	3.125442181700633e-05	1.801468208063959e-07	3.15900194822194e-05
76.61394356297929	0.00042521526652019686	0.00043072598259826276	0.00046168666523501925	0.00046689014295997456	0.00048278165949123766	0.00048776549706244256	0.0005053867539942155	0.0005101024313601617	0.0005531740773005374	0.0005572158809581829	0.09051729265202006	0.08859234337080468	1.7906866662305981e-07	3.159015465938053e-05	1.8099062325737606e-07	3.192921359125578e-05
77.07558111356816	0.0004253064160396118	0.0004308179757524028	0.000461773000399688	0.00046697733372700484	0.0004828645160728845	0.0004878492427630027	0.0005054653389481758	0.0005101819646885199	0.0005532418529889423	0.0005572848152859149	0.09048570995407915	0.08856143901509318	1.7988973465118876e-07	3.192621185275912e-05	1.818197023910643e-07	3.226873547140796e-05
77.54000026262605	0.0004253983394112499	0.00043091075273313505	0.0004618601746185052	0.0004670653729881847	0.0004829482498488586	0.0004879338747016986	0.0005055448423444078	0.0005102624250064629	0.0005533106357005898	0.0005573547638852523	0.0904541381805897	0.08853054534220853	1.8069637078006566e-07	3.226259529454101e-05	1.8263420397865958e-07	3.2608587039253956e-05
78.00721777068286	0.0004254910374837556	0.000431004314398314	0.00046194818874574793	0.00046715426160679824	0.00048303286167281594	0.00048801939374118426	0.0005056252650327944	0.000510343813172968	0.0005533804262669958	0.0005574257275974124	0.09042257732897545	0.08849966234963781	1.814887180772145e-07	3.2599306886552104e-05	1.8343427253899886e-07	3.294877021638165e-05
78.47725049925933	0.00042558451111023184	0.0004310986616103088	0.00046203704364047686	0.00046724400045096567	0.0004831183524033824	0.0004881058007491366	0.000505706607868397	0.00051042613005224	0.000553451225525297	0.0005574977072692735	0.09039102739665324	0.0884687900348637	1.8226691837915608e-07	3.2936348535614335e-05	1.8422005134831505e-07	3.3289286929347184e-05
78.95011541147531	0.00042567876114824575	0.00043119379523600873	0.00046212674016653916	0.00046733459039364816	0.00048320472290416333	0.0004881930965982623	0.0005057888717114579	0.0005105093765137145	0.000553523034318253	0.000557570703753381	0.09035948838103236	0.0884379283953604	1.8303111229856384e-07	3.327372215260194e-05	1.8499168244533268e-07	3.3630139108828394e-05
79.42582957266194	0.00042577378845984364	0.0004312897161468387	0.0004622172791925875	0.0004674260323126644	0.0004832919740437556	0.0004882812821663125	0.0005058720574274195	0.000510593553432075	0.0005535958534942674	0.0005576447179079647	0.09032796027951334	0.08840707742859448	1.8378143923705736e-07	3.361142965338515e-05	1.857493066466636e-07	3.3971328690568514e-05
79.90441015097758	0.00042586959391156093	0.0004313864252187688	0.00046230866159208714	0.00046751832709070033	0.00048338010669576154	0.0004883703583360944	0.0005059561658869329	0.000510678661687263	0.0005536696839073941	0.0005577197505969483	0.09029644308949064	0.08837623713202496	1.8451803739821283e-07	3.394947295902451e-05	1.8649306355548057e-07	3.431285761509861e-05
80.38587441802741	0.0004259661783744362	0.00043148392333232876	0.00046240088824333285	0.00046761147561532457	0.0004834691217388021	0.000488460325995485	0.0005060411979658741	0.0005107647021644951	0.000553744526417356	0.000557795802689968	0.09026493680834959	0.08834540750310477	1.852410437873462e-07	3.4287853994327544e-05	1.8722309156715515e-07	3.465472782716861e-05
80.87023974948666	0.00042606354272401803	0.00043158221137261534	0.00046249396002945417	0.0004677054787789961	0.00048355902005652317	0.0004885511860374392	0.0005061271545453507	0.000510851675754268	0.0005538203818895512	0.0005578728750623771	0.09023344143347016	0.08831458853927626	1.8595059422951091e-07	3.462657468915331e-05	1.8793952788649648e-07	3.499694127694075e-05
81.35752362572781	0.0004261616878403828	0.0004316812902293092	0.000462587877838436	0.0004678003374790803	0.00048364980253761574	0.0004886429393600097	0.0005062140365117209	0.0005109395833523793	0.0005538972511950732	0.0005579509685952666	0.09020195696222144	0.08828378023797855	1.8664682337893052e-07	3.496563697849564e-05	1.8864250853100391e-07	3.5339499918934925e-05
81.8477436324513	0.00042626061460814094	0.0004317811607966823	0.00046268264256312176	0.0004678960526178581	0.00048374147007582244	0.0004887355868663501	0.000506301844756601	0.0005110284258599336	0.0005539751352107169	0.0005580300841754734	0.09017048339197019	0.08825298259664192	1.8732986472279334e-07	3.53050428013868e-05	1.893321683432269e-07	3.5682405712500476e-05
82.34091746132043	0.00042636032391645234	0.00043188182397361303	0.00046277825510123306	0.00046799262510254126	0.00048383402356995213	0.0004888291294647372	0.0005063905801768805	0.00051111820418336	0.0005540540348189962	0.0005581102226955961	0.09013902072007143	0.08822219561268937	1.879998505975697e-07	3.5644794102326904e-05	1.9000864100279964e-07	3.602566062230195e-05
82.83706291059936	0.00042646081665903665	0.0004319832806635966	0.0004628747163553785	0.0004680900558452836	0.00048392746392389354	0.0004889235680685758	0.0005064802436747348	0.0005112089192344214	0.0005541339509081554	0.0005581913850540071	0.09010756894387395	0.08819141928353519	1.8865691219410773e-07	3.5984892830187576e-05	1.9067205902774213e-07	3.636926661679252e-05
83.33619788579601	0.0004265620937341842	0.0004320855317747559	0.00046297202723306473	0.00046818834576319084	0.000484021792046625	0.0004890189035964143	0.0005065708361576363	0.0005113005719302287	0.0005542148843721812	0.0005582735721548639	0.09007612806072125	0.08816065360658984	1.8930117956793323e-07	3.6325340938794803e-05	1.9132255379571052e-07	3.671322567047608e-05
83.83834040030794	0.00042666415604477177	0.0004321885782198587	0.00046307018864671326	0.00046828749577833967	0.0004841170088522302	0.0004891151369719605	0.0005066623585383705	0.0005113931631932561	0.0005542968361108201	0.0005583567849081286	0.09004469806794811	0.08812989857925316	1.8993278164792333e-07	3.666614038659588e-05	1.9196025554182872e-07	3.705753976183945e-05
84.34350857607244	0.0004267670044982681	0.0004322924209163209	0.0004631692015136661	0.0004683875068177805	0.0004842131152599066	0.0004892122691240862	0.0005067548117350426	0.0005114866939513487	0.0005543798070295836	0.0005584410242295711	0.09001327896288276	0.0880991541989235	1.9055184624709428e-07	3.700729313699247e-05	1.9258529337598139e-07	3.740221087461526e-05
84.85172064422062	0.0004268706400067527	0.0004323970607862283	0.00046326906675620623	0.0004684883798135608	0.0004843101121939828	0.0004893103009868504	0.0005068481966710975	0.0005115811651377406	0.0005544637980397705	0.0005585262910407931	0.08998187074284417	0.08806842046298527	1.9115850007165452e-07	3.7348801158534894e-05	1.9319779528996972e-07	3.7747240997809683e-05
85.36299494573534	0.00042697506348692374	0.0004325024987563418	0.0004633697853015633	0.0004685901157027295	0.0004844080005839283	0.0004894092334995037	0.0005069425142753289	0.0005116765776910651	0.0005545488100584744	0.0005586125862692341	0.0899504734051482	0.0880376973688202	1.9175286872788943e-07	3.7690666424256e-05	1.9379788816239031e-07	3.809263212453673e-05
85.87734993211305	0.0004270802758601116	0.0004326087357581138	0.0004634713580819303	0.00046869271542735374	0.00048450678136436676	0.0004895090676065049	0.0005070377654818936	0.0005117729325553703	0.0005546348440085995	0.00055869991084819	0.08991908694710256	0.08800698491380536	1.923350767326238e-07	3.803289091224016e-05	1.9438569777348877e-07	3.8438386253378254e-05
86.39480416602983	0.00042718627805228944	0.0004327157727276963	0.0004635737860344729	0.0004687961799345294	0.00048460645547508934	0.0004896098042575332	0.0005071339512303209	0.0005118702306801273	0.000554721900818871	0.00055878826571682	0.08988771136600573	0.08797628309530564	1.9290524752216655e-07	3.837547660547058e-05	1.9496134881155647e-07	3.8784505387912116e-05
86.91537632201124	0.00042729307099408857	0.00043282361060595885	0.00046367707010134683	0.0004689005101763968	0.00048470702386106706	0.0004897114444075021	0.0005072310724655322	0.0005119684730202502	0.0005548099814238542	0.0005588776518201689	0.08985634665915088	0.0879455919106831	1.9346350346011697e-07	3.8718425491843234e-05	1.9552496488187522e-07	3.9130991536615034e-05
87.43908518710603	0.00042740065562080654	0.00043293225033849507	0.000463781211229704	0.0004690057071101499	0.0004848084874724634	0.0004898139890165709	0.0005073291301378482	0.0005120676605361031	0.0005548990867639602	0.0005589680701091718	0.08982499282382658	0.08791491135729156	1.940099658486404e-07	3.906173956433334e-05	1.9607666851539094e-07	3.947784671283483e-05
87.9659496615646	0.00042750903287242317	0.00043304169287563973	0.00046388621037171207	0.0004691117716980517	0.0004849108472646492	0.0004899174390501588	0.0005074281252030056	0.000512167794193518	0.0005549892177854676	0.0005590595215406759	0.0897936498573102	0.08788424143247976	1.9454475493334723e-07	3.940542082066234e-05	1.9661658117825455e-07	3.982507293515125e-05
88.4959887595208	0.0004276182036936105	0.0004331519391724779	0.0004639920684845607	0.0004692187049074461	0.00048501410419821183	0.000490021795478958	0.0005075280586221681	0.000512268874963805	0.0005550803754405301	0.0005591520070774472	0.08976231775687797	0.08785358213358813	1.9506798991668264e-07	3.974947126406114e-05	1.9714482328206774e-07	4.0172672227542505e-05
89.0292216096782	0.0004277281690337475	0.00043326299018886126	0.0004640987865304827	0.0004693265077107735	0.00048511825923897484	0.0004901270592789488	0.0005076289313619435	0.0005123709038237696	0.0005551725606871953	0.0005592455276881919	0.08973099651979365	0.08782293345795052	1.9557978896155882e-07	4.009389290235421e-05	1.9766151418567192e-07	4.052064661808075e-05
89.56566745600044	0.00042783892984692894	0.0004333748468894153	0.00046420636547675644	0.0004694351810855776	0.0004852233133580025	0.0004902332314314056	0.0005077307443943905	0.0005124738817557205	0.0005552657744894112	0.0005593400843475605	0.08969968614331882	0.08779229540289725	1.9608026919997433e-07	4.04386877479318e-05	1.9816677221065225e-07	4.08689981402921e-05
90.1053456584057	0.0004279504870919805	0.0004334875102435565	0.0004643148062957271	0.00046954472601452494	0.000485329267531619	0.0004903403129229199	0.0005078334986970378	0.0005125778097474878	0.000555360017817047	0.0005594356780361711	0.08966838662470634	0.08776166796574913	1.9656954674895184e-07	4.078385781941529e-05	1.9866071465207127e-07	4.121772883380892e-05
90.6482756934654	0.0004280628417324719	0.0004336009812255041	0.0004644241099648169	0.00046965514348541536	0.0004854361227414216	0.0004904483047454088	0.0005079371952528969	0.0005126826887924357	0.0005554552916459046	0.0005595323097406191	0.0896370979612044	0.08773105114382221	1.9704773670929134e-07	4.112940513967267e-05	1.9914345777695104e-07	4.1566840742163214e-05
91.19447715510712	0.00042817599473672717	0.00043371526081429105	0.0004645342774665377	0.000469766434491195	0.0004855438799742899	0.0004905572078961269	0.0005080418350504724	0.0005127885198894744	0.0005555515969577318	0.0005596299804534903	0.08960582015005215	0.0877004449344246	1.9751495317896e-07	4.1475331736803844e-05	1.9961511684010247e-07	4.1916335914396474e-05
91.74396975532183	0.00042828994707783845	0.00043383034999377844	0.000464645309788504	0.0004698786000299697	0.0004856525402224038	0.0004906670233776831	0.0005081474190837781	0.000512895304043076	0.0005556489347402356	0.000559728691173377	0.08957455318848409	0.08766984933486115	1.9797130926008533e-07	4.1821639644182285e-05	2.0007580609128104e-07	4.2266216405004164e-05
92.29677332487483	0.000428404699733679	0.0004339462497526678	0.0004647572079234467	0.0004699916411050185	0.00048576210448325277	0.0004907777521980523	0.0005082539483523505	0.0005130030422632857	0.0005557473059870985	0.0005598284429048914	0.08954329707372925	0.08763926434242686	1.9841691706817084e-07	4.21683309002191e-05	2.0052563878223415e-07	4.2616484273380606e-05
92.85290781402206	0.0004285202536869155	0.0004340629610845137	0.00046486997286922645	0.00047010555872480726	0.0004858725737596533	0.0004908893953705893	0.0005083614238612622	0.0005131117355657393	0.0005558467116979912	0.0005599292366586806	0.08951205180300974	0.08760868995441466	1.9885188773903495e-07	4.251540754866834e-05	2.0096472717559153e-07	4.296714158436021e-05
93.41239329322968	0.0004286366099250211	0.000434180484987738	0.00046498360562884745	0.000470220353903002	0.00048598394905975917	0.0004910019539140434	0.0005084698466211351	0.0005132213849716734	0.0005559471528785876	0.0005600310734514396	0.08948081737353906	0.08757812616810746	1.992763314361836e-07	4.286287163816904e-05	2.0139318255272577e-07	4.331819040788443e-05
93.97524995389855	0.00042875376944028767	0.00043429882246564074	0.00046509810721046815	0.00047033602765848126	0.00048609623139707646	0.0004911154288525702	0.0005085792176481546	0.0005133319915079411	0.000556048630540577	0.0005601339543059262	0.08944959378252847	0.0875475729807848	1.9969035735986325e-07	4.321072522259217e-05	2.0181111521998642e-07	4.36696328188213e-05
94.54149810909283	0.0004288717332298388	0.0004344179745264141	0.00046521347862741745	0.00047045258101535085	0.000486209421790476	0.0004912298212157455	0.0005086895379640833	0.0005134435562070254	0.0005561511457016802	0.0005602378802509757	0.08941838102718044	0.08751703038971874	2.000940737560057e-07	4.355897036134593e-05	2.0221863452171045e-07	4.402147089807573e-05
95.11115819427312	0.00042899050229564385	0.00043453794218315667	0.0004653297208982068	0.0004705700150029573	0.00048632352126421	0.0004913451320385832	0.0005088008085962752	0.0005135560801070544	0.0005562546993856641	0.000560342852321515	0.089387179104692	0.08748649839217627	2.0048758792175735e-07	4.390760911883451e-05	2.0261584884309538e-07	4.437370673138208e-05
95.68425076803395	0.000429110077644529	0.00043465872645388434	0.000465446835046544	0.0004706883306559	0.00048643853084792124	0.0004914613623615424	0.0005089130305776894	0.000513669564251814	0.0005563592926223544	0.0005604488715585771	0.08935598801225421	0.08745597698541964	2.0087100621469503e-07	4.4256643564818954e-05	2.0300286561908973e-07	4.472634240965112e-05
96.26079651284576	0.00042923046028819277	0.0004347803283615464	0.00046556482210134736	0.00047080752901404856	0.00048655445157666185	0.0004915785132305473	0.0005090262049469052	0.0005137840096907632	0.0005564649264476522	0.000560555939009317	0.08932480774705251	0.08742546616670142	2.0124443406128274e-07	4.460607577455589e-05	2.0337979134556032e-07	4.5079380029691696e-05
96.84081623580131	0.0004293516512432166	0.0004349027489340354	0.000465683683096757	0.0004709276111225515	0.0004866712844909033	0.0004916965856969981	0.0005091403327481341	0.000513899417479047	0.0005565716019035465	0.0005606640557270239	0.08929363830626705	0.08739496593327253	2.0160797596001584e-07	4.495590782797876e-05	2.037467315816775e-07	4.543282169315599e-05
97.42433086936633	0.00042947365153107913	0.0004350259892042028	0.00046580341907215126	0.0004710485780318536	0.00048678903063655065	0.0004918155808177854	0.0005092554150312347	0.0005140157886775115	0.0005566793200381293	0.0005607732227711377	0.08926247968706959	0.08736447628237491	2.0196173549491938e-07	4.530614181075254e-05	2.0410379096032346e-07	4.5786669507039135e-05
98.01136147213543	0.0004295964621781692	0.0004351500502098709	0.0004659240310721579	0.00047117043079770803	0.00048690769106495853	0.0004919354996553037	0.0005093714528517273	0.000514133124352718	0.0005567880819056102	0.0005608834412072621	0.08923133188662859	0.08733399721124749	2.023058153416738e-07	4.5656779814301496e-05	2.0445107319795857e-07	4.614092558433147e-05
98.60192922959182	0.00042972008421580054	0.00043527493299384893	0.00046604552014667156	0.00047129317048119336	0.00048702726683294497	0.000492056343277469	0.0005094884472708102	0.0005142514255769594	0.0005568978885663341	0.0005609947121071838	0.089200194902106	0.08730352871712091	2.026403172715181e-07	4.6007823934809955e-05	2.0478868109841597e-07	4.649559204296383e-05
99.1960554548718	0.0004298445186802223	0.00043540063860394247	0.0004661678873508625	0.0004714167981487211	0.00048714775900280234	0.0004921781127577272	0.0005096063993553688	0.0005143706934282699	0.0005570087410867898	0.0005611070365488806	0.08916906873065668	0.08727307079722309	2.029653421610077e-07	4.635927627386072e-05	2.051167165607621e-07	4.6850671006293254e-05
99.79376158953411	0.00042996976661263404	0.0004355271680929696	0.00046629113374519393	0.00047154131487205694	0.00048726916864231477	0.000492300809175074	0.0005097253101779951	0.0005144909289904441	0.0005571206405396298	0.0005612204156165417	0.08913795336943327	0.0872426234487728	2.0328099000215157e-07	4.671113893912893e-05	2.0543528059057238e-07	4.720616460364424e-05
100.39506920433367	0.0004300958290592	0.0004356545225187745	0.00046641526039543576	0.0004716667217283295	0.0004873914968247724	0.0004924244336140661	0.0005098451808169989	0.0005146121333530499	0.0005572335880036844	0.0005613348504005811	0.08910684881557783	0.08721218666898752	2.035873599032798e-07	4.7063414042786134e-05	2.0574447330134072e-07	4.756207496919851e-05
101.00000000000001	0.0004302227070710603	0.0004357827029442395	0.000466540268372677	0.0004717930198000476	0.0004875147446289806	0.0004925489871648352	0.0005099660123564241	0.0005147343076114422	0.0005573475845639741	0.0005614503419976517	0.08907575506623074	0.0871817604550752	2.0373868398024151e-07	4.723965496843219e-05	2.0589718966437228e-07	4.7740134611147594e-05
