# Supplementary material for: White matter micro- and macrostructure brain charts for the human lifespan
Source: Nature. 2026 May 13;655(8124):979–89. doi: 10.1038/s41586-026-10454-2 (PMC13391363; doi:10.1038/s41586-026-10454-2)
Supplement: Supplementary file 12 — Centiles trajectories of brain charts. SDT.T9.1–5 contain the brain charts for the global metrics; SDT.T9.6–509 contain the brain charts for the tract-specific metrics (unnormalized); and SDT.T9.510–1157 contain the brain charts for the tract-specific macrostructural metrics (normalized). Included in each table are the male and female centile trajectories for the 2.5th, 25th, 50th, 75th and 97.5th percentiles; the interquartile range normalized by the 50th centile; and the derivatives of the 50th centiles with respect to both age and log(age). Charts are sampled in logarithmically spaced intervals. Age is reported in years, while centile trajectory values are reported in metric-specific units: diffusivities in mm2 s−1, volume in mm3, surface area in mm2, average length in mm, and FA is dimensionless (unitless). [file 41586_2026_10454_MOESM12_ESM.zip › plotted_curves/SDT.T9.20-ATR_left_ad-mean_curve_metrics.csv]

ages	male_0.025th_percentile	female_0.025th_percentile	male_0.25th_percentile	female_0.25th_percentile	male_0.5th_percentile	female_0.5th_percentile	male_0.75th_percentile	female_0.75th_percentile	male_0.975th_percentile	female_0.975th_percentile	male_normalized_quantile_range	fwmale_normalized_quantile_range	male_median_centile_d_age	male_median_centile_d_log_age	female_median_centile_d_age	female_median_centile_d_log_age
0.25	0.0012217823408254306	0.0012170661909534815	0.0012814229771109565	0.0012752475428301705	0.0013172008873665883	0.0013100499010266207	0.0013566745922663067	0.0013483611638976979	0.001444301355623747	0.0014330932365641809	0.057129945687932886	0.055809798550598616	-0.0001539907882385653	-8.89110189900118e-05	-0.00015310928356817205	-8.840205686711067e-05
0.25150637576242696	0.0012215785439283271	0.0012168630165192429	0.0012812019514611207	0.0012750275443969958	0.0013169689193755487	0.001309819260912851	0.001356430027590816	0.0013481183125972414	0.0014440269076629955	0.0014328215700688946	0.05712213479219031	0.05580217850003715	-0.0001536343109879712	-8.897119937339992e-05	-0.00015275480684956433	-8.846186939964751e-05
0.2530218281966045	0.0012213744932494696	0.0012166595887293863	0.0012809806355313983	0.001274807256950089	0.0013167366373644295	0.0013095883086984403	0.0013561851211341834	0.0013478751222947576	0.0014437520506458553	0.0014325494997518822	0.05711429565240464	0.055794530891382546	-0.00015292032945807277	-8.909132833745392e-05	-0.00015204483227160281	-8.858126385408172e-05
0.25454641199404576	0.0012211701899878672	0.0012164559087770549	0.0012807590305289357	0.0012745866816904442	0.0013165040425427725	0.0013093570455867103	0.0013559398741066879	0.001347631594194324	0.001443476785778246	0.0014322770268132112	0.05710642819792902	0.055786855655669536	-0.00015220859790321395	-8.921099348324635e-05	-0.00015133709528958317	-8.870019687529096e-05
0.2560801821758082	0.0012209656353436335	0.0012162519778564898	0.0012805371376619864	0.0012743658198201538	0.0013162711361212308	0.001309125472782089	0.001355694287719738	0.001347387729501139	0.0014432011142672847	0.0014320041524541337	0.05709853235802434	0.055779152723842915	-0.0001514991190187942	-8.933019439516521e-05	-0.00015063159858391684	-8.881866805021676e-05
0.25762319409447826	0.001220760830517934	0.001216047797162978	0.0012803149581398525	0.0012741446725423548	0.0013160379193115147	0.0013088935914900535	0.001355448363185811	0.0013471435294214636	0.0014429250373212204	0.0014317308778770221	0.05709060806185937	0.0557714220267565	-0.00015079189540140314	-8.944893067786008e-05	-0.00014992834473581684	-8.893667698589569e-05
0.2591755034361701	0.0012205557767129402	0.001215843367892808	0.0012800924931728383	0.0012739232410611805	0.00131580439332634	0.001308661402917082	0.0013552021017184026	0.0013468989951625715	0.0014426485561493787	0.0014314572042853188	0.05708265523850999	0.0557636634951744	-0.00015008692954743275	-8.956720195502088e-05	-0.00014922733622657613	-8.905422330790502e-05
0.2607371662225343	0.0012203504751317875	0.0012156386912432248	0.001279869743972205	0.0012737015265817154	0.0013155705593793812	0.001308428908270606	0.0013549555045319775	0.001346654127932698	0.001442371671962111	0.0014311831328834798	0.05707467381695911	0.0557558770597681	-0.0001493842238541876	-8.96850078697109e-05	-0.00014852857543973252	-8.917130666141748e-05
0.2623082388127803	0.0012201449269785224	0.0012154337684123794	0.0012796467117501145	0.0012734795303099397	0.0013153364186852163	0.001308196108758954	0.001354708572841912	0.0013464089289409848	0.0014420943859707314	0.0014309086648769144	0.057066663726096596	0.05574806265111962	-0.00014868378061932974	-8.980234808381171e-05	-0.00014783206465929233	-8.928792671053509e-05
0.2638887779057103	0.0012199391334580655	0.001215228600599293	0.0012794233977195919	0.0012732572534526919	0.0013151019724592838	0.0013079630055913116	0.001354461307864451	0.0013461633993974373	0.0014418166993874723	0.001430633801471943	0.057058624894718746	0.05574022019971855	-0.00014798560204376532	-8.991922227868931e-05	-0.00014713780607311655	-8.940408313834469e-05
0.26547884054176485	0.001219733095776155	0.0012150231890037974	0.0012791998030944635	0.001273034697217607	0.0013148672219178241	0.0013077295999776594	0.0013542137108166442	0.0013459175405128596	0.0014415386134254147	0.0014303585438757256	0.05705055725152823	0.05573234963596278	-0.00014728969023136695	-9.003563015602678e-05	-0.00014644580177236577	-8.951977564819469e-05
0.2670784841050822	0.001219526815139307	0.0012148175348264993	0.001278975929089317	0.0012728118628130773	0.0013146321682778331	0.0013074958931287325	0.0013539657829163036	0.0013456713534988143	0.0014412601292984435	0.0014300828932962179	0.05704246072513431	0.05572445089015931	-0.00014659604718786357	-9.015157143515973e-05	-0.000145756053750834	-8.963500396103052e-05
0.26868776632556873	0.0012193202927547704	0.0012146116392687315	0.0012787517769194524	0.0012725887514482023	0.0013143968127570151	0.0013072618862559665	0.0013537175253819488	0.0013454248395675659	0.0014409812482211886	0.0014298068509421133	0.05703433524405149	0.05571652389252169	-0.00014590467482122893	-9.026704585413103e-05	-0.0001450685639053373	-8.974976781672694e-05
0.2703067452809827	0.001219113529830482	0.0012144055035325117	0.0012785273478008354	0.0012723653643327444	0.0013141611565737335	0.0013070275805714543	0.0013534689394327606	0.0013451779999320366	0.0014407019714089754	0.0014295304180227942	0.05702618073670052	0.05570856857317217	-0.00014521557494501236	-9.038205317074555e-05	-0.00014438333403798964	-8.9864066974088e-05
0.2719354793990299	0.0012189065275750178	0.0012141991288204912	0.001278302642950045	0.0012721417026770744	0.0013139252009469558	0.0013067929772878897	0.0013532200262885217	0.0013449308358057467	0.001440422300077762	0.0014292535957482688	0.057017997131406865	0.05570058486213973	-0.00014452874927672887	-9.049659316134884e-05	-0.0001437003658564251	-8.997790121123561e-05
0.27357402745947257	0.0012186992871975515	0.0012139925163359155	0.0012780776635842306	0.001271917767692131	0.0013136889470962126	0.001306558077618524	0.001352970787169575	0.0013446833484027725	0.001440142235444093	0.0014289763853291251	0.05700978435640237	0.05569257268936106	-0.0001438441994379147	-9.061066562021658e-05	-0.00014301966097213237	-9.009127032350017e-05
0.2752224485962505	0.0012184918099078113	0.0012137856672825799	0.0012778524109210655	0.0012716935605893728	0.001313452396241545	0.0013063228827771183	0.0013527212232967692	0.0013444355389376937	0.0014398617787250438	0.0014286987879764772	0.05700154233982244	0.05568453198467925	-0.00014316192695634777	-9.072427036088682e-05	-0.00014234122090339696	-9.020417412552995e-05
0.27688080229961526	0.001218284096916031	0.0012135785828647815	0.0012776268861786964	0.0012714690825807286	0.001313215549603456	0.0013060873939778914	0.001352471335891409	0.001344187408625543	0.001439580931138165	0.001428420804901908	0.05699327100970807	0.05567646267784542	-0.00014248193326560354	-9.083740721521627e-05	-0.0001416650470750236	-9.031661245029188e-05
0.2785491484182772	0.0012180761494329105	0.00121337126428728	0.0012774010905757	0.0012712443348785547	0.0013129784084028647	0.001305851612435476	0.0013522211261752077	0.0013439389586817573	0.0014392996939014322	0.0014281424373174213	0.05698497029400536	0.055668364698515466	-0.0001418042197041669	-9.09500760326587e-05	-0.0001409911408173925	-9.04285851481279e-05
0.28022754716156506	0.0012178679686695726	0.0012131637127552534	0.0012771750253310385	0.00127101931869559	0.0013127409738610597	0.0013056155393648715	0.0013519705953702378	0.0013436901903221329	0.0014390180682331945	0.001427863686435389	0.056976640120563256	0.0556602379762531	-0.00014112878751865177	-9.106227668115308e-05	-0.00014031950336934607	-9.054009208792069e-05
0.2819160591015993	0.0012176595558375158	0.0012129559294742534	0.00127694869166401	0.001270794035244907	0.0013125032471996488	0.0013053791759813952	0.0013517197446988806	0.0013434411047627713	0.0014387360553521195	0.0014275845534684982	0.05696828041713566	0.05565208244052733	-0.00014045563786402315	-9.117400904790074e-05	-0.00013965013587807773	-9.065113315742668e-05
0.28361474517547763	0.0012174509121485706	0.0012127479156501587	0.0012767220907942004	0.0012705684857398647	0.0013122652296405095	0.0013051425235006322	0.001351468575383775	0.0013431917032200296	0.0014384536564771382	0.0014273050396296958	0.05695989111138078	0.05564389802071278	-0.0001397847718012657	-9.128527303642331e-05	-0.00013898303939835488	-9.076170826105567e-05
0.2853236666874746	0.0012172420388148648	0.0012125396724891435	0.00127649522394145	0.0012703426713940717	0.0013120269224057527	0.0013049055831383981	0.0013512170886477777	0.0013429419869104824	0.0014381708728274042	0.0014270251461321463	0.05695147213085893	0.055635684646090505	-0.0001391161903006033	-9.139606856883864e-05	-0.00013831821489401763	-9.08718173212586e-05
0.2870428853112538	0.0012170329370487691	0.001212331201197621	0.0012762680923257917	0.0012701165934213307	0.0013117883267176622	0.0013046683561106823	0.0013509652857139046	0.0013426919570508618	0.0014378877056222283	0.0014267448741891711	0.05694302340303572	0.05562744224584695	-0.00013844989424133258	-9.150639558502816e-05	-0.0001376556632383119	-9.098146027838871e-05
0.28877246309209376	0.0012168236080628673	0.001212122502982215	0.0012760406971674238	0.0012698902530356064	0.0013115494437986631	0.001304430843633613	0.001350713167805294	0.0013424416148580217	0.001437604156081042	0.0014264642250142086	0.05693454485527829	0.055619170749072994	-0.00013778588441148987	-9.161625404174867e-05	-0.00013699538521433352	-9.109063708981346e-05
0.2905124624491269	0.0012166140530699041	0.001211913579049707	0.001275813039686652	0.0012696636514509692	0.0013113102748712646	0.0013041930469234013	0.001350460736145151	0.0013421909615488805	0.001437320225423336	0.0014261831998207525	0.056926036414858036	0.05561087008476515	-0.0001371241615112373	-9.172564391485283e-05	-0.00013633738151747066	-9.119934773146876e-05
0.29226294617759224	0.0012164042732827468	0.001211704430606999	0.0012755851211038493	0.0012694367898815567	0.0013110708211580176	0.0013039549671963004	0.0013502079919567006	0.0013419399983403794	0.001437035914868612	0.001425901799822309	0.05691749800894801	0.05560254018182509	-0.00013646472614986527	-9.18345651966801e-05	-0.00013568165275262833	-9.130759219591611e-05
0.294023977451102	0.001216194269914345	0.0012114950588610724	0.0012753569426394147	0.001269209669541531	0.0013108310838814716	0.0013037166056685614	0.0013499549364631464	0.001341688726449435	0.0014367512256363356	0.001425620026232344	0.05690892956462497	0.055594180969058	-0.00013580757884745775	-9.194301789638981e-05	-0.0001350281994362823	-9.141537049231485e-05
0.29579561982392083	0.0012159840441776895	0.0012112854650189484	0.0012751285055137283	0.0012689822916450348	0.0013105910642641294	0.001303477963556389	0.0013497015708876202	0.0013414371470928956	0.0014364661589458864	0.0014253378802642387	0.05690033100886676	0.05558579237517455	-0.00013515272003661316	-9.205100204073835e-05	-0.00013437702199714519	-9.152268264728258e-05
0.29757793723326015	0.0012157735972857697	0.0012110756502876437	0.0012748998109471076	0.0012687546574061477	0.0013103507635284012	0.0013032390420758952	0.0013494478964531386	0.0013411852614874918	0.0014361807160165072	0.0014250553631312362	0.05689170226855468	0.0555773743287887	-0.0001345001500623333	-9.215851767369054e-05	-0.00013372812077822038	-9.162952870508945e-05
0.29937099400158496	0.0012155629304515334	0.0012108656158741314	0.0012746708601597634	0.0012685267680388411	0.0013101101828965598	0.001302999842443054	0.0013491939143825528	0.0013409330708497903	0.0014358948980672547	0.0014247724760463915	0.05688304327047078	0.05556892675841871	-0.00013384986918352215	-9.226556485714132e-05	-0.00013308149603602493	-9.173590872718629e-05
0.3011748548389356	0.0012153520448878433	0.0012106553629852982	0.001274441654371755	0.0012682986247569365	0.0013098693235906935	0.001302760365873657	0.0013489396258985023	0.00134068057639615	0.001435608706316947	0.0014244892202225246	0.056874353941299194	0.05556044959248716	-0.00013320187757054347	-9.23721436678071e-05	-0.00013243714793842454	-9.18418227899287e-05
0.30298958484526295	0.0012151409418074469	0.0012104448928279136	0.0012742121948029579	0.0012680702287740705	0.0013096281868326739	0.0013025206135832792	0.0013486850322233814	0.001340427779342682	0.0014353221419841295	0.0014242055968721802	0.05686563420762614	0.05555194275931903	-0.00013255617530816277	-9.247825419994582e-05	-0.00013179507656957412	-9.194727098735256e-05
0.30481524951277783	0.0012149296224229229	0.0012102342066085774	0.0012739824826730082	0.0012678415813036407	0.0013093867738440976	0.001302280586787222	0.0013484301345792775	0.0013401746809051953	0.0014350352062870077	0.0014239216072075656	0.05685688399593792	0.05554340618714376	-0.0001319127623981009	-9.258389656541244e-05	-0.00013115528192969572	-9.205225343075774e-05
0.3066519147283146	0.001214718087946653	0.0012100233055336892	0.0012737525192012705	0.001267612683558774	0.0013091450858462525	0.0013020402867004797	0.0013481749341879396	0.0013399212822991608	0.0014347479004434137	0.0014236372524405161	0.056848103232623216	0.05553483980409325	-0.00013127163875420456	-9.268907089116096e-05	-0.000130517763932414	-9.215677024632107e-05
0.3084996467757088	0.0012145063395907767	0.0012098121908094076	0.0012735223056067925	0.001267383536752281	0.0013089031240600733	0.0013017997145376948	0.0013479194322707276	0.0013396675847396635	0.001434460225670754	0.0014233525337824426	0.05683929184397041	0.05552624353820243	-0.00013063280420877454	-9.279377732140937e-05	-0.00012988252241014075	-9.22608215780385e-05
0.31035851233818973	0.001214294378567152	0.0012096008636416058	0.0012732918431082613	0.0012671541420966124	0.0013086608897060947	0.0013015588715131108	0.001347663630048568	0.0013394135894413566	0.0014341721831859597	0.0014230674524442829	0.05683044975616981	0.055517617317409486	-0.00012999625850851348	-9.289801601602976e-05	-0.00012924955711030028	-9.236440758489395e-05
0.3122285785007863	0.0012140822060873228	0.0012093893252358438	0.0012730611329239713	0.0012669245008038266	0.0013084183840044179	0.0013013177588405403	0.0013474075287419173	0.0013391592976184268	0.0014338837742054486	0.0014227820096364625	0.05682157689531132	0.05550896106955507	-0.000129362001318023	-9.300178715121454e-05	-0.00012861886769832687	-9.246752844219164e-05
0.3141099127527488	0.0012138698233624702	0.0012091775767973179	0.0012728301762717717	0.0012666946140855386	0.0013081756081746575	0.0013010763777333118	0.0013471511295707072	0.0013389047104845383	0.0014335949999450665	0.00142249620656884	0.0568126731873851	0.05550027472238145	-0.00012873003222008128	-9.310509091942087e-05	-0.0001279904537580534	-9.257018434141728e-05
0.31600258298998396	0.001213657231603387	0.0012089656195308344	0.0012725989743690373	0.0012664644831528913	0.0013079325634359107	0.0013008347294042393	0.001346894433754315	0.001338649829252805	0.0014333058616200559	0.0014222100444506725	0.05680373855828249	0.055491558203533964	-0.00012810035071492143	-9.320792752887108e-05	-0.00012736431479193344	-9.267237548984952e-05
0.3179066575175057	0.0012134444320204263	0.0012087534546407598	0.001272367528432618	0.0012662341092165028	0.001307689251006706	0.0013005928150655697	0.0013466374425115059	0.0013383946551357325	0.0014330163604449944	0.0014219235244905554	0.05679477293379319	0.05548281144055966	-0.00012747295622211885	-9.331029720349715e-05	-0.00012674045022187386	-9.277410211050441e-05
0.3198222050518999	0.0012132314258234756	0.0012085410833309947	0.001272135839678809	0.0012660034934864393	0.0013074456721049715	0.0013003506359289528	0.001346380157060406	0.0013381391893451898	0.0014327264976337654	0.0014216366478963936	0.056785776239608086	0.05547403436090737	-0.00012684784807937	-9.341220018227459e-05	-0.00012611885938834666	-9.287536444105293e-05
0.32174929472380437	0.0012130182142219132	0.0012083285068049295	0.0012719039093233057	0.0012657726371721682	0.001307201827947989	0.0013001081932053954	0.00134612257861845	0.0013378834330923593	0.0014324362743995016	0.001421349415875347	0.056776748401316725	0.05546522689192744	-0.00012622502554621162	-9.35136367206657e-05	-0.00012549954155399723	-9.297616273562515e-05
0.32368799608040405	0.001212804798424573	0.0012081157262654107	0.0012716717385811652	0.0012655415414825218	0.001306957719752354	0.0012998654881052217	0.001345864708402343	0.0013376273875876992	0.0014321456919545476	0.00142106182963379	0.056767689344408276	0.05545638896087238	-0.00012560448780141176	-9.361460708884328e-05	-0.00012488249590136835	-9.30764972632836e-05
0.3256383790879404	0.0012125911796397085	0.0012079027429147042	0.0012714393286667703	0.0012653102076256592	0.0013067133487339381	0.0012996225218380344	0.0013456065476280207	0.0013373710540409006	0.0014318547515104127	0.001420773890377267	0.05675859899427083	0.055447520494894875	-0.00012498623394674446	-9.371511157307832e-05	-0.0001242677215362864	-9.317636830882825e-05
0.32760051413423674	0.0012123773590749505	0.0012076895579544527	0.0012712066807937822	0.0012650786368090222	0.0013064687161078426	0.0012993792956126715	0.0013453480975106004	0.0013371144336608435	0.0014315634542777225	0.0014204855993104446	0.056749477276192326	0.05543862142104985	-0.0001243702630042698	-9.381515047413025e-05	-0.00012365521748503028	-9.327577617126992e-05
0.3295744720312385	0.0012121633379372828	0.0012074761725856529	0.0012709737961751177	0.0012648468302393094	0.0013062238230883707	0.0012991358106371755	0.001345089359264355	0.0013368575276555663	0.0014312718014661888	0.0014201969576370797	0.0567403241153589	0.055429691666291935	-0.00012375657391833217	-9.391472410724688e-05	-0.0001230449826973845	-9.337472116452417e-05
0.33156032401756863	0.0012119491174329958	0.001207262588008608	0.0012707406760228974	0.0012646147891224265	0.0013059786708889784	0.0012988920681187464	0.0013448303341026592	0.0013366003372322162	0.001430979794284553	0.0014199079665599668	0.05673113943685542	0.055420731157478004	-0.00012314516555772537	-9.401383280355224e-05	-0.00012243701604747192	-9.347320361813294e-05
0.33355814176109866	0.0012117346987676554	0.001207048805422897	0.0012705073215484152	0.0012643825146634556	0.001305733260722241	0.001298648069263707	0.0013445710232379555	0.0013363428635970135	0.0014306874339405523	0.001419618627280899	0.05672192316566511	0.055411739821364485	-0.00012253603671447122	-9.411247690865876e-05	-0.00012183131633280997	-9.357122387584904e-05
0.33556799736153503	0.0012115200831460675	0.0012068348260273398	0.0012702737339620983	0.0012641500080666156	0.001305487593799811	0.0012984038152774639	0.0013443114278817144	0.001336085107955212	0.0014303947216408707	0.0014193289410006267	0.05671267522667041	0.05540271758460909	-0.00012192918610415271	-9.421065678238971e-05	-0.00012122788227553194	-9.366878229569164e-05
0.3375899633530214	0.0012113052717722449	0.0012066206510199628	0.001270039914473475	0.0012639172705352288	0.0013052416713323861	0.0012981593073644717	0.001344051549244396	0.0013358270715110605	0.0014301016585911066	0.0014190389089188172	0.05670339554465056	0.055393664373768754	-0.00012132461236818992	-9.430837279933435e-05	-0.00012062671252327517	-9.376587925019608e-05
0.3396241127067558	0.0012110902658493679	0.001206406281597963	0.0012698058642911306	0.0012636843032716803	0.0013049954945296646	0.0012979145467281927	0.0013437913885354074	0.0013355687554677627	0.0014298082459957208	0.0014187485322340106	0.05669408404428405	0.05538458011530115	-0.00012072231407439515	-9.440562534923647e-05	-0.00012002780565123494	-9.38625151273853e-05
0.3416705188336247	0.0012108750665797525	0.0012061917189576717	0.0012695715846226755	0.001263451107477381	0.0013047490646003104	0.0012976695345710573	0.0013435309469630652	0.0013353101610274372	0.0014295144850579998	0.0014184578121435787	0.05668474065014635	0.05537546473556464	-0.0001201222897148635	-9.450241483488497e-05	-0.00011943116015911137	-9.39586903279388e-05
0.343729255586852	0.00121065967516482	0.001205976964294528	0.0012693370766747117	0.0012632176843527406	0.00130450238275192	0.001297424272094437	0.0013432702257345625	0.0013350512893910863	0.001429220376980019	0.0014181667498436897	0.05667536528671167	0.05536631816081599	-0.00011952453770996962	-9.459874167361271e-05	-0.00011883677447488417	-9.405440526710773e-05
0.34580039726466444	0.0012104440928050568	0.001205762018803036	0.0012691023416527912	0.0012629840350971199	0.001304255450190979	0.0012971787604985953	0.0013430092260559225	0.0013347921417585485	0.0014289259229625947	0.001417875346529261	0.0566659578783507	0.05535714031721258	-0.00011892905640742413	-9.469460629729642e-05	-0.00011824464695475712	-9.414966037460393e-05
0.3478840186129729	0.0012102283206999864	0.0012055468836767393	0.001268867380761387	0.0012627501609088064	0.0013040082681228314	0.0012969330009826615	0.0013427479491319688	0.0013345327193284714	0.0014286311242052523	0.0014175836033939275	0.056656518349332004	0.055347931130811434	-0.000118335844082329	-9.479000915077473e-05	-0.00011765477588204787	-9.424445609271248e-05
0.34998019482807	0.0012100123600481336	0.0012053315601081845	0.0012686321952038529	0.001262516062984974	0.001303760837751641	0.0012966869947445912	0.0013424863961662833	0.0013342730232982676	0.0014283359819061796	0.0014172915216299953	0.056647046623822	0.05533869052756836	-0.00011774489893923157	-9.488495069315261e-05	-0.00011706715947085167	-9.43387928784567e-05
0.352089001559344	0.0012097962120469932	0.0012051160492888879	0.001268396786182393	0.0012622817425216486	0.0013035131602803568	0.0012964407429811291	0.0013422245683611719	0.0013340130548640807	0.001428040497262193	0.001416999102428407	0.05663754262588351	0.05532941843333923	-0.00011715621911262408	-9.497943139766263e-05	-0.00011648179586504215	-9.443267120265442e-05
0.3542105149120084	0.0012095798778929937	0.001204900352409303	0.001268161154898022	0.0012620472007136736	0.0013032652369106728	0.001296194246887774	0.0013419624669176232	0.001333752815220746	0.0014277446714686922	0.0014167063469786988	0.05662800627947665	0.05532011477387832	-0.00011656980266627759	-9.507345175033266e-05	-0.0001158986831380493	-9.452609154875224e-05
0.35634481144984936	0.0012093633587814717	0.0012046844706587925	0.001267925302550539	0.001261812438754681	0.0013030170688430017	0.001295947507658748	0.0013417000930352806	0.0013334923055617618	0.00142744850571963	0.001416413256468969	0.05661843750845804	0.05531077947483945	-0.00011598564759407459	-9.516701225029123e-05	-0.0001153178192941362	-9.461905441326968e-05
0.35849196819798806	0.0012091466559066353	0.001204468405225592	0.0012676892303384872	0.0012615774578370522	0.0013027686572764337	0.001295700526486959	0.0013414374479123999	0.0013332315270792464	0.0014271520012074696	0.001416119832085835	0.05660883623658139	0.055301412461774904	-0.000115403751822174	-9.52601134103781e-05	-0.00011473920226984236	-9.47115603064097e-05
0.36065206264566085	0.0012089297704615345	0.001204252157296782	0.001267452939459124	0.001261342259151888	0.0013025200034087051	0.0012954533045639667	0.0013411745327458178	0.001332970480963907	0.001426855159123146	0.0014158260750143986	0.0565992023874979	0.05529201366013592	-0.00011482411320873354	-9.535275575681124e-05	-0.00011416282993476079	-9.480360975194779e-05
0.3628251727490157	0.001208712703638027	0.0012040357280582513	0.0012672164311083854	0.001261106843888972	0.0013022711084361605	0.0012952058430799466	0.001340911348730911	0.0013327091684050012	0.0014265579806560296	0.0014155319864382042	0.05658953588475343	0.05528258299527255	-0.00011424672954452042	-9.544493982868718e-05	-0.00011358870009081645	-9.489520328606615e-05
0.3650113769339257	0.00120849545662675	0.001203819118694672	0.0012669797064808542	0.0012608712132367423	0.0013020219735537229	0.00129495814322366	0.0013406478970615678	0.0013324475905903057	0.0014262604669938895	0.001415237567539208	0.05657983665179207	0.05527312039243341	-0.00011367159855252273	-9.55366661771484e-05	-0.00011301681047259926	-9.49863414569374e-05
0.36721075409881926	0.001208278030617092	0.0012036023303894688	0.001266742766769732	0.0012606353683822598	0.0013017725999548613	0.0012947102061824222	0.0013403841789301522	0.001332185748706083	0.0014259626193228608	0.0014149428194977413	0.05657010461195266	0.055263625776764747	-0.00011309871789039194	-9.56279353667433e-05	-0.00011244715875002864	-9.507702482630664e-05
0.3694233836175272	0.001208060426797157	0.0012033853643247845	0.0012665056131668003	0.0012603993105111712	0.001301522988831553	0.0012944620331420637	0.0013401201955274672	0.0013319236439370446	0.0014256644388274012	0.00141464774349247	0.05656033968847118	0.05525409907331272	-0.00011252808515099799	-9.571874797495439e-05	-0.00011187974252824251	-9.516725396854775e-05
0.37164934534214805	0.0012078426463537364	0.0012031682216814524	0.0012662682468623917	0.0012601630408076814	0.0013012731413742534	0.001294213625286902	0.001339855948042723	0.0013316612774663162	0.001425365926690259	0.001414352340700362	0.0565505418044796	0.055244540207019625	-0.00011195969786087501	-9.580910459097702e-05	-0.00011131455934687562	-9.525702947002501e-05
0.3738887196059291	0.0012076246904722818	0.0012029509036389674	0.0012660306690453604	0.0012599265604545217	0.0013010230587718655	0.0012939649837997085	0.001339591437663504	0.0013313986504754106	0.0014250670840924393	0.0014140566122966534	0.05654071088300556	0.055234949102727804	-0.00011139355348355195	-9.589900581677413e-05	-0.00011075160668255757	-9.534635192950947e-05
0.3761415872261661	0.0012074065603368718	0.0012027334113754555	0.001265792880903047	0.001259689870632917	0.001300772742211704	0.001293716109861676	0.0013393266655757337	0.0013311357641441874	0.001424767912213165	0.0014137605594548095	0.05653084684697276	0.05522532568517636	-0.00011082964941822038	-9.598845226621577e-05	-0.00011019088194785809	-9.543522195759602e-05
0.3784080295071193	0.0012071882571301875	0.0012025157460676473	0.001265554883621254	0.0012594529725225595	0.0013005221928794682	0.0012934670046523902	0.0013390616329636469	0.0013308726196508286	0.0014244684122298478	0.0014134641833464978	0.05652094961920076	0.05521566987900285	-0.00011026798300151075	-9.607744456538447e-05	-0.00010963238249361851	-9.552364017728632e-05
0.3806881282429484	0.0012069697820334784	0.0012022979088908443	0.0012653166783842076	0.0012592158673015732	0.001300271411959206	0.001293217669349793	0.0013387963410097503	0.001330609218171799	0.001424168585318047	0.0014131674851415442	0.056511019122404624	0.0552059816087427	-0.0001097085515081031	-9.616598335279725e-05	-0.00010907610560845216	-9.561160722373896e-05
0.38298196572066395	0.0012067511362265364	0.0012020799010188947	0.001265078266374533	0.0012589785561464863	0.0013000204006332855	0.0012929681051301555	0.0013385307908947955	0.0013303455608818175	0.0014238684326514405	0.0014128704660079066	0.05650105527919493	0.055196260798828514	-0.00010915135215094907	-9.625406927843416e-05	-0.00010852204852024316	-9.569912374368661e-05
0.3852896247230969	0.001206532320887668	0.0012018617236241628	0.0012648396487732218	0.0012587410402322005	0.0012997691600823624	0.0012927183131680453	0.001338264983797745	0.0013300816489538257	0.001423567955401788	0.001412573127111638	0.05649105801207837	0.0551865073735916	-0.00010859638208149391	-9.634170300368283e-05	-0.00010797020839498073	-9.578619039479763e-05
0.38761118853188686	0.001206313337193667	0.0012016433778775056	0.0012646008267596064	0.0012585033207319662	0.0012995176914853538	0.0012924682946363019	0.0013379989208957442	0.0013298174835589594	0.0014232671547389029	0.001412275469616858	0.05648102724345638	0.05517672125725988	-0.00010804363839062026	-9.642888520142168e-05	-0.00010742058233881302	-9.587280784653651e-05
0.3899467409304866	0.0012060941863197856	0.0012014248649482395	0.0012643618015113264	0.0012582653988173472	0.0012992659960194045	0.0012922180507059992	0.0013377326033640875	0.0013295530658665132	0.0014229660318306153	0.0014119774946857152	0.056470962895626635	0.05516690237395948	-0.00010749311811014683	-9.651561655629748e-05	-0.00010687316739943498	-9.59589767801361e-05
0.39229636620718694	0.0012058748694397088	0.0012012061860041184	0.0012641225742043042	0.0012580272756581975	0.0012990140748598594	0.0012919675825464223	0.00133746603237619	0.001329288397043915	0.001422664587842742	0.00141167920347836	0.05646086489078136	0.05515705064771384	-0.00010694481821288404	-9.660189776444783e-05	-0.00010632796056553317	-9.6044697888098e-05
0.3946601491581577	0.0012056553877255224	0.0012009873422113011	0.00126388314601271	0.001257788952422627	0.0012987619291802302	0.0012917168913250318	0.0013371992091035518	0.0013290234782566885	0.0014223628239390502	0.0014113805971529062	0.056450733151008146	0.05514716600244327	-0.00010639873561346658	-9.668772953327909e-05	-0.00010578495876795158	-9.61299718742481e-05
0.3970381750905084	0.0012054357423476934	0.0012007683347343293	0.001263643518108941	0.0012575504302769782	0.001298509560152171	0.00129146597820744	0.0013369321347157356	0.0013287583106684315	0.0014220607412812312	0.0014110816768654055	0.05644056759829015	0.05513724836196625	-0.00010585486716735426	-9.677311258024512e-05	-0.00010524415887852578	-9.621479945209899e-05
0.39943052982536675	0.0012052159344750398	0.001200549164736101	0.0012634036916635899	0.001257311710385799	0.0012982569689454495	0.0012912148443573845	0.0013366648103803342	0.0013284928954407846	0.001421758341028869	0.001410782443769817	0.05643036815450568	0.055127297649998235	-0.00010531320967427371	-9.685804763498451e-05	-0.00010470555771413537	-9.62991813476255e-05
0.4018372997009759	0.001204995965274702	0.0012003298333778398	0.0012631636678454138	0.001257072793911808	0.001298004156727913	0.0012909634909366895	0.0013363972372629367	0.0013282272337333952	0.0014214556243394014	0.0014104828990179686	0.056420134741428346	0.05511731379015178	-0.00010477375987660853	-9.694253543698905e-05	-0.00010416915203426136	-9.63831182964614e-05
0.40425857157581063	0.001204775835912126	0.0012001103418190797	0.0012629234478213189	0.0012568336820158814	0.0012977511246654704	0.001290711919105254	0.0013361294165271113	0.0013279613267039038	0.001421152592368106	0.0014101830437595404	0.056409867280726285	0.05510729670593686	-0.00010423651446167526	-9.702657673718584e-05	-0.00010363493854353978	-9.646661104550924e-05
0.4066944328317112	0.0012045555475510231	0.0011998906912176223	0.0012626830327563151	0.001256594375857007	0.0012974978739220505	0.001290460130021005	0.0013358613493343586	0.0013276951755078954	0.0014208492462680462	0.0014098828791420167	0.05639956569396255	0.05509724632076087	-0.00010370147006077968	-9.711017229663277e-05	-0.00010310291389142856	-9.654966035210766e-05
0.4091449713770379	0.0012043351013533634	0.0011996708827295335	0.0012624424238135098	0.001256354876592278	0.0012972444056595913	0.0012902081248398899	0.0013355930368441054	0.001327428781298892	0.0014205455871900683	0.0014095824063106775	0.0563892299025963	0.05508716255792758	-0.00010316862325016052	-9.719332288604665e-05	-0.00010257307467220755	-9.663226698283789e-05
0.411610275649843	0.0012041144984793336	0.001199450917509099	0.0012622016221540656	0.0012561151853768514	0.0012969907210379997	0.001289955904715835	0.0013353244802136587	0.00132716214522831	0.0014202416162827514	0.00140928162640855	0.056378859827980785	0.055077045340638724	-0.0001026379705542646	-9.72760292885233e-05	-0.00010204541742853124	-9.671443171671568e-05
0.41409043462106226	0.0012038937400873217	0.001199230796708811	0.0012619606289371809	0.0012558753033639284	0.0012967368212151277	0.0012897034708007234	0.001335055680598186	0.0013268952684454393	0.0014199373346923862	0.0014089805405763916	0.05636845539136481	0.05506689459199293	-0.00010210950844141697	-9.735829229509663e-05	-0.00010151993864770947	-9.679615534058383e-05
0.41658553779772634	0.001203672827333894	0.0011990105214793438	0.0012617194453200687	0.0012556352317047328	0.0012964827073467546	0.0012894508242443754	0.0013347866391506917	0.0013266281520974185	0.0014196327435629522	0.0014086791499526613	0.056358016513891385	0.055056710234985394	-0.00010158323332831731	-9.744011270745867e-05	-0.00010099663476542675	-9.687743865216536e-05
0.41909567522619073	0.0012034517613737654	0.0011987900929695244	0.0012614780724579222	0.0012553949715484777	0.0012962283805865492	0.001289197966194512	0.001334517357021982	0.0013263607973292026	0.0014193278440360782	0.001408377455673485	0.05634754311659895	0.055046492192509185	-0.0001010591415809281	-9.752149133845922e-05	-0.0001004755021667969	-9.69582824598969e-05
0.4216209374953856	0.0012032305433597773	0.0011985695123263118	0.0012612365115038948	0.001255154524042345	0.0012959738420860493	0.0012889448977967345	0.0013342478353606442	0.0013260932052835395	0.0014190226372510222	0.0014080754588726326	0.05633703512042151	0.05503624038735401	-0.00010053722951214317	-9.760242900946903e-05	-9.995653718442021e-05	-9.703868758101364e-05
0.42416141574008476	0.0012030091744428771	0.001198348780694774	0.0012609947636090747	0.0012549138903314603	0.0012957190929946377	0.0012886916201945002	0.001333978075313017	0.001325825377100944	0.0014187171243446402	0.0014077731606814891	0.056326492446186725	0.05502595474220684	-0.00010001749338384158	-9.768292655129573e-05	-9.943973610010426e-05	-9.711865484185456e-05
0.4267172016441951	0.0012027876557720934	0.0011981278992180668	0.0012607528299224636	0.0012546730715588712	0.0012954641344595172	0.001288438134529098	0.0013337080780231715	0.0013255573139196752	0.0014184113064513641	0.0014074705622290332	0.05631591501461807	0.05501563517965179	-9.949992940877506e-05	-9.776298480518308e-05	-9.892509514677905e-05	-9.719818507944455e-05
0.42928838744406506	0.0012025659884945118	0.001197906869037406	0.0012605107115909457	0.0012544320688655174	0.0012952089676256811	0.0012881844419396179	0.0013334378446328767	0.0013252890168757036	0.001418105184703169	0.0014071676646417997	0.05630530274633421	0.0550052816221697	-9.898453374987404e-05	-9.784260462156191e-05	-9.841261050766437e-05	-9.727727913971806e-05
0.43187506593181346	0.0012023441737552545	0.0011976856912920498	0.0012602684097592707	0.001254190883390214	0.0012949535936358945	0.001287930543562935	0.0013331673762815809	0.001325020487102695	0.0014177987602295508	0.001406864469043865	0.05629465556184815	0.05499489399213869	-9.847130252049752e-05	-9.792178685974484e-05	-9.790227831688036e-05	-9.735593787735253e-05
0.4344773304586784	0.0012021222126974563	0.001197464367119274	0.0012600259255700263	0.0012539495162696215	0.0012946980136306669	0.0012876764405336792	0.0013328966741063843	0.0013247517257319794	0.0014174920341574982	0.0014065609765568136	0.05628397338156841	0.05498447221183435	-9.796023178634816e-05	-9.800053238873119e-05	-9.739409466122395e-05	-9.743416215701739e-05
0.4370952749383861	0.001201900106462244	0.0011972428976543509	0.0012597832601636168	0.0012537079686382275	0.0012944422287482292	0.0012874221339842138	0.001332625739242015	0.0013244827338925295	0.001417185007611469	0.0014062571882997147	0.05627325612579832	0.05497401620342953	-9.745131756483394e-05	-9.807884208593021e-05	-9.688805557930835e-05	-9.751195285157e-05
0.4397289938505404	0.0012016778561887154	0.001197021284030529	0.001259540414678241	0.0012534662416283243	0.001294186240124512	0.0012871676250446145	0.0013323545728208075	0.0013242135127109382	0.0014168776817133648	0.0014059531053891015	0.056262503714736775	0.0549635258889935	-9.694455582648365e-05	-9.815671683802152e-05	-9.638415706306191e-05	-9.758931084286049e-05
0.4423785822440318	0.0012014554630139155	0.001196799527379009	0.0012592973902498677	0.0012532243363699825	0.00129393004889312	0.0012869129148426425	0.001332083175972674	0.0013239440633113914	0.0014165700575825037	0.0014056487289389387	0.05625171606847686	0.05495300119049326	-9.643994249530774e-05	-9.823415754034448e-05	-9.5882395058422e-05	-9.76662370218706e-05
0.4450441357404687	0.0012012329280728185	0.0011965776288289263	0.001259054188012216	0.0012529822539910334	0.0012936736561853118	0.001286658004503725	0.001331811549825086	0.0013236743868156491	0.0014162621363355999	0.0014053440600606069	0.056240893107007854	0.054942442029793495	-9.593747345026937e-05	-9.831116509778637e-05	-9.538276546647295e-05	-9.774273228868591e-05
0.44772575053762753	0.0012010102524983002	0.001196355589507323	0.001258810809096727	0.0012527399956170399	0.0012934170631299705	0.0012864028951509263	0.0013315396955030452	0.0013234044843430145	0.001415953919086732	0.0014050390998628672	0.05623003475021411	0.05493184832865598	-9.543714452348029e-05	-9.838774042217335e-05	-9.488526414130893e-05	-9.78187975501088e-05
0.4504235234129248	0.0012007874374211326	0.001196133410539143	0.0012585672546325572	0.0012524975623712908	0.0012931602708535967	0.001286147587904942	0.0013312676141290728	0.0013231343570103277	0.0014156454069473353	0.0014047338494518559	0.056219140917874916	0.05492122000873944	-9.493895150305964e-05	-9.846388443443543e-05	-9.438988689361438e-05	-9.789443372240636e-05
0.4531375517269096	0.0012005644839699439	0.0011959110930471922	0.0012583235257465374	0.0012522549553747586	0.0012929032804802681	0.0012858920838840552	0.0013309953068231704	0.001322864005931922	0.0014153366010261563	0.0014044283099310395	0.05620821152966515	0.054910556991600544	-9.444289013424423e-05	-9.853959806488399e-05	-9.3896629491802e-05	-9.796964173142131e-05
0.4558679334267773	0.001200341393271213	0.0011956886381521308	0.001258079623563166	0.0012520121757460929	0.001292646093131631	0.0012856363842041305	0.00133072277470281	0.0013225934322196175	0.0014150275024292474	0.0014041224824012063	0.056197246505155174	0.05489985919869383	-9.394895611714027e-05	-9.861488225049175e-05	-9.340548765870982e-05	-9.804442250882506e-05
0.45861476704990445	0.0012001181664492452	0.0011954660469724536	0.0012578355492045838	0.001251769224601598	0.0012923887099268742	0.0012853804899785896	0.00133045001888291	0.001322322636982696	0.0014147181122599374	0.001403816367960442	0.05618624576381108	0.05488912655137104	-9.345714510972103e-05	-9.868973793672464e-05	-9.291645707537599e-05	-9.811877699505978e-05
0.4613781517274047	0.0011998948046261532	0.0011952433206244663	0.0012575913037905547	0.0012515261030552093	0.0012921311319827103	0.00128512440231839	0.0013301770404758125	0.0013220516213278773	0.0014144084316188106	0.001403509967704105	0.0561752092249945	0.054878358970881336	-9.296745272771578e-05	-9.876416607731975e-05	-9.242953338139959e-05	-9.819270613922737e-05
0.4641581871877068	0.0011996713089218363	0.0011950204602222678	0.0012573468884384427	0.0012512828122184737	0.0012918733604133515	0.0012848681223320009	0.0013299038405912603	0.0013217803863592981	0.0014140984616036827	0.0014032032827248036	0.05616413680796242	0.054867556378372276	-9.247987454560902e-05	-9.883816763375797e-05	-9.19447121749406e-05	-9.826621089784049e-05
0.4669549737601532	0.0011994476804539642	0.0011947974668777336	0.001257102304263196	0.001251039353200533	0.0012916153963304935	0.0012846116511253888	0.0013296304203363808	0.0013215089331784957	0.0014137882033095825	0.0014028963141123787	0.056153028431868104	0.05485671869488925	-9.199440609608533e-05	-9.891174357498644e-05	-9.146198901252567e-05	-9.83392922344617e-05
0.46976861237862133	0.0011992239203379568	0.0011945743417004946	0.0012568575523773243	0.0012507957271081012	0.0012913572408432925	0.0012843549898019946	0.001329356780815662	0.001321237262884383	0.0014134776578287281	0.001402589062953878	0.05614188401576129	0.054845845841375584	-9.151104287183354e-05	-9.898489487761286e-05	-9.098135941099095e-05	-9.841195112078593e-05
0.4725992045851658	0.001199000029686968	0.001194351085797922	0.0012566126338908836	0.0012505519350454485	0.0012910988950583485	0.0012840981394627153	0.0013290829231309342	0.001320965376573232	0.001413166826250509	0.0014022815303335423	0.05613070347858631	0.054834937738672644	-9.10297803253246e-05	-9.905762252537809e-05	-9.050281884734335e-05	-9.84841885354748e-05
0.4754468525336833	0.001198776009611866	0.0011941277002751065	0.001256367549911454	0.001250307978114381	0.0012908403600796843	0.0012838411012058848	0.001328808848381351	0.0013206932753386522	0.0014128557096614641	0.0014019737173327782	0.05611948673918523	0.05482399430751974	-9.05506138706158e-05	-9.912992751043292e-05	-9.002636276037035e-05	-9.855600546554433e-05
0.47831165899359906	0.0011985518612212128	0.0011939041862348392	0.0012561223015441195	0.0012500638574142174	0.001290581637008723	0.0012835838761272496	0.001328534557663364	0.0013204209602715692	0.0014125443091452575	0.0014016656250301375	0.056108233716295385	0.05481301546855586	-9.007353888229597e-05	-9.920181083108992e-05	-8.95519865493355e-05	-9.862740290392247e-05
0.4811937273535759	0.001198327585621255	0.0011936805447776025	0.0012558768898914567	0.0012498195740417834	0.0012903227269442782	0.0012833264653199627	0.0013282600520707147	0.0013201484324602134	0.0014122326257826692	0.0014013572545013083	0.056096944328551515	0.05480200114231683	-8.959855069690104e-05	-9.92732734927948e-05	-8.907968557589352e-05	-9.869838185114221e-05
0.4840931616252451	0.0011981031839158975	0.001193456777001542	0.0012556313160535088	0.001249575129091379	0.0012900636309825264	0.00128306886987455	0.0013279853326944036	0.0013198756929900907	0.0014119206606515635	0.0014010486068190815	0.05608561849448401	0.05479095124923827	-8.912564461410755e-05	-9.93443165089869e-05	-8.860945516500629e-05	-9.876894331492525e-05
0.4870100664469608	0.0011978786572066932	0.0011932328840024585	0.0012553855811277745	0.0012493305236547726	0.0012898043502169937	0.0012828110908789062	0.0013277104006226815	0.0013196027429439742	0.0014116084148268798	0.0014007396830533435	0.05607425613252056	0.054779865709654214	-8.865481589592772e-05	-9.941494089873992e-05	-8.814129060408238e-05	-9.883908830932153e-05
0.4899445470875755	0.0011976540065928225	0.0011930088668737856	0.0012551396862091851	0.001249085758821176	0.0012895448857385382	0.001282553129418266	0.0013274352569410247	0.001319329583401878	0.001411295889380608	0.0014004304842710495	0.05606285716098595	0.05476874444379762	-8.818605976837479e-05	-9.948514768864936e-05	-8.767518714505873e-05	-9.890881785570849e-05
0.49289670945023945	0.0011974292331710787	0.0011927847267065774	0.0012548936323900919	0.001248840835677232	0.00128928523863533	0.001282294986575194	0.0013271599027321213	0.0013190562154410453	0.001410983085381773	0.0014001210115362108	0.05605142149810164	0.05475758737180076	-8.771937142132424e-05	-9.95549379114169e-05	-8.7211140003568e-05	-9.897813298120894e-05
0.4958666600762229	0.0011972043380358538	0.001192560464589492	0.001254647420760248	0.001248595755306997	0.0012890254099928384	0.001282036663429566	0.001326884339075853	0.0013187826401359298	0.0014106700038964174	0.0013998112659098759	0.05603994906198658	0.05474639441369523	-8.725474601042893e-05	-9.962431260723825e-05	-8.674914436135328e-05	-9.904703472057852e-05
0.4988545061487607	0.0011969793222791154	0.0011923360816087705	0.0012544010524067875	0.0012483505187919192	0.0012887654008938057	0.001281778161058547	0.0013266085670492734	0.0013185088585581724	0.0014103566459875779	0.0013995012484501078	0.056028439770657516	0.05473516548941155	-8.679217865609212e-05	-9.969327282205453e-05	-8.628919536488033e-05	-9.911552411423497e-05
0.5018603554969207	0.001196754186990402	0.00119211157884823	0.001254154528414217	0.001248105127210832	0.0012885052124182433	0.001281519480536584	0.0013263325877265985	0.0013182348717765953	0.0014100430127152773	0.0013991909602119748	0.05601689354202838	0.054723900518780566	-8.63316644439116e-05	-9.976181960744124e-05	-8.583128812664209e-05	-9.918360220873002e-05
0.5048843165994948	0.0011965289332567979	0.0011918869573892417	0.001253907849864394	0.001247859581639929	0.0012882448456434064	0.0012812606229353812	0.0013260564021791844	0.0013179606808571762	0.0014097291051365004	0.0013988804022475277	0.05600531029391098	0.05471259942153288	-8.587319842728869e-05	-9.982995402255113e-05	-8.53754177265742e-05	-9.92512700573045e-05
0.5079264985889148	0.0011963035621629248	0.0011916622183107191	0.0012536610178365127	0.0012476138831527537	0.0012879843016437803	0.0012810015893238893	0.0013257800114755136	0.0013176862868630366	0.0014094149243051805	0.001398569575605786	0.05599368994401526	0.054701262117299164	-8.541677562576289e-05	-9.989767713150521e-05	-8.492157921077825e-05	-9.931852871855607e-05
0.5109870112551897	0.001196078074790924	0.0011914373626891034	0.0012534140334070907	0.0012473680328201854	0.0012877235814910673	0.0012807423807682896	0.00132550341668118	0.0013174116908544272	0.0014091004712721846	0.001398258481332724	0.05598203240994963	0.05468988852560974	-8.496239102681602e-05	-9.996499000483605e-05	-8.446976759415858e-05	-9.938537925763269e-05
0.5140659650498691	0.001195852472220442	0.0011912123915983467	0.0012531668976499487	0.0012471220317104169	0.0012874626862541666	0.0012804829983319743	0.0013252266188588692	0.0013171368938887061	0.0014087857470852928	0.001397947120471248	0.05597033760922114	0.05467847856589611	-8.45100395865106e-05	-0.00010003189371912691	-8.401997785981163e-05	-9.945182274559428e-05
0.5171634710900281	0.0011956267555286169	0.0011909873061099	0.0012529196116362014	0.0012468758808889472	0.0012872016169991629	0.001280223443075536	0.001324949619068347	0.00131686189702033	0.0014084707527891858	0.0013976354940611869	0.05595860545923498	0.054667032157489984	-8.4059716229129e-05	-0.00010009838935662319	-8.357220495935902e-05	-9.951786025874654e-05
0.5202796411622786	0.0011954009257900636	0.0011907621072926979	0.001252672176434239	0.001246629581418563	0.0012869403747893084	0.0012799637160567509	0.0013246724183664422	0.0013165867013008364	0.00140815548942543	0.0013973236031392755	0.055946835877296	0.054655549219624656	-8.361141584822818e-05	-0.00010016447800481609	-8.312644381400225e-05	-9.958349287911283e-05
0.5234145877268029	0.0011951749840768626	0.0011905367962131473	0.0012524245931097157	0.0012463831343593264	0.0012866789606850132	0.0012797038183305655	0.0013243950178070342	0.0013163113077788297	0.0014078399580324627	0.001397011448739139	0.055935028780607625	0.05464402967143437	-8.31651333073613e-05	-0.00010023016075694224	-8.268268931505007e-05	-9.96487216943509e-05
0.5265684239214125	0.0011949489314585422	0.00119031137393511	0.0012521768627255319	0.0012461365407685587	0.0012864173757438251	0.0012794437509490806	0.0013241174184410345	0.0013160357174999639	0.0014075241596455752	0.0013966990318912782	0.05592318408627337	0.054632473431953925	-8.272086344049412e-05	-0.00010029543871178936	-8.224093632436258e-05	-9.971354779741981e-05
0.5297412635656308	0.0011947227690020695	0.0011900858415198935	0.0012519289863418257	0.00124588980170083	0.0012861556210204206	0.00127918351496154	0.001323839621316378	0.0013157599315069344	0.0014072080952969017	0.0013963863536230578	0.055911301711296164	0.05462088042012099	-8.227860105264329e-05	-0.00010036031297364079	-8.180117967482303e-05	-9.977797228669094e-05
0.5329332211648017	0.0011944964977718341	0.001189860200026234	0.001251680965015953	0.0012456429182079413	0.0012858936975665856	0.0012789231114143126	0.0013235616274780023	0.0013154839508394576	0.0014068917660154017	0.001396073414958688	0.055899381572579156	0.0546092505547748	-8.183834091970987e-05	-0.00010042478465119298	-8.136341417086523e-05	-9.984199626550394e-05
0.5361444119142209	0.0011942701188296396	0.00118963445051029	0.0012514327998024825	0.001245395891338917	0.0012856316064312112	0.0012786625413508854	0.001323283437967843	0.0013152077765342643	0.001406575172826853	0.0013957602169192178	0.05588742358692538	0.0545975837546568	-8.140007778972835e-05	-0.00010048885485852699	-8.092763458883434e-05	-9.990562084202792e-05
0.5393749517032939	0.0011940436332346864	0.001189408594025624	0.0012511844917531749	0.001245148722139988	0.00128536934866027	0.0012784018058118452	0.0013230050538248126	0.001314931409625081	0.0014062583167538314	0.001395446760522516	0.055875427671039216	0.054585879938410804	-8.096380638425438e-05	-0.0001005525247158856	-8.04938356786522e-05	-9.996884713045495e-05
0.5426249571197181	0.0011938170420435598	0.0011891826316231893	0.0012509360419169714	0.0012449014116545766	0.0012851069252968082	0.0012781409058348647	0.0013227264760847883	0.001314654851142615	0.0014059411988156982	0.0013951330467832576	0.05586339374152558	0.054574139024583114	-8.052952139639413e-05	-0.00010061579534659248	-8.006201216217979e-05	-0.00010003167624844655
0.5458945454536906	0.0011935903463102249	0.0011889565643513269	0.0012506874513399896	0.001244653960923294	0.0012848443373809364	0.0012778798424546984	0.0013224477057806072	0.0013143781021145546	0.001405623820028597	0.0013948190767129204	0.055851321714890184	0.054562360931624476	-8.009721749394072e-05	-0.00010067866787996649	-7.963215873610374e-05	-0.00010009410931946516
0.5491838347021408	0.0011933635470860026	0.0011887303932557412	0.0012504387210654966	0.0012444063709839141	0.0012845815859498081	0.0012776186167031578	0.0013221687439420402	0.001314101163565537	0.0014053061814054254	0.0013945048513197581	0.055839211507540884	0.054550545577887244	-7.966688931826393e-05	-0.00010074114344957308	-7.920427007088171e-05	-0.00010015614747127533
0.5524929435729888	0.0011931366454195722	0.001188504119379501	0.0012501898521339134	0.0012441586428713761	0.0012843186720376194	0.0012773572296091121	0.0013218895915957964	0.0013138240365171557	0.001404988283955841	0.0013941903716088043	0.0558270630357874	0.05453869288162883	-7.923853148544824e-05	-0.0001008032231936129	-7.877834081165824e-05	-0.00010021779183616575
0.55582199148943	0.0011929096423569454	0.0011882777437630168	0.0012499408455827873	0.001243910777617759	0.001284055596675584	0.0012770956821984644	0.001321610249765493	0.0013135467219879324	0.0014046701286862331	0.0013938756385818455	0.05581487621584105	0.054526802761010164	-7.881213858657032e-05	-0.00010086490825439443	-7.835436557865338e-05	-0.00010027904355047745
0.5591710985942444	0.0011926825389414726	0.0011880512674440433	0.0012496917024467983	0.0012436627762522862	0.001283792360891938	0.001276833975494155	0.0013213307194716649	0.0013132692209933228	0.0014043517165997284	0.0013935606532374278	0.05580265096381638	0.05451487513409704	-7.838770518836524e-05	-0.00010092619977900008	-7.793233896824514e-05	-0.00010033990375529767
0.5625403857541326	0.0011924553362138125	0.0011878246914576519	0.0012494424237577276	0.0012434146398012966	0.0012835289657119095	0.0012765721105161324	0.0013210510017317308	0.0013129915345456856	0.0014040330486961615	0.0013932454165708258	0.05579038719573072	0.05450290991885945	-7.796522583461418e-05	-0.00010098709891945279	-7.751225555355234e-05	-0.00010040037359673737
0.565929974564078	0.0011922280352119365	0.0011875980168362342	0.001249193010544464	0.0012431663692882475	0.0012832654121577231	0.0012763100882813567	0.0013207710975599999	0.001312713663654287	0.0014037141259720793	0.001392929929574047	0.05577808482750444	0.05449090703317239	-7.754469504420158e-05	-0.00010104760683044	-7.709410988324117e-05	-0.00010046045422348882
0.569339987351735	0.0011920006369711127	0.0011873712446094852	0.0012489434638329835	0.0012429179657336977	0.0012830017012485824	0.0012760479098037826	0.0013204910079676517	0.0013124356093252836	0.0014033949494207233	0.001392614193235816	0.055765743774961574	0.0544788663948171	-7.712610731402947e-05	-0.00010110772467125662	-7.667789648410639e-05	-0.00010052014678904597
0.5727705471818436	0.001191773142523897	0.0011871443758043959	0.001248693784646345	0.0012426694301553001	0.0012827378340006623	0.0012757855760943515	0.0013202107339627322	0.0013121573725617143	0.001403075520032024	0.0013922982085415655	0.05575336395383055	0.05446678792147999	-7.670945711885091e-05	-0.00010116745360583268	-7.626360986073832e-05	-0.0001005794524510939
0.5762217778606706	0.0011915455529001194	0.0011869174114452388	0.0012484439740046722	0.001242420763567787	0.001282473811427093	0.0012755230881609768	0.0013199302765501345	0.001311878954363486	0.0014027558387925837	0.0013919819764734234	0.05574094527974404	0.054454671530754034	-7.629473891129779e-05	-0.00010122679480153995	-7.585124449574487e-05	-0.00010063837237081485
0.5796938039404782	0.0011913178691268808	0.0011866903525535653	0.0012481940329251528	0.0012421719669829666	0.0012822096345379585	0.001275260447008541	0.001319649636731599	0.00131160035572737	0.0014024359066856765	0.0013916654980102093	0.055728487668239304	0.054442517140138744	-7.588194712238039e-05	-0.00010128574942902535	-7.544079485047317e-05	-0.0001006969077130826
0.5831867507240184	0.001191090092228538	0.0011864632001481895	0.001247943962422022	0.0012419230414097075	0.00128194530434028	0.0012749976536388793	0.0013193688155056968	0.001311321577646987	0.0014021157246912313	0.0013913487741274194	0.05571599103475939	0.0544303246670408	-7.547107616279192e-05	-0.00010134431866332116	-7.503225536598102e-05	-0.00010075505964698972
0.5867007442690553	0.001190862223226698	0.0011862359552451832	0.0012476937635065564	0.0012416739878539334	0.0012816808218380107	0.001274734709050774	0.0013190878138678234	0.0013110426211128	0.001401795293785829	0.0013910318057972222	0.05570345529465245	0.05441809402877374	-7.506212042257543e-05	-0.00010140250368279036	-7.462562046253729e-05	-0.00010081282934457092
0.5902359113929144	0.0011906342631402055	0.0011860086188578657	0.0012474434371870632	0.001241424807318611	0.001281416188032023	0.0012744716142399448	0.001318806632810188	0.0013107634871121054	0.0014014746149426883	0.0013907145939884471	0.05569088036317313	0.054405825142559865	-7.465507427148466e-05	-0.00010146030566868247	-7.422088454053788e-05	-0.000100870217980914
0.5937923796770596	0.001190406212985141	0.001185781191996797	0.001247192984468876	0.0012411755008037463	0.0012811514039201063	0.001274208370199042	0.0013185252733218106	0.001310484176629027	0.001401153689131666	0.0013903971396665806	0.055678266155483117	0.05439351792552896	-7.424993206056607e-05	-0.00010151772580657692	-7.381804198169917e-05	-0.00010092722673574195
0.597370277471697	0.0011901780737748006	0.0011855536756697623	0.001246942406354335	0.0012409260693063658	0.0012808864704969465	0.0012739449779176298	0.0013182437363884994	0.0013102046906444977	0.001400832517319236	0.0013900794437937494	0.05566561258664995	0.054381172294719976	-7.38466881217148e-05	-0.00010157476528505072	-7.341708714850292e-05	-0.00010098385679113697
0.6009697339004076	0.0011899498465197007	0.0011853260708817746	0.0012466917038427925	0.0012406765138205209	0.0012806213887541313	0.0012736814383821902	0.0013179620229928607	0.0013099250301362654	0.0014005111004684965	0.0013897615073287244	0.055652919571649806	0.054368788167081177	-7.344533676797993e-05	-0.0001016314252952899	-7.301801438516775e-05	-0.00010104010933265073
0.6045908788648067	0.0011897215322275595	0.0011850983786350561	0.0012464408779305934	0.0012404268353372683	0.0012803561596801312	0.0012734177525761017	0.0013176801341142756	0.0013096451960788727	0.0014001894395391501	0.0013894433312269033	0.05564018702536625	0.054356365459470646	-7.304587229500781e-05	-0.00010168770703244956	-7.262081801806541e-05	-0.00010109598554877697
0.6082338430492322	0.0011894931319032952	0.0011848705999290372	0.0012461899296110734	0.0012401770348446698	0.001280090784260297	0.0012731539214796438	0.0013173980707289013	0.0013093651894436555	0.0013998675354875054	0.0013891249164403098	0.055627414862591644	0.05434390408865575	-7.264828898007059e-05	-0.00010174361169362767	-7.222549235555431e-05	-0.0001011514866305907
0.611898757925461	0.0011892646465490179	0.0011846427357603481	0.0012459388598745516	0.0012399271133277825	0.0012798252634768532	0.0012728899460699812	0.0013171158338096617	0.0013090850111987364	0.0013995453892664685	0.0013888062639175868	0.05561460299802671	0.05433140397131525	-7.225258108442545e-05	-0.00010179914048003003	-7.183203169028318e-05	-0.00010120661377352458
0.6155857557574533	0.001189036077164015	0.0011844147871228035	0.0012456876697083145	0.001239677071768645	0.0012795595983088827	0.0012726258273211548	0.0013168334243262342	0.0013088046623090089	0.0013992230018255293	0.0013884873746039823	0.05560175134628256	0.05431886502403901	-7.185874285173255e-05	-0.00010185429459447226	-7.144043029683189e-05	-0.00010126136817367737
0.6192949696061266	0.001188807424744758	0.0011841867550074119	0.0012454363600966245	0.0012394269111462857	0.0012792937897323337	0.0012723615662040885	0.0013165508432450563	0.001308524143736147	0.0013989003741107708	0.0013881682494413581	0.05558885982187958	0.054306287163328304	-7.146676851008116e-05	-0.00010190907524340598	-7.105068243470902e-05	-0.00010131575103131119
0.6230265333341571	0.001188578690284877	0.001183958640402347	0.0012451849320206927	0.001239176632436694	0.0012790278387199937	0.0012720971636865598	0.0013162680915293	0.0013082434564385761	0.0013985775070648426	0.0013878488893681643	0.05557592833924929	0.05429367030559622	-7.107665227204518e-05	-0.00010196348363591956	-7.06627823481576e-05	-0.0001013697635497135
0.6267805816108112	0.0011883498747751714	0.0011837304442929597	0.0012449333864586907	0.0012389262366128333	0.0012787617462415018	0.001271832620733214	0.001315985170138883	0.001307962601371488	0.0013982544016269754	0.001387529295319453	0.05556295681273354	0.05428101436716969	-7.068838833393376e-05	-0.00010201752098271122	-7.027672426490605e-05	-0.00010142340693305996
0.6305572499168048	0.0011881209792035919	0.0011835021676617605	0.0012446817243857323	0.0012386757246446232	0.001278495513263329	0.0012715679383055462	0.0013157020800304525	0.0013076815794868203	0.001397931058732963	0.0013872094682268591	0.05554994515658683	0.05426831926428737	-7.030197087862233e-05	-0.0001020711884981984	-6.989250239930467e-05	-0.00010147668238943974
0.634356674549194	0.0011878920045552363	0.0011832738114884165	0.0012444299467738696	0.0012384250974989352	0.0012782291407487762	0.0012713031173618966	0.0013154188221573793	0.001307400391733256	0.00139760747931516	0.0013868894090186016	0.05553689328497473	0.05425558491310299	-6.99173940731379e-05	-0.00010212448739760349	-6.951011095029935e-05	-0.00010152959112813553
0.6381789926262927	0.0011876629518123504	0.0011830453767497481	0.0012441780545920935	0.0012381743561395919	0.0012779626296579743	0.0012710381588574508	0.0013151353974697616	0.0013071190390562214	0.0013972836643024846	0.0013865691186194828	0.05552380111197667	0.05424281122968378	-6.953465207171217e-05	-0.00010217741889989584	-6.91295441037354e-05	-0.00010158213436159413
0.642024342092622	0.001187433821954308	0.0011828168644197148	0.001243926048806314	0.00123792350152735	0.0012776959809478639	0.0012707730637442226	0.0013148518069144033	0.0013068375223978697	0.001396959614620399	0.0013862485979508697	0.05551066855158507	0.05422999813001272	-6.915373901494881e-05	-0.00010222998422601548	-6.875079603216316e-05	-0.00010163431330459383
0.6458928617238878	0.0011872046159576175	0.0011825882754694169	0.0012436739303793676	0.0012376725346199054	0.001277429195572204	0.0012705078329710584	0.0013145680514348227	0.0013065558426970858	0.0013966353311909198	0.0013859278479307047	0.05549749551770595	0.054217145529987056	-6.87746490297958e-05	-0.00010228218459817917	-6.837386089450503e-05	-0.0001016861291732174
0.6497846911319898	0.001186975334795911	0.0011823596108670865	0.001243421700271005	0.0012374214563718813	0.0012771622744815587	0.0012702424674836275	0.001314284131971242	0.0013062740008894771	0.0013963108149326062	0.0013856068694734945	0.05548428192416067	0.05420425334542146	-6.839737623060005e-05	-0.00010233402124082414	-6.799873283699909e-05	-0.00010173758318540727
0.6536999707700591	0.0011867459794399407	0.0011821308715780857	0.0012431693594378895	0.0012371702677348283	0.0012768952186232973	0.0012699769682244203	0.0013140000494605848	0.001305991997907372	0.0013959860667605625	0.0013852856634903098	0.055471027684685335	0.05419132149204619	-6.802191472027319e-05	-0.00010238549538110764	-6.76254059946424e-05	-0.00010178867656204793
0.6576388419375281	0.0011865165508575675	0.0011819020585648924	0.0012429169088335845	0.00123691896965721	0.001276628028941581	0.0012697113361327356	0.0013137158048364636	0.0013057098346798076	0.0013956610875864234	0.0013849642308887747	0.05545773271293171	0.05417834988550989	-6.764825858932011e-05	-0.00010243660824768575	-6.725387449030285e-05	-0.00010183941052580026
0.661601446785229	0.0011862870500137651	0.0011816731727871043	0.0012426643494085575	0.0012366675630844075	0.0012763607063773677	0.001269445572144684	0.0013134313990291874	0.001305427512132534	0.0013953358783183646	0.0013846425725730727	0.05544439692246916	0.05416533844137866	-6.727640191647732e-05	-0.00010248736106988066	-6.688413243471913e-05	-0.00010188978629946388
0.6655879283205246	0.0011860574778706106	0.0011814442152014337	0.0012424116821101727	0.0012364160489587131	0.001276093251868404	0.001269179677193184	0.001313146832965751	0.0013051450311880085	0.0013950104398610939	0.0013843206894439417	0.05543102022678252	0.05415228707513731	-6.690633877040608e-05	-0.00010253775508045626	-6.651617392880449e-05	-0.00010193980510930789
0.6695984304124688	0.0011858278353872756	0.0011812151867616938	0.001242158907882681	0.0012361644282193188	0.0012758256663492156	0.0012689136522079474	0.0013128621075698295	0.0013048623927653844	0.0013946847731158437	0.0013839985823986645	0.055417602539276495	0.0541391957021891	-6.653806320874867e-05	-0.00010258779151284259	-6.614999306267522e-05	-0.00010198946818279486
0.6736330977969988	0.0011855981235200294	0.0011809860884188037	0.0012419060276672232	0.00123591270180232	0.001275557950751113	0.001268647498115488	0.001312577223761779	0.0013045795977805182	0.0013943588789803781	0.0013836762523310752	0.0554041437732727	0.05412606423785907	-6.617156927890555e-05	-0.00010263747160210723	-6.578558391612255e-05	-0.00010203877674852535
0.6776920760821589	0.0011853683432222273	0.0011807569211207776	0.001241653042401819	0.0012356608706407051	0.001275290106002177	0.0012683812158391064	0.0013122921824586281	0.0013042966471459552	0.001394032758348982	0.0013833537001315497	0.05539064384201269	0.05411289259739127	-6.580685101864603e-05	-0.00010268679658453905	-6.542294055936204e-05	-0.00010208773203657096
0.6817755117533548	0.0011851384954443146	0.0011805276858127278	0.0012413999530213717	0.0012354089356643603	0.0012750221330272674	0.0012681148062988984	0.0013120069845740847	0.0013040135417709399	0.0013937064121124704	0.001383030926687014	0.05537710265865873	0.054099680695952085	-6.54439024561082e-05	-0.0001027357676977314	-6.506205705303358e-05	-0.0001021363352781135
0.6858835521786408	0.0011849085811338137	0.0011802983834368521	0.0012411467604576557	0.0012351568978000557	0.0012747540327480076	0.00126784827041174	0.0013117216310185194	0.0013037302825613982	0.001393379841158175	0.0013827079328809304	0.055363520136292	0.05408642844862894	-6.508271761093698e-05	-0.00010278438618113728	-6.470292744936712e-05	-0.00010218458770636096
0.6900163456140378	0.0011846786012353267	0.0011800690149324359	0.0012408934656393178	0.001234904757971448	0.0012744858060827892	0.001267581609091292	0.0013114361226989738	0.0013034468704199455	0.0013930530463699502	0.001382384719593306	0.05534989618791698	0.054073135770433156	-6.472329049414527e-05	-0.00010283265327548641	-6.434554579196061e-05	-0.00010223249055568706
0.6941740412088835	0.0011844485566905247	0.0011798395812358435	0.001240640069491869	0.0012346525170990727	0.0012742174539467621	0.0012673148232479898	0.0013111504605191485	0.0013031633062458756	0.0013927260286281662	0.0013820612877006825	0.05533623072645929	0.05405980257629849	-6.436561510825278e-05	-0.0001028805702218416	-6.398990611602984e-05	-0.00010228004506085409
0.6983567890112157	0.0011842184484381554	0.0011796100832805224	0.0012403865729376912	0.0012344001761003481	0.001273948977251842	0.0012670479137890512	0.0013108646453794134	0.0013028795909351691	0.0013923987888097194	0.0013817376380761473	0.05532252366476817	0.054046428781083976	-6.400968544784114e-05	-0.00010292813826240366	-6.363600244888024e-05	-0.00010232725245759577
0.702564739973187	0.0011839882774140277	0.0011793805219969913	0.001240132976896023	0.0012341477358895649	0.0012736803769066967	0.0012667808816184632	0.0013105786781767916	0.0013025957253804804	0.0013920713277880189	0.0013814137715893217	0.05530877491561536	0.05403301429957255	-6.365549550063632e-05	-0.00010297535864103868	-6.328382881096162e-05	-0.00010237411398367202
0.7067980459565127	0.0011837580445510174	0.0011791508983128433	0.0012398792822829645	0.0012338951973778877	0.0012734116538167517	0.0012665137276369857	0.0013102925598049695	0.0013023117104711442	0.0013917436464329959	0.0013810896891063675	0.055294984391699095	0.054019559046474305	-6.330303924695357e-05	-0.00010302223260211241	-6.293337921550735e-05	-0.0001024206308769815
0.7110568597379514	0.001183527750779057	0.001178921213152737	0.0012396254900114685	0.0012336425614733492	0.0012731428088841818	0.0012662464527421456	0.0013100062911542846	0.0013020275470931658	0.0013914157456110959	0.001380765391489982	0.05528115200564165	0.05400606293642448	-6.295231066047458e-05	-0.00010306876139060117	-6.25846476688674e-05	-0.00010246680437617228
0.7153413350148182	0.0011832973970251402	0.0011786914674384013	0.0012393716009913467	0.001233389829080853	0.001272873843007916	0.00126597905782824	0.0013097198731117346	0.0013017432361292292	0.0013910876261852884	0.0013804408795994045	0.05526727766999167	0.053992525883986654	-6.26033037084417e-05	-0.00010311494625214745	-6.223762817128553e-05	-0.00010251263572064184
0.7196516264105322	0.0011830669842133133	0.001178461662088625	0.001239117616129258	0.001233137001102165	0.0012726047570836294	0.0012657115437863286	0.001309433306560967	0.0013014587784586872	0.001390759289015058	0.0013801161542904103	0.055253361297225	0.05397894780365208	-6.225601235276823e-05	-0.00010316078843408683	-6.189231471762091e-05	-0.00010255812615145299
0.7239878894801961	0.0011828365132646726	0.0011782317980192569	0.0012388635363287104	0.0012328840784359136	0.0012723355520037423	0.0012654439115042323	0.0013091465923822812	0.001301174174957563	0.0013904307349564085	0.0013797912164153123	0.055239402799745166	0.05396532860984169	-6.191043054898371e-05	-0.0001032062891830332	-6.154870129632117e-05	-0.0001026032769087526
0.7283502807162107	0.0011826059850973691	0.0011780018761432082	0.001238609362490064	0.0012326310619775935	0.0012720662286574255	0.0012651761618665402	0.0013088597314526334	0.0013008894264985547	0.0013901019648618702	0.0013794660668229703	0.055225402089884655	0.05395166821690529	-6.156655224776042e-05	-0.00010325144974646094	-6.120678189105999e-05	-0.00010264808923382551
0.7327389575539218	0.0011823754006265973	0.0011777718973704425	0.0012383550955105192	0.001232377952619554	0.0012717967879305896	0.0012649082957545963	0.0013085727246456263	0.0013006045339510257	0.0013897729795804903	0.001379140706358779	0.055211359079906194	0.05393796653912392	-6.12243713952465e-05	-0.00010329627137320441	-6.0866550480959125e-05	-0.00010269256436909457
0.7371540783773028	0.001182144760764597	0.001177541862607977	0.0012381007362841235	0.0012321247512510033	0.001271527230705889	0.001264640314046506	0.0013082855728315135	0.0013003194981810098	0.001389443779957841	0.001378815135864678	0.05519727368200117	0.05392422349071081	-6.088388193251082e-05	-0.00010334075531129305	-6.052800104019984e-05	-0.00010273670355631648
0.74159580252467	0.001181914066420654	0.001177311772759884	0.001237846285701767	0.0012318714587580088	0.0012712575578627222	0.0012643722176171348	0.0013079982768772023	0.001300034320051211	0.0013891143668360213	0.0013784893561791527	0.05518314580829467	0.0539104389858103	-6.0545077796625435e-05	-0.00010338490280939472	-6.019112753885558e-05	-0.00010278050803780303
0.746064290294433	0.0011816833185010938	0.0011770816287272835	0.0012375917446511813	0.0012316180760234916	0.001270987770277228	0.001264104007338105	0.001307710837646248	0.0012997490004210018	0.0013887847410536576	0.0013781633681372335	0.05516897537084274	0.053896612938501225	-6.020795292122072e-05	-0.00010342871511689888	-5.9855923943641365e-05	-0.00010282397905655993
0.7505597029508803	0.0011814525179092818	0.0011768514314083455	0.001237337114016938	0.0012313646039272279	0.0012707178688222856	0.0012638356840777962	0.0013074232559988567	0.0012994635401464237	0.001388454903445905	0.0013778371725705	0.05515476228163471	0.05388274526279636	-5.98725012362078e-05	-0.00010347219348319503	-5.952238421769174e-05	-0.00010286711785584268
0.7550822027299987	0.0011812216655456209	0.0011766211816982841	0.0012370823946804476	0.001231111043345845	0.0012704478543675147	0.001263567248701344	0.001307135532791885	0.0012991779400801859	0.0013881248548444484	0.0013775107703070796	0.05514050645259488	0.05386883587264393	-5.953871666813937e-05	-0.0001035153391572563	-5.919050232075507e-05	-0.00010290992567837942
0.7596319528453285	0.0011809907623075533	0.0011763908804893627	0.001236827587519962	0.0012308573951528264	0.0012701777277792775	0.0012632987020706429	0.0013068476688788428	0.0012988922010716696	0.0013877945960775124	0.001377184162171657	0.055126207795582166	0.05385488468192752	-5.9206593141292174e-05	-0.00010355815338874974	-5.886027221010948e-05	-0.00010295240376739789
0.7642091174938536	0.0011807598090895536	0.0011761605286708862	0.0012365726934105675	0.0012306036602185051	0.0012699074899206726	0.0012630300450443416	0.0013065596651098891	0.001298606323966925	0.0013874641279698538	0.0013768573489854688	0.05511186622239195	0.05384089160446892	-5.887612457688984e-05	-0.00010360063742664849	-5.853168784020202e-05	-0.00010299455336551522
0.7688138618619275	0.0011805288067831352	0.0011759301271292062	0.0012363177132241933	0.0012303498394100696	0.001269637141651545	0.0012627612784778504	0.0013062715223318413	0.0012983203096086767	0.001387133451342775	0.0013765303315663147	0.055097481644757244	0.053826856554027115	-5.8547304894407404e-05	-0.00010364279252039754	-5.820474316373114e-05	-0.00010303637571601465
0.7734463521312342	0.0011802977562768416	0.0011756996767477127	0.0012360626478296023	0.0012300959335915557	0.001269366683828474	0.001262492403223331	0.0013059832413881655	0.0012980341588363176	0.0013868025670141183	0.001376203110728552	0.055083053974348185	0.05381277944430041	-5.822012801137699e-05	-0.00010368461991885902	-5.78794321313969e-05	-0.00010307787206137453
0.7781067554847866	0.0011800666584562529	0.0011754691784068426	0.001235807498092399	0.0012298419436238557	0.001269096117304788	0.0012622234201297101	0.0013056948231189886	0.0012977478724859205	0.001386471475798278	0.0013758756872831093	0.05506858312277494	0.05379866018892801	-5.789458784388746e-05	-0.00010372612087095057	-5.755574869262259e-05	-0.00010311904364437852
0.7827952401129585	0.0011798355142039767	0.0011752386329840678	0.0012355522648750204	0.001229587870364708	0.0012688254429305496	0.0012619543300426649	0.0013054062683610895	0.001297461451390226	0.001386140178506194	0.0013755480620374768	0.05505406900158815	0.05378449870148893	-5.7570678307083956e-05	-0.00010376729662547879	-5.723368679555474e-05	-0.00010315989170739392
0.7875119752195561	0.0011796043243996568	0.0011750080413539061	0.0012352969490367473	0.0012293337146687085	0.0012685546615525706	0.001261685133804639	0.0013051175779479108	0.0012971748963786585	0.0013858086759453673	0.0013752202357957249	0.05503951152227908	0.05377029489550486	-5.724839331452958e-05	-0.00010380814842986252	-5.69132403873962e-05	-0.00010320041749195541
0.792257131027923	0.0011793730899199667	0.0011747774043879126	0.0012350415514336952	0.0012290794773873017	0.001268283774014405	0.0012614158322548318	0.0013048287527095534	0.0012968882082773176	0.0013854769689198548	0.0013748922093584966	0.05502491059628231	0.053756048684441456	-5.692772678020375e-05	-0.00010384867753260307	-5.659440341501676e-05	-0.00010324062223984742
0.7970308787870847	0.0011791418116386097	0.001174546722954682	0.001234786072918819	0.0012288251593687862	0.0012680127811563497	0.0012611464262292068	0.0013045397934727803	0.001296601387908984	0.0013851450582302782	0.001374563983523018	0.05501026613497547	0.05374175998170726	-5.660867261725322e-05	-0.00010388888518064743	-5.627716982478659e-05	-0.00010328050719185522
0.8018333907779276	0.0011789104904263222	0.001174315997919851	0.0012345305143419154	0.0012285707614583146	0.0012677416838154521	0.0012608769165604896	0.0013042507010610212	0.0012963144360931228	0.0013848129446738288	0.0013742355590831011	0.05499557804968027	0.053727428700657186	-5.629122473888026e-05	-0.00010392877262052624	-5.596153356351996e-05	-0.00010332007358865303
0.8066648403194178	0.0011786791271508697	0.0011740852301460932	0.0012342748765496185	0.0012283162844978928	0.0012674704828255048	0.0012606073040781689	0.001303961476294372	0.0012960273536458823	0.00138448062904427	0.0013739069368291473	0.0549808462516656	0.05371305475459212	-5.597537705911981e-05	-0.00010396834109885345	-5.564748857819768e-05	-0.00010335932267024894
0.8115254017748545	0.001178447722677049	0.001173854420493124	0.0012340191603854055	0.0012280617293263828	0.0012671991790170509	0.0012603375896085014	0.0013036721199895982	0.0012957401413801002	0.0013841481121319435	0.0013735781175481536	0.05496607065214604	0.053698638056760895	-5.5661123491923536e-05	-0.0001040075918602168	-5.533502881605035e-05	-0.00010339825567504124
0.8164152505581643	0.001178216277866691	0.0011736235698176997	0.0012337633666895979	0.0012278070967795046	0.0012669277732173876	0.0012600677739745124	0.0013033826329601412	0.0012954528001053052	0.0013838153947237784	0.001373249102023721	0.05495125116228515	0.05368417852036025	-5.534845795268639e-05	-0.00010404652614953713	-5.5024148225946146e-05	-0.00010343687384201106
0.8213345631402307	0.0011779847935786548	0.0011733926789736157	0.001233507496299359	0.0012275523876898343	0.0012666562662505632	0.0012597978579959948	0.0013030930160161146	0.0012951653306277188	0.0013834824776032897	0.0013729198910360527	0.054936387693194845	0.05366967605853757	-5.503737435824663e-05	-0.00010408514521101364	-5.471484075775246e-05	-0.00010347517840886278
0.8262835170552626	0.0011777532706688327	0.0011731617488117084	0.0012332515500486972	0.0012272976028868067	0.0012663846589373818	0.0012595278424895147	0.0013028032699643117	0.0012948777337502579	0.0013831493615505885	0.001372590485361964	0.05492148015593859	0.05365513058439101	-5.4727866626747e-05	-0.00010412345028784631	-5.4407100363002e-05	-0.00010351317061274568
0.8312622909072027	0.0011775217099901493	0.0011729307801798554	0.001232995528768468	0.0012270427431967175	0.0012661129520954053	0.00125925772826841	0.0013025133956082067	0.0012945900102725393	0.001382816047342385	0.0013722608857748872	0.054906528461530456	0.053640542010971196	-5.44199286779401e-05	-0.00010416144262151428	-5.4100920994559765e-05	-0.00010355085168897715
0.8362710643761712	0.0011772901123925656	0.0011726997739229797	0.0012327394332863786	0.0012267878094427281	0.0012658411465389598	0.0012589875161428008	0.0013022233937479636	0.0012943021609908853	0.0013824825357520018	0.0013719310930448813	0.0548915325209382	0.053625910251281134	-5.411355443379895e-05	-0.00010419912345333016	-5.379629660770546e-05	-0.00010358822287262481
0.8413100182249524	0.0011770584787230722	0.0011724687308830436	0.0012324832644269818	0.0012265328024448601	0.0012655692430791298	0.001258717206919581	0.0013019332651804294	0.0012940141866983217	0.0013821488275493686	0.0013716011079386297	0.05487649224508316	0.05361123521827963	-5.380873781907214e-05	-0.00010423649402374613	-5.349322116041111e-05	-0.00010362528539803462
0.8463793343055166	0.0011768268098256989	0.0011722376518990562	0.0012322270230116863	0.0012262777230200037	0.0012652972425237687	0.001258446801402429	0.0013016430106991487	0.0012937260881845868	0.0013818149235010396	0.001371270931219455	0.05486140754484289	0.053596516824881146	-5.350547276056217e-05	-0.000104273555571327	-5.319168861263324e-05	-0.00010366204049755412
0.8514791955655843	0.0011765951065415105	0.0011720065378070718	0.0012319707098587544	0.0012260225719819176	0.0012650251456774982	0.0012581763003918088	0.001301352631094361	0.0012934378662361318	0.0013814808243701945	0.0013709405636473213	0.054846278331051115	0.053581754983956086	-5.3203753188443836e-05	-0.00010431030933433227	-5.2891692927881095e-05	-0.00010369848940353088
0.8566097860552276	0.001176363369708608	0.001171775389440189	0.0012317143257833043	0.0012257673501412287	0.0012647529533417108	0.0012579057046849687	0.0013010621271530053	0.0012931495216361253	0.0013811465309166446	0.0013706100059788394	0.054831104514499344	0.05356694960833478	-5.2903573035806284e-05	-0.00010434675654927283	-5.259322807242561e-05	-0.00010373463334631405
0.861771290933513	0.0011761316001621337	0.001171544207628557	0.0012314578715973143	0.00122551205830544	0.0012644806663145757	0.001257635015075952	0.0013007714996587278	0.0012928610551644604	0.0013808120438968453	0.00137027925896728	0.054815886005938966	0.053552100610806494	-5.2604926239457894e-05	-0.00010438289845163262	-5.2296288016062675e-05	-0.0001037704735550593
0.8669638964751838	0.0011758997987342675	0.0011713129931993718	0.0012312013481096235	0.0012252566972789274	0.0012642082853910389	0.0012573642323555941	0.0013004807493918829	0.0012925724675977546	0.0013804773640638964	0.001369948323362573	0.054800622716082104	0.053537207904121246	-5.2307806739759766e-05	-0.00010441873627572984	-5.200086673236293e-05	-0.0001038060112579231
0.8721877900773816	0.0011756679662542331	0.001171081746976882	0.0012309447561259365	0.0012250012678629465	0.001263935811362829	0.0012570933573115292	0.00130018987712954	0.0012922837597093577	0.0013801424921675567	0.0013696171999113213	0.05478531455560271	0.05352227140099142	-5.201220848101429e-05	-0.00010445427125413409	-5.170695819886606e-05	-0.0001038412476817574
0.877443160266411	0.0011754361035482966	0.0011708504697823877	0.0012306880964488242	0.0012247457708556336	0.0012636632450184605	0.0012568223907281917	0.001299898883645486	0.001291994932269356	0.001379807428954246	0.0013692858893568048	0.05476996143513759	0.053507291014093725	-5.171812541192311e-05	-0.00010448950461833251	-5.141455639735837e-05	-0.00010387618405183208
0.8827301967045416	0.0011752042114397685	0.0011706191624342418	0.0012304313698777256	0.0012244902070520066	0.0012633905871432358	0.0012565513333868217	0.0012996077697102317	0.0012917059860445737	0.0013794721751670554	0.0013689543924389883	0.05475456326528992	0.05349226665606913	-5.1425551485420606e-05	-0.00010452443759803587	-5.112365531380336e-05	-0.00010391082159172393
0.8880490901968541	0.001174972290749008	0.001170387825747856	0.0012301745772089572	0.001224234577243974	0.001263117838519253	0.0012562801860654688	0.0012993165360910182	0.0012914169217985848	0.001379136731545758	0.0013686227098945322	0.05473911995662715	0.0534771982395253	-5.113448065950654e-05	-0.00010455907142198351	-5.083424893936872e-05	-0.00010394516152423261
0.8934000326981257	0.0011747403422934202	0.0011701564605356963	0.0012299177192357054	0.0012239788822203295	0.001262844999925403	0.0012560089495389935	0.0012990251835518166	0.0012911277402917083	0.0013788010988268092	0.0013682908424567947	0.0547236314196861	0.05346208567703697	-5.084490689699628e-05	-0.00010459340731686084	-5.054633126980179e-05	-0.00010397920506999281
0.8987832173197573	0.0011745083668874639	0.0011699250676072916	0.0012296607967480408	0.0012237231227667628	0.0012625720721373829	0.0012557376245790756	0.001298733712853341	0.0012908384422810242	0.0013784652777433658	0.0013679587908558483	0.05470809756497154	0.05344692888114943	-5.0556824165631786e-05	-0.00010462744650752143	-5.025989630602634e-05	-0.00010401295344789063
0.904198838336744	0.0011742763653426495	0.0011696936477692316	0.001229403810532915	0.0012234672996658603	0.0012622990559276927	0.0012554662119542153	0.0012984421247530494	0.001290549028520372	0.0013781292690252867	0.0013676265558184816	0.05469251830295986	0.0534317277643774	-5.0270226439469434e-05	-0.00010466119021856901	-4.9974938054905826e-05	-0.0001040464078763681
0.9096470911946843	0.0011740443384675393	0.0011694622018251668	0.0012291467613741625	0.0012232114136971025	0.0012620259520656394	0.001255194712429735	0.0012981504200051451	0.0012902594997603542	0.0013777930733991405	0.0013672941380682064	0.0546768935440986	0.05341648223920876	-4.9985107697228526e-05	-0.00010469463967080483	-4.9691450528244197e-05	-0.00010407956957042552
0.915128172516836	0.0011738122870677602	0.0011692307305758212	0.0012288896500525137	0.001222955465636883	0.0012617527613173526	0.0012549231267677946	0.0012978585993605961	0.0012899698567483534	0.001377456691588228	0.0013669615383252788	0.054661223198809825	0.05340119221810351	-4.970146192401215e-05	-0.00010472779608422522	-4.940942774407653e-05	-0.00010411243974409179
0.9206422801112097	0.001173580211945992	0.0011689992348189817	0.0012286324773455868	0.001222699456258494	0.0012614794844457735	0.0012546514557273823	0.0012975666635671253	0.001289680100228524	0.001377120124312573	0.0013666287573066921	0.05464550717749048	0.05338585761349797	-4.9419283111681866e-05	-0.00010476066067835466	-4.912886372709924e-05	-0.0001041450196108129
0.9261896129777101	0.001173348113901978	0.0011687677153495067	0.0012283752440278978	0.0012224433863321402	0.0012612061222106684	0.0012543797000643259	0.001297274613369223	0.0012893902309418048	0.0013767833722889413	0.0013662957957261941	0.05462974539051312	0.053370478337804304	-4.913856525733118e-05	-0.00010479323466830448	-4.8849752507407196e-05	-0.00010417731037995481
0.931770371315315	0.0011731159937325307	0.0011685361729593332	0.001228117950870868	0.001222187256624945	0.0012609326753686382	0.001254107860531303	0.0012969824495081606	0.0012891002496259309	0.0013764464362308556	0.0013659626542943015	0.054613937748230514	0.05335505430341384	-4.885930236543656e-05	-0.000104825519268964	-4.857208812225622e-05	-0.00010420931326041161
0.9373847565293029	0.0011728838522315232	0.0011683046084374688	0.0012278605986428175	0.0012219310679009452	0.0012606591446731096	0.0012538359378778336	0.0012966901727219815	0.0012888101570154265	0.0013761093168485903	0.0013656293337182964	0.05459808416097409	0.0533395854226964	-4.8581488447441146e-05	-0.00010485751569339063	-4.8295864615813255e-05	-0.00010424102945921776
0.9430329712385201	0.0011726516901899035	0.0011680730225700044	0.00122760318810898	0.0012216748209211035	0.0012603855308743537	0.001253563932850297	0.0012963977837455213	0.0012885199538416232	0.0013757720148491967	0.0013652958347022482	0.05458218453905695	0.053324071608003475	-4.830511752115796e-05	-0.00010488922515136667	-4.802107603874006e-05	-0.0001042724601804379
0.9487152192826929	0.0011724195083956915	0.001167841416140112	0.0012273457200315018	0.0012214185164433097	0.001260111834719485	0.0012532918461919305	0.0012961052833104078	0.001288229640832661	0.0013754345309365038	0.0013649621579470172	0.0545662387927756	0.05330851277166905	-4.803018361214384e-05	-0.00010492064885170294	-4.774771644945608e-05	-0.0001043036066271652
0.9544317057297852	0.001172187307633982	0.0011676097899280472	0.0012270881951694458	0.0012211621552223832	0.001259838056952467	0.0012530196786428357	0.0012958126721450683	0.0012879392187134958	0.001375096865811132	0.0013646283041502648	0.05455024683241125	0.05329290882601289	-4.775668075357453e-05	-0.00010495178800107308	-4.747577991363883e-05	-0.00010433446999993934
0.9601826368833979	0.0011719550886869481	0.001167378144711155	0.0012268306142787964	0.0012209057380100793	0.0012595641983141174	0.0012527474309399853	0.001295519950974736	0.001287648688205905	0.0013747590201705006	0.001364294274006466	0.05453420856823168	0.053277259683339274	-4.7484602985869984e-05	-0.00010498264380331968	-4.720526050434881e-05	-0.00010436505149677422
0.9659682202902156	0.0011717228523338483	0.001167146481263872	0.0012265729781124684	0.0012206492655550962	0.0012592902595421184	0.00125247510381723	0.0012952271205214619	0.0012873580500284995	0.0013744209947088454	0.00136396006820692	0.0545181239104925	0.053261565255941334	-4.721394435749926e-05	-0.0001050132174604812	-4.693615230283443e-05	-0.0001043953523141572
0.9717886647474951	0.0011714905993510218	0.0011669148003577278	0.0012263152874203045	0.0012203927386030746	0.0012590162413710158	0.0012522026980052994	0.0012949341815041147	0.0012870673048967233	0.00137408279011722	0.0013636256874397573	0.05450199276943961	0.053245825456100876	-4.694469892531361e-05	-0.00010504351017256996	-4.666844939849035e-05	-0.0001044253736462164
0.9776441803106027	0.0011712583305118986	0.0011666831027613504	0.001226057542949085	0.0012201361578966059	0.0012587421445322293	0.0012519302142318123	0.0012946411346383936	0.001286776453522867	0.0013737444070835143	0.001363291132389954	0.05448581505531096	0.05323004019609171	-4.667686075428279e-05	-0.00010507352313748886	-4.640214588873259e-05	-0.0001044551166849983
0.9835349783005937	0.001171026046586998	0.0011664513892404665	0.0012257997454425294	0.0012198795241752337	0.0012584679697540547	0.0012516576532212791	0.0012943479806368308	0.0012864854966160686	0.00137340584629246	0.0013629564037393393	0.054469590678337204	0.05321420938817977	-4.641042391786976e-05	-0.00010510325755039296	-4.6137235879581406e-05	-0.00010448458261996807
0.9894612713118381	0.0011707937483439363	0.0011662196605579085	0.001225541895641305	0.0012196228381754633	0.001258193717761675	0.0012513850156951115	0.0012940547202088045	0.0012861944348823281	0.0013730671084256473	0.0013626215021666096	0.05445331954874465	0.053198332944626156	-4.6145382497961296e-05	-0.00010513271460363405	-4.5873713485397594e-05	-0.00010451377263789863
0.9954232732196957	0.001170561436547428	0.0011659879174736175	0.0012252839942830307	0.0012193661006307656	0.0012579193892771651	0.001251112302371628	0.0012937613540605444	0.0012859032690245127	0.0013727281941615342	0.001362286428347341	0.054437001576756586	0.053182410777688115	-4.58817305857423e-05	-0.00010516189548820387	-4.561157282967354e-05	-0.00010454268792375876
1.0014211991882311	0.0011703291119592877	0.0011657561607446435	0.0012250260421022788	0.0012191093122715776	0.0012576449850194927	0.0012508395139660562	0.001293467882895136	0.0012856119997423597	0.001372389104175455	0.0013619511829539945	0.0544206366725952	0.05316644279962102	-4.561946228134883e-05	-0.00010519080139198556	-4.535080804494995e-05	-0.00010457132966004701
1.0074552656779823	0.0011700967753384384	0.001165524391125154	0.0012247680398305867	0.0012188524738253146	0.0012573705057045343	0.0012505666511905453	0.0012931743074125355	0.0012853206277324925	0.001372049839139639	0.0013616157666559352	0.05440422474648327	0.05315042892268068	-4.535857169421509e-05	-0.00010521943350080831	-4.5091413272968506e-05	-0.0001045996990267084
1.013525690453769	0.0011698644274409076	0.0011652926093664304	0.0012245099881964528	0.0012185955860163679	0.0012570959520450701	0.0012502937147541653	0.0012928806283095686	0.0012850291536884188	0.0013717103997232122	0.0013612801801194355	0.05438776570864701	0.053134369059124005	-4.509905294332317e-05	-0.00010524779299814213	-4.4833382664963284e-05	-0.0001046277972018006
1.0196326925925556	0.0011696320690198383	0.0011650608162168787	0.001224251887925352	0.0012183386495661162	0.0012568213247508018	0.001250020705362919	0.0012925868462799475	0.0012847375783005478	0.0013713707865922195	0.0013609444240076942	0.054371259469316174	0.05311826312121288	-4.48409001567035e-05	-0.00010527588106354346	-4.457671038121669e-05	-0.00010465562535921791
1.0257764924913542	0.0011693997008254914	0.001164829012422033	0.0012239937397397365	0.001218081665192931	0.001256546624528354	0.0012497476237197504	0.0012922929620142758	0.001284445902256195	0.0013710310004096343	0.0013606084989808487	0.05435470593872743	0.053102111021213504	-4.458410747287811e-05	-0.00010530369887551405	-4.4321390592350074e-05	-0.0001046831846716334
1.0319573118751795	0.0011691673236052453	0.0011645971987245532	0.0012237355443590393	0.001217824633612177	0.0012562718520812797	0.0012494744705245438	0.0012919989762000543	0.0012841541262395872	0.0013706910418353668	0.001360272405695979	0.054338105027126285	0.05308591267140039	-4.432866904015287e-05	-0.00010533124760941925	-4.406741747881027e-05	-0.00010471047630908337
1.0381753738050519	0.0011689349381036045	0.0011643653758642346	0.001223477302499684	0.0012175675555362228	0.0012559970081100697	0.0012492012464741372	0.0012917048895216938	0.0012838622509318753	0.0013703509115262807	0.00135993614480713	0.054321456644768173	0.05306966798405688	-4.407457901696443e-05	-0.00010535852843801541	-4.3814785231008346e-05	-0.00010473750143855098
1.0444309026860459	0.001168702545062199	0.0011641335445780087	0.0012232190148750864	0.0012173104316744424	0.0012557220933121578	0.0012489279522623262	0.0012914107026605183	0.0012835702770111394	0.0013700106101362018	0.0013595997169653148	0.05430476070192089	0.053053376871478465	-4.3821831571908e-05	-0.0001053855425307837	-4.356348804963883e-05	-0.0001047642612241606
1.05072412427539	0.0011684701452197954	0.0011639017055999523	0.0012229606821956658	0.0012170532627332278	0.0012554471083819328	0.0012486545885798744	0.0012911164162947824	0.0012832782051524034	0.0013696701383159404	0.0013592631228185384	0.05428801710886754	0.05303703924597344	-4.357042088422303e-05	-0.0001054122910550126	-4.331352014584622e-05	-0.00010479075682767736
1.057055265690613	0.0011682377393122923	0.0011636698596612833	0.0012227023051688446	0.0012167960494159856	0.0012551720540107374	0.0012483811561145152	0.00129082203109967	0.0012829860360276345	0.0013693294967132912	0.0013589263630117982	0.054271225775906776	0.05302065501986573	-4.3320341144015284e-05	-0.00010543877517552036	-4.306487574154416e-05	-0.0001048169894082851
1.0634245554177415	0.0011680053280727315	0.0011634380074903722	0.0012224438844990594	0.0012165387924231506	0.0012548969308868827	0.001248107655550964	0.0012905275477473111	0.0012826937703057598	0.001368988685973057	0.0013585894381871063	0.05425438661335671	0.053004224105496565	-4.307158655168786e-05	-0.00010546499605312842	-4.281754906912405e-05	-0.00010484296012153171
1.0698322233195456	0.0011677729122312993	0.0011632061498127438	0.0012221854208877654	0.0012162814924521895	0.0012546217396956537	0.001247834087570924	0.0012902329669067874	0.001282401408652674	0.0013686477067370584	0.0013582523489834993	0.054237499531555204	0.05298774641522719	-4.2824151319176273e-05	-0.00010549095484699289	-4.257153437216277e-05	-0.00010486867012099443
1.0762785006438331	0.0011675404925153288	0.0011629742873510793	0.0012219269150334396	0.0012160241501976044	0.0012543464811193134	0.0012475604528530916	0.001289938289244141	0.0012821089517312436	0.0013683065596441439	0.0013579150960370495	0.054220564440864594	0.052971221861439675	-4.2578029669324e-05	-0.00010551665271302246	-4.232682590527004e-05	-0.00010489412055728065
1.0827636200317978	0.001167308069649308	0.0011627424208252234	0.0012216683676315922	0.001215766766350942	0.0012540711558371152	0.0012472867520731661	0.001289643515422385	0.0012818164002013207	0.0013679652453302104	0.0013575776799808813	0.05420358125166993	0.05295465035653987	-4.2333215836132254e-05	-0.00010554209080373966	-4.208341793413006e-05	-0.00010491931257752829
1.089287815526412	0.001167075644354882	0.001162510550952189	0.0012214097793747693	0.0012155093416008004	0.0012537957645253081	0.0012470129859038582	0.0012893486461015135	0.0012815237547197527	0.0013676237644282122	0.0013572401014451847	0.05418654987438575	0.05293803181295972	-4.20897040653706e-05	-0.00010556727026941881	-4.1841304736014995e-05	-0.00010494424732634955
1.0958513225808764	0.0011668432173508564	0.0011622786784461576	0.001221151150952559	0.0012152518766328313	0.0012535203078571434	0.0012467391550148937	0.0012890536819385081	0.001281231015940387	0.0013672821175681755	0.0013569023610572255	0.05416947021945462	0.05292136614315879	-4.184748861411902e-05	-0.00010559219225686478	-4.1600480599618406e-05	-0.00010496892594552554
1.1024543780671139	0.0011666107893532063	0.0011620468040184902	0.001220892483051602	0.0012149943721297524	0.0012532447865028868	0.0012464652600730271	0.001288758623587353	0.0012809381845140873	0.001366940305377216	0.001356564459441366	0.05415234219735145	0.052904653259627475	-4.1606563751156456e-05	-0.00010561685790946851	-4.136093982518019e-05	-0.00010499334957303486
1.1090972202843215	0.0011663783610750755	0.0011618149283777262	0.0012206337763555942	0.0012147368287713498	0.0012529692011298225	0.0012461913017420454	0.0012884634716990393	0.0012806452610887383	0.0013665983284795497	0.0013562263972190722	0.05413516571858427	0.05288789307488771	-4.136692375751594e-05	-0.00010564126836856702	-4.112267672513881e-05	-0.00010501751934496872
1.115780088967567	0.001166145933226783	0.0011615830522295888	0.0012203750315452925	0.001214479247234483	0.0012526935524022611	0.001245917280682775	0.0012881682269215763	0.0012803522463092536	0.0013662561874965065	0.0013558881750089292	0.05411794069369825	0.0528710855014962	-4.112856292605438e-05	-0.00010566542477197238	-4.088568562368722e-05	-0.00010504143639381014
1.1225032252964444	0.0011659135065158277	0.001161351176276993	0.0012201162492985252	0.001214221628193097	0.0012524178409815498	0.001245643197553094	0.0012878728899000035	0.0012800591408175929	0.0013659138830465491	0.00135554979342666	0.05410066703327686	0.0528542304520469	-4.089147556171624e-05	-0.00010568932825405497	-4.0649960857050416e-05	-0.0001050651018485449
1.1292668719037753	0.0011656810816468935	0.0011611193012200458	0.0012198574302901956	0.0012139639723182244	0.0012521420675260801	0.0012453690530079373	0.0012875774612763975	0.0012797659452527643	0.0013655714157452834	0.0013552112530851345	0.05408334464794383	0.05283732783917227	-4.065565598179721e-05	-0.00010571297994593776	-4.041549677379075e-05	-0.00010508851683541098
1.1360712728843656	0.001165448659321855	0.001160887427756056	0.0012195985751922921	0.0012137062802779952	0.0012518662326912965	0.0012450948476993061	0.0012872819416898868	0.0012794726602508406	0.0013652287862054777	0.0013548725545943882	0.05406597344836685	0.05282037757554687	-4.0421098516166265e-05	-0.00010573638097641225	-4.01822877348218e-05	-0.00010511168247767655
1.1429166738038161	0.0011652162402397775	0.0011606555565795323	0.0012193396846738901	0.0012134485527376395	0.0012515903371297014	0.0012448205822762752	0.0012869863317766554	0.0012791792864449629	0.0013648859950370726	0.0013545336985616334	0.0540485533452589	0.052803379573888753	-4.01877975070436e-05	-0.00010575953246991232	-3.995032811354715e-05	-0.00010513459989475171
1.1498033217073829	0.0011649838250969292	0.0011604236883821964	0.0012190807594011656	0.0012131907903595019	0.0012513143814908713	0.0012445462573850037	0.0012866906321699616	0.0012788858244653588	0.0013645430428472034	0.001354194685591279	0.0540310842493815	0.052786333746961754	-3.9955747309500245e-05	-0.00010578243554820732	-3.971961229604082e-05	-0.00010515727020340981
1.1567314651288954	0.001164751414586778	0.0011601918238529783	0.0012188218000373945	0.0012129329938030387	0.0012510383664214556	0.0012442718736687395	0.0012863948435001386	0.0012785922749393441	0.0013641999302402062	0.0013538555162849384	0.05401356607154584	0.05276924000757878	-3.972494229154133e-05	-0.00010580509133009675	-3.949013468115825e-05	-0.0001051796945169825
1.1637013540997225	0.0011645190094000026	0.0011599599636780299	0.0012185628072429666	0.001212675163724833	0.0012507622925651924	0.0012439974317678324	0.0012860989663946148	0.0012782986384913399	0.0013638566578176418	0.0013535161912414523	0.05399599872261747	0.0527520982686033	-3.949537683389792e-05	-0.00010582750093035553	-3.926188968063349e-05	-0.000105201873945443
1.1707132401577995	0.0011642866102244934	0.0011597281085407238	0.0012183037816753872	0.0012124173007785975	0.0012504861605629148	0.0012437229323197384	0.0012858030014779157	0.0012780049157428796	0.0013635132261783055	0.0013531767110568982	0.053978382113516014	0.05273490844295278	-3.9267045330471095e-05	-0.00010584966546065	-3.9034871719204056e-05	-0.00010522380959546163
1.177767376356704	0.0011640542177453609	0.0011594962591216624	0.00121804472398929	0.0012121594056151842	0.0012502099710525601	0.0012434483759590324	0.0012855069493716835	0.0012777111073126223	0.0013631696359182486	0.0013528370763246107	0.0539607161552205	0.05271767044360013	-3.903994218859563e-05	-0.0001058715860298709	-3.880907523480526e-05	-0.00010524550257054455
1.1848640172747877	0.0011638218326449348	0.0011592644160986773	0.0012177856348364363	0.001211901478882587	0.001249933724669175	0.0012431737633174127	0.0012852108106946771	0.001277417213816358	0.0013628258876307857	0.0013524972876351894	0.05394300075876943	0.05270038418357701	-3.881406182858205e-05	-0.00010589326374274566	-3.8584494678473025e-05	-0.00010526695397056196
1.1920034190243662	0.0011635894556027767	0.0011590325801468422	0.001217526514865732	0.0012116435212259562	0.0012496574220449328	0.0012428990950237152	0.0012849145860627954	0.0012771232358670258	0.0013624819819065205	0.0013521573455765254	0.053925235835265775	0.05268304957597564	-3.858939868410516e-05	-0.00010591469969997713	-3.836112451456597e-05	-0.00010528816489155379
1.1991858392609598	0.0011633570872956816	0.0011588007519384726	0.0012172673647232294	0.001211385533287602	0.0012493810638091365	0.001242624371703919	0.0012846182760890806	0.0012768291740747222	0.0013621379193333588	0.0013518172507338108	0.05390742129587783	0.05266566653395206	-3.8365947202856354e-05	-0.0001059358950003253	-3.813895922123722e-05	-0.00010530913642706197
1.2064115371925936	0.0011631247283976787	0.0011585689321431298	0.0012170081850521326	0.0012111275157069977	0.0012491046505882257	0.001242349593981154	0.0012843218813837285	0.001276535029046707	0.0013617937004965182	0.0013514770036895524	0.05388955705184248	0.05264823497072874	-3.81437018460995e-05	-0.00010595685073883088	-3.791799329015688e-05	-0.00010532986966699243
1.2136807735891502	0.0011628923795800423	0.0011583371214276288	0.0012167489764928086	0.001210869469120794	0.0012488281830057902	0.0012420747624757116	0.0012840254025541027	0.00127624080138742	0.0013614493259785539	0.0013511366050235922	0.05387164301446758	0.05263075479959643	-3.79226570885044e-05	-0.00010597756800592717	-3.769822122644262e-05	-0.00010535036569725431
1.2209938107917835	0.0011626600415112949	0.0011581053204560436	0.0012164897396827947	0.0012106113941628236	0.0012485516616825795	0.0012417998778050563	0.0012837288402047467	0.0012759464916984916	0.0013611047963593694	0.0013507960553131233	0.05385367909513569	0.052613225933917075	-3.770280741870191e-05	-0.00010599804788849476	-3.7479637549034384e-05	-0.00010537062559970445
1.2283509127223842	0.0011624277148572142	0.0011578735298897126	0.0012162304752568068	0.0012103532914641102	0.0012482750872365113	0.0012415249405838334	0.0012834321949373958	0.001275652100578755	0.0013607601122162401	0.0013504553551327069	0.05383566520530605	0.052595648287127955	-3.748414733957539e-05	-0.0001060182914709995	-3.7262236790999714e-05	-0.0001053906504538682
1.2357523448931043	0.0011621954002808339	0.0011576417503872407	0.0012159711838467438	0.0012100951616528732	0.001247998460282678	0.0012412499514238755	0.0012831354673509838	0.0012753576286242529	0.0013604152741238204	0.0013501145050542854	0.05381760125651676	0.052578021772742185	-3.726667136802475e-05	-0.00010603829983379942	-3.7046013499422714e-05	-0.0001054104413354684
1.2431983744159416	0.0011619630984424515	0.001157409982604506	0.0012157118660816961	0.0012098370053545368	0.0012477217814333586	0.001240974910934214	0.0012828386580416582	0.0012750630764282523	0.0013600702826541678	0.0013497735056472013	0.05379948716038931	0.0525603463043527	-3.705037403502198e-05	-0.00010605807405325574	-3.683096223545956e-05	-0.0001054299993162311
1.2506892700123766	0.0011617308099996343	0.0011571782271946665	0.0012154525225879563	0.0012095788231917385	0.0012474450512980296	0.0012406998197210899	0.0012825417676027922	0.0012747684445812556	0.0013597251383767586	0.0013494323574782148	0.05378132282862971	0.05254262179563447	-3.683524988587483e-05	-0.00010607761520228798	-3.661707757426913e-05	-0.00010544932546405206
1.2582253020230734	0.001161498535607223	0.0011569464848081648	0.001215193153989024	0.0012093206157843368	0.0012471682704833715	0.0012404246783879619	0.001282244796624995	0.0012744737336710138	0.0013593798418585045	0.00134909106111152	0.05376310817303218	0.0525248481603487	-3.6621293480393335e-05	-0.00010609692435056828	-3.6404354105609715e-05	-0.00010546842084374619
1.2658067424176331	0.0011612662759173365	0.0011567147560927302	0.0012149337609056135	0.0012090623837494167	0.0012468914395932793	0.0012401494875355146	0.0012819477456961236	0.001274178944282534	0.0013590343936637692	0.0013487496171087604	0.05374484310548257	0.052507025312343726	-3.6408499392640015e-05	-0.00010611600256316134	-3.6192786433505986e-05	-0.00010548728651610384
1.2734338648044117	0.001161034031579381	0.00115648304169339	0.0012146743439556665	0.0012088041277013024	0.0012466145592288757	0.0012398742477616723	0.0012816506154012983	0.0012738840769980972	0.0013586887943543902	0.001348408026029051	0.05372652753795985	0.052489153165559126	-3.619686221130458e-05	-0.00010613485090152364	-3.598236917627673e-05	-0.00010550592353766874
1.2811069444403917	0.001160801803240052	0.001156251342252471	0.001214414903754354	0.0012085458482515611	0.0012463376299885174	0.001239598959661606	0.001281353406322911	0.0012735891323972664	0.0013583430444896938	0.0013480662884289918	0.05370816138254101	0.05247123163402885	-3.598637653998149e-05	-0.00010615347042436385	-3.5773096967353646e-05	-0.00010552433296259767
1.2888262582411194	0.0011605695915433369	0.001156019658409602	0.0012141554409140854	0.0012082875460090099	0.0012460606524678029	0.0012393236238277395	0.0012810561190406355	0.0012732941110568954	0.0013579971446265081	0.0013477244048626822	0.05368974455140236	0.052453260631882465	-3.5777036996892386e-05	-0.00010617186218578323	-3.556496445450419e-05	-0.00010554251584043994
1.296592084790695	0.0011603373971305262	0.0011557879908017253	0.0012138959560445198	0.0012080292215797283	0.0012457836272595881	0.0012390482408497674	0.0012807587541314453	0.0012729990135511484	0.0013576510953191906	0.0013473823758817472	0.053671276956823506	0.05243524007335044	-3.5568838214983245e-05	-0.00010619002723610826	-3.5357966300220145e-05	-0.00010556047321677586
1.3044047043518285	0.0011601052206402156	0.0011555563400630978	0.0012136364497525717	0.001207770875567063	0.0012455065549539916	0.0012387728113146576	0.001280461312169622	0.0012727038404515064	0.0013573048971196398	0.0013470402020353475	0.053652758511189724	0.052417169872765235	-3.5361774841993765e-05	-0.00010620796662122456	-3.5152097181648245e-05	-0.00010557820613302238
1.312264398875954	0.0011598730627083145	0.0011553247068253017	0.0012133769226424223	0.0012075125085716407	0.0012452294361384112	0.0012384973358066705	0.0012801637937267733	0.0012724085923267866	0.0013569585505773187	0.0013466978838702064	0.05363418912699671	0.05239904994456618	-3.515584154117901e-05	-0.00010622568138465849	-3.494735179154773e-05	-0.00010559571562832049
1.320171452013404	0.0011596409239680418	0.0011550930917172376	0.0012131173753155175	0.0012072541211913643	0.001244952271397521	0.001238221814907352	0.0012798661993718317	0.0012721132697431393	0.001356612056239262	0.001346355421930611	0.05361556871685157	0.052380880203300284	-3.495103299067104e-05	-0.00010624317256538451	-3.474372483729116e-05	-0.000105613002737176
1.3281261491236485	0.001159408805049945	0.001154861495365146	0.0012128578083705909	0.0012069957140214368	0.0012446750613132969	0.0012379462491955641	0.001279568529671085	0.0012718178732640797	0.0013562654146501104	0.0013460128167584507	0.05359689719347756	0.05236266056362731	-3.4747343883367865e-05	-0.0001062604411973811	-3.454121104090602e-05	-0.0001056300684889322
1.3361287772855897	0.001159176706581896	0.0011546299183926012	0.0012125982224036613	0.001206737287654359	0.0012443978064650178	0.0012376706392474822	0.001279270785188177	0.001271522403450488	0.001355918626352118	0.0013456700688932234	0.053578174469716834	0.052344390940322554	-3.454476892793268e-05	-0.00010627748831215644	-3.4339805140309876e-05	-0.00010564691391087844
1.3441796253079266	0.001158944629189099	0.0011543983614205218	0.0012123386180080452	0.0012064788426799412	0.0012441205074292779	0.0012373949856366079	0.0012789729664841238	0.0012712268608606255	0.0013555716918851753	0.0013453271788720564	0.0535594004585335	0.05232607124827897	-3.434330284805831e-05	-0.00010629431493611174	-3.4139501888172386e-05	-0.00010566354002491951
1.352278983739575	0.0011587125734940985	0.001154166825067175	0.0012120789957743663	0.0012062203796853127	0.0012438431647799992	0.0012371192889337832	0.0012786750741173288	0.0012709312460501476	0.0013552246117868299	0.001344984147229727	0.05354057507301689	0.05230770140251083	-3.4142940382966835e-05	-0.00010631092209256732	-3.39402960527202e-05	-0.00010567994785010137
1.3604271448801535	0.0011584805401167798	0.0011539353099481809	0.001211819356290559	0.0012059618992549261	0.0012435657790884373	0.0012368435497071937	0.0012783771086435905	0.0012706355595721159	0.0013548773865922998	0.0013446409744986782	0.05352169822638566	0.052289281318158916	-3.394367628732631e-05	-0.00010632731080056912	-3.374218241750104e-05	-0.00010569613840100134
1.3686244027905345	0.0011582485296743788	0.00115370381667652	0.0012115597001418814	0.0012057034019705708	0.0012432883509231967	0.0012365677685223868	0.0012780790706161196	0.001270339801977011	0.0013545300168344987	0.00134429766120904	0.05350276983199001	0.05227081091048993	-3.374550533129239e-05	-0.00010634348207469446	-3.354515578145312e-05	-0.00010571211268808889
1.3768710533034536	0.001158016542781485	0.0011534723458625367	0.0012113000279109223	0.0012054448884113763	0.0012430108808502381	0.0012362919459422753	0.0012777809605855517	0.001270043973812746	0.0013541825030440522	0.0013439542078886467	0.053483789803316494	0.052252290094904376	-3.354842230066102e-05	-0.00010635943692594019	-3.334921095912713e-05	-0.00010572787171805875
1.3851673940341884	0.0011577845800500477	0.0011532408981139472	0.0012110403401776092	0.0012051863591538265	0.0012427333694328916	0.001236016082527154	0.0012774827790999583	0.0012697480756246795	0.001353834845749319	0.0013436106150630587	0.053464758053989814	0.05223371878693548	-3.335242199689614e-05	-0.00010637517636102878	-3.31543427806863e-05	-0.00010574341649355334
1.3935137243912972	0.0011575526420893813	0.0011530094740358403	0.0012107806375192167	0.0012049278147717609	0.0012424558172318644	0.001235740178834704	0.0012771845267048622	0.001269452107955626	0.001353487045476408	0.0013432668832555766	0.05344567449777842	0.05221509690225585	-3.315749923726852e-05	-0.00010639070138279694	-3.2960546091823084e-05	-0.00010575874801302398
1.4019103455874267	0.0011573207295061704	0.00115277807423069	0.0012105209205103766	0.0012046692558363907	0.0012421782248052534	0.0012354642354200096	0.001276886203943249	0.0012691560713458743	0.0013531391027492012	0.0013429230129872675	0.05342653904859519	0.05219642435667967	-3.2963648854689165e-05	-0.00010640601298964047	-3.2767815753911855e-05	-0.00010577386727056437
1.410357560650181	0.0011570888429044775	0.001152546699298355	0.001210261189723086	0.0012044106829163027	0.0012419005927085574	0.0012351882528355655	0.0012765878113555839	0.0012688599663331975	0.0013527910180893732	0.0013425790047769798	0.0534073516205037	0.05217770106616667	-3.2770865697945295e-05	-0.00010642111217548655	-3.257614664427255e-05	-0.00010578877525646568
1.4188556744330574	0.0011568569828857452	0.001152315349836087	0.0012100014457267151	0.0012041520965774702	0.0012416229214946858	0.0012349122316312883	0.001276289349479821	0.001268563793452866	0.0013524427920164094	0.0013422348591413645	0.05338811212772029	0.05215892694682405	-3.2579144631908474e-05	-0.00010643599993101494	-3.238553365594865e-05	-0.0001058034729570223
1.4274049936264492	0.0011566251500488031	0.0011520840264385348	0.0012097416890880155	0.0012038934973832586	0.0012413452117139687	0.0012346361723545262	0.001275990818851419	0.001268267553237661	0.0013520944250476272	0.0013418905765948935	0.05336882048461853	0.0521401019149124	-3.2388480537354214e-05	-0.0001064506772422702	-3.219597169795696e-05	-0.00010581796135414323
1.4360058267687137	0.0011563933449898743	0.0011518527296977513	0.0012094819203711312	0.0012036348858944382	0.00124106746391417	0.0012343600755500722	0.0012756922200033557	0.00126797124621789	0.0013517459176981973	0.0013415461576498822	0.05334947660573232	0.05212122588684774	-3.219886831085095e-05	-0.0001064651450902454	-3.2007455694968434e-05	-0.00010583224142504677
1.4446584842573071	0.0011561615683025805	0.0011516214602031996	0.0012092221401376068	0.0012033762626691917	0.0012407896786405012	0.0012340839417601755	0.0012753935534661413	0.0012676748729214002	0.001351397270481165	0.0013412016028165098	0.05333008040575952	0.05210229877920569	-3.201030286548168e-05	-0.00010647940445335236	-3.181998058812696e-05	-0.00010584631414389811
1.453363278359986	0.0011559298205779435	0.0011513902185417528	0.0012089623489463916	0.0012031176282631185	0.0012405118564356211	0.001233807771524546	0.0012750948197678277	0.0012673784338735861	0.0013510484839074648	0.001340856912602833	0.053310631799566494	0.05208332050872418	-3.182277913020559e-05	-0.0001064934563045905	-3.163354133432772e-05	-0.00010586018047994972
1.4621205232260774	0.001155698102404399	0.00115115900529771	0.0012087025473538576	0.001202858983229252	0.0012402339978396634	0.0012335315653803753	0.0012747960194340322	0.0012670819295974153	0.0013506995584859514	0.001340512087514817	0.05329113070219116	0.05206429099230987	-3.163629205001073e-05	-0.00010650730161232413	-3.1448132906536364e-05	-0.00010587384139787437
1.470930534897817	0.0011554664143677933	0.001150927821052791	0.0012084427359137996	0.0012026003281180606	0.0012399561033902345	0.0012332553238623397	0.0012744971529879416	0.0012667853606134287	0.0013503504947234113	0.0013401671280563463	0.05327157702884712	0.05204521014703744	-3.1450836586677244e-05	-0.000106520941342364	-3.1263750294122095e-05	-0.00010588729785904194
1.4797936313217521	0.0011552347570513925	0.0011506966663861469	0.0012081829151774468	0.0012023416634774585	0.0012396781736224286	0.001232979047502614	0.0012741982209503301	0.001266488727439763	0.001350001293124587	0.00133982203472925	0.05325197069492794	0.052026077890158555	-3.1266407717625566e-05	-0.00010653437645422037	-3.10803885023303e-05	-0.00010590055081965977
1.48871013236022	0.001155003131035892	0.0011504655418743685	0.001207923085693477	0.0012020829898528205	0.001239400209068845	0.0012327027368308856	0.0012738992238395773	0.0012661920305921648	0.0013496519541922032	0.001339476808033324	0.05323231161600975	0.0520068941391013	-3.108300043690171e-05	-0.00010654760790387852	-3.089804255276829e-05	-0.00010591360123152205
1.4976803598028874	0.0011547715368994146	0.0011502344480914864	0.0012076632480080176	0.0012018243077869832	0.0012391222102595904	0.0012324263923743626	0.0012736001621716758	0.0012658952705840005	0.00134930247842698	0.0013391314484663495	0.05321259970785662	0.05198765881147656	-3.0900609755121766e-05	-0.00010656063664343796	-3.071670748346078e-05	-0.00010592645004289802
1.5067046373783677	0.0011545399752175196	0.0011500033856089783	0.0012074034026646585	0.001201565617820257	0.001238844177722295	0.0012321500146577843	0.0012733010364602497	0.0012655984479262715	0.001348952866327659	0.001338785956524112	0.053192834886425164	0.05196837182508091	-3.0719230698944555e-05	-0.00010657346361972464	-3.053637834868339e-05	-0.00010593909819731073
1.5157832907659001	0.00115430844656321	0.0011497723549957761	0.0012071435502044627	0.0012013069204904357	0.0012385661119821254	0.0012318736042034354	0.001273001847216568	0.0012653015631276313	0.001348603118391025	0.0013384403327004273	0.05317301706786541	0.051949033097901574	-3.053885831159897e-05	-0.00010658608977523465	-3.0357050218893233e-05	-0.00010595154663342599
1.5249166476071065	0.0011540769515069361	0.0011495413568182716	0.0012068836911659738	0.0012010482163328073	0.001238288013561794	0.0012315971615311577	0.0012727025949495607	0.0012650046166943982	0.0013482532351119286	0.0013380945774871624	0.053153146168528516	0.05192964254811891	-3.0359487653092154e-05	-0.00010659851604918891	-3.0178718181353426e-05	-0.00010596379628655117
1.5341050375178134	0.0011538454906165972	0.0011493103916403156	0.0012066238260852202	0.0012007895058801553	0.0012380098829815668	0.0012313206871583551	0.0012724032801658268	0.001264707609130565	0.0013479032169833012	0.0013377486913742486	0.0531332221049693	0.051910200094111895	-3.0181113799793158e-05	-0.00010661074337547927	-3.000137733959185e-05	-0.00010597584808708094
1.5433487920999491	0.0011536140644575537	0.0011490794600232325	0.001206363955495733	0.0012005307896627774	0.0012377317207592825	0.0012310441816000145	0.0012721039033696574	0.0012644105409378211	0.001347553064496186	0.0013374026748497144	0.053113244793949826	0.0518907056544614	-3.0003731844432946e-05	-0.00010662277268291831	-2.982502281338728e-05	-0.00010598770296030291
1.5526482449535108	0.00115338267359263	0.001148848562525822	0.0012061040799285507	0.001200272068208491	0.0012374535274103612	0.0012307676453687123	0.0012718044650630476	0.0012641134126155648	0.0013472027781397575	0.0013370565283997026	0.05309321415244511	0.05187115914795462	-2.9827336896465217e-05	-0.0001066346048964606	-2.9649649739241224e-05	-0.00010599936182764669
1.5620037316886017	0.0011531513185821193	0.0011486176997043637	0.0012058441999122289	0.001200013342042641	0.001237175303447815	0.0012304910789746268	0.0012715049657457097	0.0012638162246609152	0.001346852358401342	0.0013367102525084918	0.05307313009764618	0.0518515604935888	-2.9651924082246817e-05	-0.00010664624093695285	-2.9475253270336288e-05	-0.00010601082560629527
1.5714155899375468	0.0011529199999837873	0.0011483868721126214	0.0012055843159728475	0.0011997546116881085	0.0012368970493822587	0.0012302144829255486	0.0012712054059150874	0.0012635189775687275	0.0013465018057664394	0.0013363638476585164	0.053052992546964974	0.051831909610576384	-2.9477488544579766e-05	-0.00010665768172024581	-2.9301828576286382e-05	-0.00010602209520874095
1.580884159367074	0.0011526887183528818	0.0011481560803018528	0.0012053244286340235	0.0011994958776653237	0.0012366187657219258	0.001229937857726895	0.0012709057860663749	0.0012632216718316107	0.00134615112071875	0.0013360173143303936	0.05303280141803901	0.05181220641834825	-2.930402544301658e-05	-0.00010666892815763829	-2.9129370843372637e-05	-0.00010603317154278535
1.5904097816905756	0.001152457474242134	0.0011479253248208108	0.0012050645384169172	0.0011992371404922712	0.0012363404529726763	0.0012296612038817194	0.0012706061066925264	0.001262924307939939	0.0013458003037401926	0.001335670653002941	0.05301255662873445	0.051792450836559006	-2.913152995384638e-05	-0.00010667998115596045	-2.8957875274460143e-05	-0.00010604405551176144
1.5999928006804371	0.001152226268201767	0.0011476946062157515	0.0012048046458402444	0.001198978400684502	0.0012360621116380116	0.0012293845218907255	0.0012703063682842773	0.0012626268863818694	0.0013454493553109307	0.0013353238641532032	0.05299225809715256	0.0517726427850902	-2.895999727012266e-05	-0.00010669084161724074	-2.8787337089233866e-05	-0.00010605474801464454
1.6096335621804478	0.0011519951007794987	0.0011474639250304381	0.0012045447514202827	0.001198719658755141	0.0012357837422190844	0.0012291078122522762	0.0012700065713301537	0.0012623294076433542	0.0013450982759093948	0.0013349769482564702	0.05297190574163238	0.05175278218405566	-2.8789422601718795e-05	-0.00010670151043898346	-2.8617751523865587e-05	-0.00010606524994527522
1.6193324141182788	0.0011517639725205507	0.0011472332818061493	0.0012042848556708848	0.001198460915214899	0.0012355053452147134	0.0012288310754624107	0.0012697067163164935	0.00126203187220816	0.001344747066012305	0.0013346299057863053	0.05295149948075651	0.05173286895380559	-2.8619801175300275e-05	-0.00010671198851433528	-2.844911383143023e-05	-0.00010607556219352499
1.6290897065180392	0.0011515328839676487	0.0011470026770816794	0.0012040249591034826	0.0011982021705720786	0.0012352269211213915	0.0012285543120148493	0.0012694068037274557	0.0012617342805578784	0.0013443957260946948	0.0013342827372145628	0.05293103923335541	0.05171290301493151	-2.845112823450513e-05	-0.00010672227673172441	-2.828141928185729e-05	-0.00010608568564482446
1.6389057915129117	0.0011513018356610304	0.0011467721113933473	0.0012037650622271003	0.001197943425332584	0.0012349484704333006	0.0012282775224010103	0.0012691068340450386	0.0012614366331719419	0.0013440442566299326	0.0013339354430114126	0.05291052491851112	0.0516928842882696	-2.8283399039576163e-05	-0.00010673237597411123	-2.8114663161521447e-05	-0.00010609562117866456
1.6487810233578566	0.0011510708281384544	0.0011465415852750047	0.0012035051655483661	0.0011976846799999364	0.0012346699936423265	0.0012280007071100245	0.0012688068077490997	0.0012611389305276456	0.0013436926580897516	0.0013335880236453675	0.05288995645556357	0.051672812694906596	-2.811660886778422e-05	-0.0001067422871204593	-2.7948840773756034e-05	-0.00010610536967103901
1.6587157584424002	0.0011508398619351986	0.0011463110992580349	0.0012032452695715152	0.0011974259350752744	0.0012343914912380652	0.0012277238666287406	0.0012685067253173632	0.0012608411731001529	0.001343340930944266	0.0013332404795833	0.052869333764114276	0.051652688156183776	-2.7950753013511465e-05	-0.0001067520110455411	-2.7783947438957124e-05	-0.00010611493199341737
1.6687103553034934	0.0011506089375840688	0.0011460806538713603	0.0012029853747984025	0.001197167191057368	0.0012341129637078376	0.0012274470014417408	0.0012682065872254397	0.0012605433613625166	0.0013429890756619979	0.001332892811290468	0.05284865676403151	0.05163251059370217	-2.7785826787814216e-05	-0.00010676154861843923	-2.761997849402842e-05	-0.00010612430901182912
1.6787651746384535	0.0011503780556154067	0.0011458502496414528	0.0012027254817285158	0.0011969084484426303	0.001233834411536705	0.0012271701120313558	0.001267906393946845	0.0012602454957856954	0.0013426370927099047	0.001332545019230543	0.05282792537545483	0.05161227992932636	-2.7621825518589493e-05	-0.00010677090070321249	-2.7456929292700438e-05	-0.00010613350158733548
1.6888805793179813	0.0011501472165570915	0.0011456198870923337	0.0012024655908589805	0.001196649707725125	0.0012335558352074792	0.0012268931988776745	0.001267606145953012	0.001259947576838568	0.0013422849825533998	0.0013321971038656288	0.05280713951880022	0.05159199608518984	-2.745874455113706e-05	-0.00010678006816053354	-2.729479520596767e-05	-0.0001061425105774727
1.6990569343992543	0.0011499164209345443	0.0011453895667455783	0.0012022057026845683	0.0011963909693965716	0.0012332772352007311	0.0012266162624585525	0.0012673058437133046	0.0012596496049879452	0.0013419327456563742	0.001331849065656284	0.05278629911476504	0.051571658983700426	-2.729657924749329e-05	-0.00010678905184563492	-2.7133571621505703e-05	-0.00010615133683464228
1.7092946071391046	0.0011496856692707364	0.0011451592891203247	0.001201945817697711	0.0011961322339463613	0.00123299861199481	0.0012263393032496315	0.0012670054876950394	0.0012593515806985913	0.0013415803824812272	0.0013315009050615494	0.052765404084333396	0.05155126854754421	-2.713532498641036e-05	-0.00010679785260761521	-2.6973253943560205e-05	-0.00010615998120494519
1.7195939670072704	0.0011494549620861964	0.0011449290547332815	0.0012016859363885115	0.0011958735018615684	0.0012327199660658557	0.0012260623217243522	0.001266705078363502	0.0012590535044332417	0.0013412278934888926	0.0013311526225389778	0.05274445434878028	0.05153082469969061	-2.6974977164084812e-05	-0.00010680647129243659	-2.6813837593717138e-05	-0.00010616844453117946
1.7299553856997325	0.0011492242998990079	0.0011446988640987246	0.001201426059244745	0.0011956147736269503	0.0012324412978878033	0.001225785318353958	0.0012664046161819553	0.0012587553766526093	0.0013408752791388525	0.0013308042185446445	0.05272344982967762	0.05151032736339772	-2.681553119361635e-05	-0.00010681490874098198	-2.6655318010507245e-05	-0.00010617672765173003
1.7403792371521247	0.001148993683224822	0.0011444687177285097	0.0012011661867518775	0.001195356049724965	0.0012321626079324053	0.0012255082936075156	0.0012661041016116645	0.0012584571978154096	0.001340522539889174	0.0013304556935331833	0.0527023904488988	0.05148977646221743	-2.665698250506332e-05	-0.00010682316578855544	-2.649769064920482e-05	-0.00010618483139906987
1.7508658975532332	0.0011487631125768575	0.0011442386161320732	0.0012009063193930698	0.0011950973306357777	0.0012318838966692378	0.001225231247951924	0.0012658035351119073	0.0012581589683783722	0.0013401696761965267	0.001330107047957805	0.052681276128624055	0.051469171920000646	-2.6499326545532942e-05	-0.00010683124326593685	-2.6340950982063627e-05	-0.00010619275660106453
1.76141574535857	0.0011485325884659104	0.0011440085598164414	0.0012006464576491916	0.0011948386168372726	0.0012316051645657187	0.0012249541818519305	0.001265502917139996	0.0012578606887962598	0.001339816688516215	0.0013297582822703277	0.052660106791346334	0.05144851366090128	-2.634255877912578e-05	-0.00010683914199857703	-2.618509449823364e-05	-0.00010620050408036152
1.7720291613040315	0.0011483021114003563	0.0011437785492862346	0.001200386601998829	0.001194579908805063	0.0012313264120871169	0.0012246770957701416	0.0012652022481512905	0.0012575623595218845	0.0013394635773021975	0.0013294093969211979	0.05263888235987571	0.05142780160938249	-2.6186674687116163e-05	-0.00010684686280731936	-2.603011670396227e-05	-0.00010620807465516746
1.7827065284196406	0.0011480716818861563	0.0011435485850436694	0.0012001267529182943	0.001194321207012497	0.0012310476396965664	0.0012243999901670347	0.0012649015285992155	0.0012572639810061218	0.0013391103430071165	0.001329060392359516	0.05261760275734513	0.05140703569022256	-2.6031669767813403e-05	-0.0001068544065082333	-2.5876013122483332e-05	-0.00010621546913905378
1.7934482320433673	0.0011478413004268608	0.0011433186675885664	0.0011998669108816353	0.0011940625119306709	0.0012307688478550786	0.0012241228655009715	0.001264600758935277	0.0012569655536979283	0.0013387569860823208	0.0013287112690330619	0.05259626790721644	0.051386215828518475	-2.5877539536700578e-05	-0.00010686177391264207	-2.5722779294017062e-05	-0.00010622268834048487
1.8042546598350382	0.0011476109675236147	0.0011430887974183531	0.0011996070763606445	0.0011938038240284362	0.0012304900370215543	0.0012238457222282107	0.0012642999396090778	0.0012566670780443565	0.0013384035069778921	0.0013283620273883182	0.05257487773328482	0.051365341949692396	-2.5724279526177785e-05	-0.00010686896582595695	-2.5570410775638264e-05	-0.00010622973306237404
1.8151262017903238	0.0011473806836751657	0.0011428589750280742	0.0011993472498248736	0.0011935451437724148	0.0012302112076528014	0.0012235685608029245	0.0012639990710683387	0.0012563685544905775	0.0013380499061426759	0.0013280126678705034	0.05255343215968459	0.05134441397949696	-2.557188528560378e-05	-0.00010687598304856549	-2.5418903141352645e-05	-0.00010623660410258307
1.8260632502548164	0.0011471504493778674	0.0011426292009103925	0.0011990874317416402	0.0011932864716270044	0.001229932360203545	0.0012232913816772086	0.0012636981537589144	0.0012560699834798929	0.0013376961840243034	0.00132766319092359	0.05253193111089587	0.051323431844020995	-2.5420352381615163e-05	-0.0001068828263762478	-2.526825198230498e-05	-0.00010624330225453282
1.8370661999381863	0.001146920265125683	0.001142399475555594	0.0011988276225760363	0.001193027808054389	0.0012296534951264403	0.0012230141853010947	0.001263397188124807	0.0012557713654537514	0.0013373423410692194	0.0013273135969903338	0.05251037451174923	0.05130239546969404	-2.5269676398050056e-05	-0.00010688949660025981	-2.5118452906737476e-05	-0.00010624982830695351
1.848135447928429	0.0011466901314101888	0.0011421697994515921	0.0011985678227909382	0.0011927691535145474	0.0012293746128720835	0.001222736972122563	0.0012630961746081843	0.0012554727008517665	0.0013369883777227046	0.0013269638865122963	0.05248876228743159	0.05128130478329387	-2.5119852935615028e-05	-0.00010689599450597331	-2.4969501539635897e-05	-0.00010625618304255235
1.8592713937061955	0.0011464600487205857	0.0011419401730839382	0.0011983080328470213	0.001192510508465269	0.0012290957138890322	0.0012224597425875613	0.0012627951136494008	0.0012551739901117357	0.0013366342944289118	0.0013266140599298782	0.05246709436349211	0.05126015971194925	-2.4970877611933673e-05	-0.00010690232087282037	-2.4821393522937718e-05	-0.00010626236723887406
1.8704744391592067	0.0011462300175436998	0.0011417105969358217	0.0011980482532027677	0.001192251873362159	0.001228816798623815	0.0012221824971400126	0.0012624940056870139	0.001254875233669657	0.0013362800916308874	0.0013262641176823413	0.052445370665847556	0.05123896018314856	-2.482274606221274e-05	-0.00010690847647737423	-2.4674124515927653e-05	-0.00010626838166982733
1.8817449885967616	0.0011460000383639827	0.001141481071488073	0.0011977884843144694	0.0011919932486586452	0.0012285378675209381	0.0012219052362218263	0.0012621928511577939	0.0012545764319597404	0.0013359257697705923	0.00132591406020783	0.05242359112078964	0.05121770612474382	-2.467545393824988e-05	-0.00010691446208888067	-2.4527690194467433e-05	-0.00010627422710240975
1.8930834487643238	0.0011457701116635293	0.0011412515972191782	0.0011975287266362533	0.001191734634806	0.0012282589210229156	0.001221627960272923	0.0012618916504967567	0.0012542775854144372	0.0013355713292889462	0.0013255638879434125	0.05240175565498911	0.051196397464957036	-2.4528996909120582e-05	-0.00010692027847208907	-2.438208625158561e-05	-0.00010627990429940004
1.9044902288582053	0.0011455402379220668	0.0011410221746052712	0.0011972689806200748	0.0011914760322533353	0.0012279799595702632	0.0012213506697312322	0.0012615904041371646	0.0012539786944644438	0.001335216770625835	0.0013252136013250908	0.05237986419550319	0.05117503413238617	-2.4383370661164305e-05	-0.000106925926387752	-2.4237308397477564e-05	-0.00010628541401905278
1.9159657405403292	0.0011453104176169712	0.0011407928041201475	0.0011970092467157376	0.001191217441447623	0.0012277009836015257	0.001221073365032718	0.0012612891125105545	0.0012536797595387279	0.001334862094220152	0.0013248632007878379	0.05235791666978104	0.0511536160560108	-2.423857089728365e-05	-0.00010693140658890599	-2.409335235877691e-05	-0.0001062907570122118
1.9275103979530908	0.0011450806512232712	0.00114056348623527	0.0011967495253709074	0.001190958862833706	0.0012274219935532896	0.0012207960466113922	0.0012609877760467584	0.0012533807810645478	0.0013345073005098266	0.0013245126867656287	0.05233591300567004	0.05113214316519833	-2.409459333774233e-05	-0.00010693671982467401	-2.3950213879485316e-05	-0.00010629593402625148
1.9391246177343011	0.0011448509392136465	0.001140334221419767	0.0011964898170311108	0.0011907002968542997	0.0012271429898601902	0.0012205187148993186	0.0012606863951739105	0.0012530817594674625	0.001334152389931843	0.0013241620596914554	0.05231385313142177	0.051110615389710554	-2.3951433720005577e-05	-0.0001069418668399047	-2.3807888720667192e-05	-0.00010630094580382776
1.9508088190322228	0.0011446212820584358	0.0011401050101404408	0.0011962301221397512	0.0011904417439500077	0.001226863972954928	0.0012202413703266339	0.0012603849703184714	0.001252782695171352	0.001333797362922272	0.0013238113199973624	0.05229173697569906	0.051089032659707996	-2.380908779833074e-05	-0.00010694684837267432	-2.366637265999172e-05	-0.00010630579308085197
1.9625634235206988	0.0011443916802256452	0.001139875852861774	0.0011959704411381232	0.001190183204559334	0.0012265849432682866	0.0012199640133215624	0.0012600835019052493	0.0012524835885984406	0.0013334422199163052	0.0013234604681144765	0.05226956446758119	0.05106739490575884	-2.3667551343947713e-05	-0.00010695166515561905	-2.3525661492135308e-05	-0.00010631047658812842
1.9743888554143678	0.0011441621341809483	0.0011396467500459342	0.0011957107744654171	0.0011899246791186899	0.0012263059012291438	0.001219686644310427	0.0012597819903574137	0.0012521844401693098	0.0013330869613482781	0.0013231095044730307	0.05224733553657128	0.05104570205884288	-2.3526820145287897e-05	-0.00010695631791673987	-2.3385751028809354e-05	-0.00010631499705160419
1.9862855414839768	0.0011439326443876937	0.0011394177021527754	0.0011954511225587315	0.0011896661680624058	0.0012260268472644848	0.0012194092637176643	0.0012594804360965145	0.0012518852503029174	0.0013327315876517003	0.0013227584295023938	0.05222505011260181	0.05102395405035848	-2.3386890007796868e-05	-0.00010696080737856994	-2.324663709867697e-05	-0.00010631935519214708
1.9982539110717792	0.0011437032113069063	0.0011391887096398453	0.0011951914858530821	0.0011894076718227398	0.0012257477817994166	0.0012191318719658357	0.001259178839542502	0.0012515860194166153	0.001332376099259283	0.0013224072436310971	0.052202708126043273	0.051002150812129686	-2.3247756753712323e-05	-0.00010696513425778598	-2.310831554713788e-05	-0.00010632355172451868
2.010294396107033	0.0011434738353972979	0.0011389597729623922	0.0011949318647814166	0.0011891491908298912	0.0012254687052571853	0.0012188544694756481	0.0012588772011137461	0.0012512867479261712	0.0013320204966029729	0.0013220559472868676	0.05218030950770753	0.050980292276412306	-2.3109416222445722e-05	-0.00010696929926609644	-2.2970782236578224e-05	-0.00010632758735842907
2.0224074311215867	0.001143244517115264	0.0011387308925733639	0.0011946722597746173	0.001188890725512007	0.0012251896180591841	0.0012185770566659595	0.0012585755212270496	0.0012509874362457802	0.0013316647801139738	0.0013217045408966497	0.052157854188856996	0.05095837837589898	-2.2971864270325548e-05	-0.00010697330310938113	-2.2834033046287283e-05	-0.00010633146279828698
2.0345934532655616	0.0011430152569148974	0.0011385020689234195	0.0011944126712615216	0.001188632276295197	0.001224910520624976	0.0012182996339538015	0.001258273800297676	0.001250688084788093	0.0013313089502227865	0.001321353024886643	0.05213534210121011	0.05093640904372888	-2.283509677063894e-05	-0.00010697714648819079	-2.269806387237422e-05	-0.00010633517874283904
2.0468529023231294	0.0011427860552479826	0.001138273302460927	0.0011941530996689208	0.0011883738436035385	0.001224631413372298	0.0012180222017543858	0.0012579720387393585	0.0012503886939642236	0.001330953007359227	0.0013210013996823213	0.05211277317694956	0.05091438421349102	-2.2699109613506796e-05	-0.00010698083009735848	-2.2562870627768072e-05	-0.00010633873588530851
2.059186220728381	0.0011425569125640123	0.0011380445936319766	0.001193893545421584	0.001188115427859095	0.0012243522967170883	0.001217744760481127	0.00125767023696433	0.00125008926418378	0.0013305969519524688	0.0013206496657084744	0.05209014734872728	0.050892303819233264	-2.2563898706071117e-05	-0.00010698435462608291	-2.2428449242210824e-05	-0.00010634213491333977
2.0715938535812968	0.0011423278293101807	0.0011378159428803757	0.0011936340089422563	0.001187857029481917	0.0012240731710734876	0.0012174673105456487	0.0012573683953833311	0.0012497897958548714	0.001330240784431062	0.0013202978233892236	0.05206746454967318	0.05087016779546814	-2.2429459972411747e-05	-0.00010698772075862228	-2.2294795662375355e-05	-0.00010634537650944242
2.084076248663807	0.0011420988059313954	0.0011375873506476615	0.0011933744906516778	0.0011875986488900604	0.0012237940368538631	0.001217189852357804	0.0012570665144056381	0.0012494902893841358	0.001329884505222971	0.001319945873148063	0.05204472471340044	0.050847976077179634	-2.2295789353379836e-05	-0.00010699092917279551	-2.216190585160871e-05	-0.00010634846135013087
2.0966338564559543	0.0011418698428702794	0.0011373588173731015	0.00119311499096859	0.0011873402864995943	0.0012235148944688193	0.0012169123863256864	0.0012567645944390774	0.0012491907451767563	0.001329528114755603	0.0013195938154078842	0.052021927774014085	0.05082572859983099	-2.2162882806826822e-05	-0.00010699398054125897	-2.2029775790105566e-05	-0.00010635139010642392
2.109267130152151	0.0011416409405671747	0.0011371303434936993	0.0011928555103097487	0.0011870819427246104	0.0012232357443272132	0.0012166349128556477	0.0012564626358900475	0.0012488911636364779	0.0013291716134558368	0.0013192416505910074	0.051999073666117474	0.05080342529937005	-2.203073630738933e-05	-0.00010699687553106241	-2.189840147481803e-05	-0.00010635416344415005
2.1219765256775314	0.0011414120994601474	0.0011369019294441974	0.0011925960490899313	0.0011868236179772345	0.0012229565868361683	0.0012163574323523075	0.0012561606391635351	0.0012485915451656293	0.0013288150017500555	0.0013188893791192084	0.05197616232481943	0.050781066112238135	-2.1899345846447538e-05	-0.00010699961480278852	-2.1767778919344616e-05	-0.00010635678202247645
2.1347625017044103	0.001141183319984997	0.0011366735756570888	0.0011923366077219554	0.0011865653126676425	0.0012226774224010951	0.0012160799452185776	0.0012558586046631439	0.0012482918901651472	0.0013284582800641832	0.0013185370014137609	0.05195319368574245	0.05075865097537645	-2.1768707432319456e-05	-0.00010700219901216279	-2.16379041540829e-05	-0.0001063592464957408
2.147625519668832	0.0011409546025752508	0.0011364452825626092	0.0011920771866166789	0.0011863070272040595	0.0012223982514256956	0.0012158024518556635	0.0012555565327911	0.001247992199034583	0.0013281014488237034	0.0013181845178954483	0.051930167685027784	0.05073617982623261	-2.1638817090101348e-05	-0.00010700462880894324	-2.1508773226160127e-05	-0.00010636155751247989
2.160566043787228	0.0011407259476621779	0.001136217050588755	0.0011918177861830195	0.0011860487619927834	0.0012221190743119893	0.0012155249526630925	0.0012552544239482868	0.001247692472172137	0.0013277445084537045	0.0013178319289846143	0.05190708425934676	0.050713652602769235	-2.1509670861626085e-05	-0.00010700690483708697	-2.13803821993222e-05	-0.00010636371571537406
2.1735845410731627	0.0011404973556747866	0.001135988880161276	0.0011915584068279599	0.0011857905174381855	0.001221839891460319	0.0012152474480387177	0.0012549522785342527	0.0012473927099746662	0.0013273874593789012	0.0013174792351011782	0.051883943345904085	0.050691069243469875	-2.138126480540764e-05	-0.00010700902773427834	-2.1252727153968365e-05	-0.00010636572174102521
2.1866814813541975	0.0011402688270398362	0.0011357607717036907	0.0011912990489565656	0.0011855322939427313	0.0012215607032693763	0.0012149699383787434	0.001254650096947243	0.001247092912837716	0.0013270303020236766	0.0013171264366646795	0.051860744882448344	0.050668429687347874	-2.12535949966966e-05	-0.00010701099813245629	-2.112580418707488e-05	-0.00010636757622031756
2.199857337288837	0.001140040362181833	0.0011355327256372817	0.001191039712971987	0.0011852740919069814	0.0012212815101362063	0.0012146924240777316	0.0012543478795842093	0.0012467930811555286	0.0013266730368121046	0.001316773534094299	0.0518374888072789	0.050645733873952645	-2.1126657527612003e-05	-0.00010701281665845275	-2.0999609412354625e-05	-0.00010636927977869526
2.213112584383593	0.001139811961523041	0.0011353047423811064	0.0011907803992754777	0.0011850159117296104	0.00122100231245623	0.0012144149055286224	0.0012540456268408373	0.001246493215321072	0.0013263156641679886	0.0013164205278088973	0.051814175059252836	0.050622981743377975	-2.1000448506725e-05	-0.00010701448393221624	-2.0874138960035038e-05	-0.00010637083303552397
2.2264477010101436	0.0011395836254834834	0.0011350768223519969	0.0011905211082664023	0.0011847577538074128	0.0012207231106232577	0.0012141373831227465	0.0012537433391115649	0.0012461933157260545	0.001325958184514893	0.0013160674182270437	0.05179080357779379	0.05060017323626935	-2.0874964059322543e-05	-0.00010701600056811644	-2.0749388976830374e-05	-0.00010637223660389661
2.2398631684225956	0.0011393553544809482	0.0011348489659645696	0.001190261840342248	0.0011844996185353185	0.0012204439050295046	0.0012138598572498445	0.0012534410167896034	0.001245893382760951	0.0013256005982761774	0.001315714205767051	0.05176737430290011	0.05057730829383218	-2.0750200327365742e-05	-0.00010701736717455557	-2.06253556260666e-05	-0.00010637349109132721
2.2533594707748548	0.0011391271489309906	0.001134621173631224	0.001190002595898637	0.0011842415063064	0.0012201646960656061	0.0012135823282980775	0.0012531386602669585	0.0012455934168150184	0.0013252429058750262	0.0013153608908470051	0.051743887175151326	0.050554386857839376	-2.0626153469358033e-05	-0.00010701858435394063	-2.0502035087584247e-05	-0.00010637459709950114
2.2669370951380965	0.001138899009246939	0.0011343934457621512	0.001189743375329334	0.0011839834175118855	0.0012198854841206344	0.001213304796654046	0.001252836269934449	0.0012452934182763172	0.001324885107734485	0.0013150074738847994	0.051720342135717724	0.05053140887063781	-2.0502819660379867e-05	-0.00010701965270248914	-2.0379423557634335e-05	-0.00010637555522372
2.2805965315183476	0.0011386709358398991	0.0011341657827653364	0.0011894841790262638	0.001183725352541171	0.0012196062695821138	0.0012130272627028055	0.001252533846181734	0.0012449933875317363	0.0013245272042774956	0.0013146539552981696	0.051696739126368595	0.05050837427515932	-2.0380195092026265e-05	-0.00010702057281017363	-2.0257517248933876e-05	-0.00010637636605317913
2.294338272874165	0.0011384429291187584	0.0011339381850465652	0.001189225007379518	0.0011834673117818307	0.001219327052836038	0.0012127497268278815	0.001252231389397328	0.0012446933249670104	0.0013241691959269282	0.0013143003355047243	0.05167307808947843	0.05048528301492591	-2.0258275972413753e-05	-0.00010702134526105467	-2.013631239065894e-05	-0.000106377030171384
2.308162815134429	0.0011382149894901884	0.0011337106530094252	0.0011889658607773653	0.0011832092956196273	0.0012190478342668839	0.001212472189411285	0.0012519288999686253	0.0012443932309667415	0.0013238110831056138	0.0013139466149219787	0.051649358968038274	0.05046213503405967	-2.01370585261873e-05	-0.00010702197063311436	-2.001580522832669e-05	-0.00010637754815540079
2.3220706572162446	0.0011379871173586506	0.001133483187055312	0.0011887067396062676	0.0011829513044385258	0.0012187686142576286	0.0012121946508335305	0.0012516263782819204	0.001244093105914421	0.0013234528662363822	0.0013135927939673902	0.05162558170566127	0.050438930277289074	-2.0016538994430122e-05	-0.00010702244949800654	-1.9895992023850895e-05	-0.00010637792057630047
2.336062301042938	0.0011377593131264014	0.0011332557875834335	0.001188447644250888	0.0011826933386207023	0.0012184893931897667	0.0012119171114736492	0.0012513238247224316	0.0012437929501924517	0.001323094545742096	0.0013132388730583912	0.05160174624659318	0.05041566868996049	-1.9896713634483254e-05	-0.00010702278242055718	-1.9776869055410096e-05	-0.00010637814799852041
2.3501382515621807	0.001137531577193495	0.0011330284549908162	0.0011881885750941047	0.00118243539854656	0.0012182101714433278	0.0012116395717092095	0.0012510212396743233	0.0012434927641821704	0.0013227361220456851	0.001312884852612425	0.0515778525357204	0.050392350218043176	-1.9777578720334144e-05	-0.00010702296996029093	-1.965843261762107e-05	-0.0001063782309811967
2.3642990167642037	0.0011373039099577854	0.0011328011896723027	0.0011879295325170187	0.0011821774845947332	0.0012179309493968872	0.0012113620319163263	0.0012507186235207225	0.0012431925482638626	0.0013223775955701793	0.001312530733046975	0.05155390051857758	0.05036897480813892	-1.965913054219337e-05	-0.0001070230126701266	-1.9540679021275154e-05	-0.00010637817007655426
2.378545107700138	0.0011370763118149362	0.0011325739920205653	0.0011876705168989705	0.0011819195971421073	0.0012176517274275892	0.0012110844924696858	0.0012504159766437485	0.0012428923028167955	0.0013220189667387497	0.0013121765147796074	0.05152989014135758	0.05034554240749179	-1.9541365406564037e-05	-0.00010702291109590534	-1.942360459328968e-05	-0.00010637796582987913
2.392877038500453	0.0011368487831584205	0.0011323468624261036	0.001187411528617549	0.0011816617365638265	0.001217372505911161	0.0012108069537425576	0.0012501132994245318	0.001242592028219233	0.0013216602359747403	0.001311822198228001	0.051505821350920585	0.05032205296399504	-1.9424279636325037e-05	-0.00010702266577783393	-1.930720567702021e-05	-0.00010637761878143359
2.4072953263935135	0.001136621324379524	0.0011321198012772507	0.0011871525680486026	0.0011814039032333034	0.001217093285221928	0.0012105294161068095	0.0012498105922432352	0.0012422917248484575	0.0013213014037017036	0.0013114677838099826	0.05148169409480173	0.05029850642620132	-1.9307869570592273e-05	-0.00010702227724943003	-1.919147863188586e-05	-0.00010637712946431899
2.4218004917242455	0.001136393935867354	0.0011318928089601784	0.0011868936355662536	0.0011811460975222358	0.0012168140657328333	0.0012102518799329285	0.0012495078554790797	0.0012419913930807958	0.0013209424703434405	0.001311113271943565	0.051457508321221083	0.050274902743329734	-1.9192131564593762e-05	-0.00010702174603732795	-1.9076419833313762e-05	-0.00010637649840472552
2.436393057972914	0.0011361666180088397	0.0011316658858589023	0.0011866347315429091	0.0011808883198006174	0.001216534847815455	0.0012099743455900372	0.0012492050895103668	0.0012416910332916423	0.0013205834363240359	0.0013107586630469834	0.05143326397909266	0.05025124186527676	-1.9077061990002697e-05	-0.0001070210726623333	-1.8962025673127658e-05	-0.00010637572612356982
2.4510735517740176	0.0011359393711887352	0.0011314390323552803	0.0011863758563492703	0.0011806305704367436	0.0012162556318400179	0.001209696813445904	0.0012489022947144966	0.001241390645855474	0.00132022430206789	0.0013104039575387253	0.05140896101803278	0.05022752374262361	-1.8962657234430913e-05	-0.00010702025763828504	-1.884829255897197e-05	-0.00010637481313444108
2.46584250293529	0.0011357121957896287	0.0011312122488290259	0.0011861170103543504	0.0011803728497972352	0.0012159764181754195	0.0012094192838669727	0.001248599471468	0.0012410902311458841	0.001319865067999766	0.001310049155837576	0.05138459938837052	0.05020374832664515	-1.884891370163705e-05	-0.00010701930147183347	-1.8735216914561592e-05	-0.00010637375994393405
2.4807004444568266	0.0011354850921919417	0.001130985535657705	0.0011858581939254806	0.0011801151582470392	0.0012156972071892403	0.0012091417572183674	0.001248296620146554	0.001240789789535598	0.0013195057345448179	0.0013096942583626478	0.051360179041156535	0.05017991556932166	-1.873582781159594e-05	-0.00010701820466393897	-1.8622795179758234e-05	-0.0001063725670531479
2.4956479125503126	0.0011352580607739357	0.0011307588932167433	0.0011855994074283275	0.001179857496149448	0.0012154179992477645	0.001208864233863917	0.00124799374112501	0.0012404893213964986	0.0013191463021286348	0.0013093392655334215	0.05133569992817215	0.050156025423344595	-1.8623396000255754e-05	-0.00010701696770865077	-1.8511023810251215e-05	-0.00010637123495585432
2.510685446658382	0.0011350311019117133	0.0011305323218794292	0.0011853406512268988	0.0011795998638661077	0.0012151387947159941	0.0012085867141661698	0.0012476908347774142	0.0012401888270996478	0.001318786771177273	0.0013089841777697796	0.05131116200194072	0.05013207784212799	-1.8511614719544933e-05	-0.00010701559109238534	-1.8399899277682374e-05	-0.00010636976413869181
2.5258135894740787	0.0011348042159792287	0.001130305822016922	0.0011850819256835662	0.0011793422617570354	0.0012148595939576754	0.0012083091984864149	0.001247387901477036	0.0012398883070153161	0.001318427142117303	0.0013086289954920506	0.05128656521573348	0.0501080727798179	-1.840048043743464e-05	-0.00010701407529578599	-1.828941806964607e-05	-0.0001063681550826645
2.54103288696045	0.0011345774033482809	0.0011300793939982476	0.0011848232311590639	0.0011790846901806238	0.0012145803973353025	0.0012080316871846911	0.0012470849415963856	0.0012395877615129964	0.0013180674153758355	0.0013082737191210366	0.05126190952358458	0.05008401019130106	-1.8289989637813864e-05	-0.00010701242079205753	-1.8179576689536514e-05	-0.00010636640826097721
2.556343888370238	0.0011343506643885317	0.0011298530381903152	0.0011845645680125167	0.0011788271494936643	0.0012143012052101524	0.001207754180619818	0.0012467819555072473	0.0012392871909614408	0.0013177075913805773	0.0013079183490780648	0.051237194880295746	0.0500598900322154	-1.8180138820482472e-05	-0.00010701062804746586	-1.80703716566033e-05	-0.00010636452414033992
2.571747146265715	0.0011341239994674948	0.0011296267549579066	0.0011843059366014362	0.0011785696400513467	0.001214022017942286	0.0012074766791493993	0.0012464789435806915	0.0012389865957286687	0.0013173476705598507	0.0013075628857850095	0.051212421241449806	0.050035712258958406	-1.8070924501067953e-05	-0.00010700869752144904	-1.796179950577792e-05	-0.00010636250318032947
2.5872432165386163	0.0011338974089505553	0.0011294005446636965	0.0011840473372817513	0.0011783121622072877	0.0012137428358905834	0.0012071991831298567	0.0012461759061871164	0.0012386859761820104	0.0013169876533426546	0.00130720732966435	0.05118758856341947	0.050011476828698644	-1.7962343211018472e-05	-0.0001070066296660066	-1.7853856787833355e-05	-0.00010636034583363929
2.602832658430207	0.0011336708932009592	0.0011291744076682422	0.0011837887704078038	0.0011780547163135272	0.001213463659412747	0.0012069216929164314	0.0012458728436962553	0.001238385332688113	0.0013166275401586853	0.0013068516811391916	0.05116269680337764	0.049987183699384555	-1.7854391497776345e-05	-0.00010700442492744822	-1.7746540069335515e-05	-0.00010635805254674557
2.6185160345514573	0.0011334444525798264	0.0011289483443299967	0.001183530236332372	0.0011777973027205517	0.0012131844888653277	0.0012066442088632156	0.0012455697564772118	0.0012380846656129764	0.001316267331438387	0.0013064959406333164	0.05113774591930728	0.04996283282975488	-1.77470659242715e-05	-0.00010700208374334053	-1.7639845932289344e-05	-0.00010635562375771457
2.6342939109033563	0.0011332180874461526	0.00112872235500531	0.001183271735406681	0.001177539921777305	0.0012129053246037447	0.0012063667313231645	0.0012452666448984826	0.0012377839753219754	0.0013159070276129912	0.0013061401085712181	0.0511127358700114	0.04993842417934866	-1.764036306917821e-05	-0.00010699960654420027	-1.7533770974409446e-05	-0.00010635305989789567
2.6501668568973313	0.0011329917981568148	0.0011284964400484366	0.0011830132679804168	0.0011772825738312022	0.0012126261669823026	0.0012060892606481197	0.0012449635093279864	0.0012374832621798867	0.0013155466291145587	0.0013057841853781479	0.05108766661512568	0.04991395770851513	-1.753427952696368e-05	-0.00010699699375427141	-1.7428311809099262e-05	-0.00010635036139211573
2.666135445375801	0.0011327655850665696	0.0011282705998115316	0.0011827548344017346	0.0011770252592281363	0.0012123470163542072	0.00120581179718882	0.0012446603501330815	0.0012371825265509073	0.0013151861363760145	0.0013054281714801439	0.05106253811512671	0.049889433378425406	-1.7428811907756192e-05	-0.0001069942457901929	-1.732346506527066e-05	-0.00010634752865762431
2.6822002526328483	0.0011325394485280642	0.0011280448346446643	0.0011824964350172782	0.0011767679783125013	0.0012120678730715886	0.001205534341294929	0.0012443571676805992	0.0012368817687986888	0.001314825549831196	0.001305072067304082	0.051037350331343476	0.04986485115108045	-1.732395683710225e-05	-0.00010699136306091539	-1.7219227387219038e-05	-0.00010634456210392718
2.6983618584350144	0.0011323133888918365	0.0011278191448958164	0.0011822380701721894	0.001176510731427198	0.0012117887374855192	0.0012052568933150491	0.001244053962336866	0.0012365809892863572	0.001314464869914892	0.001304715873277713	0.05101210322596785	0.04984021098932392	-1.721971095611924e-05	-0.00010698834596742368	-1.711559543474822e-05	-0.00010634146213317486
2.71462084604223	0.0011320874065063227	0.0011275935309108926	0.0011819797402101257	0.0011762535189136537	0.001211509609946036	0.0012049794535967458	0.0012437507344677345	0.0012362801883765446	0.0013141040970628894	0.001304359589829707	0.05098679676206634	0.04981551285685172	-1.7116070921564808e-05	-0.00010698519490434655	-1.701256588318434e-05	-0.00010633822914071778
2.730977802228858	0.0011318615017178546	0.0011273679930337145	0.0011817214454732665	0.0011759963411118273	0.001211230490802153	0.0012047020224865582	0.0012434474844386027	0.0012359793664314064	0.0013137432317120062	0.0013040032173896865	0.050961430903590704	0.04979075671822274	-1.7013033405628708e-05	-0.00010698191025865222	-1.6910135423202355e-05	-0.00010633486351457888
2.747433317304874	0.0011316356748706713	0.0011271425316060344	0.0011814631863023336	0.00117573919836023	0.0012109513804018878	0.0012044246003300272	0.0012431442126144459	0.0012356785238126563	0.001313382274300144	0.0013036467563882785	0.05093600561538789	0.04976594253887054	-1.6910595095856462e-05	-0.00010697849240906554	-1.68083007607428e-05	-0.00010633136563434342
2.763987985137163	0.0011314099263069178	0.001126917146967536	0.0011812049630366014	0.0011754820909959378	0.001210672279092278	0.0012041471874717111	0.0012428409193598422	0.001235377660881588	0.0013130212252663264	0.0013032902072571512	0.050910520863212835	0.04974107028511181	-1.6808752695149365e-05	-0.00010697494172673405	-1.6707058617060344e-05	-0.00010632773587224142
2.780642403170963	0.0011311842563666544	0.0011266918394558397	0.0011809467760139141	0.0011752250193546043	0.0012103931872194046	0.0012038697842552087	0.0012425376050390023	0.0012350767779991058	0.001312660085050746	0.0013029335704290608	0.05088497661373882	0.049716139924161004	-1.67075029217853e-05	-0.00010697125857503376	-1.6606405728668283e-05	-0.0001063239745929534
2.797397172451417	0.0011309586653878564	0.0011264666094065066	0.0011806886255706964	0.0011749679837704747	0.0012101141051284094	0.0012035923910231755	0.0012422342700157943	0.0012347758755257491	0.0013122988540948068	0.0013025768463378906	0.05085937283457003	0.049691151424139296	-1.6606842509377107e-05	-0.00010696744331004093	-1.6506338847324664e-05	-0.00010632008215363808
2.8142528976452668	0.0011307331537064183	0.0011262414571530407	0.0011804305120419677	0.0011747109845763996	0.0012098350331635152	0.0012033150081173464	0.001241930914653769	0.0012344749538217188	0.001311937532841166	0.0013022200354186964	0.05083370949425066	0.049666104754085366	-1.650676820674768e-05	-0.00010696349627964397	-1.640685473992126e-05	-0.00010631605890348839
2.831210187062679	0.001130507721656161	0.001126016383026897	0.0011801724357613584	0.0011744540221038501	0.0012095559716680483	0.0012030376358785548	0.0012416275393161938	0.0012341740132469077	0.0013115761217337835	0.0013018631381077502	0.05080798656227979	0.0496409998839689	-1.6407276778013236e-05	-0.0001069594178243205	-1.6307950188552967e-05	-0.00010631190518417544
2.848269652679189	0.001130282369568832	0.001125791387357481	0.0011799143970611205	0.0011741970966829295	0.0012092769209844554	0.001202760274646753	0.0012413241443660742	0.0012338730541609241	0.0013112146212179623	0.0013015061548425828	0.05078220400912051	0.049615836784700294	-1.6308365002271064e-05	-0.00010695520827536109	-1.6209621990267986e-05	-0.00010630762132857186
2.865431910157798	0.0011300570977741157	0.0011255664704721618	0.001179656396272149	0.0011739402086423949	0.0012089978814543336	0.0012024829247610372	0.0012410207301661912	0.0012335720769231274	0.0013108530317404016	0.0013011490860620346	0.0507563618062138	0.049590615428142464	-1.6210029673828508e-05	-0.00010695086795656228	-1.6111866957171928e-05	-0.00010630320766197299
2.882697578871184	0.0011298319065996308	0.0011253416326962662	0.0011793984337239898	0.0011736833583096621	0.0012087188534184406	0.0012022055865596626	0.0012407172970791208	0.0012332710818926474	0.0013104913537492352	0.0013007919322062928	0.0507304599259885	0.049565335787123334	-1.611226760212664e-05	-0.00010694639718408783	-1.6014681916434736e-05	-0.0001062986645018471
2.900067281924058	0.0011296067963709388	0.0011251168743530908	0.0011791405097448563	0.0011734265460108283	0.0012084398372167234	0.0012019282603800687	0.0012404138454672677	0.00123297006942842	0.0013101295876940806	0.0013004346937169416	0.05070449834187528	0.04953999783544736	-1.601507561153903e-05	-0.00010694179626496991	-1.5918063710124164e-05	-0.00010629399215711377
2.9175416461756507	0.001129381767411548	0.0011248921957639027	0.0011788826246616464	0.0011731697720706825	0.0012081608331883378	0.0012016509465588988	0.0012401103756928948	0.0012326690398892118	0.0013097677340260887	0.001300077371037007	0.05067847702831768	0.04951460154790708	-1.5918450541468898e-05	-0.00010693706549866344	-1.582200919517801e-05	-0.00010628919092864342
2.9351213022623317	0.0011291568200429154	0.001124667597247946	0.0011786247787999552	0.001172913036812722	0.0012078818416716678	0.0012013736454320224	0.0012398068881181502	0.0012323679936336513	0.0013094057931979863	0.0012997199646110024	0.05065239596078458	0.049489146900295905	-1.5822389246328283e-05	-0.00010693220517640767	-1.5726515243535966e-05	-0.00010628426110950717
2.952806884620376	0.001128931954584451	0.0011244430791224427	0.0011783669724840873	0.0011726563405591649	0.00120760286300435	0.0012010963573345537	0.0012395033831050968	0.0012320669310202544	0.0013090437656641245	0.0012993624748849732	0.05062625511578407	0.04946363386941924	-1.572688859528132e-05	-0.00010692721558000495	-1.5631578741785723e-05	-0.0001062792029835058
2.970599031508854	0.0011287071713535289	0.0011242186417026046	0.001178109206037082	0.001172399683630972	0.0012073238975232976	0.0012008190826008813	0.0012391998610157494	0.001231765852407462	0.0013086816518805336	0.0012990049023065527	0.05060005447087454	0.04943806243310822	-1.5631945472313613e-05	-0.0001069220969827922	-1.55371965911838e-05	-0.00010627401682547499
2.9884983850326714	0.0011284824706654841	0.001123994285301633	0.0011778514797807192	0.001172143066347857	0.0012070449455647214	0.0012005418215646853	0.001238896322212096	0.0012314647581536638	0.0013083194523049648	0.0012986472473250003	0.05057379400467695	0.04941243257023062	-1.5537556776398787e-05	-0.00010691684965069559	-1.544336570805105e-05	-0.00010626870290367241
3.006505591165733	0.0011282578528336168	0.0011237700102307191	0.0011775937940355352	0.001171886489028299	0.0012067660074641467	0.0012002645745589542	0.0012385927670561301	0.001231163648617226	0.0013079571673969368	0.001298289510391249	0.05054747369689	0.04938674426070511	-1.5443719421151525e-05	-0.00010691147384006561	-1.535008302312041e-05	-0.00010626326147636367
3.0246212997742656	0.001128033318169204	0.0011235458167990603	0.0011773361491208463	0.0011716299519895683	0.0012064870835564467	0.001199987341916021	0.0012382891959098878	0.0012308625241565314	0.0013075947976177948	0.0012979316919579638	0.05052109352830028	0.04936099748551214	-1.5350430334848397e-05	-0.00010690596979831546	-1.5257345481745066e-05	-0.00010625769279287711
3.0428461646402667	0.0011278088669814965	0.0011233217053138538	0.0011770785453547553	0.001171373455547731	0.0012062081741758554	0.0011997101239675729	0.001237985609135471	0.0012305613851299989	0.0013072323434307513	0.0012975737924795794	0.05049465348079791	0.04933519222670807	-1.5257686460504183e-05	-0.00010690033776442065	-1.5165150043960907e-05	-0.00010625199709438093
3.0611808434850984	0.0011275844995777297	0.0011230976760803102	0.0011768209830541757	0.0011711170000176753	0.0012059292796559999	0.0011994329210446844	0.0012376820070950868	0.0012302602318961255	0.001306869805300944	0.0012972158124123585	0.05046815353738835	0.0493093284674374	-1.5165484755622072e-05	-0.00010689457796758672	-1.5073493684236716e-05	-0.00010624617461263419
3.079625997993227	0.001127360216263123	0.0011228737294016508	0.001176563462534842	0.001170860585713119	0.0012056504003299172	0.0011991557334778337	0.0012373783901510726	0.001229959064813508	0.0013065071836954796	0.0012968577522144342	0.050441593682205875	0.04928340619194596	-1.5073822192498976e-05	-0.00010688869062958073	-1.4982373391682346e-05	-0.00010624022557140234
3.0981822938360946	0.0011271360173408863	0.0011226498655791165	0.0011763059841113266	0.0011706042129466297	0.001205371536530078	0.0011988785615969278	0.001237074758665929	0.0012296578842408792	0.0013061444790834883	0.001296499612345863	0.05041497390052734	0.04925742538559444	-1.498269575771205e-05	-0.00010688267596134504	-1.4891786169667076e-05	-0.0001062341501841535
3.116850400696155	0.0011269119031122284	0.0011224260849119758	0.0011760485480970622	0.0011703478820296446	0.0012050926885884181	0.0011986014057313306	0.0012367711130023596	0.001229356690537144	0.00130578169193618	0.0012961413932686802	0.050388294178786104	0.049231386034872	-1.4892102452375433e-05	-0.0001068765341651623	-1.4801729036006961e-05	-0.00010622794865564056
3.135630992291033	0.0011266878738763544	0.001122202387697522	0.0011757911548043495	0.0011700915932724798	0.0012048138568363528	0.0011983242662098807	0.0012364674535232923	0.001229055484061401	0.001305418822726886	0.0012957830954469414	0.0503615545045846	0.049205288127407314	-1.4802039292098612e-05	-0.00010687026543432232	-1.4712199022895445e-05	-0.0001062216211816236
3.1545247463978408	0.0011264639299304788	0.0011219787742310875	0.0011755338045443828	0.0011698353469843548	0.0012045350416048095	0.0011980471433609208	0.0012361637805919233	0.001228754265172988	0.0013050558719311237	0.0012954247193467843	0.05033475486671008	0.04917913165198664	-1.4712503306812952e-05	-0.00010686386995253927	-1.4623193176813154e-05	-0.00010621516794848129
3.1735323448776414	0.0011262400715698227	0.0011217552448060395	0.0011752764976272591	0.0011695791434734022	0.001204256243224245	0.0011977700375123172	0.0012358600945717411	0.0012284530342315026	0.0013046928400266397	0.0012950662654364717	0.05030789525514691	0.04915291659856283	-1.4623491540702305e-05	-0.00010685734789356305	-1.4534708558413406e-05	-0.00010620858913254483
3.192654473700048	0.001126016299087627	0.0011215317997137954	0.0011750192343620044	0.001169322983046694	0.0012039774620246795	0.0011974929489914918	0.0012355563958265704	0.001228151791596847	0.001304329727493472	0.0012947077341864536	0.050280975661091756	0.049126642958271766	-1.4535001052324442e-05	-0.00010685069942178993	-1.4446742242629762e-05	-0.00010620188490129134
3.211891822967991	0.0011257926127751473	0.0011213084392438179	0.00117476201505658	0.0011690668660102473	0.0012036986983357124	0.0011972158781254376	0.0012352526847205945	0.00122785053762925	0.0013039665348139968	0.00129434912606941	0.050253996076968024	0.04910031072344646	-1.4447028914416765e-05	-0.00010684392469204052	-1.4359291318488676e-05	-0.00010619505541209495
3.2312450869426166	0.0011255690129216712	0.001121085163683631	0.0011745048400179125	0.0011688107926690564	0.0012034199524865563	0.0011969388252407551	0.001234948961618402	0.0012275492726893144	0.0013036032624729912	0.0012939904415603162	0.05022695649643941	0.0490739198876293	-1.4359572213885896e-05	-0.00010683702384897686	-1.4272352889112966e-05	-0.00010618810081258756
3.2507149640683446	0.0011253454998145114	0.0011208619733188152	0.0011742477095519005	0.001168554763327096	0.001203141224806055	0.0011966617906636668	0.0012346452268850103	0.001227247997138038	0.0013032399109576796	0.001293631681136484	0.05019985691442478	0.049047470445589186	-1.4272628051831965e-05	-0.00010682999702799068	-1.4185924071770384e-05	-0.00010618102124126949
3.2703021569980693	0.0011251220737390193	0.0011206388684330195	0.0011739906239634393	0.0011682987782873488	0.0012028625156227152	0.001196384774720051	0.001234341480885909	0.0012269467113368566	0.0013028764807577968	0.0012932728452776274	0.050172697327114185	0.049020962393333076	-1.4186193543281461e-05	-0.00010682284435309386	-1.410000199755096e-05	-0.00010617381682526128
3.2900073726185273	0.0011248987349785895	0.0011204158493079682	0.0011737335835564399	0.0011680428378518229	0.0012025838252647336	0.0011961077777354666	0.0012340377239870933	0.001226645415647679	0.0013025129723656438	0.0012929139344659143	0.050145477731981136	0.04899439572812207	-1.4100265817437035e-05	-0.00010681556593949981	-1.4014583811644554e-05	-0.00010616648768280168
3.3098313220758016	0.0011246754838146586	0.0011201929162234585	0.0011734765886338395	0.0011677869423215642	0.0012023051540600155	0.0011958308000351746	0.0012337339565550954	0.0012263441104329157	0.0013021493862761372	0.0012925549491860171	0.050118198127800814	0.04896777044848579	-1.4014842017441576e-05	-0.00010680816189170828	-1.3929666673118818e-05	-0.00010615903392180437
3.329774720800988	0.0011244523205267201	0.0011199700694573772	0.0011732196394976314	0.0011675310919966834	0.0012020265023362127	0.0011955538419441715	0.001233430178957029	0.0012260427960555235	0.0013017857229868784	0.0012921958899251788	0.050090858514662384	0.04894108655423686	-1.3929919300242899e-05	-0.0001068006323028392	-1.3845247754759593e-05	-0.00010615145563874773
3.349838288536016	0.0011242292453923243	0.0011197473092856996	0.0011729627364488757	0.0011672752871763699	0.001201747870420744	0.0011952769037872142	0.0012331263915606205	0.0012257414728790374	0.0013014219829982044	0.0012918367571732629	0.05006345889398657	0.04891434404648698	-1.3845494836937228e-05	-0.00010679297725765813	-1.3761324243390105e-05	-0.00010614375292147815
3.370022749359618	0.0011240062586870818	0.0011195246359824926	0.001172705879787718	0.0011670195281589075	0.0012014692586408192	0.0011949999858888412	0.0012328225947342425	0.0012254401412676022	0.0013010581668132426	0.0012914775514228079	0.05003599926853935	0.04888754292766071	-1.3761565812148158e-05	-0.00010678519682813525	-1.36778933393783e-05	-0.00010613592584590714
3.390328831713469	0.0011237833606846798	0.0011193020498199337	0.001172449069813419	0.0011667638152417067	0.0012011906673234816	0.0011947230885734133	0.001232518788846965	0.0012251388015860226	0.001300694274937984	0.0012911182731690995	0.05000847964244884	0.048860683201510595	-1.3678129424377072e-05	-0.00010677729107599898	-1.3594952256810316e-05	-0.00010612797447723255
3.4107572684284713	0.001123560551656875	0.0011190795510683032	0.0011721923068243605	0.001166508148721309	0.001200912096795619	0.0011944462121651288	0.0012322149742685768	0.0012248374541997881	0.0013003303078813284	0.001290758922910213	0.049980900021220645	0.04883376487313538	-1.3595182886030899e-05	-0.00010676926005379062	-1.3512498223622327e-05	-0.00010611989887146511
3.431308796751202	0.0011233378318735057	0.0011188571399959957	0.0011719355911180725	0.0011662525288934143	0.0012006335473840005	0.001194169356988056	0.001231911151369632	0.0012245360994751129	0.0012999662661551505	0.001290399501147079	0.04995326041175272	0.04880678794899063	-1.3512723422922507e-05	-0.00010676110380059001	-1.3430528481097465e-05	-0.00010611169907165374
3.4519841583705158	0.001123115201602503	0.0011186348168695317	0.0011716789229912566	0.0011659969560529043	0.0012003550194153096	0.0011938925233661685	0.0012316073205214941	0.0012242347377789838	0.0012996021502743667	0.001290040008383549	0.04992556082235451	0.04877975243691003	-1.3430748274617654e-05	-0.00010675282234576255	-1.3349040284188485e-05	-0.0001061033751109941
3.47278409944432	0.0011228926611098855	0.0011184125819535555	0.0011714223027397966	0.0011657414304938544	0.0012000765132161627	0.001193615711623362	0.0012313034820963615	0.0012239333694791848	0.001299237960756985	0.0012896804451264445	0.049897801262759015	0.04875265834611645	-1.3349254694306617e-05	-0.00010674441570751592	-1.3268030901406741e-05	-0.00010609492701160739
3.4937093706264992	0.001122670210659776	0.0011181904355108475	0.0011711657306587885	0.0011654859525095608	0.001199798029113148	0.0011933389220834941	0.0012309996364673198	0.0012236319949443465	0.0012988736981241786	0.0012893208118856278	0.049869981744142866	0.048725505687241336	-1.326823994855092e-05	-0.000106735883891651	-1.3187497614537691e-05	-0.00010608635478331907
3.514760727094002	0.0011224478505144043	0.0011179683778023313	0.0011709092070425573	0.0011652305223925615	0.0011995195674328518	0.0011930621550704096	0.0012306957840083768	0.0012233306145439837	0.001298509362900343	0.0012889611091740603	0.04984210227914133	0.048698294472339095	-1.318770131750191e-05	-0.00010672722689322733	-1.3107437718914983e-05	-0.00010607765842543526
3.535938928574102	0.0011222255809341113	0.0011177464090870763	0.0011706527321846776	0.001164975140434652	0.001199241128501888	0.0011927854109079694	0.001230391925094501	0.0012230292286485303	0.00129814495561316	0.0012886013375078627	0.049814162881863945	0.048671024714903706	-1.3107636094751574e-05	-0.00010671844469584135	-1.302784852320188e-05	-0.00010606883792563249
3.557244739371806	0.0011220034021773584	0.0011175245296223075	0.001170396306377995	0.0011647198069269103	0.001198962712646928	0.0011925086899200825	0.0012300880601016644	0.0012227278376293847	0.0012977804767936624	0.0012882414974063788	0.04978616356791361	0.048643696429886744	-1.302804158717294e-05	-0.00010670953727076604	-1.2948727349294115e-05	-0.00010605989325940257
3.578678928397448	0.0011217813145007348	0.0011173027396634144	0.0011701399299146507	0.0011644645221597215	0.0011986843201947366	0.0011922319924307383	0.0012297841894068867	0.00122242644185895	0.0012974159269763007	0.0012878815893922427	0.04975810435440277	0.0486163096337106	-1.294891511497212e-05	-0.0001067005045771452	-1.287007153234071e-05	-0.00010605082439046898
3.600242269194432	0.0011215593181589639	0.0011170810394639556	0.0011698836030861008	0.0011642092864227942	0.0011984059514721977	0.0011919553187640347	0.0012294803133882733	0.0012221250417106743	0.001297051306699007	0.0012875216139914397	0.04972998525996975	0.04858886434428961	-1.2870254011695254e-05	-0.00010669134656290935	-1.279187842076826e-05	-0.00010604163127114763
3.6219355399671502	0.0011213374134049073	0.001116859429275666	0.0011696273261831375	0.0011639541000051852	0.001198127606806348	0.0011916786692442096	0.001229176432425057	0.0012218236375590918	0.0012966866165032593	0.0012871615717333703	0.0497018063047973	0.04856136058104394	-1.2792055623978699e-05	-0.00010668206316255535	-1.2714145376017255e-05	-0.00010603231384057055
3.643759523609069	0.0011211156004895804	0.0011166379093484698	0.0011693710994959184	0.0011636989631953257	0.001197849286524413	0.001191402044195679	0.0012288725468976491	0.0012215222297798695	0.0012963218569341565	0.0012868014631509223	0.04967356751063022	0.04853379836491761	-1.2714317311743328e-05	-0.00010667265429914474	-1.26368697727329e-05	-0.00010602287202662874
3.6657150077309777	0.0011208938796621474	0.001116416479930477	0.001169114923313978	0.0011634438762810346	0.0011975709909538312	0.001191125443943057	0.0012285686571876686	0.0012212208187498406	0.0012959570285404733	0.0012864412887805248	0.04964526890079181	0.04850617771839659	-1.2637036447972483e-05	-0.00010666311988302701	-1.256004899855001e-05	-0.0001060133057443069
3.6878027846894206	0.0011206722511699413	0.001116195141268006	0.0011688587979262624	0.0011631888395495543	0.0011972927204222956	0.001190848868811203	0.0012282647636780004	0.0012209194048470604	0.0012955921318747415	0.0012860810491622304	0.049616910500203254	0.04847849866552515	-1.2560210418611356e-05	-0.0001066534598108404	-1.2483680453975049e-05	-0.00010600361489496168
3.710023651615288	0.0011204507152584664	0.001115973893605582	0.0011686027236211486	0.0011629338532875664	0.001197014475257784	0.001190572319125246	0.001227960866752833	0.0012206179884508422	0.001295227167493314	0.0012857207448397749	0.04958849233540084	0.04845076123192447	-1.2483836622813327e-05	-0.00010664367396809316	-1.2407761552726132e-05	-0.00010599379936945819
3.732378410442586	0.0011202292721714006	0.0011157527371859438	0.0011683467006864616	0.0011626789177812127	0.0011967362557885873	0.0011902957952106149	0.001227656966797699	0.0012203165699417988	0.0012948621359564277	0.0012853603763606399	0.04956001443455472	0.04842296544480987	-1.2407912472572197e-05	-0.00010663376222622145	-1.2332289721191797e-05	-0.00010598385904406205
3.7548678679373717	0.0011200079221506145	0.0011155316722500609	0.0011680907294095105	0.0011624240333161285	0.0011964580623433534	0.001190019297393084	0.0012273530641995298	0.0012200151497018955	0.0012944970378282875	0.0012849999442761351	0.049531476827486584	0.048395111333008604	-1.2332435392673619e-05	-0.0001066237244426449	-1.2257262398538554e-05	-0.00010597379378135541
3.777492835726878	0.0011197866654361734	0.0011153106990371374	0.0011678348100771074	0.0011621692001774634	0.0011961798952511177	0.0011897428259987994	0.0012270491593466993	0.0012197137281144941	0.0012941318736771309	0.0012846394491414625	0.049502879545689785	0.04836719892697956	-1.2257402820996938e-05	-0.00010661356046356985	-1.2182677036971096e-05	-0.00010596360343306799
3.8002541303288	0.0011195655022663412	0.001115089817784614	0.0011675789429755855	0.0011619144186498975	0.0011959017548413308	0.0011894663813543094	0.0012267452526290598	0.0012194123055643878	0.0012937666440752927	0.0012842788915157788	0.049474222622346076	0.048339228258829844	-1.2182812208050287e-05	-0.00010660327011988158	-1.210853110120147e-05	-0.00010595328783527536
3.823152573180761	0.0011193444328776027	0.0011148690287281935	0.0011673231283908403	0.001161659689017685	0.00119562364144391	0.0011891899637866152	0.0012264413444380083	0.0012191108824378667	0.0012934013495992961	0.0012839182719622847	0.049445506092346145	0.04831119936233391	-1.2108661017053851e-05	-0.00010659285322880963	-1.2034822068601736e-05	-0.00010594284681056387
3.8461889906699622	0.0011191234575046575	0.001114648332101834	0.0011670673666083387	0.0011614050115646615	0.0011953455553892598	0.0011889135736231906	0.0012261374351665165	0.0012188094591227478	0.001293035990829909	0.001283557591048281	0.04941672999230912	0.04828311227295305	-1.203494672407518e-05	-0.0001065823095947882	-1.1961547429356623e-05	-0.00010593228016936296
3.8693642141629967	0.0011189025763804386	0.0011144277281377665	0.0011668116579131558	0.0011611503865742807	0.0011950674970083177	0.0011886372111920263	0.0012258335252091892	0.0012185080360084318	0.0012926705683522284	0.0012831968493452492	0.04938789436059997	0.048254967027853576	-1.1961666817716932e-05	-0.00010657163900737454	-1.1888704686078416e-05	-0.0001059215877067532
3.892679080035866	0.0011186817897361177	0.0011142072170665024	0.0011665560025899964	0.0011608958143296373	0.0011947894666325869	0.0011883608768216655	0.0012255296149623093	0.0012182066134859475	0.001292305082755752	0.0012828360474289246	0.04935899923735106	0.0482267636659253	-1.1888818799189738e-05	-0.00010656084124197052	-1.1816291353911046e-05	-0.00010591076920382636
3.9161344297041563	0.0011184610978011162	0.001113986799116845	0.0011663004009232235	0.0011606412951134946	0.0011945114645941764	0.0011880845708412409	0.001225225704823889	0.0012179051919480046	0.0012919395346344571	0.0012824751858793715	0.049330044664481154	0.048198502227803044	-1.1816400182225462e-05	-0.0001065499160594896	-1.1744304960495389e-05	-0.00010589982442762991
3.9397311096534064	0.0011182405008031144	0.0011137664745158962	0.001166044853196885	0.0011603868292083108	0.001194233491225837	0.001187808293580511	0.001224921795193718	0.0012176037717890379	0.001291573924586874	0.0012821142652810567	0.049301030685714536	0.04817018275588333	-1.174440849308761e-05	-0.0001065388632065789	-1.1672743045910289e-05	-0.00010588875313066737
3.963469971469652	0.0011180199989680591	0.00111354624348907	0.0011657893596947403	0.0011601324168962666	0.0011939555468609999	0.0011875320453699004	0.0012246178864734152	0.001217302353405261	0.001291208253216168	0.001281753286222927	0.049271957346602675	0.048141805294346175	-1.167284127039439e-05	-0.0001065276824142869	-1.1601603162495616e-05	-0.00010587755505020446
3.987351871870168	0.0011177995925201805	0.0011133261062601033	0.0011655339207002917	0.001159878058459296	0.001193677631833819	0.0011872558265405384	0.001224313979066483	0.0012170009371947176	0.001290842521130217	0.0012813922492984893	0.04924282469454406	0.04811336988917373	-1.1601696065215855e-05	-0.0001065163733992569	-1.153088287502227e-05	-0.0001058662299092683
4.01137767273438	0.0011175792816819927	0.0011131060630510626	0.0011652785364968067	0.0011596237541791094	0.0011933997464792041	0.0011869796374242947	0.0012240100733783518	0.0012166995235573291	0.0012904767289416876	0.001281031155105883	0.04921363277880379	0.048084876588171475	-1.1530970440910837e-05	-0.00010650493586270016	-1.1460579760442374e-05	-0.00010585477741537064
4.035548241134971	0.0011173590666743141	0.0011128861140823603	0.001165023207367354	0.0011593695043372273	0.0011931218911328683	0.001186703478353825	0.0012237061698164415	0.0012163981128949504	0.0012901108772681229	0.0012806700042479646	0.04918438165053532	0.048056325440987334	-1.146066197306797e-05	-0.00010649336949009047	-1.1390691407892756e-05	-0.00010584319726036906
4.059864449369175	0.0011171389477162713	0.0011126662595727628	0.0011647679335948275	0.0011591153092150072	0.0011928440661313627	0.0011864273496626067	0.001223402268790208	0.00121609670561142	0.0012897449667320178	0.0012803087973323854	0.04915507136280068	0.048027716499132546	-1.1390768249595895e-05	-0.0001064816739518859	-1.1321215418760855e-05	-0.00010583148912138296
4.08432717499025	0.0011169189250253126	0.0011124464997394016	0.0011645127154619765	0.0011588611690936728	0.0011925662718121196	0.0011861512516849802	0.0012230983707112004	0.0012157953021126142	0.0012893789979609026	0.0012799475349716703	0.04912570197059343	0.04799904981600274	-1.1321286870535907e-05	-0.00010646984890230748	-1.1252149406486972e-05	-0.00010581965265946125
4.108937300839158	0.0011166989988172194	0.0011122268347977862	0.0011642575532514379	0.001158607084254345	0.0011922885085134947	0.0011858751847561922	0.0012227944759931138	0.0012154939028065001	0.0012890129715874283	0.0012795862177833021	0.049096273530856875	0.04797032544689833	-1.1252215447975222e-05	-0.00010645789397920047	-1.1183490996526102e-05	-0.00010580768751933256
4.133695715076422	0.001116479169306119	0.0011120072649618174	0.001164002447245766	0.001158353054978073	0.0011920107765748097	0.001185599149212436	0.0012224905850518478	0.001215192508103192	0.0012886468882494513	0.0012792248463898048	0.049066786102509016	0.04794154344904514	-1.1183551606036568e-05	-0.00010644580880361798	-1.111523782625426e-05	-0.00010579559332885013
4.15860331121418	0.0011162594367044969	0.001111787790443801	0.0011637473977274672	0.0011580990815458687	0.0011917330763363979	0.0011853231453909006	0.0012221866983055626	0.0012148911184150103	0.00128828074859012	0.0012788634214188303	0.04903723974646094	0.04791270388161744	-1.11152929810239e-05	-0.00010643359298156962	-1.1047387545180115e-05	-0.00010578336970118452
4.183660988148428	0.0011160398012232027	0.0011115684114544513	0.00116349240497902	0.0011578451642387264	0.0011914554081396366	0.0011850471736297979	0.0012218828161747269	0.0012145897341565243	0.001287914553257951	0.0012785019435032291	0.04900763452564188	0.047883806805757254	-1.1047437221082396e-05	-0.00010642124610160675	-1.0979937814615398e-05	-0.00010577101623215901
4.208869650191461	0.001115820263071472	0.0011113491282029166	0.0011632374692829217	0.0011575913033376702	0.0011911777723270062	0.0011847712342684254	0.001221578939082189	0.0012142883557446254	0.0012875483029069319	0.0012781404132811553	0.04897797050501985	0.047854852284596995	-1.0979981986215803e-05	-0.00010640876773426733	-1.0912886307629793e-05	-0.00010575853249963907
4.2342302071045115	0.001115600822456932	0.0011111299408967843	0.0011629825909217106	0.0011573374991237758	0.001190900169242125	0.0011844953276471983	0.001221275067453226	0.0012139869835985743	0.0012871819981965982	0.0012777788313961392	0.04894824775162473	0.04782584038328231	-1.091292494834889e-05	-0.00010639615743415765	-1.0846230709165433e-05	-0.00010574591806569722
4.259743574130585	0.0011153814795856192	0.001110910849742097	0.001162727770178005	0.001157083751878208	0.0011906225992297974	0.001184219454107699	0.0012209712017156047	0.0012136856181400632	0.0012868156397921279	0.0012774171984971815	0.04891846633456879	0.04779677116899266	-1.0846263791171318e-05	-0.00010638341473745427	-1.0779968715853017e-05	-0.0001057331724740318
4.285410672027485	0.0011151622346619908	0.0011106918549433683	0.0011624730073345345	0.0011568300618822554	0.0011903450626360621	0.0011839436139927232	0.0012206673422996447	0.0012133842597932744	0.001286449228364431	0.0012770555152388408	0.04888862632507316	0.04776764471096396	-1.0779996210141113e-05	-0.00010637053916334738	-1.0714098036046504e-05	-0.00010572029525166005
4.311232427101037	0.0011149430878889357	0.00111047295670359	0.0011622183026741703	0.0011565764294173577	0.0011900675598082316	0.0011836678076463216	0.001220363489638272	0.0012130829089849371	0.0012860827645902373	0.0012766937822813187	0.04885872779648847	0.047738461080512475	-1.071411991239446e-05	-0.00010635753021251415	-1.0648616389677401e-05	-0.00010570728590703071
4.337209771238533	0.0011147240394677959	0.0011102541552242577	0.0011619636564799696	0.001156322854765151	0.0011897900910949508	0.0011833920354138553	0.0012200596441670894	0.0012127815661443948	0.001285716249152197	0.0012763320002905612	0.048828770824317996	0.047709220351055605	-1.0648632616672843e-05	-0.00010634438736734086	-1.0583521508279042e-05	-0.00010569414393069021
4.363343641942354	0.0011145050895983717	0.0011100354507053737	0.0011617090690351991	0.0011560693382074915	0.001189512656846233	0.0011831162976420327	0.0012197558063244294	0.001212480231703658	0.001285349682738964	0.0012759701699383368	0.04879875548624273	0.04767992259813687	-1.058353205330223e-05	-0.00010633111009150653	-1.0518811134858225e-05	-0.00010568086879442218
4.389634982363801	0.001114286238478948	0.0011098168433454757	0.001161454540623384	0.001155815880026505	0.0011892352574135213	0.0011828405946789715	0.0012194519765514294	0.0012121789060974778	0.0012849830660453042	0.0012756082919023457	0.048768681862144336	0.04765056789944724	-1.0518815964189604e-05	-0.00010631769783028822	-1.045448302392643e-05	-0.00010566745995152504
4.416084741337141	0.0011140674863062963	0.0011095983333416373	0.00116120007152833	0.0011555624805046072	0.0011889578931497237	0.0011825649268742324	0.00121914815529208	0.0012118775897633953	0.0012846163997721751	0.0012752463668662965	0.04873855003412866	0.04762115633484988	-1.0454482102729284e-05	-0.00010630415001036675	-1.0390534941479013e-05	-0.00010565391683736713
4.442693873413836	0.0011138488332756995	0.0011093799208894964	0.0011609456620341708	0.0011553091399245535	0.001188680564409275	0.0011822892945788797	0.0012188443429933021	0.0012115762831418169	0.0012842496846268362	0.0012748843955200143	0.04870836008655074	0.04759168798640371	-1.0390528233650276e-05	-0.00010629046603777281	-1.0326964664721106e-05	-0.00010564023886641682
4.469463338897009	0.0011136302795809658	0.001109161606183266	0.0011606913124254023	0.001155055858569471	0.0011884032715481826	0.0011820136981455292	0.001218540540105009	0.0012112749866760736	0.001283882921322941	0.0012745223785595324	0.048678112106039666	0.04756216293838655	-1.0326952133099532e-05	-0.00010627664529958003	-1.026376998224457e-05	-0.00010562642543432421
4.49639410387609	0.0011134118254144435	0.0011089433894157516	0.001160437022986921	0.001154802636722898	0.0011881260149240794	0.0011817381379283986	0.0012182367470801709	0.0012109737008124894	0.0012835161105806392	0.0012741603166871902	0.048647806181521265	0.047532581277320775	-1.0263751588569098e-05	-0.00010626268716301679	-1.0200948693944722e-05	-0.00010561247591744927
4.523487140261684	0.0011131934709670379	0.001108725270778369	0.0011601827940040613	0.0011545494746688218	0.0011878487948962743	0.0011814626142833582	0.0012179329643748837	0.0012106724260004444	0.001283149253126673	0.0012737982106117312	0.04861744240424575	0.04750294309199556	-1.0200924398781619e-05	-0.00010624859097496664	-1.0138498610826052e-05	-0.00010559838967139079
4.550743425820648	0.001112975216428231	0.0011085072504611628	0.0011599286257626387	0.0011542963726917201	0.0011875716118258084	0.0011811871275679878	0.0012176291924484396	0.0012103711626924476	0.0012827823496944853	0.0012734360610484057	0.04858702086781131	0.04747324847349381	-1.0138468373676462e-05	-0.00010623435606160747	-1.0076417555106298e-05	-0.00010558416603151377
4.578163944211368	0.0011127570619860955	0.0011082893286528221	0.0011596745185489855	0.0011540433310765993	0.0011872944660755065	0.0011809116781416257	0.0012173254317633922	0.0012100699113442	0.0012824154010243171	0.0012730738687190685	0.048556541668189956	0.0474434975152151	-1.0076381334368084e-05	-0.00010621998172857805	-1.0014703360070737e-05	-0.00010556980431275509
4.605749685019276	0.0011125390078273148	0.001108071505540701	0.001159420472649995	0.001153790350109036	0.0011870173580100331	0.001180636266365427	0.0012170216827856295	0.0012097686724146673	0.0012820484078633154	0.001272711634352283	0.04852600490375265	0.04741369031290209	-1.0014661113062762e-05	-0.00010620546726025637	-9.953353870075649e-06	-0.00010555530380895739
4.633501643792551	0.0011123210541372005	0.0011078537813108363	0.001159166488353161	0.0011535374300752177	0.001186740287995947	0.0011803608926024142	0.0012167179459844444	0.001209467446366149	0.0012816813709656367	0.0012723493586834255	0.04849541067529679	0.047383826964665844	-9.953305553055125e-06	-0.00010619081191970414	-9.89236694048587e-06	-0.00010554066379275806
4.6614208220780515	0.0011121032010997117	0.0011076361561479671	0.0011589125659466199	0.0011532845712619857	0.001186463256401758	0.0011800855572175375	0.0012164142218326068	0.001209166233664349	0.0012813142910925541	0.0012719870424547882	0.0484647590860714	0.047353907571010115	-9.892312508551215e-06	-0.00010617601494763984	-9.831740437515196e-06	-0.00010552588351450676
4.689508227457455	0.0011118854488974762	0.0011074186302355575	0.001158658705719197	0.0011530317739568798	0.0011861862635979864	0.0011798102605777314	0.0012161105108064378	0.0012088650347784513	0.0012809471690125693	0.0012716246864156887	0.04843405024180247	0.04732393223485867	-9.83167984475522e-06	-0.00010616107556279952	-9.771472238316592e-06	-0.00010551096220290379
4.717764873583629	0.0011116677977118085	0.0011072012037558132	0.0011584049079604469	0.0011527790384481796	0.0011859093099572194	0.0011795350030519708	0.001215806813385884	0.0012085638501811915	0.001280580005501518	0.0012712622913225763	0.04840328425072229	0.04729390106158128	-9.771405437817432e-06	-0.0001061459929622699	-9.711560230923205e-06	-0.00010549589906511114
4.746191780217212	0.0011114502477227266	0.0011069838768897019	0.0011581511729606957	0.0011525263650249465	0.0011856323958541666	0.0011792597850113272	0.0012155031300545888	0.0012082626803489268	0.0012802128013426795	0.0012708998579391362	0.04837246122359444	0.047263814159019174	-9.711487174681593e-06	-0.00010613076631973972	-9.652002314133878e-06	-0.00010548069328503162
4.774789973263409	0.0011112327991089801	0.001106766649816979	0.0011578975010110913	0.0011522737539770745	0.0011853555216657266	0.0011789846068290337	0.001215199461299974	0.0012079615257617191	0.001279845557326895	0.001270537387036408	0.048341581273742155	0.04723367163751276	-9.651922953067549e-06	-0.00010611539478572185	-9.592796397405595e-06	-0.00010546534402344765
4.803560484809025	0.001111015452048065	0.0011065495227162042	0.0011576438924036452	0.0011520212055953307	0.0011850786877710417	0.001178709468880541	0.0012148958076133136	0.0012076603869034044	0.0012794782742526747	0.0012701748793928905	0.04831064451707489	0.04720347360992702	-9.592710681433081e-06	-0.0001060998774871924	-9.533940400929808e-06	-0.00010544985041799348
4.832504353159697	0.0011107982067162512	0.0011063324957647698	0.0011573903474312833	0.0011517687201714067	0.0011848018945515662	0.0011784343715435818	0.0012145921694898159	0.001207359264261678	0.0012791109529263207	0.0012698123357946602	0.048279651072116826	0.04717322019168151	-9.533848278901053e-06	-0.00010608421352700792	-9.475432255483252e-06	-0.00010543421158223931
4.861622622877388	0.001110581063288601	0.0011061155691389193	0.00115713686638789	0.0011515162979979635	0.0011845251423911233	0.0011781593151982326	0.0012142885474287007	0.0012070581583281668	0.0012787435941620376	0.001269449757035483	0.048248601060035146	0.04714291150077438	-9.475333675335734e-06	-0.00010606840198520984	-9.41726990251815e-06	-0.00010541842660696799
4.890916344818065	0.0011103640219389892	0.0011058987430137687	0.0011568834495683529	0.001151263939368675	0.001184248431675968	0.00117788430022697	0.001213984941933275	0.0012067570695985072	0.0012783761987820474	0.001269087143916926	0.04821749460466774	0.04711254765781239	-9.417164811068718e-06	-0.00010605244191597141	-9.359451293912413e-06	-0.000105402494557566
4.9203865761696335	0.0011101470828401353	0.001105682017563338	0.0011566300972686214	0.0011510116445782872	0.0011839717627948586	0.0011776093270147471	0.0012136813535110263	0.001206455998572436	0.0012780087676167202	0.0012687244972484845	0.04818633183255227	0.047082128786038846	-9.359339636898917e-06	-0.00010603633234773646	-9.301974391924539e-06	-0.00010538641447352393
4.950034380490085	0.0011099302461636221	0.0011054653929605718	0.0011563768097857512	0.001150759413922663	0.0011836951361391195	0.0011773343959490528	0.0012133777826736987	0.0012061549457538653	0.0012776413015046886	0.0012683618178476958	0.04815511287295529	0.047051655011359626	-9.301856114245222e-06	-0.00010602007228535659	-9.244837169401776e-06	-0.0001053701853712119
4.979860827745887	0.0011097135120799184	0.0011052488693773614	0.0011561235874179526	0.001150507247698828	0.001183418552102702	0.0011770595074199728	0.0012130742299373749	0.0012058539116509635	0.0012772738012929673	0.0012679991065402563	0.04812383785790089	0.04702112646237504	-9.244712214903639e-06	-0.00010600366070753764	-9.188037609519917e-06	-0.00010535380624102086
5.009866994350591	0.0011094968807584076	0.0011050324469845752	0.0011558704304646453	0.0011502551462050298	0.0011831420110822593	0.001176784661820264	0.001212770695822565	0.0012055528967762454	0.0012769062678370826	0.0012676363641601484	0.04809250692220052	0.046990543270406325	-9.18790592098831e-06	-0.00010598709656620131	-9.131573705689622e-06	-0.0001053372760464466
5.040053963203681	0.0011092803523674124	0.001104816125952083	0.0011556173392265115	0.0011500031097407865	0.0011828655134772119	0.0011765098595454204	0.0012124671808542938	0.0012052519016466548	0.0012765387020011966	0.0012672735915497627	0.04806112020348249	0.04695990556952519	-9.131435224917633e-06	-0.00010597037878648519	-9.07544346156336e-06	-0.0001053205937246171
5.070422823729659	0.0011090639270742242	0.0011045999064487862	0.0011553643140055495	0.0011497511386069435	0.0011825890596898214	0.001176235100993745	0.001212163685562189	0.0012049509267836546	0.0012761711046582363	0.0012669107895600252	0.04802967784222303	0.04692921349658366	-9.075298129435083e-06	-0.00010595350626754763	-9.019644891094386e-06	-0.00010530375818679216
5.100974671917351	0.0011088476050451236	0.001104383788642639	0.0011551113551051234	0.0011494992331057214	0.0011823126501252523	0.001175960386566413	0.0012118602104805654	0.001204649972713309	0.0012758034766900174	0.0012665479590505185	0.04799817998177569	0.046898467191244006	-9.01949264746349e-06	-0.00010593647788056937	-8.964176018345926e-06	-0.00010528676831661476
5.131710610359471	0.0011086313864454157	0.001104167772700685	0.001154858462830026	0.0011492473935407787	0.0011820362851916566	0.0011756857166675524	0.0012115567561485228	0.0012043490399663793	0.0012754358189873824	0.0012661851008896167	0.04796662676840225	0.04686766679600795	-8.964016802059938e-06	-0.0001059192924688368	-8.909034877439131e-06	-0.00010526962296969478
5.1626317482924104	0.0011084152714394525	0.0011039518587890788	0.0011546056374865277	0.0011489956202172628	0.0011817599653002344	0.00117541109170431	0.001211253323110031	0.0012040481290784104	0.0012750681324503264	0.0012658222159546105	0.0479350183513041	0.04683681245624719	-8.908868626443522e-06	-0.00010590194884785298	-8.854219512625938e-06	-0.00010525232097427506
5.193739201636265	0.0011081992601906657	0.0011037360470731205	0.0011543528793824395	0.0011487439134418693	0.0011814836908653184	0.0011751365120869278	0.0012109499119140274	0.0012037472405898243	0.0012747004179881356	0.0012654593051318426	0.04790335488265289	0.0468059043202347	-8.854046163766366e-06	-0.00010588444580317269	-8.799727978039268e-06	-0.0001052348611290943
5.225034093035115	0.0011079833528615977	0.0011035203377172866	0.0011541001888271695	0.001148492273522903	0.0011812074623044457	0.0011748619782288208	0.001210646523114512	0.0012034463750460168	0.0012743326765195235	0.0012650963693168413	0.04787163651762306	0.04677494253917433	-8.799547467321783e-06	-0.00010586678209276168	-8.745558337873438e-06	-0.00010521724220491357
5.256517551897525	0.0011077675496139253	0.0011033047308852556	0.001153847566131778	0.0011482407007703287	0.0011809312800384298	0.0011745874905466451	0.0012103431572706358	0.0012031455329974431	0.001273964908972763	0.00126473340941445	0.04783986341442271	0.04674392726723326	-8.745370600304891e-06	-0.00010584895644460968	-8.691708666193343e-06	-0.00010519946294310079
5.288190714437326	0.0011075518506084984	0.0011030892267399456	0.001153595011609044	0.00114798919549584	0.0011806551444914454	0.0011743130494603832	0.001210039814946808	0.0012028447149997241	0.0012735971162858317	0.001264370426338971	0.047808035734327015	0.046712858661573334	-8.69151363574669e-06	-0.00010583096755562016	-8.638177046816492e-06	-0.0001051815220539376
5.320054723714605	0.0011073362560053703	0.0011028738254435467	0.0011533425255735245	0.0011477377580129192	0.0011803790560911053	0.0011740386553934213	0.0012097364967127893	0.0012025439216137397	0.0012732292994065532	0.0012640074210143032	0.047776153641709576	0.04668173688238138	-8.63797465649671e-06	-0.00010581281409205445	-8.584961573354644e-06	-0.00010516341821753539
5.352110729676963	0.001107120765963832	0.0011026585271575542	0.0011530901083416196	0.0011474863886368983	0.0011801030152685436	0.0011737643087726284	0.001209433203143797	0.0012022431534057308	0.00127286145929274	0.0012636443943740846	0.04774421730407656	0.046650562092904344	-8.584751755344455e-06	-0.00010579449469072522	-8.53206034930748e-06	-0.00010514515008483438
5.384359889201005	0.0011069053806424354	0.0011024433320427954	0.001152837760231625	0.0011472350876850174	0.0011798270224584863	0.0011734900100284305	0.0012091299348205935	0.0012019424109473889	0.0012724935969123299	0.0012632813473618225	0.047712226892098766	0.04661933445947791	-8.531843034717546e-06	-0.00010577600795588782	-8.479471487733009e-06	-0.00010512671627396775
5.41680336613411	0.0011066901001990442	0.0011022282402594777	0.0011525854815638125	0.0011469838554765	0.0011795510780993504	0.0011732157595949072	0.0012088266923296076	0.0012016416948159752	0.001272125713243548	0.0012629182809310575	0.0476801825796458	0.046588054151563425	-8.479246606653973e-06	-0.00010575735245862972	-8.427193111257975e-06	-0.00010510811537045583
5.44944233133642	0.0011064749247908592	0.0011020132519672164	0.001152333272660487	0.0011467326923326126	0.0011792751826333178	0.001172941557909865	0.001208523476263029	0.0012013410055944124	0.001271757809275047	0.0012625551960454967	0.04764808454382073	0.04655672134177735	-8.426960592985977e-06	-0.00010573852673950723	-8.375223352265204e-06	-0.00010508934592942665
5.482277962723094	0.0011062598545744527	0.001101798367325071	0.0011520811338460515	0.0011464815985767294	0.0011789993365064213	0.001172667405414923	0.001208220287218912	0.001201040343871391	0.0012713898860060554	0.001262192093679164	0.0476159329649925	0.046525336205927185	-8.374983125031266e-06	-0.00010571952930465978	-8.323560352529319e-06	-0.00010507040647173005
5.515311445306831	0.0011060448897058132	0.0011015835864915872	0.0011518290654470827	0.0011462305745344066	0.0011787235401686373	0.0011723933025556059	0.001207917125801291	0.0012007397102414806	0.0012710219444465388	0.001261828974816554	0.047583728026831404	0.04649389892304388	-8.3233123436173e-06	-0.00010570035862650373	-8.272202263331224e-06	-0.00010505129548488146
5.548543971240616	0.0011058300303403768	0.0011013689096248318	0.0011515770677923943	0.0011459796205334466	0.0011784477940739696	0.0011721192497814244	0.0012076139926202863	0.001200439105305234	0.0012706539856173486	0.001261465840452782	0.047551469916345415	0.04646240967541733	-8.27194639913681e-06	-0.00010568101314406553	-8.221147245430355e-06	-0.00010503201142322838
5.581976739860765	0.0011056152766330686	0.0011011543368824339	0.0011513251412131101	0.0011457287369039712	0.0011781720986805398	0.001171845247545969	0.0012073108882922133	0.001200138529669298	0.001270286010550381	0.0012611026915937385	0.047519158823912735	0.04643086864862876	-8.220883451297983e-06	-0.0001056614912605669	-8.170393468880793e-06	-0.00010501255270548016
5.615610957730194	0.0011054006287383438	0.0011009398684216263	0.0011510732860427377	0.0011454779239784942	0.0011778964544506836	0.0011715712963070014	0.001207007813439701	0.0011998379839465282	0.0012699180202887393	0.001260739529256248	0.047486794943319956	0.0463992760315881	-8.170121669238972e-06	-0.00010564179134445184	-8.119939113079844e-06	-0.00010499291771570718
5.649447838681973	0.0011051860868102256	0.0011007255043992852	0.0011508215026172386	0.001145227182091993	0.0011776208618510362	0.001171297396526544	0.0012067047686917997	0.0011995374687560985	0.00126955001588689	0.0012603763544682255	0.047454378471795525	0.04636763201656683	-8.119659231441145e-06	-0.00010562191172841517	-8.069782366733336e-06	-0.00010497310480261923
5.6834886038631165	0.0011049716510023483	0.0011005112449719713	0.0011505697912751044	0.001144976511581982	0.0011773453213526329	0.0011710235486709747	0.0012064017546841038	0.001199236984723616	0.0012691819984108313	0.0012600131682688372	0.04742190961004963	0.04633593679923479	-8.06949432562501e-06	-0.00010560185070856987	-8.019921427748072e-06	-0.00010495311227859405
5.717734481778674	0.001104757321467998	0.0011002970902959759	0.001150318152357431	0.0011447259127885909	0.0011770698334310002	0.001170749753211122	0.0012060987720588627	0.0011989365324812404	0.0012688139689382542	0.0012596499717086645	0.04738938856230707	0.04630419057869632	-8.019625148718984e-06	-0.00010558160654355886	-7.970354503158972e-06	-0.00010493293841859486
5.75218670833605	0.0011045430983601609	0.0011000830405273646	0.0011500665862080005	0.001144475386054642	0.0011767943985662593	0.0011704760106223651	0.0012057958214651081	0.0011986361126678018	0.0012684459285587156	0.001259286765849871	0.04735681553634607	0.04627239355752489	-7.970049906807358e-06	-0.00010556117745424975	-7.921079809132536e-06	-0.00010491258146036464
5.786846526889619	0.0011043289818315634	0.001099869095822022	0.001149815093173355	0.0011442249317257268	0.0011765190172432205	0.0011702023213847276	0.0012054929035587717	0.0011983357259289207	0.001268077878373807	0.0012589235517663682	0.04732419074353678	0.04624054594180203	-7.92076681514764e-06	-0.00010554056162420666	-7.872095570935628e-06	-0.00010489203960420412
5.821715188285586	0.0011041149720347181	0.0010996552563356968	0.001149563673602877	0.0011439745501502854	0.0011762436899514833	0.00116992868598298	0.0012051900190028064	0.0011980353729171276	0.001267709819497323	0.0012585603305439827	0.04729151439887751	0.04620864794115206	-7.871774098028306e-06	-0.00010551975719708118	-7.823400022827914e-06	-0.00010487131101108438
5.856793950907131	0.0011039010691219736	0.001099441522224052	0.0011493123278488748	0.0011437242416796915	0.0011759684171855438	0.0011696551049067416	0.001204887168467318	0.0011977350542919916	0.0012673417530554443	0.0012581971032806344	0.0472587867210337	0.04617669976878053	-7.823069988682069e-06	-0.00010549876227672339	-7.774991407995951e-06	-0.00010485039380256356
5.892084080719833	0.0011036872732455606	0.0010992278936427131	0.0011490610562666628	0.0011434740066683328	0.0011756931994448962	0.0011693815786505846	0.0012045843526296872	0.0011974347707202446	0.00126697368018691	0.001257833871086508	0.04722600793237536	0.04614470164151226	-7.774652729389958e-06	-0.00010547757492754273	-7.726867978553181e-06	-0.00010482928606037056
5.927586851317345	0.0011034735845576397	0.0010990143707473154	0.0011488098592146452	0.0011432238454736955	0.001175418037234136	0.0011691081077141378	0.0012042815721747013	0.0011971345228759078	0.0012666056020431977	0.001257470635084229	0.047193178259018385	0.04611265377982838	-7.726520571346013e-06	-0.00010545619317295363	-7.679027995529525e-06	-0.00010480798582612749
5.963303543967366	0.001103260003210353	0.0010988009536935562	0.0011485587370544026	0.0011429737584564494	0.0011751429310630714	0.0011688346926021923	0.0012039788277946831	0.0011968343114404222	0.0012662375197887074	0.001257107396409044	0.04716029793086173	0.04608055640790603	-7.678671774521972e-06	-0.00010543461499407103	-7.631469728677093e-06	-0.00010478649109932348
5.999235447657878	0.0011030465293558765	0.0010985876426372494	0.0011483076901507828	0.0011427237459805386	0.0011748678814468324	0.0011685613338248153	0.0012036761201896292	0.001196534137102783	0.001265869434600948	0.0012567441562090055	0.047127367181628126	0.04604840975365649	-7.631104607726258e-06	-0.00010541283833009896	-7.584191456532635e-06	-0.00010476479983773102
6.035383859143656	0.0011028331631464702	0.0010983744377343742	0.0011480567188719849	0.0011424738084132666	0.0011745928889059802	0.0011682880318974543	0.0012033734500673402	0.00119623400055967	0.0012655013476707217	0.0012563809156451516	0.04709438624890489	0.04601621404876471	-7.58381734855193e-06	-0.00010539086107744233	-7.537191466351623e-06	-0.00010474290995635127
6.071750082993084	0.0011026199047345336	0.0010981613391411345	0.0011478058235896548	0.0011422239461253915	0.0011743179539666219	0.001168014787341056	0.0012030708181435608	0.0011959339025155865	0.0012651332602023168	0.001256017675891699	0.04706135537418243	0.04598396952872814	-7.536808283276075e-06	-0.0001053686810888188	-7.490468054045796e-06	-0.00010472081932721977
6.108335431635222	0.0011024067542726582	0.0010979483470140085	0.001147555004678972	0.001141974159491211	0.0011740430771605224	0.0011677416006821719	0.0012027682251421169	0.001195633843682993	0.001264765173413697	0.0012556544381362247	0.04702827480289784	0.04595167643289835	-7.490075706821642e-06	-0.00010534629617237057	-7.444019524124185e-06	-0.0001046985257778521
6.145141225407182	0.0011021937119136884	0.001097735461509812	0.0011473042625187505	0.0011417244488886654	0.0011737682590252263	0.0011674684724530843	0.001202465671795062	0.0011953338247824544	0.0012643970885367034	0.0012552912035798671	0.04699514478447494	0.04591933500452051	-7.4436179226880506e-06	-0.00010532370409066516	-7.397844189616781e-06	-0.0001046760270904945
6.182168792601758	0.0011019807778107746	0.0010975226827857538	0.0011470535974915305	0.0011414748146994272	0.0011734935001041734	0.0011671954031919167	0.0012021631588428174	0.0011950338465427774	0.0012640290068172476	0.0012549279734375164	0.04696196557236549	0.045886945490774565	-7.397433242961604e-06	-0.00010530090256102853	-7.351940372105764e-06	-0.00010465332100259572
6.2194194695153895	0.0011017679521174337	0.0010973100109994945	0.0011468030099836756	0.0011412252573090001	0.0011732188009468192	0.001166922393442758	0.0012018606870343182	0.0011947339097011555	0.0012636609295155132	0.001254564748938013	0.046928737424093085	0.04585450814281605	-7.351519988220076e-06	-0.00010527788925390746	-7.306306401586721e-06	-0.00010463040520464206
6.256894600496366	0.00110155523498761	0.0010970974463092083	0.001146552500385474	0.001140975777106818	0.001172944162108759	0.0011666494437557818	0.0012015582571271643	0.0011944340150033177	0.001263292857906162	0.0012542015313243488	0.046895460601294986	0.04582202321581899	-7.305876487468527e-06	-0.00010525466179203691	-7.260940616479056e-06	-0.00010460727734029618
6.294595537993358	0.001101342626575736	0.0010968849888736475	0.0011463020690912398	0.0011407263744863472	0.0011726695841518526	0.001166376554687373	0.0012012558698877697	0.0011941341632036768	0.00126292479327854	0.0012538383218538706	0.04686213536976483	0.04578949096901613	-7.260501078095935e-06	-0.0001052312177498016	-7.215841363521908e-06	-0.000104583935004815
6.332523642604218	0.001101130127036796	0.0010966726388522035	0.0011460517164994148	0.0011404770498451885	0.0011723950676443527	0.0011661037268002532	0.001200953526091516	0.001193834355065482	0.0012625567369368882	0.0012534751217984873	0.046828761999496725	0.045756911665743485	-7.215392105889076e-06	-0.00010520755465301401	-7.171006997777618e-06	-0.00010456037574510524
6.370680283125076	0.0011009177365263894	0.0010964603964049723	0.0011458014430126729	0.0011402278035851803	0.001172120613161029	0.0011658309606636073	0.0012006512265229077	0.0011935345913609713	0.0012621886902005513	0.0012531119324448773	0.046795340764730166	0.0457242855734831	-7.17054792485558e-06	-0.00010518366997688822	-7.126435882522444e-06	-0.00010453659705794704
6.40906683659976	0.0011007054552008009	0.0010962482616928256	0.0011455512490380314	0.0011399786361125112	0.0011718462212833083	0.0011655582568532183	0.001200348971975733	0.0011932348728715314	0.001261820654404202	0.0012527487550947063	0.046761871943992485	0.04569161296390426	-7.125966897319341e-06	-0.00010515956114673375	-7.08212638930901e-06	-0.00010451259639090993
6.447684688369473	0.0011004932832170576	0.0010960362348774685	0.0011453011349869498	0.0011397295478378156	0.0011715718925993952	0.0011652856159515901	0.001200046763253215	0.0011929352003878476	0.0012614526308980458	0.0012523855910648307	0.04672835582014489	0.04565889411291105	-7.081647393773066e-06	-0.00010513522553592947	-7.0380768977668096e-06	-0.00010448837113907761
6.486535232122802	0.0011002812207330124	0.001095824316121524	0.0011450511012754535	0.001139480539176302	0.0011712976277044225	0.0011650130385480978	0.0011997446011681899	0.0011926355747100797	0.0012610846210480604	0.001252022441687533	0.04669479268042902	0.04562612930068359	-7.037587792775926e-06	-0.00010511066046442474	-6.994285795572722e-06	-0.00010446391864513127
6.525619869945995	0.0011000692679074037	0.0010956125055885924	0.0011448011483242372	0.001139231610547851	0.0011710234272005785	0.0011647405252391114	0.00119944248654326	0.0011923359966480131	0.0012607166262362083	0.00125165930831073	0.04666118281651053	0.04559331881172432	-6.993786481080191e-06	-0.0001050858632000995	-6.950751478570702e-06	-0.00010443923620001572
6.564940012373588	0.0010998574248999326	0.0010954008034433312	0.001144551276558784	0.0011389827623771384	0.0011707492916972527	0.0011644680766281416	0.0011991404202109685	0.0011920364670212325	0.0012603486478606717	0.001251296192298205	0.04662752652452662	0.045560462934902894	-6.950241853412656e-06	-0.0001050608309558776	-6.907472350513311e-06	-0.00010441432103985848
6.604497078439295	0.0010996456918713339	0.0010951892098515256	0.00114430148640948	0.0011387339950937468	0.0011704752218111762	0.0011641956933259804	0.0011988384030139673	0.001191736986659288	0.001259980687336079	0.0012509330950298313	0.0465938241051336	0.04552756196350237	-6.906952312542292e-06	-0.00010503556089005994	-6.864446823155387e-06	-0.0001043891703464972
6.644292495727218	0.0010994340689834531	0.0010949777249801658	0.0011440517783117342	0.0011384853091322867	0.0011702012181665665	0.0011639233759508435	0.0011985364358051906	0.001191437556401867	0.0012596127460937445	0.0012505700179018056	0.046560075863552104	0.045494616195264556	-6.863916269132797e-06	-0.00010501005010438158	-6.821673316104865e-06	-0.00010436378124561996
6.684327700423376	0.0010992225563993244	0.001094766348997527	0.001143802152706101	0.001138236704932518	0.0011699272813952776	0.0011636511251285207	0.0011982345194480348	0.0011911381770989711	0.001259244825581905	0.0012502069623268849	0.04652628210961685	0.04546162593243785	-6.821132141714842e-06	-0.00010498429564295697	-6.779150256781136e-06	-0.00010433815080576614
6.724604137367524	0.001099011154283249	0.001094555082073249	0.0011435526100384038	0.0011379881829394743	0.0011696534121369505	0.0011633789414925246	0.0011979326548165361	0.0011908388496110944	0.0012588769272659636	0.0012498439297346233	0.0464924431578242	0.04542859148182351	-6.778598356719026e-06	-0.00010495829449311267	-6.736876080468829e-06	-0.00010431227603865945
6.76512326010531	0.0010987998628008736	0.0010943439243784132	0.001143303150759857	0.0011377397436035841	0.0011693796110391601	0.0011631068256842377	0.0011976308427955494	0.0011905395748093978	0.0012585090526287316	0.0012494809215716112	0.04645855932738077	0.045395513154823375	-6.736313348316286e-06	-0.00010493204358216768	-6.694849230168623e-06	-0.00010428615389695972
6.805886530940724	0.0010985886821192781	0.0010941328760856344	0.001143053775327201	0.0011374913873808052	0.00116910587875758	0.001162834778353073	0.0011973290842809392	0.0011902403535759003	0.0012581412031706827	0.001249117939301726	0.046424630942252236	0.045362391267488276	-6.694275558436977e-06	-0.00010490553977782202	-6.6530681565799e-06	-0.00010425978127401314
6.846895420988873	0.001098377612407052	0.0010939219373691344	0.001142804484202823	0.001137243114732745	0.0011688322159561296	0.001162562800156624	0.001197027380179761	0.0011899411868036562	0.0012577733804101981	0.0012487549844063714	0.046390658331215126	0.04532922614056768	-6.652483436661583e-06	-0.0001048787798861861	-6.6115313179914564e-06	-0.00010423315500135422
6.888151410229076	0.0010981666538343927	0.0010937111084048448	0.0011425552778549042	0.0011369949261268088	0.0011685586233071477	0.0011622908917608362	0.0011967257314104624	0.0011896420753969568	0.0012574055858838367	0.0012483920583847474	0.04635664182790415	0.04529601809955603	-6.610935440251944e-06	-0.00010485176065208601	-6.570237180359567e-06	-0.00010420627185012132
6.92965598755826	0.0010979558065731772	0.0010935003893704763	0.001142306156757535	0.0011367468220363148	0.0011682851014915396	0.0011620190538401518	0.001196424138903061	0.0011893430202715052	0.0012570378211465743	0.001248029162754082	0.04632258177086567	0.04526276747474539	-6.569630034055848e-06	-0.00010482447875712064	-6.52918421718135e-06	-0.000104179128528753
6.971410650844719	0.0010977450707970687	0.0010932897804456286	0.0011420571213908728	0.0011364988029406485	0.0011680116511989596	0.0011617472870776916	0.0011961226035993593	0.001189044022354629	0.0012566700877720885	0.0012476662990499139	0.04628847850360783	0.04522947460127488	-6.528565690389065e-06	-0.00010479693081746899	-6.488370909371599e-06	-0.00010415172168029563
7.01341690698215	0.0010975344466815987	0.0010930792818118716	0.0011418081722412705	0.0011362508693253948	0.0011677382731279692	0.0011614755921654136	0.0011958211264531332	0.0011887450825854675	0.0012563023873530153	0.0012473034688263436	0.04625433237465155	0.04519613981917984	-6.4877408891082095e-06	-0.00010476911338500039	-6.447795745330442e-06	-0.00010412404788390228
7.055676271944047	0.0010973239344042648	0.0010928688936528467	0.001141559309801424	0.001136003021682483	0.0011674649679862153	0.0011612039698042891	0.001195519708430343	0.0011884462019151796	0.0012559347215012236	0.001246940673656307	0.04622014373758588	0.045162763473445014	-6.447154117492776e-06	-0.00010474102294491527	-6.407457220879154e-06	-0.00010409610365297306
7.098190270838397	0.0010971135341446246	0.0010926586161543576	0.0011413105345705133	0.001135755260510329	0.0011671917364905993	0.0011609324207044692	0.001195218350509332	0.0011881473813071426	0.0012555670918480896	0.00124657791513184	0.04618591295111762	0.04512934591405532	-6.406803870201774e-06	-0.00010471265591466272	-6.367353839145662e-06	-0.00010406788543312895
7.1409604379627405	0.001096903246084399	0.0010924484495044777	0.0011410618470543577	0.001135507586313988	0.001166918579367462	0.0011606609455854717	0.0011949170536810472	0.0011878486217371676	0.001255199500044781	0.0012462151948643642	0.046151640379127536	0.04509588749604841	-6.36668864922342e-06	-0.00010468400864299676	-6.327484110562817e-06	-0.00010403938960182324
7.183988316859528	0.0010966930704075658	0.0010922383938936433	0.0011408132477655594	0.0011352599996052991	0.001166645497352757	0.0011603895451763498	0.0011946158189492426	0.0011875499241937035	0.001254831947762535	0.0012458525144849574	0.0461173263907219	0.045062388579567604	-6.326806963830034e-06	-0.00010465507740856084	-6.287846552790327e-06	-0.00010401061246673171
7.227275460371831	0.0010964830073004707	0.0010920284495147667	0.001140564737223664	0.001135012500903048	0.001166372491192243	0.001160118220215888	0.0011943146473307065	0.001187251289678062	0.0012544644366929544	0.0012454898756446467	0.046082971360290256	0.04502884952991506	-6.287157330527732e-06	-0.00010462585841891636	-6.2484396906904716e-06	-0.00010398155026508649
7.270823430699384	0.0010962730569519237	0.0010918186165633315	0.001140316315955311	0.0011347650907331103	0.0011660995616416625	0.0011598469714527739	0.001194013539855473	0.0011869527192046238	0.0012540969685482914	0.0012451272800146865	0.046048575667557906	0.04499527071760646	-6.247738273025202e-06	-0.00010459634780951577	-6.209262056305551e-06	-0.00010395219916256582
7.31463379945495	0.001096063219553314	0.001091608895237509	0.0011400679844943968	0.0011345177696286226	0.0011658267094669392	0.0011595757996457987	0.0011937124975670518	0.0011866542138010713	0.0012537295450617515	0.0012447647292868596	0.04601413969764277	0.04496165251842461	-6.208548322136562e-06	-0.0001045665416417596	-6.170312188710433e-06	-0.00010392255525085159
7.358708147721062	0.001095853495298714	0.0010913992857382651	0.001139819743382236	0.0011342705381301372	0.0011655539354443669	0.0011593047055640441	0.001193411521522654	0.0011863557745086081	0.0012533621679877913	0.0012444022251737697	0.04597966384111269	0.04492799531347504	-6.169586015755332e-06	-0.00010453643590216388	-6.131588634045518e-06	-0.00010389261454749055
7.403048066107065	0.0010956438843849978	0.0010911897882694768	0.0011395715931677292	0.0011340233967857916	0.0011652812403608122	0.0011590336899870816	0.001193110612793427	0.0011860574023821934	0.0012529948391024285	0.0012440397694091468	0.04594514849404099	0.04489429948924249	-6.130849898835361e-06	-0.00010450602650130536	-6.093089945469893e-06	-0.00010386237299464529
7.447655154806527	0.0010954343870119472	0.0010909804030380416	0.0011393235344075256	0.0011337763461514716	0.0011650086250139069	0.0011587627537051665	0.0011928097724646833	0.0011857590984907683	0.001252627560203546	0.0012436773637481465	0.04591059405806478	0.04486056543764528	-6.092338523300614e-06	-0.0001044753092721562	-6.054814683071133e-06	-0.00010383182645712363
7.49253102365499	0.0010952250033823775	0.001090771130254002	0.0011390755676662014	0.0011335293867909878	0.0011647360902122615	0.0011584918975194474	0.0011925090016361483	0.0011854608639175002	0.0012522603331112142	0.0012433150099676687	0.04587600094044408	0.044826793556094466	-6.054050447982726e-06	-0.00010444427996844641	-6.016761413794175e-06	-0.00010380097072115735
7.537677292188054	0.0010950157337022517	0.001090561970130663	0.0011388276935164303	0.001133282519276247	0.0011644636367756642	0.0011582211222421674	0.0011922083014221964	0.0011851626997600197	0.001251893159668006	0.0012429527098666668	0.04584136955411855	0.04479298424754966	-6.0159842386487555e-06	-0.00010441293426438625	-5.978928711496828e-06	-0.00010376980149370829
7.583095589699846	0.0010948065781808054	0.0010903529228847152	0.0011385799125391632	0.0011330357441874297	0.0011641912655352981	0.001157950428696876	0.0011919076729521021	0.0011848646071306668	0.001251526041739325	0.0012425904652664714	0.045806700317768394	0.04475913792057906	-5.978138467838123e-06	-0.0001043812677517797	-5.941315156769364e-06	-0.00010373831440022019
7.628787555301809	0.0010945975370306698	0.001090143988736361	0.0011383322253238077	0.0011327890621131717	0.0011639189773339528	0.0011576798177186426	0.0011916071173702905	0.0011845665871567373	0.0012511589812137327	0.0012422282780111123	0.045771993655875476	0.04472525498941478	-5.940511714930263e-06	-0.00010434927594013543	-5.903919336996966e-06	-0.00010370650498392475
7.674754837981857	0.0010943886104679997	0.0010899351679094435	0.0011380846324684148	0.0011325424736507476	0.0011636467730262428	0.0011574092901542716	0.0011913066358365911	0.001184268640980739	0.0012507919800032836	0.0012418661499676513	0.045737249998781225	0.04469133587401638	-5.903102565993704e-06	-0.00010431695425391907	-5.866739846226154e-06	-0.0001036743687039543
7.720999096663877	0.0010941797987126067	0.0010897264606315783	0.001137837134579866	0.0011322959794062596	0.0011633746534788327	0.0011571388468625272	0.001191006229526501	0.001183970769760649	0.0012504250400438685	0.0012415040830265152	0.045702469782751214	0.04465738100012864	-5.865909613817291e-06	-0.00010428429803208128	-5.8297752851734636e-06	-0.00010364190093412051
7.767522000267617	0.0010939711019880873	0.0010895178671342853	0.0011375897322740633	0.001132049579994827	0.0011631026195706583	0.001156868488714353	0.0011907058996314438	0.0011836729746701705	0.0012500581632955534	0.0012411420791018362	0.04566765345003484	0.04462339079934102	-5.828931457776618e-06	-0.00010425130252553205	-5.793024261131763e-06	-0.00010360909696113807
7.814325227768903	0.0010937625205219655	0.00108930938765313	0.0011373424261761288	0.0011318032760407823	0.001162830672193165	0.001156598216593107	0.001190405647359044	0.001183375256899006	0.0012496913517429382	0.0012407801401317987	0.045632801448928874	0.04458936570915255	-5.7921667038444286e-06	-0.00010421796289650231	-5.756485387926891e-06	-0.00010357595198301484
7.861410468260233	0.0010935540545458252	0.0010891010224278596	0.001137095216920598	0.0011315570681778688	0.0011625588122505318	0.0011563280313947892	0.0011901054739333944	0.001183077617653121	0.0012493246073955037	0.0012404182680789883	0.04559791423384141	0.04455530617303027	-5.755613964587153e-06	-0.00010418427421746146	-5.720157285935001e-06	-0.00010354246110871879
7.908779421011744	0.0010933457042954563	0.0010888927717025473	0.0011368481051516242	0.0011313109570494403	0.0011622870406599159	0.0011560579340282792	0.0011898053805953351	0.0011827800581550203	0.0012489579322879781	0.001240056464930747	0.04556299226535576	0.04452121264047395	-5.719271858970615e-06	-0.00010415023146756464	-5.6840385819420525e-06	-0.00010350861935518041
7.956433795532517	0.0010931374700109992	0.001088684635725738	0.0011366010915231858	0.0011310649433086705	0.0011620153583516949	0.0011557879254155787	0.0011895053686027369	0.0011824825796440297	0.001248591328480702	0.0012396947326995358	0.04552803601029433	0.044487085567078664	-5.6831390124658515e-06	-0.00010411582953370746	-5.6481279091767644e-06	-0.0001034744216467931
8.004375311632296	0.0010929293519370885	0.0010884766147505954	0.0011363541766992915	0.0011308190276187557	0.0011617437662697063	0.0011555180064920514	0.0011892054392307818	0.0011821851833765731	0.0012482247980599972	0.0012393330734232985	0.045493045941785167	0.04445292541459911	-5.6472140568773754e-06	-0.00010408106320589083	-5.612423907135414e-06	-0.0001034398628117772
8.052605699483543	0.001092721350323015	0.0010882687090350636	0.001136107361354204	0.0011305732106531407	0.0011614722653715132	0.0011552481782066853	0.0011889055937722665	0.0011818878706264736	0.0012478583431385563	0.001238971489165845	0.045458022539327826	0.04441873265101331	-5.61149563030848e-06	-0.00010404592717738748	-5.57692522163214e-06	-0.00010340493758254077
8.101126699683881	0.0010925134654228693	0.0010880609188420095	0.0011358606461726471	0.0011303274930957218	0.0011612008566286437	0.0011549784415223305	0.0011886058335378853	0.0011815906426852337	0.0012474919658558127	0.0012386099820172148	0.04542296628885998	0.04438450775058976	-5.575982377261854e-06	-0.00010401041604418682	-5.541630504809353e-06	-0.00010336964059459719
8.149940063318896	0.0010923056974957047	0.0010878532444393901	0.0011356140318500318	0.0011300818756410755	0.0011609295410268585	0.0011547087974159665	0.0011883061598565382	0.0011812935008623402	0.0012471256683783377	0.0012382485540940716	0.04538787768282606	0.04435025119395234	-5.540672948414066e-06	-0.00010397452430102594	-5.506538414957324e-06	-0.00010333396638284587
8.199047552025359	0.0010920980468056957	0.001087645686100411	0.0011353675190926814	0.0011298363589946812	0.0011606583195664126	0.0011544392468789608	0.001188006574075633	0.0011809964464855644	0.0012467594529002337	0.0012378872075400871	0.045352757220243865	0.04431596346814704	-5.505566000605158e-06	-0.00010393824634011284	-5.471647616515918e-06	-0.00010329790938043426
8.248450938054788	0.0010918905136223073	0.0010874382441036948	0.0011351211086180633	0.0011295909438731528	0.0011603871932623277	0.00115416979091734	0.0011877070775614016	0.001180699480901274	0.0012463933216435392	0.0012375259445263432	0.04531760540677582	0.044281645066710576	-5.470660196810889e-06	-0.00010390157644973863	-5.436956780000002e-06	-0.00010326146391703706
8.298152004337403	0.0010916830982204595	0.0010872309187334487	0.0011348748011550222	0.0011293456310044715	0.0011601161631446624	0.001153900430552059	0.001187407671699212	0.0011804026054747438	0.0012460272768586348	0.0012371647672517307	0.045282422754797116	0.044247296489737166	-5.4359542061305915e-06	-0.00010386450881297304	-5.402464582015057e-06	-0.0001032246242176349
8.348152544546481	0.0010914758008807005	0.0010870237102796382	0.001134628597444018	0.0011291004211282233	0.0011598452302587913	0.001153631166819279	0.001187108357893892	0.001180105821590476	0.0012456613208246582	0.00123680367794336	0.04524720978346766	0.04421291824394944	-5.401446703691762e-06	-0.00010382703750533295	-5.368169705182585e-06	-0.0001031873844007658
8.398454363163072	0.0010912686218893777	0.001086816619038159	0.001134382498237367	0.0011288553149958382	0.0011595743956656862	0.0011533620007706444	0.0011868091375700517	0.0011798091306525192	0.001245295455849922	0.00123644267885697	0.045211967018802486	0.04417851084276664	-5.367136370587611e-06	-0.00010378915649228437	-5.334070838044699e-06	-0.00010314973847519449
8.449059275541144	0.0010910615615388256	0.0010866096453110256	0.0011341365042994952	0.0011286103133708457	0.0011593036604422107	0.0011530929334735778	0.0011865100121724252	0.0011795125340848065	0.0012449296842723492	0.0012360817722773612	0.04517669499374511	0.04414407480637569	-5.333021893837164e-06	-0.00010375085962777142	-5.300166675022491e-06	-0.0001031116803388854
8.49996910797308	0.001090854620127541	0.001086402789406547	0.0011338906164071855	0.0011283654170291175	0.0011590330256814059	0.0011528239660115642	0.0011862109831661989	0.0011792160333314837	0.0012445640084598993	0.0012357209605188132	0.04514139424823874	0.044109610661803425	-5.2991019663817945e-06	-0.0001037121406532171	-5.266455916464602e-06	-0.00010307320377825335
8.551185697755594	0.0010906477979603713	0.0010861960516395182	0.0011336448353498343	0.0011281206267591264	0.0011587624924927927	0.0011525550994844489	0.0011859120520373602	0.0011789196298572504	0.0012441984308110127	0.0012353602459255245	0.045106065329303044	0.04407511894298761	-5.265375286981136e-06	-0.0001036729931939151	-5.232937268461607e-06	-0.00010303430246388912
8.602710893256043	0.0010904410953487082	0.0010859894323314123	0.001133399161929717	0.0011278759433622102	0.0011584920620026755	0.0011522863350087434	0.001185613220293047	0.00117862332514771	0.001243832953755061	0.0012349996308720545	0.04507070879110546	0.044040600190849884	-5.231840560178391e-06	-0.00010363341075822485	-5.199609442887651e-06	-0.00010299496995047619
8.654546553979111	0.0010902345126106768	0.0010857829318105716	0.0011331535969622483	0.0011276313676528303	0.0011582217353544482	0.0011520176737179243	0.0011853144894618983	0.0011783271207097164	0.001243467579752795	0.0012346391177637675	0.04503532519503904	0.044006054953371405	-5.198496496246555e-06	-0.00010359338673446294	-5.166471157305036e-06	-0.00010295519967323807
8.706694550633951	0.0010900280500713425	0.0010855765504124168	0.0011329081412762624	0.001127386900458853	0.001157951513708915	0.0011517491167627582	0.0011850158610944256	0.00117803101807174	0.0012431023112968178	0.0012342787090372982	0.04499991510979795	0.043971483785664435	-5.16534181116933e-06	-0.00010355291439009817	-5.133521134936467e-06	-0.00010291498494713336
8.759156765201672	0.001089821708062902	0.0010853702884796369	0.0011326627957142768	0.0011271425426218112	0.0011576813982445999	0.0011514806653116043	0.0011847173367633657	0.00117773501878422	0.0012427371509120403	0.0012339184071610005	0.04496447911145467	0.043936887250050134	-5.13237522655266e-06	-0.00010351198686864294	-5.100758104635561e-06	-0.00010287431896430221
8.811935091003267	0.0010896154869249042	0.0010851641463624124	0.001132417561132787	0.0011268982949971989	0.0011574113901580841	0.0011512123205507522	0.0011844189180640692	0.0011774391244199478	0.0012423721011561727	0.001233558214635433	0.044929017783538125	0.04390226591613414	-5.099595469591767e-06	-0.00010347059718768259	-5.06818080078103e-06	-0.00010283319479145736
8.865031432767935	0.0010894093870044475	0.0010849581244186139	0.001132172438402541	0.0011266541584547438	0.0011571414906643258	0.001150944083684739	0.0011841206066148676	0.0011771433365744307	0.0012420071646201943	0.0012331981339938221	0.0448935317171133	0.043867620360883354	-5.067001272994823e-06	-0.00010342873823634968	-5.035787963254129e-06	-0.00010279160536771914
8.918447706701835	0.0010892034086564114	0.0010847522230140328	0.0011319274284088444	0.0011264101338787137	0.0011568717009970107	0.0011506759559366977	0.0011838224040574725	0.0011768476568662894	0.0012416423439288627	0.0012328381678025633	0.04485802151085914	0.04383295116870458	-5.034591374982952e-06	-0.00010338640277388067	-5.003578337402226e-06	-0.00010274954350300569
8.972185840557227	0.0010889975522436594	0.0010845464425225878	0.0011316825320518433	0.0011261662221681951	0.001156602022408879	0.0011504079385486832	0.0011835243120573537	0.00117655208693763	0.0012412776417411943	0.0012324783186616966	0.04482248777115095	0.04379825893152306	-5.002364519241659e-06	-0.00010334358342733996	-4.971550674007577e-06	-0.00010270700187572923
9.02624777370205	0.0010887918181372788	0.0010843407833265638	0.001131437750246838	0.0011259224242374116	0.0011563324561720883	0.0011501400327820325	0.0011832263323041513	0.0011762566284544546	0.0012409130607509886	0.0012321185892054227	0.04478693111214198	0.04376354424886106	-4.970319454788985e-06	-0.00010330027268778963	-4.939703729176306e-06	-0.00010266397302965968
9.080635457189915	0.0010885862067167994	0.0010841352458168334	0.0011311930839245853	0.0011256787410160187	0.0011560630035785601	0.0011498722399177067	0.001182928466512074	0.0011759612831070544	0.0012405486036873323	0.0012317589821026005	0.0447513521558455	0.043728807727921405	-4.938454936006739e-06	-0.00010325646290967883	-4.908036264343607e-06	-0.00010262044937242587
9.135350853830497	0.001088380718370436	0.0010839298303930976	0.0011309485340316166	0.0011254351734494262	0.0011557936659403465	0.0011496045612566599	0.0011826307164203166	0.001175666052610426	0.001240184273315132	0.001231399500057272	0.04471575153221809	0.04369404998366669	-4.906769722548554e-06	-0.00010321214630720776	-4.876547046160987e-06	-0.00010257642317199056
9.190395938260405	0.0010881753534953225	0.001083724537464124	0.0011307041015305554	0.0011251917224991122	0.0011555244445899952	0.0011493369981201988	0.0011823330837934776	0.0011753709387046821	0.001239820072435642	0.0012310401458091836	0.044680129879243954	0.043659271638902	-4.875262579320805e-06	-0.00010316731495238485	-4.845234846520552e-06	-0.0001025318865553182
9.245772697014415	0.001087970112497758	0.0010835193674479937	0.0011304597874004449	0.0011249483891429502	0.0011552553408809263	0.0011490695518503588	0.0011820355704219893	0.0011750759431554806	0.0012394560038870076	0.0012306809221343214	0.0446444878430217	0.04362447332436008	-4.843932276413221e-06	-0.00010312196077297275	-4.814098442483886e-06	-0.00010248683150607119
9.301483128597186	0.0010877649957934537	0.001083314320772345	0.0011302155926370757	0.0011247051743755365	0.0011549863561878084	0.0011488022238102756	0.0011817381781225463	0.0011747810677544463	0.0012390920705448094	0.0012303218318454488	0.044608826077849155	0.043589655678782736	-4.812777589074599e-06	-0.00010307607554926879	-4.78313661622827e-06	-0.0001024412498611682
9.357529243555355	0.0010875600038077898	0.001083109397874638	0.0011299715182533287	0.0011244620792085316	0.0011547174919069516	0.0011485350153845793	0.001181440908738554	0.0011744863143196194	0.001238728275322629	0.001229962877792665	0.04457314524631167	0.04355481934901002	-4.781797297558413e-06	-0.00010302965091057992	-4.752348154897501e-06	-0.00010239513330723149
9.413913064550128	0.0010873551369760769	0.0010829045992024116	0.0011297275652795203	0.001124219104671004	0.001154448749456703	0.0011482679279797852	0.0011811437641405774	0.0011741916846958963	0.0012383646211726158	0.0012296040628639615	0.044537446019369945	0.04351996499006296	-4.7509901872442445e-06	-0.00010298267833488972	-4.721731850761482e-06	-0.00010234847338105868
9.47063662643026	0.0010871503957438123	0.0010826999252135433	0.0011294837347637446	0.0011239762518097719	0.00115418013027784	0.0011480009630246836	0.0011808467462267906	0.001173897180755478	0.0012380011110860551	0.0012292453899857855	0.04450172907644984	0.04348509326523339	-4.720355048478189e-06	-0.00010293514914508362	-4.691286501011527e-06	-0.00010230126146476559
9.527701976305488	0.00108694578056696	0.0010824953763765295	0.0011292400277722397	0.001123733521689768	0.0011539116358339871	0.001147734121970758	0.0011805498569234505	0.0011736028043983387	0.0012376377480939637	0.0012288868621236264	0.04446599510553229	0.04345020484617188	-4.68989067648265e-06	-0.0001028870545044247	-4.661010907678828e-06	-0.00010225348878187268
9.585111173620431	0.0010867412919122227	0.0010822909531707596	0.001128996445389749	0.0011234909153944007	0.0011536432676120315	0.0011474674062925943	0.0011802530981853672	0.0011733085575526925	0.0012372745352676826	0.0012285284822826001	0.04443024480324522	0.04341530041297636	-4.659595871415317e-06	-0.00010283838541641499	-4.630903877729867e-06	-0.00010220514639744382
9.642866290228868	0.0010865369302573214	0.0010820866560867953	0.0011287529887198883	0.0011232484340259192	0.0011533750271225409	0.001147200817488298	0.0011799564719963828	0.0011730144421754655	0.0012369114757194786	0.0012281702535080433	0.044394478874956865	0.04338038065428236	-4.629469438275496e-06	-0.0001027891327213537	-4.6009642229224296e-06	-0.00010215622521386747
9.700969410468568	0.0010863326960912842	0.0010818824856266612	0.0011285096588855253	0.0011230060787057916	0.001153106915900198	0.0011469343570799267	0.00117965998036986	0.0011727204602527844	0.001236548572603161	0.0012278121788861214	0.04435869803486783	0.04334544626735625	-4.599510186826042e-06	-0.00010273928709228497	-4.5711907597587725e-06	-0.00010210671596758147
9.75942263123647	0.0010861285899147392	0.0010816784423041388	0.0011282664570291638	0.0011227638505750892	0.0011528389355042383	0.0011466680266139226	0.0011793636253491808	0.0011724266138004682	0.0012361858291147065	0.0012274542615444452	0.044322903006106085	0.04331049795818556	-4.5697169315604e-06	-0.00010268883903274961	-4.5415823094509256e-06	-0.00010205660922632531
9.818228062064373	0.001085924612240215	0.0010814745266450679	0.0011280233843133365	0.0011225217507948764	0.001152571087518897	0.0011464018276615606	0.0011790674090082557	0.0011721329048645325	0.0012358232484928958	0.0012270965046526994	0.04428709452082474	0.04327553644157504	-4.540088491636687e-06	-0.00010263777887337122	-4.5121376978461e-06	-0.00010200589538625349
9.877387825195074	0.001085720763592445	0.0010812707391876508	0.0011277804419210027	0.0011222797805466084	0.0011523033735538642	0.001146135761819396	0.0011787713334520337	0.0011718393355216973	0.0012354608340199567	0.0012267389114232758	0.044251273320295804	0.04324056244123925	-4.510623690879428e-06	-0.00010258609676994102	-4.482855755433626e-06	-0.00010195456466943753
9.936904055658934	0.0010855170445086767	0.001081067080482765	0.0011275376310559515	0.001122037941032533	0.0011520357952447416	0.001145869830709724	0.001178475400817026	0.0011715459078799038	0.0012350985890222177	0.001226381485111921	0.04421544015501117	0.043205576689899286	-4.481321357682408e-06	-0.00010253378269947655	-4.453735317239138e-06	-0.00010190260712028554
9.996778901350961	0.001085313455538992	0.0010808635510942829	0.001127294952943219	0.0011217962334761065	0.0011517683542535194	0.0011456040359810486	0.0011781796132718416	0.0011712526240788472	0.001234736516870779	0.0012260242290183948	0.044179595784780784	0.04317057992938046	-4.45218032496357e-06	-0.000102480826456669	-4.424775222810692e-06	-0.00010185001260229476
10.05701452310831	0.0010851099972466285	0.0010806601515993947	0.0011270524088295062	0.00112155465912241	0.0011515010522690503	0.001145338379308557	0.0011778839730177243	0.0011709594862905077	0.0012343746209821842	0.0012256671464871364	0.04414374097883262	0.043135572910709186	-4.423199430109506e-06	-0.0001024272176511909	-4.395974316106013e-06	-0.00010179677079452665
10.117613094788254	0.0010849066702083151	0.0010804568825889447	0.001126809999983613	0.0011213132192385818	0.001151233891007541	0.0011450728623946076	0.0011775884822891095	0.0011706664967197035	0.0012340129048191157	0.0012253102409079484	0.04410787651591465	0.04310055639421297	-4.3943775149164754e-06	-0.00010237294570364375	-4.367331445499431e-06	-0.0001017428711885815
10.178576803346665	0.0010847034750146067	0.0010802537446677669	0.001126567727696872	0.0011210719151142504	0.0011509668722130475	0.0011448074869692202	0.0011772931433541812	0.0011703736576046428	0.0012336513718910903	0.0012249535157166837	0.044072003184397364	0.04306553114962108	-4.365713425623363e-06	-0.00010231799984455892	-4.338845463769739e-06	-0.0001016883030868776
10.239907848916916	0.001084500412270222	0.0010800507384550254	0.001126325593283586	0.0011208307480619717	0.0011506999976579708	0.0011445422547905729	0.0011769979585154369	0.0011700809712174832	0.0012332900257551634	0.0012245969743959423	0.044036121782380123	0.04303049795616608	-4.337206012745148e-06	-0.00010226236910826358	-4.310515227938863e-06	-0.00010163305559662827
10.301608444889292	0.001084297482594408	0.0010798478645845772	0.001126083598081497	0.0011205897194176931	0.0011504332691435863	0.001144277167645524	0.0011767029301102791	0.0011697884398649183	0.0012329288700166662	0.001224240620475795	0.04400023311779264	0.04299545760268638	-4.308854131036474e-06	-0.0001022060423293003	-4.282339599268395e-06	-0.00010157711762701083
10.363680817990868	0.0010840946866212877	0.001079645123705324	0.0011258417434522351	0.0011203488305412052	0.0011501666885005558	0.0011440122273501231	0.0011764080605115956	0.001169496065888755	0.00123256790832993	0.0012238844575345022	0.043964338008504265	0.04296041088773121	-4.280656639541955e-06	-0.00010214900814214944	-4.254317443271732e-06	-0.00010152047788777874
10.426127208365882	0.0010838920250002275	0.0010794425164815781	0.0011256000307817912	0.0011201080828166093	0.0011499002575894597	0.001143747435750141	0.0011761133521283615	0.0011692038516665064	0.0012322071443990328	0.0012235284891992482	0.04392843728243141	0.042925358619664976	-4.25261240144352e-06	-0.00010209125497434579	-4.226447629570099e-06	-0.00010146312488307219
10.488949869656532	0.001083689498396214	0.0010792400435934418	0.0011253584614809987	0.0011198674776528009	0.0011496339783013448	0.0011434827947216122	0.0011758188074062524	0.0011689117996120037	0.001231846581978564	0.001223172719146897	0.04389253177764631	0.04289030161677506	-4.224720284025721e-06	-0.00010203277104373076	-4.198729031890808e-06	-0.00010140504690905883
10.552151069084381	0.0010834871074902304	0.001079037705737184	0.0011251170369860194	0.0011196270164839503	0.0011493678525582706	0.0011432183061713783	0.0011755244288282633	0.0011686199121760067	0.001231486224874392	0.0012228171511047482	0.04385662234248748	0.042855240707378915	-4.196979158653177e-06	-0.00010197354435531603	-4.171160527990936e-06	-0.00010134623204982596
10.615733087532126	0.0010832848529796462	0.0010788355036256316	0.001124875758758839	0.001119386700770001	0.0011491018823138735	0.0011429539720376506	0.0011752302189153403	0.0011683281918468326	0.001231126076944449	0.0012224617888513152	0.04382070983567246	0.04282017672993343	-4.169387900720273e-06	-0.00010191356269756424	-4.143740999653853e-06	-0.00010128666817429965
10.679698219625935	0.0010830827355786097	0.0010786334379885635	0.0011246346282877716	0.0011191465319971687	0.0011488360695539324	0.0011426897942905703	0.0011749361802270205	0.0011680366411509898	0.0012307661420995265	0.001222106636217106	0.04378479512640984	0.04278511053314711	-4.141945389574825e-06	-0.00010185281363764287	-4.116469332579933e-06	-0.00010122634293147081
10.744048773818252	0.001082880756018458	0.0010784315095731189	0.0011243936470879802	0.0011189065116784613	0.001148570416296958	0.001142425774932796	0.0011746423153620917	0.0011677452626538305	0.0012304064243040904	0.0012217516970854313	0.04374887909451426	0.04275004297608933	-4.114650508443493e-06	-0.00010179128451751063	-4.089344416339721e-06	-0.00010116524374659264
10.808787072471103	0.0010826789150481218	0.0010782297191442069	0.0011241528167019953	0.001118666641354197	0.001148304924594779	0.0011421619160000838	0.0011743486269592527	0.0011674540589602064	0.0012300469275771002	0.00122139697539321	0.04371296263052325	0.04271497492830594	-4.0875021444335136e-06	-0.00010172896245058682	-4.062365144365254e-06	-0.00010110335781762791
10.87391545193992	0.0010824772134345525	0.001078028067484932	0.0011239121387002545	0.0011184269225925404	0.0011480395965331478	0.001141898219561893	0.001174055117697793	0.001167163032715144	0.0012296876559928524	0.001221042475131804	0.04367704663581314	0.042679907269933454	-4.060499188454636e-06	-0.00010166583431756027	-4.035530413856389e-06	-0.00010104067211111345
10.93943626265785	0.0010822756519631427	0.0010778265553970168	0.0011236716146816406	0.0011181873569900403	0.0011477744342323491	0.0011416346877219884	0.001173761790298277	0.001166872186604521	0.0012293286136818235	0.00122068820034785	0.04364113202271982	0.0426448408918146	-4.033640535205246e-06	-0.0001016018867626145	-4.008839125784272e-06	-0.00010097717335857959
11.00535186922059	0.0010820742314381672	0.001077625183701244	0.0011234312462740387	0.001117947946172184	0.001147509439847826	0.0011413713226190636	0.0011734686475232468	0.0011665815233557633	0.0012289698048315418	0.0012203341551441185	0.04360521971465756	0.042609776695617	-4.006925083019711e-06	-0.00010153710618748812	-3.982290184756029e-06	-0.00010091284805066603
11.071664650471687	0.0010818729526832298	0.0010774239532379034	0.0011231910351349032	0.001117708691793963	0.0011472446155708187	0.0011411081264273747	0.0011731756921779355	0.0011662910457385543	0.0012286112336874677	0.0012199803436803843	0.04356931064624095	0.042574715593950534	-3.9803517339082745e-06	-0.00010147147874894902	-3.955882499013033e-06	-0.00010084768243429076
11.138376999588447	0.0010816718165417155	0.0010772228648672456	0.0011229509829518275	0.0011174695955404404	0.0011469799636290043	0.0011408451013573792	0.0011728829271109907	0.001166000756565549	0.001228252904553886	0.0012196267701743068	0.04353340576341044	0.04253965851049039	-3.953919393477265e-06	-0.0001014049903535208	-3.92961498037539e-06	-0.00010078166250765408
11.205491324168262	0.0010814708238772552	0.0010770219194699482	0.0011227110914431345	0.0011172306591273394	0.0011467154862871618	0.001140582249656394	0.0011725903552152125	0.00116571065869311	0.0012278948217948186	0.0012192734389023306	0.043497506023553616	0.04250460638009702	-3.927626970859702e-06	-0.00010133762665318069	-3.903486544179491e-06	-0.00010071477401601969
11.273010046315514	0.0010812699755741969	0.001076821117947588	0.0011224713623584686	0.0011169918843016342	0.0011464511858478364	0.0011403195736092578	0.0011722979794283035	0.0011654207550220465	0.0012275369898349473	0.0012189203542005967	0.043461612395635105	0.04246956014894029	-3.901473378711828e-06	-0.00010126937304177908	-3.8774961092641336e-06	-0.00010064700244807878
11.340935602728974	0.0010810692725380865	0.0010766204612231212	0.0011222317974794022	0.0011167532728421526	0.0011461870646520215	0.0011400570755390068	0.001172005802733629	0.0011651310484983722	0.0012271794131605512	0.0012185675204658694	0.04342572586032281	0.04243452077462626	-3.8754575330864766e-06	-0.00010120021464851692	-3.851642597840418e-06	-0.0001005783330293164
11.409270444789758	0.0010808687156961655	0.0010764199502413846	0.0011219923986200608	0.0011165148265602017	0.0011459231250798582	0.0011397947578075732	0.0011717138281610018	0.0011648415421140806	0.0012268220963204744	0.0012182149421564874	0.043389847410118317	0.04239948922632066	-3.849578353413985e-06	-0.00010113013633422652	-3.825924935483074e-06	-0.0001005087507183755
11.478017038649782	0.0010806683059978652	0.0010762195859695886	0.0011217531676277453	0.0011162765473001855	0.0011456593695513355	0.0011395326228164785	0.0011714220587874637	0.0011645522389079222	0.0012264650439270865	0.0012178626237933168	0.04335397804948759	0.04236446648488058	-3.823834762479647e-06	-0.00010105912268715267	-3.800342051107908e-06	-0.00010043824020328218
11.547177865320764	0.0010804680444153215	0.001076019369397834	0.0011215141063835767	0.0011160384369402485	0.001145395800527013	0.0011392706730075524	0.0011711304977380943	0.0011642631419662042	0.0012261082606572769	0.0012175105699607296	0.04331811879499498	0.04232945354298261	-3.7982256863265673e-06	-0.00010098715801723501	-3.77489287686425e-06	-0.00010036678589514514
11.616755420763786	0.0010802679319438942	0.0010758193015396333	0.0011212752168031485	0.001115800497392927	0.0011451324205087499	0.0011390089108636594	0.0011708391481868275	0.0011639742544236023	0.0012257517512534596	0.0012171587853075981	0.04328227067543785	0.042294451405254785	-3.772750054210558e-06	-0.00010091422635122305	-3.7495763480985267e-06	-0.000100294371923354
11.686752215979308	0.0010800679696027023	0.0010756193834324447	0.0011210365008371942	0.001115562730605812	0.0011448692320404537	0.0011387473389094412	0.001170548013357285	0.0011636855794639864	0.0012253955205245976	0.0012168072745483035	0.043246434731981226	0.04225946108841033	-3.7474067985585058e-06	-0.00010084031142765237	-3.7243914033039532e-06	-0.00010022098213124941
11.75717077709787	0.0010798681584351616	0.0010754196161382125	0.0011207979604722607	0.0011153251385622232	0.001144606237708836	0.001138485959712068	0.0011702570965236225	0.001163397120321259	0.0012250395733472404	0.0012164560424637613	0.04321061201829929	0.04222448362138223	-3.722194854893779e-06	-0.00010076539669182094	-3.6993369840788992e-06	-0.0001001466000704887
11.82801364547121	0.0010796684995095407	0.0010752200007439227	0.0011205595977314031	0.001115087723281898	0.0011443434401441862	0.001138224775882008	0.001169966401011392	0.0011631088802802117	0.0012246839146665832	0.0012161050939024681	0.04317480360071242	0.042189520045460484	-3.697113161822349e-06	-0.00010068946529107059	-3.6744120350575005e-06	-0.00010007120899629962
11.899283377763982	0.0010794689939195206	0.0010750205383621661	0.001120321414674882	0.0011148504868216888	0.0011440808420211531	0.0011379637900738055	0.001169675930198416	0.0011628208626773913	0.0012243285494975388	0.0012157544337815594	0.043139010558330304	0.04215457141443074	-3.6721606609391166e-06	-0.00010061250006840328	-3.6496155038680256e-06	-9.999479186190152e-05
11.970982546046038	0.0010792696427847732	0.001074821230131714	0.001120083413400883	0.0011146134312762792	0.0011438184460595506	0.0011377030049868789	0.0011693856875156826	0.0011625330709019873	0.0012239734829258356	0.001215404067087891	0.04310323398319527	0.04211963879471404	-3.647336296749848e-06	-0.00010053448355662464	-3.624946341025323e-06	-9.99173313116497e-05
12.043113737885237	0.0010790704472515484	0.0010746220772181094	0.0011198455960462475	0.0011143765587789142	0.0011435562550251711	0.0011374424233663335	0.001169095676448257	0.0011622455083967359	0.0012236187201091306	0.001215053998879143	0.04306747498042889	0.0420847232655086	-3.6226390167006656e-06	-0.00010045539797526315	-3.6004034999637807e-06	-9.983880967856518e-05
12.115679556440844	0.0010788714084932626	0.0010744230808142552	0.001119607964787205	0.0011141398715021264	0.0011432942717306068	0.0011371820480037737	0.001168805900536193	0.0011619581786588245	0.001223264266278132	0.0012147042342849233	0.04303173466837789	0.04204982591893627	-3.5980677710436074e-06	-0.00010037522522191034	-3.5759859369219674e-06	-9.975920897603574e-05
12.188682620557461	0.0010786725277111226	0.0010742242421410385	0.0011193705218401464	0.0011139033716585087	0.0011430324990361078	0.0011369218817381588	0.001168516363375491	0.0011616710852408417	0.001222910126737765	0.0012143547785079215	0.042996014178764114	0.04201494786018572	-3.573621512804534e-06	-0.00010029394686822402	-3.5516926108888555e-06	-9.967851089298652e-05
12.26212556485955	0.0010784738061347296	0.0010740255624479376	0.001119133269462374	0.0011136670615014617	0.0011427709398504251	0.0011366619274566397	0.0011682270686190366	0.0011613842317517065	0.0012225563068683238	0.0012140056368250452	0.04296031465683608	0.041980090207662045	-3.5492991977822616e-06	-0.00010021154415493227	-3.527522483609026e-06	-9.959669678946681e-05
12.336011039846525	0.0010782752450227246	0.0010738270430136654	0.0011188962099528987	0.0011134309433259886	0.0011425095971316947	0.0011364021880954389	0.0011679380199775843	0.0011610976218576466	0.0012222028121266744	0.0012136568145886077	0.042924637261522035	0.041945254093135174	-3.525099784356875e-06	-0.00010012799798217453	-3.5034745194057262e-06	-9.951374768712995e-05
12.41034171198835	0.001078076845663433	0.0010736286851468165	0.0011186593456532382	0.001113195019469489	0.0011422484738883298	0.0011361426666407356	0.0011676492212207511	0.0011608112592831812	0.0012218496480474648	0.0012133083172275235	0.04288898316558607	0.04191044066189371	-3.5010222335790653e-06	-0.00010004328890764191	-3.4795476852493915e-06	-9.942964426712386e-05
12.485120263821853	0.0010778786093755127	0.0010734304901865185	0.0011184226789482208	0.001112959292312562	0.0011419875731799164	0.0011358833661295582	0.0011673606761780115	0.0011605251478121103	0.0012214968202443463	0.001212960150248514	0.042853353555783985	0.041875651072896425	-3.477065509038292e-06	-9.995739713808405e-05	-3.455740950644888e-06	-9.934436686181991e-05
12.560349394047481	0.0010776805375086402	0.0010732324595031136	0.0011181862122668271	0.0011127237642798418	0.0011417268981181485	0.001135624289650711	0.0011670723887397395	0.0011602392912885451	0.0012211443344112393	0.0012126123192373569	0.042817749633024364	0.04184088649892992	-3.4532285768228838e-06	-9.987030252359141e-05	-3.4320532875734e-06	-9.925789544884545e-05
12.63603181762671	0.0010774826314441785	0.0010730345944988324	0.0011179499480830188	0.0011124884378408268	0.0011414664518677533	0.0011353654403456984	0.001166784362858237	0.00115995369361793	0.0012207921963235935	0.0012122648298601296	0.0427821726125299	0.04180614812676609	-3.4295104054784045e-06	-9.978198455165566e-05	-3.408483670458602e-06	-9.917020964528289e-05
12.712170265880024	0.0010772848925958871	0.001072836896608502	0.0011177138889166087	0.0011122533155107457	0.0011412062376474593	0.0011351068214096828	0.0011664966025488079	0.0011596683587681077	0.0012204404118396942	0.0012119176878645022	0.04274662372400131	0.04177143715732189	-3.405909965879285e-06	-9.969242233864861e-05	-3.3850310760582397e-06	-9.908128869984267e-05
12.78876748658549	0.0010770873224106273	0.0010726393673002532	0.001117478037334133	0.0011120183998514245	0.0011409462587309643	0.0011348484360924483	0.0011662091118908346	0.0011593832907703851	0.0012200889869019764	0.0012115708990810318	0.042711104211782445	0.04173675480582159	-3.3824262312817308e-06	-9.960159462593654e-05	-3.3616944834814755e-06	-9.899111148786721e-05
12.865826244077915	0.0010768899223690858	0.0010724420080762452	0.001117242395949738	0.0011117836934721739	0.0011406865184479232	0.0011345902876993854	0.0011659218950288758	0.0011590984937206263	0.0012197379275383636	0.0012112244694244866	0.04267561533502973	0.04170210230196219	-3.3590581771875475e-06	-9.950947977138691e-05	-3.338472874073531e-06	-9.889965650367039e-05
12.943349319348618	0.0010766926939865169	0.001072244820473408	0.0011170069674260917	0.001111549199030695	0.0011404270201849623	0.0011343323795924944	0.0011656349561737916	0.0011588139717803624	0.0012193872398636354	0.0012108784048951947	0.04264015836788319	0.04166748089007839	-3.3358047812955677e-06	-9.941605574256829e-05	-3.3153652313835935e-06	-9.880690185384844e-05
13.0213395101458	0.0010764956388134917	0.0010720478060641924	0.0011167717544753066	0.0011113149192339975	0.0011401677673867016	0.0011340747151914051	0.0011653482996038782	0.0011585297291779215	0.0012190369300808116	0.0012105327115804125	0.04260473459963752	0.041632891829314185	-3.3126650234678243e-06	-9.93213001101445e-05	-3.292370541095428e-06	-9.871282525009129e-05
13.099799631075467	0.0010762987584366703	0.0010718509664573435	0.0011165367598598812	0.0011110808568393423	0.0011399087635568027	0.0011338172979744178	0.0011650619296660314	0.0011582457702095815	0.0012186870044825677	0.001210187395655721	0.04256934533491918	0.04159833639379116	-3.2896378856671e-06	-9.922519004099128e-05	-3.2694877909779374e-06	-9.861740400260444e-05
13.178732513703073	0.001076102054479579	0.0010716543032986785	0.001116301986393656	0.0011108470146551895	0.0011396500122590292	0.0011335601314795573	0.0011647758507769231	0.0011579620992407348	0.0012183374694526652	0.0012098424633864393	0.04253399189386356	0.04156381587278414	-3.266722351878866e-06	-9.912770229011936e-05	-3.246715970832252e-06	-9.852061501264275e-05
13.258141006655675	0.0010759055286034115	0.001071457818271889	0.0011160674369427926	0.001110613395542177	0.0011393915171183338	0.0011333032193056526	0.001164490067424205	0.0011576787207070863	0.001217988331467418	0.0012094979211290707	0.042498675612294624	0.04152933157089689	-3.2439174080522992e-06	-9.902881319340251e-05	-3.2240540723954547e-06	-9.842243476432255e-05
13.338027975724735	0.0010757091825078404	0.0010712615130993538	0.0011158331144267648	0.0011103800024141078	0.0011391332818219595	0.001133046565113434	0.0011642045841677312	0.001157395639115862	0.0012176395970971742	0.0012091537753327708	0.04246339784190992	0.04149488480824034	-3.2212220420759982e-06	-9.8928498660944e-05	-3.2015010893466506e-06	-9.832283931876518e-05
13.418396303969553	0.0010755130179318454	0.0010710653895429651	0.001115599021819373	0.001110146838238957	0.0011388753101205596	0.0011327901726266433	0.0011639194056407992	0.0011571128590470413	0.0012172912730078309	0.001208810032540835	0.04242815995046117	0.041460476920613096	-3.198635243674766e-06	-9.882673416808374e-05	-3.1790560171855373e-06	-9.82218043049099e-05
13.49924889182131	0.0010753170366545606	0.0010708694494049808	0.0011153651621497746	0.0011099139060399047	0.001138617605829346	0.0011325340456331782	0.0011636345365514215	0.0011568303851546195	0.0012169433659623716	0.001208466699392227	0.04239296332194731	0.041426109259686525	-3.1761560043671103e-06	-9.872349474820963e-05	-3.156717853206384e-06	-9.811930491243626e-05
13.580588657187745	0.0010751212404961313	0.0010706736945288783	0.0011151315385035316	0.0011096812088963743	0.0011383601728292476	0.00113227818798624	0.0011633499816836091	0.0011565482221678777	0.0012165958828224302	0.0012081237826231136	0.04235780935680208	0.041391783193189036	-3.153783317421874e-06	-9.861875498518025e-05	-3.1344855964269072e-06	-9.80153158838537e-05
13.662418535558457	0.0010749256313185949	0.0010704781268002382	0.0011148981540236834	0.0011094487499451044	0.0011381030150680973	0.0011320226036055203	0.0011630657458986868	0.0011562663748926902	0.0012162488305498859	0.0012077812890684458	0.04232269947208722	0.04135750010509557	-3.1315161777593567e-06	-9.851248900413778e-05	-3.1123582475180156e-06	-9.79098115057031e-05
13.744741480110864	0.0010747302110267738	0.0010702827481476388	0.0011146650119118332	0.0011092165323812308	0.001137846136561838	0.0011317672964783923	0.001162781834136627	0.0011559848482128475	0.0012159022162084824	0.0012074392256635565	0.04228763510168922	0.041323261395819634	-3.109353581933101e-06	-9.840467046445811e-05	-3.0903348087890636e-06	-9.78027656020064e-05
13.827560461816718	0.0010745349815691856	0.0010700875605435633	0.0011144321154292554	0.0011089845594593887	0.0011375895413957482	0.001131512270661133	0.0011624982514174063	0.0011557036470913986	0.001215556046965473	0.0012070975994457832	0.04225261769651722	0.04128906848240572	-3.0872945280440225e-06	-9.829527255050818e-05	-3.068414284067289e-06	-9.769415152405259e-05
13.910878469549415	0.0010743399449389744	0.0010698925660053364	0.0011141994678980282	0.0011087528344948428	0.0011373332337256937	0.0011312575302801688	0.0011622150028423933	0.0011554227765720308	0.0012152103300933038	0.0012067564175561331	0.0422176487247058	0.04125492279872795	-3.0653380156649493e-06	-9.818426796287527e-05	-3.046595678658781e-06	-9.758394214245958e-05
13.9946985101918	0.001074145103174857	0.0010696977665960678	0.0011139670727021824	0.0011085213608646295	0.0011370772177794009	0.001131003079533337	0.0011619320935957527	0.0011551422417804603	0.0012148650729713172	0.0012064156872409625	0.0421827296718171	0.04122082579568838	-3.043483045810265e-06	-9.807162891026233e-05	-3.024877999299909e-06	-9.747210983873655e-05
14.079023608744702	0.001073950458362088	0.0010695031644256188	0.0011137349332888712	0.0011082901420087258	0.0011368214978577504	0.0011307489226911765	0.0011616495289458802	0.0011548620479258568	0.0012145202830874905	0.0012060754158536955	0.04214786204105062	0.041186778941420664	-3.02172862084657e-06	-9.795732710021765e-05	-3.0032602540679826e-06	-9.73586264961801e-05
14.163856808436103	0.0010737560126334424	0.0010693087616515877	0.0011135030531695656	0.0011080591814312372	0.0011365660783360975	0.001130495064098237	0.00116136731424686	0.0011545822003022881	0.001214175968040202	0.001205735610856568	0.042113047353451234	0.0411527837214937	-3.0000737444605893e-06	-9.784133373044734e-05	-2.9817414523734473e-06	-9.724346349179736e-05
14.24920117083096	0.0010735617681702178	0.001069114560480309	0.0011132714359212645	0.0011078284827016054	0.001136310963665613	0.001130241508174412	0.0011610854549399484	0.001154302704290192	0.0012138321355400284	0.0012053962798224014	0.0420782871481247	0.04111884163912246	-2.978517421577641e-06	-9.772361947957275e-05	-2.9603206048410546e-06	-9.712659168595317e-05
14.335059775941703	0.0010733677272032555	0.0010689205631678783	0.0011130400851877345	0.0011075980494558422	0.0011360561583746507	0.0011299882594163011	0.0011608039565550847	0.0011540235653578748	0.0012134887934115758	0.0012050574304364131	0.042043582982451914	0.041084954215377265	-2.9570586582801026e-06	-9.760415449680537e-05	-2.938996723255219e-06	-9.700798141298872e-05
14.421435722339384	0.0010731738920139841	0.001068726772021195	0.0011128090046807712	0.001107367885397786	0.0011358016670701418	0.0011297353223985926	0.0011605228247124324	0.00115374478906304	0.001213145949595344	0.0012047190704980557	0.042008936432309976	0.04105112298939978	-2.935696461761443e-06	-9.748290839298179e-05	-2.9177688204984342e-06	-9.688760247181238e-05
14.50833212726552	0.001072980264935479	0.0010685331893990216	0.00111257819818148	0.0011071379943003805	0.0011355474944390106	0.0011294827017754748	0.001160242065123944	0.0011534663810543393	0.0012128036121496215	0.0012043812079228892	0.04197434909229494	0.04101734951861896	-2.9144298402733124e-06	-9.735985023134885e-05	-2.8966359105191825e-06	-9.676542411743427e-05
14.595752126744532	0.0010727868483535411	0.0010683398177130652	0.0011123476695415815	0.0011069083800069707	0.0011352936452496153	0.0011292304022820626	0.00115996168359495	0.0011531883470729516	0.0012124617892524106	0.0012040438507444813	0.041939822575946445	0.04098363537897461	-2.8932578030561526e-06	-9.723494851723857e-05	-2.875597008247799e-06	-9.66414150500583e-05
14.683698875697011	0.0010725936447078014	0.0010681466594290809	0.0011121174226847437	0.0011066790464326346	0.001135040124353219	0.0011289784287358664	0.001159681686025787	0.0011529106929541943	0.0012121204892033945	0.0012037070071163514	0.041905358515979284	0.04094998216513839	-2.8721793602463908e-06	-9.710817118729898e-05	-2.854651129500195e-06	-9.651554340442403e-05
14.772175548053516	0.0010724006564928426	0.001067953717067995	0.0011118874616079368	0.0011064499975655304	0.0011347869366854862	0.0011287267860382734	0.0011594020784134464	0.0011526334246291607	0.001211779720425934	0.0012033706853139408	0.04187095856451393	0.0409163914907432	-2.85119352283654e-06	-9.697948559986291e-05	-2.8337972909579096e-06	-9.638777674075838e-05
14.861185336869132	0.0010722078862593438	0.0010677609932070488	0.001111657790382813	0.0011062212374682709	0.001134534087268003	0.0011284754791760635	0.0011591228668532566	0.0011523565481263872	0.0012114394914690997	0.001203034893736622	0.041836624393314634	0.04088286498861383	-2.8302993026092793e-06	-9.684885852456748e-05	-2.8130345100726983e-06	-9.625808203347908e-05
14.95073145443871	0.0010720153366152456	0.0010675684904809667	0.0011114284131571112	0.001105992770279325	0.0011342815812098292	0.0011282245132229513	0.0011588440575405925	0.0011520800695735507	0.0012110998110097435	0.0012026996409097417	0.04180235769402835	0.04084940431100016	-2.80949571206026e-06	-9.67162561310575e-05	-2.7923618050205642e-06	-9.612642566114715e-05
15.040817132412794	0.001071823010226939	0.0010673762115831424	0.001111199334156089	0.001105764600214443	0.0011340294237090775	0.0011279738933411528	0.0011585656567726199	0.0011518039951991966	0.0012107606878546029	0.0012023649354867012	0.04176816017842768	0.040816011129815276	-2.7887817643503995e-06	-9.658164397927105e-05	-2.77177819463844e-06	-9.59927733960586e-05
15.131445621914246	0.0010716309098204725	0.0010671841592668485	0.0011109705576839769	0.0011055367315681041	0.0011337776200545152	0.0011277236247829818	0.0011582876709500636	0.001151528331334495	0.0012104221309424431	0.0012020307862510699	0.04173403357865852	0.040782687136878444	-2.768156473218278e-06	-9.644498700703275e-05	-2.751282698339186e-06	-9.58570903920597e-05
15.222620193655578	0.0010714390381827898	0.0010669923363464753	0.0011107420881254664	0.0011053091687150028	0.0011335261756272087	0.0011274737128924809	0.001158010106579019	0.001151253084415035	0.0012100841493462434	0.0012016972021187463	0.04169997964749067	0.04074943404415632	-2.7476188528803916e-06	-9.630624951834088e-05	-2.7308743360092425e-06	-9.571934117291736e-05
15.31434413805701	0.0010712473981629887	0.0010668007456987874	0.0011105139299472228	0.0011050819161115507	0.0011332750959021864	0.0011272241631070784	0.0011577329702727904	0.0011509782609826493	0.001209746752275418	0.0012013641921401494	0.04166600015857322	0.040716253584016524	-2.727167918063246e-06	-9.616539517445788e-05	-2.7105521280450587e-06	-9.557948962332641e-05
15.406620765365147	0.0010710559926735913	0.0010666093902641977	0.0011102860876994155	0.0011048549782974061	0.0011330243864501291	0.0011269749809592654	0.0011574562687537515	0.00115070386768726	0.0012094099490780688	0.0012010317655024463	0.04163209690669114	0.040683147509475284	-2.70680268383075e-06	-9.602238697944965e-05	-2.6903150951856913e-06	-9.5437498975115e-05
15.499453405772549	0.001070864824691864	0.0010664182730480848	0.0011100585660172994	0.0011046283598970456	0.00113277405293911	0.0011267261720783266	0.0011571800088552658	0.0011504299112887824	0.0012090737492433	0.0012006999315318343	0.041598271708029065	0.040650117594457365	-2.6865221655573285e-06	-9.587718726941641e-05	-2.6701622584772433e-06	-9.529333179578159e-05
15.592845409537835	0.0010706738972611333	0.0010662273971221107	0.0011098313696227976	0.0011044020656213423	0.0011325241011363389	0.0011264777421920746	0.0011569041975236095	0.0011501563986590334	0.0012087381624035457	0.0012003686996958425	0.04156452640043646	0.040617165634054306	-2.6663253788819508e-06	-9.572975770102965e-05	-2.6500926392268934e-06	-9.514694997736495e-05
15.686800147106629	0.0010704832134921499	0.001066036765625585	0.0011096045033261355	0.0011041761002691958	0.0011322745369099637	0.0011262296971286407	0.0011566288418199577	0.0011498833367837003	0.001208403198336966	0.0012000380796056967	0.04153086284370056	0.04058429344478888	-2.6462113395910383e-06	-9.558005923751556e-05	-2.6301052588988127e-06	-9.499831472292719e-05
15.781321009233178	0.0010702927765644627	0.0010658463817668402	0.0011093779720274934	0.0011039504687291731	0.0011320253662308877	0.0011259820428182793	0.001156353948922387	0.001149610732764327	0.0012080688669698668	0.001199708081018709	0.04149728291981791	0.040551502864884424	-2.626179063565555e-06	-9.54280521371087e-05	-2.610199139051715e-06	-9.48473865344801e-05
15.87641140710273	0.001070102589727834	0.0010656562488246437	0.0011091517807186955	0.0011037251759811973	0.0011317765951746304	0.0011257347852952214	0.0011560795261279274	0.001149338593820351	0.0012077351783791768	0.0011993787138407249	0.04146378853327596	0.04051879575453607	-2.6062275667159546e-06	-9.527369593984036e-05	-2.590373301267733e-06	-9.469412520005105e-05
15.972074772454643	0.0010699126563036626	0.001065466370149626	0.0011089259344849232	0.0011035002270982507	0.0011315282299232145	0.0011254879306995468	0.0011558055808546395	0.001149066927291162	0.0012074021427949581	0.0011990499881286017	0.04143038161133423	0.04048617399618796	-2.5863558649197316e-06	-9.511694945515958e-05	-2.5706267671099167e-06	-9.453848978177581e-05
16.06831455770623	0.0010697229796864502	0.001065276749165744	0.0011087004385064655	0.0011032756272481186	0.0011312802767670907	0.0011252414852790996	0.0011555321206437386	0.0011487957406382102	0.001207069770602969	0.0011987219140927401	0.04139706410431379	0.040453639494815695	-2.5665629739381537e-06	-9.495777074819411e-05	-2.550958558019019e-06	-9.438043860138245e-05
16.165134236077357	0.0010695335633452857	0.0010650873893717665	0.0011084752980604982	0.001103051381695164	0.0011310327421070973	0.0011249954553914354	0.0011552591531617516	0.0011485250414471435	0.001206738072347268	0.0011983945020996559	0.04136383798588867	0.04042119417820865	-2.5468479093078422e-06	-9.479611712476244e-05	-2.5313676952206862e-06	-9.421992922636901e-05
16.262537301715792	0.001069344410825367	0.0010648982943427966	0.0011082505185229044	0.0011028274958021385	0.0011307856324564625	0.0011247498475058112	0.0011549866862027218	0.0011482548374299963	0.0012064070587328778	0.001198067762674609	0.0413307052533822	0.04038883999726262	-2.527209686325159e-06	-9.463194511977191e-05	-2.511853199696837e-06	-9.405691845737474e-05
16.36052726982327	0.0010691555257495364	0.0010647094677318062	0.001108026105370111	0.0011026039750320136	0.0011305389544428242	0.001124504668205195	0.0011547147276904377	0.0011479851364273998	0.0012060767406284732	0.0011977417065042611	0.04129766792806945	0.04035657892627367	-2.5076473199525315e-06	-9.446521048253609e-05	-2.4924140921101998e-06	-9.389136231455208e-05
16.459107676782416	0.0010689669118198607	0.0010645209132712176	0.0011078020641809778	0.0011023808249498613	0.0011302927148103105	0.0011242599241883307	0.00115444328568072	0.001147715946410849	0.0012057471290691448	0.0011974163444394006	0.04126472805548401	0.04032441296323706	-2.4881598247256456e-06	-9.429586816137037e-05	-2.473049392696762e-06	-9.372321602180156e-05
16.55828208028434	0.0010687785728192298	0.0010643326347745008	0.0011075784006387077	0.0011021580512247573	0.0011300469204216376	0.0011240156222718269	0.0011541723683637364	0.0011474472754850005	0.0012054182352591906	0.0011970916874977041	0.041231887705728026	0.04029234413015183	-2.4687462146875255e-06	-9.412387228988073e-05	-2.453758121201584e-06	-9.35524339927829e-05
16.658054059457015	0.0010685905126129947	0.0010641446361378138	0.0011073551205328031	0.001101935659631732	0.0011298015782602636	0.0011237717693922957	0.001153901984066369	0.0011471791318900203	0.0012050900705749775	0.0011967677468665585	0.041199148973788347	0.040260374473328156	-2.449405503321747e-06	-9.394917617183696e-05	-2.4345392968206855e-06	-9.337896981667648e-05
16.758427214994473	0.0010684027351506253	0.0010639569213416564	0.0011071322297610468	0.001101713656053739	0.001129556695432565	0.0011235283726085167	0.0011536321412546158	0.001146911524003964	0.0012047626465678362	0.001196444533905921	0.04116651397985984	0.040228506063703824	-2.430136703466569e-06	-9.377173226626789e-05	-2.4153919381056377e-06	-9.320277624266793e-05
16.859405169286727	0.0010682152444674103	0.0010637694944525759	0.0011069097343315304	0.0011014920464836805	0.0011293122791700676	0.0011232854391036561	0.0011533628485360433	0.0011466444603452123	0.0012044359749670253	0.0011961220601512475	0.04113398486966897	0.04019674099716085	-2.410938827235136e-06	-9.359149217130769e-05	-2.3963150628993762e-06	-9.302380516451603e-05
16.960991566550526	0.0010680280446861807	0.001063582359624885	0.00110668764036471	0.001101270837026453	0.0011290683368317077	0.0011230429761875107	0.0011530941146622783	0.0011463779495749398	0.0012041100676827374	0.001195800337316458	0.041101563814808714	0.04016508139485072	-2.3918108859538947e-06	-9.340840660984617e-05	-2.37730768825814e-06	-9.284200760573125e-05
17.063190072960847	0.0010678411400190688	0.0010633955211024242	0.0011064659540955064	0.001101050033901039	0.0011288248759061385	0.0011228009912988052	0.0011528259485315462	0.0011461120004996348	0.0012037849368091644	0.0011954793772969681	0.041069253013072834	0.04013352940352334	-2.3727518900541755e-06	-9.322242541151549e-05	-2.3583688303465203e-06	-9.265733370178442e-05
17.166004376783235	0.0010676545347693054	0.0010632089832203584	0.001106244681875447	0.0011008296434426407	0.0011285819040140843	0.0011225594920075284	0.0011525583591912643	0.0011458466220736691	0.0012034605946276272	0.0011951591921727745	0.04103705468880108	0.04010208719586192	-2.3537608490071388e-06	-9.303349749728573e-05	-2.339497504394092e-06	-9.246973268547953e-05
17.26943818850684	0.0010674682333330387	0.0010630227504069944	0.0011060238301748345	0.0011006096721048414	0.001128339428910727	0.0011223184860173073	0.001152291355840666	0.001145581823401904	0.001203137053609745	0.0011948397942115891	0.04100497109322592	0.040070756970824004	-2.3348367712734686e-06	-9.2841570864588e-05	-2.3206927246130146e-06	-9.227915287082777e-05
17.37349524097843	0.0010672822402011965	0.0010628368271856446	0.0011058034055849665	0.0011003901264618155	0.0011280974584881402	0.0011220779811678273	0.0011520249478334857	0.0011453176137423491	0.0012028143264206773	0.0011945211958720359	0.040973004504827694	0.0400395409539846	-2.315978664170666e-06	-9.264659256724705e-05	-2.3019535040792044e-06	-9.20855416341737e-05
17.478179289537028	0.0010670965599613835	0.0010626512181765235	0.0011055834148203944	0.0011001710132105796	0.0011278560007777776	0.0011218379854373046	0.0011517591446806909	0.0011450540025088774	0.0012024924259224213	0.0011942034098069117	0.04094115722969359	0.040008441397892155	-2.297185533813202e-06	-9.244850869954968e-05	-2.2832788546941693e-06	-9.188884539851339e-05
17.583494112149474	0.0010669111972998082	0.001062465928098674	0.0011053638647212215	0.0010999523391732786	0.0011276150639529916	0.001121598506944988	0.0011514939560532608	0.0011447909992739758	0.0012021713651771682	0.001193886448866497	0.04090943160188429	0.039977460582422464	-2.2784563850474643e-06	-9.224726437986885e-05	-2.264667787090467e-06	-9.168900961642468e-05
17.689443509546752	0.0010667261570032494	0.0010622809617719343	0.0011051447622554408	0.00109973411129952	0.0011273746563316071	0.0011213595539537216	0.0011512293917850167	0.0011445286137715558	0.0012018511574507214	0.0011935703261019323	0.04087782998380664	0.03994660081514279	-2.2597902213511434e-06	-9.204280373106832e-05	-2.246119310534561e-06	-9.148597875055509e-05
17.79603130536116	0.00106654144396106	0.0010620963241189422	0.001104926114521324	0.0010995163366687483	0.0011271347863785427	0.0011211211348725468	0.0011509654618755071	0.0011442668558998151	0.0012015318162159807	0.001193255054768659	0.040846354766590424	0.03991586443168273	-2.2411860447421605e-06	-9.18350698628223e-05	-2.2276324328522265e-06	-9.127969625680188e-05
17.90326134626431	0.0010663570631672067	0.0010619120201671723	0.0011047079287498473	0.0010992990224926633	0.0011268954627084759	0.0011208832582593538	0.0011507021764929426	0.0011440057357241463	0.0012012133551564867	0.0011929406483299203	0.040815008370473714	0.03988525379610821	-2.2226428557049413e-06	-9.16240048527972e-05	-2.2092061603565596e-06	-9.107010456557707e-05
18.011137502105942	0.001066173019722349	0.0010617280550510174	0.001104490212307165	0.0010990821761176852	0.0011266566940885624	0.0011206459328235812	0.0011504395459771874	0.0011437452634801058	0.0012008957881700366	0.0011926271204603267	0.040783793245194586	0.03985477130130425	-2.204159653104547e-06	-9.140954972827742e-05	-2.190839497747364e-06	-9.08571450627671e-05
18.119663666053608	0.0010659893188359546	0.0010615444340139012	0.0011042729726971265	0.0010988658050274597	0.0011264184894411988	0.001120409167428966	0.0011501775808428019	0.0011434854495764306	0.0012005791293723577	0.0011923144850494892	0.04075271187038843	0.03982441936936383	-2.1857354341016724e-06	-9.119164444618133e-05	-2.1725314480244146e-06	-9.064075807030392e-05
18.228843754733095	0.0010658059658284578	0.0010613611624104386	0.0011040562175638436	0.0010986499168454177	0.001126180857846844	0.001120172971096346	0.0011499162917821464	0.0011432263045981187	0.0012002633931008598	0.0011920027562057217	0.0407217667559925	0.039794200451982675	-2.1673691940520337e-06	-9.097022787366016e-05	-2.154281012406792e-06	-9.042088282704142e-05
18.338681708369887	0.0010656229661334558	0.0010611782457086297	0.0011038399546943025	0.001098434519337373	0.001125943808546885	0.0011199373530065091	0.0011496556896685385	0.001142967839309556	0.0011999485939184493	0.001191691948259805	0.04069096044265715	0.039764117030860635	-2.149059926430906e-06	-9.074523776816945e-05	-2.1360871902478817e-06	-9.019745746879915e-05
18.44918149093129	0.0010654403252999454	0.0010609956894920968	0.001103624192021022	0.0010982196204141741	0.0011257073509465608	0.0011197023225030986	0.001149395785559468	0.0011427100646577105	0.001199634746617416	0.0011913820757688293	0.04066029550216458	0.039734171618111706	-2.1308066227515923e-06	-9.05166107569022e-05	-2.117948978946904e-06	-8.997041900787872e-05
18.56034709026951	0.0010652580489946023	0.0010608134994623643	0.001103408937624764	0.0010980052281344042	0.0011254714946179365	0.0011194678890955715	0.001149136590699874	0.001142452991775379	0.001199321866223395	0.0011910731535201015	0.040629774537855504	0.03970436675667814	-2.1126082724604728e-06	-9.028428231624974e-05	-2.099865373855238e-06	-8.973970331269121e-05
18.672182518265565	0.0010650761430041026	0.0010606316814411776	0.001103194199737293	0.0010977913507071245	0.0011252362493029341	0.0011192340624622081	0.001148878116525479	0.001142196631984494	0.0011990099679993972	0.0011907651965351268	0.04059940018506029	0.03967470502075522	-2.0944638628389925e-06	-9.004818674965276e-05	-2.081835368179276e-06	-8.950524508588575e-05
18.784691810974078	0.0010648946132374897	0.0010604502413728723	0.0011029799867441875	0.0010975779964946825	0.0011250016249164225	0.0011190008524531862	0.001148620374666191	0.0011419409967994999	0.0011986990674499238	0.0011904582200736723	0.04056917511154193	0.03964518901621951	-2.076372378920395e-06	-8.98082571665626e-05	-2.0638579528902204e-06	-8.926697784311655e-05
18.897879028768923	0.0010647134657285821	0.001060269185326778	0.0011027663071877015	0.0010973651740155547	0.0011247676315493567	0.0011187682690936996	0.001148363376949561	0.0011416860979307796	0.0011983891803251478	0.0011901522396378914	0.040539102017943064	0.03961582138107009	-2.058332803427272e-06	-8.956442546156906e-05	-2.0459321166607647e-06	-8.902483389247595e-05
19.01174825648978	0.0010645327066384238	0.0010600885194996716	0.001102553169769677	0.0010971528919472531	0.0011245342794719783	0.0011185363225871413	0.0011481071354043045	0.0011414319472881499	0.0011980803226251766	0.001189847270976538	0.04050918363824103	0.039586604785869256	-2.04034411662498e-06	-8.931662229011428e-05	-2.0280568457384587e-06	-8.877874431068022e-05
19.126303603589555	0.0010643523422577876	0.0010599082502182771	0.0011023405833545162	0.001096941159129282	0.0011243015791370812	0.0011183050233183457	0.0011478516622638974	0.0011411785569844252	0.0011977725106044005	0.0011895433300892538	0.04047942274021503	0.039557541934201176	-2.022405296247913e-06	-8.906477704573312e-05	-2.0102311238485646e-06	-8.852863892006013e-05
19.241549204282624	0.001064172379009721	0.0010597283839418128	0.0011021285569722057	0.0010967299845661526	0.00112406954118333	0.0011180743818568913	0.001147596969970231	0.0011409259393390441	0.0011974657607759182	0.0011892404332309416	0.04044982212591556	0.03952863556312876	-2.004515317427513e-06	-8.880881783859818e-05	-1.9924539321255347e-06	-8.827444626671732e-05
19.357489217694134	0.0010639928234521332	0.0010595489272645778	0.0011019170998213912	0.0010965193774304452	0.0011238381764386387	0.0011178444089604577	0.001147343071177332	0.0011406741068817584	0.0011971600899160393	0.0011889385969162107	0.04042038463214726	0.039499888443665414	-1.9866731525717066e-06	-8.854867147031764e-05	-1.9747242490184697e-06	-8.801609359698759e-05
19.474127828010037	0.001063813682280441	0.001059369886918595	0.0011017062212725155	0.0010963093470659335	0.0011236074959236192	0.0011176151155782507	0.0011470899787551585	0.0011404230723563971	0.001196855515068883	0.001188637837923913	0.04039111313095769	0.03947130338125336	-1.968877771258218e-06	-8.82842634094827e-05	-1.957041050156677e-06	-8.775350683190575e-05
19.59146924462811	0.0010636349623302573	0.0010591912697763013	0.001101495930871017	0.001096099902990771	0.0011233775108550892	0.0011173865128544923	0.0011468377057934657	0.001140172848724701	0.0011965520535510575	0.001188338173301766	0.040362010530133836	0.039442883216247705	-1.9511281401504363e-06	-8.801551776738137e-05	-1.939403308269007e-06	-8.7486610542864e-05
19.709517702309874	0.0010634566705801322	0.0010590130828532864	0.0011012862383405788	0.0010958910549007292	0.0011231482326496463	0.0011171586121319732	0.001146586265605741	0.0011399234491702261	0.001196249722956429	0.0011880396203710624	0.04033307977371233	0.0394146308244144	-1.9334232228933323e-06	-8.774235727315727e-05	-1.9218099931005844e-06	-8.721532792824171e-05
19.828277461333414	0.00106327881415434	0.0010588353333110798	0.0011010771535864433	0.0010956828126724954	0.0011229196729273061	0.001116931424955665	0.0011463356717332104	0.0011396748871023148	0.0011959485411609787	0.0011877421967314585	0.040304323842491774	0.03938654911743178	-1.915761980025854e-06	-8.746470324841327e-05	-1.9042600713182686e-06	-8.69395807873985e-05
19.94775280764713	0.0010631014003257225	0.001058658028459993	0.0011008686866987845	0.0010954751863670347	0.0011226918435152087	0.001116704963076408	0.001146085937948923	0.0011394271761601485	0.0011956485263277515	0.0011874459202658666	0.0402757457545615	0.03935864104340553	-1.8981433688699048e-06	-8.718247558078818e-05	-1.8867525063710061e-06	-8.665928949366797e-05
20.067948053024427	0.0010629244365185832	0.0010584811757620126	0.0011006608479561474	0.0010952681862330148	0.0011224647564513942	0.001116479238454664	0.0011458370782619109	0.0011391803302168732	0.0011953496969119033	0.0011871508091454335	0.04024734856583421	0.039330909587389946	-1.8805663433985043e-06	-8.689559269622893e-05	-1.8692862584030953e-06	-8.637437296804551e-05
20.188867535219305	0.00106274793031164	0.0010583047828337524	0.0011004536478289514	0.0010950618227102947	0.0011222384239886547	0.0011162542632643419	0.0011455891069214312	0.0011389343633838045	0.0011950520716658417	0.0011868568818346173	0.040219135370592164	0.039303357771920344	-1.8630298541646648e-06	-8.660397153331667e-05	-1.8518602841605114e-06	-8.608474865326454e-05
20.31051561812294	0.0010625718894410206	0.0010581288574494484	0.0011002470969830496	0.001094856106433471	0.0011220128585984434	0.0011160300498966858	0.0011453420384212754	0.0011386892900147037	0.0011947556696444619	0.0011865641570963524	0.040191109302041304	0.03927598865755498	-1.8455328481990427e-06	-8.630752751564996e-05	-1.8344735368842208e-06	-8.57903324860132e-05
20.432896691921076	0.0010623963218033261	0.0010579534075440202	0.0011000412062833643	0.0010946510482354981	0.0011217880729748697	0.0011158066109642453	0.001145095887504172	0.0011384451247101418	0.0011944605102104835	0.001186272653997323	0.04016327353287615	0.039248805343426126	-1.8280742688780993e-06	-8.60061745225904e-05	-1.8171249661965566e-06	-8.549103886831833e-05
20.55601517325261	0.0010622212354587436	0.0010577784412161833	0.0010998359867975852	0.0010944466591513724	0.0011215640800387634	0.0011155839593049134	0.001144850669166264	0.0011382018823219416	0.001194166613039893	0.0011859823919133296	0.04013563127585455	0.03922181096780178	-1.8106530558338954e-06	-8.569982486164585e-05	-1.7998135179962682e-06	-8.518678063976215e-05
20.679875505368887	0.0010620466386342172	0.0010576039667316202	0.0010996314497999343	0.0010942429504218816	0.0011213408929418114	0.0011153621079860406	0.0011446063986616725	0.0011379595779577023	0.0011938739981274822	0.001185693390534761	0.04010818578438491	0.03919500870865861	-1.7932681448352625e-06	-8.538838923854986e-05	-1.7825381343535701e-06	-8.487746904800586e-05
20.804482158294064	0.001061872539726683	0.0010574299925262107	0.001099427606775006	0.0010940399334974293	0.0011211185250707791	0.0011151410703086281	0.0011443630915071485	0.001137718226985412	0.0011935826857925028	0.0011854056698721717	0.04008094035312245	0.03916840178426418	-1.7759184676750459e-06	-8.507177672728572e-05	-1.7652977533843747e-06	-8.45630137188691e-05
20.92983962898646	0.0010616989473063553	0.001057256527209322	0.0010992244694216723	0.0010938376200419265	0.0011208969900518037	0.0011149208598115973	0.0011441207634868055	0.0011374778450381443	0.0011932926966844199	0.0011851192502619632	0.04005389831857627	0.03914199345377057	-1.7586029520686233e-06	-8.474989474033245e-05	-1.7480913091557498e-06	-8.424332262654821e-05
21.055952441500814	0.0010615258701200804	0.0010570835795671572	0.0010990220496570663	0.0010936360219367558	0.0011206763017547706	0.0011147014902761379	0.0011438794306569493	0.0011372384480188428	0.0011930040517887826	0.0011848341523721774	0.040027063059729855	0.03911578701781908	-1.7413205215307398e-06	-8.442264899713448e-05	-1.7309177315679575e-06	-8.391830206283535e-05
21.18282514715158	0.0010613533170947484	0.001056911158566169	0.0010988203596206335	0.0010934351512848102	0.001120456474297771	0.0011144829757301392	0.0011436391093509917	0.0011370000521051984	0.0011927167724332035	0.0011845503972083978	0.0400004379986716	0.03908978581915726	-1.7240700952627502e-06	-8.408994349293208e-05	-1.71377594623736e-06	-8.35878566056436e-05
21.31046232467717	0.0010611812973407692	0.0010567392733565326	0.0010986194116782623	0.001093235020414605	0.0011202375220516411	0.0011142653304527016	0.001143399816184459	0.001136762673754614	0.0011924308802934527	0.0011842680061197677	0.03997402660123749	0.03906399324326526	-1.7068505880346585e-06	-8.37516804658156e-05	-1.6966648743862653e-06	-8.325188908675507e-05
21.438868580405217	0.001061009820155615	0.0010565679332756866	0.001098419218426493	0.0010930356418844692	0.0011200194596445922	0.001114048568978736	0.0011431615680601002	0.001136526329709268	0.0011921463973996766	0.0011839870008051214	0.03994783237766686	0.039038412718996045	-1.6896609100697582e-06	-8.340776036475095e-05	-1.6795834327162917e-06	-8.29103005594578e-05
21.568048548418737	0.0010608388950274215	0.0010563971478519346	0.0010982197926967968	0.00109283702848681	0.0011198023019669157	0.0011138327061036447	0.0011429243821730799	0.0011362910370012686	0.0011918633461427248	0.0011837074033192352	0.039921858883269115	0.03901304771922815	-1.672499966927539e-06	-8.305808181588437e-05	-1.6625305332964788e-06	-8.256299026512814e-05
21.69800689072348	0.0010606685316386637	0.0010562269268081202	0.001098021147559944	0.0010926391932524625	0.00111958606417579	0.0011136177568880955	0.0011426882760162817	0.001136056812957909	0.001191581749280611	0.0011834292360791993	0.03989610971910438	0.03898790176152822	-1.6553666593675104e-06	-8.270254158745938e-05	-1.6455050834314477e-06	-8.220985559914684e-05
21.828748297416116	0.0010604987398698943	0.0010560572800653604	0.0010978232963304495	0.0010924421494551146	0.0011193707617001673	0.0011134037366628798	0.0011424532673857057	0.00113582367520702	0.0011913016299450936	0.0011831525218709133	0.03987058853267663	0.03896297840882911	-1.6382598832555273e-06	-8.234103455698194e-05	-1.6285059855737985e-06	-8.18507920774536e-05
21.960277486853503	0.0010603295298035474	0.0010558882177468532	0.0010976262525710925	0.001092245910615814	0.0011191564102457534	0.001113190661033861	0.0011422193743859633	0.0011355916416824212	0.0011910230116483772	0.0011828772838557015	0.0398452990186409	0.038938281270119904	-1.6211785293989908e-06	-8.197345367352837e-05	-1.6115321371541064e-06	-8.148569329960442e-05
22.092599205822967	0.001060160911727827	0.0010557197501817595	0.0010974300300975414	0.0010920504905075697	0.0011189430258000904	0.0011129785458870256	0.0011419866154358928	0.0011353607306294855	0.0011907459182899656	0.0011826035455770715	0.03982024491952271	0.038913814001147934	-1.6041214834557754e-06	-8.159968992282884e-05	-1.5945824304811756e-06	-8.111445091346647e-05
22.225718229713628	0.0010599928961406474	0.0010555518879091462	0.0010972346429830397	0.0010918559031600217	0.0011187306246377181	0.0011127674073936166	0.0011417550092742601	0.0011351309606107956	0.0011904703741636208	0.0011823313309675865	0.039795430026453006	0.03888958030513768	-1.5870876257989205e-06	-8.121963229074103e-05	-1.5776557526180068e-06	-8.073695457955221e-05
22.359639362688714	0.0010598254937536605	0.00105538464168201	0.0010970401055631978	0.0010916621628642123	0.0011185192233254483	0.00111255726201537	0.0011415245749655848	0.0011349023505119178	0.0011901964039644794	0.0011820606643558839	0.039770858179916706	0.03886558393351992	-1.570075831381322e-06	-8.083316772522497e-05	-1.560750985253427e-06	-8.03530919328832e-05
22.494367437858962	0.0010596587154963481	0.0010552180224713697	0.001096846432440861	0.0010914692841774367	0.0011183088387277244	0.001112348126509847	0.001141295331906063	0.001134674919547279	0.001189924032796293	0.001181791570473822	0.039746533270514625	0.03884182868667772	-1.5530849695943524e-06	-8.044018109693019e-05	-1.5438670045476999e-06	-7.99627485440213e-05
22.629907317457054	0.0010594925725202038	0.0010550520414704442	0.0010966536384910848	0.001091277281928195	0.0011180994880121008	0.0011121400179358743	0.0011410672998296235	0.001134448687266167	0.0011896532861788288	0.0011815240744637806	0.03972245923974346	0.03881831841470636	-1.5361139041525015e-06	-8.004055516155906e-05	-1.5270026810301762e-06	-7.956580788170964e-05
22.766263893012997	0.0010593270762029679	0.0010548867100988886	0.0010964617388661798	0.00109108617122122	0.0011178911886547988	0.0011119329536590705	0.0011408404988140714	0.0011342236735588246	0.0011893841900553882	0.0011812582018860833	0.039698640080788404	0.03879505701818691	-1.5191614929615377e-06	-7.963417052006538e-05	-1.5101568794570475e-06	-7.916215127282134e-05
22.903442085530802	0.0010591622381529667	0.0010547220400071308	0.0010962707490008744	0.0010908959674426175	0.001117683958446396	0.0011117269513574969	0.0011406149492873751	0.0011339998986626839	0.0011891167708005038	0.001180993978726587	0.03967507983933137	0.03877204844897703	-1.5022265879545763e-06	-7.922090557646588e-05	-1.4933284586612916e-06	-7.8751657861309e-05
23.041446845665973	0.0010589980702135106	0.0010545580430807674	0.001096080684617555	0.0010907066862650857	0.0011174778154975982	0.0011115220290273961	0.0011403906720340562	0.0011337773831687006	0.001188851055227761	0.0011807314314044033	0.039651782614378364	0.038749296711017685	-1.4853080349914657e-06	-7.880063649823299e-05	-1.4765162714425184e-06	-7.833420456831997e-05
23.180283153904217	0.0010588345844673866	0.0010543947314450562	0.001095891561731618	0.0010905183436532456	0.001117272778245139	0.001111318204989053	0.001140167688201711	0.0011335561480278207	0.0011885870705977944	0.0011804705867797854	0.03962875255909844	0.0387268058611521	-1.4684046736948564e-06	-7.837323717332922e-05	-1.4597191644108443e-06	-7.790966604928617e-05
23.31995602074116	0.001058671793241422	0.0010542321174694769	0.0010957033966569076	0.0010903309558690578	0.0011170688654577746	0.0011111154978927559	0.001139946019307648	0.001133336214557562	0.0011883248446264226	0.0011802114721621562	0.03960599388168401	0.03870458000996679	-1.4515153373096876e-06	-7.793857916651992e-05	-1.4429359778325018e-06	-7.747791465070875e-05
23.460470486863187	0.0010585097091111476	0.0010540702137723942	0.0010955162060112742	0.0010901445394773575	0.0011168660962424107	0.0011109139267248824	0.001139725687245668	0.001133117604448735	0.0011880644054929675	0.001179954115318314	0.039583510846226244	0.03868262332264371	-1.434638852554869e-06	-7.749653167563042e-05	-1.4261655455092767e-06	-7.703882036735887e-05
23.60183162332936	0.001058348344905528	0.0010539090332257854	0.0010953300067222164	0.0010899591113514738	0.001116664490050327	0.001110713510814086	0.001139506714292955	0.001132900339772278	0.0011878057818487148	0.0011796985444807806	0.03956130777360682	0.03866094001983551	-1.417774039494911e-06	-7.704696148772006e-05	-1.409406694629755e-06	-7.659225079767462e-05
23.744044531754422	0.001058187713711794	0.001053748588960071	0.0010951448160326424	0.0010897746886789697	0.001116464066683532	0.0011105142698376134	0.0011392891231171165	0.001132684442986233	0.00118754900282556	0.0011794447883563296	0.03953938904241241	0.03863953437855233	-1.4009197113725239e-06	-7.658973293211968e-05	-1.3926582456118969e-06	-7.613807109782544e-05
23.887114344492932	0.0010580278288803543	0.0010535888943690262	0.0010949606515067343	0.0010895912889674804	0.0011162648463012318	0.00111031622382773	0.001139072936783347	0.0011324699369428526	0.0011872940980448153	0.0011791928761346756	0.03951775908986089	0.03861841073307151	-1.3840746744828505e-06	-7.612470783505132e-05	-1.3759190119703307e-06	-7.567614393635957e-05
24.031046224824397	0.0010578687040298015	0.0010534299631147833	0.0010947775310359204	0.0010894089300506626	0.0011160668494264233	0.0011101193931782757	0.0011388581787617363	0.0011322568448958407	0.0011870410976261968	0.0011789428374973385	0.0394964224127525	0.038597573475862214	-1.3672377279826467e-06	-7.565174547069509e-05	-1.3591878001415793e-06	-7.520632944577055e-05
24.175845367139747	0.0010577103530520107	0.0010532718091329307	0.0010945954728449653	0.0010892276300942605	0.0011158700969526175	0.0011099237986513422	0.0011386448729347187	0.0011320451905077425	0.0011867900321969947	0.001178694702626689	0.03947538356843688	0.038577027058532505	-1.3504076637671156e-06	-7.517070251333857e-05	-1.3424634093448483e-06	-7.472848517459107e-05
24.32151699712871	0.0010575527901173294	0.0010531144466377	0.001094414495498169	0.0010890474076022793	0.0011156746101506814	0.0011097294613840775	0.0011384330436046643	0.0011318349978574672	0.001186540932901418	0.0011784485022151687	0.0394546471758018	0.03855677599279227	-1.3335832662938335e-06	-7.468143298794416e-05	-1.3257446314211309e-06	-7.424246603868201e-05
24.468066371968433	0.001057396029679865	0.0010529578901272518	0.0010942346179056842	0.0010888682814232781	0.0011154804106758215	0.0011095364028956202	0.0011382227155016173	0.0011316262914479618	0.0011862938314101369	0.0011782042674746986	0.0394342179162811	0.03853682485143859	-1.3167633124422373e-06	-7.418378822010574e-05	-1.3090302506840214e-06	-7.374812427132782e-05
24.61549878051318	0.0010572400864828637	0.0010528021543890532	0.0010940558593299503	0.0010886902707567755	0.001115287520574685	0.0011093446450941623	0.0011380139137911825	0.0011314190962140277	0.0011860487599300044	0.0011779620301462718	0.03941410053488401	0.038517178269360366	-1.299946571340152e-06	-7.367761678378493e-05	-1.2923190437462428e-06	-7.324530937105611e-05
24.763819543485244	0.001057084975564199	0.0010526472545053657	0.001093878239392254	0.0010885133951597876	0.0011150959622926164	0.0011091542102841558	0.0011378066640825716	0.0011312134375302998	0.0011858057512139895	0.0011777218225097477	0.039394299841245546	0.038497840944563315	-1.2831318041833795e-06	-7.316276444860326e-05	-1.275609779363522e-06	-7.27338680504841e-05
24.91303401366693	0.0010569307122619484	0.0010524932058588179	0.0010937017780794055	0.0010883376745534727	0.0011149057586810338	0.0011089651211736433	0.0011376009924367974	0.0011310093412193667	0.001185564838571294	0.0011774836773938303	0.039374820710699296	0.038478817639218	-1.2663177641064616e-06	-7.263907412780046e-05	-1.2589012182702246e-06	-7.221364418272258e-05
25.063147576093755	0.0010567773122200819	0.0010523400241380953	0.001093526495750545	0.001088163129229916	0.0011147169330049576	0.0011087774008817443	0.001137396925375032	0.0011308068335600598	0.0011853260558776868	0.0011772476281862617	0.039355668085371956	0.038460113180726715	-1.2495031959771155e-06	-7.210638582183515e-05	-1.2421921130002442e-06	-7.16844787465587e-05
25.214165648248784	0.0010566247913942506	0.0010521877253437245	0.0010933524131440788	0.001087989779859031	0.0011145295089506804	0.0011085910729462707	0.0011371944898871296	0.0011306059412958995	0.0011850894375860408	0.0011770137088442127	0.03933684697530148	0.03844173246281767	-1.2326868362405423e-06	-7.156453656326223e-05	-1.2254812077287097e-06	-7.114620977183295e-05
25.366093680258146	0.001056473166057683	0.0010520363257939698	0.001093179551384741	0.0010878176474955993	0.0011143435106335837	0.0011084061613314989	0.0011369937134403114	0.0011304066916437057	0.0011848550187370853	0.0011767819539048859	0.03931836245957853	0.038423680446656214	-1.2158674127476891e-06	-7.101336036033357e-05	-1.2087672380954768e-06	-7.059867228287331e-05
25.518937155087716	0.0010563224528071867	0.0010518858421308327	0.0010930079319907914	0.0010876467535864346	0.0011141589626061017	0.0011082226904360812	0.00113679462398802	0.0011302091123023754	0.0011846228349703765	0.001176552398496334	0.0393002196875106	0.038405962161984455	-1.1990436445718025e-06	-7.045268813843375e-05	-1.1920489310260178e-06	-7.004169824040285e-05
25.672701588741027	0.0010561726685692646	0.0010517362913261667	0.0010928375768813503	0.0010874771199776909	0.0011139758898658441	0.0011080406851011195	0.0011365972499789542	0.0011300132314618371	0.0011843929225354925	0.0011763250783485015	0.03928242387981473	0.038388582708282444	-1.1822142418158738e-06	-6.988234768029455e-05	-1.1753250045475408e-06	-6.947511648269789e-05
25.827392530458226	0.0010560238306063403	0.001051587690687901	0.00109266850838387	0.0010873087689223019	0.001113794317863871	0.0011078601706183847	0.0011364016203662716	0.001129819077812175	0.0011841653183034572	0.0011761000298044855	0.03926498032983031	0.03837154725595439	-1.1653779054582487e-06	-6.930216356715313e-05	-1.1585941676185534e-06	-6.889875266596901e-05
25.983015562916506	0.0010558759565230996	0.00105144005786638	0.001092500749241747	0.001087141723087564	0.0011136142725131249	0.0011076811727387013	0.0011362077646169793	0.001129626680552935	0.0011839400597783959	0.001175877289832031	0.03924789440476325	0.03835486104754182	-1.1485333271422926e-06	-6.871195711538602e-05	-1.141855119933706e-06	-6.831242920254943e-05
26.139576302431465	0.001055729064272946	0.001051293410860819	0.0010923343226220802	0.0010869760055628632	0.0011134357801970325	0.001107503717680489	0.0011360157127215042	0.0011294360694026142	0.0011837171851094323	0.0011756568960352607	0.039231171546951854	0.03833852939896007	-1.1316791889907744e-06	-6.811154631455874e-05	-1.1251065517442482e-06	-6.77159651991388e-05
26.297080399159835	0.0010555831721645766	0.0010511477680258759	0.0010921692521235744	0.0010868116398675442	0.0011132588677782637	0.00110732783213847	0.0011358254952034549	0.001129247274608332	0.0011834967331028287	0.001175438886666643	0.03921481727516388	0.0383225577007635	-1.1148141634297927e-06	-6.750074576319931e-05	-1.1083471436672092e-06	-6.710917639268787e-05
26.455533537303385	0.0010554382988686767	0.0010510031480783482	0.0010920055617845929	0.0010866486499589343	0.0011130835626076666	0.0011071535432925453	0.0011356371431295734	0.0011290603269556994	0.0011832787432343743	0.0011752233006392088	0.03919883718591895	0.03830695141943701	-1.0979369129667307e-06	-6.687936660232374e-05	-1.0915755664776643e-06	-6.649187508461774e-05
26.614941435314055	0.0010552944634247437	0.0010508595701039906	0.001091843276091367	0.001086487060240517	0.0011129098925333734	0.0011069808788168448	0.0011354506881198895	0.0011288752577788793	0.0011830632556620376	0.0011750101775390217	0.03918323695484172	0.03829171609871655	-1.0810460900072434e-06	-6.624721644940545e-05	-1.0747904809205178e-06	-6.586387007484484e-05
26.77530984610034	0.0010551516852480255	0.0010507170535644572	0.0010916824199863557	0.0010863268955702582	0.0011127378859100807	0.0011068098668889474	0.0011352661623580669	0.0011286920989708447	0.0011828503112388685	0.0011747995576378988	0.039168022338041605	0.0382768573609375	-1.0641403366648712e-06	-6.560409933062394e-05	-1.0579905375244537e-06	-6.522496659497334e-05
26.93664455723489	0.0010550099841365925	0.0010505756183043697	0.001091523018876764	0.0010861681812690933	0.0011125675716085082	0.001106640536199281	0.0011350835986019593	0.001128510882993839	0.001182639951526175	0.0011745914819064009	0.03915319917352716	0.03826238090841156	-1.0472182845311893e-06	-6.494981560961621e-05	-1.0411743763733862e-06	-6.457496623740733e-05
27.098951391163432	0.0010548693802785447	0.0010504352845585214	0.001091365098643233	0.001086010943129577	0.0011123989790250513	0.0011064729159607116	0.001134903030194382	0.001128331642890051	0.0011824322188069775	0.001174385992027092	0.03913877338264657	0.03824829252483653	-1.0302785544719778e-06	-6.428416191694986e-05	-1.0243406269104353e-06	-6.391366688532352e-05
27.26223620541477	0.0010547298942593386	0.001050296072959208	0.0010912086856486821	0.001085855207424694	0.001112232138091607	0.0011063070359183084	0.0011347244910740858	0.001128154412292493	0.0011822271560997333	0.0011741831304080716	0.03912475097156347	0.038234598076733725	-1.0133197564298965e-06	-6.360693107848592e-05	-1.007487907726725e-06	-6.324086264111739e-05
27.426504892812353	0.0010545915470692607	0.0010501580045436945	0.0010910538067473287	0.0010857010009168407	0.0011120670792856022	0.0011061429263593077	0.0011345480157869585	0.0011279792254361028	0.0011820248071723574	0.001173982940196792	0.039111138032762144	0.03822130351492108	-9.963404892085123e-07	-6.291791204054986e-05	-9.90614826362323e-07	-6.255634375271213e-05
27.59176338168682	0.0010544543601110248	0.0010500211007618161	0.0010909004892938707	0.0010855483508669709	0.0011119038336402072	0.0011059806181232604	0.001134373639497442	0.0011278061171690547	0.0011818252165565254	0.0011737854652941547	0.03909794074659009	0.038208414876013896	-9.79339340219463e-07	-6.221688979321516e-05	-9.737199790508036e-07	-6.185989653700874e-05
27.758017636089992	0.0010543183552075314	0.001049885383483733	0.001090748761152863	0.0010853972850439339	0.001111742432754767	0.0011058201426123973	0.001134201398000195	0.0011276351229643222	0.001181628429562298	0.0011735907503689262	0.03908516538283182	0.03819593828396484	-9.623148852929385e-07	-6.15036452945028e-05	-9.568019505253912e-07	-6.115130330447416e-05
27.925273656010095	0.0010541835546097388	0.001049750875007804	0.0010905986507082459	0.0010852478317339657	0.0011115829088054086	0.0011056615318021693	0.0011340313277319611	0.001127466278931438	0.0011814344922930228	0.0011733988408724224	0.039072818302317444	0.03818387995163266	-9.452656884556369e-07	-6.077795539197184e-05	-9.39859313804723e-07	-6.043034228161992e-05
28.09353747758831	0.0010540499810047055	0.001049617598068625	0.0010904501868730782	0.0010851000197503822	0.0011114252945558817	0.0011055048182520167	0.0011338634657837023	0.0011272996218285147	0.0011812434516605764	0.0011732097830535304	0.039060905958570806	0.038172246182388375	-9.281903016553766e-07	-6.0039592739646874e-05	-9.228906299239663e-07	-5.969678752848484e-05
28.2628151733366	0.0010539176575237689	0.0010494855758452098	0.001090303399099449	0.0010849538784434498	0.001111269623368601	0.001105350035116341	0.0011336978499129618	0.0011271351890745022	0.001181055355400918	0.0011730236239740344	0.03904943489948987	0.03816104337176117	-9.110872645737463e-07	-5.9288325718553914e-05	-9.058944477379274e-07	-5.89504088594206e-05
28.43311285235687	0.0010537866077508704	0.001049354831969313	0.0010901583173885732	0.001084809437710443	0.0011111159292158989	0.0011051972161556867	0.001133534518556476	0.0011269730187616807	0.0011808702520899675	0.0011728404115242642	0.03903841176906972	0.038150278009113484	-8.939551043567889e-07	-5.852391835112214e-05	-8.888693036595424e-07	-5.819097175810417e-05
28.604436660561465	0.0010536568557310462	0.001049225390533921	0.0010900149723010943	0.0010846667280059018	0.0011109642466915165	0.0011050463957481568	0.0011333735108430504	0.0011268131496684208	0.0011806881911598371	0.0011726601944390862	0.039027843309160565	0.03813995667936125	-8.767923353786462e-07	-5.774613021580777e-05	-8.718137214274238e-07	-5.74182372930776e-05
28.77679278089485	0.0010535284259790606	0.0010490972761018841	0.0010898733949675687	0.0010845257803520783	0.0011108146110223017	0.0011048976089010356	0.0011332148666066825	0.0011266556212721891	0.0011805092229153888	0.0011724830223142184	0.039017736361269	0.03813008606472993	-8.595974590017326e-07	-5.6954716360274604e-05	-8.547262118695047e-07	-5.663196203159471e-05
28.950187433556945	0.0010534013434882054	0.0010489705137147174	0.001089733617099165	0.001084386626349589	0.001110667058080152	0.0011047508912626538	0.0011330586263999616	0.0011265004737628223	0.00118033339855116	0.0011723089456229072	0.03900809786839826	0.038120672946549965	-8.423689633139247e-07	-5.614942721085536e-05	-8.376052726332892e-07	-5.583189794919341e-05
29.124626876227456	0.0010532756337392605	0.0010488451289015607	0.0010895956709985617	0.0010842492981882699	0.0011105216243941856	0.001104606279134482	0.0011329048315077332	0.0011263477480560706	0.0011801607701686445	0.0011721380157329528	0.038998934876930166	0.038111724207096784	-8.251053228696542e-07	-5.533000848184644e-05	-8.204493879351848e-07	-5.501779233973991e-05
29.30011740429177	0.00105315132270962	0.001048721147688304	0.001089459589571059	0.0010841138286582443	0.001110378347163158	0.001104463809483467	0.0011327535239610493	0.001126197485807416	0.0011799913907939504	0.0011719702849241026	0.03899025453855391	0.038103246831467756	-8.078049984301325e-07	-5.449620108191611e-05	-8.032570283037638e-07	-5.418938772286386e-05
29.476665351068124	0.0010530284368825838	0.001048598596606879	0.001089325406335902	0.001083980251161199	0.001110237264268121	0.0011043235199546069	0.0011326047465513918	0.0011260497294261701	0.0011798253143958316	0.0011718058064058166	0.03898206411223286	0.03809524790950784	-7.904664366992394e-07	-5.364774101923597e-05	-7.860266503221559e-07	-5.3346421749922435e-05
29.654277088036206	0.00105290700325682	0.0010484775027047243	0.0010891931554378224	0.0010838485997218812	0.0011100984142853347	0.0011041854488837786	0.001132458542845197	0.0011259045220898597	0.0011796625959041116	0.0011716446343354144	0.03897437096622489	0.03808773463777559	-7.730880700537734e-07	-5.278435930405889e-05	-7.687566963461567e-07	-5.2488627106439534e-05
29.832959025067048	0.0010527870493560038	0.0010483578935544231	0.0010890628716588044	0.0010837189089998144	0.0011099618364994335	0.0011040496353108221	0.0011323149571986688	0.0011257619077589059	0.0011795032912285041	0.0011714868238366146	0.03896718258014312	0.038080714321557754	-7.556683162585238e-07	-5.1905781849354016e-05	-7.514455942357785e-07	-5.161573141396203e-05
30.0127176106544	0.0010526686032386332	0.0010482397972635198	0.0010889345904300802	0.001083591214301248	0.0011098275709168588	0.00110391611899288	0.001132174034772902	0.0011256219311916065	0.0011793474572778476	0.0011713324310184774	0.03896050654706695	0.03807419437692762	-7.382055781791734e-07	-5.101172936830545e-05	-7.340917570664192e-07	-5.0727457128529885e-05
30.193559332147448	0.0010525516935080282	0.0010481232424845205	0.0010888083478443563	0.001083465551591333	0.0011096956582795584	0.0011037849404180108	0.001132035821549314	0.0011254846379594266	0.0011791951519797533	0.0011711815129947603	0.03895435057570324	0.03806818233285613	-7.206982435086461e-07	-5.010191727194968e-05	-7.166935828513063e-07	-4.98235214383691e-05
30.37549071598484	0.0010524363493225053	0.0010480082584250685	0.0010886841806682721	0.001083341957506531	0.001109566140078953	0.0011036561408190638	0.0011319003643453901	0.0011253500744625928	0.001179046434300681	0.0011710341279036831	0.03894872249259777	0.03806268583336663	-7.031446844683008e-07	-4.91760555626497e-05	-6.992494542561352e-07	-4.8903636158809105e-05
30.55851832793038	0.0010523226004057512	0.0010478948748583196	0.0010885621263551108	0.0010832204693672733	0.0011094390585701928	0.0011035297621878398	0.0011317677108307611	0.0011252182879460252	0.001178901364266459	0.0011708903349281425	0.038943630244397745	0.03805771263974584	-6.855432575047886e-07	-4.823384872540415e-05	-6.817577382902881e-07	-4.796750762395274e-05
30.742648773309874	0.0010522104770573789	0.0010477831221335006	0.0010884422230577478	0.001083101125190858	0.0011093144567866898	0.0011034058472895304	0.0011316379095436058	0.0011250893265155847	0.0011787600029832504	0.001170750194316354	0.0389390819001686	0.038053270632803726	-6.678923029882107e-07	-4.727499561760218e-05	-6.642167860106303e-07	-4.701483657743033e-05
30.92788869724955	0.0010521000101636846	0.0010476730311866664	0.001088324509641858	0.0010829839637046031	0.0011091923785549508	0.001103284439677451	0.0011315110099074002	0.0011249632391546638	0.001178622412658984	0.0011706137674029548	0.03893508565376674	0.038049367815187786	-6.50190144892062e-07	-4.6299189355003545e-05	-6.466249322049228e-07	-4.604531805910139e-05
31.114244784915854	0.0010519912312086008	0.0010475646335516568	0.0010882090256993783	0.0010828690243592557	0.0011090728685097036	0.0011031655837080694	0.0011313870622480112	0.0011248400757411206	0.0011784886566252577	0.0011704811166305719	0.03893164982626667	0.03804601231375228	-6.324350904970272e-07	-4.5306117197996265e-05	-6.289804950964858e-07	-4.5058641291950696e-05
31.30172376175672	0.0010518841722848467	0.0010474579613712477	0.001088095811562228	0.0010827563473426562	0.0011089559721093245	0.001103049324556329	0.0011312661178111407	0.0011247198870645578	0.0011783587993597208	0.001170352305571857	0.03892878286844808	0.03804321238198508	-6.146254300527093e-07	-4.42954604318313e-05	-6.112817760106984e-07	-4.405448956382174e-05
31.4903323937443	0.0010517788661052957	0.001047353047408524	0.00108798490831631	0.0010826459735936839	0.0011088417356515884	0.0011029357082312954	0.0011311482287801463	0.0011246027248439756	0.0011782329065089655	0.0011702273989520255	0.03892649336334038	0.03804097640249125	-5.96759436444997e-07	-4.326689424627439e-05	-5.935270590414973e-07	-4.3032540107068584e-05
31.68007748761912	0.0010516753460145416	0.0010472499250584457	0.0010878763578157707	0.0010825379448164598	0.0011087302062897254	0.0011028247815921077	0.001131033448294222	0.0011244886417457777	0.0011781110449119155	0.0011701064626718795	0.038924790028832215	0.038039312889537345	-5.788353648655993e-07	-4.222008761212148e-05	-5.757146107304538e-07	-4.199246397670886e-05
31.870965891135747	0.0010515736460006886	0.0010471486283596435	0.001087770202697556	0.0010824323034948425	0.0011086214320488144	0.0011027165923642604	0.0011309218304669697	0.0011243776914021673	0.0011779932826237495	0.0011699895638313577	0.03892368172033826	0.038038230491655625	-5.608514524698717e-07	-4.115470315543823e-05	-5.57842679718961e-07	-4.093392592510736e-05
32.063004493309954	0.0010514738007073481	0.0010470491920064181	0.0010876664863962357	0.0010823290929071949	0.0011085154618424961	0.001102611189156208	0.0011308134304053512	0.001124269928429918	0.0011778796889403479	0.0011698767707535999	0.038923177433537674	0.03803773799431427	-5.428059180307386e-07	-4.0070397028607596e-05	-5.399094964156012e-07	-3.985658427424488e-05
32.25620022466719	0.00105137584544587	0.0010469516513609753	0.0010875652531591351	0.0010822283571414527	0.0011084123454900398	0.0011025086214763136	0.0011307083042290478	0.0011241654084495475	0.0011777703344232997	0.0011697681530095602	0.03892328630717182	0.03803784432264943	-5.246969615761363e-07	-3.896681877807451e-05	-5.21913272628384e-07	-3.8760090784656365e-05
32.45056005749291	0.001051279816207788	0.0010468560424658766	0.001087466548061753	0.001082130141110482	0.0011083121337337456	0.0011024089397501395	0.0011306065090902232	0.0011240641881048894	0.001177665290925467	0.0011696637814431663	0.0389240176259173	0.038038558544265626	-5.065227640169145e-07	-3.784361120942603e-05	-5.038522011995873e-07	-3.764409052070539e-05
32.64609100608406	0.0010511857496775094	0.0010467624020567335	0.001087370417023495	0.00108203449056775	0.001108214878256717	0.001102312195338096	0.0011305081031937104	0.001123966325083088	0.0011775646316171345	0.0011695637281970573	0.03892538082332317	0.038039889872103626	-4.882814867812439e-07	-3.67004102494739e-05	-4.857244556427665e-07	-3.650822171447077e-05
32.84280012700226	0.0010510936832452257	0.0010466707675751221	0.001087276906823707	0.0010819414521232907	0.0011081206317009806	0.001102218440553443	0.0011304131458176189	0.0011238718781350027	0.0011774684310127445	0.0011694680667388886	0.03892738548482507	0.038041847667380654	-4.6997127145205833e-07	-3.5536844806838275e-05	-4.6752818978149785e-07	-3.5352115626968716e-05
33.040694519328454	0.0010510036550200707	0.0010465811771817484	0.0010871860651180292	0.0010818510732599977	0.0011080294476859876	0.0011021277286806638	0.0011303216973343833	0.001123780907096056	0.0011773767649982433	0.0011693768718882456	0.03893004135083111	0.03804444144260101	-4.5159023935245624e-07	-3.435253662570359e-05	-4.492615373451886e-07	-3.4175396403296476e-05
33.239781324919136	0.0010509157038435248	0.0010464936697698578	0.0010870979404550823	0.0010817634023502388	0.0011079413808274961	0.0011020401139942221	0.0011302338192322678	0.0011236934729075252	0.0011772897108590595	0.00116929021984417	0.038933358319885376	0.03804768086464258	-4.3313649115668887e-07	-3.314710013907485e-05	-4.3092261157529413e-07	-3.297768092666575e-05
33.44006772866406	0.001050829869303062	0.001046408284978887	0.001087012582293473	0.0010816784886727967	0.0011078564867568386	0.0011019556517776973	0.001130149574137319	0.001123609637638282	0.001177207347308713	0.0011692081882133075	0.038937346451909244	0.03805157575791839	-4.146081065015822e-07	-3.192014231903628e-05	-4.125095048467149e-07	-3.175857867002141e-05
33.64156095874556	0.0010507461917460506	0.0010463250632083755	0.001086930041019145	0.0010815963824301477	0.0011077748221405852	0.0011018743983433154	0.0011300690258357947	0.0011235294645070022	0.0011771297545180872	0.001169130856038708	0.038942015971523025	0.038056136107619445	-3.96003143551555e-07	-3.067126252093155e-05	-3.9402028823411553e-07	-3.051769154127637e-05
33.84426828689945	0.0010506647122939235	0.0010462440456321387	0.0010868503679630766	0.0010815171347660902	0.0011076964447006244	0.0011017964110518928	0.0011299922392970802	0.0011234530179048549	0.0011770570141453808	0.0011690583038292896	0.03894737727145414	0.03806137206303678	-3.7731963859572934e-07	-2.9400052326850057e-05	-3.7545301111076984e-07	-2.9254613728074697e-05
34.04819702867729	0.0010505854728565904	0.0010461652742126916	0.0010867736154193221	0.0010814407977837114	0.0011076214132346432	0.0011017217483331766	0.0011299192806970824	0.0011233803634186676	0.0011769892093667403	0.0011689906135899698	0.03895344091602543	0.038067293940967944	-3.5855560560470873e-07	-2.810609538383968e-05	-3.568057007148802e-07	-2.7968931537086794e-05
34.25335454371064	0.0010505085161471447	0.001046088791715962	0.0010866998366634304	0.001081367424563734	0.001107549787637052	0.001101650469706627	0.0011298502174421521	0.0011233115678546085	0.0011769264249076232	0.0011689278688525172	0.038960217644736964	0.03807391222920677	-3.3970903580600453e-07	-2.6788967239094186e-05	-3.3807636172283537e-07	-2.6660223230695612e-05
34.45974823597649	0.001050433885696817	0.0010460146417262538	0.0010866290859712095	0.001081297069183204	0.0011074816289203238	0.0011015826358026098	0.0011297851181934979	0.0011232466992623612	0.0011768687470748685	0.0011688701547070916	0.038967718375934476	0.03808123759012665	-3.2077789721089017e-07	-2.544823517025563e-05	-3.1926297578647317e-07	-2.532805885824274e-05
34.66738555406454	0.0010503616258702346	0.0010459428686615162	0.001086561418637896	0.001081229786734584	0.0011074169992368063	0.0011015183083840593	0.0011297240528921595	0.0011231858269598466	0.0011768162637895466	0.0011688175578345515	0.038975954210572615	0.038089280864348686	-3.017601341659751e-07	-2.4083458012497116e-05	-3.00363501085088e-07	-2.3972000084998557e-05
34.87627399144595	0.001050291781880942	0.0010458735177888744	0.0010864968909976838	0.0010811656333452012	0.001107355961900962	0.0011014575503685638	0.0011296670927845006	0.0011231290215584606	0.0011767690646205533	0.001168770166539491	0.038984936436074175	0.03809805307450826	-2.82653666893503e-07	-2.2694185983079818e-05	-2.813758718726682e-07	-2.259160001757965e-05
35.086421086743854	0.0010502243998072262	0.001045806635240466	0.001086435560443661	0.0010811046661971084	0.0011072985814120963	0.0011014004258509385	0.0011296143104482723	0.001123076354988877	0.001176727240819014	0.0011687280707840689	0.038994676530287764	0.03810756542911399	-2.634563910025936e-07	-2.1279960499442918e-05	-2.62297997986969e-07	-2.1186403023204514e-05
35.29783442400536	0.001050159526608227	0.0010457422680295622	0.0010863774854481419	0.0010810469435473305	0.0011072449234775465	0.0011013470001262546	0.0011295657798192401	0.0011230279005274054	0.0011766908853534884	0.0011686913622226249	0.039005186165546726	0.03811782932650866	-2.441661770009179e-07	-1.9840313994073933e-05	-2.431277643759333e-07	-1.9755944546923088e-05
35.51052163297529	0.0010500972101403592	0.0010456804640670025	0.001086322725583416	0.0010809925247485318	0.0011071950550363763	0.0011012973397133664	0.001129521576218405	0.0011229837328229344	0.0011766600929460237	0.0011686601342371244	0.039016477212833786	0.038128856358929986	-2.2478086977818432e-07	-1.83747697235781e-05	-2.238630305833461e-07	-1.8299750921685343e-05
35.72449038937153	0.001050037499174034	0.0010456212721779293	0.001086271341542915	0.0010809414702700967	0.001107149044283561	0.0011012515123789304	0.0011294817763798175	0.0011229439279244664	0.0011766349601090595	0.0011686344819734397	0.039028561746051176	0.03814065831667799	-2.0529828811521184e-07	-1.688284157677633e-05	-2.0450163025573925e-07	-1.681733917749395e-05
35.93974841516195	0.0010499804434106952	0.001045564742118838	0.0010862233951628038	0.0010808938417196364	0.001107106960694683	0.001101209587161929	0.0011294464584790068	0.0011229085633092549	0.001176615585183214	0.0011686145023784957	0.039041452046405294	0.038153247192389717	-1.8571622414659955e-07	-1.5364033874754046e-05	-1.8504137062154077e-07	-1.530821684386785e-05
36.15630347884324	0.001049926093500175	0.0010455109245949468	0.0010861789494440196	0.0010808497018649369	0.0011070688750511603	0.0011011716343987204	0.0011294157021620433	0.0011228777179115702	0.0011766020683759816	0.0011686002942383066	0.039055160606900424	0.038166635185424284	-1.6603244282946752e-07	-1.381784116749607e-05	-1.654800319537443e-07	-1.3771881747365322e-05
36.374163395721176	0.0010498745010583757	0.0010454598712778943	0.0010861380685747526	0.001080809114656351	0.0011070348594660042	0.001101137725748618	0.0011293895885752467	0.0011228514721521009	0.001176594511801362	0.0011685919582169243	0.03906970013695605	0.03818083470636417	-1.462446813948505e-07	-1.2243748026274925e-05	-1.4581536702910902e-07	-1.2207821805831909e-05
36.59333602819267	0.0010498257186852796	0.0010454116348237658	0.0010861008179533877	0.0010807721452496476	0.0011070049874101298	0.001101107934220015	0.0011293682003955532	0.0011228299079680093	0.001176593019520442	0.0011685895968963247	0.03908508356713978	0.03819585838163434	-1.2635064876569818e-07	-1.0641228828517368e-05	-1.2604510056654292e-07	-1.0615514815598415e-05
36.813829286029524	0.0010497797999833084	0.0010453662688914684	0.0010860672642119236	0.0010807388600293346	0.0011069793337392365	0.0011010823341970736	0.0011293516218615727	0.0011228131088436653	0.0011765976975829798	0.0011685933148172687	0.03910132405402722	0.0382117190582409	-1.0634802501607518e-07	-9.009747541560698e-06	-1.0616692867242497e-07	-8.994428236180907e-06
37.03565112666392	0.0010497367995760056	0.001045323828161434	0.0010860374752398518	0.001080709326632447	0.0011069579747212475	0.0011010610014669728	0.0011293399388053254	0.001122801159842054	0.0011766086540699763	0.001168603218521136	0.03911843498519261	0.0382284298086363	-8.623446075403315e-08	-7.348757497499525e-06	-8.617851823778874e-08	-7.344018966987109e-06
37.25880955547555	0.0010496967731271002	0.001045284368354699	0.0010860115202085553	0.0010806836139728407	0.0011069409880643652	0.0011010440132477632	0.0011293332386847178	0.001122794147636912	0.001176625999137321	0.001168619416592806	0.03913642998432674	0.038246003935716644	-6.600757653831002e-08	-5.657701164757389e-06	-6.607750636022577e-08	-5.6637331211917274e-06
37.483312626080554	0.001049659777359896	0.0010452479462523168	0.0010859894695961752	0.0010806617922659652	0.0011069284529457016	0.0011010314482167946	0.001129331610616722	0.001122792160545558	0.0011766498450604742	0.001168642019704559	0.03915532291649649	0.03826445497794474	-4.566496225166111e-08	-3.936009913163563e-06	-4.586149972632403e-08	-3.953005792450837e-06
37.70916844062219	0.0010496258700770564	0.0010452146197151623	0.0010859713952130244	0.0010806439330541724	0.0011069204500405603	0.001101023386539788	0.0011293351454113392	0.0011227952885625003	0.0011766803062802876	0.0011686711406610868	0.039175127893540856	0.03828379671461652	-2.520417646855247e-08	-2.1831037727848557e-06	-2.552807398109591e-08	-2.211260815648819e-06
37.93638515006311	0.0010495951101807427	0.0010451844477040902	0.0010859573702275012	0.0010806301092325255	0.0011069170615523253	0.0011010199099005117	0.00112934393560631	0.0011228036233937781	0.0011767174994499327	0.0011687068944455884	0.039195859279613963	0.03830404317126599	-4.622745815481555e-09	-3.9839118870510504e-07	-5.074773100008367e-09	-4.3791052387054386e-07
38.164970954479706	0.0010495675576931412	0.0010451574903004906	0.0010859474691925545	0.0010806203950751597	0.0011069183712430224	0.0011010211015311214	0.0011293580755026328	0.0011228172584921046	0.001176761543483014	0.0011687493982670276	0.03921753169687668	0.0383252086252156	1.6081835697758645e-08	1.4187312326885415e-06	1.550089127758461e-08	1.3676445031474138e-06
38.39493410335793	0.0010495432737773747	0.0010451338087272201	0.0010859417680726912	0.0010806148662621787	0.0011069244644645315	0.0011010270462431485	0.0011293776612008879	0.0011228362890928006	0.0011768125596028727	0.0011687987716085548	0.039240160031342855	0.03834730761127718	3.6912107344213435e-08	3.268878980666745e-06	3.6201440502866417e-08	3.2060156944235807e-06
38.626282895891045	0.0010495223207588106	0.0010451134653699384	0.0010859403442715484	0.001080613599907119	0.0011069354281904899	0.0011010378304591739	0.0011294027906383955	0.0011228608122505583	0.0011768706713931338	0.0011688551362771416	0.03926375943888188	0.038370354927605564	5.787064238840095e-08	5.152679907222124e-06	5.702942962705973e-08	5.07782675199242e-06
38.859025681279114	0.0010495047621467742	0.0010450965237988482	0.001085943276660044	0.0010806166745849842	0.001106951351048897	0.001101053542245194	0.0011294335636272382	0.001122890926877052	0.0011769360048495263	0.0011689186164544681	0.03928834535138757	0.0383943656417153	7.896004880101823e-08	7.070774498546539e-06	7.798744809444855e-08	6.98371392005015e-06
39.09317085903034	0.0010494906626566738	0.001045083048790848	0.0010859506456051145	0.0010806241703608685	0.0011069723233554346	0.0011010742713436993	0.0011294700818931583	0.0011229267337794142	0.0011770086884330157	0.0011689893387490855	0.03931393348311406	0.0384193550966563	1.0018296996150422e-07	9.023816151726427e-06	9.907812045318112e-08	8.92432626009576e-06
39.328726879264174	0.001049480088232537	0.0010450731063520995	0.0010859625329990472	0.0010806361688191716	0.0011069984371475158	0.001101100109207477	0.001129512449115351	0.001122968335699601	0.001177088853124276	0.0011690674322498969	0.03934053983718542	0.03844533891736526	1.2154208542435388e-07	1.1012471461735451e-05	1.203041071051042e-07	1.0900325934593003e-05
39.56570224301631	0.0010494731060699868	0.0010450667637410343	0.001085979022289442	0.0010806527530934386	0.0011070297862191016	0.0011011311490341689	0.0011295607709671982	0.0011230158373546765	0.0011771766324795662	0.0011691530285810052	0.03936818071228543	0.03847233301718478	1.4304011169280484e-07	1.3037420514838693e-05	1.416681050673066e-07	1.2912388498292904e-05
39.80410550254544	0.001049469784639649	0.0010450640894917932	0.0010860001985097975	0.001080674007896824	0.0011070664661562825	0.0011011674858015933	0.0011296151551579484	0.0011230693454780394	0.0011772721626880324	0.0011692462619579593	0.03939687270953235	0.038500353604568806	1.6467980299339144e-07	1.5099357188269602e-05	1.6317284874754062e-07	1.4961203195551498e-05
40.04394526164196	0.0010494701937110087	0.0010450651534381183	0.001086026148310749	0.0010807000195532013	0.0011071085743736577	0.0011012092163038558	0.0011296757114753764	0.0011231289688616115	0.0011773755826304895	0.0011693472692454417	0.039426632739541285	0.038529417189969176	1.8646395207131544e-07	1.7198989456929104e-05	1.8482111072528132e-07	1.7047473263948065e-05
40.28523017593832	0.0010494744043767082	0.0010450700267376867	0.0010860569599919511	0.001080730876028921	0.0011071562101515162	0.0011012564391882547	0.0011297425518294396	0.001123194818399013	0.0011774870339397079	0.0011694561900164365	0.03945747802969012	0.038559540592918023	2.0839539102354698e-07	1.9337039709965698e-05	2.0661570257702114e-07	1.917191624858927e-05
40.52796895322162	0.0010494824890773292	0.0010450787818969299	0.001086092723534664	0.001080766666965262	0.0011072094746738708	0.0011013092549930325	0.001129815790296984	0.0011232670071297697	0.0011776066610622922	0.0011695731666129421	0.03948942613158074	0.03859074094930452	2.3047699215794637e-07	2.1514245075571203e-05	2.2855947572454974e-07	2.1335264323768532e-05
40.77217035374772	0.001049494521626631	0.0010450914927963115	0.001086133530635009	0.0010808074837115552	0.0011072684710673308	0.0011013677661859587	0.0011298955431674944	0.0011233456502845523	0.0011777346113221517	0.0011696983442082468	0.03952249492871572	0.03862303571885616	2.5271166883720705e-07	2.373135775157742e-05	2.506553222736928e-07	2.3538264620814875e-05
41.017843190557436	0.0010495105772372814	0.0010451082347160987	0.0010861794747379502	0.0010808534193590263	0.0011073333044408628	0.0011014320772037927	0.0011299819289899453	0.0011234308653315045	0.0011778710349856474	0.0011698318708708434	0.03955670264438827	0.03865644269283457	2.751023763904528e-07	2.5989145347682374e-05	2.729061759102966e-07	2.5781679567432603e-05
41.26499632979458	0.0010495307325470754	0.0010451290843626264	0.0010862306510719972	0.0010809045687753592	0.0011074040819264485	0.001101502294492637	0.0011300750686207683	0.0011235227720236673	0.0011780160853284546	0.0011699738976300145	0.03959206784979427	0.0386909800019422	2.976521130040183e-07	2.828839123311666e-05	2.953150127836361e-07	2.80662872319537e-05
41.51363869102594	0.0010495550656456525	0.0010451541198950557	0.0010862871566846444	0.0010809610286399917	0.0011074809127206604	0.0011015785265491966	0.0011301750852729668	0.0011236214924475367	0.0011781699187041826	0.0011701245785431377	0.03962860947238034	0.03872666612445972	3.2036392068118466e-07	3.0629894897854504e-05	3.1788485245704337e-07	3.039288168191212e-05
41.763779247563185	0.001049583656101743	0.001045183420952671	0.0010863490904785967	0.0010810228974801944	0.0011075639081272034	0.0011016608839630028	0.001130282104566432	0.0011237271510728087	0.0011783326946148442	0.0011702840707647978	0.0396663468044225	0.03876351989461074	3.43240886186303e-07	3.30144723192094e-05	3.406187588403213e-07	3.276227334694792e-05
42.0154270267867	0.0010496165849909118	0.0010452170686826709	0.001086416553248744	0.0010810902757078964	0.0011076531816004037	0.0011017494794595673	0.0011303962545794477	0.0011238398748032946	0.0011785045757831745	0.0011704525346177056	0.03970529951185557	0.03880156051116796	3.662861420396582e-07	3.5442956340142606e-05	3.635198411646584e-07	3.517528939336878e-05
42.26859111047143	0.0010496539349238634	0.0010452551457685243	0.0010864896477199677	0.0010811632656573377	0.0011077488487897247	0.001101844427944559	0.0011305176659014793	0.0011239597930291006	0.001178685728226925	0.0011706301336655409	0.039745487643354005	0.038840807546304784	3.8950286753184835e-07	3.7916197057730194e-05	3.8659125500611555e-07	3.7632774110563094e-05
42.523280635114425	0.0010496957900752704	0.0010452977364588552	0.001086568478585745	0.001081241971623517	0.0011078510275852828	0.001101945846548975	0.0011306464716872246	0.0011240870376800567	0.0011788763213351344	0.0011708170347877328	0.039786931639675165	0.038881280954703876	4.12894289753777e-07	4.043506222051185e-05	4.0983620328092357e-07	4.013558930307526e-05
42.77950479226489	0.0010497422362131705	0.0010453449265968918	0.0010866531525476045	0.001081326499901487	0.0011079598381644367	0.0011020538546753643	0.0011307828077120041	0.0011242217432804607	0.0011790765279464854	0.0011710134082562693	0.03982965234327404	0.038923001082927566	4.364636846782531e-07	4.3000437638385236e-05	4.3325793732318027e-07	4.268461469730811e-05
43.03727282885567	0.0010497933607289266	0.001045396803650487	0.00108674377835544	0.0010814169588265047	0.0011080754030394415	0.001102168574045119	0.0011309268124285075	0.001124364047005163	0.0011792865244297853	0.0011712194278145835	0.03987367100819471	0.03896598867906051	4.602143782385555e-07	4.561322760149311e-05	4.5685975795951156e-07	4.5280748357384715e-05
43.29659404753705	0.0010498492526677652	0.0010454534567427187	0.001086840466848706	0.0010815134588150596	0.0011081978471062246	0.0011022901287468696	0.0011310786270249424	0.001124514088737034	0.0011795064907666546	0.0011714352707585965	0.03991900931025369	0.03901026490263449	4.84149747475085e-07	4.827435531246094e-05	4.806450166284018e-07	4.792490711238995e-05
43.55747780701245	0.0010499100027599093	0.001045514976683085	0.0010869433309985185	0.0010816161124068031	0.0011083272976942947	0.0011024186452860047	0.0011312383954846298	0.0011246720111258528	0.0011797366106364913	0.001171661118019974	0.03996568935752137	0.0390558513348434	5.082732216703072e-07	5.098476332812685e-05	5.046171165116672e-07	5.061802699463103e-05
43.81993352237618	0.0010499757034523117	0.0010455814559993033	0.0010870524859506838	0.0010817250343073993	0.0011084638846178222	0.0011025542526353531	0.0011314062646470772	0.0011248379596486562	0.0011799770715037801	0.0011718971542516788	0.040013733701108146	0.039102769989056985	5.325882835539517e-07	5.374541401576005e-05	5.287795137158026e-07	5.336106369088767e-05
44.08397066545326	0.0010500464489410072	0.0010456529889697325	0.0010871680490696768	0.0010818403414323277	0.00110860774022793	0.0011026970822870586	0.001131582384270588	0.001125012082671602	0.001180228064707837	0.0011721435679158902	0.04006316534627432	0.03915104332164705	5.570984705225226e-07	5.655729002015941e-05	5.531357184871549e-07	5.615499300595794e-05
44.349598765141174	0.0010501223352040923	0.001045729671656425	0.0010872901399835951	0.0010819621529516515	0.00110875899946621	0.0011028472683056807	0.0011317669070964392	0.0011251945315133762	0.0011804897855550525	0.0011724005513743718	0.04011400776386619	0.03920069424313237	5.818073758809272e-07	5.9421394743075506e-05	5.776892964305669e-07	5.900081133713986e-05
44.6168274077539	0.001050203460035345	0.0010458116019388195	0.0010874188806301085	0.0010820905903357774	0.001108917799919516	0.0011030049473825453	0.0011319599889146777	0.0011253854605101931	0.0011807624334137304	0.0011726683009813557	0.040166284902092765	0.03925174612965736	6.067186501482885e-07	6.233875283812029e-05	6.024438698030467e-07	6.189953616420052e-05
44.88566623736761	0.0010502899230785076	0.0010458988795481049	0.0010875543953034411	0.0010822257774022485	0.0011090842818760628	0.0011031702588914013	0.0011321617886315934	0.0011255850270824532	0.0011810462118116054	0.0011729470171790537	0.04022002119865678	0.039304222834811796	6.318360023637587e-07	6.531041071589083e-05	6.274031188044024e-07	6.485220655050306e-05
45.15612495616904	0.0010503818258622208	0.0010459916061022337	0.0010876968107023878	0.0010823678403635614	0.0011092585883828547	0.0011033433449453873	0.0011323724683388933	0.0011257933918030667	0.0011813413285361167	0.0011732369045958416	0.040275241593248676	0.03935814870180304	6.571632014677926e-07	6.83374370674672e-05	6.525707829376989e-07	6.785988366045381e-05
45.42821332480542	0.0010504792718356688	0.0010460898851416527	0.0010878462559794333	0.001082516907876084	0.0011094408653045155	0.0011035243504553876	0.0011325921933846683	0.001126010718467558	0.0011816479957375645	0.0011735381721472654	0.04033197154041484	0.039413548576001635	6.827040777081413e-07	7.142092340081674e-05	6.779506623970366e-07	7.092365129102163e-05
45.701941162736816	0.0010505823664048986	0.0010461938221657087	0.0010880028627909572	0.0010826731110900518	0.001109631261383517	0.0011037134231897726	0.0011328211324461682	0.001126237174165932	0.0011819664300352075	0.0011738510331399013	0.040390237022820005	0.03947044781785705	7.08462524057988e-07	7.456198458913321e-05	7.035466194735447e-07	7.404461641516424e-05
45.97731834859046	0.0010506912169698584	0.0010463035246697824	0.0010881667653485758	0.001082836583700701	0.0011098299283018704	0.0011039107138355903	0.0011330594576044555	0.0011264729293564088	0.0011822968526264235	0.0011741757053782126	0.04045006456490967	0.03952887231621402	7.34442497703474e-07	7.77617594388269e-05	7.293625800229575e-07	7.722390974396198e-05
46.25435482051728	0.0010508059329621656	0.0010464191021831494	0.0010883381004716524	0.0010830074620005604	0.001110037020744317	0.0011041163760612395	0.0011333073444210015	0.0011267181579410572	0.0011826394893990387	0.0011745124112744843	0.04051148124699101	0.03958884850202822	7.606480215954087e-07	8.102141127427909e-05	7.554025349913035e-07	8.046268630551578e-05
46.533060576550575	0.0010509266258836253	0.0010465406663075973	0.0010885170076410098	0.0010831858849329387	0.001110252696463072	0.0011043305665806823	0.0011335649720162838	0.0011269730373434073	0.0011829945710469412	0.0011748613779619594	0.04057451471974182	0.039650403362505755	7.870831859901374e-07	8.434212853486445e-05	7.8167054193886e-07	8.376212603553035e-05
46.813445674966815	0.0010510534093454845	0.0010466683307567854	0.0010887036290538417	0.0010833719941466125	0.0011104771163441308	0.0011045534452191995	0.0011338325231504208	0.0011272377485880634	0.0011833623331890593	0.0011752228374112548	0.0406391932191729	0.03971356445567526	8.137521500663041e-07	8.772512539159671e-05	8.081707266426041e-07	8.712343438904702e-05
47.09552023464871	0.0010511863991084878	0.001046802211396408	0.001088898109679914	0.00108356593405179	0.0011107104444752296	0.0011047851749807947	0.0011341101843059553	0.001127512476382436	0.0011837430164918774	0.0011755970265502186	0.04070554558204618	0.039778359925412704	8.406591436057979e-07	9.117164238406361e-05	8.349072847487534e-07	9.054784297005125e-05
47.37929443545016	0.0010513257131237077	0.0010469424262851345	0.001089100597319035	0.001083767851877343	0.001110952848215475	0.0011050259221172336	0.001134398145772805	0.0011277974092006027	0.001184136866795565	0.001175984187387303	0.04077360126177423	0.039844818516925756	8.678084686807724e-07	9.468294707021263e-05	8.61884483432029e-07	9.403661017390319e-05
47.66477851856398	0.0010514714715741836	0.001047089095716366	0.0010893112426598542	0.0010839778977293603	0.001111204498266696	0.0011052758561988034	0.0011346966017354773	0.0011280927393694006	0.0011845441352438687	0.0011763845671386066	0.040843390344816995	0.039912969592728914	8.952045014343386e-07	9.82603347007005e-05	8.891066631665917e-07	9.759102185669111e-05
47.951982786891236	0.0010516237969173997	0.001047242342260835	0.001089530199340036	0.0010841962246510679	0.0011114655687465929	0.001105535150186842	0.001135005750362621	0.0011283986631568166	0.0011849650784179148	0.0011767984183587148	0.04091494356758884	0.03998284314911045	9.228516938872798e-07	0.00010190512890995151	9.165782395000131e-07	0.00010121239201782428
48.24091760541319	0.0010517828139285888	0.0010474022908100323	0.0010897576240078098	0.0010844229886841216	0.0011117362372636934	0.0011058039805080598	0.0011353257938989626	0.0011287153808627254	0.0011853999584740267	0.001177225999075452	0.04098829233389863	0.040054469833119784	9.507545757994097e-07	0.00010561868242750516	9.443037048875291e-07	0.00010490206350380338
48.53159340156531	0.001051948649744911	0.0010475690686205187	0.0010899936763849724	0.0010846583489313427	0.0011120166849942137	0.0011060825271307418	0.0011356569387597397	0.0011290430969120807	0.00118584904328574	0.0011776675729287132	0.04106346873293988	0.04012788096009013	9.789177566011872e-07	0.00010940237781165152	9.722876306056567e-07	0.0001086614087350557
48.82402066561362	0.0010521214339105018	0.001047742805359108	0.0010902385193313502	0.0010849024676209094	0.0011123070967608447	0.001106370973642862	0.0011359993956276797	0.001129382019950615	0.0011863126065901402	0.001178123409313506	0.04114050555785357	0.04020310853171706	1.0073459273752042e-06	0.00011325762820496577	1.000534668698554e-06	0.00011249183045289324
49.11820995103327	0.0010523012984224329	0.0010479236331489667	0.001090492318910791	0.0010851555101720671	0.001112607661113553	0.0011066695073321826	0.0011363533795526344	0.001129732362943145	0.0011867909281387068	0.0011785937835273649	0.04121943632487971	0.04028018525470902	1.0360438628983885e-06	0.0001171858781114643	1.0290495539955029e-06	0.00011639476248836989
49.41417187488941	0.0010524883777775745	0.0010481116866166258	0.0010907552444586928	0.0010854176452623709	0.001112918570412424	0.0011069783192683797	0.001136719110053925	0.0011300943432745508	0.0011872842938527959	0.0011790789769222884	0.041300295293121916	0.04035914456003757	1.0650164237379842e-06	0.00012118860419696453	1.0578371061797844e-06	0.00012037167055431452
49.71191711822035	0.0010526828090204117	0.0010483071029399461	0.0010910274686511455	0.0010856890448965328	0.0011132400209126377	0.0011072976043872776	0.0011370968112255208	0.001130468182853533	0.0011877929959839717	0.0011795792770613767	0.041383117484949446	0.040440020622801505	1.0942685584301465e-06	0.00012526731611522957	1.086902231932146e-06	0.00012442405306248294
50.01145642642306	0.0010528847317918073	0.0010485100218970414	0.001091309167575705	0.0010859698844768923	0.0011135722128516237	0.0011076275615772358	0.0011374867118441152	0.001130854108219224	0.001188317333279337	0.0011800949778803373	0.04146793870705451	0.04052284838273406	1.123805305720555e-06	0.0001294235573591207	1.1162499271458268e-06	0.00012855344196530116
50.3128006096408	0.00105309428837876	0.001048720585916197	0.0010916005208038654	0.0010862603428755772	0.0011139153505384778	0.0011079683937677764	0.0011378890454802218	0.001131252350650766	0.0011888576111520738	0.0011806263798540488	0.041554795572195026	0.0406076635653731	1.1536317968540311e-06	0.00013365890613478704	1.1458852791749758e-06	0.0001327614036202296
50.61596054315354	0.0010533116237651393	0.0010489389401267782	0.0010919017114652465	0.0010865606025083703	0.0011142696424456793	0.0011083203080204825	0.0011383040506123545	0.0011316631462799183	0.0011894141418573587	0.0011811737901683468	0.0416437255216438	0.04069450270391909	1.1837532579613008e-06	0.00013797497626660826	1.1758134691962612e-06	0.0001370495396853244
50.9209471677702	0.0010535368856834754	0.0010491652324111935	0.0010922129263235905	0.0010868708494103803	0.0011146353013032283	0.0011086835156222967	0.0011387319707444462	0.0011320867362068527	0.001189987244673908	0.001181737522897281	0.041734766848372566	0.040783403161805794	1.2141750125201339e-06	0.00014237341812919913	1.2060397746305445e-06	0.00014141948804036186
51.22777149022361	0.0010537702246677667	0.0010493996134578855	0.0010925343558545679	0.0010871912733135052	0.001115012544195227	0.001109058232181227	0.0011391730545265624	0.00113252336661918	0.001190577246091312	0.0011823178991859878	0.041827958720999425	0.040874403156016786	1.2449024838683074e-06	0.00014685591960583722	1.2365695716152949e-06	0.00014587292373410832
51.53644458356769	0.0010540117941073735	0.0010496422368154155	0.0010928661943254844	0.0010875220677257955	0.0011154015926590178	0.0011094446777245885	0.001139627555879059	0.0011329732889143653	0.0011911844800034219	0.001182915247439448	0.041923341208523555	0.04096754178116192	1.2759411978232552e-06	0.00015142420708008641	1.267408337593881e-06	0.0001504115599655076
51.84697758757708	0.0010542617503019956	0.0010498932589476362	0.0010932086398769162	0.001087863430012729	0.001115802672786939	0.0011098430767998281	0.0011400957341202826	0.0011334367598256213	0.001191809287908003	0.0011835299035173206	0.042020955305884455	0.04106285903436043	1.3072967853719735e-06	0.00015608004645648044	1.2985616539579886e-06	0.00015503714909198552
52.15938170914916	0.0010545202525177695	0.0010501528392899931	0.0010935618946063441	0.0010882155614804776	0.0011162160153307891	0.0011102536585780283	0.0011405778540979409	0.0011339140415514057	0.0011924520191129093	0.0011841622109351087	0.04212084296036874	0.0411603958409442	1.3389749854559024e-06	0.00016082524421545674	1.3300352087962895e-06	0.00015975148367258774
52.47366822270851	0.0010547874630445092	0.0010504211403069784	0.0010939261646538407	0.0010885786674612163	0.0011166418558090862	0.0011106766569601745	0.0011410741863242754	0.0011344054018886539	0.001193113030949033	0.0011848125210718976	0.04222304709890404	0.04126019408102209	1.3709816478405922e-06	0.0001656616485001261	1.3618347997166203e-06	0.00016455639754164864
52.789848470613855	0.0010550635472541105	0.0010506983275507511	0.0010943016602898623	0.0010889529574005235	0.001117080434617204	0.0011111123106862613	0.0011415850071151558	0.0011349111143698618	0.00119379268899029	0.0011854811933849213	0.04232761165626925	0.04136229661693968	1.4033227360727568e-06	0.0001705911502380142	1.393966336759667e-06	0.00016945376691757108
53.107933863567155	0.0010553486736601479	0.0010509845697209647	0.0010946885960052138	0.0010893386449469453	0.0011175319971404838	0.0011115608634473452	0.001142110598733241	0.001135431458404163	0.0011944913672809298	0.0011861685956312312	0.04243458160425784	0.04146674732166045	1.4360043305424938e-06	0.00017561568429949603	1.4264358454165165e-06	0.0001744455115476884
53.42793588102576	0.001055643013978693	0.0010512800387258174	0.0010950871906032498	0.0010897359480437822	0.001117996793870416	0.0011120225640006258	0.0011426512495353526	0.0011359667194225354	0.001195209448570462	0.0011868751040967475	0.04254400298183312	0.041573591108109154	1.4690326316485047e-06	0.00018073723069406133	1.4592494697396666e-06	0.00017953359588954165
53.74986607161648	0.0010559467431903798	0.0010515849097443631	0.0010954976672943747	0.0010901450890231624	0.0011184750805239927	0.0011124976662876612	0.0011432072541242035	0.0011365171890272891	0.001195947324556503	0.0011876011038329953	0.04265592292630912	0.04168287395951824	1.5024139630626272e-06	0.0001859578158048547	1.4924134755635397e-06	0.00018472003033154216
54.073736053552395	0.001056260039603745	0.0010518993612901048	0.0010959202537929118	0.0010905662947024717	0.0011189671181663328	0.0011129864295558185	0.0011437789135046415	0.0011370831651459816	0.0011967053961358697	0.0011883469889018292	0.04277038970560311	0.04179464296080802	1.5361547751017047e-06	0.00019127951366343376	1.5259342538143355e-06	0.00019000687245082637
54.399557515052166	0.0010565830849198678	0.0010522235752758943	0.0010963551824164045	0.0010909997964832017	0.001119473173336685	0.0011134891184830542	0.001144366535244562	0.0011376649521899138	0.001197484073664246	0.0011891131626284679	0.04288745275159702	0.04190894633104781	1.5702616482130786e-06	0.00019670444726690994	1.5598183239460845e-06	0.00019539622831496462
54.727342214761876	0.0010569160642983492	0.0010525577370801827	0.0010968026901874354	0.0010914458304523002	0.001119993518177926	0.001114006003306155	0.0011449704336406728	0.001138262861217385	0.0011982837772247963	0.0011899000378631929	0.04300716269465521	0.04202583345703794	1.6047412965802116e-06	0.00020223478993874888	1.5940723374883742e-06	0.00020089025382599712
55.057101982179326	0.001057259166424647	0.0010529020356146361	0.0010972630189380224	0.0010919046374860846	0.0011205284305696648	0.0011145373599525325	0.001145590929889267	0.0011388772101018636	0.0011991049369060676	0.0011907080372520506	0.04312957139933995	0.04214535492805686	1.6396005718575472e-06	0.00020787276673589483	1.62870308172006e-06	0.0002064911561095173
55.38884871808102	0.0010576125835788169	0.0010532566633931672	0.0010977364154166887	0.001092376463356818	0.001121078194265082	0.0011150834701757124	0.0011462283522622138	0.001139508323705272	0.0011999479930896054	0.0011915375935169549	0.04325473200137817	0.04226756257182	1.6748464670111873e-06	0.00021362065590052604	1.6637174834420714e-06	0.00021220119494766432
55.722594394951685	0.0010579765117056609	0.0010536218166023823	0.0010982231313982596	0.001092861558841984	0.0011216430990316107	0.0011156446216946062	0.0011468830362883224	0.0011401565340565384	0.0012008133967476434	0.0011923891497455444	0.043382698945925065	0.042392509491701494	1.7104861203130935e-06	0.00021948079036351875	1.6991226129108982e-06	0.00021802268426360238
56.058351057416104	0.0010583511504863557	0.0010539976951735215	0.0010987234237965036	0.0010933601798364064	0.001122223440795619	0.0011162211083367455	0.00114755532494032	0.0011408221805356566	0.001201701609751349	0.0011932631596912567	0.04351352802717819	0.04252025010526112	1.7465268194692945e-06	0.00022545555929809336	1.7349256878978429e-06	0.0002239579936555991
56.39613082267415	0.001058736703411555	0.001054384502855883	0.0010992375547796745	0.0010938725874672357	0.0011228195217912005	0.0011168132301855602	0.0011482455688276193	0.001141505610063417	0.001202613105190023	0.0011941600880840048	0.043647276429397815	0.04265084018414339	1.782976005871911e-06	0.00023154740972469723	1.771134077870138e-06	0.00023000954998056433
56.7359458809379	0.0010591333778560276	0.0010547824472917926	0.00109976579188906	0.0010943990482119332	0.0011234316507132288	0.0011174212937318743	0.0011489541263951064	0.0011422071772970394	0.001203548367701759	0.0011950804109519364	0.043784002769388305	0.042784336895389234	1.8198412790257357e-06	0.00023775884817406334	1.807755308335995e-06	0.00023617983899448802
57.07780849587155	0.0010595413851548525	0.001055191740093142	0.0011003084081606226	0.001094939834019327	0.0011240601428748262	0.0011180456120297444	0.0011496813641281786	0.0011429272448319266	0.0012045078938160384	0.001196024615954738	0.04392376714050441	0.04292079884422728	1.8571304011257353e-06	0.00024409244240691796	1.8447970653459947e-06	0.0002424714070495826
57.42173100503407	0.0010599609406812165	0.0010556125969195431	0.001100865682249841	0.0010954952224338451	0.0011247053203693924	0.0011186865048568116	0.001150427656764269	0.0011436661834097765	0.001205492192308798	0.0011969932027290015	0.044066631158239826	0.04306028611840374	1.8948513017724624e-06	0.00025055082319086486	1.8822672001347733e-06	0.0002488868628481855
57.7677258203244	0.001060392263925835	0.0010560452375581143	0.0011014378985598236	0.0010960654967230043	0.0011253675122373443	0.0011193442988792907	0.0011511933875110896	0.0011444243721332728	0.00120650178457049	0.001197986683246147	0.04421265800746914	0.043202860334113725	1.933012082887828e-06	0.0002571366861436053	1.920173733941169e-06	0.00025542887925966706
58.115805428429454	0.00106083557857806	0.0010564898860049704	0.0011020253473728414	0.0010966509460082917	0.0011260470546377627	0.0011200193278218034	0.0011519789482718884	0.001145202198687643	0.0012075372049877454	0.0011990055821834978	0.04436191249140701	0.04334858468359927	1.9716210237941557e-06	0.000263852793639191	1.9585248629968525e-06	0.00026210019520039873
58.465982391274686	0.0010612911126086854	0.0010569467705484165	0.0011026283249853388	0.0010972518653995038	0.001126744291025079	0.0011207119326421778	0.0011527847398779462	0.001146000059569306	0.001208599001339208	0.0012000504373090395	0.04451446108236023	0.04349752398448541	2.010686586457382e-06	0.0002707019767799468	1.9973289636830097e-06	0.0002689036175791415
58.818269346477535	0.0010617590983545086	0.0010574161238539185	0.0011032471338465705	0.0010978685561326893	0.0011274595723310117	0.0011214224617114314	0.001153611172328633	0.0011468183603219203	0.0012096877352062	0.001201121799880513	0.04467037197434533	0.043649744730926344	2.050217420958376e-06	0.00027768713744347195	2.0365945978984435e-06	0.00027584202331462637
59.172679007803275	0.0010622397726046885	0.0010578981830508757	0.0011038820827009648	0.0010985013257117893	0.001128193257151933	0.001122151270999098	0.0011544586650393074	0.0011476575157801062	0.001210803982398885	0.001202220235059468	0.04482971513765346	0.043805315146638865	2.090222371137077e-06	0.0002848112503990585	2.0763305185996297e-06	0.00028291836142199656
59.52922416562417	0.0010627333766889293	0.0010583931898212387	0.001104533486734332	0.0010991504880540983	0.0011289457119418504	0.0011228987242640999	0.0011553276470973638	0.0011485179503211416	0.001211948333398619	0.0012033463223409474	0.04499256237544221	0.04396430523990184	2.130710480446321e-06	0.00029207736550243557	2.116545675551326e-06	0.000290135655176188
59.887917687380885	0.001063240156567548	0.001058901390490021	0.0011052016677240485	0.0010998163636396724	0.0011297173112112245	0.001123665193251361	0.0011562185575267638	0.0011494000981249575	0.0012131213938172498	0.0012045006559995288	0.04515898738244317	0.04412678686060653	2.1716909980337793e-06	0.00029948860997053295	2.157249221287948e-06	0.00029749700435313664
60.24877251804685	0.0010637603629234588	0.001059423036117744	0.0011058869541933378	0.0011004992796648076	0.0011305084377318205	0.0011244510578943747	0.0011571318455613816	0.0011503044034427558	0.0012143237848741327	0.0012056838455524602	0.04532906580587605	0.0442928337594455	2.2131733850416085e-06	0.00030704819073917866	2.1984505173017633e-06	0.0003050055875534752
60.6118016805955	0.0010642942512561298	0.0010599583825948674	0.0011065896815697954	0.0011011995701997275	0.001131319482747828	0.0011252567065239414	0.001158067970927533	0.0011512313208746033	0.0012155561438916987	0.0012068965162406922	0.04550287530866484	0.044462521649331184	2.255167321147224e-06	0.0003147593969083651	2.240159140455512e-06	0.00031266466461096765
60.97701827647021	0.0010648420819775498	0.001060507690738245	0.0011073101923482825	0.0011019175763506113	0.001132150846193473	0.0011260825360833047	0.0011590274041360486	0.0011521813156563612	0.0012168191248104346	0.0012081393095286286	0.04568049563505617	0.04463592826914379	2.297682711351924e-06	0.0003226256022781371	2.2823848896391923e-06	0.0003204775790902614
61.34443548605718	0.0010654041205102605	0.0010610712263896618	0.0011080488362583444	0.0011026536464261107	0.0011330029369173683	0.0011269289523499206	0.0011600106267842902	0.0011531548639563338	0.0012181133987242004	0.0012094128836234864	0.04586200867874314	0.044813133449908976	2.34072969301888e-06	0.000330650267978988	2.3251377926755603e-06	0.0003284477608778147
61.71406656916102	0.0010659806373874983	0.001061649260516494	0.0011088059704362982	0.0011034081361085029	0.0011338761729138519	0.001127796370164114	0.0011610181318685226	0.0011541524531820302	0.0012194396544368423	0.001210717914015178	0.04604749855361086	0.04499421918350661	2.3843186431932346e-06	0.000338836945202009	2.368428113494513e-06	0.0003365787288696076
62.085924865483435	0.001066571908355501	0.0010622420693145516	0.001109581959602151	0.001104181408629634	0.0011347709815615838	0.0011286852136648724	0.0011620504241070654	0.0011551745822974682	0.0012207985990411352	0.0012120550940377096	0.04623705166721066	0.04517926969403455	2.4284601861995422e-06	0.00034718927803301103	2.4122663595754854e-06	0.0003448740937607442
62.46002379510434	0.0010671782144780276	0.001062849934313151	0.0011103771762415086	0.0011049738349518151	0.0011356877998696705	0.0011295959165330577	0.001163108020274685	0.0011562217621514492	0.001222190958521124	0.001213425135453115	0.04643075679709488	0.04536837151193285	2.473165201530205e-06	0.00035571100639347764	2.456663289685402e-06	0.000353337560941247
62.83637685896657	0.0010677998422431504	0.0010634731424824715	0.0011111920007926452	0.0011057857939538412	0.0011366270747316112	0.0011305289222423116	0.0011641914495486951	0.0011572945158172714	0.001223617478379007	0.0012148287690590268	0.046628705170131984	0.045561613550997734	2.5184448320489817e-06	0.00036440596909628753	2.501629921908494e-06	0.00036197293350184734
63.21499763936286	0.0010684370836723657	0.0010641119863432536	0.0011120268218389104	0.0011066176726222984	0.0011375892631873634	0.0011314846843179498	0.0011653012538672678	0.0011583933789443626	0.0012250789242877684	0.0012162667453210296	0.04683099054494414	0.04575908718841758	2.5643104925206217e-06	0.0003732781070196478	2.5471775420050653e-06	0.0003707841153574587
63.59589980042612	0.0010690902364320976	0.0010647667640789006	0.0011128820363066653	0.0011074698662483584	0.001138574832693853	0.0011324636666041668	0.0011664379883004818	0.001159518900122349	0.0012265760827708382	0.0012177398350310257	0.04703770929759956	0.04596088634796215	2.610773878465979e-06	0.0003823314664037347	2.5933177120831576e-06	0.00037977511449002743
63.979097088622495	0.0010697596039476243	0.0010654377796500258	0.001113758049668918	0.001108342778630224	0.0011395842614042406	0.0011334663435398507	0.0011676022214346456	0.0011606716412580723	0.0012281097619101095	0.0012192488299928813	0.0472489605107206	0.04616710758647101	2.6578469753866206e-06	0.00039157020227881256	2.6400622796225823e-06	0.00038895004631897545
64.36460333324754	0.0010704454955195255	0.0010661253429115319	0.0011146552761548893	0.0011092368222814523	0.0011406180384563194	0.0011344932004433753	0.0011687945357704958	0.0011618521779661506	0.001229680792083771	0.0012207945437367463	0.04746484606615292	0.04637785018379614	2.705542068350041e-06	0.00040099858202738425	2.687423386867581e-06	0.0003983131372052029
64.75243244692527	0.0010711482264426715	0.0010668297697322567	0.001115574138965682	0.0011101524186453307	0.0011416766642703706	0.0011355447338066984	0.001170015528135852	0.0011630610999736357	0.0012312900267354321	0.00122237781226346	0.047685470741370264	0.046593216236350814	2.7538717519762484e-06	0.0004106209890908097	2.7354134805911492e-06	0.0004078687280940907
65.14259842611021	0.0010718681181278642	0.0010675513821172796	0.001116515070496311	0.0011110899983155524	0.0011427606508568992	0.0011366214515991628	0.001171265810113403	0.0011642990115394236	0.0012329383431761772	0.0012239994948206072	0.047910942309780276	0.046813310754437315	2.8028489408211694e-06	0.0004204419268230841	2.7840453222550965e-06	0.0004176212783030264
65.53511535159264	0.0010726054982261436	0.001068290508332921	0.0011174785125642698	0.0011120500012633753	0.0011438705221346005	0.0011377238735813583	0.0011725460084842532	0.0011655665318890361	0.0012346266434212036	0.0012256604747117976	0.04814137164512368	0.0470382417635309	2.8524868801867945e-06	0.0004304660225002144	2.8333319985823172e-06	0.00042757536946130825
65.92999738900669	0.0010733607007558782	0.0010690474830345339	0.0011184649166449193	0.001113032877071536	0.0011450068142590173	0.0011388525316294818	0.0011738567656879842	0.00116686429566549	0.001236355855062882	0.0012273616601409358	0.0483768728301511	0.04726812040970002	2.9027991573992665e-06	0.00044069803149665576	2.8832869325844286e-06	0.0004377357096132517
66.32725878934137	0.0010741340662326748	0.0010698226473971402	0.0011194747441139134	0.0011140390851751317	0.0011461700759622959	0.0011400079700706065	0.001175198740299948	0.0011681929533969597	0.0012381269321821212	0.0012291039850932616	0.04861756326978799	0.04750306106936593	2.953799713541899e-06	0.0004511428416307528	2.933923895035665e-06	0.0004481071374863588
66.72691388945532	0.0010749259418022007	0.0010706163492489945	0.0011205084664969312	0.0011150690951097462	0.0011473608689045215	0.0011411907460293167	0.0011765726075265944	0.0011695531719820083	0.0012399408563000787	0.0012308884102551223	0.04886356380899775	0.04774318146360293	3.005502855688881e-06	0.00046180547769136826	2.985257016418401e-06	0.0004586946269354575
67.12897711259382	0.0010757366813759783	0.001071428943208135	0.0011215665657269768	0.001116123386767059	0.0011485797680370923	0.0011424014297861638	0.0011779790597196522	0.0011709456351931742	0.0012417986373723482	0.0012327159239744943	0.04911499885557237	0.04798860277720138	3.0579232696531077e-06	0.00047269110615250076	3.03730079938367e-06	0.0004695032915712216
67.53346296890952	0.0010765666457702371	0.0010722607908220162	0.00112264953440953	0.0011172024506582352	0.0011498273619786545	0.0011436406051484544	0.0011794188069100446	0.001172371044199773	0.0012437013148279235	0.0012345875432644598	0.049371996508088455	0.04823944978271943	3.111076033295414e-06	0.0004838050400893523	3.0900701317540004e-06	0.0004805383895860049
67.94038605598601	0.0010774162028479113	0.0010731122607102993	0.0011237578760958501	0.0011183067881853795	0.0011511042534041302	0.001144908869833886	0.0011808925773624714	0.0011738301181108105	0.0012456499586553664	0.0012365043148519401	0.04963468868928106	0.04849585096976916	3.1649766303993264e-06	0.0004951527443005643	3.143580300064234e-06	0.0004918053287790991
68.3497610593647	0.001078285727663844	0.0010739837287108683	0.0011248921055647175	0.0011194369119213424	0.0011524110594473798	0.0011462068358675573	0.0011824011181516105	0.0011753235945389342	0.0012476456705387434	0.0012384673162741304	0.04990321128510385	0.04875793867979463	3.2196409651501483e-06	0.0005067398406513046	3.1978470036984376e-06	0.0005033096717980134
68.7616027530747	0.0010791756026133081	0.0010748755780291815	0.0011260527491129587	0.0011205933458982142	0.0011537484121181094	0.0011475351299929536	0.0011839451957609908	0.0011768522301864336	0.0012496895850460988	0.0012404776570252734	0.05017770428975083	0.04902584924660645	3.2750853772519923e-06	0.0005185721136458099	3.2528863696417755e-06	0.0005150571416036587
69.17592600016614	0.00108008621758391	0.0010757881993910194	0.0011272403448550619	0.0011217766259048116	0.001155116958733611	0.001148894394097473	0.0011855255967056055	0.0011784168014543255	0.0012517828708733607	0.0012425364797565243	0.05045831195694976	0.04929972314296843	3.3313266577196174e-06	0.0005306555162440663	3.3087149678857203e-06	0.0005270536271735904
69.59274575324658	0.0010810179701109934	0.0010767219911987525	0.0011284554430322689	0.001122987299793534	0.001156517362366021	0.0011502852856531724	0.001187143128179437	0.0011800181050756569	0.0012539267321468287	0.0012446449615319038	0.050745182957827775	0.04957970513353025	3.388382065369795e-06	0.0005429961759325641	3.365349827515662e-06	0.0005393051894520828
70.01207705502031	0.0010819712655366052	0.001077677359691183	0.0011296986063314659	0.0011242259277969074	0.0011579503023057371	0.0011517084781733397	0.0011887986187290747	0.0011816569587741626	0.0012561224097875111	0.0012468043151434448	0.05103847054569401	0.049865944434431306	3.446269344058823e-06	0.0005556004010637272	3.4228084535093198e-06	0.000551818067562021
70.43393503883172	0.0010829465171721601	0.001078654719107104	0.0011309704102143042	0.0011254930828542402	0.0011594164745417576	0.0011531646616856548	0.0011904929189547545	0.001183334201949563	0.0012583711829409004	0.0012490157904889408	0.051338332728087015	0.05015859487991318	3.505006740709771e-06	0.0005684746874805857	3.4811088443146947e-06	0.0005645986852951257
70.85833492921113	0.0010839441464648733	0.0010796544918526402	0.0011322714432569182	0.0011267893509487481	0.001160916592259664	0.0011546545432226272	0.00119222690224014	0.001185050696390777	0.0012606743704759126	0.0012512806760158442	0.05164493244645739	0.050457815096299014	3.564613024148325e-06	0.0005816257254352974	3.5402695102001915e-06	0.0005776536578871172
71.2852920424243	0.0010849645831680836	0.0010806771086724893	0.0011336023075006745	0.0011281153314555775	0.0011624513863580609	0.0011561788473301092	0.0011940014655123083	0.0011868073270184536	0.0012630333325570388	0.0012536003002351429	0.0519584377638907	0.05076376868372036	3.625107504835051e-06	0.0005950604068268583	3.600309492471452e-06	0.0005909897991035196
71.71482178702524	0.0010860082655155831	0.0010817230088251853	0.0011349636188144087	0.0011294716375011718	0.0011640216059843258	0.001157738316594707	0.0011958175300334696	0.0011886050026583045	0.00126544947229401	0.0012559760333093117	0.052279022061279844	0.05107662440599146	3.6865100555027487e-06	0.0006087858327672446	3.66124838356921e-06	0.0006046141286455975
72.14693966441222	0.0010870756404000469	0.001082792640262475	0.0011363560072685888	0.0011308588963344164	0.001165628019090529	0.0011593337121909388	0.0011976760422260193	0.0011904446568467768	0.001267924237473546	0.001258409288718671	0.05260686424239779	0.05139655638906044	3.7488411327700217e-06	0.0006228093214989683	3.723106348109753e-06	0.0006185338798971318
72.58166126938723	0.0010881671635557145	0.0010838864598129482	0.0011377801175219227	0.0011322777497100604	0.0011672714130104961	0.0011609658144490682	0.0011995779745326658	0.001192327248670741	0.001270459122378129	0.0012609015250108293	0.05294214894834184	0.05172374432848992	3.81212179978007e-06	0.0006371384166805605	3.785904144908538e-06	0.0006327565080284647
73.01900229071879	0.001089283299745404	0.0010850049333700192	0.0011392366092208847	0.0011337288542848925	0.001168952595058962	0.001162635423444548	0.0012015243263134162	0.001194253763642917	0.0012730556696970109	0.0012634542476381613	0.053285066781848134	0.05205837370644275	3.876373749933009e-06	0.0006517808960630755	3.849663150065673e-06	0.0006472896984806853
73.45897851170821	0.0010904245229520426	0.00108614853608442	0.0011407261574127503	0.0011352128820272327	0.0011706723931539076	0.0011643433596101257	0.0012035161247814026	0.0011962252146149358	0.0012757154725351297	0.0012660690108886841	0.05363581454200859	0.052400636018685026	3.941619331758548e-06	0.0006667447805791538	3.914405381155988e-06	0.0006621413758505779
73.90160581075892	0.001091591316574795	0.001087317752561306	0.00114224945297265	0.001136730520640257	0.0011724316564631389	0.0011660904643716467	0.001205554425979551	0.001198242642729981	0.0012784401765258949	0.0012687474199159926	0.05399459546995898	0.05275072901215273	4.007881575008622e-06	0.0006820383438664313	3.9801535225867865e-06	0.0006773197131965669
74.34690016194996	0.0010927841736299761	0.0010885130770621402	0.0011438072030452871	0.0011382824739997698	0.0011742312560763188	0.0011678776008087195	0.0012076403158003163	0.0012003071184171293	0.0012812314820543507	0.0012714911328743955	0.054361619506132754	0.05310885693364553	4.07518421803631e-06	0.0006976701222526915	4.0469309522015665e-06	0.0006928331417921374
74.79487763561212	0.0010940035969568623	0.0010897350137114797	0.0011454001315019072	0.001139869462607011	0.001176072085703647	0.0011697056543414125	0.0012097749110507687	0.0012024197424295995	0.0012840911465975828	0.001274301863165765	0.054737103559724325	0.053475230790267995	4.143551736536088e-06	0.0007136489252285994	4.1147617691971415e-06	0.0007086903613530426
75.24555439890803	0.0010952500994285816	0.0010909840767088384	0.0011470289794132118	0.0011414922240571665	0.001177955062402539	0.001171575533444283	0.0012119593605655309	0.0012045816469293095	0.0012870209871898358	0.0012771813818051533	0.055121271791037645	0.053850068622266406	4.213009373741456e-06	0.0007299838464382424	4.183670823441768e-06	0.0007249003507656671
75.6989467164156	0.0010965242041682307	0.001092260790545764	0.001148694505538889	0.0011431515135242427	0.0011798811273336538	0.0011734881703890556	0.0012141948463701708	0.0012067939966202378	0.001290022883020279	0.0012801315199126838	0.05551435590744834	0.05423359578895049	4.2835831721322205e-06	0.0007466842752143488	4.2536837462508765e-06	0.000741472379342939
76.15507095071504	0.0010978264447703912	0.0010935656902283132	0.001150397486834505	0.0011448481042630326	0.0011818512465477638	0.0011754445220173834	0.0012164825848978574	0.0012090579899332965	0.0012930987781719992	0.0012831541713398148	0.055916595473744835	0.0546260452684421	4.355300006790184e-06	0.0007637599086956492	4.324826982747033e-06	0.0007584160186443756
76.61394356297929	0.0010991573655282274	0.0010948993215050887	0.0011521387189765305	0.0011465827881289245	0.0011838664118050109	0.0011774455705452038	0.0012188238282622623	0.0012113748602655635	0.0012962506845114205	0.0012862512954386785	0.0563282382376731	0.055027657972026474	4.428187620466586e-06	0.0007812207645583047	4.397127825869632e-06	0.000775741154890125
77.07558111356816	0.0011005175216663495	0.001096262241101025	0.001153919016906311	0.0011483563761163467	0.0011859276414282085	0.0011794923244002763	0.0012212198655898834	0.0012137458772769362	0.001299480684738052	0.001289424919983822	0.05674954047156047	0.055438683073955046	4.502274660492895e-06	0.0007990771944015596	4.470614452154213e-06	0.0007934580020075299
77.54000026262605	0.0011019074795796452	0.0010976550169571196	0.0011557392153938566	0.0011501696989166994	0.0011880359811919444	0.0011815858190946144	0.0012236720244151941	0.00121617234824746	0.0013027909356052335	0.0012926771442564378	0.05718076733095338	0.055859378357582846	4.577590717641002e-06	0.0008173398978267299	4.545315959394395e-06	0.0008115771153496543
78.00721777068286	0.0011033278170782838	0.0010990782284763113	0.0011576001696223504	0.0011520236074966503	0.001190192505249344	0.0011837271181336048	0.0012261816721422332	0.0012186556194987977	0.001306183671323357	0.0012960101423018908	0.05762219323126641	0.056290010578795215	4.6541663670451264e-06	0.0008360199372507426	4.62126240627532e-06	0.0008301094061216874
78.47725049925933	0.0011047791236391072	0.0011005324667757064	0.0011595027557943416	0.001153918973697734	0.0011923983170984735	0.0011859173139637206	0.001228750217576505	0.0012211970778835542	0.0013096612071579418	0.001299426166372218	0.05807410224350784	0.05673085584774448	4.732033211343745e-06	0.0008551287535061292	4.6984848541442754e-06	0.0008490661565682123
78.95011541147531	0.001106262000663655	0.0011020183349454043	0.0011614478717606527	0.0011558566908582595	0.0011946545505905023	0.001188157528960883	0.0012313791125313461	0.0012237981523464247	0.0013132259432359415	0.0013029275505661998	0.05853678851022438	0.05718220002997762	4.811223926169889e-06	0.0008746781822730476	4.77701541104123e-06	0.0008684590359646638
79.42582957266194	0.0011077770617430505	0.001103536448314134	0.001163436437673066	0.0011578376744585572	0.0011969623709818472	0.0011904489164616188	0.0012340698535131622	0.0012264603155613943	0.001316880368574678	0.0013065167146805617	0.059010556682877836	0.057644339168122095	4.891772308126879e-06	0.0008946804713963752	4.856887278110273e-06	0.0008883001174618821
79.90441015097758	0.0011093249329300122	0.0011050874347219638	0.0011654693966619356	0.001159862862790689	0.0011993229760326961	0.0011927926618393178	0.0012368239834902922	0.0012291850856495257	0.0013206270653489999	0.0013101961682869796	0.059495722381967674	0.058117579925366133	4.973713325460462e-06	0.0009151482991512638	4.938134798592115e-06	0.0009086018958449904
80.38587441802741	0.001110906253018276	0.0011066719348003537	0.0011675477155399523	0.0011619332176537988	0.001201737597154461	0.0011951899836280544	0.001239643093750574	0.0012319740279822025	0.001324468713413518	0.001313968515050744	0.059992612681281754	0.058602240052072395	5.0570831715574666e-06	0.0009360947935138919	5.020793509540522e-06	0.0009293773062637456
80.87023974948666	0.0011125216738297012	0.0011082906022598267	0.0011696723855333254	0.0011640497250763493	0.0012042075006088555	0.00119764213469658	0.0012425288258530532	0.0012348287570750132	0.00132840809509813	0.0013178364573082065	0.06050156661778893	0.05909864887694154	5.141919321498007e-06	0.0009575335525065787	5.104900196457873e-06	0.0009506397439966174
81.35752362572781	0.0011141718605093838	0.0011099441041855596	0.0011718444230417648	0.0011662133960665738	0.0012067339887615104	0.0012001504034752741	0.0012454828736796718	0.0012377509385778662	0.0013324481002966009	0.0013218028009215751	0.061022935728762606	0.05960714782425704	5.228260591834486e-06	0.0009794786656879273	5.190492951020901e-06	0.0009724030853179577
81.8477436324513	0.0011158574918290825	0.0011116331213411957	0.0011740648704286912	0.0011684252673925318	0.0012093184013931846	0.0012027161152390199	0.0012485069855931986	0.001240742291367298	0.0013365917318695557	0.0013258704604311243	0.06155708461786985	0.060128090958849835	5.316147203870188e-06	0.001001944736871041	5.2776112321611685e-06	0.000994681709548112
82.34091746132043	0.0011175792604993496	0.0011133583484812563	0.0011763347968432537	0.0011706864023933057	0.0012119621170719238	0.0012053406334492137	0.0012516029667081583	0.0012438045897474439	0.0013408421113851516	0.001330042464526647	0.06210439155206513	0.060661845560538726	5.405620850623726e-06	0.0010249469081460572	5.3662959306735505e-06	0.0010174905223583885
82.83706291059936	0.0011193378734906687	0.0011151204946724415	0.0011786552990757351	0.0011729978918228591	0.0012146665545896204	0.0012080253611582424	0.0012547726812819438	0.0012469396657664997	0.0013452024852225342	0.0013343219618617108	0.06266524909128264	0.06120879272993574	5.4967247677822646e-06	0.0010485008853049205	5.456589437640227e-06	0.001040844980424449
83.33619788579601	0.0011211340523640805	0.0011169202836242866	0.001181027502448168	0.0011753608547283327	0.00121743317446684	0.001210771742480139	0.0012580180552339737	0.0012501494116561908	0.0013496762310655516	0.0013387122272364672	0.06324006475305947	0.06176932802764424	5.589503808915231e-06	0.0010726229647645136	5.548535716928251e-06	0.0010647611175207405
83.83834040030794	0.0011229685336116356	0.0011187584540294962	0.001183452561741939	0.0011777764393644898	0.0012202634805298645	0.001213581264131216	0.0012613410788011885	0.0012534357824021366	0.0013542668648163722	0.0013432166681768029	0.06382926171438699	0.06234386214903382	5.68400452523256e-06	0.00109733006209084	5.642180382031724e-06	0.0010892555721523367
84.34350857607244	0.0011248420690071889	0.0011206357599144558	0.0011859316621644317	0.0011802458241463012	0.001223159021564356	0.0012164554570449051	0.0012647438093389926	0.001256800798453791	0.0013589780479614853	0.001347838831940239	0.06443327955327044	0.06293282163694026	5.780275250258501e-06	0.0011226397422466061	5.737570777610956e-06	0.0011143456168421773
84.85172064422062	0.0011267554259679774	0.0011225529710003424	0.0011884660203567775	0.0011827702186416622	0.001226121393050233	0.0012193958980652102	0.0012682283742773237	0.001260246548583166	0.0013638135954252934	0.001352582412981542	0.06505257503265702	0.0635366496348182	5.878366189746671e-06	0.0011485702516809415	5.834756066034567e-06	0.0011400491891868925
85.36299494573534	0.0011287093879275257	0.0011245108730753596	0.0011910568854450044	0.0011853508646064654	0.0012291522389827774	0.001222404211723596	0.0012717969742423927	0.0012637751929023807	0.001368777483949788	0.0013574512609140534	0.06568762292961135	0.06415580668307468	5.978329517249007e-06	0.0011751405524009495	5.933787319320916e-06	0.0011663849248124691
85.87734993211305	0.0011307047547204116	0.0011265102683786048	0.0011937055401369735	0.0011879890370643247	0.001232253253785295	0.0012254820721044036	0.0012754518863554156	0.001267388966050785	0.0013738738610422456	0.0013624493890059394	0.06633891691284216	0.06479077156152475	6.080219475738035e-06	0.0012023703581676148	6.034717616849221e-06	0.0011933721923675367
86.39480416602983	0.0011327423429794952	0.0011285519759961537	0.0011964133018676985	0.0011906860454334628	0.0012354261843190925	0.0012286312048043326	0.0012791954677206165	0.0012710901805633387	0.0013791070545367825	0.0013675809832541929	0.06700697047192951	0.0654420421811448	6.1840924857757724e-06	0.0012302801729822122	6.137602149320883e-06	0.0012210311307117583
86.91537632201124	0.001134822986546255	0.0011306368322699719	0.0011991815239958104	0.001193443234703427	0.001238672831996959	0.0012318533889919057	0.0012830301591157682	0.0012748812304328354	0.0013844815828198682	0.0013728504120831676	0.0676923179018781	0.06611013652854715	6.29000726070565e-06	0.0012588913320324135	6.242498329406005e-06	0.0012493826884586723
87.43908518710603	0.0011369475368949043	0.0011327656912203058	0.0012020115970541227	0.0011962619866644727	0.0012419950550067978	0.0012351504595732828	0.0012869584888996267	0.0012787645948796078	0.0013900021657745948	0.0013782622367187931	0.06839551534691013	0.06679559366689457	6.398024929409789e-06	0.0012882260452866667	6.34946590960246e-06	0.0012784486660544214
87.9659496615646	0.0011391168635710278	0.0011349394249822568	0.0012049049500574682	0.0011991437211926828	0.001245394770652585	0.0012385243094712945	0.0012909830771518271	0.001282742842343476	0.0013956737365037586	0.0013838212222944707	0.06911714190774557	0.06749897479725708	6.508209167245928e-06	0.00131830744394687	6.458567107876919e-06	0.0013082517605902677
88.4959887595208	0.0011413318546455399	0.0011371589242573097	0.00120786305187122	0.0012020898975940969	0.0012488739578203907	0.0012419768920250858	0.001295106640062128	0.0012868186347139484	0.0014015014538975611	0.0013895323497499963	0.06985780081696208	0.06822086438476198	6.620626335806503e-06	0.0013491596299839703	6.5698667417093265e-06	0.0013388156135632767
89.0292216096782	0.0011435934171848188	0.0011394250987806329	0.0012108874126441562	0.0012051020160113782	0.0012524346595778097	0.0012455102235183623	0.0012993319945873293	0.0012909947318160504	0.0014074907161181793	0.001395400828590813	0.07061812068741968	0.0689618713542466	6.735345632179679e-06	0.0013808077289945153	6.683432371168549e-06	0.0013701648618099638
89.56566745600044	0.0011459024777379161	0.0011417388778050084	0.001213979585309569	0.0012081816188967693	0.0012560789859157899	0.001249126385844807	0.001303662063395746	0.001295273996170595	0.0014136471750805129	0.0014014321105814238	0.07139875683915747	0.06972263036051672	6.85243924852222e-06	0.0014132779466557721	6.799334451793775e-06	0.001402325191876358
90.1053456584057	0.0011482599828418793	0.0011441012106023919	0.001217141167158894	0.0012113302925554426	0.0012598091166426452	0.0012528275293200272	0.00130809988012094	0.0012996593980494457	0.0014199767520164178	0.0014076319044541972	0.07220039271064192	0.07050380313876388	6.971982542772117e-06	0.0014465976290677918	6.917646498059244e-06	0.001435323398099042
90.6482756934654	0.0011506668995462188	0.0011465130669840791	0.0012203738014923647	0.0012145496687635756	0.0012636273044407456	0.0012566158756500373	0.0013126485949482237	0.0013041540208480124	0.0014264856542184272	0.001414006191722818	0.07302374136074707	0.07130607994116353	7.094054221408203e-06	0.0014807953273003327	7.038445258288149e-06	0.0014691874446971787
91.19447715510712	0.0011531242159577165	0.0011489754378406372	0.0012236791793516306	0.0012178414264658955	0.0012675358780973366	0.0012604937210672006	0.0013173114805596561	0.001308761066799294	0.00143318039306883	0.0014205612436987722	0.07386954706842254	0.07213018106621047	7.218736535298488e-06	0.001515900866500497	7.161810901976746e-06	0.0015039465322116974
91.74396975532183	0.0011556329418068018	0.0011514893357027613	0.0012270590413396034	0.001221207293557735	0.0012715372459218312	0.0012644634396453919	0.0013220919384654992	0.001313483863055888	0.001440067803470841	0.00142730363981925	0.07473858703761324	0.07297685848792222	7.3461154897105484e-06	0.0015519454199424687	7.2878272205701734e-06	0.0015396311686553532
92.29677332487483	0.0011581941090368832	0.001154055795324392	0.0012305151795332604	0.0012246490487571081	0.0012756338993630163	0.0012685274868071946	0.0013269935057527344	0.001318325868168867	0.0014471550648108246	0.0014342402874061519	0.07563167321568531	0.07384689759268655	7.476281069742534e-06	0.001588961588444765	7.416581842854602e-06	0.001576273245773252
92.85290781402206	0.001160808772418095	0.0011566758742894878	0.0012340494394955735	0.0012281685235727027	0.001279828416840748	0.001272688403036995	0.0013320198622840374	0.0013232906789950297	0.0014544497235941178	0.001441378442988394	0.07654965423435711	0.07474111903223013	7.6093274824547835e-06	0.0016269834856137977	7.548166466175062e-06	0.001613906120848635
93.41239329322968	0.0011634780101870451	0.0011593506536439727	0.0012376637223932175	0.0012317676043741763	0.0012841234678079541	0.0012769488178150379	0.0013371748383837266	0.0013283820380669744	0.001461959717912211	0.0014487257353337224	0.07749341748296078	0.07566038070195576	7.745353417214305e-06	0.0016660468294279474	7.682677104917232e-06	0.001652564704540893
93.97524995389855	0.0011662029247143206	0.0011620812385545298	0.0012413599872273062	0.0012354482345716905	0.0012885218170602124	0.0012813114537888566	0.0013424624230507416	0.001333603841463728	0.001469693403916156	0.0014562901903519918	0.07846389132479147	0.07660557985475731	7.8844623258511e-06	0.0017061890407239488	7.820214357740721e-06	0.0016922855552846117
94.54149810909283	0.0011689846432016056	0.0011648687589960321	0.0012451402531849667	0.0012392124169121584	0.0012930263293116553	0.001285779131199902	0.0013478867727424676	0.0013389601472232262	0.0014776595844901237	0.001464080258049414	0.07946204746828177	0.07757765536137003	8.026762724380136e-06	0.0017474493491971	7.960883695225284e-06	0.0017331069808282917
95.11115819427312	0.0011718243184104557	0.0011677143704695511	0.0012490066021202332	0.0012430622159003179	0.0012976399740576537	0.0012903547725848002	0.0013534522207775486	0.001344455184341935	0.0014858675403405528	0.0014721048417330226	0.08048890350589252	0.07857759012934848	8.172368518281946e-06	0.0017898689076056573	8.1047957698054e-06	0.001775069147563313
95.68425076803395	0.0011747231294249529	0.0011706192547530805	0.001252961181173489	0.001246999760353458	0.0013023658307466386	0.001295041407772458	0.0013591632874105516	0.0013500933624113652	0.0014943270637404493	0.001480373329686818	0.08154552563481907	0.07960641369393254	8.321399353479692e-06	0.0018334909149258505	8.252066749990777e-06	0.0018182141983476285
96.26079651284576	0.001177682282450623	0.0011735846206872538	0.00125700620553944	0.0012510272460993306	0.0013072070942854058	0.001299842179200121	0.0013650246906365957	0.0013558792819460962	0.0015030484951955383	0.0014888956295659255	0.08263303157500439	0.08066520499533872	8.473980995392502e-06	0.0018783607492898757	8.402818681129418e-06	0.0018625863796088438
96.84081623580131	0.0011807030116522518	0.0011766117049985818	0.001261143961394521	0.0012551469388276668	0.0013121670809046059	0.0013047603475737028	0.0013710413577899616	0.0013618177454634652	0.001512042763329616	0.0014976822057832589	0.08375259370146487	0.08175509535843926	8.630245738719226e-06	0.0019245261116295764	8.55717987519088e-06	0.0019082321785955092
97.42433086936633	0.0011837865800334202	0.0011797017731629076	0.0012653768089955606	0.0012593611771065836	0.0013172492344135746	0.001309799297900013	0.0013772184380071832	0.0013679137693811112	0.0015213214283209498	0.0015067441201947987	0.08490544240962367	0.0828772716923645	8.790332850842431e-06	0.001972037181037889	8.715285332291283e-06	0.0019552004717303118
98.01136147213543	0.0011869342803608588	0.0011828561203120573	0.0012697071859626198	0.001263672375576208	0.0013224571328765025	0.0013149625459211965	0.0013835613156324652	0.0013741725968054183	0.0015308967292606388	0.0015160930764254086	0.08609286973423409	0.08403297992932532	8.954389052107407e-06	0.0020209467829840344	8.877277197010371e-06	0.0020035426851334193
98.60192922959182	0.0011901474361369836	0.0011860760721868998	0.0012741376107600676	0.0012680830283329305	0.0013277944957450056	0.0013202537449845681	0.001390075624651379	0.0013805997112914577	0.0015407816358479593	0.0015257414682175111	0.08731623324455816	0.08522352872389871	9.122569036536504e-06	0.0020713105716282376	9.043305252848417e-06	0.002053312968489873
99.1960554548718	0.0011934274026242572	0.0011893629861403187	0.0012786706863912472	0.0012725957125189263	0.0013332651914856081	0.0013256766933842834	0.001396767264247909	0.0013872008516635185	0.0015509899048877695	0.0015357024322307507	0.08857696024079892	0.0864502934361921	9.295036036951077e-06	0.002123187227630219	9.21352745854526e-06	0.002104568383570482
99.79376158953411	0.001196775567925374	0.0011927182521939332	0.0012833091043235188	0.001277213092132946	0.0013388732457444773	0.0013312353422148763	0.001403642415590141	0.0013939820279948395	0.0015615361421117964	0.0015459899057726908	0.08987655227938403	0.08771472042472694	9.471962438927211e-06	0.0021766386729982767	9.388110530409409e-06	0.0021573691088602742
100.39506920433367	0.0012001933541235948	0.0011961432941527074	0.0012880556486620201	0.001281937922079839	0.001344622850095982	0.001336933803780677	0.0014107075599612904	0.0014009495388557537	0.001572435869910068	0.0015566186899994892	0.09121659005758763	0.08901833167757828	9.653530448475384e-06	0.0022317303046990866	9.56723057524058e-06	0.002211778661910857
101.00000000000001	0.0012036822184879486	0.0011996395707819941	0.0012929132005922229	0.0012867730524779417	0.0013505183714263996	0.0013427763606095782	0.001417969498365637	0.0014081099899514247	0.0015837056016321284	0.0015676045191925316	0.09259873869122663	0.09036272981332491	9.745778149587271e-06	0.002259694566546019	9.658223503839696e-06	0.0022393938010006804
