# Supplementary material for: White matter micro- and macrostructure brain charts for the human lifespan
Source: Nature. 2026 May 13;655(8124):979–89. doi: 10.1038/s41586-026-10454-2 (PMC13391363; doi:10.1038/s41586-026-10454-2)
Supplement: Supplementary file 12 — Centiles trajectories of brain charts. SDT.T9.1–5 contain the brain charts for the global metrics; SDT.T9.6–509 contain the brain charts for the tract-specific metrics (unnormalized); and SDT.T9.510–1157 contain the brain charts for the tract-specific macrostructural metrics (normalized). Included in each table are the male and female centile trajectories for the 2.5th, 25th, 50th, 75th and 97.5th percentiles; the interquartile range normalized by the 50th centile; and the derivatives of the 50th centiles with respect to both age and log(age). Charts are sampled in logarithmically spaced intervals. Age is reported in years, while centile trajectory values are reported in metric-specific units: diffusivities in mm2 s−1, volume in mm3, surface area in mm2, average length in mm, and FA is dimensionless (unitless). [file 41586_2026_10454_MOESM12_ESM.zip › plotted_curves/SDT.T9.200-MCP_surface_area_curve_metrics.csv]

ages	male_0.025th_percentile	female_0.025th_percentile	male_0.25th_percentile	female_0.25th_percentile	male_0.5th_percentile	female_0.5th_percentile	male_0.75th_percentile	female_0.75th_percentile	male_0.975th_percentile	female_0.975th_percentile	male_normalized_quantile_range	fwmale_normalized_quantile_range	male_median_centile_d_age	male_median_centile_d_log_age	female_median_centile_d_age	female_median_centile_d_log_age
0.25	5786.627329222631	5854.477839042694	7865.335090580597	7687.415949667002	8862.928710142689	8567.93671990444	9783.987176631437	9385.193037576328	11342.662998232388	10780.123513303968	0.21648059561340538	0.19815471838922047	9469.46096172643	5467.466158358034	9154.281242269564	5285.488065106882
0.25150637576242696	5795.940700111066	5863.900412698492	7877.994066278372	7699.7885707790465	8877.193276618682	8581.726507290236	9799.734153353977	9400.298169412119	11360.918607310223	10797.473735284562	0.21648059552079443	0.19815471830621473	9457.499813165981	5476.969616986113	9142.718206403777	5294.675212515751
0.2530218281966045	5805.28644768075	5873.355742666061	7890.697049214045	7712.2042036562725	8891.507431958484	8595.564233034	9815.535872345068	9415.45581222828	11379.237679587337	10814.884273006384	0.21648059542891807	0.19815471822386763	9433.51142915152	5495.99531563255	9119.528247388545	5313.067663600203
0.25454641199404576	5814.66463591653	5882.843893680488	7903.444126357693	7724.66293330141	8905.871274163026	8609.449991874779	9831.392441790205	9430.666069800625	11397.620340484207	10832.355245669627	0.21648059533778757	0.19815471814218868	9409.53515320411	5515.058539587073	9096.349993423559	5331.496391000925
0.2560801821758082	5824.075328675585	5892.364930347736	7916.2353845058715	7737.164844547628	8920.28490103771	8623.383878362647	9847.303969659039	9445.92904569798	11416.066715171084	10849.886772236714	0.21648059524741445	0.19815471806118892	9385.571189246606	5534.159213312902	9073.183641676325	5349.961321714567
0.25762319409447826	5833.51858968541	5901.918917142596	7929.070910278875	7749.710022055865	8934.74841018932	8637.365986855719	9863.270563701963	9461.244843278891	11434.57692856403	10867.47897142855	0.21648059515781073	0.19815471798087841	9361.61974016903	5553.29726009327	9050.029388268478	5368.462381567806
0.2591755034361701	5842.994482541811	5911.505918406565	7941.950790118001	7762.298550312037	8949.26189902295	8651.396411517033	9879.292331446717	9476.613565688243	11453.151105320992	10885.131961720612	0.21648059506898867	0.19815471790126873	9337.681007738225	5572.472601972055	9026.887428239454	5386.999495192897
0.2607371662225343	5852.503070706699	5921.1259983457085	7954.875110282558	7774.930513624231	8963.82546473861	8665.475246311436	9895.36938019465	9492.035315853804	11471.789369837456	10902.845861339001	0.21648059498095973	0.19815471782236974	9313.755192640703	5591.685159768444	9003.757955609355	5405.572586051654
0.2623082388127803	5862.044417506109	5930.7792210286225	7967.843956847173	7787.6059961200235	8978.439204328226	8679.602585002593	9911.501817017397	9507.510196482985	11490.491846242594	10920.620788256703	0.2164805948937369	0.19815471774419352	9289.842494460754	5610.934853053652	8980.641163324472	5424.181576395407
0.2638887779057103	5871.618586127945	5940.465650384152	7980.857415698729	7800.325081743497	8993.10321457214	8693.778521149661	9927.68974875304	9523.038310059168	11509.25865839483	10938.456860189386	0.2164805948073326	0.1981547176667505	9265.943111677188	5630.221600143705	8957.537243243773	5442.826387251262
0.26547884054176485	5881.225639619943	5950.185350199312	7993.915572533589	7813.0878542525015	9007.81759203605	8708.003148104222	9943.933282002678	9538.619758838384	11528.089929877848	10956.354194591564	0.21648059472175918	0.19815471759005274	9242.05724167917	5649.545318094082	8934.446386195254	5461.506938440492
0.2670784841050822	5890.865640887414	5959.938384117075	8007.018512854534	7825.8943972157485	9022.582433067491	8722.276559007067	9960.232523126606	9554.254644845749	11546.985783996171	10974.312908652535	0.2164805946370301	0.19815471751411132	9218.185080744792	5668.905922682257	8911.368781925179	5480.223148544552
0.26868776632556873	5900.53865269117	5969.724815634144	8020.166321967945	7838.744794009888	9037.397833792695	8736.598846784931	9976.587578240807	9569.943069871908	11565.946343771087	10992.333119292261	0.21648059455315777	0.198154717438938	9194.326824040618	5688.303328393726	8888.304619100876	5498.974934892962
0.2703067452809827	5910.244737645168	5979.5447080987315	8033.359084980599	7851.6391278165975	9052.263890112981	8750.970104147238	9992.998553212981	9585.685135469474	11584.971731936052	11010.414943157306	0.21648059447015572	0.19815471736454468	9170.482665628195	5707.737448418979	8865.254085323308	5517.762213564478
0.2719354793990299	5919.983958214471	5989.398124708319	8046.596886796889	7864.577481619635	9067.18069770161	8765.390423582821	10009.465553659078	9601.480942949434	11604.062070932658	11028.558496616688	0.216480594388038	0.19815471729094367	9146.652798471507	5727.208194644423	8842.217367135454	5536.58489938057
0.27357402745947257	5929.756376712839	5999.285128507408	8059.87981211557	7877.559938201885	9082.14835200013	8779.859897356644	10025.988684939237	9617.330593377541	11623.217482905953	11046.763895757753	0.21648059430681707	0.19815471721814706	9122.83741439553	5746.715477622813	8819.194649979472	5555.442905870033
0.2752224485962505	5939.56205530058	6009.205782385155	8073.207945426818	7890.5865801422615	9097.16694821506	8794.378617506336	10042.568052154162	9633.23418757053	11642.438089700205	11065.031256381806	0.21648059422650795	0.19815471714616711	9099.036704111379	5766.259206570452	8796.186118213926	5574.336145269452
0.27688080229961526	5949.401055982177	6019.160149073147	8086.581371009012	7903.657489812772	9112.236581314248	8808.946675838912	10059.20376014108	9649.191826092538	11661.724012854242	11083.360694000025	0.21648059414712406	0.1981547170750164	9075.250857232139	5785.839289372787	8773.19195514964	5593.264528535772
0.2785491484182772	5959.273440604102	6029.148291143056	8100.00017292577	7916.772749375451	9127.35734602356	8823.564163927376	10075.895913470076	9665.203609251364	11681.075373597192	11101.752323829143	0.2164805940686795	0.19815471700470816	9051.480062244926	5805.455632553436	8750.212342997547	5612.227965301136
0.28022754716156506	5969.17927085237	6039.170271004246	8113.464435022612	7929.9324407792155	9142.529336823083	8838.231173107208	10092.644616439948	9681.269637094623	11700.492292843674	11120.20626078704	0.2164805939911894	0.19815471693525524	9027.724506506696	5825.108141262783	8727.247462872416	5631.226363870315
0.2819160591015993	5979.118608250307	6049.226150901454	8126.974240923934	7943.136645756815	9157.752647943764	8852.947794472944	10109.449973074425	9697.390009406014	11719.974891189428	11138.72261948846	0.2164805939146681	0.19815471686667024	9003.984376256354	5844.796719270758	8704.297494811006	5650.259631212568
0.28361474517547763	5989.091514156078	6059.315992912333	8140.529674029645	7956.38544582161	9173.027373363559	8867.714118874634	10126.31208711799	9713.564825701416	11739.523288906454	11157.301514240524	0.21648059383913082	0.19815471679896723	8980.259856598452	5864.521268949611	8681.362617770676	5669.327672959538
0.2853236666874746	5999.098049760394	6069.439858945148	8154.130817512057	7969.678922264544	9188.353606803994	8882.530236914401	10143.231062032013	9729.794185225157	11759.13760593855	11175.943059038435	0.21648059376459172	0.19815471673215931	8956.551131535787	5884.281691280892	8658.443009624258	5688.430393385235
0.2870428853112538	6009.1382760840725	6079.597810736248	8167.777754312556	7983.017156150823	9203.731441726353	8897.396238942798	10160.20700099062	9746.078186945986	11778.817961896499	11194.647367560861	0.21648059369106737	0.1981547166662606	8932.858383924235	5904.077885817271	8635.538847141434	5707.5676953843795
0.28877246309209376	6019.212253975611	6089.789909847645	8181.470567138317	7996.400228316746	9219.160971328029	8912.312215055255	10177.240006876587	9762.41692955319	11798.56447605333	11213.414553165478	0.21648059361857283	0.19815471660128497	8909.1817954937	5923.909750681603	8612.65030600503	5726.73948047217
0.2905124624491269	6029.320044108726	6100.016217664541	8195.209338458953	8009.8282193664445	9234.642288538713	8927.278255088435	10194.330182277185	9778.810511452617	11818.377267339492	11232.244728884398	0.2164805935471239	0.1981547165372464	8885.521546853706	5943.777182560414	8589.777560806833	5745.945648770314
0.29226294617759224	6039.4617069799415	6110.276795392832	8208.994150503242	8023.301209668613	9250.175486016708	8942.294448616603	10211.4776294801	9795.259030762685	11838.25645433812	11251.138007419577	0.21648059347673662	0.1981547164741593	8861.877817487344	5963.680076688994	8566.920785055496	5765.186098999577
0.294023977451102	6049.637302906045	6120.571704056604	8222.825085255654	8036.819279353219	9265.760656145047	8957.36088494795	10228.68245046913	9811.762585310371	11858.202155280062	11270.094501138217	0.2164805934074277	0.19815471641203905	8838.25078573823	5983.618326828349	8544.080151164904	5784.4607284627855
0.29579561982392083	6059.846892021608	6130.901004495569	8236.702224453005	8050.382508308141	9281.397891027678	8972.477653120866	10245.944746920002	9828.321272627092	11878.214488038997	11289.114322068039	0.21648059333921352	0.19815471635089965	8814.640628810972	6003.59182525659	8521.255830442067	5803.769433021778
0.29757793723326015	6070.090534276413	6141.264757362522	8250.625649580943	8063.990976175814	9297.087282485545	8987.644841900155	10263.264620196007	9844.935189944621	11898.293570126423	11308.197581892575	0.21648059327211044	0.19815471629075662	8791.047522786073	6023.600462762872	8498.447993105743	5823.112107101828
0.29937099400158496	6080.368289432957	6151.663023120735	8264.595441870555	8077.644762349833	9312.828922052737	9002.86253977332	10280.642171343794	9861.604434190938	11918.439518686735	11327.344391946428	0.21648059320613625	0.19815471623162456	8767.471642624121	6043.644128640648	8475.656808294356	5842.488643681398
0.3011748548389356	6090.680217063863	6162.095862041399	8278.61168229486	8091.343945971574	9328.62290097253	9018.130834946724	10298.07750108898	9878.329101986112	11938.652450492169	11346.554863210506	0.21648059314130758	0.19815471617352012	8743.913162141107	6063.722710657166	8452.882444043178	5861.898934266064
0.30298958484526295	6101.026376549252	6172.56333420096	8292.674451565226	8105.088605926697	9344.469310193388	9033.449815341753	10315.570709831722	9895.109289638014	11958.932481937642	11365.829106307141	0.2164805930776427	0.19815471611645824	8720.372254021466	6083.836095049512	8430.125067274086	5881.342868869193
0.30481524951277783	6111.4068270741445	6183.065499478437	8306.783830127843	8118.878820841638	9360.368240364973	9048.819568590861	10333.121897642313	9911.945093138052	11979.279729035668	11385.167231495154	0.21648059301515912	0.19815471606045537	8696.849089823663	6103.98416651669	8407.384843838401	5900.820336028701
0.3066519147283146	6121.821627625851	6193.602417552856	8320.93989816017	8132.71466908023	9376.319781834107	9064.240182033827	10350.731164256766	9928.836608157033	11999.694307411228	11404.56934866512	0.21648059295387506	0.1981547160055274	8673.343839965295	6124.16680819192	8384.66193848988	5920.331222775392
0.3084996467757088	6132.270836991244	6204.174147900439	8335.14273556724	8146.596228740007	9392.32402464065	9079.711742713633	10368.398609072216	9945.783930040661	12020.176332296438	11424.035567334195	0.2164805928938091	0.19815471595169112	8649.856673728209	6144.383901641704	8361.956514876802	5939.875414617127
0.31035851233818973	6142.754513754123	6214.780749791982	8349.392421978071	8160.523577648774	9408.381058513434	9095.23433737264	10386.124331142453	9962.787153805348	12040.725918525377	11443.565996641293	0.2164805928349797	0.19815471589896355	8626.387759265024	6164.63532684627	8339.268735556863	5959.452795530437
0.3122285785007863	6153.27271629246	6225.422282290014	8363.689036741916	8174.4967933608705	9424.490972866064	9110.808052448421	10403.908429173278	9979.846374133638	12061.343180528698	11463.160745341856	0.21648059277740644	0.19815471584736125	8602.937263610773	6184.920962201664	8316.598761991598	5979.063247949351
0.3141099127527488	6163.825502775752	6236.098804246153	8378.032658924678	8188.515953153696	9440.653856792844	9126.432974069883	10421.751001518005	9996.961685369988	12082.028232328423	11482.819921802977	0.2164805927211078	0.19815471579690197	8579.505352655891	6205.240684487857	8293.946754562203	5998.706652762601
0.31600258298998396	6174.412931162184	6246.810374298223	8392.42336730504	8202.581134023925	9456.869799064412	9142.109188053077	10439.652146172682	10014.13318151613	12102.781187532384	11502.543633998095	0.21648059266610384	0.19815471574760277	8556.092191156466	6225.594368853141	8271.31287253974	6018.382889274741
0.3179066575175057	6185.03505919588	6257.557050867495	8406.861240370743	8216.692412683891	9473.138888123607	9157.836779897123	10457.611960771452	10031.360956226663	12123.602159328859	11522.331989501916	0.2164805926124146	0.19815471569948173	8532.697942739353	6245.981888815062	8248.697274103295	6038.091835211031
0.3198222050518999	6195.6919444040905	6268.338892155817	8421.346356314749	8230.849865557813	9489.461212081082	9173.615834780045	10475.630542581766	10048.645102804448	12144.491260481029	11542.185095485142	0.21648059256005997	0.19815471565255713	8509.322769917548	6266.403116250178	8226.100116348825	6057.833366706502
0.32174929472380437	6206.383644094444	6279.155956142806	8435.878793031516	8245.053568778107	9505.836858711125	9189.446437554638	10493.70798849977	10065.985714196107	12165.448603321604	11562.103058709277	0.2164805925090608	0.1981547156068479	8485.966834053397	6286.857921354473	8203.521555277053	6077.607358284993
0.32368799608040405	6217.110215351957	6290.008300582927	8450.458628112927	8259.303598181554	9522.26591544708	9205.328672744194	10511.84439504522	10083.382882987318	12186.474299746964	11582.085985521255	0.21648059245943765	0.19815471556237108	8462.630295379087	6307.346172644058	8180.961745793931	6097.413682843093
0.3256383790879404	6227.8717150362945	6300.895983002604	8465.085938844573	8273.6000293055	9538.748469377153	9221.262624538287	10530.03985835688	10100.836701398232	12207.568461211793	11602.133981848134	0.21648059241121193	0.19815471551914743	8439.313313031103	6327.86773696891	8158.4208417302	6117.25221165712
0.32760051413423674	6238.668199778832	6311.819060697317	8479.760802201758	8287.942937384061	9555.284607239913	9237.248376788528	10548.294474187538	10118.347261278775	12228.731198723308	11622.247153191744	0.21648059236440534	0.19815471547719524	8416.016044987366	6348.422479445348	8135.898995803669	6137.122814330505
0.3295744720312385	6249.4997259797	6322.777590728559	8494.483294845477	8302.332397344107	9571.874415419747	9253.286013004086	10566.608337899004	10135.914654103799	12249.96262283548	11642.42560462308	0.21648059231903957	0.1981547154365347	8392.738648118917	6369.0102634865325	8113.396359661594	6157.025358821265
0.33156032401756863	6260.366349804925	6333.77162992101	8509.25349311853	8316.768483801561	9588.517979942515	9269.375616347577	10584.981544457283	10153.538970968526	12271.262843643412	11662.6694407771	0.21648059227513683	0.19815471539718546	8369.4812781699	6389.630950768013	8090.9130838718265	6176.959711413132
0.33355814176109866	6271.268127183365	6344.801234859378	8524.071473041371	8331.251271057254	9605.215386470829	9285.517269630445	10603.414188427405	10171.220302583508	12292.631970777358	11682.97876584691	0.2164805922327194	0.1981547153591674	8346.244089744054	6410.284401201643	8068.449317896739	6196.925736686913
0.33556799736153503	6282.20511380378	6355.866461885507	8538.937310308105	8345.780833093122	9621.966720299573	9301.711055308688	10621.906363968454	10188.95873926998	12314.070113396961	11703.353683578442	0.21648059219181093	0.19815471532250145	8323.027236352209	6430.970472960034	8046.005210129544	6216.923297527712
0.3375899633530214	6293.177365111827	6366.967367095222	8553.851080282426	8360.357243568062	9638.772066351308	9317.95705547829	10640.458164828497	10206.754370954799	12335.57738018538	11723.794297264634	0.21648059215243398	0.19815471528720863	8299.830870376434	6451.689022432081	8023.580907872878	6236.952255097916
0.3396241127067558	6304.184936306987	6378.1040063353075	8568.812857993415	8374.980575813976	9655.631509171557	9334.255351870794	10659.069684339383	10224.607287165622	12357.153879343228	11744.300709739891	0.21648059211461257	0.1981547152533104	8276.65514307376	6472.439904208761	8001.176557366271	6257.012468842557
0.3416705188336247	6315.227882339512	6389.2764352004415	8583.822718131414	8389.650902831736	9672.545132924137	9350.60602584877	10677.741015411595	10242.517577025952	12378.799718582655	11764.873023374412	0.2164805920783708	0.19815471522082745	8253.500204585958	6493.222971074982	7978.792303754948	6277.103796446929
0.343729255586852	6326.306257907332	6400.48470902999	8598.880735043815	8404.368297286965	9689.513021386407	9367.009158401173	10696.472250529005	10260.48532925003	12400.515005121222	11785.511340068293	0.21648059204373304	0.19815471518978214	8230.366203945596	6514.0380740021355	7956.428291091695	6297.226093827747
0.34580039726466444	6337.420117452961	6411.728882904871	8613.98698273084	8419.13283150595	9706.535257944557	9383.464830138742	10715.263481743646	10278.510632137819	12422.299845675872	11806.215761245781	0.2164805920107244	0.19815471516019692	8207.253289082088	6534.885062130168	7934.084662396461	6317.379215157824
0.3478840186129729	6348.569515160354	6423.009011644501	8629.141534841288	8433.944577471595	9723.61192558876	9399.97312128951	10734.1148006704	10296.593573570059	12444.154346456755	11826.986387849602	0.21648059197936953	0.19815471513209404	8184.161606802605	6555.763782742899	7911.761559591163	6337.563012803439
0.34998019482807	6359.754504951728	6434.325149803407	8644.344464668213	8448.803606819005	9740.743106908338	9416.534111693867	10753.026298481635	10314.734241002898	12466.078613161004	11847.823320334783	0.21648059194969432	0.19815471510549704	8161.091302799061	6576.674081254983	7889.459123503882	6357.7773373124655
0.352089001559344	6370.975140484367	6445.677351668116	8659.59584514457	8463.70999083138	9757.928884086836	9433.147880800008	10771.998065901787	10332.932721462854	12488.072750966478	11868.726658662868	0.21648059192172522	0.1981547150804286	8138.042521671392	6597.615801208653	7867.177493946161	6378.022037456743
0.3542105149120084	6382.231475147447	6457.065671253935	8674.8957488389	8478.663800435796	9775.169338897185	9449.814507659215	10791.030193201988	10351.189101541686	12510.13686452552	11889.696502296027	0.2164805918954879	0.19815471505691257	8115.015406920109	6618.588784259977	7844.916809623595	6398.296960145701
0.35634481144984936	6393.5235620587755	6468.490162301545	8690.244247950915	8493.66510619873	9792.464552696696	9466.534070920865	10810.12277019458	10369.503467390921	12532.27105795859	11910.732950190768	0.21648059187100996	0.19815471503497342	8092.010100926273	6639.592870139517	7822.67720817728	6418.601950444747
0.35849196819798806	6404.851454061499	6479.950878273823	8705.641414307007	8508.7139783219	9809.814606422016	9483.30664882779	10829.275886227526	10387.87590471677	12554.475434847796	11931.836100792098	0.21648059184831864	0.19815471501463552	8069.026744980365	6660.627896660939	7800.458826215938	6438.936851582257
0.36065206264566085	6416.215203720854	6491.447872352459	8721.08731935584	8523.810486637798	9827.21958058417	9500.132319211332	10848.489630178921	10406.30649877468	12576.750098230534	11953.006052027276	0.2164805918274414	0.19815471499592338	8046.065479287412	6681.693699708674	7778.261799252126	6459.301504884148
0.3628251727490157	6427.614863320859	6502.981197434569	8736.58203416384	8538.954700605262	9844.679555263452	9517.011159486368	10867.764090451394	10424.79533436394	12599.09515059298	11974.242901299593	0.21648059180840673	0.19815471497886286	8023.126442942768	6702.790113198105	7756.086261761375	6479.695749801118
0.3650113769339257	6439.050484860903	6514.550906129402	8752.12562941059	8554.146689305147	9862.194610104263	9533.943246646504	10887.099354966367	10443.342495822375	12621.510693863469	11995.546745482303	0.21648059179124296	0.19815471496347942	8000.209773954004	6723.916969079291	7733.932347167749	6500.119423886528
0.36721075409881926	6450.522120052452	6526.157050754846	8767.71817538431	8569.386521435736	9879.764824310018	9550.928657258964	10906.495511158453	10461.948067020754	12643.99682940595	12016.917680912184	0.2164805917759799	0.1981547149497992	7977.315609247424	6745.074097324628	7711.800187832676	6520.5723627633415
0.3694233836175272	6462.029820315624	6537.799683334053	8783.359741977243	8584.674265308313	9897.39027663791	9567.96746745964	10925.952645969683	10480.61213135739	12666.553658013348	12038.35580338334	0.2164805917626466	0.19815471493784884	7954.444084659684	6766.261325900443	7689.689915060997	6541.054400117602
0.37164934534214805	6473.573636775777	6549.478855591914	8799.050398680985	8600.00998884253	9915.071045393692	9585.059752947936	10945.470845843729	10499.33477175247	12689.18127990082	12059.861208140697	0.21648059175127343	0.19815471492765527	7931.595334928483	6787.478480744408	7667.601659121923	6561.565367692849
0.3738887196059291	6485.153620259997	6561.194618951639	8814.790214581742	8615.393759561914	9932.807208426302	9602.205588981782	10965.050196719987	10518.116070642589	12711.879794698933	12081.433989873709	0.21648059174189083	0.19815471491924597	7908.76949374564	6808.725385794416	7645.535549253225	6582.105095283128
0.3761415872261661	6496.769821293799	6572.947024531234	8830.579258355812	8630.82564458925	9950.598843122802	9619.405050372452	10984.690784027967	10536.956109975095	12734.64930144713	12103.074242709868	0.21648059173453013	0.19815471491264866	7885.966693705879	6830.001862921519	7623.491713628173	6602.673410682008
0.3784080295071193	6508.422290097385	6584.736123139901	8846.417598264536	8646.305710641846	9968.446026402657	9636.658211479305	11004.392692681002	10555.854971202323	12757.489898586464	12124.78206020809	0.21648059172922274	0.19815471490789194	7863.187066308223	6851.307731916895	7601.470279387198	6623.2701396946795
0.3806881282429484	6520.111076582314	6596.561965274544	8862.30530214973	8661.834024026948	9986.348834712604	9653.965146204671	11024.15600707058	10574.812735275984	12780.401683952996	12146.557535352256	0.21648059172600143	0.1981547149050044	7840.430742030498	6872.642810536316	7579.471372648142	6643.8951061263215
0.38298196572066395	6531.836230347877	6608.424601116111	8878.24243742881	8677.410650636946	10004.307344021161	9671.32592798853	11043.98081106025	10593.829482641324	12803.384754770772	12168.40076054452	0.2164805917248977	0.19815471490401523	7817.697850248311	6894.006914410507	7557.495118475752	6664.548131743213
0.3852896247230969	6543.597800677487	6620.324080526005	8894.229071089829	8693.035655944635	10022.32162981303	9688.740629803186	11063.867187979498	10612.905293231335	12826.439207644673	12190.311827598647	0.21648059172594575	0.19815471490495454	7794.98851926811	6915.399857057957	7535.541640931042	6685.229036289733
0.38761118853188686	6555.39583653511	6632.260453042467	8910.265269686673	8708.709104998503	10040.391767083673	9706.209324148054	11083.815220617726	10632.040246461	12849.56513855348	12212.290827733395	0.21648059172917913	0.19815471490785244	7772.302876356058	6936.82144988724	7513.611063027056	6705.937637438066
0.3899467409304866	6567.230386561615	6644.2337678767835	8926.351099334077	8724.43106241772	10058.517830333722	9723.732083044051	11103.824991218064	10651.234421221176	12872.762642842674	12234.337851565513	0.21648059173463158	0.19815471491273984	7749.641047718469	6958.271502164658	7491.703506760998	6726.673750795191
0.39229636620718694	6579.101499071147	6656.244073909732	8942.486625702695	8740.201592387486	10076.699893563396	9741.308978028437	11123.896581471261	10670.487895872915	12896.031815217362	12256.452989103198	0.21648059174233875	0.19815471491964765	7727.003158493899	6979.74982098653	7469.819093132624	6747.437189901015
0.3946601491581577	6591.009222047359	6668.291419687751	8958.671914013983	8756.020758654002	10094.938030266761	9758.940080149181	11144.030072509293	10689.800748241329	12919.372749734868	12278.636329739054	0.21648059175233603	0.1981547149286079	7704.3893327820115	7001.256211285014	7447.957942089532	6768.227766161552
0.3970381750905084	6602.9536031397965	6680.375853419175	8974.90702903529	8771.888624519523	10113.232313426175	9776.625459959463	11164.22554489926	10709.173055609539	12942.785539797658	12300.887962243149	0.216480591764659	0.1981547149396525	7681.799693635665	7022.790475802962	7426.1201725911815	6789.045288887573
0.39943052982536675	6614.934689660063	6692.497422970521	8991.192035074639	8787.805252837477	10131.58281550642	9794.365187512241	11184.483078636906	10728.60489471274	12966.270278145816	12323.207974756184	0.2164805917793445	0.198154714952815	7659.234363049036	7044.3524150620215	7404.30590258888	6809.889565255493
0.4018372997009759	6626.952528578084	6704.656175862592	9007.526995975655	8803.770706007363	10149.989608448977	9812.159332354544	11204.802753140302	10748.096341731938	12989.827056849748	12345.596454782311	0.21648059179642976	0.19815471496812836	7636.693461993709	7065.94182737777	7382.515249002492	6830.7604002705775
0.40425857157581063	6639.007166518319	6716.852159266638	9023.911975112405	8819.785045969697	10168.452763666246	9830.007963521854	11225.184647243437	10767.647472287812	13013.455967302716	12368.053489182077	0.216480591815953	0.1981547149856269	7614.177110401681	7087.55850882316	7360.748327787733	6851.657596808625
0.4066944328317112	6651.098649755916	6729.085420000588	9040.347035384191	8835.848334201071	10186.972352035618	9847.911149532603	11245.628839189723	10787.258361434657	13037.157100213339	12390.579164165474	0.21648059183795273	0.1981547150053443	7591.685427175602	7109.202253216412	7339.005253889831	6872.580955549376
0.4091449713770379	6663.227024212887	6741.356004525	9056.832239210333	8851.960631708831	10205.548443893644	9865.86895838223	11266.13540662551	10806.929083653911	13060.93054559806	12413.173565284487	0.2164805918624672	0.19815471502731666	7569.218530180398	7130.872852098197	7317.286141244229	6893.530274967663
0.411610275649843	6675.39233545415	6753.663958939242	9073.3676485248	8868.121999026069	10224.181109029976	9883.881457537611	11286.704426593433	10826.659712848017	13084.776392773436	12435.836777426064	0.2164805918895371	0.19815471505157875	7546.776536265155	7152.57009472535	7295.591102817794	6914.5053513397
0.41409043462106226	6687.59462868371	6766.009328977484	9089.953324771015	8884.33249620636	10242.870416681511	9901.948713931159	11307.335975525919	10846.450322334016	13108.694730348614	12458.56888480475	0.2164805919192027	0.19815471507816756	7524.3595612559	7174.293768048752	7273.920250574127	6935.505978701403
0.41658553779772634	6699.833948740637	6778.392160004706	9106.589328896396	8900.59218281851	10261.616435526215	9920.07079395503	11328.030129238405	10866.300984837124	13132.685646217462	12481.369970955298	0.21648059195150507	0.1981547151071194	7501.967719960958	7196.043656695634	7252.273695508717	6956.531948856544
0.41909567522619073	6712.110340095164	6790.812497012723	9123.275721347036	8916.901117941345	10280.419233677174	9938.247763455274	11348.786962922728	10886.211772484385	13156.749227550912	12504.240118725394	0.21648059198648606	0.19815471513847238	7479.601126179565	7217.819542958401	7230.651547630085	6977.583051340422
0.4216209374953856	6724.42384684462	6803.270384616089	9140.0125620622	8933.259360158338	10299.278878676361	9956.479687725852	11369.606551140274	10906.182756798087	13180.885560789015	12527.179410268094	0.21648059202418798	0.19815471517226413	7457.259892710252	7239.6212067788	7209.053915977711	6998.659073416144
0.42416141574008476	6736.774512709504	6815.765867048083	9156.799910468966	8949.666967552326	10318.1954374886	9974.766631502749	11390.488967815316	10926.21400868934	13205.09473163322	12550.187927034433	0.21648059206465456	0.1981547152085338	7434.944131340133	7261.448425722541	7187.480908614583	7019.7598000478465
0.4267172016441951	6749.1623810293095	6828.298988156527	9173.637825476562	8966.123997700035	10337.16897649521	9993.108658957879	11411.434286227965	10946.305598451363	13229.376825038198	12573.265749765733	0.21648059210792947	0.19815471524732017	7412.6539528518915	7283.300974959042	7165.932632653508	7040.885013906518
0.42928838744406506	6761.5874947585335	6840.869791399786	9190.526365470942	8982.630507666805	10356.19956148785	10011.505833693205	11432.442579007422	10966.45759575308	13253.731925204023	12596.412958486224	0.2164805921540575	0.19815471528866388	7390.389467045898	7305.178627265617	7144.409194225445	7062.03449531761
0.43187506593181346	6774.049896462525	6853.478319842412	9207.465588309133	8999.186554000902	10375.287257662196	10029.958218734384	11453.513918124956	10986.67006963214	13278.16011556803	12619.629632495062	0.216480592203084	0.19815471533260545	7368.150782718789	7327.081152983941	7122.910698512336	7083.208022272913
0.4344773304586784	6786.549628313333	6866.12461615117	9224.45555131361	9015.792192728262	10394.432129611554	10048.465876524944	11474.648374886894	11006.943088488531	13302.661478796696	12642.915850358948	0.21648059225505528	0.1981547153791866	7345.9380077009555	7349.008320034947	7101.437249755021	7104.405370418448
0.4370952749383861	6799.086732085614	6878.8087225906565	9241.49631126671	9032.447479346778	10413.634241320618	10067.02886891987	11495.846019927683	11027.276720077576	13327.236096777575	12666.27168990413	0.21648059231001807	0.19815471542844906	7323.751248824643	7370.959893868538	7079.98895122204	7125.626313001849
0.4397289938505404	6811.661249152286	6891.530681019127	9258.587924404757	9049.152468820786	10432.893656158814	10085.647257179498	11517.106923202584	11047.671031503227	13351.884050610855	12689.697228208666	0.2164805923680208	0.19815471548043573	7301.590611943975	7392.935637457762	7058.565905262949	7146.870620904956
0.4423785822440318	6824.273220480469	6904.2905328842335	9275.730446412508	9065.907215575493	10452.210436874037	10104.32110196328	11538.431153980742	11068.12608921125	13376.605420601307	12713.192541594615	0.21648059242911152	0.19815471553519054	7279.456201954512	7414.935311300913	7037.1682132652495	7168.138062580721
0.4450441357404687	6836.922686627096	6917.088319218615	9292.923932417218	9082.711773491183	10471.584645585992	10123.050463323343	11559.818780837835	11088.64195898215	13401.400286249767	12736.757705619899	0.21648059249334003	0.1981547155927574	7257.348122774158	7436.958673377521	7015.795975684188	7189.428404060192
0.44772575053762753	6849.609687734699	6929.924080635686	9310.168436982894	9099.566195897667	10491.01634377972	10141.835400698294	11581.269871648907	11109.218705924408	13426.268726244834	12760.392795070538	0.21648059256075625	0.19815471565318155	7235.26647736202	7459.005479146028	6994.4492920672055	7210.741408957401
0.4504235234129248	6862.334263527067	6942.797857325222	9327.464014104406	9116.47053556852	10510.505592298914	10160.675972906802	11602.784493581039	11129.856394467426	13451.21081845436	12784.09788395256	0.21648059263141148	0.19815471571650853	7213.2113677118905	7481.075481516542	6973.128261017846	7232.076838410227
0.4531375517269096	6875.0964533049	6955.709689048937	9344.810717201568	9133.42484471525	10530.052451339301	10179.572238141098	11624.362713086004	11150.55508835443	13476.226639916951	12807.873045483824	0.21648059270535763	0.19815471578278518	7191.182894880185	7503.168430856196	6951.832980205771	7253.4344510715455
0.4558679334267773	6887.896295941463	6968.659615136066	9362.20859911324	9150.4291749815	10549.656980441996	10198.524253960504	11646.00459589292	11171.314850635375	13501.316266833439	12831.718352085898	0.2164805927826476	0.19815471585205896	7169.181158958236	7525.284074937692	6930.563546402147	7274.814003120875
0.45861476704990445	6900.733829878123	6981.6476744789525	9379.65771209127	9167.483577437268	10569.31923848661	10217.532077285001	11667.710207000704	11192.135743659897	13526.479774558133	12855.633875375936	0.21648059286333504	0.19815471592437803	7147.206259089289	7547.422158936504	6909.320055464981	7296.215248230612
0.4613781517274047	6913.60909311996	6994.673905528514	9397.158107794503	9184.588102572938	10589.039283684588	10236.59576438858	11689.47961067065	11213.01782907002	13551.71723759022	12879.61968615833	0.21648059294747524	0.19815471599979104	7125.258293502266	7569.582425439963	6888.10260233446	7317.637937535765
0.4641581871877068	6926.522123231314	7007.738346289731	9414.709837282757	9201.742800293368	10608.817173572366	10255.715370892647	11711.312870418898	11233.961167792955	13577.02872956504	12903.675854416406	0.21648059303512285	0.19815471607834848	7103.337359481258	7591.764614398824	6866.911281051347	7339.08181963698
0.4669549737601532	6939.472957331267	7020.8410343171245	9432.312951010665	9218.947719911946	10628.652965004458	10274.890951759398	11733.210049008805	11254.96582003381	13602.414323245228	12927.8024493041	0.21648059312633466	0.1981547161601001	7081.443553355522	7613.968463086523	6845.746184767922	7360.54664058378
0.46976861237862133	6952.461632089055	7033.982006710186	9449.967498821445	9236.202910144593	10648.546714146398	10294.12256128513	11755.171208443182	11276.031845268313	13627.874090511721	12951.999539137529	0.21648059322116855	0.19815471624509834	7059.576970563037	7636.193706149235	6824.607405730756	7382.032143838238
0.4725992045851658	6965.488183719692	7047.161300108718	9467.673529940956	9253.508419103639	10668.498476468087	10313.410253093427	11777.1964099569	11297.15930223529	13653.408102355188	12976.267191386423	0.21648059331968283	0.1981547163333946	7037.7377056272235	7658.440075557213	6803.495035296073	7403.5380702696275
0.4754468525336833	6978.552647979209	7060.378950688242	9485.43109297122	9270.864294291801	10688.508306736485	10332.754080128449	11799.285714008836	11318.348248929362	13679.016428866698	13000.605472665688	0.21648059342193698	0.19815471642504318	7015.925852118991	7680.707300537266	6782.409163951874	7425.064158150693
0.47831165899359906	6991.655060160097	7073.634994155342	9503.240235884234	9288.27058259607	10708.576259008605	10352.15409464809	11821.43918027417	11339.598742593435	13704.699139228778	13025.014448726795	0.216480593527991	0.19815471652009808	6994.141502730083	7702.995107634924	6761.349881294649	7446.610143118771
0.4811937273535759	7004.795455086725	7086.929465742911	9521.10100601574	9305.72733028146	10728.702386624529	10371.610348217075	11843.656867636648	11360.910839711101	13730.456301706445	13049.494184449062	0.21648059363790698	0.1981547166186143	6972.384749248391	7725.303220659029	6740.31727604894	7468.175758166006
0.4840931616252451	7017.9738671105815	7100.262400205481	9539.013450058757	9323.234582984884	10748.886742200106	10391.122891700052	11865.938834180526	11382.284595999141	13756.287983637878	13074.044743831038	0.21648059375174777	0.1981547167206473	6950.655682554236	7747.631360657979	6719.311436075019	7489.760733630508
0.4870100664469608	7031.190330105636	7113.63383181444	9556.977614057283	9340.792385708875	10769.129377619856	10410.691775254656	11888.28513718273	11403.720066399886	13782.19425142532	13098.666189981706	0.21648059386957622	0.19815471682625527	6928.95439262758	7769.979245902272	6698.332448365865	7511.364797168877
0.4899445470875755	7044.444877463505	7127.043794353223	9574.993543399714	9358.400782815268	10789.430344029566	10430.317048324454	11910.695833104692	11425.217305073471	13808.175170525617	13123.358585111622	0.2164805939914576	0.1981547169354953	6907.280968571547	7792.346591885202	6677.380399054149	7532.9876737401355
0.49289670945023945	7057.737542088844	7140.492321112522	9593.061282812596	9376.059818018915	10809.789691829212	10449.998759631922	11933.17097758455	11446.776365390193	13834.230805441182	13148.121990524112	0.21648059411745738	0.19815471704842708	6885.635498613352	7814.733111305628	6656.45537342038	7554.629085593158
0.4958666600762229	7071.068356394414	7153.979444885423	9611.180876353907	9393.769534381288	10830.207470665442	10469.736957171326	11955.710625428823	11468.39729992267	13860.361219710318	13172.956466606276	0.21648059424764288	0.1981547171651098	6864.018070081947	7837.138514016056	6635.557455898495	7576.288752250839
0.4988545061487607	7084.437352296319	7167.505197962533	9629.352367406584	9411.529974304105	10850.68372942425	10489.53168820162	11978.314830604328	11490.080160438096	13886.566475897886	13197.862072820093	0.21648059438208164	0.19815471728560538	6842.428769447608	7859.562507041264	6614.686730086338	7597.966390496353
0.5018603554969207	7097.844561209144	7181.069612127073	9647.575798671929	9429.341179522855	10871.21851622355	10509.382999239248	12000.983646230006	11511.824997890308	13912.846635585795	13222.838867693297	0.21648059452084362	0.1981547174099754	6820.867682312848	7882.004794547334	6593.843278720975	7619.661714324495
0.5048843165994948	7111.290014041069	7194.672718649864	9665.851212162952	9447.203191100245	10891.811878405673	10529.290936050793	12023.717124568619	11533.631862411794	13939.201759363405	13247.886908810218	0.21648059466399885	0.19815471753828307	6799.334893407766	7904.465077812318	6573.027183721773	7641.374434966128
0.5079264985889148	7124.773741188922	7208.314548284471	9684.178649197665	9465.116049419808	10912.46386252981	10549.255543645912	12046.51531701842	11555.5008033059	13965.631906817836	13273.006252802808	0.21648059481161938	0.19815471767059284	6777.830486618448	7926.943055232521	6552.238526189467	7663.104260864202
0.5109870112551897	7138.295772533288	7221.995131262131	9702.558150392417	9483.079794179246	10933.174514364533	10569.276866269845	12069.37827410486	11577.431869038677	13992.137136524394	13298.196955341304	0.21648059496377747	0.1981547178069694	6756.354544978123	7949.4384222889785	6531.477386377286	7684.850897617871
0.5140659650498691	7151.8561374334895	7235.714497286678	9720.989755655075	9501.094464383768	10953.943878880058	10589.354947396072	12092.306045472113	11599.42510723079	14018.717506036715	13323.459071124897	0.21648059512054788	0.19815471794748016	6734.9071506743785	7971.950871535111	6510.743843744043	7706.614048020216
0.5171634710900281	7165.454864722624	7249.472675529593	9739.473504178295	9519.16009833959	10974.772000240702	10609.489829719014	12115.298679874686	11621.480564649539	14045.373071877062	13348.7926538726	0.21648059528200528	0.198154718092192	6713.488385041477	7994.480092556216	6490.03797692759	7728.393412001431
0.5202796411622786	7179.0919827024	7263.269694624781	9758.009434432492	9537.276733647072	10995.658921796947	10629.68155514639	12138.356225168709	11643.59828720051	14072.103889526197	13374.197756313655	0.21648059544822743	0.19815471824117412	6692.098328590393	8017.025771986693	6469.359863746213	7750.188686611131
0.5234145877268029	7192.76751913827	7277.105582663502	9776.597584159217	9555.444407194087	11016.604686077975	10649.930164791835	12161.478728303658	11665.778319919464	14098.910013413815	13399.674430178198	0.2164805956192918	0.19815471839449622	6670.737061009044	8039.587593482807	6448.709581240779	7771.999566042097
0.5265684239214125	7206.481501254126	7290.980367189237	9795.237990363968	9573.663155149241	11037.609334783589	10670.23569896737	12184.666235313438	11688.020706964071	14125.791496908201	13425.222726187776	0.21648059579527765	0.1981547185522294	6649.40466115321	8062.165237689856	6428.087205644464	7793.825741569279
0.5297412635656308	7220.23395572736	7304.894075192453	9813.930689309465	9591.933012955029	11058.672908776587	10690.59819717571	12207.918791308008	11710.325491605548	14152.748392306505	13450.842694045745	0.21648059597626598	0.1981547187144463	6628.101207059575	8084.7583822296	6407.492812392069	7815.666901541175
0.5329332211648017	7234.024908683496	7318.846733105379	9832.675716508345	9610.254015320972	11079.795448074607	10711.017698102683	12231.2364404643	11732.69271622028	14179.780750824235	13476.53438242764	0.2164805961623384	0.1981547188812198	6606.826775945257	8107.366701675113	6386.926476137247	7837.52273137169
0.5361444119142209	7247.8543856911765	7332.8383667967655	9851.473106716374	9628.626196216723	11100.976991842383	10731.494239609501	12254.619226017776	11755.122422281416	14206.888622585451	13502.297838971532	0.21648059635357933	0.19815471905262586	6585.581444245065	8129.989867577795	6366.38827075786	7859.392913526157
0.5393749517032939	7261.7224117568685	7346.869001566626	9870.322893925224	9647.049588865179	11122.217578383701	10752.0278587251	12278.067190253436	11777.614650350442	14234.07205661236	13528.133110268329	0.216480596550073	0.19815471922874012	6564.365287568886	8152.627548380755	6345.878269362962	7881.277127504582
0.5426249571197181	7275.629011319574	7360.938662140911	9889.225111355301	9665.524225735473	11143.517245133247	10772.618591638331	12301.580374496903	11800.169440068636	14261.331100814965	13554.04024185199	0.21648059675190612	0.1981547194096398	6543.178380729398	8175.279409434181	6325.396544271149	7903.17504979088
0.5458945454536906	7289.574208245584	7375.047372666072	9908.179791448621	9684.050138535855	11164.876028648609	10793.266473690028	12325.158819105563	11822.786830148378	14288.665801980798	13580.01927818951	0.21648059695916677	0.19815471959540404	6522.020797770936	8197.945113006048	6304.943167053396	7925.086353882216
0.5491838347021408	7303.55802582321	7389.195156703853	9927.186965861623	9702.627358206839	11186.293964602193	10813.97153936536	12348.802563459623	11845.466858364784	14316.076205764557	13606.070262671341	0.21648059717194437	0.19815471978611307	6500.89261193783	8220.624318214599	6284.518208524911	7947.01071025501
0.5524929435729888	7317.58048675733	7403.382037225732	9946.246665457791	9721.255914913905	11207.771087772873	10834.73382228571	12372.51164595293	11868.209561546793	14343.562356677465	13632.19323760114	0.21648059739032996	0.1981547199818485	6479.793895687908	8243.316681020893	6264.121738727903	7968.94778631581
0.55582199148943	7331.641613164089	7417.6080366075375	9965.358920300423	9739.935838040437	11229.307432037866	10855.553355200782	12396.286103983983	11891.014975568542	14371.124298076838	13658.388244185862	0.21648059761441596	0.19815472018269292	6458.72472072253	8266.021854243707	6243.753826982109	7990.897246446926
0.5591710985942444	7345.741426565485	7431.873176624028	9984.523759645293	9758.667156180614	11250.903030364463	10876.430169980713	12420.125973946804	11913.883135340704	14398.762072155525	13684.655322525809	0.2164805978442969	0.19815472038873133	6437.685157964006	8288.73948750319	6223.414541851729	8012.858751932159
0.5625403857541326	7359.879947883869	7446.177478443271	10003.74121193316	9777.449897132006	11272.5579148016	10897.364297607788	12444.031291221614	11936.814074801428	14426.475719931066	13710.994511604242	0.21648059808006792	0.19815472060004916	6416.675277578644	8311.469227226917	6203.103951153578	8034.831960950512
0.565929974564078	7374.057197436595	7460.520962621213	10023.011304782509	9796.284087888464	11294.272116471639	10918.355768168532	12468.002090165819	11959.807826907676	14454.265281235279	13737.405849277397	0.21648059832182723	0.19815472081673396	6395.695148975123	8334.210716619156	6182.822122001089	8056.816528601339
0.569339987351735	7388.27319493038	7474.903649096093	10042.334064981886	9815.169754632789	11316.045665561762	10939.40461084555	12492.038404104458	11982.864423626268	14482.130794703156	13763.889372264233	0.21648059856967375	0.1981547210388747	6374.744840807514	8356.96359564364	6162.569120756118	8078.812106823316
0.5727705471818436	7402.527959455887	7489.325557182787	10061.709518482521	9834.10692272928	11337.878591315672	10960.510853909182	12516.140265321039	12005.983895924777	14510.072297762255	13790.44511613596	0.2164805988237082	0.1981547212665617	6353.824420988094	8379.727501013316	6142.34501306992	8100.818344419589
0.5762217778606706	7416.821509482061	7503.7867055672705	10081.137690390657	9853.0956167165	11359.770922024916	10981.674524709497	12540.307705047993	12029.166273762712	14538.089826621634	13817.073115305904	0.21648059908403341	0.19815472149988675	6332.933956686873	8402.502066160552	6122.149863882456	8122.834887031466
0.5796938039404782	7431.153862850648	7518.287112300867	10100.618604960071	9872.1358602997	11381.722685020464	11002.895649667798	12564.540753457368	12052.411586082257	14566.183416261063	13843.773403018879	0.21648059935075345	0.19815472173894363	6312.073514345102	8425.286921233404	6101.983737417031	8144.861377110239
0.5831867507240184	7445.525036770462	7532.826794794653	10120.152285584305	9891.227676343471	11403.733906663983	11024.174254268475	12588.839439651178	12075.71986079931	14594.353100419816	13870.546011340904	0.21648059962397487	0.19815472198382758	6291.243159667589	8448.081693061162	6081.846697204281	8166.897453921847
0.5867007442690553	7459.935047811805	7547.405769813671	10139.738754789074	9910.37108686417	11425.804612339238	11045.510363050522	12613.203791651944	12099.091124794228	14622.59891158574	13897.39097114855	0.21648059990380583	0.1981547222346349	6270.442957649473	8470.886005159002	6061.738806061912	8188.942753492389
0.5902359113929144	7474.383911900768	7562.02405347118	10159.378034224515	9929.566113022336	11447.934826443408	11066.903999599124	12637.63383639306	12122.52540390259	14650.92088098406	13924.308312118337	0.21648060019035578	0.19815472249146543	6249.6729725673795	8493.699477694463	6041.660126125906	8210.996908632107
0.5937923796770596	7488.871644313507	7576.681661222926	10179.070144657428	9948.81277511521	11470.124572378301	11088.355186537288	12662.12959970915	12146.022722906018	14679.319038566207	13951.298062716223	0.216480600483737	0.19815472275441795	6228.933267970802	8516.52172744833	6021.610718846321	8233.0595488986
0.597370277471697	7503.398259670443	7591.378607861265	10198.815105963364	9968.11109256898	11492.373872541468	11109.863945517232	12686.691106326209	12169.583105522775	14707.7934129984	13978.36025018675	0.21648060078406295	0.19815472302359527	6208.223906721221	8539.352367843501	6001.590644981479	8255.130300566554
0.6009697339004076	7517.963771930613	7606.1149075093535	10218.612937118978	9987.461083931177	11514.682748317558	11131.430297211877	12711.318379852115	12193.206574398431	14736.344031650622	14005.49490054236	0.2164806010914502	0.19815472329910144	6187.544950981857	8562.191008902155	5981.599964624969	8277.20878663985
0.6045908788648067	7532.568194385724	7620.890573615277	10238.46365619393	10006.86276686296	11537.051220069237	11153.054261306277	12736.011442766527	12216.89315109646	14764.970920584938	14032.702038552594	0.21648060140601583	0.19815472358104128	6166.896462202771	8585.037257207092	5961.638737190515	8299.294626804534
0.6082338430492322	7547.211539654395	7635.705618946098	10258.367280343056	10026.316158131298	11559.479307128297	11174.735856488885	12760.770316411159	12240.6428560887	14793.674104544209	14059.981687733127	0.21648060172787928	0.19815472386952204	6146.278501165099	8607.890715923626	5941.707021431532	8321.387437431607
0.611898757925461	7561.8938196762665	7650.560055581986	10278.323825798383	10045.821273601265	11581.967027786737	11196.475100442987	12785.59502097987	12264.455708745958	14822.453606940582	14087.333870334964	0.21648060205716332	0.19815472416465368	6125.69112797454	8630.7509847763	5921.804875444621	8343.486831555143
0.6155857557574533	7576.615045706143	7665.453894910193	10298.333307861147	10065.378128228136	11604.514399287718	11218.272009837858	12810.4855755087	12288.33172732834	14851.309449843977	14114.75860733335	0.2164806023939914	0.19815472446654753	6105.134402037598	8653.617659988813	5901.9323566695675	8365.59241885366
0.6192949696061266	7591.37522830795	7680.387147619085	10318.395740893595	10084.986736049546	11627.121437816339	11240.126600320085	12835.441997865697	12312.27092897568	14880.24165397027	14142.255918416784	0.21648060273849024	0.19815472477531593	6084.608382097445	8676.490334298927	5882.089521897724	8387.703805625904
0.6230265333341571	7606.174377348894	7695.359823692094	10338.51113831104	10104.647110177544	11649.78815849068	11262.038886504626	12860.464304741019	12336.273329697859	14909.250238669822	14169.825821975879	0.21648060309078768	0.19815472509107446	6064.113126245793	8699.368596962653	5862.276427278295	8409.8205947862
0.6267805816108112	7621.0125019934185	7710.371932401695	10358.679512573652	10124.359262790696	11672.514575352578	11284.00888196608	12885.552511636743	12360.338944365143	14938.335221915666	14197.468335092277	0.21648060345101472	0.19815472541393983	6043.648691902636	8722.2520336858	5842.49312832416	8431.942385836504
0.6305572499168048	7635.889610697176	7725.423482303212	10378.900875178268	10144.123205125956	11695.300701358346	11306.036599229614	12910.706632856653	12384.467786698282	14967.49662029167	14225.183473527266	0.21648060381930403	0.19815472574403145	6023.215135843959	8745.140226653311	5822.739679917693	8454.06877486175
0.634356674549194	7650.805711201037	7740.514481228871	10399.175236650244	10163.938947470833	11718.14654836965	11328.122049762202	12935.92668149613	12408.65986925893	14996.734448980824	14252.971251710795	0.2164806041957911	0.1981547260814707	6002.812514181482	8768.03275445709	5803.016136309365	8476.199354491662
0.6381789926262927	7665.760810524854	7755.644936281435	10419.502606534974	10183.806499155065	11741.052127143923	11350.265243963366	12961.212669431587	12432.915203439481	15026.048721752966	14280.83168272978	0.21648060458061333	0.1981547264263805	5982.44088239898	8790.92919213418	5783.322551138699	8498.333713911474
0.642024342092622	7680.7549149615725	7770.814853828249	10439.882993389912	10203.725868542788	11764.017447325377	11372.466191156456	12986.564607310554	12457.23379945352	15055.439450953329	14308.76477831715	0.21648060497391103	0.1981547267788865	5962.100295350887	8813.829111137427	5763.658977423329	8520.471438820008
0.6458928617238878	7695.7880300709085	7786.024239494779	10460.316404775951	10223.697063024047	11787.04251743529	11394.724899579176	13011.982504540943	12481.615666325451	15084.90664749006	14336.770548839935	0.21648060537582606	0.1981547271391162	5941.790807242505	8836.732079275418	5744.025467571104	8542.612111424096
0.6497846911319898	7710.860160673269	7801.27309815862	10480.802847249182	10243.72008900694	11810.127344862713	11417.041376374844	13037.466369280812	12506.060811880921	15114.450320822374	14364.849003288242	0.21648060578650344	0.19815472750719973	5921.51247166493	8859.63766074134	5724.422073398251	8564.755310434382
0.6536999707700591	7725.9713108434835	7816.561433943018	10501.342326352362	10263.794951909103	11833.271935854886	11439.415627582877	13063.016208427756	12530.569242736405	15144.07047894824	14393.000149263333	0.2164806062060914	0.19815472788326913	5901.265341594582	8882.545416087843	5704.848846102832	8586.900611009449
0.6576388419375281	7741.121483904686	7831.889250210682	10521.934846606602	10283.921656149603	11856.47629550784	11461.847658129784	13088.632027608539	12555.140964289323	15173.767128392394	14421.22399296624	0.2164806066347387	0.1981547282674591	5881.049469390884	8905.454902195372	5685.305836306652	8609.047584784683
0.661601446785229	7756.310682421906	7847.256549557402	10542.580411502673	10304.100205140538	11879.740427756617	11484.33747181978	13114.313831168323	12579.775980707773	15203.5402741938	14449.520539185993	0.21648060707259908	0.19815472865990566	5860.864906792995	8928.365672239102	5665.79309403128	8631.195799815934
0.6655879283205246	7771.538908195869	7862.663333805687	10563.279023492552	10324.33060127869	11903.064335365732	11506.8850713255	13140.061622160118	12604.474294920374	15233.389919893467	14477.889791287935	0.21648060751982748	0.1981547290607491	5840.711704959162	8951.27727572713	5646.3106687294785	8653.344820602331
0.6695984304124688	7786.806162256694	7878.109603998417	10584.030683980882	10344.61284593721	11926.448019919568	11529.490458178725	13165.87540233417	12629.235908606066	15263.316067522133	14506.33175120202	0.21648060797658178	0.19815472947013046	5820.589914450422	8974.189258447848	5626.858609277988	8675.494208046235
0.6736330977969988	7802.112444857503	7893.59536039237	10604.835393316276	10364.946939457093	11949.891481812567	11552.15363276089	13191.755172127154	12654.060822183745	15293.31871758773	14534.846419410915	0.21648060844302264	0.19815472988819383	5800.4995852105785	8997.10116240941	5607.436963967048	8697.643519416451
0.6776920760821589	7817.457755467954	7909.120602451737	10625.693150782537	10385.332881138687	11973.394720239326	11574.874594293606	13217.700930651246	12678.949034801877	15323.397869062714	14563.433794938057	0.216480608919314	0.198154730315086	5780.440766627202	9020.0125259161	5588.045780530432	8719.792308369651
0.6817755117533548	7832.842092768073	7924.685328841741	10646.603954590262	10405.77066923329	11996.957733185165	11597.653340829296	13243.71267568368	12703.900544328246	15353.553519371962	14592.093875335873	0.21648060940562236	0.19815473075095608	5760.413507509744	9042.922883501276	5568.6851061536	8741.940124930348
0.6858835521786408	7848.265454641563	7940.289537422052	10667.567801867766	10426.260300934535	12020.580517415883	11620.489869241617	13269.790403655457	12728.915347339433	15383.785664379704	14620.826656673715	0.21648060990211662	0.19815473119595559	5740.417856065789	9065.831765864976	5549.354987451108	8764.086515441537
0.6900163456140378	7863.727838169452	7955.933225240228	10688.584688652436	10446.80177236975	12044.263068468004	11643.384175215808	13295.9341096406	12753.993439110285	15414.094298377026	14649.632133525747	0.21648061040896976	0.1981547316502396	5720.4538599646185	9088.738699952606	5530.055470493855	8786.231022570748
0.6941740412088835	7879.229239623647	7971.616388525204	10709.654609881978	10467.395078591439	12068.005380638939	11666.336253239187	13322.14378734526	12779.13481360349	15444.479414069277	14678.51029895898	0.21648061092635706	0.19815473211396523	5700.521566304844	9111.643208872993	5510.786600813037	8808.37318530539
0.6983567890112157	7894.769654460299	7987.339022680636	10730.7775593854	10488.040213568514	12091.8074469768	11689.346096591422	13348.41942909649	12804.339463458897	15474.941002563046	14707.46114452101	0.2164806114544566	0.1981547325872923	5680.621021619765	9134.544811884873	5491.548423400847	8830.5125389155
0.702564739973187	7910.349077313304	8003.101122278333	10751.953529874181	10508.737170177694	12115.669259270499	11712.413697334892	13374.761025831289	12829.607379982988	15505.479053353441	14736.484660227914	0.2164806119934501	0.19815473307038312	5660.7522718971595	9157.443024398293	5472.340982716996	8852.648614945356
0.7067980459565127	7925.9675019877095	8018.902681051516	10773.182512933306	10529.485940194649	12139.59080803957	11735.539046304866	13401.168567085426	12854.938553138112	15536.093554311163	14765.580834551885	0.21648061254352235	0.19815473356340388	5640.915362583939	9180.337357959244	5453.164322685916	8874.780941184144
0.7110568597379514	7941.624921453136	8034.7436918881795	10794.46449901234	10550.286514285279	12163.57208252418	11758.72213309974	13427.642040982351	12880.332971531794	15566.784491669632	14794.74965440897	0.2164806131048615	0.19815473406652284	5621.110338588944	9203.227320231032	5434.018486720743	8896.909041681327
0.7153413350148182	7957.321327837115	8050.624146824391	10815.79947741635	10571.13888199693	12187.613070674859	11781.962946071277	13454.181434221895	12905.790622406032	15597.551850011894	14823.991105146753	0.2164806136776584	0.19815473457991106	5601.337244274793	9226.112414949108	5414.903517720755	8919.032436711714
0.7196516264105322	7973.05671241837	8066.5440370375245	10837.187436296801	10592.043031749496	12211.713759142278	11805.26147231468	13480.786732068957	12931.311491626442	15628.395612257504	14853.305170531909	0.21648061426210793	0.19815473510374368	5581.596123483265	9248.99214194296	5395.819458062062	8941.150642741937
0.7239878894801961	7988.8310656202175	8082.503352839443	10858.628362642567	10612.998950826472	12235.87413326708	11828.617697658643	13507.457918342321	12956.895563671329	15659.315759649568	14882.691832737626	0.21648061485840858	0.19815473563819788	5561.887019546237	9271.865997123066	5376.766349625541	8963.263172449078
0.7283502807162107	8004.644377003833	8098.502083669812	10880.122242270803	10634.006625366192	12260.094177069614	11852.031606655526	13534.19497540329	12982.54282162098	15690.31227174156	14912.151072331333	0.21648061546676134	0.19815473618345436	5542.209975250065	9294.733472401742	5357.744233789155	8985.369534682017
0.7327389575539218	8020.496635261325	8114.540218089133	10901.66905981751	10655.066040352665	12284.373873239327	11875.50318257121	13560.997884143968	13008.253247146498	15721.385126383748	14941.682868261865	0.21648061608737137	0.19815473673969708	5522.565032883314	9317.594055742491	5338.753151428886	9007.469234439079
0.7371540783773028	8036.3878282092355	8130.61774377196	10923.268798728715	10676.17717960667	12308.713203124775	11899.032407375144	13587.866623976282	13034.026820498913	15752.534299710444	14971.28719784695	0.21648061672044758	0.1981547373071128	5502.952234236989	9340.44723113859	5319.793142942246	9029.561772885267
0.74159580252467	8052.317942781498	8146.734647500025	10944.9214412509	10697.340025776748	12333.112146722888	11922.619261730295	13614.801172820082	13059.863520498198	15783.759766126244	15000.964036760612	0.21648061736620242	0.19815473788589172	5483.371620593825	9363.29247856699	5300.86424823897	9051.646647309419
0.746064290294433	8068.286965022781	8162.890915155301	10966.62696842196	10718.554560330065	12357.570682668755	11946.263724982977	13641.801507091877	13085.763324522119	15815.06149829295	15030.713359020325	0.21648061802485138	0.1981547384762282	5463.823232738767	9386.129273985513	5281.966506745201	9073.723351107445
0.7505597029508803	8084.294880081456	8179.086531713034	10988.385360061644	10739.820763543308	12382.088788224859	11969.96577515271	13668.867601692975	13111.726208495098	15846.439467115812	15060.535136974277	0.21648061869661447	0.19815473907831868	5444.307110960828	9408.957089303527	5263.099957412574	9095.791373776272
0.7550822027299987	8100.341672202843	8195.321481234796	11010.19659476237	10761.138614493526	12406.666439270726	11993.725388922003	13695.999429998048	13137.75214687706	15877.893641730292	15090.42934128852	0.21648061938171617	0.19815473969236372	5424.823295085225	9431.775392415468	5244.264638735447	9117.850200910121
0.7596319528453285	8116.427324722268	8211.595746861545	11032.060649879806	10782.508091049034	12431.303610292327	12017.54254162623	13723.196963843402	13163.841112652319	15909.42398948846	15120.395940934206	0.21648062008038374	0.1981547403185676	5405.371824432164	9454.583647110034	5225.460588735994	9139.899314166047
0.7642091174938536	8132.551820058017	8227.9093108065	11053.977501523274	10803.92916986006	12456.000274371241	12041.417207243183	13750.460173515052	13189.993077318157	15941.03047594517	15150.434903174493	0.21648062079284855	0.19815474095713806	5385.952737869462	9477.381313127	5206.687844978645	9161.938191247173
0.7688138618619275	8148.715139704574	8244.262154348184	11075.94712454659	10825.401826349604	12480.75640317437	12065.349358382911	13777.789027737339	13216.20801087367	15972.713064844858	15180.546193551721	0.21648062151934633	0.1981547416082861	5366.566073782975	9500.167846084572	5187.946444575209	9183.966305903159
0.7734463521312342	8164.917264225354	8260.654257823253	11097.969492538165	10846.926034704049	12505.571966942727	12089.338966277235	13805.18349366061	13242.485881808308	16004.471718107268	15210.729775874232	0.2164806222601177	0.19815474227222724	5347.211870099185	9522.942697498947	5169.23642419721	9205.983127914835
0.7781067554847866	8181.158173246001	8277.08560061952	11120.044577811905	10868.501767863976	12530.446934481233	12113.386000769537	13832.64353684989	13268.826657090656	16036.30639581432	15240.985612203516	0.21648062301540627	0.19815474294917976	5327.89016429754	9545.70531477686	5150.557820061455	9227.988123056013
0.7827952401129585	8197.437845447032	8293.556161168664	11142.172351397223	10890.128997514594	12555.381273147475	12137.490430304053	13860.169121272478	13295.230302156762	16068.217056195717	15271.31366284079	0.21648062378546054	0.1981547436393669	5308.600993379019	9568.4551411313	5131.910667949356	9249.980753097683
0.7875119752195561	8213.756258556947	8310.065916939226	11164.352783029663	10911.80769407656	12580.374948841076	12161.652221915692	13887.760209286269	13321.696780898917	16100.203655615436	15301.71388631411	0.21648062457053324	0.1981547443430144	5289.344393922249	9591.191615666728	5113.295003224397	9271.960475814994
0.792257131027923	8230.11338934511	8326.614844429347	11186.585841141243	10933.537826696444	12605.427925992877	12185.87134121938	13915.41676162776	13348.226055654039	16132.266148557801	15332.18623936502	0.21648062537088186	0.19815474506035358	5270.120402056957	9613.914173298981	5094.710860808147	9293.926744924858
0.7970308787870847	8246.509213614578	8343.20291915958	11208.871492850694	10955.31936323728	12630.540167553909	12210.147752399527	13943.13873739989	13374.818087192116	16164.404487613396	15362.73067693531	0.21648062618676797	0.19815474579161893	5250.929053477012	9636.622244758997	5076.158275204245	9315.879010100849
0.8018333907779276	8262.943706195025	8359.83011566565	11231.20970395386	10977.15227026908	12655.71163498457	12234.481418199464	13970.926094060114	13401.472834704633	16196.618623465225	15393.347152153687	0.21648062701845802	0.1981547465370492	5231.770383439492	9659.315256563947	5057.637280500727	9337.8167169597
0.8066648403194178	8279.416840935437	8376.49640749121	11253.600438913762	10999.036513059298	12680.942288243474	12258.872299910843	13998.778787408051	13428.190255792937	16228.908504874418	15424.035616322437	0.21648062786622332	0.1981547472968868	5212.644426773069	9681.992631012108	5039.147910370026	9359.739307032898
0.8115254017748545	8295.928590697044	8393.201767180532	11276.043660850997	11020.972055563272	12706.232085776579	12283.320357362916	14026.696771573523	13454.970306456575	16261.274078666353	15454.796018904011	0.21648062873033938	0.19815474807138006	5193.551217896864	9704.653786188923	5020.690198080847	9381.646217766218
0.8164152505581643	8312.478927346052	8409.946166271246	11298.539331533862	11042.958860414654	12731.580984506081	12307.825548911935	14054.679999004285	13481.812941081585	16293.715289716432	15485.628307507603	0.2164806296110873	0.19815474886077963	5174.490790806478	9727.298135921825	5002.264176498633	9403.536882502027
0.8213345631402307	8329.067821746381	8426.729575286945	11321.087411368482	11064.996888915735	12756.988939819306	12332.387831430351	14082.728420453752	13508.71811242873	16326.232080935853	15516.532427875598	0.21648063050875282	0.19815474966534236	5155.463179086568	9749.925089776516	4983.869878095109	9425.410730467644
0.8262835170552626	8345.695243752387	8443.551963729913	11343.687859388941	11087.086101027879	12782.455905557566	12357.007160296127	14110.841984968705	13535.685771621775	16358.82439325736	15547.508323870154	0.21648063142362636	0.19815475048532843	5136.468415915966	9772.534053045325	4965.507334944094	9447.26718674926
0.8312622909072027	8362.361162201603	8460.41330007364	11366.340633247386	11109.226455361693	12807.98183400502	12381.68348938183	14139.020639877	13562.715868135516	16391.492165621014	15578.555937459421	0.21648063235600368	0.19815475132100277	5117.506534081651	9795.124426748138	4947.17657873081	9469.105672286358
0.8362710643761712	8379.065544907422	8477.31355175549	11389.04568920411	11131.417909167429	12833.566675877515	12406.416771043894	14167.264330775244	13589.808349784067	16424.23533495985	15609.675208704084	0.21648063330618647	0.19815475217263606	5098.577565965941	9817.695607585367	4928.877640772844	9490.925603884738
0.8413100182249524	8395.808358651684	8494.252685169306	11411.802982117477	11153.660418325251	12859.210380311204	12431.206956111793	14195.573001516232	13616.963162708951	16457.05383618539	15640.866075743717	0.21648063427448064	0.19815475304050176	5079.681543556042	9840.246987936553	4910.610551989172	9512.726394142024
0.8463793343055166	8412.58956917738	8511.230665657793	11434.612465433995	11175.953937335245	12884.912894851377	12456.053993876902	14223.946594196625	13644.180251366946	16489.947602173306	15672.128474782785	0.21648063526119815	0.19815475392488038	5060.8184984694235	9862.777955880389	4892.375342941843	9534.507451498881
0.8514791955655843	8429.409141181273	8528.24745750531	11457.4740911783	11198.298419307957	12910.674165441196	12480.957832081951	14252.385049144492	13671.459558518502	16522.916563748997	15703.462340077374	0.21648063626665634	0.19815475482605616	5041.988461929141	9885.287895125337	4874.172043822706	9556.268180194777
0.8566097860552276	8446.267038306398	8545.303023930082	11480.387809942964	11220.69381595418	12936.494136410152	12505.918416909652	14280.888304906624	13698.80102521528	16555.960649672874	15734.86760392086	0.21648063729117825	0.19815475574431796	5023.191464784555	9907.776185030583	4856.000684451545	9578.007980240043
0.861771290933513	8463.163223134718	8562.39732707691	11503.353570878528	11243.140077575365	12962.372750462919	12530.935692971998	14309.456298236142	13726.204590788466	16589.079786626025	15766.344196630493	0.21648063833509198	0.19815475667996071	5004.42753752484	9930.242200605571	4837.861294297967	9599.726247441955
0.8669638964751838	8480.097657179642	8579.530328009474	11526.371321683304	11265.637153053518	12988.309948667797	12556.009603299031	14338.08896407983	13753.670192836425	16622.273899195472	15797.89204653321	0.21648063939873277	0.19815475763328413	4985.696710264776	9952.685312463436	4819.753902476281	9621.422373364214
0.8721877900773816	8497.070300878551	8596.701986702888	11549.441008593252	11288.18498984146	13014.30567044533	12581.140089327942	14366.786235565512	13781.19776721281	16655.542909859618	15829.511079951997	0.21648064048244034	0.19815475860459333	4966.999012758955	9975.1048868238	4801.678537756205	9643.095745333936
0.877443160266411	8514.081113585267	8613.912262036027	11572.562576371738	11310.783533952716	13040.35985355677	12606.327090891857	14395.548043989347	13808.787248014227	16688.88673897344	15861.20122119169	0.21648064158656152	0.1981547595941988	4948.334474405041	9997.500285499264	4783.635228552157	9664.745746398345
0.8827301967045416	8531.130053562574	8631.161111783938	11595.735968299363	11333.432729951575	13066.472434092604	12631.570546208713	14424.374318803151	13836.438567568093	16722.305304753856	15892.962392525069	0.21648064271144823	0.1981547606024161	4929.703124251682	10019.870865886565	4765.624002950499	9686.371755352244
0.8880490901968541	8548.21707797464	8648.448492610265	11618.961126163686	11356.13252094314	13092.643346460996	12656.870391870201	14453.264987601642	13864.151656420503	16755.79852326489	15924.794514178897	0.21648064385745927	0.19815476162956694	4911.104991000146	10042.215980950743	4747.644888701849	9707.97314670775
0.8934000326981257	8565.3421428795	8665.774360059548	11642.237990248987	11378.882848563211	13118.872523376222	12682.226562830483	14482.219976109702	13891.926443323875	16789.366308402947	15956.697504319725	0.21648064502496048	0.19815476267597842	4892.540103013394	10064.534979221877	4729.697913214099	9729.54929065751
0.8987832173197573	8582.50520322144	8683.138668549509	11665.566499325942	11401.68365296819	13145.159895847079	12707.638992394917	14511.239208169514	13919.76285522463	16823.00857188188	15988.671279039765	0.21648064621432256	0.19815476374198412	4874.008488320047	10086.827204779256	4711.783103580819	9751.099553109612
0.904198838336744	8599.706212823437	8700.541371363483	11688.946590641333	11424.534872825103	13171.505393165266	12733.107612208989	14540.322605727799	13947.660817251004	16856.725223218193	16020.715752342874	0.21648064742592393	0.19815476482792244	4855.510174601106	10109.091997204348	4693.900486580096	9772.623295667581
0.9096470911946843	8616.945124379425	8717.982420642633	11712.378199907553	11447.436445301419	13197.908942893533	12758.632352246917	14569.470088822725	13975.620252700628	16890.5161697159	16052.830836130299	0.21648064866014893	0.19815476593413808	4837.045189220225	10131.328691624105	4676.050088660093	9794.119875577744
0.915128172516836	8634.221889446813	8735.461767378198	11735.86126129243	11470.388306054845	13224.370470854274	12784.213140800312	14598.681575571303	14003.641083028077	16924.381316451836	16085.016440186377	0.21648064991738997	0.19815476706098206	4818.613559228834	10153.536618696991	4658.2319359576795	9815.588645750191
0.9206422801112097	8651.53645843873	8752.979361403759	11759.395707408714	11493.390389223208	13250.889901117636	12809.849904466888	14627.956982156253	14031.723227832517	16958.320566260532	16117.272472164335	0.2164806511980446	0.19815476820881203	4800.21531134448	10175.715104547795	4640.446054310538	9837.028954762034
0.9261896129777101	8668.888780616333	8770.535151387552	11782.981469303591	11516.442627414326	13277.467155989745	12835.54256813914	14657.296222813022	14059.866604845325	16992.333819719104	16149.598837572084	0.21648065250251938	0.1981547693779911	4781.850471975282	10197.863470803946	4622.692469255999	9858.440146835987
0.931770371315315	8686.27880408118	8788.129084824588	11806.618476448351	11539.544951695696	13304.102156001009	12861.291054992955	14686.699209816883	14088.071129917531	17026.420975132307	16181.995439757799	0.21648065383122672	0.19815477056888914	4763.519067224348	10219.981034575496	4604.971206016606	9879.821561788674
0.9373847565293029	8703.706475767456	8805.761108028802	11830.306656727813	11562.697291584174	13330.79481989425	12887.095286476006	14716.165853469807	14116.336717007209	17060.58192851733	16214.462179895414	0.21648065518458615	0.19815477178188312	4745.221122883959	10242.067108429037	4587.282289533876	9901.172535087913
0.9430329712385201	8721.171741434237	8823.431166125443	11854.045936429808	11585.899575035992	13357.545064612865	12912.955182296655	14745.696062087407	14144.66327816727	17094.816573588654	16246.998956970647	0.21648065656302592	0.19815477301735557	4726.956664451398	10264.121000402141	4569.625744460616	9922.492397811264
0.9487152192826929	8738.674545657803	8841.139203042989	11877.83624023476	11609.151728436143	13384.35280528902	12938.870660412153	14775.289741985931	14173.05072353255	17129.124801742975	16279.605667766113	0.21648065796698077	0.1981547742756968	4708.725717131048	10286.14201398287	4552.001595149981	9943.780476604588
0.9544317057297852	8756.214831823823	8858.885161505417	11901.677491205044	11632.453676588244	13411.217955231736	12964.841637017322	14804.946797469065	14201.498961307401	17163.506502043918	16312.282206847121	0.2164806593968933	0.198154775557304	4690.528305831365	10308.129448089283	4534.409865686204	9965.036093735136
0.9601826368833979	8773.79254211957	8876.668983024323	11925.56961077442	11655.80534270417	13438.140425914942	12990.868026533004	14834.66713081478	14230.007897753048	17197.96156120677	16345.028466547134	0.21648066085321413	0.19815477686258043	4672.364455169067	10330.082597057335	4516.85057987459	9986.258567042649
0.9659682202902156	8791.407617526105	8894.490607891012	11949.51251873742	11679.206648393707	13465.120126965516	13016.949741594532	14864.450642262138	14258.57743717497	17232.489863583192	16377.844336953269	0.21648066233640245	0.19815477819193755	4654.234189486597	10352.000750655774	4499.323761245003	10007.447209936101
0.9717886647474951	8809.05999781052	8912.349975168585	11973.50613323879	11702.657513654136	13492.156966151424	13043.086693040126	14894.29722999816	14287.207481910173	17267.09129114601	16410.729705891692	0.21648066384692463	0.19815477954579333	4636.1375328451395	10373.883194064721	4481.829433054896	10028.601331378799
0.9776441803106027	8826.749621518025	8930.247022684003	11997.550370762778	11726.157856859832	13519.25084936961	13069.278789899294	14924.206790144495	14315.897932314509	17301.765723473764	16443.684458913052	0.2164806653852558	0.198154780924574	4618.074509038357	10395.729207868688	4464.367618309567	10049.720235914458
0.9835349783005937	8844.476425964227	8948.18168702026	12021.645146122597	11749.707594751984	13546.401680634159	13095.525939381392	14954.179216744338	14344.648686750115	17336.513037735516	16476.70847927805	0.21648066695187929	0.19815478232871273	4600.045141585637	10417.538068042602	4446.938339742599	10070.803223608527
0.9894612713118381	8862.240347227118	8966.153903508222	12045.790372449585	11773.306642427895	13573.609362064057	13121.828046863675	14984.214401748926	14373.459641572364	17371.333108675222	16509.80164794246	0.21648066854728706	0.1981547837586507	4582.049453735352	10439.309045927133	4429.541619830066	10091.849590061698
0.9954232732196957	8880.041320139308	8984.163606218865	12069.985961182609	11796.954913330781	13600.873793871266	13148.185015879963	15014.312235004387	14402.3306911174	17406.22580859648	16542.96384354281	0.21648067017198047	0.19815478521483604	4564.087468485115	10461.04140826175	4412.177480805665	10112.858626425732
1.0014211991882311	8897.879278280077	9002.210727955167	12094.231822057323	11820.652319239136	13628.194874348632	13174.596748108748	15044.472604238345	14431.26172768918	17441.19100734701	16576.194942381488	0.21648067182646813	0.19815478669772602	4546.159208568744	10482.734417141415	4394.84594464791	10133.829619360156
1.0074552656779823	8915.754153967488	9020.295200244182	12118.527863095404	11844.398770256335	13655.572499857737	13201.063143361656	15074.695395046578	14460.252641546773	17476.22857230318	16609.494818412175	0.2164806735112696	0.1981547882077859	4528.264696471626	10504.387330028228	4377.547033094568	10154.761851046234
1.013525690453769	8933.665878250516	9038.41695332899	12142.873990593886	11868.19417480006	13683.006564816878	13227.584099571615	15104.980490879718	14489.303320891431	17511.338368354584	16642.863343224995	0.21648067522691236	0.19815478974548775	4510.403954425827	10525.999399724882	4360.280767641263	10175.65459916601
1.0196326925925556	8951.614380900995	9056.575916160698	12167.270109114206	11892.038439591808	13710.496961688783	13254.159512781212	15135.32777302966	14518.413651853842	17546.520257888307	16676.300386031853	0.21648067697393403	0.1981547913113144	4492.5770044268575	10547.569874397479	4343.047169544501	10196.507136899047
1.0257764924913542	8969.599590405867	9074.772016390376	12191.716121471702	11915.931469646299	13738.043580968695	13280.789277130836	15165.737120616463	14547.583518481131	17581.77410077374	16709.805813651532	0.21648067875288085	0.198154792905755	4474.783868229715	10569.09799755318	4325.846259832615	10217.318732923828
1.0319573118751795	8987.621433959072	9093.00518036106	12216.211928724555	11939.873168260998	13765.64631117197	13307.473284847058	15196.20841057464	14576.81280272413	17617.09975434666	16743.379490495056	0.21648068056430952	0.19815479452930854	4457.024567337707	10590.583007991314	4308.678059309255	10238.088651418686
1.0381753738050519	9005.679837453588	9111.275333099673	12240.75743016302	11963.863437005492	13793.30503882192	13334.211426230753	15226.741517639746	14606.101384424383	17652.497073393704	16777.02127855078	0.21648068240878682	0.19815479618248302	4439.299123038771	10612.024139876943	4291.542588540353	10258.816152010579
1.0444309026860459	9023.774725473582	9129.582398308901	12265.35252329873	11987.90217571085	13821.019648437794	13361.003589645246	15257.336314335078	14635.449141301156	17687.96591013698	16810.731037369456	0.2164806842868887	0.1981547978657944	4421.607556384755	10633.420622677077	4274.439867886249	10279.500489834696
1.05072412427539	9041.906021286251	9147.926298359265	12289.99710385363	12011.989282459192	13848.790022522275	13387.849661504726	15287.992670957914	14664.855948938744	17723.50611421806	16844.508624049668	0.21648068619920202	0.19815479957976942	4403.949888207251	10654.77168118162	4257.3699174837675	10300.140915482305
1.057055265690613	9060.073646834044	9166.306954280843	12314.691065749408	12036.124653572848	13876.616041549581	13414.749526262114	15318.710455566381	14694.32168077318	17759.117532682798	16878.35389322256	0.21648068814632407	0.1981548013249423	4386.326139114564	10676.0765354787	4240.332757249242	10320.736674991436
1.0634245554177415	9078.277522726386	9184.724285755308	12339.434301096262	12060.30818360391	13904.497583952834	13441.70306639744	15349.48953396547	14723.846208079542	17794.80000996511	16912.266697037267	0.2164806901288623	0.1981548031018585	4368.73632949614	10697.334400956985	4223.328406902961	10341.287009887863
1.0698322233195456	9096.517568231937	9203.178211107777	12364.226700182367	12084.539765323507	13932.434526112165	13468.710162405923	15380.329769693952	14753.429399958826	17830.55338787181	16946.246885145832	0.21648069214743515	0.19815480491107207	4351.1804795356	10718.544488317799	4206.356885949266	10361.791157131083
1.0762785006438331	9114.793701270357	9221.668647298658	12389.06815146271	12108.819289711148	13960.426742342144	13495.770692786058	15411.23102401049	14783.071123324953	17866.377505566506	16980.294304688287	0.21648069420267244	0.19815480675314695	4333.658609194914	10739.706003521569	4189.418213696452	10382.248349139467
1.0827636200317978	9133.105838404374	9240.195509915628	12413.958541548294	12133.146645944156	13988.474104879624	13522.88453402784	15442.193155880215	14812.771242891882	17902.272199554045	17014.408800277855	0.2164806962952147	0.198154808628658	4316.170738242567	10760.818147850223	4172.512409247924	10402.657813763246
1.089287815526412	9151.453894831746	9258.758713165347	12438.897755195256	12157.521721386822	14016.576483871477	13550.051560600705	15473.216021961194	14842.52962116035	17938.237303664828	17048.590213985717	0.21648069842571419	0.1981548105381893	4298.716886244947	10781.880117863882	4155.639491519192	10423.018774310127
1.0958513225808764	9169.837784377198	9277.358169865507	12463.88567529387	12181.944401579955	14044.73374736222	13577.271644941873	15504.299476590755	14872.346118405143	17974.272649038954	17082.83838532641	0.21648070059483426	0.19815481248233555	4281.297072559828	10802.891105378047	4138.799479230307	10443.330449514091
1.1024543780671139	9188.257419484347	9295.993791436511	12488.922182857614	12206.414570229968	14072.945761281642	13604.54465744416	15535.44337177189	14902.220592661764	18010.378064110482	17117.153151242474	0.21648070280325055	0.1981548144617027	4263.91131635569	10823.850297495723	4121.992390909931	10463.592053531669
1.1090972202843215	9206.71271120765	9314.665487893402	12514.00715701222	12230.9321091983	14101.21238943257	13631.870466444265	15566.647557159653	14932.152899713525	18046.55337459163	17151.53434608969	0.21648070505165057	0.19815481647690647	4246.5596366224345	10844.756876622327	4105.218244912452	10483.802795978263
1.115780088967567	9225.203569204456	9333.373167837763	12539.140474984879	12255.496898490757	14129.533493478606	13659.24893821079	15597.91188004772	14962.14289307853	18082.79840345722	17185.98180162208	0.21648070734073407	0.1981548185285737	4229.242052146001	10865.610020392109	4088.4770593986614	10503.961881861556
1.1225032252964444	9243.729901726703	9352.116738449386	12564.322012092978	12280.108816246611	14157.908932931487	13686.679936932183	15629.236185354393	14992.190423996406	18119.112970928454	17220.495346976688	0.21648070967121308	0.19815482061734377	4211.95858152851	10886.408901703544	4071.768852362293	10524.068511641584
1.1292668719037753	9262.291615613047	9370.89610547833	12589.55164173339	12304.767738728162	14186.338565139014	13714.163324705067	15660.620315609287	15022.295341415514	18155.496894457476	17255.074808658894	0.21648071204381297	0.19815482274386542	4194.70924320654	10907.152688760776	4055.093641616986	10544.121881186496
1.1360712728843656	9280.888616280727	9389.711173236512	12614.829235371433	12329.473540309706	14214.82224527263	13741.698961521928	15692.064110939586	15052.457491979523	18191.949988711458	17289.720010527002	0.21648071445927064	0.19815482490880007	4177.494055425981	10927.840544987936	4038.451444805949	10564.121181780007
1.1429166738038161	9299.5208077174	9408.561844589756	12640.154662529794	12354.22609346711	14243.359826314905	13769.286705259548	15723.56740905629	15082.67672001468	18228.47206555663	17324.4307737776	0.21648071691833734	0.19815482711282098	4160.31303626392	10948.471629086882	4021.842279411154	10584.065600148402
1.1498033217073829	9318.188092473201	9427.448020949441	12665.527790777725	12379.025268766844	14271.951159047394	13796.926411666744	15755.130045240776	15112.952867516413	18265.062934042733	17359.206916930194	0.21648071942177746	0.1981548293566129	4143.166203631205	10969.045095026493	4005.266162734595	10603.954318388365
1.1567314651288954	9336.890371652535	9446.36960226438	12690.94848571992	12403.87093485532	14300.5960920381	13824.617934352507	15786.751852330965	15143.285774136337	18301.72240038697	17394.048255812282	0.2164807219703689	0.19815483164087314	4126.05357526755	10989.56009202078	3988.7231119330972	10623.786514055915
1.1637013540997225	9355.62754490607	9465.326487012691	12716.416610985616	12428.762958448266	14329.294471629186	13852.361124774148	15818.432660707764	15173.67527716927	18338.450267958295	17428.954603544433	0.2164807245649032	0.19815483396631114	4108.975168750272	11010.015764542855	3972.213144000736	10643.5613601082
1.1707132401577995	9374.399510422589	9484.318572193544	12741.932028217545	12453.701204319825	14358.046141924544	13880.155832225175	15850.17229828134	15204.121211539948	18375.246337261517	17463.925770525042	0.2164807272061858	0.19815483633364905	4091.9310014956864	11030.411252322607	3955.7362757758237	10663.278024916537
1.177767376356704	9393.206164920924	9503.345753319032	12767.494597060977	12478.685535291963	14386.850944777454	13908.00190382347	15881.970590477507	15234.623409790089	18412.11040592148	17498.96156441548	0.2164807298950373	0.19815483874362189	4074.9210907620145	11050.745690340642	3939.292523944867	10682.93567226408
1.1848640172747877	9412.047403641853	9522.407924405923	12793.10417515272	12503.715812223603	14415.708719778157	13935.899184499176	15913.827360224022	15265.181702065138	18449.04226866724	17534.061790124844	0.21648073263229253	0.19815484119697838	4057.945453661727	11071.018208855297	3922.881905043614	10702.533461342566
1.1920034190243662	9430.923120340074	9541.504977967526	12818.760618110206	12528.791893999969	14444.619304241636	13963.84751698286	15945.742427937033	15295.79591610125	18486.04171731631	17569.226249795047	0.21648073541880022	0.19815484369447922	4041.004107148736	11091.227933363058	3906.504435463692	10722.07054676488
1.1991858392609598	9449.833207276008	9560.636805005473	12844.463779520385	12553.913637521802	14473.582533194996	13991.84674179345	15977.71561150728	15326.465877212153	18523.108540758694	17604.45474278571	0.21648073825542619	0.19815484623689997	4024.097068027826	11111.37398461299	3890.16013146122	10741.546078578569
1.2064115371925936	9468.7775552078	9579.803295001648	12870.21351092884	12579.080897694768	14502.598239365301	14019.896697226473	16009.746726286532	15357.191408276207	18560.24252494116	17639.747065659296	0.21648074114305002	0.19815484882502923	4007.224352969788	11131.455478640273	3873.8490091431886	10760.959202220663
1.2136807735891502	9487.7560533832	9599.004335909804	12896.00966182878	12604.293527418466	14531.66625316714	14047.997219341765	16041.835585073939	15387.972329722992	18597.443452851407	17675.103012165724	0.21648074408256748	0.19815485145967013	3990.3859784908127	11151.47152670566	3857.5710844779387	10780.309058541898
1.2209938107917835	9506.768589531437	9618.239814147564	12921.85207964999	12629.551377575926	14560.78640269016	14076.148141951833	16073.981998102272	15418.808459520505	18634.71110450213	17710.522373227657	0.21648074707489104	0.19815485414163977	3973.5819609803148	11171.421235368121	3841.326373316231	10799.594783862121
1.2283509127223842	9525.815049855295	9637.509614588245	12947.740609748096	12654.854297022897	14589.958513686988	14104.34929660984	16106.185773024563	15449.699613162073	18672.045256915557	17746.004936925485	0.21648075012094772	0.19815485687177017	3956.812316688709	11191.30370643735	3825.1148913641227	10818.81550988229
1.2357523448931043	9544.895319022819	9656.813620552564	12973.675095393275	12680.202132576944	14619.182409560535	14132.600512597532	16138.44671490012	15480.64560365305	18709.445684107184	17781.55048848202	0.21648075322168306	0.19815485965090748	3940.077061730204	11211.118036983069	3808.9366541989148	10837.970363726374
1.2431983744159416	9564.009280159444	9676.151713800575	12999.655377759596	12705.594729006898	14648.457911351952	14160.90161691342	16170.764626181213	15511.64624149797	18746.912157070416	17817.158810247773	0.21648075637805791	0.19815486247991415	3923.376212094445	11230.86331936391	3792.79167727835	10857.058467968833
1.2506892700123766	9583.156814839802	9695.523774523492	13025.681295913864	12731.031929022103	14677.78483772809	14189.252434260858	16203.139306699251	15542.701334687385	18784.444443760483	17852.82968168585	0.21648075959105093	0.19815486535966656	3906.70978364069	11250.538641196676	3776.679975936655	10876.07894060947
1.2582253020230734	9602.33780307974	9714.929681335536	13051.752686804826	12756.51357326174	14707.163004969314	14217.652787036097	16235.570553651345	15573.810688684871	18822.042309078908	17888.562879356985	0.2164807628616585	0.19815486829105797	3890.077792107011	11270.14308539033	3760.6015653911745	10895.030895093922
1.2658067424176331	9621.552123328203	9734.369311265837	13077.869385252106	12782.039500284203	14736.592226957102	14246.102495316469	16268.058161586549	15604.97410641404	18859.705514857545	17924.358176904665	0.2164807661908937	0.19815487127499617	3873.4802531049354	11289.67573011946	3744.5564607385313	10913.913440297823
1.2734338648044117	9640.799652459245	9753.842539750203	13104.031223935393	12807.609546556285	14766.072315161759	14274.601376848355	16300.601922392429	15636.19138824538	18897.43381984302	17960.215345040004	0.21648076957978907	0.19815487431240675	3856.9171821387718	11309.135648881085	3728.544676957419	10932.725680532865
1.2811069444403917	9660.08026576402	9773.34924062306	13130.238033383554	12833.223546442629	14795.603078630278	14303.1492470354	16333.20162528153	15667.462331983348	18935.22697968102	17996.134151526916	0.21648077302939484	0.19815487740423107	3840.3885945931543	11328.521910451818	3712.566228923155	10951.466715584043
1.2888262582411194	9679.39383694269	9792.889286109365	13156.489641963653	12858.881332195095	14825.184323973868	14331.745918926688	16365.857056777706	15698.786732853414	18973.084746900502	18032.114361167256	0.2164807765407794	0.198154880551427	3823.8945057278033	11347.833578874823	3696.6211313962704	10970.13564067753
1.296592084790695	9698.74023809639	9812.46254681639	13182.785875870031	12884.582733942012	14854.815855355715	14360.391203204765	16398.568000702577	15730.16438348894	19011.00687089794	18068.15573578574	0.21648078011503158	0.1981548837549696	3807.4349307074444	11367.069713541772	3680.709399028914	10988.73154649511
1.3044047043518285	9718.119339719366	9832.068891725721	13209.12655911365	12910.32757967767	14884.49747447895	14389.084908173912	16431.334238162246	15761.595073918372	19048.993097921997	18104.258034215232	0.2164807837532582	0.19815488701585188	3791.0098845830653	11386.229369138367	3664.831046375446	11007.253519204445
1.312264398875954	9737.531010690762	9851.708188185154	13235.511513510952	12936.11569525167	14914.228980574126	14417.826839748312	16464.155547533494	15793.078591552234	19087.043171057438	18140.42101228183	0.21648078745658728	0.19815489033508443	3774.619382298086	11405.311595662497	3648.9860878877807	11025.700640446506
1.320171452013404	9756.975118266875	9871.380301900617	13261.940558673305	12961.946904358374	14944.010170387288	14446.616801440274	16497.031704450612	15824.614721170246	19125.156830209962	18176.64442279006	0.2164807912261657	0.19815489371369463	3758.2634387024445	11424.315438465215	3633.1745379151544	11044.071987335104
1.3281261491236485	9776.451528073005	9891.085096928085	13288.413511995996	12987.821028526263	14973.840838167642	14475.45459434837	16529.962481791757	15856.203244908384	19163.333812090335	18212.928015508012	0.21648079506316112	0.19815489715273044	3741.9420685326913	11443.239938191604	3617.39641070948	11062.366632466204
1.3361287772855897	9795.960104095564	9910.82243566555	13314.930188647471	13013.737887107427	15003.72077565534	14504.340017145743	16562.947649665562	15887.843942245992	19201.573850198874	18249.271537152566	0.21648079896876266	0.19815490065325636	3725.655286432593	11462.084130841307	3601.651720426278	11080.583643932361
1.3441796253079266	9815.500708674106	9930.592178844925	13341.490401558556	13039.697297266932	15033.649772069453	14533.27286606828	16595.98697539775	15919.536589992875	19239.876674809955	18285.67473137454	0.21648080294418073	0.19815490421635717	3709.403106958838	11480.847047793679	3585.94048113632	11098.722085354384
1.352278983739575	9835.073202493508	9950.394185524206	13368.093961411818	13065.699073972559	15063.62761409589	14562.252934903117	16629.08022351787	15951.28096227673	19278.242012956645	18322.137338744276	0.21648080699064567	0.19815490784313655	3693.1855445676483	11499.527715761214	3570.2627068193397	11116.781015856657
1.3604271448801535	9854.677444575887	9970.228313079262	13394.74067663061	13091.743029984018	15093.654085875121	14591.280014976675	16662.227155745742	15983.076830530026	19316.669588414952	18358.659096736577	0.2164808111094117	0.19815491153471843	3677.002613622579	11518.125156817958	3554.6184113611234	11134.759490073659
1.3686244027905345	9874.313292272836	9990.094417195962	13421.430353368527	13117.828975842647	15123.728968990268	14620.35389514319	16695.42753097831	16014.923963477406	19355.159121688645	18395.239739716242	0.21648081530175506	0.19815491529224608	3660.8543284041807	11536.63838843489	3539.007608565269	11152.656558179762
1.3768710533034536	9893.980601257466	10009.992351862154	13448.162795498607	13143.956719860864	15153.852042454973	14649.474361772907	16728.681105276228	16046.822127122829	19393.710329993668	18431.87899892329	0.21648081956897383	0.1981549191168832	3644.7407030980103	11555.06642344594	3523.430312152719	11170.47126589343
1.3851673940341884	9913.67922551655	10029.921969359766	13474.937804602681	13170.126068111837	15184.02308270135	14678.641198740645	16761.987631850618	16078.771084736993	19432.322927242825	18468.57660245853	0.21648082391239	0.19815492300981535	3628.6617518181447	11573.40827012062	3507.886535764206	11188.20265449211
1.3935137243912972	9933.409017342787	10049.883120256829	13501.755179960861	13196.336824419011	15214.241863568206	14707.854187414048	16795.346861050024	16110.770596844512	19470.996624030635	18505.33227526884	0.21648082833334917	0.19815492697224782	3612.6174885921646	11591.662932126783	3492.3762929585064	11205.84976080386
1.4019103455874267	9953.169827326814	10069.87565339957	13528.6147185407	13222.58879034574	15244.508156288812	14737.11310664212	16828.758540346942	16142.82042121131	19509.73112761772	18542.145739132688	0.2164808328332216	0.19815493100540846	3596.6079273615032	11609.829408533871	3476.8995972208213	11223.411617246922
1.410357560650181	9972.96150434953	10089.899415904549	13555.51621498679	13248.88176518499	15274.82172947915	14766.417732743696	16862.22241432484	16174.920312832042	19548.526141915816	18579.016712645676	0.2164808374134002	0.1981549351105467	3580.6330819982104	11627.90669387253	3461.4564619587036	11240.887251814362
1.4188556744330574	9992.783895574226	10109.95425315074	13582.459461610073	13275.215545948931	15305.18234912596	14795.767839495853	16895.738224664954	16207.070023917397	19587.381367472408	18615.944911205996	0.2164808420753049	0.19815493928893416	3564.692966296803	11645.893778115511	3446.046900504618	11258.275688096415
1.4274049936264492	10012.636846438912	10130.040008771715	13609.444248377436	13301.589927358707	15335.589778574922	14825.163198122538	16929.305710133285	16239.269303881625	19626.296501455694	18652.93004700008	0.21648084682037907	0.19815494354186577	3548.787593970541	11663.789646669757	3430.6709261288634	11275.575945320074
1.4360058267687137	10032.520200648421	10150.156524647846	13636.47036290099	13328.004701834228	15366.043778518655	14854.603577283184	16962.924606567332	16271.51789933007	19665.271237639205	18689.97182898831	0.21648085165009376	0.1981549478706582	3532.9169786708662	11681.593280450907	3415.3285520212958	11292.787038303446
1.4446584842573071	10052.433800166937	10170.303640898366	13663.537590427939	13354.459659483728	15396.54410698527	14884.088743061071	16996.59464686346	16303.815554046478	19704.30526638718	18727.069962890393	0.21648085656594487	0.19815495227665403	3517.081133982516	11699.303655869793	3400.0197913091397	11309.907977519557
1.453363278359986	10072.37748521008	10190.481195873794	13690.645713829854	13380.954588093851	15427.090519326322	14913.618458952298	17030.315560963594	16336.16200898084	19743.398274639123	18764.224151171486	0.21648086156945545	0.19815495676121758	3501.2800734078046	11716.919744794723	3384.7446570618777	11326.9377691173
1.4621205232260774	10092.351094237329	10210.689026148048	13717.794513592366	13407.489273119329	15457.682768205148	14943.192485854255	17064.087075842403	16368.557002236847	19782.54994589499	18801.434093027725	0.21648086666217617	0.19815496132573862	3485.5138103944482	11734.440514650661	3369.5031622734386	11343.875414879061
1.470930534897817	10112.354463944417	10230.926966510726	13744.983767804877	13434.06349767283	15488.320603585353	14972.810582054357	17097.90891549452	16401.000269059496	19821.759960200332	18838.69948437203	0.21648087184568507	0.19815496597163149	3469.7823583248537	11751.864928391296	3354.29531987675	11360.719912269153
1.4797936313217521	10132.38742925563	10251.194849959384	13772.213252150093	13460.677042514864	15519.003772718974	15002.472503218778	17131.780800921537	16433.49154182278	19861.02799413127	18876.020017819963	0.21648087712158842	0.1981549707003361	3454.085730516701	11769.191944511142	3339.1211427516537	11377.47025447525
1.48871013236022	10152.449823316321	10271.49250769199	13799.48273989389	13487.329686043877	15549.732020135072	15032.178002381412	17165.702450119403	16466.030550017604	19900.35372077986	18913.395382675844	0.21648088249152167	0.19815497551331804	3438.423940228764	11786.420517082326	3323.9806437190855	11394.125430400949
1.4976803598028874	10172.541477485252	10291.819769099171	13826.792001874908	13514.0212042861	15580.505087628044	15061.926829932552	17199.673578065504	16498.6170202394	19939.736809739155	18950.825264918556	0.21648088795714893	0.1981549804120688	3422.797000656952	11803.549595742486	3308.873835538747	11410.68442466529
1.5067046373783677	10192.662221327124	10312.176461756622	13854.140806494443	13540.751370885588	15611.322714246187	15091.71873360785	17233.693896706085	16531.250676175983	19979.176927088618	18988.30934718759	0.21648089352016375	0.1981549853981066	3407.2049249457195	11820.578125754837	3293.800730913994	11427.146217632107
1.5157832907659001	10212.811882605096	10332.562411417497	13881.528919706267	13567.519957094253	15642.184636280299	15121.553458477158	17267.763114943646	16563.931238595414	20018.673735379485	19025.847308769098	0.21648089918229116	0.19815499047297752	3391.6477261827094	11837.505047996528	3278.761342496611	11443.509785441216
1.5249166476071065	10232.990287273256	10352.977442004933	13908.95610500646	13594.326731762074	15673.090587252193	15151.430746933645	17301.880938624257	16596.658425334022	20058.22689362014	19063.438825582176	0.2164809049452859	0.1981549956382543	3376.1254173984053	11854.32929897448	3263.755682889954	11459.774100027047
1.5341050375178134	10253.19725946925	10373.421375604472	13936.422123423377	13621.171461327165	15704.040297903384	15181.350338682738	17336.047070525135	16629.431951284325	20097.836057261633	19101.083570164967	0.21648091081093543	0.19815500089553836	3360.6380115698557	11871.049810851924	3248.7837646385888	11475.938129102811
1.5433487920999491	10273.432621506798	10393.894032456556	13963.926733507526	13648.053909805927	15735.033496183729	15211.31197073115	17370.261210342032	16662.251528383007	20137.500878183153	19138.781211660873	0.2164809167810578	0.19815500624645982	3345.185521628475	11887.665511486586	3233.845600245404	11492.000836226624
1.5526482449535108	10293.696193868456	10414.395230949185	13991.469691321738	13674.973838783444	15766.069907240333	15241.315377376186	17404.523054677054	16695.11686559921	20177.221004677867	19176.531415805104	0.21648092285750445	0.19815501169267774	3329.767960455385	11904.175324433483	3218.9412021628814	11507.961180794518
1.5620037316886017	10313.987795198142	10434.92478761037	14019.050750431044	13701.93100740358	15797.149253406178	15271.360290194692	17438.832297026074	16728.027668922463	20216.99608143834	19214.33384491084	0.21648092904215976	0.1981550172358813	3314.385340880719	11920.57816895796	3204.0705827960046	11523.818118059076
1.5714155899375468	10334.307242293948	10455.48251710085	14046.669661892929	13728.925172359453	15828.271254189116	15301.446438032508	17473.188627766605	16760.983641351053	20256.825749542502	19252.188157855868	0.21648093533694102	0.19815502287778933	3299.03767568653	11936.872960062232	3189.2337545020273	11539.570599147119
1.580884159367074	10354.654350100769	10476.068232206639	14074.32617424733	13755.956087883658	15859.435626260629	15331.57354699348	17507.591734145426	16793.984482880114	20296.709646439293	19290.094010068915	0.21648094174380145	0.19815502862015183	3283.7249776114477	11953.058608517516	3174.4307295993203	11555.217571108602
1.5904097816905756	10375.028931703204	10496.681743831903	14102.020033507024	13783.023505738947	15890.642083445004	15361.741340429178	17542.041300266592	16827.029890490263	20336.647405934793	19328.05105351659	0.21648094826472802	0.1981550344647498	3268.4472593537066	11969.134020896163	3159.661520365509	11570.757976926863
1.5999928006804371	10395.430798318284	10517.322860991513	14129.750983147767	13810.127175208452	15921.890336708228	15391.949538927951	17576.537007079212	16860.119558135684	20376.638658178046	19366.05893668973	0.21648095490174385	0.19815504041339677	3253.204533562064	11985.098099553026	3144.926139028161	11586.190755503718
1.6096335621804478	10415.859759288349	10537.99139080392	14157.518764098637	13837.266843086387	15953.180094147101	15422.197860304574	17611.078532365445	16893.253176732775	20416.683029647167	19404.11730459035	0.21648096165690814	0.19815504646793805	3237.9968128512846	12000.949742709752	3130.2245977801504	11601.514841731172
1.6193324141182788	10436.315622073998	10558.687138483925	14185.323114732491	13864.442253668547	15984.51106097855	15452.486019589698	17645.66555072865	16926.43043414858	20456.780143135606	19442.225798718377	0.2164809685323162	0.19815505263025224	3222.824109789217	12016.68784441147	3115.556908776751	11616.729166502599
1.6290897065180392	10456.79819224689	10579.409907335606	14213.163770856188	13891.653148743057	16015.882939528536	15482.81372901951	17680.297733581254	16959.651015189513	20496.929617738086	19480.384057058687	0.21648097553010265	0.19815505890225193	3207.6864369075047	12032.311294608284	3100.923084133421	11631.83265672857
1.6389057915129117	10477.307273482922	10600.159498745135	14241.040465701368	13918.89926758096	16047.295429221747	15513.180698025299	17714.97474913328	16992.914601589866	20537.131068837338	19518.59171406794	0.21648098265243862	0.19815506528588317	3192.5838066990254	12047.81897915015	3086.3231359275524	11646.824235353619
1.6487810233578566	10497.842667555014	10620.935712173763	14268.952929914669	13946.180346927053	16078.748226570542	15543.586633223202	17749.696262380214	17026.220872000664	20577.384108090035	19556.848400661784	0.21648098990153522	0.1981550717831279	3177.51623161498	12063.209779803175	3071.7570762033574	11661.702821405139
1.6587157584424002	10518.404174326393	10641.738345150845	14296.900891548597	13973.496120990709	16110.241025164689	15574.031238404015	17784.461935091655	17059.569501978443	20617.688343413636	19595.153744201954	0.2164809972796422	0.1981550783960022	3162.483724083635	12078.482574347872	3057.224916967447	11676.467329996638
1.6687103553034934	10538.991591743625	10662.567193266796	14324.884076052147	14000.846321436695	16141.773515660816	15604.514214522951	17819.271425799685	17092.960163974105	20658.043378972914	19633.507368483493	0.21648100478905052	0.19815508512655994	3147.486296483665	12093.636236492544	3042.726670192904	11691.116672361735
1.6787651746384535	10559.604715829666	10683.422050166233	14352.902206261342	14028.230677376187	16173.345385771734	15635.035259689652	17854.124389787106	17126.392527321917	20698.44881516636	19671.908893722142	0.21648101243209172	0.19815509197689063	3132.523961165105	12108.66963598691	3028.2623478240566	11705.649755901657
1.6888805793179813	10580.243340677272	10704.302707541132	14380.955002390325	14055.648915357782	16204.956320256446	15665.594069158175	17889.02047907639	17159.86625822859	20738.90424861334	19710.35793654178	0.21648102021113924	0.19815509894912145	3117.5967304508667	12123.581638648175	3013.831961770309	11720.065484185703
1.6990569343992543	10600.907258442112	10725.208955123955	14409.042182022018	14083.100759358538	16236.606000909615	15696.190335316995	17923.95934241808	17193.381019762342	20779.409272140692	19748.854109961896	0.21648102812860928	0.198155106045418	3102.7046166255604	12138.371106343344	2999.4355239085853	11734.36275697872
1.7092946071391046	10621.596259336155	10746.140580680905	14437.163460099186	14110.585930775114	16268.29410655148	15726.823747679171	17958.94062527968	17226.93647184211	20819.963474769855	19787.39702338519	0.21648103618696093	0.19815511326798452	3087.8476319415495	12153.036897039972	2985.073046085541	11748.540470281616
1.7195939670072704	10642.310131620912	10767.097370005158	14465.318548915282	14138.104148414948	16300.020313017614	15757.493992872529	17993.963969834316	17260.532271226788	20860.56644170373	19825.986282585232	0.21648104438869734	0.19815512061906448	3073.0257886176696	12167.57786482852	2970.7445401203586	11762.597516367678
1.7299553856997325	10663.048661600931	10788.079106910318	14493.50715810561	14165.655128487646	16331.784293148923	15788.200754630036	18029.029014949752	17294.168071504744	20901.217754313948	19864.621489694433	0.21648105273636695	0.19815512810094163	3058.2390988508705	12181.99285999639	2956.450017800904	11776.532783792354
1.7403792371521247	10683.811633617292	10809.085573223656	14521.728994638568	14193.23858459618	16363.585716781789	15818.94371378002	18064.13539617751	17327.843523083102	20941.916990128295	19903.302243191734	0.21648106123256358	0.19815513571594168	3043.4875748091144	12196.280729028862	2942.1894908924587	11790.345157459844
1.7508658975532332	10704.598830041039	10830.116548779752	14549.983762806723	14220.854227728532	16395.424250738106	15849.722548236889	18099.28274574182	17361.55827317752	20982.663722817888	19942.028137890902	0.2164810698799277	0.19815514346642985	3028.771228626254	12210.440314617008	2927.9629711282905	11804.0335186054
1.76141574535857	10725.4100312668	10851.171811413758	14578.27116421818	14248.501766248908	16427.299558815444	15880.5369329913	18134.47069252888	17395.311965801553	21023.45752218478	19980.79876492829	0.2164810786811472	0.19815515135481654	3014.0900724079693	12224.470455713104	2913.7704702088377	11817.596744834445
1.7720291613040315	10746.245015706365	10872.25113695509	14606.590897787892	14276.180905889456	16459.211301777377	15911.38654010101	18169.698862076086	17429.10424175649	21064.297954149413	20019.61371175121	0.21648108763895788	0.19815515938355288	2999.444118238054	12238.369987587444	2899.611999823712	11831.033710232005
1.7827065284196406	10767.10355978244	10893.354299221135	14634.942659729222	14303.891349742073	16491.15913734393	15942.27103868168	18204.966876561553	17462.93473862143	21105.184580738576	20058.472562106504	0.21648109675614471	0.19815516755513574	2984.8333781702677	12252.137741827406	2885.4875716253882	11844.343285287265
1.7934482320433673	10787.985437922314	10914.481070010661	14663.326143545359	14331.632798249751	16523.142720181917	15973.190094897294	18240.27435479347	17496.803090742706	21146.116960073003	20097.37489602847	0.21648110603554294	0.19815517587210596	2970.2578642320586	12265.772546378896	2871.397197238286	11857.524336964358
1.8042546598350382	10808.890422551696	10935.631219097766	14691.741040020981	14359.404949198673	16555.161701895617	16004.143371951368	18275.620912199753	17530.708929224267	21187.094646355436	20136.32028982777	0.21648111548003826	0.1981551843370496	2955.717588426429	12279.273225600831	2857.3408882744843	11870.57572880108
1.8151262017903238	10829.818284088575	10956.80451422566	14720.187037213946	14387.207497710098	16587.215731017368	16035.130530077839	18311.006160817728	17564.651881917795	21228.11718985866	20175.30831608012	0.21648112509256795	0.19815519295259967	2941.2125627332134	12292.638600290753	2843.318656312651	11883.496320853475
1.8260632502548164	10850.768790937162	10978.000721100378	14748.663820447124	14415.040136232117	16619.304452998393	16066.151226532013	18346.429709284013	17598.631573412677	21269.1841369138	20214.338543614776	0.21648113487612258	0.19815520172143675	2926.7427991047734	12305.8674877109	2829.330512910732	11896.284969778731
1.8370661999381863	10871.741709481807	10999.219603384898	14777.171072300145	14442.902554531987	16651.42751019953	16097.205115581895	18381.89116282427	17632.64762502663	21310.29502989844	20253.410537503787	0.21648114483374595	0.19815521064628855	2912.308309467393	12318.958701626863	2815.3764696011785	11908.940528855659
1.848135447928429	10892.73680408111	11020.460922692893	14805.708472601444	14470.79443968795	16683.58454188225	16128.291848499219	18417.39012324334	17666.6996547958	21351.44940722521	20292.523859050616	0.2164811549685369	0.19815521972993302	2897.9091057287296	12331.911052376963	2801.4565378939733	11921.461848030798
1.8592713937061955	10913.753837062033	11041.724438583033	14834.275698420299	14498.71547608177	16715.775184199763	16159.411073551035	18452.92618891537	17700.7872774656	21392.646803330368	20331.67806577967	0.2164811652836493	0.19815522897519633	2883.5451997722266	12344.723346883431	2787.5707292809384	11933.847773972899
1.8704744391592067	10934.792568714063	11063.009908552911	14862.872424058956	14526.66534539085	16747.99907018808	16190.562435991009	18488.498954774037	17734.91010448117	21433.886748662473	20370.87271142533	0.2164811757822939	0.19815523838495644	2869.2166034505935	12357.394388666842	2773.71905522584	11946.09715006547
1.8817449885967616	10955.852757283385	11084.31708803333	14891.49832104473	14554.643726580694	16780.255829757207	16221.745578050999	18524.108012302764	17769.067743978183	21475.168769671058	20410.107345921395	0.216481186467739	0.19815524796214276	2854.923328601755	12369.922977949493	2759.901527170674	11958.208816477563
1.8930834487643238	10976.934158967373	11105.645730382501	14920.153058122589	14582.650295897398	16812.54508968274	16252.960138932689	18559.752949525526	17803.259800773692	21516.49238879598	20449.3815153906	0.2164811973433118	0.1981552577097373	2840.6653870383743	12382.307911656797	2746.1181565352017	11970.181610196363
1.9044902288582053	10998.03652790879	11126.995586880403	14948.836301247304	14610.684726860227	16844.866473597056	16284.205754799359	18595.433350997097	17837.48587635711	21557.857124456154	20488.69476213427	0.21648120841239876	0.1981552676307756	2826.442790547386	12394.547983448952	2732.368954720907	11982.014365081675
1.9159657405403292	11019.159616190373	11148.366406723188	14977.547713576123	14638.74669025434	16877.219601981098	16315.482058767797	18631.148797793998	17871.745568881342	21599.262491039048	20528.046624622155	0.21648121967844777	0.19815527772834743	2812.2555508986115	12406.641983803362	2718.653933105408	11993.70591188781
1.9275103979530908	11040.303173829287	11169.757937017608	15006.286955461319	14666.835854123517	16909.60409215598	16346.788680900181	18666.898867505246	17906.03847315395	21640.70799889	20567.43663748228	0.2164812311449687	0.1981552880055984	2798.1036798324203	12418.58870000625	2704.973103042692	12005.255078305956
1.9391246177343011	11061.466948771727	11191.169922775629	15035.053684442855	14694.951883763095	16942.019558274733	16378.125248196216	18702.68313422323	17940.36418062853	21682.193154301658	20606.864331491073	0.21648124281553255	0.19815529846573038	2783.987189075444	12430.386916259304	2691.3264758676523	12016.660689014476
1.9508088190322228	11082.650686887702	11212.602106908966	15063.847555241384	14723.094441712872	16974.465611314445	16409.491384585275	18738.501168535106	17974.722279396112	21723.717459503998	20646.329233563505	0.21648125469377702	0.19815530911200266	2769.906090323231	12442.035413652193	2677.714062891435	12027.921565718483
1.9625634235206988	11103.854131965569	11234.054230223832	15092.668219750858	14751.263187750246	17006.941859067905	16440.88671091874	18774.352537513572	18009.112354176785	21765.280412653672	20685.83086674346	0.21648126678340365	0.19815531994773322	2755.860395249678	12453.53297024779	2664.135875405045	12039.036527199205
1.9743888554143678	11125.077025707065	11255.526031415724	15121.515327031822	14779.457778883376	17039.447906136156	16472.31084496241	18810.236804708602	18043.53398631139	21806.881507824448	20725.368750194255	0.21648127908818082	0.19815533097629962	2741.850115516456	12464.878361172508	2650.5919246757403	12050.004389343783
1.9862855414839768	11146.319107722156	11277.017247064206	15150.388523304466	14807.67786934444	17071.98335392062	16503.763401388984	18846.153530138814	18077.98675375332	21848.52023499719	20764.942399189193	0.2164812916119443	0.19815534220113984	2727.8752627511276	12476.070358561818	2637.082221952034	12060.823965213727
1.9982539110717792	11167.580115523933	11298.527611627955	15179.287451941758	14835.92311058312	17104.547800615364	16535.243991770843	18882.102270282987	18112.470231060597	21890.196080050086	20804.551325102508	0.21648130435859952	0.19815535362575407	2713.9358485611156	12487.10773167247	2623.60677845974	12071.494065074716
2.010294396107033	11188.859784523764	11320.056857439664	15208.211753462887	14864.19315126	17137.140841199816	16566.752224572676	18918.082578071913	18146.983989387827	21931.908524749204	20844.19503540015	0.2164813173321209	0.1981553652537049	2700.03188453638	12497.989246944431	2610.1656053988263	12082.013496429194
2.0224074311215867	11210.157848026463	11341.604714701176	15237.16106552678	14892.48763724018	17169.762067431355	16598.28770514443	18954.0940028804	18181.52759647846	21973.657046739216	20883.873033630887	0.21648133053655552	0.19815537708861883	2686.1633822347503	12508.713667985052	2596.7587139505195	12092.381064095069
2.0345934532655616	11231.47403722536	11363.170911478703	15266.135022925422	14920.806211587082	17202.411067837933	16629.850035714364	18990.13609051897	18216.100616657255	22015.441119533854	20923.58481941768	0.2164813439760217	0.1981553891341882	2672.3303531996207	12519.279755697586	2583.3861152733443	12102.595570239238
2.0468529023231294	11252.808081197882	11384.75517369806	15295.133257577954	14949.148514556222	17235.087427711347	16661.438815382153	19026.20838322659	18250.702610822693	22057.260212507445	20963.329888448996	0.2164813576547134	0.19815540139417095	2658.5328089472605	12529.686268274672	2570.0478205040563	12112.655814431142
2.059186220728381	11274.159706900651	11406.357225140031	15324.155398524026	14977.514183589194	17267.790729099823	16693.053640112226	19062.310419662408	18285.333136439687	22099.113790885393	21003.107732470453	0.2164813715768985	0.19815541387239294	2644.7707609661156	12539.931961251423	2556.743840751471	12122.560593661387
2.0715938535812968	11295.528639165193	11427.976787435742	15353.201071918062	15005.902853307613	17300.52055080156	16724.694102726986	19098.441734898697	18319.991747532215	22141.001315735983	21042.917839276346	0.21648138574692266	0.1981554265727488	2631.0442207244923	12550.015587589704	2543.4741871028673	12132.308702427894
2.084076248663807	11316.914600693366	11449.613580062305	15382.269901023075	15034.31415550748	17333.276468357762	16756.35979290057	19134.601860413164	18354.677994676465	22182.92224396154	21082.759692701853	0.2164814001692089	0.19815543949920295	2617.3531996660167	12559.935897713061	2530.23887062876	12141.898932808079
2.0966338564559543	11338.317312053141	11471.267320338393	15411.361506205034	15062.747719153414	17366.05805404637	16788.050297152466	19170.790324082005	18389.391424993843	22224.876028290364	21122.632772614987	0.21648141484825953	0.19815545265579068	2603.697709208587	12569.691639562137	2517.037902363576	12151.330074425321
2.109267130152151	11359.736491674232	11492.937723419833	15440.475504926948	15091.203170372917	17398.864876875363	16819.76519884109	19207.006650172603	18424.131582144008	22266.862117268287	21162.536554908595	0.21648142978865878	0.19815546604662082	2590.0777607453056	12579.28155864263	2503.8712933236966	12160.60091457935
2.1219765256775314	11381.171855844086	11514.624502295643	15469.611511743507	15119.68013245122	17431.696502576753	16851.504078158086	19243.25035933688	18458.898006318603	22308.879955251006	21202.470511493244	0.2164814449950727	0.1981554796758752	2576.4933656420326	12588.704398085829	2490.7390545048984	12169.710238303058
2.1347625017044103	11402.62311870365	11536.327367783748	15498.769138295387	15148.178225825726	17464.552493600204	16883.26651212219	19279.520968604244	18493.690234234527	22350.92898239593	21242.43411028945	0.2164814604722505	0.19815549354781092	2562.9445352348266	12597.958898684476	2477.641196868033	12178.656828337815
2.147625519668832	11424.089992243487	11558.046028527011	15527.947993304055	15176.697068080848	17497.432409107205	16915.052074573414	19315.817991375232	18528.50779912766	22393.008634654823	21282.42681522053	0.21648147622502809	0.19815550766676204	2549.431280839606	12607.043799000792	2464.5777313500876	12187.439465248026
2.160566043787228	11445.572186299947	11579.780190989342	15557.147682566601	15205.23627394296	17530.335804965267	16946.860336167505	19352.140937415075	18563.35023074674	22435.118343766386	21322.44808620557	0.21648149225832775	0.19815552203714024	2535.9536137407413	12615.957835372537	2451.548668864765	12196.056927485391
2.1735845410731627	11467.069408551302	11601.529559451894	15586.36780895058	15233.795455275462	17563.262233742113	16978.690864370463	19388.489312847327	18598.21705534737	22477.25753724888	21362.49737915261	0.21648150857715967	0.19815553666343605	2522.511545195128	12624.699741993565	2438.554020298063	12204.507991422433
2.1866814813541975	11488.581364514133	11623.293836009352	15615.607972389176	15262.37422107397	17596.2112447003	17010.543223453165	19424.86262014794	18633.107795686217	22519.42563839329	21402.574145951934	0.21648152518662503	0.1981555515502217	2509.105086427764	12633.26825095201	2425.593796506175	12212.791431403253
2.199857337288837	11510.107757539643	11645.072720566304	15644.86776987625	15290.9721774616	17629.182383791613	17042.416974486165	19461.260358139087	18668.021971015263	22561.62206625623	21442.677834469538	0.2164815420919154	0.19815556670215104	2495.734248636407	12641.662092319224	2412.668008315144	12220.906019803602
2.213112584383593	11531.64828881034	11666.865910833701	15674.146795461907	15319.588927684401	17662.17519365214	17074.31167533461	19497.682021983794	18702.95909707628	22603.846235653647	21482.807888540814	0.21648155929831797	0.19815558212396134	2482.399042993551	12649.879994221032	2399.7766665247036	12228.850527107716
2.2264477010101436	11553.202657336557	11688.673102325545	15703.444640247862	15348.224072107067	17695.189213597063	17106.226880653485	19534.127103180123	18737.91868609565	22646.09755715422	21522.96374796459	0.216481576811213	0.1981555978204758	2469.099480628385	12657.920682813507	2386.919781904202	12236.623721957207
2.2398631684225956	11574.770559953095	11710.493988355487	15732.760892382932	15376.877208208518	17728.22397961557	17138.16214188272	19570.595089555667	18772.900246779	22688.375437072944	21563.144848497028	0.21648159463607797	0.1981556137966035	2455.8355726465816	12665.782882447354	2374.0973651875975	12244.224371183198
2.2533594707748548	11596.35169131627	11732.32826003365	15762.095137059108	15405.547930577815	17761.27902436653	17170.117007242647	19607.085465262724	18807.903284306278	22730.679277465588	21603.350621845966	0.2164816127784891	0.1981556300573427	2442.6073301231954	12673.46531570144	2361.309427082888	12251.651239923202
2.2669370951380965	11617.945743900651	11754.175606263625	15791.446956507212	15434.235830910266	17794.353877173566	17202.091021729706	19643.597710772934	18842.92730032702	22773.008476122457	21643.580495665537	0.2164816312441232	0.19815564660778107	2429.4147640902083	12680.966703380924	2348.555978266755	12258.90309165651
2.2805965315183476	11639.55240799617	11776.035713739431	15820.815929993036	15462.940498003518	17827.448064020744	17234.083727112094	19680.131302872513	18877.97179295565	22815.362426562988	21683.83389355076	0.21648165003875824	0.1981556634530977	2416.257885554456	12688.285764690954	2335.8370293733897	12265.978688215371
2.294338272874165	11661.171371705372	11797.90826694255	15850.201633813696	15491.661517753731	17860.561107548518	17266.09466192552	19716.68571465782	18913.036256766838	22857.740518030558	21724.110235032273	0.2164816691682775	0.1981556805985653	2403.136705482262	12695.421217211057	2323.1525910107885	12272.876789935865
2.308162815134429	11682.802320940456	11819.792948139382	15879.603641293705	15520.398473152307	17893.69252704931	17298.123361469625	19753.260415530473	18948.120182791554	22900.142135486898	21764.408935571824	0.21648168863866907	0.1981556980495503	2390.051234803861	12702.37177699618	2310.5026737485314	12279.596155663487
2.3220706572162446	11704.444939420879	11841.689437378365	15909.021522781779	15549.15094428217	17926.841838463974	17330.169357803807	19789.854871193475	18983.223058512613	22942.56665960762	21804.72940655714	0.2164817084560287	0.19815571581151767	2377.0014844133984	12709.136158655863	2297.887288120459	12286.135542833246
2.336062301042938	11726.098908670663	11863.597412487676	15938.454845647293	15577.918508314826	17960.00855437779	17362.23217974403	19826.468543646846	19018.34436786108	22985.013466777185	21845.07105529788	0.21648172862656248	0.19815573389002877	2363.9874651633436	12715.713075383566	2285.306444625836	12292.493707552552
2.3501382515621807	11747.763908016099	11885.516549072627	15967.90317427722	15606.700739507047	17993.192184017073	17394.311352859073	19863.10089118388	19053.483591212298	23027.481929084617	21885.43328502109	0.21648174915658777	0.19815575229074586	2351.0091878729872	12722.101239088923	2272.7601537195733	12298.669404617976
2.3642990167642037	11769.439614583469	11907.446520513438	15997.366070073163	15635.497209197982	18026.39223324588	17426.406399467458	19899.751368387508	19088.64020538244	23069.97141431928	21925.815494867238	0.21648177005253538	0.19815577101943307	2338.0666633135406	12728.299360377248	2260.248425822938	12304.661387636792
2.378545107700138	11791.125703296733	11929.386997963074	16026.843091448274	15664.307485806423	18059.60820456249	17458.516838634314	19936.41942612653	19123.813683625176	23112.48128596659	21966.217079886464	0.2164817913209523	0.1981557900819582	2325.159902216983	12734.306148694828	2247.771271316218	12310.46840907773
2.392877038500453	11812.821846875691	11951.337650345207	16056.333793824862	15693.131134828198	18092.839597096874	17490.642186168567	19973.10451155272	19159.003495628578	23155.010903204653	22006.637431035026	0.21648181296850336	0.19815580948429434	2312.288915278041	12740.120312397834	2235.328700534883	12316.089220311493
2.4072953263935135	11834.527715833909	11973.298144352157	16085.83772963168	15721.967718833548	18126.085906607535	17522.781954620015	20009.806068097474	19194.209107511968	23197.55962090046	22047.07593517171	0.21648183500197266	0.19815582923252303	2299.453713135794	12745.740558736492	2222.9207237716764	12321.522571699228
2.4218004917242455	11856.242978476861	11995.268144443202	16115.354448301481	15750.816797465006	18159.34662547891	17554.935653277007	20046.523535468896	19229.42998182337	23240.12678960649	22087.531975054957	0.21648185742826742	0.19815584933283456	2286.654306392418	12751.165594038088	2210.5473512803437	12326.767212693114
2.436393057972914	11877.967300900436	12017.24731284282	16144.883496269102	15779.677927435154	18192.621242719128	17587.102788163997	20083.25634964942	19264.665577536834	23282.711755558037	22128.00492933982	0.21648188025441875	0.19815586979153008	2273.890705603757	12756.394123737235	2198.2085932657355	12331.821891860105
2.4510735517740176	11899.700346989188	12039.235309539152	16174.424416969203	15808.550662524704	18225.909243957616	17619.282862039385	20120.003942893094	19299.91535005017	23325.313860670092	22168.494172575378	0.21648190348758364	0.19815589061502537	2261.1629212751286	12761.424852423836	2185.9044598889304	12336.68535698345
2.46584250293529	11921.44177841502	12061.231792282575	16203.976750834532	15837.434553580695	18259.210111443088	17651.47537439358	20156.7657437235	19335.17875118278	23367.932442534948	22208.999075202282	0.2164819271350487	0.1981559118098506	2248.470963859232	12766.256483929232	2173.634961259435	12341.356355102733
2.4807004444568266	11943.19125463572	12083.236416584281	16233.5400352941	15866.329148514737	18292.52332404157	17683.67982144705	20193.54117693154	19370.455229173596	23410.566834419693	22249.519003550435	0.21648195120423186	0.19815593338265486	2235.814843762899	12770.887721430976	2161.4001074404223	12345.833632621448
2.4956479125503126	11964.948432893956	12105.248835715242	16263.113804771892	15895.23399230174	18325.848357234994	17715.895696148975	20230.329663573903	19405.744228679567	23453.216365264456	22290.053319837294	0.2164819757026836	0.198155955340205	2223.194571341155	12775.317267513368	2149.1999084448908	12350.115935368463
2.510685446658382	11986.712968216068	12127.268700705019	16292.69759068534	15924.148626978435	18359.18468311949	17748.122488175577	20267.13062097126	19441.045190773944	23495.880359680374	22330.601382165903	0.21648200063809186	0.19815597768939164	2210.610156891402	12779.543824220542	2137.0343742344994	12354.202008674387
2.5258135894740787	12008.484513411237	12149.295660341018	16322.290921444315	15953.072591642489	18392.531770404286	17780.359683929197	20303.943462707048	19476.357552945243	23538.55813794822	22371.16254452378	0.21648202601828165	0.1981560004372285	2198.0616106617963	12783.566093181726	2124.90351471724	12358.090597437695
2.54103288696045	12030.262719070653	12171.329361167454	16351.893322450105	15982.005422451253	18425.88908441064	17812.606766536963	20340.767598626302	19511.680749095784	23581.24901601708	22411.736156781266	0.21648205185121916	0.19815602359085546	2185.548942839261	12787.382775641978	2112.8073397454573	12361.780446205288
2.556343888370238	12052.047233566831	12193.369447484954	16381.504316094592	16010.946652621324	18459.256087070895	17844.86321585028	20377.602434834713	19547.014209541234	23623.95230550331	22452.321564691	0.21648207814501477	0.19815604715754173	2173.072163554374	12790.992572568823	2100.7458591187606	12365.270299269352
2.571747146265715	12073.83770305311	12215.41556134985	16411.123421759705	16039.895812427736	18492.632236927977	17877.12850844401	20414.447373698014	19582.357361009672	23666.66731368987	22492.91810988695	0.21648210490792455	0.19815607114468659	2160.631282879389	12794.394184733275	2088.719082575408	12368.55890069902
2.5872432165386163	12095.633771463257	12237.467342573897	16440.750155817004	16068.852429203665	18526.016989134892	17909.402117616155	20451.30181384153	19617.70962664131	23709.393343525862	22533.525129884074	0.21648213214835255	0.19815609555982308	2148.2263108235784	12797.586312777828	2076.727019798127	12371.644994478207
2.602832658430207	12117.435080511208	12259.524428724026	16470.384031627447	16097.816027340248	18559.409795454543	17941.6835133877	20488.165150149987	19653.07042598834	23752.12969362632	22574.14195807822	0.21648215987485497	0.1981561204106201	2135.8572573389392	12800.567657333333	2064.769680409576	12374.527324548457
2.6185160345514573	12139.241269691016	12281.58645512223	16500.024559541434	16126.786128286494	18592.810104259843	17973.972162502556	20525.036773767668	19688.439175014875	23794.87565827246	22614.767923746098	0.21648218809614225	0.19815614570488377	2123.524132305756	12803.336919035763	2052.847073963494	12377.204634861555
2.6342939109033563	12161.051976276676	12303.653054845514	16529.67124689872	16155.762250549358	18626.217360533636	18006.267528427663	20561.91607209834	19723.815286097153	23837.63052741165	22655.402352045527	0.21648221682108057	0.19815617145056177	2111.2269455408677	12805.892798661254	2040.9592099594884	12379.675669547636
2.6501668568973313	12182.866835322551	12325.72385872636	16559.323598029103	16184.743909694438	18659.63100586952	18038.56907135385	20598.80242880626	19759.19816802443	23880.393586658603	22696.04456401654	0.216482246058698	0.19815619765574452	2098.9657067972003	12808.23399722064	2029.106097829761	12381.939172931481
2.666135445375801	12204.685479663483	12347.79849535271	16588.981114252725	16213.730618346091	18693.050478472236	18070.876248195953	20635.695223816565	19794.587225999217	23923.164117295906	22736.693876581674	0.21648227581818277	0.19815622432866858	2086.740425755037	12810.359216006007	2017.2877469323575	12383.993889593054
2.6822002526328483	12226.50753991538	12369.876591068713	16618.64329388099	16242.721886188503	18726.475213158756	18103.18851259405	20672.593833316572	19829.98186163863	23965.94139627552	22777.349602547587	0.21648230610889047	0.1981562514777182	2074.551112025394	12812.26715670526	2005.5041665661847	12385.838564532343
2.6983618584350144	12248.332644475684	12391.957769975203	16648.309632217355	16271.717219966444	18759.904641359237	18135.505314914404	20709.497629756814	19865.381472975438	24008.724696220135	22818.01105060628	0.21648233694034427	0.1981562791114296	2062.3977751440834	12813.956521463115	1993.7553659525001	12387.471943170764
2.71462084604223	12270.160419524229	12414.041653930479	16677.979621558625	16300.716123486416	18793.338191118473	18167.82610225073	20746.40598185274	19900.7854544595	24051.51328542508	22858.67752533684	0.2164823683222392	0.19815630723849162	2050.2804245764855	12815.426013012417	1982.0413542441092	12388.892771495972
2.730977802228858	12291.990489024112	12436.127862551335	16707.65275119628	16329.718097618115	18826.775287097513	18200.150318425876	20783.318254586495	19936.19319695967	24094.30642786052	22899.348327207605	0.21648240026444543	0.19815633586775108	2038.1990697062574	12816.674334700685	1970.362140524434	12390.099796147086
2.747433317304874	12313.822474722603	12458.216013214122	16737.328507417868	16358.722640295935	18860.215350575243	18232.47740399355	20820.233809208712	19971.604087765678	24137.10338317353	22940.02275257844	0.2164824327770104	0.19815636500821304	2026.1537198440637	12817.700190653559	1958.7177337935427	12391.091764442157
2.763987985137163	12335.655996152613	12480.305721055805	16767.006373509135	16387.729246520532	18893.65779945086	18264.80679624013	20857.152003241285	20007.017510590154	24179.90340669143	22980.70009370308	0.21648246587016245	0.19815639466904544	2014.144384218147	12818.502285808325	1947.1081429728074	12391.867424487602
2.780642403170963	12357.49067063373	12502.396598975502	16796.685829755603	16416.737408360896	18927.10204824563	18297.137929186956	20894.07219047941	20042.432845571235	24222.705749424138	23021.379638732174	0.216482499554315	0.1981564248595818	2002.1710719708353	12819.079326004721	1935.5333769147983	12392.42552535329
2.797397172451417	12379.326113273955	12524.488257636121	16826.36635344505	16445.7466149567	18960.547508105858	18329.470233593085	20930.993720994808	20077.849469275494	24265.509658067993	23062.060671716692	0.21648253384006877	0.1981564555893223	1990.2337921693688	12819.430018146057	1923.9934443834936	12392.764817043673
2.8142528976452668	12401.161936971248	12546.580305465772	16856.047418869817	16474.75635252025	18993.99358680546	18361.803136957406	20967.915941138657	20113.266754700446	24308.314375009257	23102.742472610906	0.21648256873821564	0.19815648686793982	1978.3325537870405	12819.553070202004	1912.4883540584706	12392.88405062398
2.831210187062679	12422.99775241533	12568.672348659897	16885.72849732938	16503.76610433941	19027.439688748946	18394.136063522063	21004.83819354492	20148.68407127822	24351.119138327947	23143.42431727658	0.21648260425974178	0.19815651870528192	1966.4673657142557	12819.44719136972	1901.0181145425886	12392.781978383195
2.848269652679189	12444.833168089785	12590.763991183196	16915.409057133373	16532.7753507803	19060.885214974845	18426.4684342754	21041.759817134214	20184.10078487888	24393.92318180243	23184.10547748688	0.21648264041583165	0.19815655111137223	1954.6382367485203	12819.111092130188	1889.5827343418496	12392.457353797741
2.865431910157798	12466.667790273974	12612.854834771677	16945.08856360438	16561.783569290084	19094.329563158975	18458.799666955227	21078.680147117368	20219.51625781399	24436.725734913627	23224.78522093057	0.21648267721787062	0.1981565840964158	1942.8451755937422	12818.543484340888	1878.1822218790185	12391.908931728452
2.882697578871184	12488.501223045505	12634.94447893528	16974.766479081423	16590.790234400592	19127.77212761838	18491.129176052786	21115.598514999936	20254.929848841097	24479.526022850256	23265.462811217123	0.21648271467745117	0.19815661767080203	1931.088190866285	12817.743081395514	1866.8165854866384	12391.135468484368
2.900067281924058	12510.333068282654	12657.032520960096	17004.442262923476	16619.794817731374	19161.21229931538	18523.456372816323	21152.514248586587	20290.340913167576	24522.323266514035	23306.13750788126	0.21648275280637228	0.19815665184510753	1919.367291082861	12816.708598250058	1855.4858334020246	12390.135721892584
2.9175416461756507	12532.16292566695	12679.118555911266	17034.115371513093	16648.796787993633	19194.64946586169	18555.780665255454	21189.42667198583	20325.7488024555	24565.116682525186	23346.80856638858	0.2164827916166479	0.1981566866300985	1907.6824846606469	12815.438751535956	1844.1899737698259	12388.908451428637
2.9351213022623317	12553.990392685915	12701.202176635676	17063.78525826037	16677.79561099393	19228.083011523027	18588.101458145382	21226.335105614995	20361.152864826294	24607.90548322828	23387.475238140978	0.21648283112050679	0.19815672203673615	1896.0337799149565	12813.932259663474	1832.9290146327694	12387.45241825981
2.952806884620376	12575.815064636106	12723.282973764999	17093.451373607208	16706.79074963833	19261.512317223805	18620.41815303152	21263.238866205684	20396.5524448659	24650.688876698674	23428.136770482615	0.2164828713304	0.19815675807617966	1884.4211850627325	12812.187842952553	1821.7029639387038	12385.766385410912
2.970599031508854	12597.636534626174	12745.360535718954	17123.113165031704	16735.78166393683	19294.93676055239	18652.730148234565	21300.13726680935	20431.94688363028	24693.466066748977	23468.792406706307	0.21648291225900151	0.19815679475978937	1872.8447082177736	12810.204223718494	1810.5118295371067	12383.849117840175
2.9884983850326714	12619.45439358022	12767.434448708604	17152.770077052865	16764.76781100785	19328.355715766273	18685.036838855507	21337.02961680328	20467.33551865099	24736.236252936098	23509.441386060014	0.21648295391921446	0.1981568320991296	1861.3043573789764	12807.980126312003	1799.355619168433	12381.699382492341
3.006505591165733	12641.268230241087	12789.504296739848	17182.421551235293	16793.748645082986	19361.76855379749	18717.33761678097	21373.915221896557	20502.717683941115	24778.998630568214	23550.08294375369	0.21648299632417475	0.1981568701059741	1849.8001404413953	12805.514277306385	1788.2343404707499	12379.315948447213
3.0246212997742656	12663.077631174183	12811.569661617217	17212.067026194574	16822.72361751215	19395.174642258822	18749.631870689038	21410.793384136912	20538.092710001638	24821.752390712787	23590.716310966673	0.21648303948725575	0.19815690879230843	1838.3320651900722	12802.805405580439	1777.1480009721126	12376.697586993687
3.0428461646402667	12684.88218077118	12833.630122947592	17241.70593760249	16851.69217676862	19428.573345449626	18781.918986054938	21447.663401917285	20573.459923827737	24864.496720204264	23631.340714854974	0.21648308342207084	0.1981569481703348	1826.9001392938662	12799.852242395282	1766.0966080921353	12373.843071742915
3.0611808434850984	12706.681461254038	12855.685258144458	17271.33771819272	16880.653768454802	19461.96402436242	18814.198345157492	21484.524569983107	20608.81864891591	24907.230801652564	23671.95537855957	0.21648312814248002	0.19815698825247494	1815.5043703046395	12796.653521500994	1755.0801691399538	12370.751178744249
3.079625997993227	12728.475052679034	12877.734642431982	17300.961797766508	16909.60783530775	19495.3460366893	18846.469327085368	21521.37617943946	20644.16820527087	24949.95381345146	23712.559521214327	0.2164831736625929	0.19815702905137594	1804.1447656548698	12793.207979252096	1744.0986913071247	12367.420686545782
3.0981822938360946	12750.262532941237	12899.77784884948	17330.577603198937	16938.55381720522	19528.718736829105	18878.731307743874	21558.21751775901	20679.507909412998	24992.664929787883	23753.15235795468	0.21648321999677275	0.19815707057991105	1792.8213326634723	12789.514354770072	1733.1521816708846	12363.850376338232
3.116850400696155	12772.043477779036	12921.814448256047	17360.184558445326	16967.4911511719	19562.08147589468	18910.98365986195	21595.04786879015	20714.837074386112	25035.363320651402	23793.733099926612	0.21648326715964358	0.1981571128511867	1781.5340785181033	12785.57138993591	1722.2406471866416	12360.039032021537
3.135630992291033	12793.817460778595	12943.844009335193	17389.782084547493	16996.419271385723	19595.433601720037	18943.22575299933	21631.866512764882	20750.15500976531	25078.04815184347	23834.300954295722	0.21648331516609207	0.19815715587854657	1770.2830102840671	12781.377829586156	1711.3640946925152	12355.985440361314
3.1545247463978408	12815.584053379058	12965.866098600061	17419.369599641053	17025.33760918488	19628.774458868596	18975.456953554312	21668.67272630808	20785.461021665607	25120.71858498823	23874.85512425724	0.2164833640312741	0.19815719967557432	1759.0681349013466	12776.932421615347	1700.5225309022353	12351.68839105498
3.1735323448776414	12837.342824877305	12987.880280398287	17448.946518962104	17054.245593074385	19662.10338864091	19007.676624771302	21705.465782445932	20820.75441275012	25163.373777542405	23915.394809045476	0.21648341377061836	0.1981572442560982	1747.8894591737771	12772.233917023055	1689.7159624005435	12347.14667682862
3.192654473700048	12859.093342433325	13009.886116917536	17478.512254854762	17083.14264873355	19695.419729083136	19039.884126749057	21742.244950615495	20856.0344822393	25206.01288280642	23955.91920394455	0.21648346439983276	0.1981572896341965	1736.7469897733536	12767.281070077792	1678.9443956447649	12342.35909356689
3.211891822967991	12880.83517107559	13031.883168190867	17508.0662167787	17112.02819902323	19728.722814995625	19072.07881644893	21779.00949667419	20891.300525919945	25248.635049935536	23996.42750029875	0.21648351593490797	0.19815733582420184	1725.6407332431409	12762.072638466489	1668.207836962014	12337.324440419674
3.2312450869426166	12902.567873706808	13053.870992102593	17537.60781131722	17140.901663993696	19762.01197794217	19104.26004770368	21815.75868291002	20926.551836154908	25291.239423951796	24036.918885523814	0.2164835683921231	0.19815738284070541	1714.5706959828967	12756.607383319642	1657.5062925477978	12332.041519921273
3.2507149640683446	12924.291011109453	13075.84914439408	17567.136442184976	17169.762460892485	19795.286546258725	19136.427171226296	21852.491768051357	20961.787701892816	25333.825145755396	24077.392543118178	0.21648362178805167	0.1981574306985608	1703.5368842491298	12750.884069339372	1646.8397684606025	12326.509138070978
3.2703021569980693	12946.00414195195	13097.817178669873	17596.65151023668	17198.610004172624	19828.545845063316	19168.579534619264	21889.208007277903	20997.007408678302	25376.391352137547	24117.84765267478	0.21648367613956598	0.19815747941289089	1692.5393041645293	12744.901465012226	1636.2082706199726	12320.726104457863
3.2900073726185273	12967.70682279487	13119.774646403977	17626.152413475727	17227.443705501097	19861.78919626589	19200.716482384032	21925.906652231602	21032.210238662436	25418.937175793184	24158.283389893106	0.2164837314638426	0.19815752899909103	1681.5779616966029	12738.658342570532	1625.61180480459	12314.69123236183
3.3098313220758016	12989.398608097028	13141.721096946305	17655.638547062765	17256.262973767534	19895.015918578003	19232.837355930813	21962.58695102748	21067.395470613483	25461.46174533364	24198.698926591722	0.21648378777836905	0.19815757947283388	1670.652862668736	12732.1534782229	1615.0503766512848	12308.40333889192
3.329774720800988	13011.079050222417	13163.6560775294	17685.109303325382	17285.067215093266	19928.225327523884	19264.941493588743	21999.248148265826	21102.562379928124	25503.964185300883	24239.093430721136	0.21648384510094673	0.19815763085007537	1659.7640127596096	12725.385652276222	1604.5239916528808	12301.861245089676
3.349838288536016	13032.747699446747	13185.579133275345	17714.564071767243	17313.855832840585	19961.416735450755	19297.028230616255	22035.889485043794	21137.710238642903	25546.443616181023	24279.466066377117	0.21648390344970017	0.1981576831470595	1648.9114174805582	12718.353649109136	1594.0326551497565	12295.063776004128
3.370022749359618	13054.404103964232	13207.48980720266	17744.002239077614	17342.628227622063	19994.58945153975	19329.096899211614	22072.510198967386	21172.838315445777	25588.899154418334	24319.815993814	0.21648396284308008	0.19815773638032405	1638.0950821982697	12711.056257470977	1583.5763723335695	12288.009760847315
3.390328831713469	13076.047809895186	13229.38764023378	17773.423189141926	17371.383797310576	20027.74278181781	19361.146828524103	22109.109524164793	21207.945875688474	25631.329912430807	24360.14236945901	0.21648402329987082	0.19815779056670468	1627.315012119303	12703.492270519026	1573.1551482442883	12280.69803311862
3.4107572684284713	13097.678361292888	13251.272171202414	17802.826303051417	17400.12193704925	20060.87602916879	19393.177344665208	22145.686691298557	21243.032181398798	25673.73499862439	24400.444345926455	0.2164840848391945	0.1981578457233403	1616.571212285373	12695.66048590606	1562.7689877643134	12273.12743067788
3.431308796751202	13119.295300151502	13273.142936861235	17832.21095911417	17428.84203926172	20093.988493345816	19425.187770720193	22182.240927579536	21278.096491293367	25716.1135174092	24440.721072032484	0.2164841474805209	0.19815790186768092	1605.863687574165	12687.559705939144	1552.4178956160904	12265.296795876231
3.4519841583705158	13140.89816641345	13294.999471889725	17861.576532865438	17457.543493662757	20127.079470983183	19457.17742675995	22218.771456779865	21313.13806079069	25758.464569214786	24480.971692810177	0.2164842112436685	0.19815795901749017	1595.1924427003833	12679.18873772258	1542.1018763635657	12257.204975699075
3.47278409944432	13162.486497977807	13316.841308902372	17890.922397079317	17486.22568726922	20160.148255609518	19489.14562985333	22255.277499247753	21348.156142024734	25800.78725050725	24521.195349525227	0.2164842761488157	0.19815801719085305	1584.5574822056806	12670.5463932259	1531.8209344062489	12248.8508218606
3.4937093706264992	13184.05983070792	13338.667978456793	17920.247921779457	17514.88800441101	20193.194137660004	19521.091694079503	22291.758271920953	21383.14998385848	25843.080653805086	24561.391179691633	0.21648434221650426	0.19815807640618094	1573.9588104599388	12661.631489436142	1521.5750739757787	12240.233190911822
3.514760727094002	13205.617698440275	13360.479009062341	17949.55247425137	17543.529826742615	20226.216404490326	19553.01493054082	22328.212988342304	21418.118831898166	25885.343867697236	24601.558317088147	0.21648440946764758	0.19815813668221768	1563.3964316588826	12652.44284848636	1511.3642991347006	12231.350944377948
3.535938928574102	13227.159632992581	13382.27392718878	17978.83541905377	17572.150533254768	20259.21434038958	19584.91464737591	22364.640858674014	21453.0619285077	25927.57597685984	24641.695891774933	0.21648447792353573	0.1981581980380455	1552.8703498196555	12642.979297765065	1501.1886137758265	12222.20294889016
3.557244739371806	13248.685164172959	13404.052257275198	18008.09611803135	17600.749500286416	20292.18722659478	19616.790149773227	22401.041089713803	21487.978512823487	25969.77606207498	24681.80303011068	0.2164845476058438	0.19815826049309132	1542.3805687821587	12633.239670072217	1491.0480216150754	12212.788076266646
3.578678928397448	13270.19381978859	13425.813521739079	18037.333930326888	17629.326101536895	20325.134341304598	19648.64073998457	22437.412884910136	21522.867820769432	26011.94320024854	24721.87885476998	0.21648461853663808	0.19815832406713313	1531.9270921949646	12623.222803656012	1480.9425261931028	12203.105203679297
3.600242269194432	13291.685125654985	13447.55724098578	18066.548212394155	17657.87970807868	20358.05495969405	19680.4657173395	22473.755444378552	21557.72908507272	26054.076464429196	24761.922484761566	0.2164846907383843	0.19815838878030576	1521.5099235265516	12612.9275424527	1470.8721308697131	12193.15321374219
3.6219355399671502	13313.158605605462	13469.282933417866	18095.738318011143	17686.40968836988	20390.9483539295	19712.264378259315	22510.067964918268	21592.561535279245	26096.174923827843	24801.933035446087	0.21648476423395227	0.19815845465310747	1511.1290660562227	12602.352736162487	1460.8368388193194	12182.930994625669
3.643759523609069	13334.613781500628	13490.990115445038	18124.903598293306	17714.915408267603	20423.813793183712	19744.036016272075	22546.349640028948	21627.36439777014	26138.237643837114	24841.909618555277	0.2164848390466263	0.19815852170640724	1500.7845228674705	12591.497240344994	1450.836653034261	12172.437440228183
3.6657150077309777	13356.050173238184	13512.678301494017	18154.04340170722	17743.396231041213	20456.650543651376	19775.779922027454	22582.599659927873	21662.136895778145	26180.263686051454	24881.85134221081	0.21648491520011012	0.1981585899614509	1490.4762968531577	12580.3599166153	1440.8715763182263	12161.671450266149
3.6878027846894206	13377.46729876312	13534.347004018842	18183.157074084786	17771.851517386127	20489.457868565194	19807.495383312256	22618.817211567897	21696.878249404654	26222.25210828804	24921.75731094406	0.21648499271853724	0.19815865943986777	1480.2043907068437	12568.939632722177	1430.9416112824692	12150.631930395495
3.710023651615288	13398.864674077679	13555.995733511121	18212.243958637166	17800.280625437626	20522.23502821179	19839.18168506589	22655.00147865495	21731.58767563678	26264.201964607222	24961.626625715762	0.21648507162647507	0.19815873016367794	1469.9688069151598	12557.235262644477	1421.0467603415018	12139.317792321555
3.732378410442586	13420.241813251952	13577.62399851075	18241.303395969517	17828.682910785177	20554.98127994831	19870.838109396467	22691.15164166667	21766.264388365056	26306.112305334253	25001.458383936497	0.21648515194893644	0.19815880215529943	1459.7695477707312	12545.245686845854	1411.1870257198461	12127.727954002563
3.7548678679373717	13441.598228434632	13599.231305616851	18270.334724096017	17857.05772648717	20587.69587821966	19902.46393559731	22727.266877871323	21800.90759840165	26347.98217708135	25041.251679487723	0.21648523371138526	0.19815887543755598	1449.6066153575666	12532.969792312011	1401.362409437832	12115.861339685973
3.777492835726878	13462.93342986372	13620.817159498609	18299.337278454757	17885.404423085427	20620.378074575292	19934.058440163277	22763.34636134657	21835.516513498227	26389.810622769633	25081.00560274245	0.2164853169397455	0.19815895003368142	1439.4800115422695	12520.406472633593	1391.5729133132845	12103.716880071443
3.8002541303288	13484.246925877635	13642.381062906808	18328.310391923274	17913.7223486207	20653.027117686892	19965.620896808105	22799.389262999062	21870.0903383652	26431.596681651936	25120.71924058744	0.21648540166041005	0.19815902596733181	1429.3897379864939	12507.554628267884	1381.8185389608261	12091.29351245705
3.823152573180761	13505.538222926729	13663.922516685157	18357.25339483456	17942.01084864784	20685.64225336652	19997.150576481494	22835.39475058459	21904.628274690378	26473.33938933632	25160.391676444768	0.21648548790024771	0.1981591032625891	1419.3357961388538	12494.41316662589	1372.0992877853569	12078.590180833824
3.8461889906699622	13526.806825584694	13685.44101978217	18386.16561499299	17970.26926625177	20718.222724584764	20028.646747386952	22871.361988728208	21939.129521158746	26515.03777780959	25200.021990294685	0.21648557568661375	0.1981591819439711	1409.3181872204295	12480.98100211192	1362.415160978795	12065.60583601892
3.8693642141629967	13548.052236560156	13706.936069262909	18415.046377690483	17998.496942063226	20750.767771489052	20060.108674999552	22907.290138944547	21973.593273471895	26556.69087546097	25239.60925869807	0.2164856650473567	0.1981592620364385	1399.3369122358854	12467.257056374103	1352.7661595221143	12052.339435820468
3.892679080035866	13569.273956709003	13728.407160321467	18443.895005723694	18026.693214275525	20783.276631423156	20091.53562208467	22943.178359659534	22008.018724368718	26598.297707107416	25279.15255482032	0.21648575601082912	0.19815934356540219	1389.391971966077	12453.24025840545	1343.1522841810365	12038.789945160504
3.9161344297041563	13590.471485046266	13749.853786293172	18472.710819410528	18054.857418660893	20815.748538946016	20122.926848716364	22979.0258062312	22042.405063645634	26639.857294017926	25318.650948454742	0.21648584860589615	0.198159426556734	1379.4833669621148	12438.929544651415	1333.573535495554	12024.956336136442
3.9397311096534064	13611.644318758787	13771.275438667226	18501.49313660787	18082.98888858749	20848.182725851795	20154.281612296432	23014.831630971974	22076.751478177546	26681.368653939542	25358.103506046762	0.2164859428619432	0.19815951103677154	1369.6110975474585	12424.323859193362	1324.029913785751	12010.837588232476
3.963469971469652	13632.791953217707	13792.671607099655	18530.24127272894	18111.086955036728	20880.57842118966	20185.599167573902	23050.59498317064	22111.057151939283	26722.83080112296	25397.50929071869	0.21648603880888814	0.19815959703232877	1359.7751638100017	12409.422153833788	1314.521419149998	11996.432688459754
3.987351871870168	13653.913881991475	13814.041779426472	18558.95454076146	18139.150946620943	20912.934851284313	20216.87876666481	23086.315009115147	22145.32126602743	26764.242746349144	25436.86736229495	0.21648613647718845	0.19815968457070524	1349.9755655991612	12394.22338824952	1305.0480514534866	11981.740631415043
4.01137767273438	13675.009596858761	13835.385441676783	18587.632251285613	18167.180189601015	20945.25123975653	20248.119659072017	23121.99085211534	22179.542998682064	26805.603496955828	25476.176777327186	0.2164862358978529	0.19815977367969276	1340.2123025273904	12378.726530156098	1295.6098103286931	11966.760419443715
4.035548241134971	13696.078587822036	13856.70207808653	18616.27371249302	18195.17400790476	20977.52680754457	20279.321091705813	23157.621652526806	22213.72152530949	26846.91205686536	25515.436589120567	0.21648633710245047	0.19815986438758576	1330.4853739670943	12362.930555452127	1286.206695176661	11951.491062807385
4.059864449369175	13717.120343120992	13877.991171112195	18644.878230205428	18223.131723145365	21009.760772925474	20310.482308904626	23193.206547774447	22247.856018505037	26888.167426612184	25554.645847760057	0.21648644012312063	0.19815995672319078	1320.7947790374164	12346.834448265843	1276.8387051597238	11935.931579788215
4.08432717499025	13738.134349246222	13899.252201444879	18673.44510789376	18251.052654640236	21041.952351536696	20341.602552456156	23228.744672376517	22281.945648076282	26929.368603370905	25593.803600137322	0.21648654499258396	0.19816005071583379	1311.1405166156474	12330.437201231252	1267.5058392015053	11920.080996844452
4.108937300839158	13759.12009095357	13920.484648024556	18701.973646698152	18278.93611943014	21074.100756398857	20372.681061618907	23264.23515796984	22315.98958106677	26970.51458098569	25632.908889978084	0.21648665174415194	0.1981601463953723	1301.5225853240117	12313.737815523054	1258.2080959797022	11903.938348707277
4.133695715076422	13780.077051277953	13941.687988054486	18730.463145447226	18306.78143229856	21106.205197937572	20403.717073143835	23299.677133334128	22349.98698177986	27011.604349998648	25671.960757869714	0.21648676041173856	0.19816024379220215	1291.9409835257102	12296.735301000532	1248.9454739252687	11887.502678539138
4.15860331121418	13801.004711548143	13962.861697016015	18758.912900678653	18334.587905791544	21138.264884006916	20434.709821296678	23335.06972441792	22383.937011803282	27052.63689768008	25710.958241289572	0.21648687102987155	0.19816034293726945	1282.3957093348727	12279.428676469252	1239.7179712223005	11870.773038098589
4.183660988148428	13821.902551401483	13984.00524868355	18787.32220665971	18362.354850237796	21170.279019912658	20465.65853788049	23370.41205436444	22417.83883003395	27093.611208058646	25749.900374633697	0.21648698363370156	0.19816044386207948	1272.8867605983396	12261.816969670355	1230.5255858005257	11853.748487826902
4.208869650191461	13842.770048798604	14005.118115139694	18815.69035540781	18390.081573768988	21202.246808435637	20496.5624522584	23405.703243537533	22451.691592703057	27134.526261951665	25788.786189245806	0.21648709825901646	0.19816054659870747	1263.4141348986886	12243.899217494298	1221.36831533449	11836.42809701804
4.2342302071045115	13863.606680038833	14026.19976679076	18844.016636711945	18417.76738234059	21234.16744985614	20527.420791377062	23440.942409548654	22485.494453401803	27175.381036996558	25827.61471344701	0.21648721494224876	0.19816065117980827	1253.9778295510914	12225.674466115423	1212.2461572391912	11818.810943931807
4.259743574130585	13884.411919775412	14047.249672382284	18872.300338153942	18445.4115797527	21266.040141977963	20558.23277978999	23476.1286672837	22519.24656310713	27216.17450768216	25866.384972565567	0.21648733372049186	0.1981607576386265	1244.5778416007524	12207.1417711447	1203.159108671709	11800.896115988493
4.285410672027485	13905.185241031359	14068.267299015295	18900.540745130576	18473.013467671848	21297.864080153588	20588.997639682006	23511.26112893087	22552.947070208687	27256.905645381245	25905.095988968016	0.21648745463150892	0.19816086600900953	1235.2141678208136	12188.300197771285	1194.1071665209602	11782.68270982476
4.311232427101037	13925.926115215128	14089.252112161961	18928.737140875404	18500.572345652025	21329.638457308985	20619.714590892887	23546.338904008186	22586.59512053477	27297.57341838262	25943.746782089187	0.21648757771374585	0.1981609763254153	1225.8868047054275	12169.148820890114	1185.090327407932	11764.169831479434
4.337209771238533	13946.634012136947	14110.203575682479	18956.88880648155	18528.08751115736	21361.362463969454	20650.382850942795	23581.361099392238	22620.189857380363	27338.17679192467	25982.336368464566	0.21648770300634412	0.19816108862292492	1216.5957484691753	12149.686725256033	1176.1085876874276	11745.3565965686
4.363343641942354	13967.308400024976	14131.121151841355	18984.99502092425	18555.558259583944	21393.03528828524	20681.0016350568	23616.326819346585	22653.73042153413	27378.71472822852	26020.86376176152	0.21648783054915255	0.19816120293725456	1207.340995041537	12129.913005608134	1167.1619434356107	11726.242130337283
4.389634982363801	13987.948745541978	14152.00430132448	19013.055061084116	18582.98388428281	21424.656116058002	20711.570156190613	23651.23516555113	22687.215951306756	27419.186186532246	26059.32797281204	0.21648796038274096	0.1981613193047658	1198.1225400675903	12109.826766855549	1158.250390453206	11706.825567862485
4.416084741337141	14008.554513802155	14172.852483256122	19041.06820177061	18610.363676582678	21456.224130767423	20742.087625056156	23686.08523713166	22720.64558255912	27459.590123125425	26097.728009645263	0.21648809254841214	0.1981614377624785	1188.9403789048665	12089.427124220878	1149.3739242650336	11687.106054217555
4.442693873413836	14029.125168388293	14193.665155216451	19069.033715745965	18637.696925813558	21487.738513598408	20772.55325014814	23720.876130690092	22754.01844873139	27499.925491384358	26136.062877521166	0.2164882270882174	0.1981615583480801	1179.794506613398	12068.713203319348	1140.5325401077862	11667.082744523417
4.469463338897009	14049.660171368792	14214.441773258877	19096.95087374897	18664.98291932997	21519.198443468114	20802.966237769928	23755.606940334375	22787.333680871794	27540.191241807017	26174.331578963764	0.21648836404496666	0.19816168109994195	1170.6849179605488	12047.684140388388	1131.7262329312507	11646.75480413111
4.49639410387609	14070.158983315625	14235.181791928158	19124.81894452	18692.220942535318	21550.603097054354	20833.325792061052	23790.276757710137	22820.590407666696	27580.386322049933	26212.533113795842	0.21648850346224577	0.19816180605712863	1161.6116074164165	12026.339082412887	1122.9549974066322	11626.121408887208
4.523487140261684	14090.62106332176	14255.884664278494	19152.63719482536	18719.41027890615	21581.951648823273	20863.631115024455	23824.88467203132	22853.787755470585	27620.509676964008	26250.666479173713	0.2164886453844273	0.1981619332594104	1152.5745691440534	12004.677187212743	1114.2188279035036	11605.18174505746
4.550743425820648	14111.045869019365	14276.549841891569	19180.40488948267	18746.55021001642	21613.2432710582	20893.881406553624	23859.42977011227	22886.924848336068	27660.560248631853	26288.730669621793	0.21648878985668826	0.19816206274727724	1143.5737970040645	11982.697623665445	1105.5177184958593	11583.935009577312
4.578163944211368	14131.432856597989	14297.17677489543	19208.12129138628	18773.640015562836	21644.477133888493	20924.075864461123	23893.911136399725	22920.000808045243	27700.536976405263	26326.72467706888	0.216488936925021	0.19816219456195283	1134.6092845494277	11960.399571831804	1096.8516629658989	11562.380410258193
4.605749685019276	14151.78148082321	14317.764911983199	19235.78566153326	18800.678973390008	21675.65240531906	20954.21368450681	23928.32785300565	22953.014754140706	27740.43879694338	26364.647490884043	0.21648908663625138	0.1981623287454048	1125.6810250200797	11937.782223085873	1088.2206547899987	11540.517165816389
4.633501643792551	14172.091195055156	14338.313700432105	19263.397259049303	18827.66635951601	21706.768251259862	20984.29406042653	23962.678999739874	22985.96580395722	27780.26464425096	26402.498097913154	0.2164892390380509	0.19816246534036075	1116.789011340239	11914.844780264422	1079.6246871431358	11518.34450609982
4.6614208220780515	14192.361451267687	14358.822586122958	19290.95534121548	18854.60144815856	21737.82383555623	21014.316183961513	23996.96365414389	23018.85307265405	27820.013449717648	26440.27548251631	0.2164893941789547	0.19816260439032118	1107.9332361185807	11891.586457851343	1071.0637528927182	11495.861672197003
4.689508227457455	14212.591700067536	14379.291013559528	19318.459163495005	18881.483511761053	21768.818320019313	21044.2792448876	24031.180891524575	23051.67567324716	27859.684142157468	26477.97862660505	0.21648955210837503	0.19816274593957373	1099.1136916409596	11868.006482085679	1062.5378445944516	11473.067916566506
4.717764873583629	14232.781390713795	14399.718425888486	19345.907979560423	18908.311821019382	21799.75086445697	21074.18243104537	24065.32978498855	23084.43271664236	27899.275647848834	26515.606509680652	0.21648971287661944	0.1981628900332066	1090.3303698686068	11844.104091122746	1054.046954489022	11449.962503182702
4.746191780217212	14252.929971137597	14420.104264919284	19373.301041321123	18935.08564490865	21830.620626705062	21104.0249283701	24099.409405476817	23117.12331166836	27938.78689057505	26553.158108872347	0.2164898765349034	0.19816303671712435	1081.5832624376053	11819.878535211552	1045.5910745045403	11426.544707740191
4.774789973263409	14273.036887962204	14440.447971144798	19400.637598951413	18961.80425071091	21861.426762659266	21133.80592092296	24133.41882180028	23149.74656511107	27978.216791665734	26590.632398976973	0.21649004313537132	0.1981631860380623	1072.8723606507992	11795.329076793045	1037.1701962482766	11402.813817735761
4.803560484809025	14293.101586522947	14460.74898376145	19427.91690091836	18988.466904042238	21892.16842630687	21163.524590921403	24167.357100674817	23182.301581747048	28017.564270037787	26628.02835249767	0.21649021273110966	0.1981633380436005	1064.1976554776775	11770.454990684986	1028.7843110048561	11378.769132638816
4.832504353159697	14313.123510887945	14481.006740690445	19455.138194010775	19015.072868881307	21922.84476975956	21193.180118771223	24201.22330675788	23214.787464378875	28056.828242238076	26665.344939684725	0.21649038537616577	0.19816349278218026	1055.5591375546646	11745.25556426309	1020.4334097348619	11354.409964040853
4.861622622877388	14333.102103878678	14501.220678598456	19482.300723367956	19041.62140759716	21953.454943286168	21222.771683097784	24235.01650268479	23247.203313869504	28096.00762248583	26702.58112857533	0.2164905611255651	0.19816365030311994	1046.9567971728975	11719.73009752296	1012.1174830663949	11329.735635753255
4.890916344818065	14353.03680709079	14521.390232919126	19509.40373250879	19068.111780978183	21983.998095345763	21252.298460778544	24268.735749105457	23279.548229178075	28135.101322715538	26739.735885034977	0.21649074003532906	0.19816381065662925	1038.3906242806697	11693.877903275192	1003.8365212993813	11304.745484027546
4.9203865761696335	14372.927060915423	14541.514837874534	19536.446463361543	19094.543248260947	22014.473372621458	21281.75962697544	24302.380104721997	23311.821307395632	28174.108252620805	26776.808172798726	0.21649092216249244	0.1981639738938281	1029.8606084859348	11667.698307381012	995.5905143985292	11279.4388576583
4.950034380490085	14392.772304560704	14561.593926497053	19563.428156293965	19120.915067159644	22044.87992005465	21311.154355167946	24335.94862632671	23344.021643781485	28213.02731969876	26813.79695351332	0.2164911075651218	0.19816414006675992	1021.3667390407645	11641.190648740157	987.3794519900694	11253.815118127503
4.979860827745887	14412.571976073004	14581.626930651275	19590.348050142995	19147.22649389557	22075.21688087887	21340.481817186224	24369.440368839667	23376.148331799737	28251.857429293872	26850.701186779334	0.21649129630233577	0.1981643092284107	1012.9090048458893	11614.354279550724	979.2033233601251	11227.87363976799
5.009866994350591	14432.32551235935	14601.61328105641	19617.205382246124	19173.476783227296	22105.48339665528	21369.741183245038	24402.854385348208	23408.2004631566	28290.59748464415	26887.519830194404	0.21649148843432156	0.19816448143272528	1004.4873944503488	11587.188565480523	971.0621174515109	11201.613809902221
5.040053963203681	14452.032349209203	14621.55240730879	19643.99938847187	19199.665188480933	22135.67860730748	21398.931621977605	24436.18972714552	23440.17712783784	28329.246386926105	26924.251839396464	0.21649168402235655	0.19816465673462516	996.1018960393849	11559.692885710858	962.9558228587266	11175.035028973594
5.070422823729659	14471.691921316975	14641.443737904614	19670.72930325129	19225.790961580762	22165.801651157224	21428.052300470215	24469.44544377037	23472.077414146675	28367.803035301233	26960.89616810764	0.2164918831288266	0.19816483519002487	987.7524974366534	11531.866633160971	954.8844278281904	11148.136710720137
5.100974671917351	14491.303662304565	14661.286700263012	19697.39435960952	19251.853353080325	22195.851664960355	21457.102384296977	24502.620583047006	23503.900408742265	28406.26632696254	26997.451768178715	0.21649208581724722	0.19816501685585142	979.4391861055046	11503.709214678034	946.8479202528833	11120.918282304425
5.131710610359471	14510.867004744463	14681.080720749338	19723.993789198146	19277.851612193746	22225.827783943587	21486.08103755513	24535.714191126	23535.645196678513	28444.63515718228	27033.91758963399	0.21649229215228347	0.1981652017900634	971.1619491384481	11475.220051112585	938.8462876720005	11093.379184481222
5.1626317482924104	14530.381380182547	14700.825224698725	19750.5268223271	19303.78498682748	22255.729141840766	21514.987422900656	24568.725312524566	23567.31086144329	28482.90841935904	27070.292580716734	0.2164925021997708	0.19816539005166664	962.9207732537761	11446.398577464744	930.8795172620448	11065.518871685024
5.193739201636265	14549.846219161647	14720.519636439663	19776.992687997696	19329.652723612096	22285.55487093044	21543.820701584038	24601.652990168288	23598.89648499787	28521.085005066474	27106.57568793471	0.21649271602673625	0.19816558170073664	954.7156448001624	11417.244243116118	922.9475958409603	11037.33681224985
5.225034093035115	14569.260951245073	14740.16337931837	19803.39061393555	19355.454067935076	22315.304102073344	21572.58003348704	24634.49626543275	23630.401147817433	28559.16380410191	27142.76585610707	0.21649293370142048	0.19816577679843447	946.5465497462428	11387.7565119043	915.0505098627182	11008.832488535903
5.256517551897525	14588.625005040427	14759.75587572272	19829.719826623987	19381.188263973097	22344.975964750352	21601.2645771591	24667.254178185725	23661.823928931168	28597.14370453567	27178.86202841074	0.21649315529329932	0.19816597540703054	938.413473681605	11357.9348623259	907.1882454109145	10980.00539702503
5.288190714437326	14607.937808223747	14779.296547106971	19855.97955133787	19406.854554725363	22374.56958710098	21629.873489854646	24699.925766829947	23693.163905963433	28635.02359276098	27214.863146428008	0.21649338087310643	0.19816617758992142	930.3164018112584	11327.778787642717	899.3607882002834	10950.855048533529
5.320054723714605	14627.198787563719	14798.78481401642	19882.169012177525	19432.45218204682	22404.084095961975	21658.405927570562	24732.51006834599	23724.42015517495	28672.802353544128	27250.76815019425	0.21649361051285607	0.19816638341165127	922.2553189548198	11297.287796073593	891.5681235724478	10921.380968330428
5.352110729676963	14646.407368946408	14818.22009611247	19908.28743210344	19457.980386681982	22433.518616906746	21686.861045084137	24765.006118336136	23755.59175150469	28710.478870075643	27286.575978246306	0.2164938442858665	0.19816659293793315	914.2302095417399	11266.461410921998	883.8102364913793	10891.58269627532
5.384359889201005	14665.562977399817	14837.601812197818	19934.334032970695	19483.438408298887	22462.872274284626	21715.23799599125	24797.4129510679	23786.677768611946	28748.05202402123	27322.285567671213	0.2164940822667826	0.19816680623567007	906.2410576088005	11235.299170727842	876.0871115430491	10861.459786983673
5.41680336613411	14684.665037119159	14856.929380242049	19960.308035564427	19508.825485523634	22492.144191261155	21743.53593274518	24829.729599518905	23817.677278919087	28785.520695574098	27357.89585415566	0.21649432453160194	0.19816702337297581	898.2878467959817	11203.800629410893	868.398732930189	10831.011809956748
5.44944233133642	14703.71297149187	14876.202217407255	19986.20865963492	19534.140855974965	22521.33348985802	21771.754006695483	24861.95509542121	23848.589353654435	28822.883763506874	27393.4057720356	0.21649457115769682	0.1981672444191977	890.3705603482085	11171.965356481262	860.7450844720006	10800.238349755295
5.482277962723094	14722.706203123531	14895.4197400742	20012.03512393398	19559.383756299525	22550.439290994476	21799.89136812767	24894.08846930737	23879.413062895946	28860.140105225306	27428.814254346795	0.21649482222384203	0.19816746944493863	882.4891811079578	11139.792937123217	853.1261495972285	10769.139006088488
5.515311445306831	14741.644153863139	14914.581363868252	20037.786646250443	19584.55342220694	22579.460714527708	21827.9471663026	24926.12875055532	23910.147475614693	28897.288596820825	27464.12023287515	0.2164950778102375	0.19816769852208038	874.6436915083323	11107.282972312532	845.5419113467215	10737.713394038845
5.548543971240616	14760.526244829402	14933.686503686282	20063.462443447057	19609.64908850607	22608.396879294865	21855.920549497285	24958.07496743505	23940.79165971977	28934.328113125022	27499.32263820867	0.2164953379985363	0.19816793172380565	866.8340735801612	11074.435079082847	837.9923523655743	10705.961144138593
5.581976739860765	14779.351896436858	14952.734573722899	20089.06173149721	19634.66998914047	22637.24690315483	21883.810665044704	24989.926147155067	23971.344682102277	28971.257527763963	27534.420399788367	0.21649560287186903	0.19816816912462293	859.060308944725	11041.248890627176	830.4774549021386	10673.881902538706
5.615610957730194	14798.120528422496	14971.724987497833	20114.58372552231	19659.615357225393	22666.009903030757	21911.616659375497	25021.681315909715	24001.80560868118	29008.075713213548	27569.412445961352	0.21649587251487346	0.19816841080038977	851.3223788067116	11007.724056388251	822.997200807149	10641.475331179332
5.649447838681973	14816.831559872144	14990.65715788279	20140.027639828855	19684.484425084032	22694.68499495233	21939.337678058662	25053.339498926092	24032.173504448256	29044.78154085426	27604.297704032862	0.21649614701371878	0.19816865682833756	843.6202639532275	10973.860242241994	815.5515715266229	10608.741107884794
5.6834886038631165	14835.484409247621	15009.530497129152	20165.39268794666	19709.27642428498	22723.271294099242	21966.97286584371	25084.899720512414	24062.447433514528	29081.373881027797	27639.07510031999	0.21649642645613473	0.19816890728709652	835.9539447578136	10939.657130725682	808.1405481065158	10575.678926591761
5.717734481778674	14854.07849441396	15028.344416895568	20190.678082667066	19733.990585679527	22751.76791484467	21994.52136670263	25116.361004106428	24092.626459156534	29117.851603093608	27673.743560205272	0.21649671093144107	0.19816916225672088	828.3234011654276	10905.114421038888	800.7641111781122	10542.28849735763
5.75218670833605	14872.61323266645	15047.098328275664	20215.883036081043	19758.626139439133	22780.173970798733	22021.982323872	25147.72237232363	24122.70964386278	29154.213575485304	27708.30200819049	0.21649700053057433	0.19816942181871375	820.7286127022817	10870.23182935547	793.4222409665817	10508.569546637125
5.786846526889619	14891.088040758865	15065.79164182661	20241.006759618835	19783.18231509402	22808.488574853603	22049.35487989647	25178.982847007483	24152.696049381684	29190.45866576933	27742.749367952107	0.21649729534611842	0.1981696860560566	813.1695584648405	10835.009088858962	786.1149172849255	10474.521817391738
5.821715188285586	14909.502334930643	15084.423767597136	20266.048464088286	19807.658341571136	22836.710839227173	22076.638176671386	25210.14144927797	24182.58473676858	29226.58574070179	27777.084562395772	0.2164975954723346	0.19816995505323237	805.6462171136518	10799.445949857123	778.8421195250703	10440.145069151185
5.856793950907131	14927.85553093542	15102.99411515632	20291.00735971497	19832.053447233036	22864.83987550871	22103.831355486633	25241.197199582388	24212.37476643402	29262.593666287823	27811.30651371224	0.21649790100519048	0.19817022889625402	798.1585668844054	10763.542180105112	771.6038266659598	10405.43907829281
5.892084080719833	14946.147044069261	15121.5020936225	20315.882656181962	19856.36685991708	22892.874794704265	22130.933557070697	25272.14911774581	24242.06519819244	29298.481307840597	27845.414143433678	0.21649821204239333	0.19817050767269387	790.7065855718683	10727.297564782202	764.4000172603992	10370.403638052754
5.927586851317345	14964.376289199095	15139.947111692138	20340.67356266988	19880.59780697448	22920.814707282174	22157.943921634575	25302.996223021753	24271.655091310557	29334.24753004061	27879.406372489775	0.21649852868341954	0.19817079147170935	783.2902505309321	10690.711906683631	757.2306694389554	10335.038558758795
5.963303543967366	14982.542680791557	15158.328577669501	20365.37928789755	19904.74551531048	22948.658723219472	22184.86158891704	25333.737534143773	24301.143504557305	29369.891196996017	27913.282121265565	0.21649885102954766	0.19817108038407366	775.9095386775443	10653.785026425496	750.0957609067555	10299.343667952344
5.999235447657878	15000.645632942036	15176.645899495863	20389.999040162947	19928.809211423923	22976.405952048484	22211.685698229212	25364.372069377325	24330.529496252962	29405.411172303266	27947.040309658296	0.21649917918389155	0.19817137450220446	768.5644264823641	10616.5167625295	742.9952689376078	10263.31881049648
6.035383859143656	15018.684559403764	15194.898484779595	20414.532027384197	19952.788121448048	23004.05550290364	22238.415388500358	25394.89884657177	24359.812124319742	29440.806319107993	27980.67985713609	0.2164995132514324	0.19817167392019297	761.2548899678513	10578.906971582212	735.9291703731287	10226.963848743588
6.071750082993084	15036.658873617402	15213.08574082592	20438.97745714134	19976.68147119078	23031.606484568943	22265.049798323354	25425.31688321333	24388.990446331914	29476.075500166946	28014.199682795967	0.21649985333905442	0.198171978733836	753.9809047072195	10540.955528386869	728.8974416211713	10190.278662677854
6.108335431635222	15054.567988740544	15231.207074667376	20463.334536717954	20000.488486176066	23059.058005525552	22291.588066001234	25455.62519647785	24418.06351956711	29511.217577909716	28047.598705423312	0.2165001995555765	0.1981722890406654	746.7424458220485	10502.662326124497	721.9000586525071	10153.263150056824
6.145141225407182	15072.411317677826	15249.261893094135	20487.60247314365	20024.208391684955	23086.40917400009	22318.029329593373	25485.822803284736	24447.030401057356	29546.231414501857	28080.87584355098	0.21650055201179066	0.19817260493998032	739.5394879752421	10464.027276424691	714.9369969958789	10115.917226513848
6.182168792601758	15090.188273110653	15267.249602684797	20511.780473236042	20047.840412797417	23113.659098012606	22344.372726962574	25515.908720350224	24475.890147641025	29581.115871907237	28114.03001551954	0.21650091082049638	0.19817292653287846	732.3720053745783	10425.05030961521	708.0082317409106	10078.240825772285
6.2194194695153895	15107.89826752801	15285.16960983731	20535.8677436443	20071.38377443426	23140.80688542616	22370.617395822384	25545.881964242577	24504.641816014977	29615.869811952616	28147.060139537636	0.21650127609653633	0.19817325392229043	725.2399717698572	10385.731374833733	701.1137375296676	10040.233899701387
6.256894600496366	15125.54071325662	15303.021320800011	20559.863490891763	20094.8377013993	23167.851643995407	22396.762473784464	25575.74155143623	24533.284462786916	29650.492096391015	28179.965133742724	0.21650164795683463	0.1981735872130109	718.1433604415506	10346.070440072566	694.2534885565983	10001.896418489516
6.294595537993358	15143.115022491787	15320.804141703104	20583.766921419516	20118.20141842208	23194.7924814164	22422.8070984068	25605.48649836708	24561.817144528537	29684.981586966474	28212.743916262632	0.21650202652043354	0.19817392651173407	711.0821442090673	10306.0674924599	687.4274585685926	9963.228370813653
6.332523642604218	15160.620607328487	15338.517478590258	20607.57724163038	20141.47415020081	23221.628505376633	22448.750407241983	25635.11582148837	24590.23891782891	29719.337145479425	28245.395405277464	0.2165024119085332	0.1981742719270879	704.0562954216148	10265.722538311966	680.6356208580546	9924.229763924144
6.370680283125076	15178.056879792322	15356.160737450278	20631.293657932732	20164.65512144541	23248.358823605093	22474.591537885815	25664.628537326294	24618.54883934797	29753.557633851837	28277.91851908161	0.21650280424452986	0.19817462356966783	697.0657859583735	10225.035603304394	673.8779482637765	9884.900623809546
6.40906683659976	15195.423251871141	15373.73332424931	20654.91537678521	20187.743556921247	23274.98254392327	22500.329628026506	25694.02366253683	24646.74596587098	29787.64191419373	28310.312176146872	0.21650320365405606	0.19817498155207391	690.1105872255866	10184.006732616574	667.1544131657574	9845.240995310247
6.447684688369473	15212.719135546444	15391.234644962882	20678.44160474121	20210.73868149274	23301.49877429589	22525.963815493822	25723.300213962226	24674.829354362733	29821.58884886932	28342.575295185317	0.2165036102650208	0.19817534598894715	683.1906701514381	10142.635991030373	660.4649874847382	9805.250942270271
6.486535232122802	15229.94394282525	15408.664105608528	20701.87154849405	20233.639720167725	23327.906622882478	22551.49323830912	25752.457208688444	24702.798062022768	29855.39730056431	28374.70679521331	0.21650402420765197	0.19817571699700604	676.3060051875073	10100.923463113606	653.8096426816192	9764.930547695607
6.525619869945995	15247.097085772051	15426.021112278366	20725.204414922235	20256.445898141785	23354.20519808902	22576.91703473529	25781.493664102647	24730.651146340555	29889.066132353193	28406.705595615505	0.21650444561453744	0.19817609469508465	669.4565623067319	10058.869253378361	647.1883497493109	9724.279913814738
6.564940012373588	15264.177976541247	15443.305071171915	20748.43941113542	20279.15644084292	23380.39360862039	22602.234343327113	25810.408597951646	24758.387665151073	29922.59420776777	28438.570616209287	0.21650487462066806	0.19817647920417053	662.642310995725	10016.473486328498	640.6010792157613	9683.299162273295
6.604497078439295	15281.18602740911	15460.515388629286	20771.57574451979	20301.77057397674	23406.470963532247	22627.444302982214	25839.201028399628	24786.006676691097	29955.980390864686	28470.30077731011	0.21650531136348156	0.19817687064744427	655.8632202555309	9973.736306649633	634.0478011401719	9641.988434254192
6.644292495727218	15298.120650806814	15477.651471164365	20794.61262278493	20324.287523571707	23432.43637228441	22652.546052992082	25867.86997408773	24813.50723965552	29989.223546295332	28501.894999796772	0.2165057559829069	0.19817726915031914	649.1192586044199	9930.657879414037	627.5284851109027	9600.34789061267
6.684327700423376	15314.981259353106	15494.712725498466	20817.549254010177	20346.706516024937	23458.288944793894	22677.538733093672	25896.41445419302	24840.888413254415	30022.322539374854	28533.35220517765	0.21650620862140924	0.1981776748404822	642.4103940638015	9887.238390040584	621.0431002418045	9558.377711974084
6.724604137367524	15331.767265887043	15511.698558593771	20840.384846691155	20369.02677814783	23484.02779148803	22702.421483520964	25924.83348848776	24868.14925726987	30055.276236151654	28564.671315656637	0.2165066694240373	0.19817808784793398	635.7365941642784	9843.478044559248	614.5916151694255	9516.078098862432
6.76512326010531	15348.478083501548	15528.608377687393	20863.118609787456	20391.247537212537	23509.652023358885	22727.19344505726	25953.126097399978	24895.288832113903	30088.083503478403	28595.85125420034	0.21650713853846737	0.19817850830503275	629.0978259461699	9799.377069775015	608.1739980559796	9473.44927190803
6.805886530940724	15365.113125576629	15545.44159032551	20885.749752769847	20413.368020998507	23535.160752017266	22751.853759087775	25981.291302073707	24922.306198886447	30120.74320908255	28626.890944605377	0.21650761611505487	0.19817893634653547	622.4940559494426	9754.935713287443	601.7902165806736	9430.491471868008
6.846895420988873	15381.67180581293	15562.197604397417	20908.277485668026	20435.387457839	23560.5530897472	22776.401567652076	26009.32812442968	24949.20041943336	30153.254221637606	28657.789311565703	0.21650810230687959	0.19817937210964234	615.925250213535	9710.154243650846	595.4402379408712	9387.204959810711
6.888151410229076	15398.15353826543	15578.875828170296	20930.70101911858	20457.305076668526	23585.828149560813	22800.83601349764	26037.235587226485	24975.970556405577	30185.615410834722	28688.545280741248	0.21650859726979707	0.1981798157340411	609.3913742791046	9665.032950559631	589.1240288504632	9343.590017241426
6.92965598755826	15414.557737377552	15595.475670323614	20953.01956441353	20479.120107069895	23610.985045253747	22825.1562401329	26065.012714122375	25002.615673317745	30217.825647455233	28719.15777882605	0.2165091011624884	0.19818026736195132	602.8923931827885	9619.572144933976	582.8415555368993	9299.646946217865
6.971410650844719	15430.883818015096	15611.996539984248	20975.232333548716	20500.831779322194	23636.022891460496	22849.361391881484	26092.658529736964	25029.13483460814	30249.883803442972	28749.62573361775	0.21650961414651246	0.19818072713817195	596.4282714542351	9573.772159032524	576.5927837382769	9255.376069460064
7.01341690698215	15447.131195500646	15628.437846761224	20997.338539272798	20522.439324448333	23660.940803710433	22873.450613935765	26120.172059713652	25055.527105697918	30281.7887519775	28779.948074086416	0.21651013638635652	0.19818119521012623	589.9989731163951	9527.633346611634	570.377678701072	9210.777730465867
7.055676271944047	15463.299285647969	15644.799000781219	21019.337395136376	20543.94197426353	23685.737898483952	22897.42305241174	26147.55233078228	25081.791553051713	30313.539367547575	28810.123730444917	0.2165106680494909	0.1981816717279118	583.6044616836589	9481.156083062291	564.1962051832234	9165.852293713018
7.098190270838397	15479.387504796787	15661.079412723891	21041.228115541548	20565.338961423753	23710.41329326919	22921.277854403612	26174.79837082233	25107.92724423802	30345.134526025344	28840.151634219073	0.21651120930642223	0.19818215684434673	577.2447001565015	9434.340765469708	558.0483274435392	9120.600144644268
7.1409604379627405	15495.39526984738	15677.27849385732	21063.009915791372	20586.62951947423	23734.966106618533	22945.014168038622	26201.909208926023	25133.933247989822	30376.573104740295	28870.03071831804	0.21651176033074937	0.19818265071502034	570.9196510209003	9387.187812766992	551.9340092467028	9075.02168989461
7.183988316859528	15511.321998295753	15693.395656074023	21084.682012140078	20607.812882898783	23759.395458206105	22968.631142532773	26228.883875462387	25159.808634266203	30407.85398255452	28899.75991710589	0.21651232129921832	0.19818315349834412	564.6292762503144	9339.697665917687	545.8532138601877	9029.117357392795
7.227275460371831	15527.167108268759	15709.430311926719	21106.243621843278	20628.888287168847	23783.70046888523	22992.12792824624	26255.721402141393	25185.552474313572	30438.97603993791	28929.33816647279	0.2165128923917817	0.1981836653556012	558.3735372971278	9291.870787928812	539.8059040479129	8982.887596401386
7.270823430699384	15542.93001855928	15725.38187466444	21127.69396320833	20649.85496879303	23807.880260745995	23015.503676739267	26282.42082207822	25211.1638407276	30469.93815904361	28958.764403906927	0.21651347379165506	0.19818418645099992	552.1523950957926	9243.70766404923	533.792042073881	8936.332877724431
7.31463379945495	15558.610148661895	15741.249758268934	21149.032255645336	20670.712165367026	23831.933957173736	23038.757540828672	26308.981169858387	25236.64180751561	30500.739223784505	28988.037568567026	0.21651406568537576	0.19818471695172651	545.9658100607921	9195.208801890723	527.8115897001699	8889.453693822026
7.358708147721062	15574.20691880845	15757.033377491118	21170.257719718084	20691.45911562366	23855.860682907256	23061.88867464435	26335.401481602883	25261.985450159165	30531.378119909663	29017.1566013551	0.21651466826286545	0.19818525702799966	539.8137420798303	9146.374731458724	521.8645081787836	8842.250558809377
7.403048066107065	15589.719750003702	15772.7321478874	21191.369577195208	20712.09505948284	23879.659564097445	23084.896233685766	26361.68079503351	25287.193845676513	30561.853735081055	29046.12044498904	0.21651528171748954	0.19818580685312473	533.6961505163927	9097.20600533858	515.9507582567458	8794.724008690566
7.447655154806527	15605.148064061435	15788.345485856875	21212.367051101875	20732.619238102612	23903.329728366483	23107.77937487967	26387.818149539013	25312.26607268648	30592.164958951224	29074.92804407693	0.21651590624612196	0.19818636660355068	527.6129942082334	9047.703198817559	510.07030017324723	8746.874601446092
7.49253102365499	15620.491283640484	15803.872808677952	21233.24936577153	20753.03089392956	23926.870304867116	23130.537256637057	26413.812586241194	25337.20121147152	30622.310683240947	29103.57834519028	0.21651654204920615	0.19818693645892652	521.5642314641154	8997.866909964941	504.22309365458204	8698.702917082235
7.537677292188054	15635.748832280955	15819.313534545581	21254.015746897934	20773.329270750022	23950.280424342214	23153.16903891113	26439.663148061514	25361.99834404184	30652.289801817486	29132.070296938684	0.21651718933082187	0.19818751660216005	515.549820061482	8947.697759742849	498.4090979146131	8650.209557782859
7.583095589699846	15650.92013444061	15834.667082608345	21274.665421587393	20793.51361374117	23973.559219184703	23175.67388325509	26465.36887978794	25386.65655419936	30682.101210773104	29160.402850044185	0.2165178482987506	0.19818810721947688	509.56971724831965	8897.196392166428	492.6282716554415	8601.395148045383
7.628787555301809	15666.004615531498	15849.932873006108	21295.19761841142	20813.58316952283	23996.705823497916	23198.050952880738	26490.928828142376	25411.174927602595	30711.743808504318	29188.57495741675	0.21651851916454387	0.1981887085004801	503.6238797354745	8846.363474315964	486.88057306266273	8552.260334741324
7.674754837981857	15681.00170195631	15865.110326907272	21315.61156745914	20833.537186208905	24019.719373155578	23220.29941271664	26516.34204184771	25435.552551831122	30741.21649579071	29216.58557422924	0.2165192021435898	0.19818932063821346	497.71226369953365	8795.19969651103	481.1659598022525	8502.80578718055
7.720999096663877	15695.910821145515	15880.198866546527	21335.90650039066	20853.374913459396	24042.599005863107	23242.418429467045	26541.60757169627	25459.78851645072	30770.518175875393	29244.43365799331	0.2165198974551848	0.19818994382922098	491.8348247819231	8743.705772437155	475.48438902478665	8453.03219732549
7.767522000267617	15710.73140159402	15895.197915262785	21356.081650489963	20873.09560253275	24065.34386121822	23264.40717167117	26566.724470617537	25483.881913079076	30799.647754544592	29272.118168635745	0.21652060532260367	0.19819057827361417	485.9915180838725	8691.882439184003	469.83581735994085	8402.940279815346
7.814325227768903	15725.462872898337	15910.10689753699	21376.13625271849	20892.6985063381	24087.953080772455	23286.264809762233	26591.691793746875	25507.83183545121	30828.60414020853	29299.638068574757	0.21652132597317114	0.19819122417513346	480.18229816880194	8639.730457411148	464.2202009142493	8352.530772046186
7.861410468260233	15740.104665793779	15924.925239030195	21396.069543768794	20912.182879487886	24110.42580809264	23307.990516127174	26616.50859849434	25531.637379485554	30857.38624398228	29326.992322796792	0.21652205963833748	0.1981918817412163	474.40711905804346	8587.250611409545	458.63749527477194	8301.804434374906
7.908779421011744	15754.656212191654	15939.652366622	21415.88076211835	20931.547978350958	24132.76118882273	23329.583465166736	26641.173944613703	25555.297643350576	30885.992979767016	29354.1798989342	0.21652280655375175	0.1981925511830638	468.66593422705773	8534.443709147163	453.08765550068347	8250.762050068006
7.956433795532517	15769.116945216543	15954.287708448412	21435.569148083345	20950.793061105054	24154.958370745506	23351.042833354924	26665.686894271515	25578.811727530665	30914.42326433122	29381.1997673419	0.21652356695933941	0.1981932327157094	462.9586966128554	8481.310582529753	447.5706361270277	8199.404425504617
8.004375311632296	15783.486299244281	15968.83069394086	21455.133943873672	20969.917387790734	24177.016503845793	23372.36779930015	26690.046512117675	25602.178734893838	30942.676017393802	29408.05090117628	0.2165243410993782	0.1981939265580875	457.28535860421835	8427.852087344974	442.08639116352424	8147.732390266843
8.052605699483543	15797.763709938952	15983.280753864357	21474.574393646504	20988.92022036433	24198.934740371864	23393.55754380517	26714.251865354312	25625.39777075827	30970.750161705055	29434.732276472725	0.2165251292225804	0.19819463293310527	451.6458720424562	8374.069103389047	436.63487408906803	8095.746797143482
8.101126699683881	15811.948614291166	15997.637320356376	21493.889743561765	21007.800822751804	24220.71223489929	23414.611249928243	26738.30202380699	25648.46794296003	30998.644623130593	29461.242872224462	0.21652593158216976	0.1981953520677157	446.04018822376383	8319.962534628808	431.2160378562403	8043.448522346094
8.149940063318896	15826.040450655526	16011.899826965659	21513.079241836447	21026.55846090263	24242.348144393232	23435.528103044147	26762.1960599946	25671.388361920726	31026.35833073356	29487.581670461495	0.21652674843596648	0.19819608419298895	440.4682578907814	8265.533309155144	425.82983488438185	7990.838465468027
8.199047552025359	15840.038658788635	16026.067708690949	21532.142138799816	21045.192402843593	24263.841628272028	23456.307290905224	26785.933049200346	25694.158140715266	31053.890216858294	29513.747656329524	0.2165275800464695	0.19819682954418955	434.9300312406267	8210.782379454002	420.47621706235805	7937.917549657635
8.248450938054788	15853.942679887303	16040.140402020215	21551.07768694893	21063.701918733295	24285.191848470884	23476.94800370323	26809.512069543158	25716.776395140358	31081.23921721436	29539.73981816983	0.21652842668094155	0.19819758836085044	429.4254579176486	8155.710722358897	415.1551357473654	7884.68672169745
8.298152004337403	15867.751956626393	16054.117344969642	21569.88514100365	21082.086280916355	24306.39796950524	23497.449434130784	26832.932202048523	25739.242243782784	31108.404270960076	29565.557147598876	0.21652928861149565	0.19819836088685283	423.9544870124955	8100.31933916267	409.86654176181764	7831.146952051669
8.348152544546481	15881.46593319721	16067.997977122903	21588.56375796258	21100.344763978126	24327.45915853503	23517.810777443512	26856.192530720553	25761.554808088284	31135.38432078739	29591.19863958866	0.21653016611518516	0.19819914737050415	418.51706706234836	8044.609255708754	404.6103853941022	7777.299234971404
8.398454363163072	15895.08405534557	16081.781739670376	21607.112797158483	21118.476644799302	24348.374585428515	23538.031231522014	26879.29214261333	25783.713212430324	31162.178313006014	29616.66329254694	0.21653105947409013	0.1981999480646181	413.1131460509205	7988.581522496417	399.3866163955536	7723.144588550553
8.449059275541144	15908.605770410419	16095.468075448554	21625.53152031466	21136.48120261088	24369.143422827125	23558.10999693431	26902.230127903644	25805.716584179383	31188.785197629106	29641.95010839806	0.21653196897541263	0.19820076322659688	407.74267140758457	7932.2372147627175	394.19518398327637	7668.68405485712
8.49996910797308	15922.030527362054	16109.056428979646	21643.819191600738	21154.357719049407	24389.764846209688	23578.04627699849	26925.005579962886	25827.564053772592	31215.203928458097	29667.05809266422	0.2165328949115668	0.19820159311851554	402.4055900023959	7875.577432485297	389.03603683557594	7613.918699952774
8.551185697755594	15935.357776840665	16122.546246510887	21661.975077688978	21172.10547821189	24410.238033957285	23597.83927784527	26947.61759542975	25849.254754783036	31241.4334631684	29691.98625454638	0.2165338375802756	0.1982024380072063	397.10184815028333	7818.6033005537465	383.90912309198757	7558.849613982253
8.602710893256043	15948.586971194967	16135.936976054387	21679.998447810856	21189.72376671151	24430.56216741841	23617.48820848109	26970.065274283235	25870.787823989984	31267.472763395577	29716.733607006256	0.21653479728466613	0.1982032981643447	391.8313916080224	7761.315968793817	378.8143903539458	7503.477911262773
8.654546553979111	15961.71756452068	16149.228067426635	21697.888573813387	21207.211873732907	24450.736430973906	23636.99228085114	26992.347719915455	25892.16240144876	31293.320794821175	29741.299166847894	0.21653577433336976	0.19820417386653874	386.5941655715287	7703.71661202237	373.7517856816994	7447.804730325937
8.706694550633951	15974.749012699285	16162.418972288398	21715.64473021595	21224.569091088004	24470.76001210243	23656.35070990272	27014.464039204988	25913.377630561183	31318.976527259383	29765.681954799988	0.21653676904061894	0.19820506539541663	381.3901146807184	7645.806430201046	368.72125559701817	7391.831234038807
8.759156765201672	15987.680773436881	16175.509144184542	21733.26619426733	21241.794713271887	24490.632101446216	23675.562713648822	27036.413342590728	25934.43265814626	31344.43893474413	29789.880995598385	0.21653778172635396	0.1982059730377219	376.21918301284313	7587.586648407392	363.72274607865256	7335.5586096048355
8.811935091003267	16000.512306302651	16188.498038583748	21750.75224600229	21258.88803751853	24510.351892876348	23694.627513231553	27058.19474414498	25955.326634510544	31369.706995615452	29813.89531806842	0.21653881271632172	0.19820689708540173	371.081314083538	7529.058516926132	358.756202564924	7278.988068686798
8.865031432767935	16013.24307276795	16201.385112918748	21768.10216829901	21275.84836385723	24529.918583559018	23713.544332986334	27079.80736164789	25976.05871351959	31394.779692607382	29837.723955208327	0.2165398623421852	0.19820783783570517	365.97645084784017	7470.223311346024	353.82156995061086	7222.12084741611
8.918447706701835	16025.872536244935	16214.169826625946	21785.31524693608	21292.67499516842	24549.3313740213	23732.31240050539	27101.250316661197	25996.628052668548	31419.656012935087	29861.36594427185	0.21654093094162918	0.19820879559127805	360.9045356994029	7411.082332612015	348.91879258691915	7164.958206471056
8.972185840557227	16038.400162125716	16226.851641185736	21802.390770650163	21309.367237240334	24568.589468217717	23750.930946702334	27122.52273460298	26017.033813153914	31444.334948383173	29884.820326852092	0.2165420188584703	0.1982097706602616	355.8655104697682	7351.6369070978835	344.0478142837528	7107.501431189477
9.02624777370205	16050.82541782105	16239.430020162463	21819.328031193163	21325.924398825333	24587.692073596318	23769.39920587626	27143.623744821798	26037.27515994492	31468.815495393374	29908.08614896504	0.21654312644276894	0.19821076335639345	350.8593164244958	7291.8883865764365	339.2085783048242	7049.751831532456
9.080635457189915	16063.147772799259	16251.904429244401	21836.126323389824	21342.34579169629	24606.638401165143	23787.71641577613	27164.552480671406	26057.35126185495	31493.096655152807	29931.162461133157	0.21654425405094246	0.19821177399910675	345.8858942681982	7231.838148392737	334.4010273726599	6991.71074224636
9.135350853830497	16075.366698625412	16264.274336284274	21852.78494519565	21358.630730703782	24625.427665559215	23805.881817665715	27185.308079585942	26077.261291614086	31517.17743368298	29954.0483184702	0.21654540204588146	0.19821280291363677	340.94518414113554	7171.487595456652	329.6251036617614	6933.379522790201
9.190395938260405	16087.481669000008	16276.53921133884	21869.303197754318	21374.778533832075	24644.059085106925	23823.89465638762	27205.889683154528	26097.00442594016	31541.056841927988	29976.74278076448	0.21654657079706705	0.19821385043112455	336.03712561848806	7110.838156290352	324.88074880160275	6874.759557452053
9.245772697014415	16099.492159798167	16288.698526709539	21885.68038545582	21390.788522256604	24662.531881897296	23841.754180428794	27226.296437196816	26116.579845611723	31564.733895843932	29999.24491256425	0.2165477606806905	0.19821491688872558	331.16165771047235	7049.891285067424	320.1679038791335	6815.852255444974
9.301483128597186	16111.397649108345	16300.751756982458	21901.915815994107	21406.660020400624	24680.845281846574	23859.459641985097	27246.527491838	26135.986735540027	31588.20761648773	30021.553783262014	0.21654897207977705	0.19821600262971945	326.3187188653101	6988.648461752571	315.4865094344714	6756.659050887451
9.357529243555355	16123.197617271817	16312.698379068697	21918.00880042567	21422.39235599245	24698.998514766205	23877.010297026674	27266.58200158503	26155.224284841715	31611.477030107293	30043.668467179723	0.21655020538430886	0.1982171080036192	321.50824696413474	6927.111192017794	310.83650546200806	6697.181402850896
9.413913064550128	16134.891546920897	16324.53787224434	21933.958653226782	21437.98486012222	24716.990814429002	23894.405405362788	27286.4591254012	26174.29168691112	31634.541168229935	30065.58804365345	0.21655146099135164	0.19821823336628835	316.73017932244693	6865.281007336453	306.21783140927437	6637.420795400627
9.47063662643026	16146.47892301864	16336.269718190884	21949.764692352568	21453.43686729939	24734.821418637617	23911.644230707414	27306.15802678309	26193.18813949334	31657.399067753497	30087.311597119122	0.21655273930518437	0.19821937908005274	311.98445269287913	6803.159465073608	301.63042617982137	6577.378737679683
9.527701976305488	16157.959232897201	16347.89340103532	21965.426239294473	21468.74771550982	24752.489569291152	23928.726040744492	27325.67787383558	26211.912844756967	31680.049771035254	30108.838217197717	0.21655404073743076	0.19822054551382098	307.27100325920037	6740.748148396611	297.0742281299317	6517.056763888337
9.585111173620431	16169.331966297028	16359.408407390349	21980.942619138943	21483.91674627305	24769.994512453202	23945.650107193436	27345.017839348384	26230.465009367104	31702.492325982672	30130.166998780976	0.21655536570719194	0.19822173304320345	302.5897666445817	6678.0486664921045	292.54917507083155	6456.456433369778
9.642866290228868	16180.59661540583	16370.814226394625	21996.313160625847	21498.9433046998	24787.33549841958	23962.41570587479	27364.1771008724	26248.843844558618	31724.725786143885	30151.29704211731	0.21655671464118453	0.19822294205063395	297.9406779036508	6615.062654419802	288.0552042661875	6395.5793305700645
9.700969410468568	16191.752674897032	16382.110349752702	22011.537196206344	21513.82673954905	24804.511781785575	23979.022116775588	27383.15484079532	26267.048566209036	31746.749210797505	30172.22745289739	0.21655808797387646	0.19822417292549466	293.3236715262756	6551.791773227975	283.5922524355119	6334.4270651564
9.75942263123647	16202.799641969044	16393.296271775474	22026.614062101882	21528.56640328596	24821.522621514327	23995.46862411558	27401.950246418837	26285.0783949124	31768.561665044133	30192.957342340847	0.21655948614763154	0.19822542606424115	288.7386814390484	6488.237710005604	279.1602557529113	6273.001272003166
9.818228062064373	16213.737016383688	16404.37148941998	22041.54309836222	21543.161652138853	24838.367281004324	24011.75451641255	27420.562510034593	26302.932556052223	31790.162219896585	30213.485827281904	0.21656090961285096	0.19822670187053443	284.18564100188087	6424.40217782557	274.7591498454276	6211.30361118447
9.877387825195074	16224.564300505028	16415.335502329664	22056.323648924037	21557.61184615712	24855.045028157496	24027.879086548484	27438.990829000973	26320.610279875356	31811.54995237107	30233.812030256246	0.21656235882812053	0.1982280007553685	279.66448301123455	6360.2869158471	270.3888697963557	6149.335768060759
9.936904055658934	16235.280999338054	16426.18781287425	22070.95506166947	21571.91634926848	24871.555135447208	24043.841631835337	27457.234405819854	26338.11080156538	31832.723945578375	30253.9350795872	0.21656383426035963	0.19822932313720637	275.1751397004118	6295.893689312972	266.04935014410876	6087.099453263916
9.996778901350961	16245.886620567255	16436.92792618984	22085.436688484584	21586.074529336718	24887.896879986405	24059.641454081142	27475.292448213357	26355.43336131649	31853.683288815097	30273.854109472646	0.21656533638497288	0.1982306694421152	270.7175427364127	6231.224289512262	261.7405248809373	6024.596402690746
10.05701452310831	16256.38067459498	16447.555350218638	22099.76788531766	21600.085758219047	24904.06954359537	24075.27785965573	27493.164169200434	26372.57720440698	31874.42707765463	30293.568260071388	0.21656686568600617	0.19823204010390516	266.2916232237185	6166.28053384833	257.4623274546466	5961.8283775262535
10.117613094788254	16266.762674580104	16458.069595748882	22113.948012237997	21613.94941182374	24920.07241287022	24090.750159556967	27510.848787174124	26389.541581273228	31894.954414039163	30313.07667759025	0.21656842265630186	0.19823343556427098	261.89731170545565	6101.064265889116	253.21469077316578	5898.797164379619
10.178576803346665	16277.032136476306	16468.470176454884	22127.9764334943	21627.664870168046	24935.904779250937	24106.057669477163	27528.3455259784	26406.325747583902	31915.264406370996	30332.378514371376	0.21657000779766067	0.19823485627293366	257.5345381604275	6035.577355285175	248.99754719770863	5835.504575103521
10.239907848916916	16287.188579070269	16478.756608936223	22141.852517573032	21641.23151743507	24951.565939089436	24121.19970986841	27545.653614985047	26422.928964313167	31935.356169604147	30351.472928978455	0.21657162162100427	0.1982363026877896	253.20323200555868	5969.821697810665	244.8108285459748	5771.952446863987
10.301608444889292	16297.231524019917	16488.928412757767	22155.575637256985	21654.648742031848	24967.055193717813	24136.175606009314	27562.77228917089	26439.35049781525	31955.228825336224	30370.359086284505	0.21657326464654347	0.19823777527505757	248.9033220965648	5903.799215396866	240.6544660969812	5708.142642268911
10.363680817990868	16307.160495892502	16498.985110489182	22169.145169683678	21667.91593664679	24982.371849516592	24150.984688071017	27579.70078919477	26455.58961989838	31974.881501900247	30389.036157559007	0.2165749374039433	0.19823927450943157	244.6347367289709	5837.511856111698	236.5283905856777	5644.0770491929725
10.426127208365882	16316.975022202561	16508.926227744167	22182.560496403767	21681.03249830692	24997.515217982847	24165.626291183024	27596.43836147479	26471.645607898477	31994.313334456594	30407.503320554813	0.2165766404325002	0.19824080087423362	240.3974036378786	5770.961594159715	232.43253220550832	5579.757580859587
10.488949869656532	16326.674633449784	16518.751293220015	22195.82100343937	21693.99782843558	25012.484615798447	24180.09975549962	27612.984258265395	26487.517744753583	32013.52346508496	30425.75975959586	0.2165783742813148	0.19824235486157357	236.19124999881024	5704.150429865345	228.36682061266038	5515.186175891198
10.552151069084381	16336.258863156692	16528.459838736864	22208.926081342324	21706.811332909878	25027.27936489814	24194.40442626602	27629.337737734455	26503.2053190779	32032.51104287633	30443.80466566456	0.21658013950947047	0.1982439369725069	232.01620242989156	5637.080389702693	224.331184922572	5450.364798214287
10.615733087532126	16345.727247906438	16538.05139927673	22221.87512525263	21719.472422117866	25041.89879253789	24208.539653884247	27645.498064040763	26518.7076252357	32051.275224025423	30461.637236488998	0.21658193668621847	0.19824554771719985	227.87218699016375	5569.753526231274	220.32555371013586	5385.295437042601
10.679698219625935	16355.079327379959	16547.5255130225	22234.667534956276	21731.980511015878	25056.34223136266	24222.50479397918	27661.46450741066	26534.02396341539	32069.815171922222	30479.25667663042	0.21658376639115906	0.19824718761509438	223.75912918231916	5502.171918123029	216.34985501607298	5319.980106989853
10.744048773818252	16364.314644393688	16556.88172139718	22247.302714943748	21744.33501918618	25070.609019474887	24236.29920746506	27677.23634421577	26549.15363970407	32088.130057244805	30496.66219757129	0.21658562921443358	0.19824885719507665	219.67695395447663	5434.337670159526	212.40401634253794	5254.420847926289
10.808787072471103	16373.432744936492	16566.119569102124	22259.78007446779	21756.53537089349	25084.698500502243	24249.92226061078	27692.81285704977	26564.095966160832	32106.219058051123	30513.853017801943	0.216587525756915	0.1982505569956518	215.62558569843532	5366.252913163044	208.487964655651	5188.619725010358
10.87391545193992	16382.433178206822	16575.23860415623	22272.099027601464	21768.5809951428	25098.610023665755	24263.373325106528	27708.19333480567	26578.850260891606	32124.081359871387	30530.828362909037	0.21658945663040516	0.19825228756511698	211.6049482531671	5297.9198040198535	204.60162638797192	5122.57882869523
10.93943626265785	16391.315496649586	16584.238377934	22284.258993296007	21780.471325735823	25112.342943847685	24276.65177812914	27723.377072752894	26593.41584812249	32141.716155800284	30547.587465662356	0.21659142245783264	0.1982540494617406	207.61496490397258	5229.34052561596	200.74492743593873	5056.300274620764
11.00535186922059	16400.079255992783	16593.118445204072	22296.259395438483	21792.20580132822	25125.89662165932	24289.75700240818	27738.363372614192	26607.792058274066	32159.1226465891	30564.129566102754	0.21659342387345665	0.19825584325394494	203.6555583863228	5160.517286879942	196.91779316787142	4989.786203763448
11.071664650471687	16408.7240152843	16601.878364167656	22308.09966290976	21803.78386548672	25139.270423509057	24302.688386292055	27753.151542643063	26621.978228035678	32176.30004073834	30580.453911630088	0.21659546152307377	0.19825766952049073	199.72665088469512	5091.4523226758465	193.1201484182675	4923.038782228716
11.138376999588447	16417.24933692792	16610.51769649608	22319.779229641583	21815.204966745274	25152.463721669676	24315.44532381302	27767.740897700118	26635.973700438568	32193.24755458935	30596.55975708989	0.21659753606422805	0.1982595288506658	195.82816403452307	5022.147893817164	189.35191748949	4856.060201242566
11.205491324168262	16425.654786719853	16619.036007369014	22331.29753467446	21826.46855866212	25165.47589434644	24328.02721475326	27782.130759330583	26649.777824930265	32209.96441241715	30612.446364861535	0.21659964816642635	0.1982614218444783	191.9600189233024	4952.606286997907	185.61302415819955	4788.852677240968
11.273010046315514	16433.939933884394	16627.432865512033	22342.654022214527	21837.57409987619	25178.30632574407	24340.433464710357	27796.320455840538	26663.38995744816	32226.449846521948	30628.113004945535	0.21660179851135575	0.19826334911285007	188.12213609259925	4882.82981478516	181.90339167357888	4721.418451759033
11.340935602728974	16442.104351110018	16635.70784323423	22353.848141691124	21848.521054163608	25190.954406134755	24352.66348516278	27810.30932237422	26676.809460493383	32242.70309732192	30643.558955051143	0.21660398779310583	0.19826531127781902	184.31443553927238	4812.820815572515	178.2229427562561	4653.759791329503
11.409270444789758	16450.147614584675	16643.860516465258	22364.879347813414	21859.30889049362	25203.4195319249	24364.716693534825	27824.09670099022	26690.03570320393	32258.723413444724	30658.783500683287	0.21660621671839703	0.1982673089727385	180.53683671707404	4742.581653528847	174.57159960395074	4585.878987546079
11.478017038649782	16458.06930403145	16651.89046479286	22375.74710062767	21869.937083085264	25215.70110572289	24376.59251326246	27837.68194073852	26703.068061428905	32274.510051820074	30673.785935230644	0.21660848600680885	0.19826934284248718	176.7892585369991	4672.114718530327	170.94928389188135	4517.778356993571
11.547177865320764	16465.86900274331	16659.79727149942	22386.450865573443	21880.405111462842	25227.798536405455	24388.290373857886	27851.064397736336	26715.90591780129	32290.062277770998	30688.56556005225	0.216610796391016	0.19827141354367678	173.07161936999182	4601.422426132485	167.35591677215416	4449.460241151042
11.616755420763786	16473.546297618403	16667.580523598932	22396.990113540636	21890.71246051213	25239.711239185304	24399.809710974852	27864.243435245113	26728.548661811747	32305.37936510645	30703.12168456522	0.21661314861702635	0.19827352174486804	169.38383704965236	4530.507217553444	163.79141887713922	4380.927006376907
11.686752215979308	16481.100779194472	16675.239811873227	22407.36432092552	21900.8586205357	25251.438635677387	24411.14996647316	27877.218423746384	26740.995689881394	32320.460596212644	30717.453626331422	0.21661554344442724	0.19827566812678846	165.7258288715384	4459.3715595388785	160.25571032130392	4312.1810438660905
11.75717077709787	16488.532041683407	16682.774730908535	22417.572969687106	21910.843087308793	25262.98015396586	24422.310588483793	27889.988741018078	26753.246405435402	32335.305262145026	30731.56071114506	0.2166179816466307	0.19827785338255496	162.0975115954061	4388.017944332212	156.74871070164954	4243.224769565277
11.82801364547121	16495.83968300525	16690.18487913117	22427.61554740288	21920.66536213421	25274.335228670134	24433.2910314729	27902.55377221018	26765.30021897534	32349.91266271953	30745.442273118937	0.21662046401112714	0.19828007821789873	158.49880144826602	4316.448889632709	153.27033910140744	4174.06062415801
11.899283377763982	16503.023304822294	16697.469858843753	22437.491547324902	21930.32495189799	25285.503301011682	24444.090756306912	27914.912909920986	26777.156548152758	32364.282106604544	30759.097654772188	0.2166229913397425	0.19828234335139744	154.9296141269151	4244.666938554496	149.8205140901846	4104.691072965041
11.970982546046038	16510.082512572615	16704.62927626026	22447.200468435207	21939.821369123783	25296.483818879846	24454.709230315966	27927.065554272536	26788.814817841103	32378.41291141202	30772.52620711611	0.2166255644489007	0.19828464951470898	151.3898647966853	4172.6746594738215	146.3991537245165	4035.118605842814
12.043113737885237	16517.01691550345	16711.662741541673	22456.741815501227	21949.154132027987	25307.27623689781	24465.14592735852	27939.011112986205	26800.274460208762	32392.30440378881	30785.727289741364	0.21662818416988994	0.19828699745281048	147.87946809554705	4100.474646006711	143.00617555479403	3965.3457372467965
12.115679556440844	16523.82612670423	16718.5698688309	22466.115099130868	21958.322764574223	25317.880016488372	24475.400327885098	27950.749001457978	26811.53491479135	32405.95591950774	30798.700270904363	0.2166308513491343	0.19828938792424203	144.39833813573932	4028.069516930729	139.64149662095588	3895.3750059977174
12.188682620557461	16530.509763139384	16725.350276287372	22475.319835827446	21967.32679652743	25328.294625939452	24485.471919001666	27962.278642833673	26822.595628563628	32419.366803558583	30811.444527613297	0.21663356684847115	0.1982918217013543	140.94638850606862	3955.461916115135	136.30503345830948	3825.2089753132313
12.26212556485955	16537.067445680867	16732.00358612177	22484.35554804445	21976.16576350829	25338.519540469486	24495.360194533565	27973.599468084	26833.456056011964	32432.53641023904	30823.959445714812	0.21663633154543194	0.19829429957056272	137.5235322752851	3882.654512462206	132.99670209991746	3754.8502327278256
12.336011039846525	16543.49879914037	16738.52942463002	22493.221764240014	21984.839207046887	25348.554242292696	24505.064655088478	27984.71091607949	26844.11565920586	32445.464103245504	30836.244419979732	0.21663914633353024	0.19829682233260076	134.12968198981252	3809.649999713525	129.71641807531705	3684.301389931701
12.41034171198835	16549.80345230085	16744.927422227196	22501.918018930664	21993.346674636316	25358.398220683393	24514.58480811949	27995.612433664497	26854.57390786964	32458.14925576292	30848.2988541889	0.21664201212255357	0.19829939080278583	130.76474967985996	3736.451096456498	126.46409641666105	3613.5650827921927
12.485120263821853	16555.981037948513	16751.197213481242	22510.443852745786	22001.687719786278	25368.050972041347	24523.920167988184	28006.303475732333	26864.8302794541	32470.591250555965	30860.122161219257	0.216644929838861	0.1983020058112826	127.42864686294342	3663.0605460796505	123.23965165833943	3542.643971200101
12.560349394047481	16562.031192903727	16757.33843714608	22518.798812480974	22009.86190207595	25377.511999955816	24533.070256026913	28016.783505299074	26874.884259207534	32482.789480058753	30871.71376312894	0.2166479004256868	0.1983046682033782	124.12128454187769	3589.4811165547	120.0429978397733	3471.540738992393
12.63603181762671	16567.95355805196	16763.350736194705	22526.982451151413	22017.86878720704	25386.780815269787	24542.034600601462	28027.051993577505	26884.735340246887	32494.74334646482	30883.073091242924	0.2166509248434476	0.19830737883975488	120.84257320902543	3515.7156003825366	116.87404850844177	3400.258093881421
12.712170265880024	16573.747778374152	16769.233757851714	22534.994328044828	22025.707947056293	25395.856936143737	24550.812737172975	28037.108420050776	26894.38302362853	32506.45226181676	30894.19958623808	0.21665400407006005	0.19831013859677474	117.59242284929496	3441.7668145177886	113.73271672110423	3328.7987673226744
12.78876748658549	16579.41350297702	16774.98715362567	22542.83400877445	22033.378959727797	25404.739888119464	24559.404208359923	28046.95227254602	26903.826818418787	32517.915648095994	30905.09269822805	0.2166571391012577	0.19831294836676489	114.37074294421473	3367.63760030549	110.61891504717642	3257.1655144533142
12.865826244077915	16584.95038512285	16780.610579341028	22550.501065331522	22040.881409605063	25413.429204183536	24567.808563999708	28056.583047307668	26913.066241764373	32529.132937312148	30915.75188684811	0.21666033095091863	0.19831580905831123	111.17744246998336	3293.3308232463896	107.53255557088414	3185.361113973893
12.943349319348618	16590.358082258637	16786.103695169735	22557.995076137046	22048.21488740271	25421.924424829882	24576.025361209995	28066.00024906992	26922.10081896234	32540.10357159161	30926.17662133958	0.21666358065139799	0.19831872159655287	108.0124299027666	3218.849372963421	104.47354989312589	3113.3883680272847
13.0213395101458	16595.63625604535	16791.466165662485	22565.315626094012	22055.37899021791	25430.22509812306	24584.054164449717	28075.20339112993	26930.930083530006	32550.827003266953	30936.36638063414	0.21666688925386618	0.19832168692348917	104.87561322338297	3144.196163151413	101.44180913540185	3041.2501021316275
13.099799631075467	16600.78457238648	16796.69765977963	22572.462306638765	22062.373321581545	25438.33077976059	24591.894545580035	28084.191995420028	26939.553577274557	32561.30269496533	30946.320653437964	0.21667025782865207	0.19832470599828594	101.76689991523745	3069.374131310731	98.43724394062883	2968.949165017344
13.178732513703073	16605.802701456123	16801.79785092153	22579.434715791962	22069.197491508836	25446.241033134876	24599.546083924517	28092.965592579658	26947.97085036208	32571.53011969656	30956.038938315247	0.2166736874655962	0.19832777979758975	98.68619697060785	2994.3862387426198	95.45976447765133	2896.4884285628796
13.258141006655675	16610.690317726992	16806.766416958937	22586.232458209684	22075.8511165501	25453.955429395428	24607.008366329715	28101.523722027545	26956.18146138699	32581.508760941677	30965.5207437722	0.2166771792744063	0.19833090931584954	95.6334108930605	2919.235470406711	92.50928044246393	2823.8707876410335
13.338027975724735	16615.447099997622	16811.6030402624	22592.855145233625	22082.333819840544	25461.473547510126	24614.28098722459	28109.865932032935	26964.184977440276	32591.23811274035	30974.76558833979	0.2166807343850222	0.19833409556564063	92.6084476983815	2843.924834736623	89.58570106085972	2751.0991599820554
13.418396303969553	16620.072731419346	16816.30740773177	22599.302394941195	22088.645231150236	25468.79497432642	24621.363548680365	28117.991779786837	26971.98097417822	32600.717679778485	30983.773000657126	0.21668435394798635	0.19833733957799896	89.61121291926247	2768.4573635682464	86.68893509404734	2678.1764861559495
13.49924889182131	16624.566899522913	16820.879210825206	22605.57383219536	22094.78498693368	25475.91930463226	24628.255660469826	28125.900831473078	26979.56903589063	32609.946977475633	30992.542519554307	0.21668803913482176	0.19834064240275814	86.64161160751246	2692.836111979559	83.81889083777787	2605.1057293117046
13.580588657187745	16628.92929624438	16825.318145587367	22611.669088693736	22100.7527303785	25482.846141216436	24634.95694012585	28133.592662338593	26986.948755568188	32618.925532071622	31001.073694134357	0.2166917911384158	0.19834400510889336	83.69954833752126	2617.0641581658274	80.9754761265358	2531.8898750944063
13.662418535558457	16633.159617950852	16829.62391267773	22617.58780301766	22106.548111454445	25489.57509492884	24641.46701300027	28141.066856763857	26994.119734970318	32627.65288071345	31009.366083855828	0.21669561117341238	0.19834742878487316	80.7849272088788	2541.144603290595	78.15859833813738	2458.531931564212
13.744741480110864	16637.25756546554	16833.796217398118	22623.329620680648	22112.17078696165	25496.1057847401	24647.785512321963	28148.323008332693	27001.081584692256	32636.128571541456	31017.41925861456	0.2166995004766123	0.1983509145390174	77.89765184913995	2465.080571329221	75.36816439349786	2385.034928958863
13.827560461816718	16641.222844092386	16837.834769719746	22628.894194176395	22117.62042057833	25502.43783780093	24653.912079254478	28155.360719901626	27007.83392423154	32644.352163775216	31025.232798824847	0.2167034603073765	0.19835446349985889	75.03762541804463	2388.8752089533955	72.60408076285967	2311.4019196508452
13.910878469549415	16645.055163640413	16841.73928431023	22634.281183026702	22122.8966829087	25508.570889501243	24659.84636295391	28162.17960366937	27014.376382055027	32652.32322779949	31032.806295501276	0.21670749194804276	0.1983580768165173	72.20475060975878	2312.5316853532568	69.86625346817891	2237.6359779862687
13.9946985101918	16648.7542384471	16845.509480559627	22639.49025382836	22127.99925152986	25514.504583528527	24665.5880206257	28168.779281245166	27020.708595664568	32660.0413452491	31040.139350339203	0.21671159670434537	0.1983617556590727	69.39892965555191	2236.0531920678914	67.15458808391122	2163.7402000604197
14.079023608744702	16652.319787401786	16849.1450826062	22644.521080300205	22132.927811038444	25520.238571926067	24671.136717581296	28175.15938371749	27026.830211662815	32667.506109094153	31047.231575795264	0.21671577590584717	0.19836550121895472	66.6200643288903	2159.442942867987	64.4689897429198	2089.717703651637
14.163856808436103	16655.75153396823	16852.64581936185	22649.37334332941	22137.682053097116	25525.77251515077	24676.492127294645	28181.319551721936	27032.74088581873	32674.717123724608	31054.08259516782	0.21672003090637312	0.19836931470932992	63.868055948318215	2082.704173608683	61.809363138629124	2015.5716280480847
14.24920117083096	16659.049206206808	16856.011424536817	22654.046731017454	22142.261676480262	25531.106082130536	24681.653931457953	28187.25943550893	27038.44028313244	32681.674005034558	31060.692042676645	0.21672436308445822	0.19837319736550407	61.142805379407946	2005.8401419939473	59.17561252816813	1941.3051338698715
14.335059775941703	16662.212536795963	16859.241636664006	22658.540938725346	22146.66638711949	25536.238950320905	24686.62182003721	28192.978695010723	27043.928077899884	32688.376380505826	31067.059563542454	0.2167287738438016	0.19837715044532617	58.44421303929994	1928.8541274582967	56.56764173661941	1866.9214029470459
14.421435722339384	16665.24126305346	16862.336199122867	22662.855669118864	22150.89589814864	25541.170805761816	24691.395491327356	28198.476999908427	27049.203953777098	32694.823889291834	31073.184814066153	0.21673326461372655	0.1983811752296037	55.77217890016618	1851.7494309898466	53.98535415934748	1792.4236381286755
14.50833212726552	16668.135126956597	16865.29486016252	22666.99063221269	22154.949929948194	25545.901343133293	24695.974652006786	28203.754029698062	27054.26760384387	32701.01618230019	31079.067461707404	0.21673783684965361	0.19838527302252307	53.12660249209148	1774.5293749338016	51.42865276554949	1717.8150631133467
14.595752126744532	16670.893875162354	16868.11737292457	22670.945545414634	22158.82821018936	25550.430265811203	24700.359017191626	28208.809473756697	27059.11873066718	32706.95292227571	31084.70718516306	0.21674249203357757	0.19838944515207996	50.50738290793379	1697.1973028630018	48.89744010166032	1643.0989222824574
14.683698875697011	16673.5172590267	16870.80349546529	22674.720133569077	22162.53047387763	25554.757285922275	24704.54831048941	28213.643031408	27063.757046364175	32712.633783882684	31090.103674445127	0.2167472316745591	0.19839369297051726	47.914418805827154	1619.7565793497488	46.391618295863736	1568.2784805605188
14.772175548053516	16676.00503462329	16873.35299077731	22678.31412899981	22166.056463395948	25558.882124398653	24708.542264052558	28218.254411987018	27068.182272664726	32718.058453786518	31095.256630958418	0.21675205730921818	0.19839801785476757	45.34760841311072	1542.210589794442	43.91108906103182	1493.3570232158527
14.861185336869132	16678.356962761663	16875.765626810673	22681.727271552554	22169.40592854724	25562.804511032016	24712.340618631086	28222.643334904966	27072.394140973534	32723.226630735346	31100.165767577666	0.21675697050224457	0.1984024212069108	42.80684953034506	1464.562740251422	41.45575369763537	1418.3378556659445
14.95073145443871	16680.572809004836	16878.04117649332	22684.95930863686	22172.57862659644	25566.52418452724	24715.94312362501	28226.809529713257	27076.392392431684	32728.138025640947	31104.830808724193	0.21676197284691145	0.1984069044546343	40.292039534426294	1386.8164572156966	39.02551309906994	1343.2243033489212
15.040817132412794	16682.652343686164	16880.17941775121	22688.009995267385	22175.574322312375	25570.040892555375	24719.349537136415	28230.752736167095	27080.176777978144	32732.792361659245	31109.25149044259	0.21676706596560272	0.1984114690517029	37.803075382777024	1308.9751874245703	36.62026775319828	1268.019711457193
15.131445621914246	16684.59534192567	16882.180133527338	22690.879094104745	22178.392788008325	25573.354391806308	24722.559626020477	28234.472704288633	27083.747058409997	32737.189374270438	31113.427560476015	0.21677225151034757	0.19841611647844062	35.339853618090274	1231.0423977104947	34.23991774764727	1192.7274448229
15.222620193655578	16686.40158364586	16884.04311180088	22693.566375495895	22181.033803583105	25576.464448040966	24725.5731659369	28237.969194429836	27087.10300444332	32741.32881135887	31117.358778342343	0.21677753116336668	0.1984208482422177	32.902270371385384	1153.0215747589245	31.884362773911562	1117.3508877130225
15.31434413805701	16688.07085358656	16885.768145605027	22696.07161751362	22183.497156560657	25579.37083614269	24728.389941399906	28241.24197733438	27090.24439677249	32745.210433291937	31121.044915408664	0.21678290663762703	0.1984256658779482	30.490221365063917	1074.916224882938	29.553502128255786	1041.8934435555711
15.406620765365147	16689.60294131936	16887.355033044576	22698.394605995694	22185.782642129612	25582.07334016827	24731.009745828218	28244.290834199423	27093.171026129647	32748.83401299889	31124.48575496599	0.21678837967740927	0.19843057094859798	28.103601918264758	996.729873846285	27.247234720591223	966.3585349041969
15.499453405772549	16690.997641261332	16888.803577313116	22700.53513458345	22187.890063182535	25584.57175339843	24733.432381594877	28247.11555673677	27095.882693343912	32752.199336049147	31127.681092303843	0.21679395205888338	0.1984355650456994	25.742306950414786	918.4660666463897	24.965459074272076	890.7496030898765
15.592845409537835	16692.25475268793	16890.113586708725	22702.49300475953	22189.819230353594	25586.865878387674	24735.657660075412	28249.71594723336	27098.379209398943	32755.30620072989	31130.630734783004	0.21679962559069701	0.19844064978987844	23.40623098582728	840.1283673113212	22.70807333031553	815.0701080420986
15.686800147106629	16693.374079745485	16891.284874650108	22704.26802588546	22191.569962056958	25588.95552701377	24737.6854016967	28252.09181861158	27100.66039549147	32758.154418123602	31133.33450190952	0.21680540211457205	0.19844582683139025	21.09526815681602	761.7203586595133	20.47497525482322	739.3235281901434
15.781321009233178	16694.355431462605	16892.317259691292	22705.860015238028	22193.14208452372	25590.840520526286	24739.515435984646	28254.242994488548	27102.726083088342	32760.7438121845	31135.792225407124	0.2168112835059165	0.1984510978506649	18.80931220855564	683.245642080903	18.266062238821178	663.513360099867
15.87641140710273	16695.198621761276	16893.210565535832	22707.268798045614	22194.53543183838	25592.520689594978	24741.147601611145	28256.169309235367	27104.576113983116	32763.07421981512	31138.003749289215	0.2168172716744444	0.19845646455886282	16.548256503388984	604.7078373292461	16.081231304153334	587.6431183395907
15.972074772454643	16695.903469466815	16893.964621050513	22708.494207523385	22195.749845975013	25593.995874357217	24742.581746441054	28257.870608035293	27106.210340352565	32765.14549094173	31139.968929930867	0.21682336856480713	0.19846192869844181	14.311994024872547	526.1105822846293	13.92037910912768	511.71633530501276
16.06831455770623	16696.46979831753	16894.57926027826	22709.536084908315	22196.78517683265	25595.265924465155	24743.817727578236	28259.34674694196	27107.628624812383	32766.95748858993	31141.68763614004	0.21682957615724066	0.1984674920437338	12.100417381618172	447.4575327048078	11.783401950218831	435.7365609211847
16.165134236077357	16696.897436973133	16895.054322450265	22710.39427949302	22197.64128227	25596.33069913183	24744.85541141099	28260.597592936276	27108.830840472274	32768.51008895895	31143.15974922823	0.21683589646821944	0.19847315640153218	9.913418812255259	368.7523620110005	9.670195767321275	359.7073624478653
16.262537301715792	16697.186219022875	16895.38965199747	22711.068648659442	22198.318028139576	25597.19006717724	24745.69467365707	28261.623023983488	27109.81687099059	32769.80318149613	31144.385163080675	0.21684233155112637	0.19847892361169117	7.750890190014616	289.9987610578537	7.580656147620175	283.63232424575835
16.36052726982327	16697.335982992532	16895.585098561234	22711.55905791153	22198.815288321137	25597.843907073224	24746.335399407904	28262.422929089164	27110.58661062829	32770.836668970354	31145.363784225916	0.21684888349693437	0.19848479554773485	5.612723026555614	211.20043787173927	5.514678330859169	207.5150475827977
16.459107676782416	16697.34657235089	16895.640517003547	22711.86538090742	22199.132944754798	25598.292106988192	24746.777483172587	28262.997208354867	27111.13996430276	32771.61046754532	31146.09553190537	0.21685555443489993	0.19849077411748056	3.498808476870181	132.3611174216494	3.472157213022001	131.35915037617087
16.55828208028434	16697.217835515148	16895.55576741609	22711.987499490697	22199.270887472972	25598.534564830807	24747.020828920773	28263.34577303293	27111.476847640373	32772.12450685185	31146.580338141513	0.21686234653327013	0.19849686126366847	1.4090373422659468	53.48454131092876	1.452987350305193	55.168266946449876
16.658054059457015	16696.949625855654	16895.33071512881	22711.925303721062	22199.229014632045	25598.57118829309	24747.06535012537	28263.46854558075	27111.597187029052	32772.37873005978	31146.81814780627	0.21686926200000398	0.1985030589646106	-0.6566999216302065	-25.425532335415483	-0.5429370353376726	-21.053952178917825
16.758427214994473	16696.541801700114	16894.965230717728	22711.67869190473	22199.007232543332	25598.401894893515	24746.910969804416	28263.365459715038	27111.50091967004	32772.37309395001	31146.808918688555	0.21687630308350553	0.19850936923484372	-2.698513203431503	-104.36532925534993	-2.515722053431091	-97.30384057573974
16.859405169286727	16695.994226336217	16894.459190011665	22711.247570623058	22198.605455703	25598.02661201814	24746.557620562144	28263.036460464107	27111.187993628802	32772.107568984364	31146.552621561037	0.2168834720733712	0.19851579412580164	-4.71651273110183	-183.33105928823352	-4.465474139113212	-173.57771610468626
16.960991566550526	16695.306768014245	16893.81247409865	22710.63185476159	22198.023606821902	25597.445276962433	24746.005244629934	28262.481504221047	27110.658367885975	32771.58213937669	31146.04924024698	0.21689077130115378	0.19852233572649675	-6.71080906620773	-262.31891660392284	-6.3923000487848185	-249.87188117671758
17.063190072960847	16694.479299948067	16893.02496933102	22709.83146753735	22197.261616854088	25596.65783697119	24745.25379390596	28261.700558794877	27109.912012386918	32770.79680316171	31145.29877168575	0.21689820314113592	0.19852899616421285	-8.681513098432333	-341.32507991883904	-8.296306855932926	-326.18262300733477
17.166004376783235	16693.511700316216	16892.09656733023	22708.846340526623	22196.319425025216	25595.66424927926	24744.303229994843	28260.693603462685	27108.948908091483	32769.75157226528	31144.301225998603	0.2169057700111219	0.1985357776052153	-10.628736042956007	-420.34571286290884	-10.177601946488721	-402.5062138661742
17.26943818850684	16692.403852260766	16891.027164990206	22707.676413690242	22195.19697885959	25594.46448114955	24743.15352424597	28259.460629019	27107.769047022277	32768.44647257146	31143.056626552974	0.2169134743732448	0.19854268225547034	-12.552589435406844	-499.37696423660964	-12.036293013734394	-478.8389113387093
17.37349524097843	16691.155643886646	16889.816664480557	22706.321635399912	22193.894234207153	25593.05850991239	24741.804657791836	28258.001637826612	27106.372432313197	32766.881543991552	31141.56501002715	0.2169213187347847	0.19854971236138094	-14.453185124802985	-578.4149681888521	-13.872488054985297	-555.1769586037844
17.478179289537028	16689.766968259057	16888.464973248138	22704.781962462395	22192.41115526896	25591.446323002623	24740.256621584824	28256.316643865215	27104.759078256302	32765.056840530735	31139.826426473242	0.2169293056490081	0.19855687021053475	-16.330635271413485	-657.4558446034789	-15.686295364968828	-631.5165846394375
17.583494112149474	16688.237723400576	16886.97200401874	22703.05736014374	22190.74771462298	25589.62791799696	24738.509416434554	28254.405672780245	27102.929010349428	32762.972430355105	31137.840939381145	0.21693743771601665	0.19856415813246756	-18.185052340020775	-736.4956993097439	-17.477823531473405	-707.8540045069531
17.689443509546752	16686.567812286925	16885.337674796825	22701.147802192187	22188.90389324792	25587.603302649943	24736.563053043148	28252.26876193055	27100.882265341595	32760.628395857515	31135.60862574011	0.21694571758361872	0.19857157849943882	-20.01654909644276	-815.5306244157255	-19.247181432845537	-784.1854196963832
17.79603130536116	16684.75714284201	16883.56190886517	22699.053270860542	22186.879680547197	25585.372494929583	24734.41755204078	28249.90596043561	27098.618891278922	32758.024833723084	31133.129576101048	0.2169541479482121	0.19857913372722488	-21.825238601115416	-894.5566985467449	-20.99447822991351	-860.5070182746276
17.90326134626431	16682.805627931935	16881.6446347833	22696.77375692767	22184.675074371804	25582.93552305209	24732.07294402017	28247.31732922203	27096.138947549447	32755.161854994098	31130.40389463777	0.21696273155568555	0.1985868262759252	-23.611234205585788	-973.5699871778488	-22.719823364226613	-936.814975278452
18.011137502105942	16680.713185357985	16879.58578638482	22694.309259719066	22182.290081042134	25580.292425515745	24729.529269570066	28244.50294106925	27093.442504926974	32752.039585134087	31127.431699207256	0.21697147120233842	0.19859465865078402	-25.374649546240107	-1052.5665428945795	-24.42332655021164	-1013.1054528746754
18.119663666053608	16678.479737848702	16877.38530277442	22691.659787126733	22179.72471536983	25577.443251134293	24726.786579308933	28241.462880654686	27090.52964561522	32748.65816409152	31124.21312141044	0.2169803697358153	0.19860263340302745	-27.115598539894563	-1131.5424056937918	-26.105097771825967	-1089.3746006926522
18.228843754733095	16676.10521305089	16875.04312832317	22688.825355628065	22176.979000677777	25574.38805906923	24723.844933916665	28238.197244598035	27087.40046329007	32745.017746362653	31120.748306650963	0.21698943005606122	0.19861075313071866	-28.834195379007724	-1210.4936033133417	-27.765247278744937	-1165.6185561735183
18.338681708369887	16673.58954351958	16872.55921266343	22685.805990303914	22174.052968820062	25571.1269188615	24720.704404166518	28234.706141504856	27084.055063141994	32741.11850105379	31117.037414194318	0.2169986551162914	0.19861902047962604	-30.530554525001207	-1289.4161514565349	-29.4038855786348	-1241.8334447154775
18.44918149093129	16670.932666707136	16869.933510682582	22682.601724856013	22170.946660200876	25567.659910462567	24717.365070955948	28230.989692009767	27080.493561917505	32736.960611943297	31113.08061722611	0.2170080479239828	0.19862743814410763	-32.204790705800406	-1368.3060542112216	-31.021123435202753	-1318.0153801040724
18.56034709026951	16668.13452495085	16867.165982515642	22679.2126016228	22167.660123792313	25563.987124263975	24713.82702533642	28227.04802881802	27076.716087959685	32732.544277541863	31108.8781029093	0.21701761154188307	0.19863600886801733	-33.85701890861674	-1447.15930427704	-32.61707186089188	-1394.1604647058994
18.672182518265565	16665.195065460135	16864.256593537284	22675.638671595403	22164.193417151982	25560.108661127204	24710.09036854317	28222.881296747626	27072.72278124867	32727.869711153675	31104.43007244172	0.217027349089039	0.19864473544562275	-35.4873543750582	-1525.9718832802027	-34.19184211255924	-1470.2647897833958
18.784691810974078	16662.11424030199	16861.205314352344	22671.879994431747	22160.546606438995	25556.024632411594	24706.155212023372	28218.48965276949	27068.513793440576	32722.937140935515	31099.73674111189	0.2170372637418427	0.19865362072254344	-37.095912596123526	-1604.7397621022537	-35.74554568660096	-1546.3244358096272
18.897879028768923	16658.892006385944	16858.012120785785	22667.936638470517	22156.719766429826	25551.73516000249	24702.021677464272	28213.873266047907	27064.08928790651	32717.74680995638	31094.798338355195	0.21704735873510242	0.19866266759670495	-38.68280930703622	-1683.4589012032375	-37.27829431333521	-1622.3354727411643
19.01174825648978	16655.528325447285	16854.676993871242	22663.808680743437	22152.712980532724	25547.240376337468	24697.689896819946	28209.03231797912	27059.449439770273	32712.298976255224	31089.61510780867	0.21705763736312653	0.19867187901931413	-40.24816048234061	-1762.1252509476617	-38.79019995332055	-1698.2939603850245
19.126303603589555	16652.023164029746	16851.199919838647	22659.496206987387	22148.526340801494	25542.540424432795	24693.160012337492	28203.967002230358	27054.594435945517	32706.59391289931	31084.187307365446	0.21706810298083704	0.19868125799584962	-41.79208232922247	-1840.734751877375	-40.28137479024008	-1774.1959486054257
19.241549204282624	16648.376493466658	16847.580890100973	22654.99931165504	22144.159947948567	25537.63545790823	24688.432176582708	28198.677524777184	27049.524475172482	32700.63190804098	31078.515209228815	0.21707875900489587	0.19869080758707375	-43.31469128440949	-1919.283335128799	-41.751931226448505	-1850.0374776814133
19.357489217694134	16644.588289860978	16843.819901239625	22650.318097924577	22139.613911356875	25532.525641011278	24683.506552464452	28193.164103940315	27044.239768053547	32694.41326497398	31072.59909996526	0.2170896089148586	0.19870053091006162	-44.81610400658974	-1997.7669226676226	-43.201981879232335	-1925.814578667283
19.474127828010037	16640.658534064412	16839.916954988737	22645.45267770884	22134.8883490908	25527.21114864081	24678.383313258393	28187.426970422046	27038.740537088135	32687.938302189505	31066.43928055679	0.21710065625434713	0.1987104311392535	-46.29643737137667	-2076.1814276352525	-44.63163957216602	-2001.5232735611498
19.59146924462811	16636.587211655093	16835.872058218887	22640.40317166313	22129.9833879069	25521.692166369485	24673.062642630528	28181.466367341516	27033.02701670753	32681.20735343123	31060.03606645356	0.21711190463224742	0.19872051150752024	-47.75580846813682	-2154.52275477536	-46.0410173334094	-2077.1595757715404
19.709517702309874	16632.374312913922	16831.685222918702	22635.169709191883	22124.899163262395	25515.968890465127	24667.544734658488	28175.28255026892	27027.09945330758	32674.220767749324	31053.38978762414	0.21712335772392635	0.19873077530725936	-49.19433459144784	-2232.786800640635	-47.43022838939214	-2152.7194903949276
19.828277461333414	16628.019832800288	16827.356466176345	22629.752428455104	22119.635819324143	25510.04152791212	24661.829793853598	28168.875787259956	27020.95810528217	32666.978909554975	31046.50078860695	0.21713501927247567	0.1987412258915018	-50.612133237795206	-2310.9694540286437	-48.79938615771243	-2228.199014448561
19.94775280764713	16623.5237709256	16822.885810159165	22624.151476372594	22114.19350897569	25503.910296430455	24655.918035180977	28162.246358887984	27014.603243054855	32659.482158672497	31039.36942855982	0.21714689308997867	0.19875186667504646	-52.009322099300334	-2389.066596276127	-50.14860424402286	-2303.594137297012
20.067948053024427	16618.886131526633	16818.273282092545	22618.367008628553	22108.572393823906	25497.575424495615	24649.80968407937	28155.39455827707	27008.035149110354	32651.7309103928	31031.996081309553	0.21715898305879988	0.19876270113561464	-53.386019057783415	-2467.0741016026586	-51.477996436005924	-2378.9008409408852
20.188867535219305	16614.106923436644	16813.518914237284	22612.399189673873	22102.772644204255	25491.03715135585	24643.504976479726	28148.320691132627	27001.254118024797	32643.725575524244	31024.381135400366	0.21717129313290032	0.19877373281502592	-54.74234218115453	-2544.9878375362605	-52.787676697509596	-2454.1151003343984
20.31051561812294	16609.18616005573	16808.62274386606	22606.24819272816	22096.794439185513	25484.295727049794	24637.00415882342	28141.02507577235	26994.260456495707	32635.46658044413	31016.524994142215	0.21718382733918032	0.1987849653203972	-56.07840971479891	-2622.803665118292	-54.0777591628721	-2529.232883683406
20.432896691921076	16604.123859319923	16803.584813238565	22599.914199780666	22090.63796657331	25477.351412422697	24630.30748807921	28133.508043156096	26987.05448337098	32626.954367149243	31008.428075658187	0.21719658977884426	0.19879640232536597	-57.39434007878299	-2700.517439394258	-55.348358134011505	-2604.250152906403
20.55601517325261	16598.92004366848	16798.40516957507	22593.39740158968	22084.303422912308	25470.204479141503	24623.41523175911	28125.769936914458	26979.636529676598	32618.1893933052	31000.09081293076	0.2172095846287942	0.1988080475713346	-58.69025186111685	-2778.125009709038	-56.5995880716946	-2679.1628638124093
20.679875505368887	16593.57474001033	16793.083865029534	22586.697997681375	22077.791013488342	25462.85520970948	24616.32766793439	28117.81111337721	26972.006938644812	32609.172132295855	30991.513653848782	0.21722281614305045	0.1988199048687409	-59.96626381193346	-2855.622220060788	-57.83156359127315	-2753.96696648933
20.804482158294064	16588.087979688862	16787.620956660558	22579.81619634728	22071.100952328474	25455.303897479513	24609.04508524943	28109.631941600474	26964.166065740137	32599.90307327152	30982.69706125223	0.21723628865419806	0.19883197809835168	-61.22249483857013	-2933.004909493029	-59.044399458914995	-2828.6584057267755
20.92983962898646	16582.4597984454	16782.016506401662	22572.752214640685	22064.23346220074	25447.550846666672	24601.56778293549	28101.23280339318	26956.11427868551	32590.382721196744	30973.641512977392	0.21725000657486304	0.198844271212583	-62.459063999471255	-3010.2689124327153	-60.23821058415342	-2903.2331212665886
21.055952441500814	16576.69023638133	16776.270581029898	22565.50627837207	22057.188774612485	25439.596372359723	24593.89607082332	28092.614093342836	26947.85195748714	32580.611596897463	30964.347501900796	0.21726397439921652	0.19885678823684363	-63.676090498891426	-3087.410059076734	-61.41311201445933	-2977.687048139982
21.18282514715158	16570.77933791864	16770.38325213357	22558.07862210322	22049.96712980813	25431.440800531676	24586.030269355106	28083.776218840172	26939.379494459172	32570.590237107255	30954.815535983285	0.21727819670450715	0.19886953327090698	-64.87369368053623	-3164.4241757318377	-62.56921893074468	-3052.016117078252
21.31046232467717	16564.72715175927	16764.354596078014	22550.46948914046	22042.56877676516	25423.084468049547	24577.970709594952	28074.719600103334	26930.697294246635	32560.319194513333	30945.046138312275	0.2172926781526243	0.19888251049030686	-66.05199302310939	-3241.307085235603	-63.706646641745465	-3126.2162548368797
21.438868580405217	16558.53373084266	16758.184693970623	22542.679131526387	22034.99397318985	25414.52772268271	24569.717733239162	28065.44467020076	26921.80577384861	32549.799037801313	30935.03984714461	0.21730742349169255	0.19889572414776396	-67.21110813367704	-3318.054607297294	-64.82551057712408	-3200.283384501934
21.568048548418737	16552.199132302143	16751.873631624123	22534.707810030883	22027.242985511344	25405.770923110846	24561.271692625105	28055.951875073733	26912.705362639852	32539.03035169996	30924.797215947925	0.21732243755769465	0.19890917857463553	-68.35115874133771	-3394.662558832206	-65.92592628361308	-3274.2134259054437
21.69800689072348	16545.723417419726	16745.421499518576	22526.555794140775	22019.316088874948	25396.814438930596	24552.632950739313	28046.241673557855	26903.396502391988	32528.013737025016	30914.318813441816	0.21733772527612727	0.1989228781823977	-69.47226469390444	-3471.126754468307	-67.00800941928173	-3348.0022959876806
21.828748297416116	16539.106651578993	16738.828392761872	22518.22336204791	22011.21356713408	25387.65865066083	24543.801881224485	28036.314537403254	26893.8796472936	32516.749810721853	30903.60522363798	0.21735329166369233	0.19893682746415348	-70.57454595027957	-3547.4430068284273	-68.07187574676936	-3421.6459090905264
21.960277486853503	16532.34890421712	16732.09441104908	22509.710800636887	22002.93571284157	25378.30394974784	24534.77886838604	28026.170951294833	26884.155263970042	32505.239205908547	30892.657045880427	0.21736914183001413	0.19895103099617104	-71.65812257429934	-3623.6071268934757	-69.11764112807577	-3495.140177331865
22.092599205822967	16525.45024877477	16725.21965862002	22501.01840547091	21994.482827239404	25368.750738568702	24525.56430719716	28015.81141287098	26874.22383150192	32493.482571917488	30881.47489488439	0.21738528097939802	0.19896549343945286	-72.7231147307757	-3699.614924484864	-70.14542152041395	-3568.48101104144
22.225718229713628	16518.410762644584	16718.20424421545	22492.146480776624	21985.855220247457	25358.999430434	24516.158603303098	28005.236432741545	26864.085841442884	32481.48057433658	30870.059400774822	0.21740171441261666	0.19898021954133452	-73.76964267909352	-3775.4622086137533	-71.15533296886133	-3641.664319043979
22.359639362688714	16511.230527118045	16711.048281031944	22483.095339427757	21977.053210451333	25349.050449589304	24506.562173024704	27994.4465345051	26853.74179783691	32469.233895049805	30858.411209124566	0.21741844752873715	0.19899521413711507	-74.79782676651666	-3851.1447878349572	-72.14749160136853	-3714.6860090438277
22.494367437858962	16503.909627330766	16703.751886675043	22473.8653029276	21968.077125088774	25338.90423121607	24496.77544336074	27983.442254765363	26843.19221723439	32456.74323227736	30846.53098099153	0.21743548582697914	0.19901048215171926	-75.80778742309485	-3926.6584706623107	-73.12201362368069	-3787.54198803287
22.629907317457054	16496.448152206067	16696.315183110924	22464.456701390172	21958.92730003504	25328.56122143097	24486.798851989304	27972.2241431467	26832.43762870762	32444.009300615005	30834.419392955475	0.2174528349086131	0.19902602860139293	-76.79964515659958	-4001.999066013843	-74.07901531308016	-3860.2281626192853
22.766263893012997	16488.84619439672	16688.73829661664	22454.869873519965	21949.604079787172	25318.02187728444	24476.63284726839	27960.792762308596	26821.47857386542	32431.032831072578	30822.07713715421	0.21747050047889388	0.1990418585954299	-77.77352054600487	-4077.1623835694045	-75.01861301301687	-3932.7404394214973
22.903442085530802	16481.103850225198	16681.02135772858	22445.105166590667	21940.10781744697	25307.286666758166	24466.2778882353	27949.148687959514	26810.315606866945	32417.814571112332	30809.50492131907	0.21748848834903203	0.1990579773379355	-78.72953423619037	-4152.144234193489	-75.94092312733119	-4005.074725424871
23.041446845665973	16473.22121962201	16673.164501189567	22435.16293642234	21930.43887470292	25296.35606876141	24455.73444460528	27937.292508869676	26798.949294434715	32404.3552846862	30796.703468809985	0.21750680443820683	0.19907439012962239	-79.66780693110195	-4226.940430287272	-76.84606211497157	-4077.2269283868372
23.180283153904217	16465.198406062562	16665.1678658941	22425.04354735781	21920.597621810786	25285.230573126668	24445.002996768886	27925.2248268835	26787.380215866746	32390.65575227327	30783.673518649804	0.21752545477561602	0.19909110236964364	-80.58845938919694	-4301.546786262654	-77.73414648402832	-4149.192957188934
23.31995602074116	16457.035516501735	16657.03159483217	22414.747372236925	21910.584437573165	25273.91068060352	24434.084035788732	27912.94625693022	26775.608963048	32376.71677091546	30770.41582555826	0.21754444550256685	0.1991081195574594	-81.49161241750699	-4375.959118936211	-78.60529278608738	-4220.9687222270295
23.460470486863187	16448.73266130716	16648.755835031254	22404.274792370292	21900.39970931765	25262.396902852233	24422.978063394858	27900.457427034653	26763.636140460865	32362.539154253805	30756.93115998511	0.2175637828746099	0.19912544729474368	-82.37738686535158	-4450.173247919418	-79.45961761122453	-4292.55013581831
23.60183162332936	16440.289954190266	16640.340737496655	22393.6261975111	21890.04383287385	25250.68976243557	24411.685591979327	27887.758978326347	26751.46236519491	32348.123732563316	30743.22030814288	0.21758347326371436	0.1991430912873269	-83.24590361889568	-4524.18499604892	-80.29723758186447	-4363.933112561703
23.744044531754422	16431.707512135785	16631.78645715017	22382.80198582604	21879.517212549148	25238.789792810163	24400.207144589713	27874.851565048422	26739.088266955772	32333.471352787932	30729.28407203905	0.2176035231604851	0.19916105734717676	-84.09728359540168	-4597.990189805627	-81.11826934682904	-4435.113569711335
23.887114344492932	16422.985455328984	16623.093152767073	22371.802563864392	21868.82026110337	25226.69753831611	24388.54325492178	27861.735854565028	26726.514488073433	32318.582878574245	30715.12326950783	0.21762393917642736	0.19917935139441942	-84.93164773755416	-4671.5846597338095	-81.9228295760986	-4506.08742758166
24.031046224824397	16414.12390708136	16614.26098691116	22360.628346526188	21857.953399721875	25214.41355416618	24376.69446731081	27848.412527368433	26713.741683509343	32303.45919030536	30700.73873424108	0.21764472804625265	0.19919797945940082	-85.74911700742086	-4744.964240862057	-82.71103495558782	-4576.85060997121
24.175845367139747	16405.12299375404	16605.29012586814	22349.27975702859	21846.917057987604	25201.93840643323	24364.66133672213	27834.882277084787	26700.770520862905	32288.10118513363	30686.13131581894	0.21766589663023309	0.199216947684786	-86.54981238073378	-4818.124773105606	-83.4830021810194	-4647.3990445053205
24.32151699712871	16395.982844679562	16596.180739577223	22337.75722687132	21835.71167385183	25189.272672037252	24352.44442874058	27821.145810479622	26687.60168037731	32272.50977701353	30671.301879740033	0.21768745191660266	0.19923626232770755	-87.33385484176688	-4891.062101750635	-84.23884795271442	-4717.728663074784
24.468066371968433	16386.70359208108	16586.9330015607	22326.0611957999	21824.33769360339	25176.416938730323	24340.044319558794	27807.20384746151	26674.23585494407	32256.68589673297	30656.251307450748	0.2177094010240058	0.1992559297619468	-88.10136537702056	-4963.772077840753	-84.9786889693205	-4787.835402191617
24.61549878051318	16377.285370990254	16577.547088851934	22314.192111768465	21812.79557183701	25163.371805081617	24327.461595964825	27793.057121086105	26660.673750107446	32240.63049194547	30640.980496374712	0.2177317512039945	0.1992759564801676	-88.8524649694009	-5036.250558601692	-85.7026419222675	-4857.715203382075
24.763819543485244	16367.728319162396	16568.023181921246	22302.150430900216	21801.08577141999	25150.137880460123	24314.696855328348	27778.706377558232	26646.916084067565	32224.34452720062	30625.490359941257	0.21775450984357875	0.19929634909619104	-89.5872745931556	-5108.493407916278	-86.41082349143107	-4927.36401366815
24.91303401366693	16358.032576989935	16558.361464599784	22289.936617446972	21789.208763457413	25136.715785017182	24301.750705585764	27764.152376233786	26632.963587682545	32207.82898397484	30609.78182761327	0.21777768446782284	0.199317114347313	-90.30591520690359	-5180.496496693231	-87.10335033819138	-4996.777785887942
25.063147576093755	16348.198287413572	16548.562124001837	22277.551143747045	21777.16502725661	25123.106149667325	24288.62376522477	27749.39588962058	26618.817004470653	32191.08486070141	30593.855844915397	0.21780128274250007	0.19933825909667538	-91.00850774982246	-5252.2557034036145	-87.78033910033992	-5065.9524791305885
25.214165648248784	16338.225595831167	16538.625350444658	22264.99449018143	21764.955050289504	25109.30961606794	24275.31666326716	27734.437703378044	26604.477090610613	32174.113172799764	30577.71337346078	0.21782531247679582	0.1993597903356771	-91.6951731347799	-5323.766914461739	-88.44190638672444	-5134.884059156291
25.366093680258146	16328.11465000464	16528.551337366665	22252.267145128855	21752.579328154156	25095.326836598164	24261.83003925122	27719.278616316602	26589.944614941967	32156.914952704945	30561.35539097819	0.2178497816260693	0.19938171518644043	-92.3660322419455	-5395.026024629362	-89.08816877067147	-5203.56849873811
25.518937155087716	16317.865599964542	16518.34028124351	22239.369604919142	21740.03836453478	25081.15847433645	24248.16454321273	27703.919440395985	26575.22035896426	32139.49124989631	30544.782891338444	0.2178746982946693	0.1994040409043203	-93.0212059149344	-5466.028937557712	-89.71924278627557	-5272.001778190024
25.672701588741027	16307.47859791214	16507.992381501776	22226.302373784736	21727.332671159944	25066.805203036587	24234.32083566462	27688.361000722256	26560.305116835203	32121.8431309255	30527.996884579992	0.2179000707388051	0.1994267748804736	-93.66081495476828	-5536.77156622801	-90.33524492179276	-5340.179885708727
25.827392530458226	16296.953798119433	16497.507840431044	22213.065963811026	21714.46276776003	25052.26770710303	24220.29958757619	27672.604135544596	26545.199695368567	32103.97167944453	30510.99839693493	0.21792590736948078	0.1994499246444691	-94.28498011235206	-5607.249833277427	-90.93629161325225	-5408.098817740567
25.983015562916506	16286.291356826854	16486.886863093507	22199.66089488516	21701.429182022828	25037.546681565167	24206.101480350837	27656.649696251236	26529.904914031013	32085.87799623355	30493.788470854095	0.21795221675548537	0.1994734978669602	-94.89382208512689	-5677.459671589546	-91.5224992406147	-5475.754579490051
26.139576302431465	16275.491432138238	16476.129657231435	22186.087694642745	21688.23244954768	25022.64283204958	24191.727205802614	27640.498547363855	26514.421604937987	32067.56319922755	30476.368165031807	0.21797900762644362	0.1994975023624068	-95.48746151094383	-5747.397024732083	-92.09398412205337	-5543.1431853324175
26.297080399159835	16264.554183913724	16465.236433172406	22172.34689841344	21674.873113798218	25007.55687475205	24177.177466131838	27624.15156653198	26498.75061284896	32049.028423543474	30458.73855443031	0.2180062888759337	0.1995219460918539	-96.06601896166103	-5817.057847345248	-92.65086250696913	-5610.260659138672
26.455533537303385	16253.479773659938	16454.207403732606	22158.43904916464	21661.351726053963	24992.289536407756	24162.452973899926	27607.609644525946	26482.89279516224	32030.27482150656	30440.90073030434	0.2180340695646621	0.19954683716576554	-96.62961493829789	-5886.438105665147	-93.19325057177048	-5677.103034769185
26.614941435314055	16242.268364417843	16443.042784117384	22144.364697443663	21647.66884535983	24976.84155426059	24147.554452002438	27590.87368522944	26466.849021908383	32011.30356267665	30422.85580022463	0.2180623589237087	0.19957218384692052	-97.17836986592738	-5955.533778001554	-93.72126441537694	-5743.666356560774
26.77530984610034	16230.920120647746	16431.74279181966	22130.12440131791	21633.825038474373	24961.213676030842	24132.482633641364	27573.94460563071	26450.620175743035	31992.11583387367	30404.604888101392	0.21809116635783868	0.1995979945533624	-97.7124040875351	-6024.340855171904	-94.23502005187038	-5809.9466796293855
26.93664455723489	16219.435208112063	16420.30764651619	22115.71872631386	21619.82087981681	24945.406659882225	24117.23826229659	27556.823335813537	26434.20715193942	31972.712839203614	30386.14913420792	0.21812050144887746	0.19962427786141362	-98.23183785786387	-6092.855340930633	-94.73463340576563	-5875.94007034041
27.098951391163432	16207.81379375528	16408.737569961173	22101.148245354045	21605.65695141207	24929.42127438737	24101.82209169574	27539.510818947143	26417.61085837954	31953.095800083836	30367.489695203425	0.2181503739591622	0.19965104250874968	-98.73679133951373	-6161.0732525307685	-95.2202203074994	-5941.642606788315
27.26223620541477	16196.056045581061	16397.03278587745	22086.41353869213	21591.333842834447	24913.258298491874	24086.23488578311	27522.00801127492	26400.83221554478	31933.265955267863	30348.62774415579	0.21818079383505748	0.19967829739753706	-99.22738459720858	-6228.990621195175	-95.69189648707106	-6007.050379182212
27.426504892812353	16184.162132526793	16385.193519845394	22071.515193846448	21576.852151149746	24896.918521477397	24070.477418687573	27504.315882102823	26383.872156505942	31913.22456087037	30329.564470564226	0.2182117712105518	0.19970605159763782	-99.70373759136419	-6296.603492512368	-96.14977756905137	-6072.159490272403
27.59176338168682	16172.132224335424	16373.21999918909	22056.453805531888	21562.212480855753	24880.40274292356	24054.550474689164	27486.435413786905	26366.73162691227	31892.972890391997	30310.301080381556	0.21824331641092112	0.19973431434987574	-100.1659701733006	-6363.9079269673675	-96.59397906792583	-6136.96605585143
27.758017636089992	16159.966491424275	16361.11245285997	22041.229975589667	21547.41544382095	24863.711772668332	24038.454848184494	27468.367601719812	26349.41158497972	31872.51223474379	30290.83879603625	0.2182754399564741	0.19976309506937545	-100.61420208067284	-6430.900000472553	-97.0246163818083	-6201.466205117293
27.925273656010095	16147.665104750986	16348.871111318062	22025.844312915327	21532.461659222015	24846.84643076716	24022.191343651364	27450.113454316463	26331.913001478886	31851.84390227128	30271.178856454724	0.2183081525663721	0.19979240334896758	-101.0485529312864	-6497.5758048007265	-97.44180478755152	-6265.656081140973
28.09353747758831	16135.228235676686	16336.496206410276	22010.297433385127	21517.351753479194	24829.807547451062	24005.760775611765	27431.67399299926	26314.236859721663	31830.96921877903	30251.32251708294	0.21834146516253083	0.19982224896266487	-101.46914221777115	-6563.9314480619505	-97.8456594364834	-6329.531841363758
28.2628151733366	16122.656055826044	16323.987971246128	21994.58995978034	21502.086360190176	24812.59596308329	23989.163968593897	27413.050252182256	26296.384155547443	31809.88952755465	30231.271049908122	0.21837538887360344	0.19985264186921473	-101.87608930296847	-6629.9630552576855	-98.23629534765496	-6393.089657951146
28.43311285235687	16109.94873694423	16311.346640070911	21978.722521709602	21486.666120062582	24795.212528114538	23972.401757093317	27394.243279254417	26278.35589730876	31788.60618939258	30211.025743480706	0.21840993503904516	0.19988359221571697	-102.26951341448876	-6695.666768743657	-98.61382740379486	-6456.32571830228
28.604436660561465	16097.106450750962	16298.572448135603	21962.695755529585	21471.091680844078	24777.658103037156	23955.474985532303	27375.25413456248	26260.153105855723	31767.1205826184	30190.587902935495	0.21844511521326726	0.19991511034132933	-102.64953363909444	-6761.038748712279	-98.97837034588156	-6519.23622548487
28.77679278089485	16084.129368791257	16285.665631564503	21946.510304263542	21455.363697251545	24759.93355833789	23938.38450821872	27356.083891392806	26241.776814520395	31745.434103112668	30169.958850013598	0.21848094116987618	0.1999472067810399	-103.01626891890191	-6826.075173782185	-99.33003876832663	-6581.817398716696
28.950187433556945	16071.017662282804	16272.626427219328	21930.166817517616	21439.482830897596	24742.03977444899	23921.131189302923	27336.733635952052	26223.228069099587	31723.548164334406	30149.139923083374	0.21851742490600054	0.19997989226952576	-103.36983804451302	-6890.772241387516	-99.66894711345958	-6644.065473759547
29.124626876227456	16057.771501960642	16259.455072561137	21913.665951396004	21423.449750216405	24723.977641698904	23903.715902734475	27317.204467348285	26204.507927838167	31701.464197345962	30128.13247716266	0.218554578646714	0.2000131777450899	-103.71035965114424	-6955.126168363728	-99.99520966650744	-6705.976703410037
29.30011740429177	16044.391057917699	16246.151805508454	21897.00836841285	21407.265130386608	24705.748060260365	23886.13953221657	27297.497497569708	26185.617461410362	31679.183650835974	30106.93788393965	0.21859241484954828	0.20004707435368213	-104.03795221392647	-7019.1331914952025	-100.30894055176759	-6767.547358017415
29.476665351068124	16030.876499442626	16232.716864292845	21880.194737403217	21390.92965325314	24687.35194009822	23868.40297116002	27277.61385146406	26166.55775290127	31656.70799114422	30085.55753179472	0.21863094620910437	0.20008159345300472	-104.35273404212785	-7082.789567967877	-100.610253726074	-6828.77372584492
29.654277088036206	16017.227994853674	16219.150487311255	21863.225733431103	21374.444007246988	24668.79020091512	23850.50712263579	27257.55466671624	26147.329897787436	31634.03870228523	30063.992825822166	0.21867018566176094	0.20011674661670603	-104.65482327403151	-7146.091575879604	-100.89926297514467	-6889.6521136220545
29.832959025067048	16003.445711329556	16205.452912975012	21846.102037696186	21357.80888730291	24650.063772096724	23832.452899326112	27237.321093826227	26127.935003916537	31611.1772859733	30042.245187851728	0.21871014639048403	0.20015254563866183	-104.94433787322487	-7209.035514852963	-101.17608190813917	-6950.178846966475
30.0127176106544	15989.52981473603	16191.624379555917	21828.82433743734	21341.024994775617	24631.17359265419	23814.24122347479	27216.91429608491	26108.374191486877	31588.125261646128	30020.316056470776	0.21875084182974008	0.20018900253735003	-105.22139562337543	-7271.617706536315	-101.44082395272562	-7010.3502708608285
30.193559332147448	15975.48046944947	16177.665125028694	21811.393325835037	21324.09303735369	24612.120611166745	23795.873026835885	27196.33544955057	26088.64859302578	31564.884166490203	29998.206887046246	0.2187922856705137	0.20022612956031682	-105.48611412249738	-7333.834495066665	-101.69360235094064	-7070.162750152871
30.37549071598484	15961.297838176282	16163.575386910265	21793.80970191078	21307.013728971666	24592.905785721756	23777.349250621337	27175.585743023672	26068.759353367514	31541.45555546535	29975.919151746883	0.21883449186543313	0.2002639391887393	-105.73861077985202	-7395.682247740217	-101.9345301540161	-7129.612670023926
30.55851832793038	15946.982081768663	16149.35540209559	21776.074170424607	21289.787789720172	24573.530083853853	23758.670845447283	27154.66637802138	26048.707629630608	31517.841001329984	29953.45433956579	0.21887747463400872	0.200302444142087	-105.97900280999602	-7457.1573554407805	-102.16372021806455	-7188.696436476894
30.742648773309874	15932.53335903649	16135.005406689885	21758.18744177033	21272.415945753946	24553.99448248268	23739.838771279057	27133.578568751374	26028.494591194383	31494.04209466674	29930.813956343114	0.21892124846798178	0.20034165738288157	-106.2074072289106	-7518.256233269349	-102.3812851989278	-7247.41047679726
30.92788869724955	15917.951826555065	16120.525635837505	21740.150231868134	21254.898929198032	24534.299967848812	23720.85399737515	27112.32354208464	26008.121419675204	31470.06044390802	29907.99952478932	0.21896582813679286	0.2003815921215629	-106.42394084917032	-7578.97532105539	-102.58733754762943	-7305.751240037382
31.114244784915854	15903.237638469114	16105.916323547019	21721.963262055313	21237.237478051706	24514.447535448784	23701.717502229676	27090.90253752808	25987.58930890177	31445.897675362536	29885.012584508488	0.21901122869316492	0.2004222618214561	-106.62872027561389	-7639.311083958484	-102.78198950728256	-7363.715197618119
31.30172376175672	15888.390946292222	16091.177702512368	21703.627258973956	21219.43233609003	24494.438189967907	23682.430273513182	27069.31680719575	25966.89946488953	31421.5554332414	29861.854692021636	0.21905746547881225	0.20046368020384908	-106.82186190091306	-7699.26001300104	-102.96535310689796	-7421.298843692057
31.4903323937443	15873.41189870257	16076.31000393089	21685.142954456904	21201.484252764134	24474.272945212495	23662.993308013225	27047.567615780285	25946.053105815594	31397.03537968575	29838.52742079166	0.21910455413027274	0.2005058612531814	-107.00348190051591	-7758.81862561591	-103.13754015677841	-7478.498695645481
31.68007748761912	15858.300641333937	16061.313457316804	21666.511085410675	21183.393983098424	24453.95282403982	23643.407611572573	27025.656240522927	25925.051461991854	31372.339194793934	29815.03236124741	0.2191525105848681	0.20054881922234274	-107.17369622981641	-7817.9834663160145	-103.29866224625584	-7535.311294736341
31.870965891135747	15843.057316562461	16046.188290311025	21647.732393696002	21165.16228758591	24433.47885828687	23623.674199026424	27003.583971183096	25903.895775838027	31347.46857664954	29791.37112080874	0.21920135108679378	0.2005925686380914	-107.33262061893765	-7876.751107218675	-103.44883073751407	-7591.733206484467
32.063004493309954	15827.682063288881	16030.934728487067	21628.80762600584	21146.789932081534	24412.85208869754	23603.79409413859	26981.352110007414	25882.587301854324	31322.425241349985	29767.545323912364	0.21925109219334724	0.20063712430658792	-107.48037056800968	-7935.118148583919	-103.58815676188533	-7647.761021215469
32.25620022466719	15812.175016716465	16015.552995152622	21609.73753374103	21128.27768769281	24392.073564848586	23583.7683295359	26958.961971698332	25861.127306593164	31297.21092303618	29743.556612037708	0.2193017507812894	0.20068250131905405	-107.61706134436099	-7993.081219514832	-103.71675121599401	-7703.391354603693
32.45056005749291	15796.536308123641	16000.043311147083	21590.52287288255	21109.626330668452	24371.144345073197	23563.597946641505	26936.41488338126	25839.517068630612	31271.82737392168	29719.406643733808	0.21935334405335064	0.20072871505755369	-107.74280797824031	-8050.636978534982	-103.83472475730377	-7758.620848177001
32.64609100608406	15780.76606463247	15984.405894634692	21571.16440386182	21090.836642284434	24350.06549638387	23543.283995606675	26913.712184572018	25817.75787853708	31246.276364323694	29695.0970946465	0.2194058895448801	0.20077578120090292	-107.85772525718494	-8107.782114087604	-103.94218780003575	-7813.446169837378
32.84280012700226	15764.86440897204	15968.640960893443	21551.66289142807	21071.909408727868	24328.838094393446	23522.827535241388	26890.855227143413	25795.851038847723	31220.559682694562	29670.629657546608	0.21945940513064427	0.20082371573071087	-107.96192772484937	-8164.5133453393355	-104.03925051138503	-7867.864014414139
33.040694519328454	15748.831459236477	15952.748722099304	21532.019104512237	21052.845420978214	24307.463223233746	23502.229632943225	26867.845375290402	25773.79786403206	31194.679135653063	29646.00604235854	0.21951390903177567	0.20087253493755583	-108.05552967541007	-8220.827422680333	-104.12602280766441	-7921.871104205027
33.239781324919136	15732.667328638569	15936.729387106085	21512.23381608911	21033.645474686153	24285.941975473997	23481.49136462516	26844.68400549611	25751.59968046326	31168.636548018214	29621.227976189806	0.21956941982288197	0.20092225542729794	-108.1386451492217	-8276.721128315665	-104.20261434998247	-7975.464189489372
33.44006772866406	15716.372125257585	15920.583161220498	21492.307803035666	21014.310370049938	24264.275452036432	23460.61381464174	26821.372506496005	25729.257826386896	31142.433762842556	29596.297203361417	0.21962595643930863	0.2009728941275341	-108.21138793184946	-8332.191277098842	-104.269134540722	-8028.640049098991
33.64156095874556	15699.945951781834	15904.310245972538	21472.2418459865	20994.84091168913	24242.464762110303	23439.598075713944	26797.912279241737	25706.773651889194	31116.072641446608	29571.21548543901	0.2196835381845735	0.20102446829419635	-108.27387154737517	-8387.23471694719	-104.32569252011308	-8081.395490994677
33.84426828689945	15683.388905246342	15887.910838880805	21452.036729187086	20975.237908515584	24220.51102306534	23418.445248852317	26774.304736865364	25684.148518864637	31089.555063455486	29545.984601264754	0.21974218473796236	0.20107699551830088	-108.32620925686206	-8441.848329656757	-104.3723971625368	-8133.727352828719
34.04819702867729	15666.701076763926	15871.385133213042	21431.693240342458	20955.502173602003	24198.415360361534	23397.156443278902	26750.551304641256	25661.38380098339	31062.8829268344	29520.606346990495	0.21980191616230413	0.20113049373284864	-108.36851405470225	-8496.029031543061	-104.40935707197787	-8185.632502436638
34.25335454371064	15649.882551251683	15854.733317741584	21411.21217046428	20935.634524047742	24176.17890745923	23375.732776347824	26726.653419949278	25638.480883658252	31036.058147927495	29495.08253611191	0.2198627529119165	0.2011849812198817	-108.40089866425842	-8549.773774033412	-104.4366805800164	-8237.107838530093
34.45974823597649	15632.933407150746	15837.955576493181	21390.59431371346	20915.635780841407	24153.802805725794	23354.175373463582	26702.612532235955	25615.441164010568	31009.082661496057	29469.414999503053	0.21992471584073922	0.20124047661769992	-108.42347553595755	-8603.079544467852	-104.4544757416661	-8288.150291229598
34.66738555406454	15615.853716140615	15821.0520884941	21369.84046724024	20895.506768721345	24131.288204341585	23332.485367998885	26678.430102976057	25592.266050836686	30981.958420759063	29443.60558545307	0.21998782621065055	0.20129699892824404	-108.43635684358014	-8655.943366739899	-104.46285033148888	-8338.756822598167
34.87627399144595	15598.643542847078	15804.023027509294	21348.951431020425	20875.248316032677	24108.636260203228	23310.663901210115	26654.10760563298	25568.95696457318	30954.687397434125	29417.656159703245	0.22005210569997768	0.20135456752464434	-108.43965448105155	-8708.362301991321	-104.46191184162308	-8388.924427354708
35.086421086743854	15581.302944544164	15786.868561776073	21327.928007688675	20854.861254581498	24085.848137825982	23288.71212215148	26629.646525619257	25545.515337261895	30927.271581780635	29391.568605485376	0.2201175764122011	0.20141320215894623	-108.43348005898588	-8760.333449303173	-104.45176747754886	-8438.650133395568
35.29783442400536	15563.831970849451	15769.588853732263	21306.771002367874	20834.34641948635	24062.925009243427	23266.63118758775	26605.048360256005	25521.942612514868	30899.71298264352	29365.34482356192	0.22018426088486226	0.2014729229700107	-108.41794490390748	-8811.853946574964	-104.43252415559255	-8487.931002456695
35.51052163297529	15546.230663412705	15752.184059738096	21285.481222494764	20813.704649026113	24039.868053905207	23244.42226190494	26580.31461873172	25498.24024547825	30872.01362749834	29338.98673226663	0.2202521820986795	0.20153375049159974	-108.39316005285946	-8862.920971049927	-104.4042884993396	-8536.764130682684
35.72449038937153	15528.499055598524	15734.654329792706	21264.05947764288	20792.936784485497	24016.67845857397	23222.08651702007	26555.446822061767	25474.409702796736	30844.17556249917	29312.496267547653	0.22032136348687542	0.20159570566064622	-108.35923625222495	-8913.53174021095	-104.3671668373645	-8585.146649326198
35.93974841516195	15510.637172161012	15716.999807243676	21242.50657934029	20772.043669996365	23993.3574172185	23199.62513228823	26530.446503045474	25450.452462576446	30816.200852525966	29285.875383010745	0.22039182894472148	0.2016588098257189	-108.31628395549342	-8963.683512555435	-104.32126520059683	-8633.075725402683
36.15630347884324	15492.645028912446	15699.22062849101	21220.823340884803	20751.02615237666	23969.90613090656	23177.039294408904	26505.315206224528	25426.37001434851	30788.091581235483	29259.12604996515	0.22046360283931	0.20172308475568335	-108.26441331944079	-9013.373588251881	-104.26668931839231	-8680.548562235199
36.374163395721176	15474.522632384127	15681.31692268437	21199.01057715448	20729.885080965603	23946.32580769458	23154.33019733018	26480.05448783981	25402.16385903183	30759.849851112685	29232.25025747058	0.2205367100195552	0.20178855264856527	-108.20373420351825	-9062.599310099147	-104.20354461729585	-8727.562400249764
36.59333602819267	15456.269979479946	15663.28881141351	21177.06910441432	20708.6213074553	23922.617662515553	23131.499042150943	26454.66591578797	25377.83550889533	30731.477783524166	29205.25001238553	0.22061117582642875	0.2018552361406253	-108.1343561660542	-9111.358064192347	-104.13193621762912	-8774.11451756768
36.813829286029524	15437.887057122689	15645.136408392376	21154.999740119096	20687.235685719344	23898.782917065226	23108.547037022003	26429.151069577976	25353.386487520394	30702.977518773856	29178.127339418	0.22068702610344254	0.20192315831564184	-108.05638846291549	-9159.647280798294	-104.05196893116226	-8820.202230698429
37.03565112666392	15419.373841892197	15626.85981913588	21132.80330271163	20665.72907163735	23874.822799685404	23085.475397044636	26403.511540286647	25328.818329762496	30674.351216159994	29150.884281177317	0.22076428720737853	0.2019923427144198	-107.9699400461759	-9207.464435269125	-103.96374725992791	-8865.822895344347
37.25880955547555	15400.730299655683	15608.459140629582	21110.48061141677	20644.10232291588	23850.7385452454	23062.285344167554	26377.748930513826	25304.1325817125	30645.601054034145	29123.522898227835	0.22084298601927682	0.2020628133445213	-107.87511956084927	-9254.807048761286	-103.86737539200112	-8910.973906930536
37.483312626080554	15381.956385190275	15589.934460992643	21088.03248603152	20622.356298906332	23826.53139502157	23038.978107082654	26351.86485433771	25279.330800658532	30616.729229863	29096.045269145492	0.22092314995568513	0.2021345946902285	-107.7720353443001	-9301.672689219937	-103.76295720098278	-8955.652701476589
37.70916844062219	15363.052041796449	15571.285859132226	21065.459746709625	20600.49186041764	23802.202596573643	23015.554921117444	26325.860937268597	25254.41455504599	30587.737960290913	29068.4534905746	0.22100480698018315	0.20220771172274637	-107.66079542412626	-9348.058972212486	-103.65059624388232	-8999.856756309047
37.93638515006311	15344.017200903878	15552.5134043914	21042.7632137428	20578.50986952648	23777.753403619907	22992.017028127077	26299.73881620367	25229.385424438966	30558.629481206357	29040.749677288495	0.22108798561518225	0.20228218991064945	-107.54150751668931	-9393.963561847806	-103.53039575824369	-9043.583590750583
38.164970954479706	15324.851781667512	15533.617156188298	21019.943707335933	20556.41118938242	23753.18507590872	22968.365676383208	26273.500139379863	25204.24499948013	30529.406047808883	29012.935962251035	0.2211727149540153	0.20235805523058006	-107.41427902666328	-9439.384171775542	-103.40245866175974	-9086.830766981468
38.39493410335793	15305.555690555313	15514.597163647619	20997.002047378268	20534.19668400941	23728.498879088504	22944.602120461466	26247.146566327283	25178.994881851006	30500.06993467964	28985.01449668084	0.22125902467331687	0.2024353341782062	-107.27921704394248	-9484.318565976806	-103.26688754909992	-9129.595890709199
38.626282895891045	15286.128820926722	15495.453465223929	20973.9390532096	20511.867218103194	23703.69608457512	22920.727621126884	26220.679767822257	25153.63668423203	30470.623435854315	28956.98745011808	0.22134694504570987	0.20251405377944223	-107.13642834476195	-9528.764559912495	-103.12378469174291	-9171.876612076536
38.859025681279114	15266.571052601053	15476.186088315999	20950.755543380503	20489.423656823717	23678.777969415867	22896.7434452166	26194.101425838926	25128.172030261787	30441.068864897377	28928.857010492713	0.22143650695280248	0.20259424160194967	-106.98601938987849	-9572.720021453686	-102.97325203643413	-9213.670626466163
39.09317085903034	15246.882251416979	15456.795048872846	20927.452335408438	20466.86686558376	23653.74581615202	22872.6508655211	26167.41323350185	25102.602554496596	30411.40855498066	28900.625384196028	0.22152774189850696	0.20267592576691135	-106.8280963228317	-9616.182871790603	-102.81539120294474	-9254.975675244816
39.328726879264174	15227.062268781501	15437.280350990797	20904.030245527723	20444.19770983285	23628.60091267807	22848.45116066303	26140.616895037256	25076.92990236984	30381.64485896344	28872.29479615459	0.2216206820226842	0.2027591349611006	-106.66276497110084	-9659.151086639613	-102.65030348369328	-9295.789546691813
39.56570224301631	15207.110941208724	15417.64198650112	20880.490088434042	20421.417054836264	23603.34455209796	22824.14561497358	26113.714125724044	25051.15573015075	30351.780149475526	28843.86748990639	0.22171536011513468	0.2028438984492452	-106.49013084510807	-9701.622697256505	-102.47808984311996	-9336.110076894052
39.80410550254544	15187.02808984827	15397.879934548268	20856.832677023474	20398.525765449307	23577.978032579045	22799.73551836666	26086.706651844575	25025.281704903085	30321.816819003514	28815.345727679913	0.22181180962993027	0.20293024608669816	-106.31029913718521	-9743.595791457221	-102.2988509161587	-9375.935150577687
40.04394526164196	15166.813520002846	15377.994161158682	20833.058822125633	20375.52470588693	23552.502657203015	22775.222166210915	26059.59621063511	24999.30950444397	30291.757279979905	28786.731790476304	0.22191006470011188	0.20301820833242348	-106.12337472194486	-9785.068514782935	-102.1126870076987	-9415.26270204503
40.28523017593832	15146.467020634742	15357.98461879929	20809.16933223078	20352.414739487893	23526.919733813753	22750.60685919902	26032.384550235736	24973.24081730203	30261.603964875394	28758.027978153947	0.222010160152753	0.2031078162623053	-105.92946215690608	-9826.03907168936	-101.91969809209695	-9454.09071610868
40.52796895322162	15125.988363860732	15337.851245926093	20785.165013210535	20329.19672847411	23501.230574862075	22725.89090321486	26005.073429639673	24947.077342675875	30231.359326293856	28729.236609516498	0.2221121315244052	0.2031991015827902	-105.72866568219615	-9866.505726682954	-101.71998381311278	-9492.417229080573
40.77217035374772	15105.377304435598	15317.593966521825	20761.046668032624	20305.871533704136	23475.43649724762	22701.075609197556	25977.66461864267	24920.820790391743	30201.02583707135	28700.36002240337	0.2222160150769366	0.20329209664487513	-105.5210892208197	-9906.466805505566	-101.51364348318748	-9530.240329715423
41.017843190557436	15084.633579223439	15297.212689623339	20736.81509646888	20282.440014421794	23449.538822157458	22676.162293003854	25950.1598977917	24894.47288086175	30170.60599037803	28671.400573784256	0.2223218478137716	0.20338683445844277	-105.3068363796774	-9945.92069641687	-101.30077608330612	-9567.558160209097
41.26499632979458	15063.756906656692	15276.7073088374	20712.471094796565	20258.903027998604	23423.53887490126	22651.152275266864	25922.561058333285	24868.03534504139	30140.10229982371	28642.360639856193	0.2224296674965466	0.20348334870696919	-105.08601045054093	-9984.865851479582	-101.08148026376875	-9604.368917301297
41.51363869102594	15042.746986182374	15256.077701845388	20688.015455492663	20235.261429670754	23397.437984743196	22626.046881252703	25894.86990216135	24841.509924387174	30109.517299566825	28613.24261614446	0.22253951266219527	0.20358167376259728	-104.85871441003837	-10023.300787775777	-100.85585434356472	-9640.670853252523
41.763779247563185	15021.603497695653	15235.32372989613	20663.44896692159	20211.51607226993	23371.237484730776	22600.847440714148	25867.088241765254	24814.89837081405	30078.853544427882	28584.048917606848	0.22265142264047325	0.2036818447016013	-104.62505092196807	-10061.224088847637	-100.62399631158769	-9676.46227700729
42.0154270267867	15000.326100959423	15214.445237286598	20638.772413014758	20187.667805947935	23344.938711519222	22575.555287741216	25839.21790017638	24788.202446652525	30048.11361000551	28554.78197874136	0.22276543757193662	0.20378389732024593	-104.38512233863003	-10098.634406082332	-100.38600382652658	-9711.741555253975
42.26859111047143	14978.914435010678	15193.442050830488	20613.986572943333	20163.71747789536	23318.543005193085	22550.171760609275	25811.260710915285	24761.423924606137	30017.300092797614	28525.44425369826	0.22288159842639005	0.20388786815105633	-104.13903070158995	-10135.530460042879	-100.14197421800054	-9746.507113597356
42.523280635114425	14957.368117552403	15172.313979313616	20589.09222078291	20139.665932053147	23292.05170908365	22524.698201623494	25783.21851793791	24734.56458770803	29986.415610326017	28496.038216395064	0.22299994702181367	0.20399379447950614	-103.88687774450955	-10171.9110420309	-99.89200448788324	-9780.757437789813
42.77950479226489	14935.686744331028	15151.06081293655	20564.09012517019	20115.514008817943	23265.46616958245	22499.135956960585	25755.093175581467	24707.62622927807	29955.46280126534	28466.56636063621	0.22312052604379173	0.2041017143611446	-103.62876489448536	-10207.775015519932	-99.63619131079759	-9814.491074871272
43.03727282885567	14913.869888498997	15129.682322743527	20538.981048951722	20091.262544740344	23238.78773595113	22473.4863765072	25726.88654851019	24680.61065287949	29924.444325576722	28437.031200236575	0.22324337906544992	0.2042116666391669	-103.3647932746826	-10243.121317735873	-99.37463103558548	-9847.706634438597
43.29659404753705	14891.917099961736	15108.17826003768	20513.765748823716	20066.912372216135	23212.017760126768	22447.750813695166	25698.600511660065	24653.5196722756	29893.362864645183	28407.435269149315	0.22336855056792065	0.20432369096244687	-103.09506370723102	-10277.948961294256	-99.10741968721413	-9880.402789974585
43.55747780701245	14869.827904708989	15086.548355781655	20488.44497496349	20042.464319169987	23185.157596523153	22421.930625332872	25670.236950183615	24626.355111386063	29862.221121422288	28377.78112159775	0.22349608596135595	0.2044378278040464	-102.81967671511666	-10312.257035751827	-98.83465296853683	-9912.578280159272
43.81993352237618	14847.601804129943	15064.792319983822	20463.01947065194	20017.91920873184	23158.20860182804	22396.027171433692	25641.797759394223	24599.11880424336	29831.021820573504	28348.07133221207	0.22362603160649855	0.20455411848021313	-102.53873252608173	-10346.044709398411	-98.55642626171175	-9944.23191019427
44.08397066545326	14825.238274311228	15042.9098410692	20437.48997188622	19993.277858905418	23131.172134795073	22370.041815040444	25613.28484470937	24571.812594948984	29799.767708629744	28318.308496170535	0.2237584348368347	0.20467260516988392	-102.25233107580425	-10379.311230982654	-98.27283463126514	-9975.362553299405
44.349598765141174	14802.736765318172	15020.900585234656	20411.85720698352	19968.54108222851	23104.049556032012	22343.975922046022	25584.700121594164	24544.438337629254	29768.461554144906	28288.49522934515	0.2238933439813418	0.2047933309347092	-101.9605720107138	-10412.055931449868	-97.9839728257648	-10005.969152078964
44.6168274077539	14780.096700458113	14998.764195788446	20386.121896174653	19943.709685425474	23076.842227783614	22317.830861010712	25556.045515504014	24516.997896391636	29737.106147858125	28258.63416845292	0.22403080838785544	0.2049163397396162	-101.66355469271366	-10444.278225895017	-97.68993528045394	-10036.050720024854
44.88566623736761	14757.317475525382	14976.50029247284	20360.28475118729	19918.784469050755	23049.55151370968	22291.60800297499	25527.322961826587	24489.493145280303	29705.704302861177	28228.727971211505	0.22417087844707026	0.20504167647392466	-101.36137820332806	-10475.977615477517	-97.39081612115842	-10065.606343170628
45.15612495616904	14734.398458027588	14954.108470769725	20334.34647481885	19893.766227123524	23022.178778657893	22265.308721268215	25498.53440582333	24461.92596823148	29674.258854771535	28198.779316499975	0.2243136056171976	0.2051693869730344	-101.05414134718012	-10507.153689323924	-97.08670916644041	-10094.635181570426
45.42821332480542	14711.338986392902	14931.588301189056	20308.307760498898	19868.655746753775	22994.725388431987	22238.934391313658	25469.681802570987	24434.298259029332	29642.772661911702	28168.79090452572	0.22445904244930165	0.20529951804070518	-100.74194265768892	-10537.806126668118	-96.77770793109812	-10123.136470973492
45.701941162736816	14688.138369156763	14908.939328538834	20282.169291839426	19843.453807758466	22967.1927095534	22212.48639042854	25440.7671169013	24406.611921260912	29611.24860549294	28138.765456995978	0.2246072426133348	0.2054321174719428	-100.4248804020026	-10567.93469896447	-96.46390563031309	-10151.109524569474
45.97731834859046	14664.795884128882	14886.161071176692	20255.931742174595	19818.16118226828	22939.582109018404	22185.966097619897	25411.792323341368	24378.86886827139	29579.689589806534	28108.705717295546	0.22475826092489332	0.20556723407651756	-100.10305258552398	-10597.5392719917	-96.1453951831063	-10178.553734689951
46.25435482051728	14641.310777538692	14863.25302024227	20229.595774087873	19792.778634324317	22911.894954048803	22159.37489337574	25382.75940605256	24351.071023118893	29548.098542420285	28078.614450670164	0.22491215337272052	0.20570491770312613	-99.77655695893918	-10626.619808262214	-95.82226921720576	-10205.468574712984
46.533060576550575	14617.682263159075	14840.21463886964	20203.16203892679	19767.306919464205	22884.13261183648	22132.714159451025	25353.670358768715	24323.22031852892	29516.478414381218	28048.49444441555	0.22506897714698185	0.20584521926422966	-99.44549102319434	-10655.176369244233	-95.49462007274269	-10231.853600839153
46.813445674966815	14593.909521408235	14817.045361379896	20176.631176305622	19741.746784298193	22856.296449282505	22105.985278649485	25324.527184734405	24295.318696849306	29484.832180425878	28018.34850807361	0.2252287906683317	0.20598819076157926	-99.10995203620405	-10683.2091178298	-95.16253980760666	-10257.708454106934
47.09552023464871	14569.991698427879	14793.744592451942	20150.00381359393	19716.098966073157	22828.387832728793	22079.189634599123	25295.331896641215	24267.368110003652	29453.16283919584	27988.179473633405	0.22539165361780344	0.20613388531245924	-98.7700370199309	-10710.718320863321	-94.8261202025169	-10283.032862398773
47.37929443545016	14545.927905138316	14770.311706272549	20123.280565392357	19690.364192226425	22800.408127684008	22052.328611523604	25266.086516564457	24239.370519445933	29421.473413461503	27957.990195740476	0.22555762696755244	0.2062823571766653	-98.4258427668392	-10737.704351686873	-94.4854527658681	-10307.826642457396
47.66477851856398	14521.717216268757	14746.746045663427	20096.462032993735	19664.543179926823	22772.358698542	22025.403594007148	25236.793075898106	24211.327896113675	29389.766950351994	27927.7835519114	0.22572677301247146	0.2064336617842489	-98.07746584823326	-10764.167692895979	-94.1406287405407	-10332.089702159166
47.951982786891236	14497.358669362577	14723.046921185562	20069.5488038299	19638.636635603958	22744.240908293243	21998.41596675412	25207.453615289283	24183.24222038127	29358.046521592853	27897.56244275595	0.22589915540271763	0.2065878557640472	-97.72500262183166	-10790.108939097263	-93.79173910915415	-10355.822042658925
48.24091760541319	14472.851263756682	14699.213610219871	20042.54145090328	19612.645254464907	22716.056118228935	21971.36711434271	25178.07018457159	24155.115482013	29326.31522375092	27867.329792206285	0.2260748391771758	0.206744996973029	-97.36854923987994	-10815.528799768537	-93.43887460072438	-10379.023760722019
48.53159340156531	14448.193959534285	14675.245356023326	20015.44053220321	19586.569719997737	22687.80568763752	21944.25842097237	25148.644842697715	24126.949680115475	29294.576178487383	27837.088547753385	0.22625389079789077	0.2069051445264811	-97.00820165813639	-10840.428102266975	-93.08212569749594	-10401.695051133633
48.82402066561362	14423.385676449989	14651.141366759917	19988.24659010571	19560.410703461614	22659.49097349306	21917.0912702049	25119.179657670655	24098.746823089838	29262.832532818236	27806.84168069104	0.22643637818550644	0.2070683588290681	-96.64405564529443	-10864.80779495649	-92.72158264241443	-10423.836209203117
49.11820995103327	14398.425292826672	14626.900814505447	19960.96015075688	19534.168863362796	22631.113330135453	21889.86704469883	25089.67670647396	24070.508928583207	29231.087459383205	27776.59218636738	0.226622370755738	0.2072347016067874	-96.27620679215761	-10888.668950356543	-92.3573354460168	-10445.447633286938
49.41417187488941	14373.311644423218	14602.52283422584	19933.58172343898	19507.84484491658	22602.674108942374	21862.587125937356	25060.13807500092	24042.238023440223	29199.344156723066	27746.34308444492	0.22681193945692038	0.2074042359398593	-95.90475052271358	-10912.012768588029	-91.98947389498062	-10466.529827505816
49.71191711822035	14348.043523271743	14578.006522727244	19906.11179991821	19481.43927949362	22574.174657991513	21835.25289394851	25030.565857981826	24013.936143653227	29167.605849564934	27716.097419167898	0.22700515680866773	0.20757702629657918	-95.52978210381843	-10934.840580715798	-91.61808756041864	-10487.083404523786
50.01145642642306	14322.619676484625	14553.350937578038	19878.550853774937	19454.952784051424	22545.616321715082	21807.865727018612	25000.96215891116	23985.605334312586	29135.875789117847	27685.858259638895	0.2272020969416795	0.2077531385681617	-95.15139665653987	-10957.153852352872	-91.24326580604247	-10507.109088349156
50.3128006096408	14297.038805028627	14528.55509600118	19850.899339713622	19428.38596054948	22517.000440543212	21780.42700139784	24971.329089971903	23957.247649556113	29104.1572533757	27655.62870010367	0.22740283563873986	0.2079326401046213	-94.76968916873011	-10978.954187498428	-90.8650977985235	-10526.607717453968
50.61596054315354	14271.29956246669	14503.617973735862	19823.15769285363	19401.7393953475	22488.32835053851	21752.938090997388	24941.668771959277	23928.86515251738	29072.453547430727	27625.41186024455	0.22760745037694532	0.2081155997517165	-94.38475450601982	-11000.243332238868	-90.48367251634772	-10545.580247768201
50.9209471677702	14245.400553665588	14478.538503868343	19795.32632799935	19375.013658587166	22459.60138302003	21725.400367079397	24911.9833342027	23900.459915274165	29040.768003796344	27595.210885483917	0.22781602037121007	0.208302087888996	-93.99668742556969	-11021.023178886622	-90.09907875968929	-10564.027755874675
51.22777149022361	14219.34033346839	14453.315575629878	19767.405638888653	19348.209303555406	22430.820864176345	21697.815197937485	24882.27491448566	23872.034018795344	29009.1039827394	27565.028947296218	0.22802862661909207	0.20849217646899104	-93.60558258910169	-11041.295770100318	-89.71140516226296	-10581.951442491263
51.53644458356769	14193.117405331113	14427.948033161274	19739.395997419775	19321.326866029267	22401.988114667955	21670.183948568458	24852.54565896432	23843.58955288702	28977.46487262332	27534.869243529825	0.2282453519469843	0.20868593905759145	-93.21153457671608	-11061.063303192146	-89.32074020149594	-10599.352635828778
51.84697758757708	14166.730219921868	14402.434674243128	19711.29775285487	19294.366863601976	22373.104449217888	21642.507980335362	24822.797722083767	23815.128616138038	28945.85409026105	27504.734998739237	0.2284662810577271	0.20888345087564156	-92.81463790195266	-11080.328134679236	-88.92717221024941	-10616.232795212884
52.15938170914916	14140.177173681783	14376.774248990187	19683.111231000064	19267.329794988756	22344.171176190397	21614.788650620274	24793.033266492417	23786.653315864125	28914.275081279062	27474.629464527017	0.22869150057968615	0.20908478884181358	-92.41498702693934	-11099.092784938402	-88.53078938964609	-10632.593514894135
52.47366822270851	14113.456607346267	14350.965458508885	19654.836733360815	19240.216139312164	22315.189597157238	21587.027312467464	24763.25446295418	23758.165768050974	28882.731320492283	27444.55591989643	0.22892109911735342	0.20929003161678933	-92.01267637850106	-11117.359943084419	-88.13167982136656	-10648.436527909245
52.789848470613855	14086.566804425362	14325.006953516957	19626.47453627157	19213.026355366062	22286.16100645089	21559.225314216055	24733.463490258113	23729.668097296173	28851.22631229005	27414.517671614816	0.22915516730352475	0.20949925964880833	-91.60780036423967	-11135.13247195445	-87.72993148108071	-10663.763710135128
53.107933863567155	14059.505989642428	14298.89733292376	19598.024889999597	19185.76088085752	22257.086690704902	21531.383999122037	24703.6625351264	23701.162436749903	28819.76359103471	27384.518054588258	0.22939379785311445	0.20971255522062593	-91.2004533905565	-11152.413413431495	-87.32563225259946	-10678.577084532008
53.42793588102576	14032.272327328747	14272.635142369927	19569.48801782036	19158.42013162547	22227.967928379265	21503.504704968767	24673.853792118527	23672.65092805398	28788.346721470658	27354.560432247315	0.22963708561866492	0.20993000249793778	-90.79072988105327	-11169.205993943848	-86.91886994249217	-10692.878825538326
53.74986607161648	14004.863919773876	14246.218872725178	19540.86411506519	19131.00450083563	22198.805989272078	21475.588763666045	24644.03946353362	23644.13572127953	28756.97929914684	27324.648196944643	0.22988512764761404	0.21015168757932	-90.37872429468553	-11185.513630045578	-86.50973229495867	-10706.671263588592
54.073736053552395	13977.278805529675	14219.646958543046	19512.153348139076	19103.51435815088	22169.60213401582	21447.63750083707	24614.221759309556	23615.61897486325	28725.6649508515	27294.784770365008	0.230138023241389	0.2103776985477431	-89.96453114626638	-11201.33993443381	-86.09830700828024	-10719.956889939494
54.399557515052166	13949.5149576666	14192.917776470465	19483.355853507674	19075.950048875355	22140.35761355761	21419.652235392317	24584.402896918735	23587.102855541267	28694.40733505967	27264.973603946866	0.23039587401639092	0.21060812552371894	-89.5482450266718	-11216.688722046092	-85.68468175151793	-10732.738361621741
54.727342214761876	13921.570281981132	14166.029643611564	19454.471736652733	19048.311893072347	22111.073668623652	21391.63427909065	24554.585101261033	23558.589538281725	28663.210142394502	27235.218179317475	0.2306587839669464	0.2108430607201419	-89.12996062463935	-11231.564016509801	-85.26894418117081	-10745.018506504595
55.057101982179326	13893.442615152213	14138.980815843674	19425.501070994018	19020.600184654373	22081.751529165864	21363.58493608677	24524.770604552607	23530.081206215207	28632.077096101602	27205.522008740896	0.23092685953029618	0.21108259849888514	-88.7097727491564	-11245.970056804828	-84.85118196005715	-10756.800328763667
55.38884871808102	13865.129722845792	14111.769486083758	19396.443896777288	18992.815190444115	22052.392413791527	21335.505502463813	24494.961646211574	23501.580050562483	28601.01195253815	27175.888635578987	0.23120020965370097	0.21132683542921907	-88.28777635287406	-11259.91130422894	-84.43148277618093	-10768.087014464661
55.722594394951685	13836.629297765097	14084.393782504243	19367.300219926132	18964.957149205886	22022.997529173586	21307.397265751653	24465.160472739088	23473.088270560587	28570.018501675706	27146.321634766904	0.2314789458637447	0.21157587034812672	-87.86406655652536	-11273.392449632287	-84.00993436200952	-10778.881937323138
56.058351057416104	13807.938957645772	14056.851766696054	19338.070010857282	18937.02627064576	21993.568069442572	21279.26150442944	24435.369337596978	23444.60807338597	28539.10056761875	27116.824613302473	0.231763182337921	0.21182980442257932	-87.43873867429284	-11286.418420958333	-83.5866245156285	-10789.188664863352
56.39613082267415	13779.056243193198	14029.141431777118	19308.753203256718	18909.02273437931	21964.105215557516	21251.09948741179	24405.590501080056	23416.14167407482	28508.26200913751	27087.401210750002	0.23205303597859153	0.2120887412138525	-87.01188824044948	-11298.994391116314	-83.16164112212573	-10799.010964713525
56.7359458809379	13749.978615961167	14001.2607004449	19279.349692816435	18880.946688866006	21934.610134656796	21222.91247351842	24375.826230184546	23387.691295440905	28477.506720217407	27058.055099759564	0.232348626489406	0.21235278674396535	-86.58361103684365	-11311.125786156394	-82.73507217572842	-10808.352811181452
57.07780849587155	13720.70345616916	13973.20742297064	19249.859335929	18852.79825030857	21905.08397938643	21194.701710926096	24346.078798470702	23359.25916798994	28446.838630623784	27028.789986601405	0.2326500764542812	0.21262204956431366	-86.15400312225393	-11322.81829388393	-82.30700580358462	-10817.218392180745
57.42173100503407	13691.22806045688	13944.97937513358	19220.28194833903	18824.577501515967	21875.52788720592	21166.46843660208	24316.350485920462	23330.847529830753	28416.261706483456	26999.609611716292	0.23295751141904597	0.2128966408265975	-85.72316086172214	-11334.077872671187	-81.8775302902286	-10825.61211641552
57.7677258203244	13661.549639574137	13916.574256093105	19190.61730375004	18796.284490728744	21845.942979670628	21138.213875718608	24286.643578789717	23302.45862658278	28385.779950883752	26970.517750282146	0.23327105997584677	0.21317667435611773	-85.29118095821104	-11344.910760788713	-81.44673410254472	-10833.538620804902
58.115805428429454	13631.665316003418	13887.989686196846	19160.86513238392	18767.919230405198	21816.33036168888	21109.939241047585	24256.960369453933	23274.09471128009	28355.397404488147	26941.518212797753	0.2335908538504322	0.21346226672755086	-84.85816048545166	-11355.3234861237	-81.0147059167939	-10841.00277835736
58.465982391274686	13601.572121513784	13859.223204722188	19131.025119492126	18739.48169596637	21786.69112075364	21081.64573233398	24227.30315624788	23245.758044270737	28325.11814617038	26912.614845683092	0.23391702799242992	0.21375353734328553	-84.42419692178373	-11365.322876258753	-80.58153464646239	-10848.00970634073
58.818269346477535	13571.266994643463	13830.272267549473	19101.096903816167	18710.97182449888	21757.026326147046	21053.334535647893	24197.674243298392	23217.45089311224	28294.94629366683	26883.81153189803	0.2342497206687334	0.21405060851443306	-83.9893881852986	-11374.916068970226	-80.14730947057251	-10854.564774716739
59.172679007803275	13540.746778109326	13801.134244764266	19071.080075995593	18682.389513413407	21727.337028117276	21025.006822713938	24168.075940350314	23189.175532462268	28264.88600424811	26855.112191578894	0.23458907356012915	0.2143536055446149	-83.55383267158686	-11384.110523352865	-79.71211986423077	-10860.673615088686
59.52922416562417	13510.008216140182	13771.806418186263	19040.974176920594	18653.734619057042	21697.624257025072	20996.66375021663	24138.51056258398	23160.934243964217	28234.941475409203	26826.52078269378	0.23493523186129228	0.21466265681664173	-83.1176292916316	-11392.914031203836	-79.27605562988174	-10866.34212994622
59.887917687380885	13479.047951732919	13742.285978822678	19010.77869602858	18625.006955277942	21667.889022461146	20968.30645908149	24108.980430426014	23132.72931612773	28205.116945581045	26798.041301717385	0.23528834438429083	0.21497789388219612	-82.68087751204439	-11401.334729029797	-78.83920693018445	-10871.576502365991
60.24877251804685	13447.862523827416	13712.570024243087	18980.493069540305	18596.206291939787	21638.132312330115	20939.936073729863	24079.487869350192	23104.563044203245	28175.416694861065	26769.677784325162	0.23564856366574266	0.2152994515546494	-82.24367739751324	-11409.381110648625	-78.40166432227488	-10876.38320615422
60.6118016805955	13416.44836439914	13682.655555873562	18950.116678634877	18567.332353384514	21608.35509190211	20911.55370130707	24050.03520967019	23076.437730050722	28145.845045765873	26741.434306108276	0.23601604607777596	0.21562746800513286	-81.80612965373439	-11417.06204016367	-77.96351879317444	-10880.769016371574
60.97701827647021	13384.801795466174	13652.53947620707	18919.648847560216	18538.38481684081	21578.558302829028	20883.16043088233	24020.624786322434	23048.355682001864	28116.406364005194	26713.314983309177	0.23639095194295076	0.21596208486200394	-81.36833567359645	-11424.386765721254	-77.52486179701373	-10884.74102039868
61.34443548605718	13352.9190260081	13622.21858592743	18889.08884167629	18509.36331077628	21548.74286212435	20854.75733261914	23991.258938638646	23020.31921471547	28087.10505927791	26685.323973578907	0.23677344565331024	0.21630344731384415	-80.93039758413943	-11431.364933709614	-77.08578529409351	-10888.3066295092
61.71406656916102	13320.79614879446	13591.689580943768	18858.435865428903	18480.2674131907	21518.909661105306	20826.345456914838	23961.940010108097	22992.330649025353	28057.945586091475	26657.465476756177	0.2371636957937327	0.21665170421613938	-80.49241829633684	-11438.006603708956	-76.64638179116082	-10891.473590918351
62.085924865483435	13288.429137119474	13560.949049332774	18827.68906025026	18451.09664984825	21489.05956429468	20797.9258335081	23932.670348127824	22964.39231178067	28028.93244460406	26629.74373566951	0.23756187526976685	0.21700700820179525	-80.05450155678409	-11444.322264094837	-76.20674438341302	-10894.250000370666
62.46002379510434	13255.813841440777	13529.993468185367	18796.84750238416	18421.850492445836	21459.193408281564	20769.499470552826	23903.45230374141	22936.506535677836	28000.070181491523	26602.163036962647	0.23796816144014538	0.2173695157956463	-79.61675200159152	-11450.322848335374	-75.76696679894303	-10896.644315388054
62.83637685896657	13222.945985918685	13498.819200354566	18765.9102006317	18392.528356714764	21429.31200053812	20741.067353656515	23874.288231364273	22908.67565908347	27971.3633908384	26574.72771194368	0.23838273625416875	0.21773938753313674	-79.17927521244928	-11456.019752020482	-75.32714344455235	-10898.665369057097
63.21499763936286	13189.821164853753	13467.422491101468	18734.876094015133	18363.129600453158	21399.416118191464	20712.630444882183	23845.18048849612	22880.90202584813	27942.816715055116	26547.442137459275	0.23880578639417924	0.21811678808334325	-78.74217777511149	-11461.424850655254	-74.88736945355049	-10900.322384435218
63.59589980042612	13156.434839018966	13435.799464635787	18703.744049355464	18333.653521485998	21369.506506747606	20684.189681711592	23816.131435418516	22853.187985109886	27914.43484582071	26520.310736793974	0.23923750342333697	0.21850188637652745	-78.30556734088896	-11466.550518350676	-74.44774073598455	-10901.624989686068
63.979097088622495	13122.782331883853	13403.946120547389	18672.5128587607	18304.09935554965	21339.58387876578	20655.745975968188	23787.143434877467	22825.53589108732	27886.22252505269	26493.33798059576	0.23967808393893494	0.21889485573641876	-77.86955269046302	-11471.40964732552	-74.00835403102246	-10902.583233906422
64.36460333324754	13088.858825727153	13371.858330125227	18641.181237020523	18274.466274097576	21309.64891248066	20627.300212697737	23758.218851749672	22797.948102860966	27858.184545904147	26466.528387828148	0.24012772973149252	0.21929587401742612	-77.43424380030774	-11476.01566827856	-73.56930696121344	-10903.20760363061
64.75243244692527	13054.659357635153	13339.531832560124	18609.747818903837	18244.753382024082	21279.702250370352	20598.853249005155	23729.360052692035	22770.426984143076	27830.3257537896	26439.886526750295	0.24058664794988358	0.21970512374700113	-76.99975191218618	-11480.382571740542	-73.13069808955333	-10903.509040175471
65.14259842611021	13020.178815382103	13306.962231027146	18578.211156354486	18214.959715302008	21249.744497667198	20570.405912844628	23700.569405772858	22742.974903034024	27802.65104743959	26413.417015924835	0.24105505127276733	0.2201227922733708	-76.56618960608466	-11484.52493047947	-72.69262697917657	-10903.498957807664
65.53511535159264	12985.411933189478	13274.144988644064	18546.569715580907	18185.084238531188	21219.77622080889	20541.959001761647	23671.849280083807	22715.594231765477	27775.165379985072	26387.124525255393	0.2415331580865996	0.22054907191888368	-76.13367087572624	-11488.457922866568	-72.25519425493621	-10903.18926266767
65.92999738900669	12950.353287360891	13241.075424301593	18514.821874035282	18155.125842393354	21189.797945827322	20513.513281584383	23643.20204533189	22688.287346429024	27747.873760072725	26361.01377705383	0.24202119267052688	0.2209841601392205	-75.70231120787139	-11492.197357401252	-71.81850166896402	-10902.592372771353
66.32725878934137	12914.997291788968	13207.748708360983	18482.965917276935	18125.08334100918	21159.810156671738	20485.069485061365	23614.63007140951	22661.056626688864	27720.78125301134	26335.089547137857	0.24251938538846238	0.22142825968872204	-75.27222766489649	-11495.759698384441	-71.38265216818763	-10901.721238832455
66.72691388945532	12879.338193331003	13174.159858215184	18451.0000357154	18094.955469193723	21129.81329346364	20456.628310444197	23586.135727942266	22633.904455478685	27693.89298195101	26309.35666596082	0.24302797288868547	0.22188157879212125	-74.84353897131223	-11499.162092817016	-70.94774996492197	-10900.589366069995
67.12897711259382	12843.370067049593	13140.303733708797	18418.922321227215	18064.740879605204	21099.807750679538	20428.190420011422	23557.721383812077	22606.83321868077	27667.214129094875	26283.820019773684	0.24354719831129087	0.22234433132296147	-74.41636560376355	-11502.422398560215	-70.51390061098573	-10899.210837139282
67.53346296890952	12807.08681131516	13106.175032412444	18386.730763641666	18034.438139782735	21069.79387525896	20399.756438531622	23529.389406655428	22579.845304786864	27640.749936945682	26258.484551820733	0.24407731150386275	0.22281673698900833	-73.99082988550072	-11505.559213893488	-70.08121107525585	-10897.60033617448
67.94038605598601	12770.482142766203	13071.76828474655	18354.423247088565	18004.045729067282	21039.771964632953	20371.326951661817	23501.14216233381	22552.943104538754	27614.505709586447	26233.355263568912	0.24461856924574474	0.22329902152497677	-73.56705608496486	-11508.591908482835	-69.64978982453977	-10895.773173972499
68.3497610593647	12733.549591124398	13037.07784895039	18321.997546203045	17973.562035401646	21009.74226467051	20342.902504279144	23472.98201437618	22526.12901054856	27588.48681399779	26208.437215973205	0.24517123548130854	0.2237914168929079	-73.14517051879739	-11511.540655833203	-69.21974690791467	-10893.74531436665
68.7616027530747	12696.282493860315	13002.097905890916	18289.451322179873	17942.98535200298	20979.704967537706	20314.483598741645	23444.911323390425	22499.40541689633	27562.698681411333	26183.73553077774	0.24573558156264314	0.22429416149055312	-72.72530165938588	-11514.426467312034	-68.79119404531957	-10891.53340196982
69.17592600016614	12658.673990707017	12966.822453706822	18256.782118671672	17912.31387390263	20949.66020946663	20286.07069307519	23416.93244644345	22472.774718704168	27537.146808701815	26159.255391854338	0.2463118865021035	0.22480750036813624	-72.30758024751049	-11517.271227852907	-68.36424471983992	-10889.154791200534
69.59274575324658	12620.717018017014	12931.24530228259	18223.98735752262	17881.545694347173	20919.608068428195	20257.664199082803	23389.047736406414	22446.239311685396	27511.836759817135	26135.00204657959	0.2469004372351931	0.2253316854538885	-71.89213941044	-11520.097733455244	-67.93901427482706	-10886.627576858271
70.01207705502031	12582.40430296002	12895.360067547099	18191.064334331415	17850.678801053622	20889.548561705404	20229.264480372036	23361.259541264342	22419.801591666554	27486.77416724874	26110.98080725053	0.2475015288942576	0.22586697578877574	-71.47911478491369	-11522.92973045865	-67.51562001501225	-10883.97062612651
70.43393503883172	12543.728357557387	12859.16016559207	18158.010213834794	17819.711072313145	20859.481643361236	20200.871850297324	23333.570203387313	22393.46395408157	27461.964733542565	26087.197052541535	0.24811546509352975	0.2264136377708424	-71.0686446462787	-11525.791956818197	-67.09418131230632	-10881.20361216506
70.85833492921113	12504.681472550303	12822.638806604398	18124.82202510394	17788.640272935223	20829.40720159651	20172.486569812034	23305.982058761143	22367.228793435428	27437.414232852065	26063.65622900217	0.24874255822604902	0.22697194540964655	-70.66087004326982	-11528.710185389034	-66.6748197168854	-10878.34704945609
71.2852920424243	12465.255711098285	12785.788988607446	18091.49665654501	17757.46405002565	20799.32505599195	20144.108845226438	23278.49743617523	22341.09850273618	27413.128512534164	26040.363852598068	0.24938312977304658	0.22754218059126083	-70.25593493951237	-11531.711269435938	-66.25765907344248	-10875.422330901958
71.71482178702524	12425.44290230476	12748.603491005199	18058.03085069452	17726.179928589725	20769.234954628555	20115.73882586615	23251.118656364662	22315.075472892444	27389.11349478914	26017.325510295097	0.2500375106264004	0.228124633354357	-69.85398636096579	-11534.823190320749	-65.84282564262685	-10872.451766769867
72.14693966441222	12385.234634567132	12711.074867924439	18024.42119880075	17694.78530695345	20739.136571080846	20087.376601626893	23223.848031104706	22289.162092075447	27365.37517834636	25994.546861689192	0.25070604142479896	0.2287196021779118	-69.45517455138906	-11538.075107757468	-65.4304482285188	-10869.458625643514
72.58166126938723	12344.622248747623	12673.195441348582	17990.664135179915	17663.277451993094	20709.029501274992	20059.022200419266	23196.68786225307	22263.360745042035	27341.91964019511	25972.033640681733	0.25138907290429213	0.22932739428110271	-69.05965313462002	-11541.49741253443	-65.02065831237269	-10866.467177511659
73.01900229071879	12303.596831163406	12634.957294038055	17956.75593133826	17631.65349416476	20678.91326020697	20030.675585498662	23169.6404407391	22237.673812417306	27318.75303736419	25949.791657202717	0.252086966263945	0.22994832593600117	-68.66757928369407	-11545.121781778056	-64.61359019209704	-10863.502738949377
73.45897851170821	12262.149206392905	12596.352262231436	17922.692689847947	17599.91042232423	20648.78727851231	20002.33665267427	23142.708045495147	22212.103669933873	27295.881608749856	25927.82679898262	0.2528000935473479	0.23058272279368944	-68.2791138998291	-11548.981237317901	-64.20938112921067	-10860.591720747296
73.90160581075892	12220.269929896145	12557.371928121484	17888.470337965224	17568.04507832684	20618.65089887972	19974.005227390488	23115.892942326722	22186.652687624875	27273.3116769931	25906.145033374072	0.25352883804078186	0.231230920224478	-67.89442179896287	-11553.110206892714	-63.80817150243456	-10857.761677948292
74.34690016194996	12177.949280447789	12518.007612100846	17854.084620979327	17536.054151397217	20588.50337230147	19945.681061674837	23089.197382718554	22161.32322896845	27251.049650408815	25884.75240922516	0.25427359468888017	0.23189326367293517	-67.51367190707242	-11557.544588475022	-63.41010496887611	-10855.041362485848
74.79487763561212	12135.177252381245	12478.250364771431	17819.531095278835	17503.934172257286	20558.34385415132	19917.36383094467	23062.62360257198	22136.11764997974	27229.10202496698	25863.655058805012	0.2550347705286783	0.23257010902846736	-67.1370374656326	-11562.32181802718	-63.01532863329339	-10852.460778612643
75.24555439890803	12091.943547642866	12438.090958712462	17784.8051211223	17471.68150700141	20528.171400081417	19889.05313066589	23036.17382086987	22111.038298248197	27207.475386327642	25842.859199783845	0.25581278514299344	0.23326182301225828	-66.76469624686797	-11567.480940770824	-62.62399322532656	-10850.051241201814
75.6989467164156	12048.237567655711	12397.5198800014	17749.901855098695	17439.292350705782	20497.984961728303	19860.748472855452	23009.8502382643	22086.087511915666	27186.176411930614	25822.371137268095	0.25660807113413486	0.23396878358138723	-66.39683077958398	-11573.062686173711	-62.236253285787825	-10847.845437140204
76.15507095071504	12004.048404993227	12356.527319482951	17714.81624226344	17406.762720759623	20467.783382218557	19832.44928241972	22983.65503558283	22061.267618592516	27165.211873141565	25802.197265892748	0.2574210746189891	0.2346913803510307	-66.0336285858757	-11579.10954684252	-61.85226736207187	-10845.877489990089
76.61394356297929	11959.364834863292	12315.103163780808	17679.54300793384	17374.08844990401	20437.56539146311	19804.15489331955	22957.590372248018	22036.580934207035	27144.588637455705	25782.34407197163	0.25825225574660904	0.23543001503567323	-65.6752824299947	-11585.665861659683	-61.472198213105	-10844.1830280344
77.07558111356816	11914.175306404146	12273.236986047918	17644.076649127805	17341.265178964728	20407.32960122911	19775.86454455362	22931.658384604958	22012.029761784914	27124.313670760046	25762.8181357082	0.2591020892394803	0.2361851019103253	-65.32199057915568	-11592.777903261594	-61.09621302503001	-10842.799256060738
77.54000026262605	11868.467933794633	12230.91803645004	17608.41142562873	17308.28834926282	20377.07449997777	19747.577375948917	22905.861184151472	21987.616390152984	27104.394039656287	25743.62613346669	0.25997106495971845	0.23695706829280422	-64.97395707808755	-11600.493970284704	-60.72448363776857	-10841.765030989889
78.00721777068286	11822.230487181367	12188.135232379405	17572.54135065774	17275.15319468817	20346.798447454876	19719.29242374945	22880.20085566414	21963.34309256387	27084.836913844378	25724.77484010683	0.2608596885015255	0.23774635504818398	-64.63139203641549	-11608.86448441213	-60.357186782184726	-10841.120941458736
78.47725049925933	11775.450383427926	12144.877148394307	17536.46018113565	17241.854733418462	20316.499669022283	19691.008615991504	22854.67945521559	21939.212125235805	27065.64956857031	25706.27113138281	0.26176848181130974	0.23855341711660796	-64.2945119310898	-11617.942092713434	-59.99450433039601	-10840.909391884692
78.95011541147531	11728.114676690202	12101.132005881625	17500.161407512715	17208.38775926605	20286.17624971437	19662.724767653635	22829.299008073896	21915.225725802164	27046.839387136733	25688.12198640803	0.2626979838369597	0.23937872406570757	-63.9635399248109	-11627.781775649637	-59.63662355870838	-10841.174691116437
79.42582957266194	11680.210048825296	12056.887662439722	17463.6382431465	17174.746832633933	20255.826128006018	19634.439575569413	22804.061506478683	21891.386111665033	27028.413863479764	25670.334490187222	0.26364875120785286	0.24022276066895656	-63.63870619927184	-11638.440960678272	-59.28373742322583	-10841.963145762216
79.90441015097758	11631.72279964176	12012.131600980292	17426.88361320544	17140.92627106185	20225.44708927623	19606.151613090413	22778.96890728594	21867.69547824759	27010.380604813043	25652.91583621857	0.2646213589472759	0.2410860275113769	-63.320248306699796	-11649.979642300867	-58.93604485087053	-10843.323158883955
80.38587441802741	11582.638837000239	11966.8509185471	17389.890143073957	17106.920139340193	20195.03675894974	19577.859324483954	22754.023129472345	21844.155997136742	26992.7473343391	25635.87332916509	0.2656164012190367	0.24196904162408558	-63.00841153911824	-11662.46050859429	-58.59375104519131	-10845.305334085133
80.87023974948666	11532.943666776468	11921.032314852748	17352.650146235846	17072.722239171784	20164.59259530038	19549.561019052988	22729.22605149198	21820.7698141115	26975.521894031273	25619.21438759969	0.2666344921101562	0.24287233714927264	-62.70344931640648	-11675.949074681848	-58.25706780735345	-10847.962585251313
81.35752362572781	11482.622382699186	11874.662080533488	17315.155611609047	17038.3260983571	20134.111881896224	19521.2548649612	22704.579508474802	21797.539047048103	26958.71224748579	25602.94654682365	0.2676762664516485	0.24379646603730057	-62.40562359525211	-11690.513823711779	-57.926213875169196	-10851.350252625998
81.8477436324513	11431.659656078657	11827.726085124401	17277.398190305288	17003.72495947906	20103.591719667365	19492.938882747218	22680.08528925778	21774.46578369437	26942.32648284634	25587.07746176059	0.2687423806795199	0.24474199877771077	-62.11520529884365	-11706.226355559193	-57.60141527947417	-10855.52622531727
82.34091746132043	11380.039725443296	11780.209764758476	17239.369181785925	16968.911768061756	20073.029018575107	19464.610938510476	22655.7451332379	21751.552079305056	26926.37281580203	25571.614909927895	0.2698335137382498	0.24570952516604938	-61.8324747696206	-11723.161543933209	-57.28290571958132	-10860.55107073579
82.83706291059936	11327.746386104727	11732.098109594364	17201.059519383776	16933.879160176002	20042.420488859974	19436.26873675002	22631.560727035685	21728.799954128954	26910.859592659737	25556.566794486687	0.27095036802916606	0.24669965510853092	-61.55772224565226	-11741.397702246904	-56.970926958540076	-10866.488171351608
83.33619788579601	11274.762979674513	11683.375650979679	17162.459755159853	16898.619449463346	20011.762631845402	19407.90981283679	22607.533700957723	21706.211390738492	26895.79529349271	25541.941147372585	0.27209367040627086	0.24771301946669733	-61.29124836223491	-11761.016758839134	-56.665729239870416	-10873.403869266156
83.83834040030794	11221.072383558794	11634.026448358198	17123.56004406141	16863.124613548214	19981.051730271403	19379.531525098013	22583.665625244947	21683.788331191237	26881.188535365847	25527.74613250823	0.27326417322224567	0.24875027094436652	-61.03336468082853	-11782.104442238808	-56.367571726779715	-10881.367619096767
84.34350857607244	11166.657000460664	11584.034075931933	17084.35012734653	16827.386279806677	19950.283838131614	19351.131046491784	22559.95800609304	21661.532674012527	26867.048075638882	25513.990049099506	0.2744626554275285	0.24981208501930152	-60.784394245278236	-11804.750476781279	-56.07672296499368	-10890.452149607707
84.85172064422062	11111.498747924437	11533.381609091168	17044.819315239296	16791.3957104583	19919.454769986194	19322.705355848033	22536.412281431476	21639.446270987606	26853.382815349472	25500.681335016972	0.2756899237255572	0.25089916092220704	-60.54467216927878	-11829.048789648805	-55.79346137122775	-10900.733634770848
85.36299494573534	11055.579047958721	11482.051610628241	17004.956468775483	16755.14378694561	19888.56008971855	19294.25122865054	22513.029816443377	21617.53092375046	26840.201802674706	25487.828570263606	0.27694681378745506	0.25201222266581474	-60.31454625476181	-11855.097729684785	-55.51807574817576	-10912.291874743998
85.87734993211305	10998.878816782351	11430.026116754365	16964.749980800523	16718.620993564266	19857.595098706483	19265.76522733356	22489.811898812644	21595.78838015634	26827.51423647518	25475.44048053081	0.2782341915296693	0.2531520201270038	-60.0943776437598	-11883.000298761297	-55.25086582749282	-10925.210487319622
86.39480416602983	10941.378454739723	11377.286622941789	16924.187756075473	16681.8174003048	19826.554823371614	19237.243691064836	22466.75973367819	21574.22033042406	26815.329469919583	25463.525940844367	0.27955295445828615	0.2543193301851058	-59.88454150668986	-11912.864396777004	-54.99214284360278	-10939.577110789716
86.91537632201124	10883.057836439533	11323.814069617065	16883.2571904474	16644.722644863752	19795.434002072147	19208.6827249837	22443.874438277588	21552.82840303151	26803.657014191853	25452.093979300236	0.2809040330839988	0.25551495791973544	-59.685427767573856	-11944.803080749698	-54.74223013905794	-10955.483618695289
87.43908518710603	10823.896301176364	11269.588827736536	16841.945149037307	16607.3259137817	19764.227071300375	19180.078188863543	22421.1570362599	21531.61416034977	26792.50654228126	25441.153780893357	0.28228839241197373	0.2567397378717278	-59.49744186976386	-11978.93483918067	-54.50146380372098	-10973.026347306557
87.9659496615646	10763.872643701152	11214.590684278295	16800.23794339624	16569.61592266104	19732.92815114379	19151.425685162907	22398.608451645563	21510.579093996865	26781.88789285519	25430.71469143888	0.2837070335111325	0.25799453537099926	-59.32100558398815	-12015.383882538881	-54.27019335010482	-10992.306336693
88.4959887595208	10702.965105414522	11158.79882769176	16758.12130757854	16531.580895416035	19701.53102996684	19122.720546430024	22376.229502410803	21489.724619893605	26771.81107421547	25420.78622158826	0.2851609951676794	0.25928024793539084	-59.15655786074785	-12054.28045080183	-54.0487824263073	-11013.429586131591
89.0292216096782	10641.151366064769	11102.191833350502	16715.58037307855	16493.20854250354	19670.029148267342	19093.957822021264	22354.020893672136	21469.052073001207	26762.28626833836	25411.378050940566	0.28665135562802435	0.2605978067448632	-59.004555731091386	-12095.761139364913	-53.83760957032064	-11036.507325036917
89.56566745600044	10578.408536040615	11044.747649060673	16672.599642573598	16454.48603808029	19638.415581657595	19065.13226409192	22331.983210443686	21448.562701718543	26753.32383499698	25402.500032249216	0.28817923443661053	0.261948178195664	-58.865475257589424	-12139.969244334847	-53.63706900665056	-11061.656300149392
90.1053456584057	10514.713149359535	10986.443580685258	16629.16296241526	16415.399996030872	19606.683022919093	19036.238312816124	22310.116909939956	21428.25766191764	26744.934315967188	25394.162195726272	0.28974579437449904	0.26333236553945993	-58.73981253864622	-12187.055128425825	-53.44757148894132	-11088.999080214184
90.6482756934654	10450.041157461861	10927.256277950848	16585.25349380634	16375.936444805673	19574.823763074404	19007.27008078782	22288.42231339369	21408.138010591185	26737.1284393151	25386.374753443033	0.29135224350503247	0.26475141061271934	-58.62808476983628	-12237.176608884707	-53.2695451911859	-11118.664379273076
91.19447715510712	10384.36792393326	10867.161720513719	16540.853682599765	16336.08080100687	19542.829671417665	18978.22133655375	22266.89959735639	21388.20469908718	26729.917123766136	25379.148103828633	0.2929998373332417	0.2662063956620353	-58.53083136546047	-12290.499368832912	-53.10343665002074	-11150.787399674766
91.74396975532183	10317.668220289697	10806.135204370574	16495.945227651457	16295.817841655862	19510.692174440108	18949.08548722461	22245.54878444688	21368.458565901907	26723.311483153575	25372.492836266156	0.2946898810862111	0.26769844527146164	-58.448615144065116	-12347.197393515613	-52.949711762699735	-11185.510196395684
92.29677332487483	10249.916222973545	10744.151328710008	16450.509047657622	16255.131675072293	19478.402233584224	18919.85556010702	22224.369733511136	21348.900329000582	26717.322830945825	25366.41973578534	0.29642373212205014	0.26922872839836187	-58.38202358155104	-12407.453433073591	-52.808856842588284	-11222.982063751202
92.85290781402206	10181.08551172314	10681.183983313016	16404.525246402853	16214.005710292548	19445.950321754543	18890.524183296817	22203.362129153473	21329.530577634614	26711.96268484978	25360.939787853207	0.298202802475709	0.2707984605247356	-58.33167013639104	-12471.459493574686	-52.68137973674311	-11263.359946174547
93.41239329322968	10111.14906949512	10617.206336622654	16357.973076343531	16172.422624949833	19413.32639850958	18861.083565167595	22182.525470596935	21310.34976361931	26707.24277148852	25356.06418325987	0.3000285615504086	0.27240890593147754	-58.29819565107755	-12539.417358155362	-52.56781100990338	-11306.808874763083
93.97524995389855	10040.079284135165	10552.190824617657	16310.830900447138	16130.364331535864	19380.51988385336	18831.52547268611	22161.859059826846	21291.358192035586	26703.17503114994	25351.804323099514	0.30190253896410796	0.2740613801035612	-58.28226983508284	-12611.539140314795	-52.468705197905365	-11353.50243107928
94.54149810909283	9967.847952011954	10486.109140640083	16263.076152205638	16087.81194195949	19347.519630540253	18801.841208480702	22141.361988968983	21272.556011315566	26699.77162260284	25348.17182384497	0.3038263275611005	0.2757572522747113	-58.28459283295524	-12688.047871206421	-52.38464213583575	-11403.623240203597
95.11115819427312	9894.426283849882	10418.932226343855	16214.685293739061	16044.745730313643	19314.313894802024	18772.02158658399	22121.03312685032	21253.943202669147	26697.044927978015	25345.178522513746	0.3058015865995017	0.27749794812075107	-58.30589688404871	-12769.178123422433	-52.31622836547649	-11457.36349501228
95.68425076803395	9819.784913016489	10350.63026394941	16165.63377190064	16001.14509375771	19280.890305397777	18742.056906765592	22100.871104685615	21235.51956880527	26695.00755770778	25342.836481923146	0.3078300451262552	0.27928495261147307	-58.34694807943379	-12855.17667364562	-52.264098627312706	-11514.925513798837
96.26079651284576	9743.893906545618	10281.172670010137	16115.895972294386	15956.988511418256	19247.235830883317	18711.93692736517	22080.874300829848	21217.284721898443	26693.67235552029	25341.157996031394	0.3099135055520183	0.2811198130316106	-58.40854822109759	-12946.303206542041	-52.22891744192202	-11576.5223334115
96.84081623580131	9666.722779201496	10210.528090918442	16065.445171112064	15912.253501207066	19213.33674498816	18681.650836530174	22061.040824531825	21199.238070747626	26693.05240348201	25340.155595361884	0.3120538474392651	0.28300414218225134	-58.491536790319515	-13042.831062751357	-52.211380787031885	-11642.378340419848
97.42433086936633	9588.240510916934	10138.664400402911	16014.25348469543	15866.916574450352	19179.17858998193	18651.187221755477	22041.36849861972	21181.37880706995	26693.16102708209	25339.84205250566	0.31425303151786166	0.28493962177488624	-58.59679303176745	-13145.04803385213	-52.21221787629656	-11712.729942913167
98.01136147213543	9508.41556796712	10065.548699294832	15962.291816726536	15820.953188219268	19144.746137903243	18620.534037615696	22021.854841043514	21163.70589086805	26694.011800350585	25340.23038769796	0.31651310394344195	0.28692800603117957	-58.72523816017019	-13253.257207322866	-52.23219304619488	-11787.826285652816
98.60192922959182	9427.215928272757	9991.14731787053	15909.529802948871	15774.337695247099	19110.023349517098	18589.678571573124	22002.49704519497	21146.21803480471	26695.618551002714	25341.333874462664	0.31883620081500663	0.28897112550252263	-58.87783769724774	-13367.777864881326	-52.272107757751655	-11867.930011529941
99.1960554548718	9344.60911125841	9915.425821107518	15855.935753319553	15727.043291314838	19074.99333085627	18558.607407736843	21983.291958918504	21128.913687514643	26697.995365598643	25343.166045319227	0.3212245529694189	0.2910708911245051	-59.05560394711938	-13488.946437736508	-52.33280272136835	-11953.318072678056
99.79376158953411	9260.562212728211	9838.349017225042	15801.476591493454	15679.041959981181	19039.638287194193	18527.306388438254	21964.236062120337	21111.791015775158	26701.156594708533	25345.740697542937	0.3236804910717171	0.29322929852254287	-59.2595986172164	-13617.11752224341	-52.41516015167326	-12044.282594453543
100.39506920433367	9175.04194525884	9759.88096991782	15746.117791540708	15630.30441453153	19003.939474286708	18495.76057348197	21945.32544287805	21094.847885455667	26705.116858071506	25349.07189897246	0.32620645102165174	0.2954484325861596	-59.49093559523317	-13752.664960271213	-52.52010616092775	-12141.13179594744
101.00000000000001	9088.014684648533	9679.985014729305	15689.823311798436	15580.800037014194	18967.877146707586	18463.954196918115	21926.555771940955	21078.081841155807	26709.891049733375	25353.17399385327	0.3288049796982727	0.29773047233074174	-59.613972106344065	-13822.330735554093	-52.57853756448092	-12191.067129557521
