# Supplementary material for: White matter micro- and macrostructure brain charts for the human lifespan
Source: Nature. 2026 May 13;655(8124):979–89. doi: 10.1038/s41586-026-10454-2 (PMC13391363; doi:10.1038/s41586-026-10454-2)
Supplement: Supplementary file 12 — Centiles trajectories of brain charts. SDT.T9.1–5 contain the brain charts for the global metrics; SDT.T9.6–509 contain the brain charts for the tract-specific metrics (unnormalized); and SDT.T9.510–1157 contain the brain charts for the tract-specific macrostructural metrics (normalized). Included in each table are the male and female centile trajectories for the 2.5th, 25th, 50th, 75th and 97.5th percentiles; the interquartile range normalized by the 50th centile; and the derivatives of the 50th centiles with respect to both age and log(age). Charts are sampled in logarithmically spaced intervals. Age is reported in years, while centile trajectory values are reported in metric-specific units: diffusivities in mm2 s−1, volume in mm3, surface area in mm2, average length in mm, and FA is dimensionless (unitless). [file 41586_2026_10454_MOESM12_ESM.zip › plotted_curves/SDT.T9.201-MCP_volume_curve_metrics.csv]

ages	male_0.025th_percentile	female_0.025th_percentile	male_0.25th_percentile	female_0.25th_percentile	male_0.5th_percentile	female_0.5th_percentile	male_0.75th_percentile	female_0.75th_percentile	male_0.975th_percentile	female_0.975th_percentile	male_normalized_quantile_range	fwmale_normalized_quantile_range	male_median_centile_d_age	male_median_centile_d_log_age	female_median_centile_d_age	female_median_centile_d_log_age
0.25	7320.768741057601	7349.191766687063	10141.834051714857	9851.418175387553	11456.346748263823	11017.936562212895	12639.729180519984	12074.218309426222	14576.364031880472	13818.894273716222	0.21803592224403262	0.20174377674872282	11209.45003876578	6472.098991533666	10780.491787975958	6224.427584573852
0.25150637576242696	7331.558709406057	7360.02365518344	10156.782156509655	9865.938246141213	11473.232392112355	11034.176033749345	12658.359078542873	12092.014693805737	14597.848434413725	13839.262224464219	0.2180359323805738	0.201743785929806	11195.019003069028	6483.190183766186	10766.613011348061	6235.094354834873
0.2530218281966045	7342.385657141247	7370.8926670168685	10171.781493596665	9880.508082283543	11490.175909588017	11050.471164287266	12677.052828960377	12109.872073801067	14619.40647359584	13859.69998526631	0.21803594262409678	0.20174379520778687	11166.079465389717	6505.394299088046	10738.780956456903	6256.448794812895
0.25454641199404576	7353.249656685869	7381.798874896269	10186.832163345009	9895.127781311623	11507.177414082003	11066.822062879613	12695.810556885997	12127.790568928369	14641.038293722171	13880.207692919186	0.2180359529758015	0.20174380458375255	11137.159086401109	6527.641842885409	10710.967327295337	6277.845001742709
0.2560801821758082	7364.1507803513	7392.742351418883	10201.934265970112	9909.797440573288	11524.237018812066	11083.22883841258	12714.632387242003	12145.770298521138	14662.744038867726	13900.785484010617	0.2180359634369012	0.20174381405880118	11108.258117360529	6549.932748172898	10683.172365504783	6299.282911205664
0.25762319409447826	7375.089100335902	7403.723169068554	10217.087901531357	9924.517157264794	11541.354836819872	11099.691599602987	12733.51844475651	12163.811381727392	14684.523852883769	13921.43349491626	0.218035974008623	0.20174382363404514	11079.376808073372	6572.266946912743	10655.396311328746	6320.762457770761
0.2591755034361701	7386.0646887232015	7414.741400213925	10232.293169929568	9939.287028428442	11558.530980968153	11116.210454995611	12752.468853960365	12181.913937506733	14706.377879394237	13942.151861796265	0.2180359846922091	0.20174383331060972	11050.51540681813	6594.6443699649535	10627.639403557405	6342.283574955538
0.2607371662225343	7397.077617480015	7425.79711710655	10247.550170904433	9954.107150950023	11575.765563937804	11132.785512960365	12771.483739183921	12200.078084627221	14728.306261792035	13962.940720591727	0.21803599548891564	0.2017438430896314	11021.674160416238	6617.064947115257	10599.901879556943	6363.846195232123
0.2623082388127803	7408.127958454731	7436.89039187916	10262.859004032114	9968.977621556516	11593.058698225184	11149.41688168967	12790.563224554073	12218.303941662574	14750.309143235594	13983.800207021477	0.21803600640001353	0.2017438529722621	10992.853314183652	6639.528607042506	10572.183975263033	6385.450250017922
0.2638887779057103	7419.215783375328	7448.021296543678	10278.219768722518	9983.898536813436	11610.410496139037	11166.104669195576	12809.707433990854	12236.591626988917	14772.38666664499	14004.730456578352	0.21803601742678824	0.20174386295966612	10964.053111946676	6662.035277324263	10544.485925174318	6407.095669667702
0.26547884054176485	7430.34116384766	7459.18990298951	10293.63256421693	9998.869993122536	11627.821069797814	11182.848983307094	12828.916491204496	12254.941258781953	14794.53897469851	14025.731604525969	0.21803602857054022	0.2017438730530215	10935.273796050344	6684.584884420503	10516.80796235893	6428.782383458689
0.2670784841050822	7441.504171353433	7470.396282981511	10309.097489585223	10013.8920867191	11645.290531126531	11199.649931667243	12848.19051969196	12273.352955013665	14816.766209828682	14046.803785894954	0.21803603983258563	0.20174388325351963	10906.515607316978	6707.1773536531255	10489.15031842608	6450.510319577064
0.26868776632556873	7452.704877248425	7481.64050815818	10324.614643723378	10028.964913669523	11662.818991853977	11216.507621730316	12867.529642733838	12291.826833449357	14839.068514218705	14067.947135479548	0.218036051214255	0.20174389356236658	10877.778785061557	6729.812609198503	10461.513223538175	6472.279405109119
0.2703067452809827	7463.943352760432	7492.92265002963	10340.184125350672	10044.088569868598	11680.406563509518	11233.422160758866	12886.933983390863	12310.363011644311	14861.446029798411	14089.1617878338	0.21803606271689488	0.2017439039807809	10849.06356710568	6752.490574090742	10433.896906413604	6494.08956603799
0.2719354793990299	7475.21966898749	7504.242779975775	10355.806033007208	10059.263151037096	11698.053357420333	11250.393655820968	12906.403664500844	12328.96160694086	14883.898898240739	14110.447877268198	0.2180360743418678	0.2017439145099976	10820.370189774781	6775.211170207243	10406.301594336051	6515.940727237612
0.27357402745947257	7486.533896895785	7515.600969244252	10371.480465051032	10074.488752718984	11715.759484708153	11267.422213787167	12925.938808675053	12347.622736464955	14906.427260957586	14131.805537845767	0.2180360860905514	0.2017439251512643	10791.698887848295	6797.974318236578	10378.727513107006	6537.832812437788
0.2752224485962505	7497.886107317761	7526.997288948525	10387.207519655527	10089.765470278888	11733.525056286302	11284.507941327567	12945.539538295008	12366.34651712306	14929.031259096071	14153.234903378483	0.21803609796434026	0.20174393590584364	10763.049894606695	6820.779937685933	10351.17488707602	6559.765744232573
0.27688080229961526	7509.276370950067	7538.431810065806	10402.987294806562	10105.093398899315	11751.350182856511	11301.650944908806	12965.205975508905	12385.133065598771	14951.711033534453	14174.73610742345	0.2180361099646441	0.20174394677501292	10734.423441836145	6843.627946886234	10323.64393916307	6581.739444083534
0.2785491484182772	7520.704758351659	7549.904603435167	10418.81988829988	10120.472633578134	11769.23497490595	11318.851330791176	12984.938242228385	12403.98249834972	14974.466724878384	14196.309283279317	0.21803612209288997	0.2017439577600646	10705.819759757724	6866.518262928817	10296.134890778456	6603.753832260147
0.28022754716156506	7532.171339941554	7561.415739755277	10434.705397738006	10135.903269125556	11787.179542703736	11336.109205025283	13004.736460124675	12422.894931603878	14997.29847345647	14217.954563982084	0.21803613435052147	0.20174396886230606	10677.23907709634	6889.450801706873	10268.647961901035	6625.808827884495
0.2819160591015993	7543.676185997073	7572.965289582648	10450.64392052779	10151.385400161762	11805.183996298174	11353.4246734494	13024.600750625536	12441.870481356656	15020.206419316757	14239.672082301766	0.21803614673899857	0.2017439800830597	10648.681621082127	6912.425477898214	10241.183371065184	6647.904348902404
0.28361474517547763	7555.219366651515	7584.553323329302	10466.635553877231	10166.919121113813	11823.248445513163	11370.797841685979	13044.531234911303	12460.909263367119	15043.190702222164	14261.461970738053	0.21803615925979836	0.20174399142366334	10620.147617367096	6935.442204907071	10213.741335283965	6670.040312038269
0.2853236666874746	7566.800951892227	7596.179911260816	10482.680394792791	10182.504526213024	11841.372999945164	11388.228815138758	13064.528033911558	12480.011393154786	15066.25146164663	14283.324361516688	0.21803617191441593	0.20174400288547134	10591.637290108949	6958.500894905534	10186.322070145514	6692.216632835567
0.2870428853112538	7578.421011558411	7607.84512349414	10498.778540076364	10198.141709492053	11859.557768959787	11405.717698989494	13084.591268301338	12499.176985996042	15089.388836770791	14305.259386585323	0.2180361847043625	0.20174401446985255	10563.150861918926	6981.601458791178	10158.925789745059	6714.433225606568
0.28877246309209376	7590.07961533904	7619.549029995513	10514.930086322416	10213.830764782104	11877.802861688551	11423.264598194815	13104.72105849759	12518.406156920735	15112.602966477853	14327.267177609645	0.2180361976311676	0.20174402617819223	10534.68855390558	7004.743806199636	10131.552706728224	6736.690003452357
0.2905124624491269	7601.776832770728	7631.291700578301	10531.135129915021	10229.571785710046	11896.108387025559	11440.869617483038	13124.917524655493	12537.699020708646	15135.893989349353	14349.347865969348	0.21803621069637952	0.20174403801189209	10506.250585628208	7027.927845468279	10104.203032255638	6758.9868782246485
0.29226294617759224	7613.512733235509	7643.073204900784	10547.39376702481	10245.36486569546	11914.474453624029	11458.532861350835	13145.18078666463	12557.055691885867	15159.262043660783	14371.50158275397	0.21803622390156288	0.20174404997237014	10477.837175118737	7051.153483635746	10076.876976011787	6781.323760524392
0.294023977451102	7625.287385958706	7654.893612464022	10563.706093606026	10261.210097947765	11932.901169892993	11476.25443406004	13165.510964145351	12576.476284721297	15182.70726737737	14393.728458758895	0.21803623724830162	0.20174406206106069	10449.44853888778	7074.4206264372915	10049.57474622922	6803.7005597031675
0.29579561982392083	7637.100860006705	7666.75299260961	10580.072205393431	10277.10757546324	11951.388643993798	11494.034439634324	13185.908176444915	12595.960913222982	15206.229798149627	14416.028624481172	0.21803625073819796	0.20174407427941501	10421.084891880397	7097.7291782614775	10022.296549631283	6826.1171838175505
0.29757793723326015	7648.953224284667	7678.651414517386	10596.492197899188	10293.05739102196	11969.93698383658	11511.872981855762	13206.37254263361	12615.509691134373	15229.829773308906	14438.40221011523	0.2180362643728729	0.20174408662890106	10392.746447540354	7121.07904218277	9995.042591494042	6848.57353965845
0.29937099400158496	7660.844547534415	7690.588947203322	10612.966166409895	10309.059637184946	11988.54629707693	11529.770164261661	13226.904181501062	12635.122731930851	15253.50732986312	14460.849345548893	0.21803627815396626	0.2017440991110043	10364.43341776682	7144.470119918231	9967.81307560904	6871.0695327101275
0.3011748548389356	7672.774898332014	7702.56565951708	10629.494205983277	10325.114406290939	12007.216691112144	11547.726090140917	13247.503211552126	12654.800148815744	15277.26260449202	14483.370160358849	0.2180362920831373	0.20174411172722717	10336.146012926009	7167.902311827522	9940.60820429027	6893.605067150667
0.30298958484526295	7684.744345085625	7714.5816201398675	10646.076411445212	10341.221790453508	12025.948273077891	11565.74086253084	13268.169751003168	12674.542054716832	15301.09573354291	14505.96478380663	0.21803630616206401	0.2017441244790904	10307.884441867005	7191.375516905915	9913.428178400733	6916.180045851972
0.30481524951277783	7696.75295603309	7726.636897582013	10662.712877386397	10357.381881557822	12044.741149844429	11583.814584213505	13288.903917777938	12694.34856228236	15325.006853025892	14528.633344834063	0.21803632039244455	0.20174413736813177	10279.64891187055	7214.889632742386	9886.273197291885	6938.794370328542
0.3066519147283146	7708.8007992396515	7738.731560180677	10679.403698159185	10373.594771257576	12063.595428013045	11601.947357712337	13309.70582950362	12714.219783877283	15348.996098609314	14551.375972058986	0.21803633477599668	0.20174415039590637	10251.439628695138	7238.44455553079	9859.143458849285	6961.44794075517
0.3084996467757088	7720.88794259555	7750.86567609745	10696.148967874304	10389.86055097179	12082.511213912341	11620.139285288524	13330.575603506759	12734.155831579379	15373.063605615056	14574.192793770764	0.21803634931445867	0.20174416356398953	10223.256796578877	7262.040180068463	9832.03915949678	6984.140655963216
0.31035851233818973	7733.014453813739	7763.039313316045	10712.948780397655	10406.179311881733	12101.488613594658	11638.390468937589	13351.513356809273	12754.156817175444	15397.20950901398	14597.083937925981	0.21803636400958873	0.2017441768739734	10195.10061821388	7285.676399715245	9804.960494170897	7006.872413399629
0.3122285785007863	7745.180400427377	7775.252539639787	10729.80322934689	10422.551144927555	12120.527732832148	11656.701010385606	13372.519206124185	12774.222852157183	15421.433943420956	14620.04953214373	0.21803637886316557	0.20174419032746854	10166.971294766758	7309.353106401395	9777.907656345982	7029.643109141383
0.3141099127527488	7757.385849787539	7787.505422689326	10746.712408088224	10438.976140805227	12139.62867711325	11675.071011085825	13393.593267851682	12794.354047717496	15445.737043090374	14643.089703701327	0.21803639387698917	0.2017442039261061	10138.869025879074	7333.070190611761	9750.880838020239	7052.452637870796
0.31600258298998396	7769.630869060658	7799.798029900062	10763.676409732923	10455.454389963113	12158.791551638671	11693.50057221478	13414.735658074707	12814.550514746219	15470.118941911027	14666.204579529513	0.21803640905287944	0.20174421767153397	10110.79400962498	7356.827541342005	9723.880229691975	7075.30089284014
0.3179066575175057	7781.915525226108	7812.130428519716	10780.69532713395	10471.985982598713	12178.016461317628	11711.989794668705	13435.946492554838	12834.812363826211	15494.579773401367	14689.394286207902	0.2180364243926796	0.20174423156542162	10082.746442582458	7380.625046136323	9696.906020421535	7098.187765906565
0.3198222050518999	7794.239885073748	7824.502685605879	10797.769252882586	10488.571008655399	12197.303510764033	11730.538779059856	13457.225886728029	12855.139705229301	15519.119670704622	14712.658949960396	0.21803643989825217	0.20174424560945622	10054.726519799791	7404.462591050658	9669.958397793584	7121.113147494849
0.32174929472380437	7806.604015201401	7836.91486802347	10814.898279304945	10505.209557819	12216.652804292547	11749.147625712698	13478.573955700309	12875.532648912145	15543.738766583814	14735.998696650428	0.21803645557148285	0.20174425980534588	10026.734434779733	7428.340060622431	9643.03754790593	7144.076926568989
0.32368799608040405	7819.0079820122955	7849.367042442173	10832.08249845844	10521.901719514392	12236.064445914606	11767.816434660108	13499.990814243383	12895.991304512034	15568.437193416688	14759.41365177617	0.21803647141427965	0.20174427415481805	9998.770379483234	7452.257337862626	9616.143655378371	7167.07899062708
0.3256383790879404	7831.451851712494	7861.859275333865	10849.322002128236	10538.647582902055	12255.538539334419	11786.545305639518	13521.476576790206	12916.515781342692	15593.215083190637	14782.903940465738	0.21803648742857215	0.20174428865962082	9970.834544393234	7476.214304290246	9589.276903407648	7190.1192257325165
0.32760051413423674	7843.935690308479	7874.391632970181	10866.616881823913	10555.447236874812	12275.07518794519	11805.33433808928	13543.03135743083	12937.106188390282	15618.0725674979	14806.469687472594	0.21803650361631227	0.2017443033215226	9942.92711844761	7500.210839861073	9562.43747369945	7213.197516439483
0.3295744720312385	7856.459563604328	7886.964181419687	10883.967228775578	10572.300770054077	12294.67449482474	11824.183631144442	13564.655269907582	12957.7626343088	15643.00977753	14830.111017170322	0.2180365199794756	0.20174431814231206	9915.048289028928	7524.246822951827	9535.62554647075	7236.313745792024
0.33156032401756863	7869.023537199252	7899.576986545411	10901.373133930445	10589.208270786516	12314.336562731645	11843.093283633078	13586.348427610801	12978.485227416026	15668.026844072845	14853.828053547955	0.2180365365200606	0.2017443331238	9887.198242036626	7548.322130395565	9508.841300510801	7259.467795346398
0.33355814176109866	7881.6276764848835	7912.230114002126	10918.834687949118	10606.169827140442	12334.061494101044	11862.063394072195	13608.110943574215	12999.274075689067	15693.12389750138	14877.620920204914	0.2180365532400892	0.20174434826781706	9859.377161839046	7572.436637429055	9482.084913128987	7282.659545121249
0.33556799736153503	7894.272046642641	7924.9236292336955	10936.35198120193	10623.18552690227	12353.849391040505	11881.094060663805	13629.942930470384	13020.129286760055	15718.301067774371	14901.489740346056	0.21803657014160724	0.20174436357621642	9831.58523128042	7596.590217687655	9455.356560181826	7305.888873599935
0.3375899633530214	7906.956712641008	7937.6575974703455	10953.925103765192	10640.25545757286	12373.700355325795	11900.185381290852	13651.844500606028	13041.05096791165	15743.558484428995	14925.434636776552	0.21803658722668343	0.20174437905087209	9803.822631699964	7620.782743198797	9428.656416066457	7329.15565771563
0.3396241127067558	7919.681739232856	7950.432083725994	10971.554145417513	10657.379706363949	12393.61448839672	11919.337453513184	13673.815765917474	13062.039226072686	15768.89627657558	14949.45573189691	0.21803660449741283	0.20174439469368088	9776.089542914648	7645.014084357303	9401.984653722495	7352.45977283176
0.3416705188336247	7932.447190952656	7963.24715279543	10989.239195635932	10674.558360194384	12413.591891352775	11938.550374563394	13695.856837965795	13083.094167813566	15794.314572892057	14973.553147697681	0.21803662195591234	0.2017444105065616	9748.386143231764	7669.284109913278	9375.341444635298	7375.801092733163
0.343729255586852	7945.253132113764	7976.102869251607	11006.980343592177	10691.791505686517	12433.632664948907	11957.82424134274	13717.967827932225	13104.215899341825	15819.813501618608	14997.727005754425	0.21803663960432665	0.20174442649145496	9720.712609475944	7693.592686985154	9348.726958867628	7399.179489634465
0.34580039726466444	7958.099626805661	7988.999297442876	11024.777678148863	10709.07922916248	12453.736909591233	11977.15915041703	13740.148846613354	13125.404526497612	15845.393190552191	15021.9774272225	0.21803665744482292	0.20174444265032568	9693.06911692908	7717.9396809889	9322.141364993528	7422.594834109303
0.3478840186129729	7970.986738891004	8001.936501490017	11042.631287855413	10726.421616640251	12473.904725332446	11996.555198012185	13762.400004416117	13146.660154748826	15871.053767040728	15046.304532831551	0.21803667547959554	0.2017444589851598	9665.455839368515	7742.324955652002	9295.584830142092	7446.046995111741
0.34998019482807	7983.914532002938	8014.914545283534	11060.541260944341	10743.818753830014	12494.136211867593	12016.012480010217	13784.721411353132	13167.982889186718	15896.795357977742	15070.708442880426	0.21803669371086412	0.20174447549796848	9637.872949111741	7766.748373040464	9269.057520042174	7469.535839999095
0.352089001559344	7996.883069542209	8027.93349248079	11078.507685327288	10761.270726130342	12514.431468529636	12035.531091944917	13807.11317703778	13189.372834521177	15922.618089796693	15095.189277231822	0.21803671214087406	0.20174449219078527	9610.32061693957	7791.209793468006	9242.559598939959	7493.061234439723
0.3542105149120084	8009.892414674169	8040.993406502964	11096.530648590868	10778.777618624137	12534.790594284736	12055.111128997358	13829.575410679041	13210.830095075786	15948.522088465023	15119.747155306619	0.21803673077189745	0.2017445090656685	9582.799012143165	7815.709075527731	9216.091229650192	7516.623042449821
0.35634481144984936	8022.942630326014	8054.094350532312	11114.610237992869	10796.339516074959	12555.213687727997	12074.752685991769	13852.108221076765	13232.354774783307	15974.507479478714	15144.382196078728	0.21803674960623284	0.20174452612469923	9555.308302564546	7840.24607610004	9189.652573592495	7540.221126395743
0.35849196819798806	8036.033779183809	8067.236387509167	11132.746540458138	10813.956502923013	12575.700847078788	12094.455857391053	13874.711716616552	13253.946977180807	16000.574387856375	15169.094518069483	0.21803676864620594	0.20174454336998468	9527.848654497415	7864.820650259033	9163.243790703826	7563.855346911587
0.36065206264566085	8049.165923689416	8080.419580128852	11150.939642574347	10831.628663281052	12596.25217017599	12114.220737292235	13897.386005264485	13275.606805404614	16026.722938133187	15193.884239341918	0.21803678789416975	0.20174456080365585	9500.420232761186	7889.432651312556	9136.86503949808	7587.525562932249
0.3628251727490157	8062.339126037632	8093.643990838837	11169.189630588051	10849.356080930542	12616.867754473536	12134.047419422135	13920.131194562226	13297.33436218563	16052.953254355245	15218.751477495367	0.21803680735250466	0.20174457842786875	9473.023200748488	7914.081930825021	9110.516477113124	7611.2316317074
0.3650113769339257	8075.553448173219	8106.909681835709	11187.496590400557	10867.138839317646	12637.54769703577	12153.93599713292	13942.947391621889	13319.129749844427	16079.26546007365	15243.696349659904	0.2180368270236197	0.20174459624480495	9445.657720312476	7938.768338504713	9084.198259215336	7634.9734087144025
0.36721075409881926	8088.8089517876615	8120.216715061979	11205.86060756349	10884.97702154893	12658.292094532413	12173.886563397287	13965.834703120503	13340.993070285995	16105.659678338136	15268.718972490267	0.21803684690995145	0.20174461425667173	9418.323951843195	7963.491722251754	9057.910540058278	7658.750747683924
0.3694233836175272	8102.1056983163335	8133.565152203187	11224.281767274862	10902.870710387526	12679.101043234146	12193.899210804173	13988.793235295134	13362.924424995026	16132.136031691434	15293.81946216054	0.21803686701396524	0.2017446324657019	9391.022054283414	7988.251928150188	9031.653472503647	7682.56350060273
0.37164934534214805	8115.443748935259	8146.95505468469	11242.760154374599	10920.819988248808	12699.974639007567	12213.974031553944	14011.823093937332	13384.92391503066	16158.694642162898	15318.997934358087	0.21803688733815613	0.20174465087415552	9363.752185078803	8013.048800407443	9005.427207975183	7706.41151765082
0.3738887196059291	8128.8231645580545	8160.386483668572	11261.295853340333	10938.824937196297	12720.91297731043	12234.11111745378	14034.924384387868	13406.991641021432	16185.335631262418	15344.25450427781	0.2180369078850472	0.2017446694843181	9336.51450023707	8037.882181388792	8979.231896515936	7730.294647241477
0.3761415872261661	8142.24400583282	8173.85950005054	11279.888948283098	10956.885638937481	12741.9161531868	12254.310559913072	14058.097211531418	13429.127703160191	16212.059119974305	15369.589286616314	0.21803692865719257	0.20174468829850245	9309.309154298622	8062.751911568921	8953.067686751485	7754.212735963985
0.3784080295071193	8155.706333138901	8187.374164456671	11298.539522942878	10975.002174819494	12762.984261262029	12274.572449938505	14081.341679790998	13451.332201198798	16238.865228750878	15395.002395565865	0.2180369496571761	0.20174470731904887	9282.136300341692	8087.65782952169	8926.934725902975	7778.1656285817735
0.3806881282429484	8169.210206583764	8200.930537240258	11317.247660684285	10993.174625824904	12784.117395737865	12294.896878129448	14104.657893122581	13473.605234442979	16265.754077506266	15420.493944808493	0.21803697088761087	0.20174472654832457	9254.996089981869	8112.5997718973085	8900.8331597941	7802.153168013319
0.38298196572066395	8182.755685999678	8214.528678478515	11336.013444491973	11011.403072567286	12805.3156503873	12315.283934672936	14128.045955009424	13495.946901746904	16292.725785609868	15446.064047509788	0.21803699235114168	0.20174474598872508	9227.888673412148	8137.577573437709	8874.763132866006	7826.175195334014
0.3852896247230969	8196.34283094063	8228.168647969473	11354.836956966408	11029.687595287098	12826.579118549776	12335.733709339076	14151.505968456791	13518.357301508144	16319.780471880254	15471.712816313142	0.2180370140504451	0.20174476564267405	9200.814199373126	8162.591066932771	8848.724788174499	7850.23154974822
0.38761118853188686	8209.971700678858	8241.850505228484	11373.718280319057	11048.028273847001	12847.907893125779	12356.246291475874	14175.03803598596	13540.83653166195	16346.918254578302	15497.440363333206	0.21803703598822785	0.20174478551262334	9173.772815153003	8187.640083197039	8822.718267371878	7874.322068559006
0.3899467409304866	8223.642354201727	8255.574309485082	11392.65749636808	11066.425187727693	12869.302066571954	12376.821770004486	14198.642259628868	13563.384689676144	16374.139251400993	15523.246800150042	0.21803705816722896	0.20174480560105426	9146.764666632283	8212.724451097194	8796.743710759562	7898.446587192826
0.39229636620718694	8237.35485020829	8269.340119679591	11411.65468653361	11084.878416023317	12890.761730895805	12397.460233414175	14222.318740922265	13586.001872545521	16401.443579474682	15549.132237802727	0.2180370805902202	0.201744825910477	9119.789898242336	8237.843997483607	8770.801257241983	7922.604939140379
0.3946601491581577	8251.109247105986	8283.147994459736	11430.709931833162	11103.388037437002	12912.286977650492	12418.161769757256	14246.067580901969	13608.688176786363	16428.83135534849	15575.096786783079	0.21803710326000564	0.20174484644343088	9092.848652981687	8262.998547192663	8744.891044350341	7946.796955957543
0.3970381750905084	8264.905603007186	8296.99799217723	11449.823312876908	11121.954130276268	12933.877897929518	12438.926466644054	14269.888880097007	13631.443698430863	16456.302694987546	15601.140557029277	0.21803712617942225	0.20174486720248616	9065.941072447225	8288.18792305328	8719.01320826821	7971.022467266768
0.39943052982536675	8278.74397572591	8310.890170884466	11468.994909863108	11140.576772448605	12955.534582361564	12459.754411237862	14293.782738523927	13654.268533021665	16483.85771376644	15627.263657919626	0.21803714935134005	0.20174488819024222	9039.067296820693	8313.411945849657	8693.167883813381	7995.281300726347
0.4018372997009759	8292.624422774279	8324.824588330948	11488.224802573235	11159.256041456729	12977.257121104994	12480.64569024972	14317.749255680754	13677.162775606097	16511.496526462226	15653.466198265953	0.21803717277866408	0.2017449094093295	9012.227464851923	8338.670434290543	8667.355204428546	8019.573281994555
0.40425857157581063	8306.547001359086	8338.801301959864	11507.51307036724	11177.99201439398	12999.04560384251	12501.600389933217	14341.78853054107	13700.126520730539	16539.21924724767	15679.74828630716	0.21803719646433262	0.20174493086241033	8985.421713904012	8363.963205026928	8641.575302222278	8043.898234754801
0.4066944328317112	8320.51176837833	8352.820368904604	11526.859792178782	11196.784767939695	13020.90011977577	12522.618596079372	14365.900661548094	13723.159862434732	16567.025989684367	15706.11002970275	0.2180372204113184	0.2017449525521766	8958.650179934688	8389.290072611999	8615.828307954594	8068.25598067278
0.4091449713770379	8334.518780417644	8366.881845985175	11546.265046510283	11215.634378354398	13042.820757619815	12543.700394011232	14390.08574660855	13746.262894245941	16594.916866715685	15732.55153552611	0.21803724462262997	0.20174497448135378	8931.912997501902	8414.650849490892	8590.114351036027	8092.64633938577
0.411610275649843	8348.568093746806	8380.985789704717	11565.728911428123	11234.540921475162	13064.80760559764	12564.845868578683	14414.343883086673	13769.435709173233	16622.891990659886	15759.072910257999	0.2180372691013112	0.20174499665269788	8905.21029976895	8440.04534597462	8564.433559536934	8117.069128479809
0.41409043462106226	8362.659764316077	8395.132256245794	11585.251464557592	11253.504472710656	13086.860751434502	12586.055104152943	14438.675167797923	13792.678399701457	16650.951473202877	15785.674259779644	0.21803729385044124	0.20174501906899847	8878.542218524963	8465.473370246124	8538.786060206592	8141.524163494818
0.41658553779772634	8376.793847752719	8409.321301466938	11604.832783078074	11272.52510703652	13108.980282352495	12607.328184621387	14463.07969700301	13815.991057785572	16679.09542539131	15812.355689366266	0.21803731887313538	0.201745041733078	8851.90888417419	8490.934728324413	8513.171978462953	8166.011257888284
0.41909567522619073	8390.970399357215	8423.552980898854	11624.472943717865	11291.602898990293	13131.166285064683	12628.665193381861	14487.557566401461	13839.373774844427	16707.323957625173	15839.117303679972	0.21803734417254722	0.20174506464779118	8825.31042573601	8516.429224044085	8487.591438387986	8190.530223017093
0.4216209374953856	8405.18947409974	8437.827349740845	11644.172022749246	11310.737922666664	13153.418845769575	12650.066213337397	14512.108871125467	13862.82664175498	16735.63717965071	15865.959206763127	0.21803736975186583	0.2017450878160276	8798.74697088683	8541.95665906882	8462.044562778901	8215.080868152436
0.42416141574008476	8419.451126616406	8452.144462857084	11663.930095983373	11329.930251712469	13175.738050145323	12671.531326890628	14536.73370573354	13886.349748846162	16764.035200553117	15892.88150203136	0.21803739561431873	0.20174511124071012	8772.218645908404	8567.516832825262	8436.531473085284	8239.663000412285
0.4267172016441951	8433.755411205502	8466.504374772825	11683.747238765045	11349.179959321644	13198.123983343841	12693.060615938131	14561.432164204012	13909.943185892707	16792.518128749038	15919.884292266475	0.21803742176317129	0.20174513492479687	8745.72557573719	8593.109542524442	8411.052289467305	8264.276424786076
0.42928838744406506	8448.102381823846	8480.907139670748	11703.623525967678	11368.487118230338	13220.576729985141	12714.654161864975	14586.20433992878	13933.607042109159	16821.08607197937	15946.967679609657	0.21803744820172768	0.20174515887127925	8719.26788395457	8618.734583131038	8385.607130778953	8288.920944102108
0.43187506593181346	8462.492092082884	8495.352811387042	11723.559031987943	11387.851800711682	13243.096374151264	12736.312045538896	14611.050325706627	13957.34140614352	16849.739137301574	15974.131765554133	0.2180374749333303	0.20174518308318648	8692.845692797098	8644.391747349408	8360.196114582941	8313.596359012183
0.4344773304586784	8476.924595245007	8509.841443407719	11743.553830740675	11407.274078570877	13265.682999380551	12758.034347304778	14635.970213736924	13981.146366071172	16878.47743108239	16001.376650938304	0.21803750196136243	0.20174520756358075	8666.459123170469	8670.080825615674	8334.819357160944	8338.302467992064
0.4370952749383861	8491.39994421964	8524.373088864675	11763.607995653474	11426.754023139929	13288.33668866155	12779.821146978797	14660.96409561287	14005.022009388511	16907.301058990084	16028.70243593838	0.2180375292892453	0.201745232315563	8640.108294622507	8695.801606046967	8309.476973492652	8363.039067286532
0.4397289938505404	8505.918191559365	8538.947800531827	11783.721599661376	11446.291705272482	13311.057524426997	12801.672523842652	14686.032062314911	14028.968423006569	16936.210125986843	16056.109220061162	0.21803755692044244	0.2017452573422687	8613.793325388804	8721.55387446098	8284.169077286031	8387.805950924754
0.4423785822440318	8520.479389456092	8553.565630821235	11803.894715201543	11465.887195338664	13333.845588547842	12823.588556637762	14711.174204204106	14052.98569324474	16965.204736321146	16083.59710213683	0.21803758485845706	0.20174528264687178	8587.514332372695	8747.337414339185	8258.895780978724	8412.60291069327
0.4450441357404687	8535.083589737045	8568.226631779131	11824.127414207767	11485.54056321975	13356.700962327031	12845.569323559379	14736.390611015311	14077.073905824245	16994.284993519905	16111.16618031147	0.2180376131068344	0.2017453082325826	8561.271431158297	8773.152006809134	8233.65719573386	8437.429736115038
0.44772575053762753	8549.730843860889	8582.93085508196	11844.419768105086	11505.251878302919	13379.623726493448	12867.614902250656	14761.681371850469	14101.233145861715	17023.45100038074	16138.816552039767	0.21803764166916098	0.20174533410264997	8535.064736032393	8798.997430646326	8208.453431465197	8462.286214446649
0.4504235234129248	8564.421202913702	8597.678352032413	11864.77184780427	11525.021209475917	13402.613961195684	12889.725369796748	14787.046575171771	14125.463497862682	17052.702858964087	16166.548314077516	0.2180376705490663	0.20174536026036138	8508.894359951373	8824.8734622146	8183.284596814308	8487.172130635474
0.4531375517269096	8579.154717604924	8612.46917355532	11885.183723696207	11544.848625121598	13425.671745995702	12911.900802718674	14812.486308794652	14149.765045714868	17082.040670585153	16194.361562473998	0.21803769975022166	0.20174538670904213	8482.760414585005	8850.77987549128	8158.150799178984	8512.087267323397
0.4558679334267773	8593.93143826339	8627.30337019368	11905.655465646445	11564.734193112628	13448.797159862705	12934.141276967412	14838.000659881049	14174.13787268175	17111.46453580612	16222.256392564574	0.21803772927634366	0.20174541345205807	8456.66301032668	8876.716442047153	8133.052144730929	8537.031404842623
0.45861476704990445	8608.75141483323	8642.180992104555	11926.18714298954	11584.67798080599	13471.990281166718	12956.446867917764	14863.589714932314	14198.582061395793	17140.974554428005	16250.232898962995	0.2180377591311909	0.20174544049281357	8430.602256260812	8902.68293099245	8107.988738384098	8562.00432116026
0.4613781517274047	8623.61469686972	8657.102089054904	11946.778824523328	11604.680055037414	13495.25118767217	12978.817650362143	14889.253559782137	14223.097693851692	17170.570825482497	16278.29117555364	0.21803778931856727	0.20174546783475442	8404.57826019125	8928.679108980577	8082.960683819372	8587.005791877862
0.4641581871877068	8638.521333535175	8672.066710417457	11967.430578503263	11624.740482115905	13518.579956531483	13001.253698504444	14914.992279589493	14247.68485139963	17200.253447223833	16306.431315483824	0.21803781984232148	0.20174549548136628	8378.591128650587	8954.704740195535	8057.968083498068	8612.035590225365
0.4669549737601532	8653.471373594779	8687.074905166553	11988.142472636684	11644.859327818147	13541.976664278602	13023.7550859538	14940.80595883151	14272.343614738462	17230.02251712058	16334.653411156005	0.21803785070634799	0.20174552343617647	8352.640966912732	8980.759586332366	8033.011038668454	8637.093487039674
0.46976861237862133	8668.464865412401	8702.126721873923	12008.914574077024	11665.036657382903	13565.441386822484	13046.321885718336	14966.694681296276	14297.074063908858	17259.878131847356	16362.957554219936	0.21803788191458703	0.20174555170275363	8326.727878983133	9006.843406572472	8008.089649358299	8662.17925073579
0.4725992045851658	8683.501856946343	8717.22220870443	12029.746949417962	11685.272535505317	13588.974199440483	13068.954170198778	14992.65853007556	14321.876278286332	17289.82038727643	16391.3438355647	0.21803791347102516	0.20174558028470863	8300.851967602968	9032.955957556609	7983.2040143804625	8687.29264729051
0.4754468525336833	8698.582395745074	8732.361413411792	12050.63966468754	11705.567026331202	13612.575176771716	13091.652011182121	15018.697587557503	14346.750336574278	17319.849378469335	16419.81234531076	0.21803794537969642	0.20174560918569573	8275.013334277086	9059.096993388608	7958.354231361765	8712.4334402401
0.47831165899359906	8713.706528942968	8747.544383334314	12071.592785342285	11725.920193451355	13636.244392810448	13114.415479835232	15044.811935419322	14371.696316796988	17349.96519966841	16448.36317280193	0.21803797764468288	0.20174563840941193	8249.21207926562	9085.266265605576	7933.540396726225	8737.601390650962
0.4811937273535759	8728.874303255963	8762.771165390532	12092.606376261232	11746.332099895726	13659.981920899329	13137.244646698351	15071.001654619853	14396.714296292528	17380.167944288267	16476.99640659731	0.21803801027011413	0.20174566795959725	8223.448301605415	9111.46352317091	7908.762605724856	8762.796257114504
0.4840931616252451	8744.085764977268	8778.041806074885	12113.680501739986	11766.802808127666	13683.787833722716	13160.139581678683	15097.266825392195	14421.804351705725	17410.45770490728	16505.71213446319	0.2180380432601691	0.201745697840037	8197.722099071834	9137.688512411434	7884.020952396095	8788.017795687076
0.4870100664469608	8759.340959972795	8793.356351453167	12134.815225484463	11787.332380037838	13707.662203299598	13183.100354043576	15123.607527235914	14446.966558980705	17440.834573258617	16534.510443364565	0.2180380766190761	0.2017457280545613	8172.03356823232	9163.94097704487	7859.315529614687	8813.265759918839
0.4899445470875755	8774.639933676975	8808.714847158315	12156.010610605077	11807.920876938595	13731.605100977058	13206.127032414257	15150.023838909827	14472.200993354003	17471.29864022192	16563.39141945724	0.21803811035111356	0.20174575860704422	8146.382804462686	9190.220658173785	7834.646429112647	8838.539900844451
0.49289670945023945	8789.982731088166	8824.117338385799	12177.266719610461	11828.568359557845	13755.61659742316	13229.219684758986	15176.515838424182	14497.50772934711	17501.84999581432	16592.35514807931	0.21803814446061037	0.20174578950140765	8120.769901904743	9216.527294216678	7810.013741428964	8863.839966910891
0.4958666600762229	8805.369396764234	8839.563869889196	12198.583614401325	11849.274888033127	13779.69676262006	13252.378378386387	15203.083603033037	14522.886840759169	17532.48872918163	16621.40171374282	0.21803817895194666	0.20174582074161856	8095.194953499362	9242.860620914027	7785.417555953842	8889.165703997016
0.4988545061487607	8820.799974817988	8855.054485975606	12219.961356264203	11870.040521905508	13803.845665856923	13275.603179938724	15229.727209226481	14548.338400659552	17563.21492858941	16650.531200125275	0.21803821382955432	0.20174585233169084	8069.658051005565	9269.220371320378	7760.857960939873	8914.516855403781
0.5018603554969207	8836.274508912724	8870.589230501195	12241.400005865298	11890.865320113622	13828.063375722992	13298.894155385164	15256.446732722985	14573.862481380569	17594.02868141412	16679.743690061285	0.21803824909791802	0.2017458842756871	8044.159284985624	9295.606275770813	7736.335043486673	8939.893161802087
0.5048843165994948	8851.79304225754	8886.168146866485	12262.899623244024	11911.749340987402	13852.349960100317	13322.251370014801	15283.242248461378	14599.459154509774	17624.930074133918	16709.0392655338	0.21803828476157566	0.2017459165777162	8018.698744814377	9322.018061855808	7711.84888955066	8965.29436123278
0.5079264985889148	8867.355617602812	8901.791278011828	12284.460267806782	11932.69264224202	13876.705486156716	13345.674888429903	15310.113830593096	14625.128490882598	17655.919192319718	16738.418007665678	0.21803832082511806	0.20174594924193742	7993.27651870111	9348.455454421695	7687.399583971128	8990.720189098269
0.5109870112551897	8882.962277235527	8917.458666412696	12306.081998320504	11953.695280971628	13901.130020338496	13369.164774538904	15337.061552474175	14650.870560574662	17686.996120625954	16767.87999671087	0.2180383572931912	0.20174598227255813	7967.892693695612	9374.918175551109	7662.987210471183	9016.170378145296
0.5140659650498691	8898.613062974653	8933.170354075082	12327.764872906308	11974.757313643191	13925.623628363308	13392.721091549543	15364.085486657352	14676.685432894266	17718.160942781495	16797.425312045878	0.21803839417049548	0.20174601567383654	7942.547355666291	9401.405944515485	7638.611851638649	9041.644658411853
0.5171634710900281	8914.308016166313	8948.926382530635	12349.508949032826	11995.878796090032	13950.186375212621	13416.343901961598	15391.185704883788	14702.57317637445	17749.413741580105	16827.05403216065	0.21803843146178772	0.20174604945007957	7917.240589338355	9427.918477780651	7614.273588954937	9067.142757236958
0.5202796411622786	8930.047177679216	8964.726792832063	12371.314283509902	12017.059783505663	13974.818325124608	13440.033267560073	15418.362278075216	14728.533858765526	17780.754598871405	16856.766234650036	0.21803846917188055	0.20174608360564783	7891.972478307318	9454.455489008687	7589.972502827179	9092.664399271365
0.5234145877268029	8945.830587899804	8980.571625548304	12393.180932481935	12038.300330437374	13999.519541586635	13463.789249407975	15445.615276325674	14754.567547027154	17812.18359555135	16886.56199620477	0.2180385073056437	0.20174611814495083	7866.743104998488	9481.016688971315	7565.708672525827	9118.209306380246
0.5265684239214125	8961.658286727394	8996.460920759613	12415.10895142115	12059.600490779661	14024.290087327687	13487.611907839007	15472.944768893147	14780.67430732038	17843.700811552597	16916.441392602323	0.2180385458680043	0.20174615307245228	7841.552550720051	9507.601785593666	7541.482176253106	9143.77719769394
0.5297412635656308	8977.530313569476	9012.39471805289	12437.098395121155	12080.960317767995	14049.130024311087	13511.501302450602	15500.350824191562	14806.854204999974	17875.30632583528	16946.404498698153	0.21803858486394906	0.20174618839266809	7816.400895669591	9534.210483929608	7517.293091143016	9169.367789580021
0.5329332211648017	8993.446707336776	9028.373056516679	12459.149317690099	12102.379863972155	14074.039413726798	13535.457492096477	15527.833509782275	14833.107304606292	17907.000216377222	16976.451388416444	0.21803862429852258	0.20174622411016713	7791.288218901493	9560.842486094218	7493.141493226867	9194.980795581825
0.5361444119142209	9009.407506438316	9044.395974736268	12481.261772543925	12123.859181289698	14099.01831598379	13559.480534879342	15555.392892365679	14859.433669857304	17938.78256016427	17006.58213474093	0.21803866417682918	0.2017462602295737	7766.214598372113	9587.497491297778	7469.027457483113	9220.615926448256
0.5393749517032939	9025.4127487766	9060.463510788804	12503.435812399666	12145.398320939425	14124.0667907025	13583.570488143598	15583.0290377729	14885.83336364059	17970.653433180698	17036.796809705782	0.21803870450403479	0.20174629675556588	7741.180110936053	9614.175195800606	7444.951057828963	9246.272890092805
0.5426249571197181	9041.462471742527	9076.575702238253	12525.671489268503	12166.997333454668	14149.184896707	13607.72740846786	15610.742010957145	14912.306448005134	18002.61291039928	17067.095484386246	0.21803874528536576	0.20174633369287706	7716.1848323429	9640.875292889774	7420.912367119454	9271.951391567942
0.5458945454536906	9057.556712210475	9092.73258613041	12547.968854448953	12188.656268676652	14174.372692017301	13631.9513516575	15638.531875985243	14938.852984153233	18034.661065771532	17097.478228889322	0.2180387865261105	0.20174637104629822	7691.228837263305	9667.597472885158	7396.911457171431	9297.65113307489
0.5491838347021408	9073.695506533259	9108.934198987889	12570.327958519945	12210.37517574778	14199.630233841572	13656.242372737219	15666.398696029048	14965.473032432259	18066.7979722178	17127.94511234444	0.21803882823162013	0.2017464088206758	7666.312199276406	9694.341423087288	7372.948398754699	9323.371813911479
0.5524929435729888	9089.878890537022	9125.180576804973	12592.748851333767	12232.154103104798	14224.95757856816	13680.600525943339	15694.34253335667	14992.166652326312	18099.02370161719	17158.49620289385	0.21803887040730985	0.20174644702091385	7641.434990900103	9721.106827789452	7349.0232616160065	9349.113130482845
0.55582199148943	9106.106899516257	9141.471755042632	12615.231582009224	12253.993098472118	14250.354781757887	13705.025864716401	15722.363449323972	15018.933902448069	18131.33832479773	17189.13156768334	0.21803891305865855	0.2017464856519748	7616.5972835761495	9747.893368234858	7325.136114464374	9374.874776258133
0.5591710985942444	9122.379568228509	9157.80776862321	12637.776198924348	12275.892208854766	14275.821898135833	13729.518441693259	15750.461504365494	15045.77484053016	18163.741911525984	17219.851272852346	0.21803895619120933	0.2017465247188805	7591.799147671089	9774.700722582173	7301.287024980411	9400.656441746745
0.5625403857541326	9138.696930889333	9174.18865192537	12660.382749709419	12297.851480531603	14301.358981583457	13754.078308699536	15778.636757985829	15072.68952341688	18196.234530497037	17250.655383524514	0.21803899981057287	0.20174656422671206	7567.040652525146	9801.528565945104	7277.476059857057	9426.457814527676
0.565929974564078	9155.059021167095	9190.614438778872	12683.05128123985	12319.870959048407	14326.966085130583	13778.70551674188	15806.88926875073	15099.678007055716	18228.81624932432	17281.543963798005	0.21803904392242499	0.20174660418060983	7542.321866434999	9828.376570335124	7253.7032847809605	9452.278579196427
0.569339987351735	9171.465872177736	9207.085162459327	12705.78183962895	12341.950689210846	14352.64326094724	13803.40011600014	15835.21909427815	15126.740346488796	18261.487134529267	17312.517076735694	0.21803908853250953	0.20174664458577676	7517.642856628401	9855.244404604193	7229.968764408259	9478.118417306338
0.5727705471818436	9187.917516479409	9223.600855682838	12728.574470220543	12364.090715077326	14378.390560335329	13828.162155819316	15863.626291229064	15153.876595844107	18294.247251530727	17343.57478435518	0.21803913364663857	0.20174668544747676	7493.0036893214565	9882.131734489929	7206.272562426515	9503.977007420268
0.5762217778606706	9204.413986067362	9240.161550600817	12751.42921758193	12386.291079952125	14404.208033720699	13852.991684702	15892.110915298701	15181.086808327133	18327.096664634915	17374.717147619183	0.2180391792706921	0.20174672677103597	7468.4044297209475	9909.038222587202	7182.614741556579	9529.854025082663
0.5796938039404782	9220.955312368487	9256.7672787946	12774.346125496388	12408.551826378152	14430.095730644678	13877.888750300197	15920.673021207269	15208.37103621199	18360.035437024675	17405.944226425425	0.21803922541062146	0.20174676856184431	7443.845141992671	9935.963528276421	7158.995363509981	9555.749142740387
0.5831867507240184	9237.541526235978	9273.418071270002	12797.325236955792	12430.872996129747	14456.05369975577	13902.853399407326	15949.312662690749	15235.729330832624	18393.06363074891	17437.25607959659	0.21803927207244728	0.20174681082535528	7419.32588930754	9962.907307757996	7135.414489044575	9581.662029784638
0.5867007442690553	9254.172657943986	9290.11395845202	12820.366594153269	12453.254630205567	14482.081988801363	13927.885677950282	15978.029892491802	15263.161742574139	18426.18130671211	17468.652764870385	0.2180393192622633	0.20174685356708758	7394.8467338304035	9989.869214004371	7111.872177952435	9607.592352503445
0.5902359113929144	9270.848737182097	9306.85497017927	12843.470238475626	12475.696768821213	14508.18064461918	13952.98563098119	16006.824762350316	15290.668320863753	18459.388524663456	17500.134338889224	0.21803936698623344	0.20174689679262486	7370.407736733323	10016.848896752112	7088.36848906707	9633.539774072357
0.5937923796770596	9287.569793049981	9323.641135698621	12866.636210495926	12498.199451402057	14534.349713128937	13978.153302669387	16035.69732299424	15318.24911416206	18492.685343186262	17531.700857190215	0.21803941525059684	0.20174694050761782	7346.008958203951	10043.846002480015	7064.90348027763	9659.503954531625
0.597370277471697	9304.3358540518	9340.472483659612	12889.864549965838	12520.762716575784	14560.589239323694	14003.388736293107	16064.647624130035	15345.904169953898	18526.071819687004	17563.35237419475	0.21803946406166588	0.20174698471778396	7321.650457450654	10070.860174387693	7041.4772085330915	9685.484550774563
0.6009697339004076	9321.146948090756	9357.349042108937	12913.155295808112	12543.386602165087	14586.899267261382	14028.691974231358	16093.675714433344	15373.633534739429	18559.54801038453	17595.08894319829	0.21803951342582756	0.2017470294289082	7297.332292715786	10097.891052382067	7018.089729854837	9711.481216531247
0.6045908788648067	9338.003102463495	9374.270838484892	12936.508486108884	12566.07114518021	14613.27984005612	14054.063057955547	16122.781641539435	15401.437254025024	18593.11397029911	17626.910616359975	0.21803956334954544	0.20174707464684422	7273.054521259386	10124.938273030799	6994.7410993115045	9737.493602305185
0.6082338430492322	9354.904343854445	9391.23789961165	12959.924158109878	12588.81638181136	14639.730999869435	14079.50202802101	16151.965452033506	15429.315372314006	18626.769753241228	17658.817444691995	0.21803961383935927	0.2017471203775167	7248.817199399462	10152.001469577663	6971.431371072307	9763.521355415694
0.611898757925461	9371.850698330323	9408.250251693782	12983.402348200847	12611.622347421388	14666.252787901733	14105.00892405888	16181.227191441312	15457.267933097666	18660.5154118008	17690.809478049374	0.21803966490188736	0.20174716662691844	7224.620382511755	10179.080271919258	6948.160598399816	9789.564119963907
0.6155857557574533	9388.842191334365	9425.30792031045	13006.943091911633	12634.48907653805	14692.84524438334	14130.583784767414	16210.566904219271	15485.294978845865	18694.350997335812	17722.8867651192	0.21803971654382553	0.2017472134011156	7200.464125016006	10206.174306557514	6924.928833635291	9815.621536780614
0.6192949696061266	9405.878847680666	9442.410930409762	13030.54642390439	12657.416602846486	14719.508408565762	14156.226647903612	16239.98463374485	15513.396550997786	18728.27655996119	17755.049353410057	0.21803976877195053	0.20174726070624482	7176.348480398767	10233.283196592238	6901.736128222896	9841.693243428599
0.6230265333341571	9422.960691548411	9459.55930630295	13054.212377965621	12680.404959181462	14746.242318712662	14181.937550274537	16269.48042230662	15541.572689952498	18762.2921485374	17787.297289241254	0.21803982159311824	0.20174730854851697	7152.2735012266785	10260.40656171972	6878.582532724831	9867.778874201234
0.6267805816108112	9440.087746476194	9476.753071658717	13077.940986998388	12703.454177519829	14773.047012091134	14207.716527728937	16299.054311094631	15569.823435059709	18796.397810659353	17819.63061773225	0.21803987501426708	0.2017473569342153	7128.239239143906	10287.544018188026	6855.468096812023	9893.878060069866
0.6305572499168048	9457.260035356083	9493.99224949724	13101.732283014131	12726.564288972557	14799.922524962436	14233.5636151483	16328.70634019022	15598.148824610063	18830.593592644644	17852.04938279156	0.21803992904241767	0.20174740586969916	7104.24574487377	10314.695178782567	6832.3928692720365	9919.990428678226
0.634356674549194	9474.477580427923	9511.276862184488	13125.586297124824	12749.735323777131	14826.868892573166	14259.478846438411	16358.436548556268	15626.548895825832	18864.87953952238	17884.553627106117	0.21803998368467337	0.2017474553614028	7080.293068256695	10341.85965283541	6809.356898045633	9946.115604355
0.6381789926262927	9491.740403273414	9528.60693142628	13149.503059534847	12772.967311289669	14853.886149146098	14285.462254520526	16388.244974027137	15655.023684851285	18899.25569502154	17917.14339213028	0.2180400389482233	0.20174750541583708	7056.381258214591	10369.037046151236	6786.36023018416	9972.253208027687
0.642024342092622	9509.04852481015	9545.982478262309	13173.482599532765	12796.260279976921	14880.974327870927	14311.513871322431	16418.131653298427	15683.573226742916	18933.722101559226	17949.818718074654	0.21804009484034143	0.2017475560395902	7032.510362787172	10396.226961032022	6763.402911895188	9998.402857258916
0.6458928617238878	9526.401965285793	9563.403523060293	13197.524945483343	12819.614257408515	14908.133460895233	14337.63372776983	16448.096621917066	15712.197555459981	18968.27880022922	17982.579643895282	0.21804015136838775	0.20174760723932914	7008.680429139407	10423.428996246774	6740.484988545766	10024.564166221302
0.6497846911319898	9543.800744272032	9580.870085509921	13221.630124819194	12843.029270248866	14935.363579315113	14363.821853777275	16478.139914270952	15740.896703854592	19002.925830790096	18015.42620728232	0.21804020853981054	0.20174765902179928	6984.8915035442915	10450.642746984027	6717.606504641939	10050.736745634582
0.6536999707700591	9561.244880658553	9598.382184616812	13245.798164032529	12866.505344249144	14962.664713165841	14390.07827823921	16508.2615635787	15769.670703661937	19037.66323165335	18048.358444648846	0.2180402663621466	0.20174771139382766	6961.143631423125	10477.867804881185	6694.767503874376	10076.920202812646
0.6576388419375281	9578.734392647119	9615.939838696582	13270.029088666979	12890.042504239364	14990.036891412681	14416.403029021156	16538.461601879488	15798.51958549057	19072.4910398718	18081.37639111981	0.21804032484302227	0.20174776436232073	6937.436857332941	10505.103757966775	6671.968029099284	10103.114141592756
0.661601446785229	9596.269297745343	9633.54306536859	13294.322923309068	12913.640774120058	15017.48014194125	14442.796132950387	16568.740060022446	15827.44337881229	19107.409291127286	18114.480080520425	0.2180403839901537	0.20174781793426846	6913.771224970231	10532.35019064229	6649.208122342825	10129.318162321113
0.6655879283205246	9613.849612760712	9651.191881549956	13318.679691579951	12937.300176854304	15044.994491548234	14469.257615807042	16599.096967656456	15856.442111952365	19142.418019718963	18147.669545365	0.2180404438113508	0.20174787211674386	6890.146777197719	10559.6066836901	6626.487824836746	10155.531861875206
0.6695984304124688	9631.475353794376	9668.886303449333	13343.099416126914	12961.020734459444	15072.579965931778	14495.787502314912	16629.532353219533	15885.515812079439	19177.517258551088	18180.94481684543	0.2180405043145149	0.2017479269169037	6866.563556025736	10586.872814211529	6603.8071769890375	10181.754833587445
0.6736330977969988	9649.146536234957	9686.626346560692	13367.582118614828	12984.802467998788	15100.236589681881	14522.385816132142	16660.046243928242	15914.664505195376	19212.70703912082	18214.30592481957	0.21804056550764128	0.20174798234198962	6843.021602649707	10614.148155653384	6581.16621842375	10207.986667274497
0.6776920760821589	9666.86317475245	9704.412025657224	13392.127819717796	13008.645397573513	15127.964386270954	14549.052579842202	16690.638665767343	15943.888216125399	19247.98739150629	18247.75289779998	0.21804062739882152	0.20174803839933067	6819.520957444096	10641.432277773041	6558.564987975871	10234.226949206553
0.6817755117533548	9684.625283291882	9722.243354784969	13416.736539110407	13032.549542314166	15155.763378043992	14575.787814944404	16721.309643478908	15973.186968507669	19283.358344354067	18281.285762942003	0.21804068999624288	0.20174809509634178	6796.061659942614	10668.724746567663	6536.003523670835	10260.475262037944
0.6858835521786408	9702.432875067005	9740.120347256498	13441.408295459076	13056.514920372252	15183.63358620879	14602.591541844513	16752.059200551572	16002.560784783047	19318.81992486683	18314.904546032085	0.21804075330818978	0.20174815244052685	6772.643748891773	10696.025124334265	6513.48186277994	10286.73118486721
0.6900163456140378	9720.285962554124	9758.043015644724	13466.143106413572	13080.541548912017	15211.575030826412	14629.463779845584	16782.887359210024	16032.009686185043	19354.372158791226	18348.609271476278	0.21804081734304542	0.20174821043947924	6749.267262233188	10723.332969602197	6491.00004179799	10312.994293168653
0.6941740412088835	9738.184557485594	9776.011371776394	13490.94098859805	13104.62944410173	15239.587730801077	14656.40454713822	16813.794140403883	16061.533692729163	19390.01507040505	18382.399962288062	0.2180408821092935	0.201748269100882	6725.932237108471	10750.647837118246	6468.558096450288	10339.264158778358
0.6983567890112157	9756.128670843582	9794.025426725819	13515.8019576025	13128.778621105399	15267.67170387052	14683.413860791321	16844.779563797056	16091.132823202803	19425.74868250506	18416.276640076812	0.21804094761551784	0.20174832843251045	6702.638709881576	10777.969277848024	6446.156061715214	10365.540349897463
0.702564739973187	9774.118312853556	9812.085190808346	13540.726027973797	13152.989094074048	15295.826966595905	14710.491736742371	16875.843647756647	16120.807095154598	19461.57301639413	18450.239325035633	0.21804101387040484	0.20174838844223242	6679.386716131121	10805.296838927083	6423.793971815845	10391.822431044187
0.7067980459565127	9792.153492977895	9830.190673573983	13565.713213206905	13177.260876137218	15324.053534351937	14737.638189787942	16906.986409342044	16150.556524884025	19497.488091868767	18484.28803592945	0.21804108088274457	0.2017484491380087	6656.176290666452	10832.630063661374	6401.47186023579	10418.109963056631
0.7110568597379514	9810.234219909384	9848.34188380083	13590.763525735956	13201.593979394262	15352.351421316755	14764.853233573971	16938.207864293814	16180.381127430794	19533.493927206244	18518.422790082932	0.21804114866143098	0.20174851052789564	6633.007467529271	10859.968491496518	6379.18975972035	10444.40250305878
0.7153413350148182	9828.360501564699	9866.538829488602	13615.876976925281	13225.988414905687	15380.720640461897	14792.136880586115	16969.508027022628	16210.280916564267	19569.590539151926	18552.64360336835	0.21804121721546554	0.2017485726200454	6609.880280007375	10887.31165800849	6356.947702288162	10470.699604453053
0.7196516264105322	9846.532345077892	9884.781517852049	13641.053577060464	13250.444192684414	15409.161203542151	14819.489142139973	17000.88691059809	16240.25590477278	19605.77794290636	18586.950490193423	0.21804128655395527	0.20174863542270718	6586.79476063	10914.659094864037	6334.745719230967	10497.000816885382
0.7239878894801961	9864.749756793728	9903.06995531431	13666.293335339195	13274.961321686942	15437.673121085298	14846.91002837126	17032.344526737426	16270.306103252855	19642.05615211229	18621.34346348898	0.21804135668611643	0.201748698944228	6563.750941189937	10942.010329824872	6312.583841129672	10523.305686244275
0.7283502807162107	9883.012742261179	9921.404147500376	13691.59625986232	13299.539809804624	15466.256402381998	14874.39954822604	17063.880885794377	16300.43152189857	19678.425178841848	18655.822534696796	0.21804142762127515	0.20174876319305543	6540.748852754245	10969.36488673836	6290.4620978694875	10549.613754656631
0.7327389575539218	9901.321306226751	9939.784099230408	13716.962357624672	13324.179663854797	15494.911055475473	14901.957709450842	17095.495996747803	16330.632169290691	19714.885033583432	18690.387713757198	0.21804149936886857	0.20174882817773657	6517.788525645621	10996.722285465337	6268.380518618971	10575.924560416024
0.7371540783773028	9919.675452627707	9958.209814512948	13742.391634505784	13348.880889571741	15523.637087151035	14929.584518582564	17127.189867190158	16360.908052685665	19751.43572522848	18725.039009096476	0.2180415719384462	0.201748893906921	6494.869989463594	11024.082041897811	6246.339131849352	10602.237637995277
0.74159580252467	9938.07518458545	9976.681296538269	13767.884095260775	13373.643491597832	15552.43450292583	14957.27998093862	17158.962503316205	16391.25917800481	19788.07726105843	18759.77642761454	0.21804164533967185	0.2017489603893617	6471.993273107568	11051.443667951506	6224.337965362938	10628.552518053446
0.746064290294433	9956.520504398764	9995.19854767162	13793.439743511073	13398.467473474553	15581.30330703836	14985.044100606894	17190.813909911467	16421.685549823327	19824.80964673147	18794.599974672376	0.21804171958232385	0.20174902763391492	6449.158404764952	11078.806671529077	6202.377046274487	10654.868727381807
0.7505597029508803	9975.011413537019	10013.7615694464	13819.05858173509	13423.352837633418	15610.243502438012	15012.876880435613	17222.744090340682	16452.187171359237	19861.632886269217	18829.509654079397	0.2180417946762973	0.20174909564954313	6426.365411912557	11106.170556475408	6180.456401012838	10681.185788873583
0.7550822027299987	9993.547912633281	10032.370362557276	13844.740611258761	13448.299585386809	15639.255090774372	15040.77832202312	17254.75304653606	16482.76404446219	19898.546982043226	18864.505468080646	0.2180418706316053	0.20174916444531568	6403.614321344066	11133.534822606482	6158.576055355836	10707.503221548628
0.7596319528453285	10012.13000147762	10051.02492685344	13870.485832246348	13473.307716919018	15668.338072386865	15068.748425707901	17286.84077898587	16513.416169602537	19935.55193476183	18899.58741734434	0.21804194745838057	0.20174923403041017	6380.905159167247	11160.898965667002	6136.736034418922	10733.820540514775
0.7642091174938536	10030.757679010074	10069.725261331587	13896.29424369077	13498.377231276892	15697.492446293883	15096.787190558132	17319.007286722433	16544.14354585989	19972.647743456353	18934.755500948788	0.21804202516687637	0.2017493044141132	6358.23795081093	11188.262477307115	6114.936362661421	10760.137256934773
0.7688138618619275	10049.430943313868	10088.471364129104	13922.165843404317	13523.508126360799	15726.7182101823	15124.894614361569	17351.252567310614	16574.946170912106	20009.83440546784	18970.009716369794	0.21804210376746797	0.20174937560582204	6335.612721028971	11215.62484506797	6093.177063896786	10786.452878023963
0.7734463521312342	10068.149791608315	10107.263232516965	13948.100628008893	13548.700398915154	15756.0153603965	15153.070693615038	17383.57661683572	16605.82404102374	20047.11191643313	19005.350059467502	0.21804218327065478	0.20174944761504673	6313.02949390281	11242.985552345403	6071.4581612942275	10812.76690701861
0.7781067554847866	10086.914220241952	10126.100862892841	13974.09859292658	13573.954044519269	15785.383891927728	15181.3154235142	17415.979429891788	16636.77715103485	20084.480270271386	19040.776524473556	0.21804226368706203	0.20174952045140984	6290.488292873837	11270.344078422524	6049.779677403858	10839.078843195457
0.7827952401129585	10105.724224685526	10144.984250774074	14000.159732370035	13599.269057578005	15814.823798403278	15209.628797943105	17448.46099956965	16667.80549434961	20121.93945917037	19076.289103978146	0.21804234502743974	0.20174959412464966	6267.989140720572	11297.69989839103	6028.141634136438	10865.38818179397
0.7875119752195561	10124.579799524841	10163.913390790514	14026.284039332655	13624.645431312263	15844.335072075433	15238.01080946359	17481.02131744477	16698.909062924675	20159.48947357243	19111.887788916698	0.21804242730266768	0.20174966864461963	6245.5320595803205	11325.052483165171	6006.544052791083	10891.694414048921
0.792257131027923	10143.480938453824	10182.888276677573	14052.471505579064	13650.083157749717	15873.917703810728	15266.46144930498	17513.66037356545	16730.087847257913	20197.13030216091	19147.572568556985	0.21804251052375592	0.2017497440212916	6223.117070953362	11352.401299453806	5984.986954052467	10917.997027146164
0.7970308787870847	10162.427634267271	10201.908901268926	14078.722121635159	13675.58222771516	15903.571683078742	15294.980707353252	17546.37815644042	16761.34183637658	20234.86193184591	19183.343430485646	0.21804259470184398	0.2017498202647555	6200.744195704814	11379.745809730142	5963.470357993618	10944.295504199341
0.8018333907779276	10181.4198788538	10220.975256489492	14105.035876778446	13701.142630821123	15933.296997941212	15323.568572140635	17579.174653026923	16792.67101782592	20272.684347750554	19219.20036059514	0.218042679848206	0.20174989738522273	6178.413454082096	11407.08547224151	5941.994284094777	10970.5893242592
0.8066648403194178	10200.457663188607	10240.087333348149	14131.4127590281	13726.764355458217	15963.09363504085	15352.225030834794	17612.049848718347	16824.07537765733	20310.59753319675	19255.143343070267	0.21804276597424965	0.20174997539302564	6156.124865721911	11434.419740980025	5920.558751244796	10996.87796228053
0.8115254017748545	10219.540977326371	10259.245121930626	14157.852755135213	13752.447388785693	15992.961579590346	15380.95006922829	17645.003727332147	16855.554900416857	20348.601469691308	19291.172360375003	0.21804285309151955	0.20175005429861956	6133.878449640237	11461.748065638356	5899.163777741836	11023.160889093764
0.8164152505581643	10238.66981039381	10278.448611392041	14184.35585057262	13778.19171672151	16022.900815360914	15409.743671727583	17678.03627109721	16887.109569133132	20386.696136911392	19327.2873932387	0.218042941211697	0.20175013411258652	6111.67422424769	11489.06989161158	5877.809381300351	11049.437571390066
0.8213345631402307	10257.844150582629	10297.697789949843	14210.922029525169	13803.997323932961	16052.911324671326	15438.605821342453	17711.147460641812	16918.739365305828	20424.881512690667	19363.48842064296	0.2180430303466034	0.20175021484563213	6089.512207372347	11516.384659995325	5856.495579069946	11075.707471726462
0.8262835170552626	10277.06398514203	10316.992644876314	14237.551274879523	13829.864193826697	16082.993088376443	15467.53649967498	17744.337274980957	16950.444268893596	20463.15757300471	19399.77541980779	0.21804312050820135	0.20175029650859214	6067.392416242277	11543.691807536408	5835.222387627	11101.970048481598
0.8312622909072027	10296.329300371513	10336.333162491324	14264.243568214211	13855.792308539132	16113.146085855995	15496.535686908774	17777.605691504043	16982.22425830228	20501.524291956866	19436.148366178208	0.21804321170859586	0.20175037911243024	6045.314867503243	11570.990766626317	5813.989822990028	11128.224755847827
0.8362710643761712	10315.64008161338	10355.719328154859	14290.998889789404	13881.781648926484	16143.370295003073	15525.603361797912	17810.952685962184	17014.079310372817	20539.981641763618	19472.60723341036	0.21804330396003657	0.20175046266824143	6023.279577236623	11598.28096530633	5792.797900630627	11154.471043831203
0.8413100182249524	10334.996313245503	10375.151126259741	14317.817218536966	13907.832194555123	16173.665692212935	15554.739501656135	17844.37823245589	17046.00940036943	20578.529592740408	19509.151993358104	0.21804339727491964	0.20175054718725305	6001.286560937995	11625.561827197205	5771.646635457873	11180.708358187228
0.8463793343055166	10354.397978673638	10394.62854022395	14344.698532049933	13933.943923691357	16204.032252371138	15583.944082345488	17877.882303421993	17078.014501967176	20617.168113286643	19545.78261605875	0.21804349166578882	0.2017506326808262	5979.335833539721	11652.832771512214	5750.536041840911	11206.93614043435
0.8514791955655843	10373.845060324202	10414.151552483369	14371.642806572605	13960.116813291808	16234.469948842401	15613.21707826557	17911.46486962139	17110.09458724025	20655.89716987155	19582.499069719666	0.21804358714533786	0.20175071916045925	5957.427409443073	11680.093213082757	5729.466133635957	11233.153827881906
0.8566097860552276	10393.337539636697	10433.720144484205	14398.650016990163	13986.35083899335	16264.978753458894	15642.55846234231	17945.12590012616	17142.249626649627	20694.716727019353	19619.30132070427	0.21804368372641172	0.20175080663778538	5935.561302473536	11707.34256224893	5708.436924150214	11259.36085351836
0.861771290933513	10412.87539705609	10453.334296675357	14425.720136818218	14012.645975102949	16295.55863650849	15671.968206016652	17978.865362306613	17174.479589030743	20733.626747294413	19656.18933351787	0.21804378142200945	0.2017508951245785	5913.737525915727	11734.580224892125	5687.448426164221	11285.556646042038
0.8669638964751838	10432.458612025359	10472.993988500937	14452.853138192608	14039.00219458776	16326.209566723266	15701.446279233487	18012.683221818643	17206.784441581378	20772.627191286625	19693.163070793857	0.21804388024528507	0.20175098463275212	5891.95609252993	11761.80560243642	5666.500651957467	11311.74062986672
0.8721877900773816	10452.087162977878	10492.699198392642	14480.04899185895	14065.41946906498	16356.931511267736	15730.992650430364	18046.57944259076	17239.16414984931	20811.718017596562	19730.222493279616	0.21804398020954888	0.20175107517436322	5870.217014542548	11789.018091803882	5645.59361329861	11337.912225083914
0.877443160266411	10471.76102732981	10512.449903762132	14507.307667162217	14091.89776879174	16387.72443572713	15760.607286526218	18080.553986811203	17271.618677719955	20850.89918282058	19767.367559822418	0.21804408132827136	0.20175116676161117	5848.520303651458	11816.217085390817	5624.727321443148	11364.070847425144
0.8827301967045416	10491.480181472383	10532.246080993313	14534.629132036169	14118.437062654848	16418.58830409549	15790.290152909894	18114.606814914827	17304.14798740388	20890.170641535795	19804.59822735514	0.2180441836150834	0.2017512594068424	5826.865971033694	11843.401971050538	5603.901787149953	11390.215908261482
0.8880490901968541	10511.244600764285	10552.087705434684	14562.013352992917	14145.03731816064	16449.523078763887	15820.04121342888	18148.73788557015	17336.75203942443	20929.53234628515	19841.914450882145	0.2180442870837785	0.2017513531225505	5805.254027370131	11870.572132122237	5583.117020698264	11416.346814619843
0.8934000326981257	10531.05425952397	10571.97475139164	14589.460295112394	14171.698501424766	16480.528720508635	15849.860430377894	18182.947155666337	17369.43079260526	20968.984247562432	19879.31618346506	0.2180443917483151	0.20175144792137797	5783.684482823126	11897.726947345305	5562.373031867202	11442.462969100103
0.8987832173197573	10550.909131021772	10591.907192118593	14616.969922031554	14198.42057716172	16511.605188479072	15879.747764487198	18217.234580299806	17402.18420405757	21008.52629379691	19916.803376208183	0.21804449762281905	0.20175154381611848	5762.157347063301	11924.865790890995	5541.669829967665	11468.5637699184
0.904198838336744	10570.809187472361	10611.884999811387	14644.542195934035	14225.203508674786	16542.75244018596	15909.703174911421	18251.600112761396	17435.01222916785	21048.15843133853	19954.375978244527	0.21804460472158368	0.20175164081971847	5740.672629264649	11951.988032316323	5521.007423830219	11494.648610850796
0.9096470911946843	10590.754400026657	10631.908145599213	14672.177077539087	14252.047257845306	16573.970431488993	15939.726619217565	18286.043704522686	17467.914821584814	21087.8806044422	19992.033936720836	0.2180447130590743	0.2017517389452797	5719.230338112218	11979.093036558479	5500.385821816279	11520.716881234199
0.915128172516836	10610.744738764279	10651.976599537033	14699.874526091236	14278.951785122628	16605.259116585185	15969.818053373814	18320.565305223165	17500.89193320712	21127.692755253036	20029.777196783623	0.2180448226499287	0.20175183820606013	5697.830481835641	12006.18016396463	5479.805031845812	11546.767965985928
0.9206422801112097	10630.780172685547	10672.090330597583	14727.634499349335	14305.917049513491	16636.618447996538	15999.977431737687	18355.16486265666	17533.943514170434	21167.594823790747	20067.605701564396	0.21804493350895898	0.201751938615476	5676.473068160238	12033.248770168982	5459.265061358921	11572.801245497074
0.9261896129777101	10650.860669703521	10692.249306663392	14755.456953575662	14332.943008571456	16668.048376557777	16030.204707044271	18389.84232275787	17567.069512834547	21207.586747934136	20105.519392164933	0.21804504565115554	0.2017520401871035	5655.158104353817	12060.298206157982	5438.765917352401	11598.816095690243
0.931770371315315	10670.986196636224	10712.45349451898	14783.341843525279	14360.029618386532	16699.54885140436	16060.499830394649	18424.59762958914	17600.26987577076	21247.668463405902	20143.51820764288	0.21804515909168698	0.20175214293468258	5633.885597232962	12087.32781825168	5418.30760639091	11624.811887999997
0.9373847565293029	10691.156719198625	10732.702859842851	14811.289122435055	14387.176833574575	16731.119819960128	16090.86275124407	18459.430725326885	17633.544547748894	21287.83990375703	20181.60208499694	0.21804527384590353	0.20175224687211538	5612.655553150456	12114.33694805298	5397.890134592773	11650.787989329081
0.9430329712385201	10711.372201994662	10752.997367199476	14839.298742012754	14414.384607266651	16762.761227925035	16121.293417390129	18494.341550248068	17666.893471724416	21328.101000351242	20219.770959152156	0.21804538992933864	0.20175235201347214	5591.467978013679	12141.324932456948	5377.513507646043	11676.743762044702
0.9487152192826929	10731.632608509253	10773.336980031314	14867.370652426107	14441.652891098453	16794.473019262845	16151.791774960915	18529.330042716683	17700.31658882546	21368.45168234942	20258.02476294512	0.21804550735771225	0.20175245837299013	5570.322877279716	12168.291103603784	5357.177730807802	11702.678563951515
0.9544317057297852	10751.937901100195	10793.72166065069	14895.504802291725	14468.98163519954	16826.255136188644	16182.357768403066	18564.396139169992	17733.813838339756	21408.89187669383	20296.363427109038	0.21804562614693102	0.20175256596507707	5549.2202559742145	12195.234788903035	5336.882808920462	11728.591748306062
0.9601826368833979	10772.288040990226	10814.151370231835	14923.701138664232	14496.370788182772	16858.10751915663	16212.991340469975	18599.539774105113	17767.385157701763	21449.42150809265	20334.78688025902	0.21804574631309354	0.20175267480431358	5528.160118701169	12222.155311018694	5316.628746420378	11754.482663796749
0.9659682202902156	10792.682988258863	10834.626068802732	14951.959607025125	14523.82029713352	16890.030106847556	16243.692432209742	18634.760880065165	17801.030482479473	21490.040499004088	20373.295048877084	0.2180458678724888	0.20175278490545343	5507.142469624989	12249.051987798885	5296.415547319921	11780.35065448517
0.9717886647474951	10813.122701834254	10855.145715236924	14980.280151271596	14551.330107598782	16922.022836156175	16274.460982953096	18670.05938762549	17834.74974636122	21530.748769620488	20411.88785729703	0.21804599084160228	0.20175289628342838	5486.167312489357	12275.924132301472	5276.243215230759	11806.195059829857
0.9776441803106027	10833.607139485057	10875.710267245424	15008.662713705473	14578.900163576493	16954.085642178772	16305.296930301434	18705.435225379922	17868.542881142577	21571.546237852566	20450.56522768953	0.2180461152371162	0.20175300895334689	5465.234650638886	12302.771052794997	5256.111753376434	11832.0152146779
0.9835349783005937	10854.136257812343	10896.319681368546	15037.10723502209	14606.530407504673	16986.218458200674	16336.200210114743	18740.88831992701	17902.409816713214	21612.4328193136	20489.327080047107	0.2180462410759114	0.20175312293050007	5444.344486999325	12329.592052704189	5236.02116457792	11857.810449222568
0.9894612713118381	10874.71001224124	10916.973912967616	15065.613654298935	14634.220780250458	17018.421215683444	16367.170756499365	18776.41859585598	17936.35048104346	21653.40842730322	20528.17333216881	0.2180463683750715	0.2017532382303603	5423.496824094094	12356.386430607177	5215.971451272722	11883.580089002382
0.9954232732196957	10895.32835701286	10937.67291621681	15094.181908984547	14661.971221099282	17050.693844252408	16398.208501795976	18812.02597573299	17970.36480017119	21694.472972791657	20567.103899645237	0.21804649715188493	0.20175335486858614	5402.691664062673	12383.153480257373	5195.96261552861	11909.323454913218
1.0014211991882311	10915.991245176	10958.416644094883	15122.811934887217	14689.781667743931	17083.03627168394	16429.313376567356	18847.710380087126	18004.452698188452	21735.626364403648	20606.11869584329	0.21804662742384565	0.20175347286102277	5381.929008642212	12409.892490508035	5175.994659022894	11935.039863139391
1.0074552656779823	10936.69862857879	10979.205048376814	15151.503666163571	14717.652056273462	17115.448423892623	16460.485309586045	18883.471727396292	18038.614097227983	21776.86850840216	20645.21763189077	0.21804675920865807	0.20175359222370567	5361.208859187318	12436.60274533648	5156.06758306711	11960.728625173215
1.013525690453769	10957.450457860505	11000.038079625567	15180.257035307357	14745.5823211623	17147.93022491863	16491.724227822204	18919.309934073313	18072.848917449923	21818.19930867248	20684.400616661234	0.2180468925242375	0.2017537129728613	5340.531216667499	12463.283523800317	5136.181388604222	11986.389047788922
1.0196326925925556	10978.246682443063	11020.915687183624	15209.071973137861	14773.572395259027	17180.48159691469	16523.030056431133	18955.22491445162	18107.157077028183	21859.618666705715	20723.667556758424	0.2180470273887143	0.20175383512491105	5319.896081696963	12489.934100091457	5116.336076233303	12012.020433072
1.0257764924913542	10999.08725052298	11041.8378191649	15237.948408788901	14801.622209775669	17213.10246013372	16554.402718741298	18991.21658077162	18141.53849213736	21901.12648158314	20763.018356501358	0.21804716382043546	0.20175395869647164	5299.303454509471	12516.553743444849	5096.531646189047	12037.622078349348
1.0319573118751795	11019.972109062597	11062.804422445963	15266.88626969685	14829.73169427609	17245.792732915335	16585.842136241452	19027.284843165864	18175.993076938656	21942.722649959138	20802.452917908224	0.21804730183796736	0.2017540837043604	5278.753334971843	12543.141718141735	5076.768098352477	12063.193276181351
1.0381753738050519	11040.901203782	11083.815442657946	15295.885481589597	14857.90077666527	17278.552331673473	16617.34822856866	19063.429609645424	18210.52074356678	21984.407066045555	20841.971140681468	0.21804744146009886	0.20175421016559444	5258.245722605847	12569.697283537593	5057.045432272367	12088.733314393554
1.0444309026860459	11061.874479150385	11104.870824177915	15324.945968474782	14886.129383177888	17311.38117088309	16648.92091349556	19099.650786085298	18245.12140211606	22026.17962159491	20881.572922191946	0.2180475827058437	0.2017543380973949	5237.780616567936	12596.219693989027	5037.363647145918	12114.241476004012
1.05072412427539	11082.891878377703	11125.970510120469	15354.067652628335	14914.417438367207	17344.279163067367	16680.56010691802	19135.94827621027	18279.79496062693	22068.040205884157	20921.2581574635	0.21804772559444338	0.20175446751718967	5217.358015682548	12622.708198901266	5017.722741853213	12139.717039275449
1.057055265690613	11103.953343406178	11147.114442329286	15383.250454582969	14942.764865093877	17377.246218784683	16712.265722842672	19172.321981580626	18314.541325072263	22109.988705698262	20961.02673915737	0.21804787014536844	0.201754598442614	5196.977918421384	12649.162042662036	4998.122714934405	12165.159277642611
1.0634245554177415	11125.058814901719	11168.302561368506	15412.494293116415	14971.171584514554	17410.282246615432	16744.037673374172	19208.771801577666	18349.360399343568	22152.02500531354	21000.878557556418	0.21804801637832436	0.20175473089151616	5176.6403229220305	12675.580464648549	4978.563564606244	12190.567459723447
1.0698322233195456	11146.208232245488	11189.534806514288	15441.799085239923	14999.637516070721	17443.387153149088	16775.875868702828	19245.297633389437	18384.25208523732	22194.148986481265	21040.8135005496	0.21804816431325152	0.20175486488195563	5156.345227004262	12701.962699253578	4959.045288783731	12215.940849350765
1.0762785006438331	11167.401533525368	11210.811115746277	15471.164746186638	15028.162577477398	17476.560842971117	16807.78021709197	19281.899371996355	18419.216282441277	22236.36052841117	21080.831453616283	0.2180483139703286	0.20175500043220984	5136.092628149316	12728.307975800242	4939.567885053111	12241.278705472592
1.0827636200317978	11188.638655527247	11232.131425738879	15500.591189399689	15056.746684711614	17509.803218649617	16839.75062486513	19318.576910156517	18454.25288852042	22278.659507754535	21120.93229981024	0.2180484653699767	0.20175513756077468	5115.882523525506	12754.615518586244	4920.1313506993465	12266.580282212235
1.089287815526412	11209.919533726643	11253.495671852857	15530.07832652078	15085.389752001292	17543.11418072246	16871.786996393657	19355.330138391564	18489.361798903432	22321.045798587937	21161.115919744258	0.2180486185328615	0.2017552762863672	5095.714909981936	12780.88454684196	4900.735682703555	12291.844828821253
1.0958513225808764	11231.244102279821	11274.903788126468	15559.62606737808	15114.091691813532	17576.493627683685	16903.889234083686	19392.158944971703	18524.542906868446	22363.519272396097	21201.382191573804	0.21804877347989532	0.2017554166279288	5075.589784054784	12807.114274718799	4881.380877745571	12317.071589670144
1.1024543780671139	11252.612294015393	11296.355707267048	15589.234319974776	15142.852414843475	17609.941455970646	16936.057238363726	19429.063215901573	18559.7961035295	22406.07979805556	21241.730990981658	0.2180489302322413	0.20175555860462793	5055.507141991286	12833.30391132459	4862.066932223272	12342.25980427349
1.1090972202843215	11274.024040425535	11317.851360642193	15618.902990477076	15171.671830002675	17643.457559950508	16968.2909076717	19466.042834905413	18595.121277822374	22448.727241817705	21282.1621911617	0.2180490888113162	0.2017557022358622	5035.466979721561	12859.452660636045	4842.793842234882	12367.408707222901
1.115780088967567	11295.479271657312	11339.390678271111	15648.63198320241	15200.549844407662	17677.04183190699	17000.59013844223	19503.097683412467	18630.518316490678	22491.461467291967	21322.675662803085	0.218049249238793	0.201755847541261	5015.469292893074	12885.559721552767	4823.561603602953	12392.517528219149
1.1225032252964444	11316.977916504038	11360.973588815963	15678.421200607645	15229.486363368467	17710.694162027132	17032.954825093835	19540.227640542435	18665.987104071915	22534.282335429114	21363.271274074326	0.21804941153660432	0.20175599454068982	4995.514076862019	12911.624287856743	4804.370211871341	12417.585492049344
1.1292668719037753	11338.519902396494	11382.60001957306	15708.270543277129	15258.48129037705	17744.41443838783	17065.384860016093	19577.432583090686	18701.527522883403	22577.189704504264	21403.948890607215	0.21804957572694575	0.20175614325425215	4975.601326690754	12937.645548183005	4785.219662303105	12442.611818556208
1.1360712728843656	11360.105155394156	11404.269896464102	15738.17990991073	15287.534527095697	17778.202546942426	17097.880133556675	19614.712385513478	18737.139453008127	22620.183430099885	21444.708375480754	0.21804974183227824	0.2017562937022912	4955.731037172489	12963.622686054092	4766.1099499010015	12467.595722660422
1.1429166738038161	11381.733600176552	11425.983144027527	15768.149197312081	15316.645973345583	17812.058371507464	17130.440534008638	19652.066919913446	18772.82277228088	22663.263365089177	21485.54958920529	0.21804990987533254	0.20175644590539488	4935.903202826157	12989.554879853968	4747.041069402825	12492.536414343864
1.1498033217073829	11403.405160034365	11447.73968540959	15798.178300376454	15345.815527095021	17845.9817937491	17163.06594759734	19689.496056024604	18808.577356273945	22706.429359618767	21526.472389706214	0.21805007987911088	0.20175659988439748	4916.11781788338	13015.441302761436	4728.01301527163	12517.433098587673
1.1567314651288954	11425.119756860597	11469.539442355534	15828.267112078734	15375.04308444781	17879.972693169544	17195.756258467452	19726.999661197497	18844.40307828291	22749.68126109172	21567.476632307815	0.21805025186689153	0.20175675566038184	4896.374876337592	13041.281122862827	4709.025781742064	12542.284975477029
1.1637013540997225	11446.87731114202	11491.382335201028	15858.415523461781	15404.3285396319	17914.03094709404	17228.511348670396	19764.577600384826	18880.29980931296	22793.018914151016	21608.562169717567	0.21805042586223122	0.20175691325468564	4876.6743719102815	13067.073503040243	4690.079362785444	12567.091240090784
1.1707132401577995	11468.677741949958	11513.268282862968	15888.623423623896	15433.671784987275	17948.15643065674	17261.33109815077	19802.229736125988	18916.267418064053	22836.442160661736	21649.728852009317	0.2180506018889701	0.2017570726889002	4857.016298052389	13092.817600950133	4671.173752113711	12591.851082486566
1.177767376356704	11490.520966931688	11535.19720283083	15918.890699707099	15463.072710954544	17982.34901678755	17294.21538473374	19839.95592853255	18952.305770917115	22879.950839694477	21690.97652660751	0.21805077997123243	0.20175723398487622	4837.400647981092	13118.51256910339	4652.308943215525	12616.56368777994
1.1848640172747877	11512.40690230147	11557.16901115772	15949.21723688496	15492.53120606314	18016.608576198443	17327.164084111853	19877.756035273265	18988.414731919678	22923.544787508046	21732.30503827081	0.2180509601334325	0.20175739716472638	4817.827414665138	13144.157554801088	4633.484929339495	12641.228236072697
1.1920034190243662	11534.335462831703	11579.183622451545	15979.602918350536	15522.047156919645	18050.934977369954	17360.177069832058	19915.629911559176	19024.59416277169	22967.22383753242	21773.714229075915	0.21805114240027715	0.20175756225082833	4798.29659082531	13169.751700125169	4614.7017034946475	12665.843902448658
1.1991858392609598	11556.306561843967	11601.240949865996	16010.047625304216	15551.620448195932	18085.32808653746	17393.254213282507	19953.57741012858	19060.843922811106	23010.987820351434	21815.203938401166	0.21805132679676886	0.20175772926582794	4778.8081689493265	13195.294141942635	4595.959258468356	12690.409856983926
1.2064115371925936	11578.32011120014	11623.340905091722	16040.551236941637	15581.25096261752	18119.787767677688	17426.395383679625	19991.598381232143	19097.163868999738	23054.836563685752	21856.774002910384	0.2180515133482101	0.20175789823264215	4759.362141291145	13220.784011896234	4577.257586820982	12714.92526472779
1.2136807735891502	11600.376021293428	11645.483398347304	16071.113630441492	15610.938580951666	18154.313882494935	17459.6004480548	20029.69267261784	19133.553855908784	23098.76989237549	21898.424256536404	0.21805170208020674	0.20175806917446254	4739.958499871427	13246.22043637652	4558.596680888673	12739.389285680372
1.2209938107917835	11622.474201039411	11667.66833837032	16101.734680953346	15640.68318199559	18188.906290407456	17492.869271241358	20067.860129515913	19170.01373570454	23142.787628363	21940.154530464766	0.21805189301867145	0.20175824211475943	4720.597236495931	13271.602536563762	4539.976532804314	12763.801074841525
1.2283509127223842	11644.614557867139	11689.895632408461	16132.414261585584	15670.48464256478	18223.564848533882	17526.201715861494	20106.100594623997	19206.54335813417	23186.8895906758	21981.9646531175	0.21805208618982708	0.2017584170772839	4701.278342746897	13296.92942837486	4521.397134483093	12788.15978214331
1.2357523448931043	11666.796997710031	11712.165186210384	16163.152243392999	15700.342837480934	18258.289411679343	17559.5976423129	20144.413908091832	19243.14257051108	23231.075595408995	22023.854450136467	0.2180522816202117	0.20175859408607158	4682.001809984911	13322.20022245124	4502.85847762553	12812.464552445803
1.2431983744159416	11689.021424996954	11734.476904016821	16193.948495364708	15730.25763956023	18293.07983232181	17593.056908755658	20182.799907506313	19279.811217700662	23275.34545570811	22065.82374436711	0.21805247933668084	0.20175877316544696	4662.767629362876	13347.414024187718	4484.360553736333	12836.714525572024
1.2506892700123766	11711.28774264317	11756.830688551492	16224.802884411856	15760.228919601406	18327.93596059838	17626.579371099077	20221.258427876346	19316.549142105818	23319.698981751735	22107.87235584197	0.21805267936641193	0.20175895434002536	4643.575791833922	13372.569933723658	4465.90335412533	12860.908836289309
1.2582253020230734	11733.595852041382	11779.226441012208	16255.71527535546	15790.256546373992	18362.857644291573	17660.164882988473	20259.789301617864	19353.35618365267	23364.135980734307	22150.00010176436	0.2180528817369089	0.2017591376347177	4624.426288136281	13397.667045892682	4447.486869896762	12885.046614265535
1.2658067424176331	11755.945653052544	11801.66406106159	16286.685530913932	15820.340386606136	18397.84472881534	17693.813295791777	20298.39235853842	19390.232179775798	23408.656256848415	22192.206796491602	0.21805308647600513	0.20175932307473313	4605.319108823314	13422.70445028739	4429.111091977917	12909.12698413292
1.2734338648044117	11778.33704399707	11824.143446818372	16317.713511691167	15850.480304973122	18432.897057201717	17727.524458586653	20337.067425822504	19427.17696540429	23453.25961126799	22234.492251519092	0.21805329361186768	0.2017595106855842	4586.254244243726	13447.681231182534	4410.776011097245	12933.149065407924
1.2811069444403917	11800.769921645402	11846.6644948479	16348.79907616374	15880.676164084898	18468.01447008641	17761.298218146683	20375.814328015764	19464.190372946585	23497.945842130135	22276.85627546305	0.21805350317300148	0.20175970049308767	4567.231684554834	13472.59646755876	4392.481617801823	12957.11197252199
1.2888262582411194	11823.244181209318	11869.22710015346	16379.942080669116	15910.92782447466	18503.19680569561	17795.13441892866	20414.632887010466	19501.272232276664	23542.714744518482	22319.298674044774	0.21805371518825337	0.20175989252337195	4548.251419737469	13497.449233132415	4374.227902466431	12981.014814842958
1.296592084790695	11845.759716332537	11891.831156166914	16411.142379392935	15941.235144586512	18538.443899831684	17829.03290305886	20453.52292202981	19538.422370719007	23587.566110445194	22361.819250073524	0.21805392968681564	0.20176008680287644	4529.313439578516	13522.2385962829	4356.014855282148	13004.85669661453
1.3044047043518285	11868.316419081819	11914.476554739753	16442.39982435693	15971.597980763738	18573.75558585964	17862.993510320033	20492.48424961307	19575.64061303445	23632.49972883389	22404.417803430384	0.2180541466982318	0.20176028335835988	4510.417733696522	13546.963620113209	4337.842466274276	13028.636716997251
1.312264398875954	11890.914179937767	11937.163186133917	16473.71426540646	16002.016187236715	18609.131694693133	17897.01607813789	20531.516683600188	19612.926781405447	23677.51538550198	22447.094131051508	0.21805436625239824	0.20176048221690104	4491.564291530754	13571.623362408951	4319.710725299781	13052.353970051277
1.320171452013404	11913.552887785763	11959.89093901276	16505.085550198248	16032.489616111026	18644.572054780725	17931.100441568018	20570.62003511672	19650.280695421676	23722.612863143404	22489.848026911695	0.21805458837957153	0.20176068340590284	4472.753102348186	13596.21687563369	4301.619622050319	13076.00754472334
1.3281261491236485	11936.232429906746	11982.659700431781	16536.513524187892	16063.018117355314	18680.07649209184	17965.24643328226	20609.79411255839	19687.70217206532	23767.79194131089	22532.679282007644	0.2180548131103697	0.2017608869530979	4453.984155249316	13620.743206938263	4283.569146052701	13099.596524841152
1.3361287772855897	11958.952691968198	12005.469355829657	16567.99803061765	16093.601538789462	18715.644830103087	17999.453883555634	20649.038721576097	19725.19102569672	23813.052396398765	22575.587684341615	0.21805504047577967	0.20176109288655092	4435.257439177018	13645.20139817195	4265.559286686592	13123.119989147875
1.3441796253079266	11981.713558014933	12028.319789019011	16599.53891050399	16124.239726072507	18751.276889784287	18033.72262025288	20688.353665060535	19762.747068039724	23858.394001625325	22618.573018904714	0.21805527050715862	0.2017613012346641	4416.5729429086205	13669.590485845227	4247.590033171	13146.577011249028
1.352278983739575	12004.514910459948	12051.210882177265	16631.136002625182	16154.932522690602	18786.972489584572	18068.052468815116	20727.73874312696	19800.370108167077	23903.816527015333	22661.63506766031	0.2180555032362409	0.20176151202617904	4397.930655070348	13693.909501159564	4229.661374579882	13169.966659652535
1.3604271448801535	12027.356630075314	12074.142515837557	16662.78914350902	16185.679769945093	18822.731445418587	18102.443252246565	20767.19375310003	19838.059952486004	23949.319739382667	22704.77360952758	0.218055738695141	0.20176172529018374	4379.330564131029	13718.157469973434	4211.773299835855	13193.287997723557
1.3686244027905345	12050.238595982917	12097.11456887945	16694.498167420257	16216.481306940354	18858.55357065242	18136.89479110101	20806.718489498362	19875.816404723413	23994.90340231258	22747.98842036467	0.21805597691635906	0.2017619410561138	4360.772658415837	13742.333412833512	4193.925797723001	13216.54008372873
1.3768710533034536	12073.160685645427	12120.12691851994	16726.26290634842	16247.336970571954	18894.43867608995	18171.406903468724	20846.31274401954	19913.639265911606	24040.567276144506	22791.279272952426	0.21805621793278535	0.20176215935375896	4342.2569261069875	13766.436344967224	4176.118856889196	13239.721970818937
1.3851673940341884	12096.122774857	12143.17944030415	16758.08318999525	16278.246595514474	18930.386569958737	18205.97940496285	20885.97630552463	19951.52833437348	24086.31111795434	22834.64593697757	0.21805646177770457	0.2017623802132661	4323.783355240012	13790.465276255272	4158.352465839358	13262.832707005553
1.3935137243912972	12119.124737734166	12166.272008096224	16789.958845762387	16309.210014209562	18966.397057896233	18240.6121087062	20925.70896002305	19989.483405708077	24132.134681537045	22878.08817901621	0.21805670848480085	0.20176260366514398	4305.351933713071	13814.41921125073	4140.626612949651	13285.871335183736
1.4019103455874267	12142.166446706588	12189.404494070084	16821.88969873886	16340.22705685381	19002.46994293577	18275.304825317762	20965.510490657183	20027.50427277588	24178.037717389034	22921.605762517138	0.21805695808816294	0.2017628297402672	4286.962649294641	13838.297149195336	4122.941286467714	13308.836893136147
1.410357560650181	12165.24777250799	12212.576768700403	16853.8755716889	16371.297551386908	19038.605025492885	18310.057362899526	21005.380677687357	20065.59072568449	24224.019972690952	22965.198447785508	0.21805721062228828	0.2017630584698816	4268.61548961862	13862.098083989229	4105.296474514529	13331.728413518053
1.4188556744330574	12188.368584166808	12235.78870075318	16885.916285039235	16402.421323479357	19074.802103351078	18344.869527022885	21045.319298476257	20103.742551773714	24270.08119128979	23008.865991965875	0.21805746612208862	0.20176328988560702	4250.310442196438	13885.821004219819	4087.692165092565	13354.544923878275
1.4274049936264492	12211.528748997207	12259.040157276871	16918.011656867075	16433.598196520765	19111.06097164836	18379.7411207156	21085.326127474116	20141.959535601432	24316.221113681935	23052.608149026117	0.21805772462289436	0.20176352401944417	4232.047494404949	13909.464893116616	4070.1283460741397	13377.285446610767
1.4360058267687137	12234.728132589556	12282.33100359279	16950.161502887164	16464.82799160735	19147.38142286275	18414.671944447935	21125.40093620283	20180.241458928416	24362.439476994918	23096.424669740136	0.21805798616046063	0.20176376090377598	4213.8266335064545	13933.028728605248	4052.6050052228384	13399.948999019805
1.4446584842573071	12257.96659880166	12305.661103286388	16982.36563644003	16496.110527530498	19183.763246799088	18449.661796119963	21165.54349324149	20218.588100704543	24408.736014970906	23140.315301672206	0.21805825077097138	0.20176400057137614	4195.64784665429	13956.511483317707	4035.1221301967744	13422.534593314864
1.453363278359986	12281.244009749213	12329.030318197714	17014.623868479073	16527.44562076425	19220.206230574604	18484.71047104767	21205.75356421052	20256.999237053606	24455.110457948445	23184.279789159664	0.21805851849104488	0.20176424305541057	4177.511120873038	13979.912124515511	4017.679708530195	13445.041236545425
1.4621205232260774	12304.560225796791	12352.438508412408	17046.936007558463	16558.83308545358	19256.710158605336	18519.817761949944	21246.030911756825	20295.474641259152	24501.56253284548	23228.317873296794	0.21805878935773945	0.20176448838944414	4159.4164430804085	14003.229614160955	4000.27772765595	13467.467930676416
1.470930534897817	12327.915105548544	12375.885532252409	17079.301859820567	16590.272733402202	19293.27481259205	18554.983458935036	21286.375295538306	20334.014083749695	24548.09196314164	23272.429291918044	0.21805906340855769	0.20176473660744318	4141.3638000909705	14026.462908914313	3982.916174906539	13489.813672566786
1.4797936313217521	12351.308505839152	12399.371246266917	17111.721228983806	16621.764374060745	19329.899971506657	18590.207349487468	21326.786472208983	20372.617332084483	24594.698468861126	23316.61377958181	0.21805934068145294	0.20176498774378374	4123.353178603575	14049.610960090999	3965.5950375024695	13512.077453940175
1.48871013236022	12374.740281724355	12422.895505222958	17144.19391632988	16653.30781451446	19366.585411577908	18625.489218454317	21367.2641954033	20411.284150938547	24641.381766554776	23360.871067553417	0.21805962121483446	0.20176524183325326	4105.384565228829	14072.672713745851	3948.314302581246	13534.25826147059
1.4976803598028874	12398.210286472216	12446.458162096606	17176.719720692043	16684.90285947174	19403.330906278243	18660.828848032597	21407.808215721696	20450.014302088897	24688.141569283544	23405.200883789443	0.21805990504757203	0.2017654989110579	4087.457946476061	14095.647110623773	3931.0739571827	13556.355076726526
1.5067046373783677	12421.718371553448	12470.059068063409	17209.298438442074	16716.54931125157	19440.13622630925	18696.226017755223	21448.41828071467	20488.807544399293	24734.97758660022	23449.602952920402	0.21806019221900294	0.2017657590128258	4069.57330873725	14118.533086097334	3913.873988231877	13578.36687610671
1.5157832907659001	12445.264386632483	12493.698072489364	17241.929863478264	16748.246969771826	19477.001139588156	18731.68050447808	21489.09413486798	20527.663633806118	24781.889524532475	23494.07699623468	0.21806048276893633	0.20176602217461306	4051.7306383426767	14141.329570352565	3896.7143825973617	13600.292631037068
1.5249166476071065	12468.848179558398	12517.37502292196	17274.61378721325	16779.995632537517	19513.925411234282	18767.192082367008	21529.835519587756	20566.582323304192	24828.877085565866	23538.622731662374	0.21806077673765986	0.2017662884329094	4033.929921514122	14164.035488230642	3879.595127042732	13622.131307802629
1.5341050375178134	12492.46959635542	12541.08976508065	17307.349998561247	16811.79509462837	19550.908803554703	18802.76052288398	21570.642173184806	20605.563362931738	24875.939968625793	23583.239873758263	0.21806107416594447	0.20176655782464206	4016.1711443800014	14186.64975926932	3862.5162082407624	13643.88186758617
1.5433487920999491	12516.128481214035	12564.842142847949	17340.138283926095	16843.645148687272	19587.9510760309	18838.385594774303	21611.513830859978	20644.60649975643	24923.077869060806	23627.928133685873	0.21806137509505108	0.20176683038718202	3998.454293003073	14209.17129779514	3845.477612801944	13665.543266568333
1.5526482449535108	12539.824676481767	12588.631998260287	17372.978427188904	16875.54558490825	19625.051985304926	18874.06706405334	21652.450224689015	20683.71147786091	24970.290478625204	23672.687219201085	0.21806167956673664	0.2017671061583496	3980.7793533527292	14231.599012824707	3828.479327246896	13687.114455829374
1.5620037316886017	12563.558022653924	12612.459171498747	17405.870209695648	16907.496191024493	19662.21128516554	18909.80469399314	21693.451083607328	20722.878038328246	25017.577485461657	23717.51683463557	0.21806198762325943	0.20176738517641812	3963.1463113178033	14253.931808117777	3811.5213380188216	13708.59438139107
1.5714155899375468	12587.328358364577	12636.32350088004	17438.813410245035	16939.49675229653	19699.42872653463	18945.59824510943	21734.516133395115	20762.105919227764	25064.938574084146	23762.416680880677	0.21806229930738436	0.2017676674801226	3945.5551527108764	14276.168582174461	3794.603631488164	13729.981984226964
1.580884159367074	12611.135520377276	12660.224822847289	17471.80780507609	16971.547051500274	19736.704057453342	18981.447475148285	21775.64509666221	20801.394855600523	25112.37342536063	23807.386455370954	0.21806261466239227	0.20176795310866197	3928.005863277125	14298.308228278533	3777.726193960174	13751.276200296823
1.5904097816905756	12634.979343576166	12684.162971961105	17504.853167856254	17003.646868915388	19774.037023068748	19017.352139073282	21816.837692833426	20840.744579445312	25159.881716496267	23852.425852068263	0.21806293373208174	0.20176824210170546	3910.4984286874533	14320.349634464364	3760.889011667925	13772.475960510783
1.5999928006804371	12658.859660956574	12708.137780890249	17537.949269668767	17035.79598231312	19811.427365619784	19053.31198905201	21858.093638133145	20880.15481970402	25207.463121015804	23897.53456144507	0.21806325656077866	0.2017685344994015	3893.0328345362796	14342.291683515068	3744.0920707728947	13793.580190741923
1.6096335621804478	12682.776303616114	12732.14908040273	17571.095879000768	17067.994166944765	19848.874824423892	19089.326774443267	21899.412645570752	20919.625302247623	25255.11730874687	23942.712270468626	0.21806358319334165	0.20176883034237802	3875.609066358651	14364.133253022563	3727.335357378819	13814.587811870035
1.6193324141182788	12706.729100745475	12756.196699356606	17604.292761730976	17100.241195529674	19886.379135863313	19125.396241783823	21940.79442492552	20959.1557498618	25302.84394580275	23987.958662584577	0.2180639136751672	0.2017691296717523	3858.2271096257027	14385.87321536662	3710.618857526337	13835.497739761136
1.6290897065180392	12730.717879619428	12780.280464691035	17637.539681117654	17132.536838243625	19923.940033371593	19161.52013477549	21982.23868273194	20998.745882232895	25350.642694565522	24033.273417701028	0.21806424805219918	0.20176943252913637	3840.886949748732	14407.510437742807	3693.9425572016044	13856.30888531357
1.6389057915129117	12754.742465587704	12804.400201417182	17670.836397786446	17164.880862707043	19961.557247420013	19197.69819427211	22023.745122264758	21038.395415933708	25398.513213669034	24078.65621217241	0.21806458637093132	0.20176973895664116	3823.5885720767546	14429.043782151304	3677.3064423291944	13877.020154423546
1.6487810233578566	12778.80268206595	12828.555732609151	17704.182669718262	17197.27303397321	19999.23050550405	19233.930158266485	22065.31344352424	21078.104064409286	25446.455157981974	24124.106718783358	0.21806492867841773	0.20177004899688408	3806.3319618976675	14450.472105392255	3660.7104987736093	13897.63044798933
1.6587157584424002	12802.898350526617	12852.74687939497	17737.578252237123	17229.713114516548	20036.95953212981	19270.21576187738	22106.943343221246	21117.871537962805	25494.468178590876	24169.624606732665	0.21806527502227707	0.20177036269299442	3789.1171044502407	14471.79425913794	3644.1547123561613	13918.13866199227
1.6687103553034934	12827.029290490067	12876.973460947655	17771.022897998326	17262.200864221064	20074.744048800807	19306.55473733684	22148.634514762816	21157.6975437417	25542.551922783558	24215.209541617554	0.21806562545070124	0.20177068008862065	3771.9439849259797	14493.009089921601	3627.6390688496176	13938.543687468395
1.6787651746384535	12851.195319515484	12901.235294476188	17804.51635697628	17294.736040368647	20112.583774004383	19342.946813977072	22190.38664823725	21197.581785723487	25590.706034032173	24260.861185417583	0.21806598001246014	0.2017710012279345	3754.8125884567853	14514.115439108107	3611.1635539701674	13958.844410486985
1.6888805793179813	12875.396253191846	12925.532195216525	17838.05837645251	17327.318397627376	20150.478423198314	19379.391718217663	22232.199430399498	21237.523964701777	25638.930151976394	24306.57919647876	0.2180663387569109	0.2017713261556398	3737.722900132183	14535.112142961007	3594.7281533934874	13979.039712220896
1.6990569343992543	12899.631905129056	12949.863976422695	17871.64870100381	17359.947688040073	20188.42770879759	19415.889173552794	22274.072544656658	21277.523778272436	25687.223912406957	24352.36322949785	0.21806670173400305	0.20177165491697696	3720.674904990592	14555.998032616917	3578.3328527467092	13999.128468913026
1.7092946071391046	12923.9020869488	12974.230449357783	17905.287072490108	17392.623661012538	20226.431340160874	19452.438900538313	22316.00567105318	21317.580920819462	25735.58694724866	24398.212935506344	0.21806706899428704	0.20177198755773026	3703.668588032131	14576.771934135817	3561.9776376194786	14019.109551933594
1.7195939670072704	12948.206608275847	12998.63142328515	17938.973230042855	17425.346063302277	20264.489023577567	19489.040616779224	22357.998486256703	21357.695083501436	25784.018884544243	24444.127961855116	0.21806744058892127	0.20177232412423501	3686.7039342136122	14597.432668496389	3545.6624935599975	14038.98182776384
1.7299553856997325	12972.54527672889	13023.0667054594	17972.706910052882	17458.11463900676	20302.60046225422	19525.694036916713	22400.0506635432	21397.865954237364	25832.519348437392	24490.107952198323	0.2180678165696782	0.20177266466338262	3669.780928453896	14617.979051619768	3529.3874060802627	14058.74415803235
1.7403792371521247	12996.91789791189	13047.536101117694	18006.48784615888	17490.929129552234	20340.76535630173	19562.39887261577	22442.161872782974	21438.09321769328	25881.08795915675	24536.15254647825	0.21806819698895377	0.20177300922262884	3652.899555633194	14638.409894378856	3513.1523606556	14078.39539951738
1.7508658975532332	13021.324275404952	13072.039413470697	18040.31576923528	17523.789273682003	20378.983402721806	19599.154832552267	22484.331780425833	21478.376555268107	25929.724332999005	24582.261380909244	0.21806858189977293	0.2017733578499989	3636.059800592251	14658.724002599716	3496.9573427230353	14097.934404146858
1.76141574535857	13045.76421075567	13096.576443693937	18074.190407380782	17556.694807445303	20417.254295394174	19635.96162240059	22526.56004948715	21518.715645080363	25978.42808231295	24628.43408796266	0.21806897135579864	0.2017737105940974	3619.2616481436417	14678.920177121647	3480.8023376922356	14117.360019053798
1.7720291613040315	13070.237503470154	13121.14699091886	18108.11148590645	17589.645464185745	20455.57772506334	19672.818944820978	22568.84633953334	21559.110161954217	26027.19881548291	24674.67029635108	0.21806936541133917	0.2017740675041115	3602.5050830617547	14698.997213762254	3464.687330936664	14136.671086557675
1.7827065284196406	13094.743951004304	13145.750852224148	18142.078727324126	17622.64097453012	20493.953379325634	19709.726499447042	22611.190306667722	21599.55977740608	26076.036136912622	24720.969631013057	0.21806976412135545	0.20177442862982053	3585.79009009758	14718.953903392889	3448.612307807547	14155.86644421611
1.7934482320433673	13119.283348755018	13170.387822626979	18176.091851334833	17655.681066377158	20532.380942616343	19746.683982873426	22653.591603516452	21640.064159631125	26124.93964700917	24767.331713097887	0.21807016754146938	0.20177479402160275	3569.116653969628	14738.789031907916	3432.577253624797	14174.944924812298
1.8042546598350382	13143.855490051385	13195.057695074242	18210.15057481707	17688.765464886175	20570.86009619663	19783.691088643238	22696.049879214235	21680.62297348963	26173.9089421667	24813.756159950124	0.21807057572797198	0.2017751637304409	3552.4847593682352	14758.501380263828	3416.5821536807343	14193.905356379692
1.8151262017903238	13168.460166146004	13219.760260433888	18244.25461181538	17721.893892466003	20609.390518140826	19820.747507235814	22738.564779390428	21721.23588049374	26222.943614750522	24860.242585094584	0.21807098873783093	0.20177553780793211	3535.8943909660447	14778.08972452581	3400.6269932525465	14212.746562263463
1.8260632502548164	13193.097166206318	13244.495307486317	18278.40367352885	17755.066068763863	20647.97188332363	19857.852926054496	22781.135946155067	21761.902538794122	26272.04325308122	24906.790598221218	0.2180714066286993	0.20177591630629357	3519.3455334072933	14797.552835841663	3384.711757587851	14231.467361074407
1.8370661999381863	13217.766277305836	13269.262622915629	18312.597468299566	17788.281710654148	20686.603863407247	19895.007029414162	22823.763018084814	21802.622603166506	26321.207441418625	24953.399805169884	0.21807182945892326	0.2017762992783706	3502.838171313284	14816.889480479993	3368.8364319131942	14250.066566741094
1.848135447928429	13242.467284415568	13294.061991301112	18346.83570160128	17821.540532227486	20725.286126828785	19932.20949852925	22866.445630209193	21843.395724998594	26370.43575994609	25000.06980791551	0.21807225728755067	0.20177668677764357	3486.3722892821534	14836.098419844173	3353.0010014344007	14268.542988521513
1.8592713937061955	13267.199970395304	13318.893195108567	18381.118076027924	17854.8422447796	20764.018338787486	19969.460011501375	22909.18341399665	21884.22155227672	26419.72778475462	25046.800204553045	0.21807269017434036	0.20177707885823676	3469.947871901095	14855.17841053661	3337.2054513442563	14286.895431055687
1.8704744391592067	13291.964115985225	13343.756014681925	18415.444291282565	17888.186556800578	20802.80016123242	20006.758243307602	22951.97599734111	21925.09972957301	26469.083087827577	25093.590589282845	0.2180731281797684	0.2017774755749251	3453.564903741819	14874.128204358742	3321.4497668235563	14305.122694383375
1.8817449885967616	13316.759499797194	13368.650228234646	18449.814044165938	17921.573173963836	20841.631252849762	20044.103865788184	22994.82300454813	21966.029898032175	26518.50123702485	25140.440552395787	0.2180735713650405	0.2017778769831425	3437.2233693489106	14892.946548280772	3305.733933024574	14323.223573890049
1.8930834487643238	13341.585898306208	13393.57561184117	18484.227028565212	17955.00179911517	20880.51126905029	20081.496547634528	23037.724056321178	22007.0116953584	26567.981796067274	25187.34968025843	0.21807401979209645	0.20177828313898907	3420.923253262299	14911.632184552029	3290.05793509644	14341.19686043635
1.9044902288582053	13366.443085842113	13418.531939428673	18518.682935443085	17988.47213226222	20919.43986195727	20118.935954377623	23080.6787697485	22048.044755802803	26617.52432452164	25234.317555298807	0.21807447352362264	0.2017786940992409	3404.6645400057314	14930.183850674424	3274.4217581730336	14359.041340320837
1.9159657405403292	13391.330834580895	13443.518982768444	18553.181452826375	18021.983870563443	20958.41668039378	20156.4217483758	23123.686758289245	22089.128710150195	26667.128377784902	25281.343755991482	0.21807493262305902	0.20177910992135703	3388.447214092477	14948.600279441103	3258.8253873779904	14376.75579532329
1.9275103979530908	13416.248914536514	13468.536511467759	18587.722265795313	18055.53670831773	20997.44136987083	20193.9535888034	23166.747631760514	22130.263185706706	26716.79350706946	25328.427856843522	0.2180753971546091	0.20177953066348636	3372.2712600248633	14966.880198961124	3243.2688078244682	14394.339002720546
1.9391246177343011	13441.19709355229	13493.58429296128	18622.305056472233	18089.130336953433	21036.513572574793	20231.531131638614	23209.860996323656	22171.447806286695	26766.519259387544	25375.56942837976	0.21807586718324842	0.20177995638447868	3356.136662292294	14985.022332666442	3227.752004612121	14411.78973529255
1.9508088190322228	13466.175137292747	13518.662092502998	18656.929504010903	18122.764445018078	21075.63292735557	20269.154029652167	23253.026454471383	22212.68219220047	26816.305177536535	25422.76803712884	0.21807634277473475	0.20178038714389201	3340.04340538173	15003.025399383157	3212.274962840951	14429.106761411298
1.9625634235206988	13491.182809235192	13543.769673157838	18691.595284585546	18156.438718167694	21114.7990697144	20306.82193239564	23296.24360501446	22253.96596024154	26866.15080008386	25470.023245608892	0.21807682399561648	0.20178082300199957	3323.991473774193	15020.8881133385	3196.8376676038606	14446.288845022675
1.9743888554143678	13516.219870661567	13568.906795793571	18726.302071380156	18190.152839156508	21154.011631792044	20344.53448619005	23339.512043068848	22295.298723674372	26916.055661352355	25517.334612313647	0.2180773109132439	0.20178126401980118	3307.980851946515	15038.609184192494	3181.4401039896766	14463.334745686036
1.9862855414839768	13541.286080650169	13594.073219072587	18761.049534577713	18223.906487826473	21193.270242356764	20382.291334114383	23382.831360042608	22336.68009222188	26966.01929140536	25564.70169169835	0.2180778035957766	0.20178171025903	3292.0115243630717	15056.187317023054	3166.082257074304	14480.24321855884
1.9982539110717792	13566.381196067381	13619.268699443699	18795.8373413494	18257.69934109686	21232.57452679245	20420.092115994095	23426.201143622948	22378.109672053048	27016.041216032034	25612.124034165743	0.21807830211219534	0.20178216178216277	3276.0834754861426	15073.62121239584	3150.764111933997	14497.013014474884
2.010294396107033	13591.50497155963	13644.492991134126	18830.665155844137	18291.53107295409	21271.924107086943	20457.936468390042	23469.62097776353	22419.58706577083	27066.1209567329	25659.601186052445	0.21807880653230993	0.20178261865242755	3260.1966897863895	15090.909566444345	3135.485653652693	14513.642880009022
2.0224074311215867	13616.657159545379	13669.745846141583	18865.53263917817	18325.40135444171	21311.318601820578	20495.82402458734	23513.090442672	22461.111872400208	27116.25803070569	25707.13268961547	0.21807931692677146	0.20178308093381309	3244.351151725743	15108.051070815418	3120.2468673043186	14530.13155741943
2.0345934532655616	13641.837510206871	13695.027014226043	18900.43944942432	18359.30985364994	21350.757626154234	20533.75441458396	23556.609114796975	22502.683687375797	27166.451950830542	25754.71808301824	0.21807983336708123	0.20178354869107887	3228.5468457590323	15125.044412699528	3105.047737957677	14546.47778469557
2.0468529023231294	13667.04577148223	13720.33624290194	18935.385241601773	18393.2562357058	21390.240791818036	20571.727265079884	23600.17656681574	22544.302102530095	27216.702225656114	25802.356900317325	0.21808035592560004	0.20178402198976336	3212.7837563562207	15141.888274965808	3089.888250696822	14562.68029568158
2.059186220728381	13692.281689057594	13745.673277430347	18970.36966766587	18427.24016276329	21429.767707100098	20609.7421994663	23643.792367622027	22585.966706081825	27267.008359385625	25850.048671449316	0.218080884675561	0.201784500896194	3197.0618679833133	15158.581336104777	3074.7683905999875	14578.737820003182
2.0715938535812968	13717.545006359062	13771.037860810966	19005.392376497657	18461.261293993182	21469.33797683493	20647.7988378144	23687.456082313398	22627.677082623846	27317.369851862564	25897.792922217202	0.21808141969107814	0.2017849854774973	3181.3811650972348	15175.122270228807	3059.68814273749	14594.64908309048
2.084076248663807	13742.83546454478	13796.429733774325	19040.453013893697	18495.31928557325	21508.95120239219	20685.896796864687	23731.167272179013	22669.43281311151	27367.786198556845	25945.589174277255	0.21808196104715802	0.2017854758016062	3165.7416321736528	15191.509747235104	3044.6474921993213	14610.41280633444
2.0966338564559543	13768.152802497412	13821.848634774282	19075.551222556354	18529.413790678806	21548.60698166594	20724.035690016608	23774.925494687963	22711.23347485154	27418.256890551573	25993.436945126465	0.21808250881970914	0.20178597193727288	3150.1432536884677	15207.742432754952	3029.646424073726	14626.027707018424
2.109267130152151	13793.496756816066	13847.29429998003	19110.686642083332	18563.54445947264	21588.30490906313	20762.215127317468	23818.730303476754	22753.078641490018	27468.781414528814	26041.335748089077	0.2180830630855555	0.20178647395407645	3134.5860141158337	15223.818988165818	3014.6849234482506	14641.492498348001
2.1219765256775314	13818.867061808773	13872.766463268632	19145.858908958042	18597.710939095665	21628.044575492913	20800.434715452247	23862.5812483377	22794.96788300141	27519.359252756534	26089.285092304188	0.21808362392244438	0.20178698192243463	3119.069897939102	15239.738070690073	2999.7629754202208	14656.805889545474
2.1347625017044103	13844.263449484708	13898.264856217353	19181.067656539613	18631.912873657242	21667.82556835565	20838.694057732995	23906.47787520702	22836.90076567703	27569.989883074988	26137.28448271282	0.2180841914090604	0.20178749591361106	3103.594889648608	15255.498333408032	2984.8805650924332	14671.96658584848
2.147625519668832	13869.685649546713	13923.789208096197	19216.312515053243	18666.149904225902	21707.647471532295	20876.992754088646	23950.419726153235	22878.876852114176	27620.67277888375	26185.333420045634	0.21808476562503445	0.20178801599972937	3088.1609737427207	15271.098425299395	2970.0376775761833	14686.973288565408
2.160566043787228	13895.133389383642	13949.339245860396	19251.593111580452	18700.421668819887	21747.509865373606	20915.330401054704	23994.406339365567	22920.89570120489	27671.40740912844	26233.431400810343	0.21808534665095722	0.20178854225378026	3072.768134725862	15286.53699127771	2955.234297988587	14701.824695096351
2.1735845410731627	13920.606394062983	13974.91469414303	19286.90907004961	18734.727802397974	21787.41232668973	20953.706591763163	24038.437249142586	22962.95686812517	27722.193238287953	26281.577917279603	0.21808593456838937	0.20178907474963398	3057.416357102804	15301.812672184315	2940.4704114467604	14716.519498938229
2.1866814813541975	13946.104386323153	14000.51527524746	19322.260011226066	18769.067936849977	21827.35442873936	20992.12091593222	24082.511985880443	23005.05990432377	27773.029726361157	26329.77245747838	0.21808652945987395	0.2017896135620502	3042.1056253965944	15316.924104930833	2925.746003087028	14731.056389817968
2.199857337288837	13971.627086566576	14026.140709140449	19357.645552703412	18803.44170098827	21867.335741220075	21030.57295985689	24126.630076062447	23047.204357512226	27823.916328855117	26378.01450517277	0.21808713140894742	0.20179015876668885	3026.8359241376165	15331.869922470767	2911.061058050487	14745.434053656645
2.213112584383593	13997.174212851856	14051.790713444454	19393.065308893438	18837.848720538088	21907.35583025733	21069.06230639852	24170.791042247103	23089.389771653412	27874.852496771524	26426.303539857196	0.2180877405001526	0.20179071044012065	3011.6072378555546	15346.648753802292	2896.415561479749	14759.651172587182
2.2264477010101436	14022.745480886886	14077.46500343077	19428.518891017404	18872.2886181291	21947.414258394867	21107.588534975537	24214.994403057757	23131.615686951674	27925.83767659509	26474.639036743287	0.21808835681905128	0.20179126865983846	2996.4195511050057	15361.259224139154	2881.809498540242	14773.706425106153
2.2398631684225956	14048.340604021538	14103.163292012321	19464.005907096784	18906.761013286443	21987.510584584517	21146.1512215537	24259.239673171534	23173.88163984232	27976.871310281	26523.020466748116	0.21808898045223443	0.2017918335042698	2981.27284843917	15375.699954817072	2867.2428543970454	14787.59848599555
2.2533594707748548	14073.959293240432	14128.885289736547	19499.52596194411	18941.265522421912	22027.644364176183	21184.749938636473	24303.526363308527	23216.187162981183	28027.95283524277	26571.44729648252	0.21808961148733724	0.20179240505278392	2966.1671144246357	15389.969563411549	2852.7156142279273	14801.326026425231
2.2669370951380965	14099.60125715602	14154.630704778512	19535.07865715423	18975.801758825462	22067.81514890823	21223.384255255805	24347.853980221378	23258.531785234816	28079.081684340472	26619.918988240082	0.21809025001304908	0.20179298338570906	2951.1023336392827	15404.066663764417	2838.2277632207843	14814.887713982258
2.2805965315183476	14125.266202001441	14180.399242933903	19570.6635910953	19010.36933265655	22108.022486897622	21262.053736962658	24392.222026684656	23300.915031670233	28130.257285868764	26668.434999985675	0.2180908961191289	0.20179356858433925	2936.0784906711197	15417.98986603599	2823.7792865749216	14828.28221272491
2.294338272874165	14150.953831623705	14206.190607612272	19606.28035890023	19044.967850935875	22148.26592263056	21300.757945818063	24436.6300014847	23343.3364235453	28181.479063545485	26716.99478534471	0.21809154989641594	0.20179416073094794	2921.095570121077	15431.737776748836	2809.370169500471	14841.508183218073
2.308162815134429	14176.66384747672	14232.004499830164	19641.928552457906	19079.59691753686	22188.54499695286	21339.49644038383	24481.077399409292	23385.79547829882	28232.746436500005	26765.597793592024	0.2180922114368447	0.20179475990880064	2906.1535565931117	15445.308998784982	2795.000397211639	14854.564282539766
2.3220706572162446	14202.395948614458	14257.840618204362	19677.607760404655	19114.256133177434	22228.85924706061	21378.268775713655	24525.56371123752	23428.291709540877	28284.05881926183	26814.24346964111	0.21809288083345635	0.20179536620216484	2891.252434717142	15458.702131561935	2780.66995494836	14867.44916444365
2.336062301042938	14228.149831684465	14283.698658945548	19713.31756811616	19148.945095412266	22269.2082064914	21417.074503344666	24570.08842373033	23470.824627043858	28335.41562175005	26862.931254034105	0.21809355818041332	0.20179597969632368	2876.3921891213395	15471.915770922787	2766.3788279474247	14880.16147925239
2.3501382515621807	14253.92519092074	14309.578315851195	19749.057557698514	19183.663398624063	22309.59140511445	21455.91317128795	24614.651019619934	23513.393736732258	28386.81624926132	26911.660582930384	0.21809424357301266	0.20179660047758716	2861.5728044512216	15484.948509292677	2752.1270014622714	14892.699874011334
2.3642990167642037	14279.721718137704	14335.479280299687	19784.827307980842	19218.41063401647	22350.00836912267	21494.78432402096	24659.250977601205	23555.998540674536	28438.26010246032	26960.430888097497	0.21809493710769934	0.20179722863330637	2846.794265368022	15497.79893571604	2737.9144607642666	14905.062992531806
2.378545107700138	14305.53910272315	14361.401241243368	19820.626394506435	19253.186389605562	22390.45862102292	21533.68750247821	24703.887772321217	23598.638537073137	28489.74657736799	27009.241596900018	0.21809563888208056	0.20179786425188337	2832.056556528667	15510.465635803528	2723.741191117908	14917.249475322198
2.392877038500453	14331.377031632084	14387.343885202468	19856.454389525235	19287.990250212526	22430.941679627867	21572.622244043352	24748.560874370505	23641.313220256085	28541.27506535171	27058.092132290232	0.2180963489949402	0.20179850742278682	2817.359662620467	15522.947191965766	2709.6071778174955	14929.257959825918
2.4072953263935135	14357.235189380364	14413.306896258844	19892.310861985967	19322.82179745609	22471.457060047414	21611.58808254111	24793.269750273805	23684.022080668212	28592.844953114978	27106.98191279834	0.2180970675462509	0.20179915823656247	2802.7035683364375	15535.242183333263	2695.5124061645474	14941.087080348749
2.4218004917242455	14383.11325803829	14439.289956049697	19928.195377528245	19357.680609744973	22512.00427368016	21650.58454822897	24838.01386248093	23726.764604862423	28644.455622687186	27155.910352522755	0.218097794637192	0.20179981678484718	2788.0882583754137	15547.349185811356	2681.4568614647724	14952.735468095634
2.436393057972914	14409.010917224394	14465.292743761462	19964.107498475	19392.566262270484	22552.5828282051	21689.611167789306	24882.792669357856	23769.540275491203	28696.10645141367	27204.876861120658	0.2180985303701607	0.2018004831603829	2773.513717447757	15559.266772165895	2667.4405290354043	14964.2017512694
2.4510735517740176	14434.927844099308	14491.314936123754	20000.046783824953	19427.478326999328	22593.192227573567	21728.66746432159	24927.605625178046	23812.348571298295	28747.796811946006	27253.880843798812	0.2180992748487891	0.20180115745702823	2758.9799302861793	15570.99351213593	2653.4633942149812	14975.484555162024
2.46584250293529	14460.863713359873	14517.356207403644	20036.012789245524	19462.41637266677	22633.83197200148	21767.752957335008	24972.452180114215	23855.18896711091	28799.526072232868	27302.921701304855	0.21810002817795804	0.2018018397697739	2744.4868816236267	15582.527972369455	2639.525442342856	14986.582502115984
2.4807004444568266	14486.818197232795	14543.416229399374	20072.005067065034	19497.379964769098	22674.501557960954	21806.867162740426	25017.33178022926	23898.060933831028	28851.293595509866	27351.998829917706	0.21810079046381214	0.20180253019475475	2730.0345561997965	15593.868716516532	2625.626658765832	14997.4942115983
2.4956479125503126	14512.790965469043	14569.494671434917	20108.023166266037	19532.368665557202	22715.200478173072	21846.009592843442	25062.24386746862	23940.96393842809	28903.098740291105	27401.11162143948	0.21810156181377618	0.20180322882926424	2715.622938781278	15605.014305395074	2611.767028854694	15008.218300352804
2.510685446658382	14538.781685338032	14595.591200354229	20144.06663247828	19567.382034029826	22755.928221600323	21885.179756337126	25107.18787965215	23983.897443931302	28954.94086036013	27450.259463186987	0.21810234233656917	0.201803935771769	2701.252014134545	15615.963296908885	2597.9465379815083	15018.753382344265
2.5258135894740787	14564.790021621719	14621.705480515524	20180.135007971632	19602.41962592673	22796.68427343897	21924.37715829476	25152.16325046598	24026.860909421852	29006.8193047609	27499.4417379831	0.21810313214222085	0.20180465112192256	2686.921767031541	15626.714246129617	2584.165171524044	15029.098068817053
2.54103288696045	14590.815636609019	14647.83717378574	20216.227831649427	19637.48099372226	22837.46811511188	21963.60130016292	25197.169409454888	24069.853790025576	29058.733417789306	27548.657824148726	0.21810393134208694	0.20180537498057924	2672.6321822616737	15637.265705428086	2570.422914876486	15039.25096843578
2.556343888370238	14616.858190090357	14673.985939535274	20252.34463904199	19672.56568661919	22878.27922426162	22002.85167975493	25242.205782014957	24112.875536906038	29110.68253898509	27597.90709549515	0.21810474004886668	0.20180610744980967	2658.383244622848	15647.6162244929	2556.7197534401203	15049.21068728622
2.571747146265715	14642.91733935206	14700.151434632478	20288.48496230003	19707.67325054229	22919.11707474335	22042.127791243933	25287.27178938598	24155.925597257214	29162.666003123417	27647.188921316018	0.2181055583766168	0.20180684863291448	2644.174938917975	15657.764350356534	2543.055672622286	15058.975828915834
2.5872432165386163	14668.992739171044	14726.333313438457	20324.648330188367	19742.803228132343	22959.9811366181	22081.429125156606	25332.366848644386	24199.003414296778	29214.683140207093	27696.502666379947	0.21810638644077007	0.20180759863443987	2630.0072499591624	15667.708627502434	2529.430657840334	15068.544994442724
2.602832658430207	14695.08404180951	14752.531227801925	20360.834268079725	19777.95515874015	23000.87087614617	22120.75516836675	25377.490372696186	24242.108427259394	29266.73327545879	27745.84769092319	0.21810722435815041	0.20180835756019294	2615.880162565736	15677.447597912513	2515.8446945176693	15077.91678257566
2.6185160345514573	14721.19089700971	14778.744827054072	20397.042297948658	19813.128578420725	23041.78575578066	22160.105404089132	25422.64177027014	24285.240071390155	29318.81572931353	27795.223350642435	0.21810807224699041	0.20180912551725527	2601.793661570293	15686.97980115749	2502.297768089571	15087.089789723977
2.6342939109033563	14747.312951988986	14804.973758003764	20433.271938365833	19848.323019927757	23082.72523416139	22199.479311873634	25467.820445911366	24328.397777938495	29370.929817411678	27844.628996688214	0.2181089302269486	0.20180990261400056	2587.7477318047313	15696.303774400614	2488.7898639920168	15096.06260999199
2.6501668568973313	14773.449851434518	14831.217664932412	20469.52270449192	19883.538012707784	23123.68876610841	22238.876367599092	25513.025799974446	24371.580974151657	29423.07485059138	27894.063975657693	0.21810979841912656	0.20181068896010962	2573.7423581089824	15705.418052502908	2475.320967668318	15104.833835278638
2.666135445375801	14799.60123749865	14857.476189589432	20505.794108072343	19918.773082895128	23164.67580261647	22278.29604346795	25558.25722861763	24414.789083269105	29475.250134882273	27943.527629588698	0.21811067694608555	0.20181148466658513	2559.7775253297295	15714.321168094873	2461.891064569121	15113.402055358514
2.6822002526328483	14825.766749793884	14883.7489711874	20542.085657431515	19954.027753306404	23205.685790848926	22317.737808000522	25603.514123796416	24458.02152451646	29527.45497149846	27993.01929595306	0.21811156593186556	0.20181228984576807	2545.8532183211064	15723.01165164169	2448.5001401517075	15121.765857930295
2.6983618584350144	14851.946025388366	14910.035646397655	20578.396857467844	19989.30154343568	23246.7181741325	22357.20112602987	25648.79587325809	24501.277713100244	29579.688656832564	28042.53830765098	0.21811246550200228	0.2018131046113548	2531.9694219355006	15731.488031467423	2435.1481798709137	15129.923828644678
2.71462084604223	14878.13869880097	14936.33584934554	20614.727209648143	20024.59396944914	23287.77239195138	22396.68545869626	25694.101860535502	24544.557060201976	29631.95048244902	28092.083993004617	0.21811337578354512	0.2018139290784124	2518.1261210283265	15739.748833856545	2421.8351691868156	15137.874551205896
2.730977802228858	14904.344401997068	14962.649211606331	20651.076212003023	20059.904544180703	23328.847879942477	22436.19026344257	25739.431464942158	24587.858972973496	29684.23973507875	28141.655675753085	0.21811429690507636	0.20181476336339604	2504.323300468037	15747.792583175935	2408.561093569966	15145.61660748627
2.747433317304874	14930.562764384007	14988.975362200834	20687.443359121895	20095.232777127185	23369.944069890156	22475.7149940093	25784.784061566734	24631.182854531722	29736.555696613268	28191.252675046817	0.21811522899672894	0.20181560758416603	2490.560945117497	15755.61780185718	2395.325938487076	15153.148577508517
2.763987985137163	14956.793412806774	15015.313927591242	20723.82814214825	20130.57817444384	23411.060389721388	22515.259100429903	25830.159021268017	24674.528103953835	29788.89764409927	28240.874305442438	0.21811617219020538	0.20181646186000296	2476.8390398373595	15763.22301047016	2382.1296894026455	15160.469039524905
2.780642403170963	14983.035971543719	15041.66453167698	20760.230048775033	20165.940238939882	23452.196263500908	22554.822029026225	25875.55571066995	24717.894116272535	29841.26484973329	28290.51987689769	0.21811712661879745	0.20181732631162674	2463.157569492818	15770.606727859937	2368.972331784549	15167.576570131816
2.797397172451417	15009.29006230263	15068.026795790935	20796.64856324051	20201.318470074584	23493.35111142705	22594.40322240444	25920.97349215728	24761.280282471944	29893.656580857143	28340.18869476712	0.21811809241740426	0.20181820106121395	2449.5165189530235	15777.767471205443	2355.8538511056686	15174.469744345173
2.8142528976452668	15035.555304216616	15094.400338695534	20833.083166323893	20236.712363953095	23534.524349827232	22634.00211945084	25966.41172387097	24804.685989483194	29946.072099953042	28389.8800597974	0.21811906972255254	0.2018190862324144	2435.9158730758354	15784.703756019473	2342.7742328284075	15181.147135585546
2.831210187062679	15061.831313840165	15120.784776578923	20869.53333534124	20272.121413322493	23575.715391153746	22673.618155327753	26011.869759703884	24848.110620180327	29998.510664639052	28439.593268123044	0.2181200586724164	0.20181998195037024	2422.355616727029	15791.414096336812	2329.733462421689	15187.607315870002
2.848269652679189	15088.117705145612	15147.179723051635	20905.9985441419	20307.545107568472	23616.923643980263	22713.250761470266	26057.34694929724	24891.55355337693	30050.97152766543	28489.32761126291	0.21812105940683643	0.20182088834173229	2408.83573476132	15797.897004678845	2316.7315253445413	15193.848855773918
2.865431910157798	15114.41408951908	15173.584789142638	20942.478263104276	20342.98293271122	23658.14851299745	22752.899365581994	26102.842638036163	24935.01416382186	30103.453936909926	28539.082376115755	0.21812207206734105	0.20182180553468027	2395.356212031329	15804.150992195122	2303.7684070542455	15199.870324564166
2.882697578871184	15140.720075757352	15199.999583296481	20978.97195913289	20378.43437140273	23699.389399010193	22792.56339163251	26148.356167046924	24978.491822196702	30155.957135375083	28588.85684495763	0.21812309679716615	0.20182273365894074	2381.9170333890943	15810.174568756483	2290.844093008316	15205.670290299691
2.900067281924058	15167.03527006412	15226.423711369596	21015.479095654555	20413.898902923094	23740.64569893369	22832.242259853574	26193.886873193012	25021.98589511193	30208.48036118411	28638.650295438	0.21812413374127584	0.20182367284580438	2368.5181836726842	15815.966242947616	2277.95856864925	15211.24731980823
2.9175416461756507	15193.359276046776	15252.856776627365	21051.999132615438	20449.37600317776	23781.91680579065	22871.935386736488	26239.434089072405	25065.495745104367	30261.022847578202	28688.462000577154	0.21812518304638426	0.20182462322814665	2355.159647718072	15821.524522233754	2265.1118194184965	15216.599978859536
2.9351213022623317	15219.691694713209	15279.298379741002	21088.531526477953	20484.865144694573	23823.20210870825	22911.64218502923	26284.997143014538	25109.020730634304	30313.583822913537	28738.29122876338	0.2181262448609747	0.20182558494044633	2341.8414103522664	15826.847913007252	2252.303830748773	15221.726832199842
2.952806884620376	15246.03212446872	15305.74811878471	21125.075730218043	20520.36579662122	23864.500992915575	22951.362063733985	26330.575359077888	25152.560206083177	30366.162510658894	28788.137243750672	0.2181273193353237	0.20182655811880562	2328.5634563924978	15831.934920662083	2239.534588065115	15226.626443649642
2.970599031508854	15272.38016111299	15332.205589232859	21161.6311933224	20555.87742472264	23905.812839740993	22991.09442810476	26376.168057047398	25196.113521751173	30418.758129393238	28837.999304656438	0.21812840662152094	0.2018275429009686	2315.3257706407458	15836.784049645998	2226.804076775792	15231.297376113012
2.9884983850326714	15298.735397837223	15358.670383957204	21198.197361786013	20591.399491378663	23947.13702660983	23030.838679645018	26421.774552432344	25239.680023855104	30471.36989280363	28887.87666595951	0.21812950687349145	0.20182853942634132	2302.1283378949156	15841.393803636543	2214.1122822848847	15235.738191771321
3.006505591165733	15325.097425221571	15385.142093224616	21234.77367811013	20626.931455582173	23988.472927042654	23070.594216106234	26467.394156464765	25283.259054527036	30523.997009683993	28937.76857749898	0.21813062024701887	0.20182954783601323	2288.9711429363815	15845.762685534544	2201.459189984249	15239.947452087887
3.0246212997742656	15351.465831232297	15411.62030469435	21271.359581299792	20662.472772936777	24029.819910652957	23110.360431485627	26513.02617609732	25326.8499518122	30576.638683933088	28987.67428447223	0.21813174689976678	0.20183056827277612	2275.854170530336	15849.889197566546	2188.8447852467652	15243.923717884347
3.0428461646402667	15377.840201219493	15438.10460341602	21307.954506862312	20698.022895655366	24071.177343145966	23150.13671602507	26558.669914002345	25370.452049668096	30629.294114553923	29037.593027434385	0.21813288699130137	0.20183160088114577	2262.777405424975	15853.77184136957	2176.2690534305293	15247.665549429134
3.0611808434850984	15404.220117914445	15464.594571827121	21344.5578868051	20733.581272558175	24112.54458631674	23189.92245620929	26604.32466857018	25414.06467796292	30681.962495652293	29087.524042296947	0.21813404068311665	0.2018326458073821	2249.7408323576674	15857.409118132666	2163.731979882694	15251.171506578103
3.079625997993227	15430.605161427851	15491.089789751448	21381.16914963483	20769.147349071973	24153.92099804974	23229.717034765516	26649.98973390902	25457.68716247544	30734.643016437185	29137.46656032809	0.21813520813865428	0.20183370319951005	2236.7444360471563	15860.79952863045	2151.233549933764	15254.440148811787
3.0981822938360946	15456.994909247229	15517.589834396738	21417.787720355413	20804.72056722825	24195.3059323171	23269.519830661862	26695.664399843496	25501.31882489365	30787.33486121958	29187.419808151586	0.21813638952333095	0.2018347732073426	2223.788201185176	15863.941573275253	2138.773748886888	15257.470035264269
3.116850400696155	15483.388936235278	15544.094280353187	21454.413020467375	20840.30036566265	24236.698739178442	23309.33021910715	26741.34795191479	25544.9589828149	30840.037209413164	29237.38300774744	0.21813758500455863	0.2018358559825002	2210.8721124500735	15866.833752292208	2126.3525620333385	15260.259724915028
3.135630992291033	15509.786814627849	15570.60269959168	21491.04446796667	20875.886179613943	24278.098764780123	23349.147571550286	26787.039671380302	25588.60694974559	30892.74923553439	29287.355376451924	0.21813879475177253	0.20183695167843518	2197.996154494467	15869.474565746263	2113.9699746400584	15262.807776613161
3.1545247463978408	15536.188114032344	15597.114661462358	21527.681477344096	20911.477440923525	24319.505351355132	23388.97125568018	26832.73883521387	25632.26203510138	30945.470109203317	29337.336126958402	0.21814001893645277	0.20183806045045175	2185.160311947344	15871.862513653003	2101.625971950707	15265.112749161199
3.1735323448776414	15562.59240142603	15623.629732693189	21564.32345958469	20947.073578034935	24360.917837222933	23428.800635425618	26878.444716106053	25675.923544207504	30998.1989951445	29387.324467318096	0.2181412577321493	0.20183918245572893	2172.3645694154548	15873.996096088551	2089.320539187873	15267.173201450147
3.192654473700048	15588.999241154768	15650.147477388866	21600.96982216757	20982.674015993794	24402.335556789934	23468.635070955806	26924.156582465086	25719.59077829966	31050.93505318852	29437.319600941602	0.21814251131450985	0.2018403178533443	2159.608911477495	15875.87381324917	2077.053661547485	15268.987692499533
3.211891822967991	15615.40819493148	15676.667457029538	21637.61996906564	21018.2781764476	24443.757840549657	23508.473918680535	26969.873698417457	25763.263034524614	31103.677438273335	29487.32072660009	0.21814377986130112	0.20184146680429602	2146.8933226783993	15877.494165519252	2064.825324192876	15270.554781523533
3.2312450869426166	15641.818821835092	15703.18923046994	21674.27330074574	21053.88547764598	24485.18401508355	23548.316531251025	27015.59532380929	25806.93960594151	31156.42530044631	29537.32703842724	0.2181450635524385	0.2018426294715267	2134.2177875401685	15878.855653649196	2052.635512265144	15271.873028109781
3.2507149640683446	15668.230678309521	15729.712353938648	21710.929214169104	21089.495334441224	24526.613403062074	23588.162257561016	27061.32071420794	25850.619781523405	31209.17778486668	29587.33772592159	0.21814636257000963	0.20184380601994698	2121.582290558028	15879.956778834574	2040.4842108802404	15272.94099229388
3.2703021569980693	15694.643318162867	15756.236381037448	21747.58710279193	21125.10715828894	24568.045323245944	23628.01044274802	27107.0491209038	25894.30284615905	31261.934031808203	29637.35197394901	0.21814767709830057	0.20184499661645805	2108.9868161829654	15880.796042700298	2028.3714051120915	15273.75723454263
3.2900073726185273	15721.056292566325	15782.760862740539	21784.246356565713	21160.72035724848	24609.47909048713	23667.86042819432	27152.779790911896	25937.9880806544	31314.69317666154	29687.368962744953	0.21814900732382453	0.20184620142997814	2096.431348833372	15881.371947486885	2016.2970800026087	15274.32031592913
3.3098313220758016	15747.469150053927	15809.285347394465	21820.90636193868	21196.33433598441	24650.914015731065	23707.711551529137	27198.511966974762	25981.674761735365	31367.454349938154	29737.387867918143	0.21815035343534706	0.20184742063146544	2083.915872902493	15881.682996220887	2004.2612205692567	15274.628798302263
3.329774720800988	15773.881436521986	15835.809380717825	21857.566501856872	21231.948495767698	24692.349406018544	23747.563146630506	27244.24488756497	26025.362162050238	31420.216677273846	29787.407860453884	0.2181517156239148	0.20184865439394223	2071.440372738056	15881.727692669258	1992.263811786892	15274.681244242005
3.349838288536016	15800.292695228674	15862.332505801065	21894.226155765395	21267.562234476994	24733.78456448769	23787.41454362723	27289.977786887783	26069.049550172313	31472.979279432366	29837.428106717533	0.2181530940828808	0.20184990289252183	2059.0048326456454	15881.50454148557	1980.3048385898583	15274.476217206568
3.370022749359618	15826.7024667939	15888.854263106652	21930.884699610146	21303.174946600433	24775.2187903766	23827.26506890148	27335.70989488456	26112.736190603064	31525.741272309962	29887.447768458725	0.21815448900793571	0.20185116630443262	2046.6092368931277	15881.012048343197	1968.3842858765274	15274.01228164602
3.390328831713469	15853.110289199278	15915.374190469232	21967.54150583964	21338.786023237513	24816.651379026025	23867.1140450914	27381.44043723616	26156.421343775473	31578.501766939913	29937.46600281572	0.21815590059713366	0.20185244480904357	2034.2535697106505	15880.24872005824	1956.5021385065047	15273.288003125228
3.4107572684284713	15879.515697788383	15941.891823096197	22004.19594340734	21374.39485210144	24858.081621882666	23906.960791094298	27427.168635367056	26200.104266057962	31631.25986949788	29987.481962320428	0.2181573290509213	0.20185373858789163	2021.937815276906	15879.21306459792	1944.6583812936442	15272.301948347129
3.431308796751202	15905.918225266723	15968.406693567875	22040.847377773487	21410.00081752104	24899.50880650188	23946.80462206941	27472.893706448842	26243.784209757752	31684.014681306562	30037.494794902803	0.21815877457216798	0.2018550478247061	2009.6619577222737	15877.903591219336	1932.8529990039533	15271.05268527288
3.4519841583705158	15932.317401702403	15994.918331838442	22077.495170908045	21445.6033004437	24940.93221655169	23986.644849441684	27518.614863405124	26287.460423125558	31736.765298841983	30087.503643896816	0.2181602373661943	0.20185637270543721	1997.4259811418597	15876.318810692988	1921.0859763692133	15269.538783334196
3.47278409944432	15958.712754526785	16021.426265236907	22114.13868129356	21481.201678438294	24982.351131816682	24026.480780905673	27564.331314916326	26331.13215036018	31789.510813739646	30137.507648046263	0.2181617176408022	0.20185771341828065	1985.229869570001	15874.457235218957	1909.3572980634635	15267.758813359775
3.4937093706264992	15985.103808534872	16047.930018467683	22150.77726392772	21516.79532569773	25023.76482820158	24066.31172042896	27610.04226542412	26374.798631612794	31842.2503128003	30187.505941510208	0.21816321560630442	0.20185907015370752	1973.0736069884151	15872.317378604785	1897.6669487089384	15265.71134773828
3.514760727094002	16011.490085886455	16074.429113612083	22187.410270326993	21552.383613042617	25065.17257773603	24106.13696825683	27655.746915137228	26418.45910299247	31894.98287799727	30237.497653869927	0.21816473147555537	0.2018604431044901	1960.9571773314383	15869.897756443359	1886.0149128849152	15263.394960615784
3.535938928574102	16037.871106107123	16100.923070129538	22224.037048530026	21587.965907924718	25106.573648579168	24145.955820916795	27701.444460036993	26462.112796571542	31947.707586483557	30287.481910135622	0.21816626546398316	0.20186183246573003	1948.880564479623	15867.196886172518	1874.4011751175858	15260.80822791811
3.557244739371806	16064.246386089493	16127.411404859158	22260.656943101494	21623.54157443072	25147.96730502464	24185.767571223343	27747.134091883403	26505.758940391355	32000.4235105994	30337.457830753592	0.2181678177896189	0.20186323843488777	1936.8437522476306	15864.213287101127	1862.8257198691135	15257.949727391824
3.578678928397448	16090.615440094327	16153.893632021087	22297.26929513569	21659.1099732859	25189.352807505376	24225.571508282697	27792.81499822089	26549.396758467847	32053.12971787971	30387.42453161322	0.21816938867312835	0.2018646612118093	1924.846724396455	15860.945480640046	1851.2885315516032	15254.818038831465
3.600242269194432	16116.97777975244	16180.369263218712	22333.87344226134	21694.670461858896	25230.72941259976	24265.366917498744	27838.48636238569	26593.025470798588	32105.82527106318	30437.38112405564	0.2181709783378457	0.20186610099875674	1912.8894646273693	15857.391990371048	1839.789594518952	15251.411744142883
3.6219355399671502	16143.332914066026	16206.837807440304	22370.468718645552	21730.22239416567	25272.09637303682	24305.153080578115	27884.14736351213	26636.644293368772	32158.509228100174	30487.326714881212	0.21817258700980596	0.20186755800043696	1900.9719565756386	15853.551342130639	1828.3288930617273	15247.729427414015
3.643759523609069	16169.680349410792	16233.298771061405	22407.054454998968	21765.765120874617	25313.452937702776	24344.929275536506	27929.797176540305	26680.25243815865	32211.180642162446	30537.26040635863	0.21817421491777456	0.20186903242403156	1889.094183811918	15849.42206414137	1816.9064114089124	15243.76967505645
3.6657150077309777	16196.019589537662	16259.751657846866	22443.629978580328	21801.29798931114	25354.798351646932	24384.694776704455	27975.43497222324	26723.849113150314	32263.8385616519	30587.18129623333	0.21817586229328428	0.2018705244792261	1877.2561298407381	15845.002687132917	1805.5221337266266	15239.53107592091
3.6878027846894206	16222.350135575325	16286.195968953647	22480.194613202177	21836.820343463285	25396.1318560889	24424.448854734313	28021.059917135335	26767.433522335814	32316.482030211173	30637.08847773743	0.21817752937066662	0.20187203437824158	1865.4577780977124	15840.291744446382	1794.1760441128863	15235.012221382
3.710023651615288	16248.671486032164	16312.631202933106	22516.74767923586	21872.33152398674	25437.452688424994	24464.19077660644	28066.671173680035	26811.004865724506	32369.11008673312	30686.981039598722	0.21817921638708737	0.20187356233586548	1853.6991119445302	15835.287772133015	1782.868126595975	15230.211705442518
3.732378410442586	16274.98313679913	16339.056855734136	22553.28849361769	21907.830868210942	25478.760082235956	24503.919805636728	28112.267900098865	26854.5623393517	32421.72176537203	30736.85806605131	0.21818092358257854	0.20187510856948057	1841.9801146740792	15829.989309116267	1771.598365138634	15225.12812490575
3.7548678679373717	16301.28458115217	16365.47242070595	22589.816369854678	21943.317710144776	25520.053267294224	24543.63520148367	28157.849250480114	26898.10513528697	32474.316095554306	30786.71863684569	0.21818265120007682	0.20187667329909934	1830.300769501715	15824.394897262566	1760.3667436278192	15219.760079412721
3.777492835726878	16327.575309755253	16391.87738860137	22626.33061803103	21978.791380482988	25561.331469572044	24583.336220156118	28203.41437476827	26941.63244164319	32526.892101990128	30836.561827259793	0.21818439948545504	0.20187825674739457	1818.6610595658422	15818.503081518225	1749.173245877144	15214.106171597727
3.8002541303288	16353.854810663239	16418.271247580065	22662.830544814446	22014.25120661248	25602.59391124941	24623.022114021136	28248.96241877343	26985.143442585555	32579.44880468505	30886.38670810999	0.21818616868756094	0.20187985913973128	1807.0609679257032	15812.312410024926	1738.017855625134	15208.165007197298
3.823152573180761	16380.122569325238	16444.653483212205	22699.315453463172	22049.696512619237	25643.839810722788	24662.692131812346	28294.492524181518	27028.63731834136	32631.985218952515	30936.192345762935	0.21818795905825158	0.20188148070420095	1795.5004775555572	15805.821434208192	1726.9005565275438	15201.935195121914
3.8461889906699622	16406.378068587703	16471.023578481912	22735.784643832692	22085.12661929499	25685.06838261355	24702.34551863812	28340.003828564146	27072.113245209403	32684.500355426044	30985.977802147052	0.21818977085243033	0.20188312167165215	1783.9795713498024	15799.028708961792	1715.8213321634103	15195.415347642265
3.8693642141629967	16432.620788698358	16497.381013791484	22772.23741238358	22120.540844144976	25726.278837777612	24741.981515990945	28385.49546538991	27115.570395570863	32736.993220072996	31035.74213476562	0.21819160432808393	0.20188478227572673	1772.4982321193675	15791.932792750187	1704.7801660320256	15188.604080494493
3.892679080035866	16458.850207309624	16523.72526696517	22808.67305218872	22155.938501395056	25767.470383314456	24781.59936175613	28430.96656403493	27159.007937899347	32789.462814207516	31085.48439670902	0.21819345974631987	0.20188646275289282	1761.0564425778575	15784.532247640193	1693.7770415396662	15181.500012904406
3.9161344297041563	16485.065799482538	16550.055813253464	22845.090852941205	22191.318901999584	25808.642222576884	24821.198290221295	28476.41624979425	27202.425036771798	32841.90813450449	31135.203636667928	0.21819533737140476	0.20188816334247722	1749.6541853571543	15776.825639564544	1682.8119420132716	15174.101767833345
3.9397311096534064	16511.26703769105	16576.372125337693	22881.490100962794	22226.68135364969	25849.793555181444	24860.77753208641	28521.84364389393	27245.820852880093	32894.32817301428	31184.89889894729	0.2181972374708022	0.20188988428670357	1738.2914429955417	15768.811538372189	1671.884850690025	15166.407972042449
3.963469971469652	16537.453391826028	16602.673673334433	22917.87007921205	22262.025160781366	25890.923577018435	24900.33631447354	28567.247863502816	27289.194543042275	32946.721917177085	31234.569223479866	0.2181991603152127	0.2018916258307251	1726.9681979337474	15760.488517932594	1660.9957507140934	15158.417256182991
3.987351871870168	16563.62432919989	16628.95992480043	22954.23006729325	22297.349624584247	25932.03148026288	24939.873860937434	28612.628021745153	27332.54526021469	32999.08834983837	31284.213645840948	0.21820110617861016	0.20189338822266129	1715.6844325138954	15751.855156267062	1650.144625133602	15150.128254925832
4.01137767273438	16589.779314550975	16655.230344737385	22990.569341465074	22332.654043010207	25973.116453385235	24979.389391475892	28657.98322771317	27375.872153503933	33051.42644926414	31333.83119726267	0.21820307533828615	0.20189517171363294	1704.4401289806701	15742.910035718232	1639.3314569040667	15141.539607119747
4.035548241134971	16615.917810048635	16681.48439559738	23026.887174650303	22367.937710782895	26014.177681163197	25018.882122541196	28703.31258648071	27419.17436817998	33103.735189157516	31383.42090464985	0.21820506807488652	0.201896976557801	1693.2352694830624	15733.651743093506	1628.5562288893852	15132.64995594602
4.059864449369175	16642.03927529813	16707.72153728817	23063.182836445212	22403.199919407052	26055.214344693228	25058.351267051312	28748.615199116608	27462.451045688962	33156.01353867506	31432.981790595353	0.21820708467245334	0.20189880301239974	1682.0698360565584	15724.078869675286	1617.8189238441992	15123.457948913798
4.08432717499025	16668.143167345614	16733.941227178482	23099.455593129187	22438.439957177943	26096.22562140234	25097.796034401224	28793.890162698397	27505.701323666253	33208.26046244335	31482.512873395837	0.21820912541846757	0.20190065133777804	1670.943810632336	15714.190011435188	1607.1195244211121	15113.962238051929
4.108937300839158	16694.22894068373	16760.142920104056	23135.704707675177	22473.65710919169	26137.210685060818	25137.21563047522	28839.136570326973	27548.924335950534	33260.474920576846	31532.0131670686	0.21821119060388847	0.20190252179743495	1659.8571750392439	15703.983769210987	1596.4580131767434	15104.16148011852
4.133695715076422	16720.296047257132	16786.326068373513	23171.929439760086	22508.85065735552	26178.168705794877	25176.609257659286	28884.353511141308	27592.11921259787	33312.655868695634	31581.4816813685	0.21821328052319802	0.2019044146580583	1648.8099109916948	15693.458748752251	1585.8343725575833	15094.054336619563
4.15860331121418	16746.343936468144	16812.49012177441	23208.129045775404	22544.019880398228	26219.098850099614	25215.976114853464	28929.540070333387	27635.285079895995	33364.80225794365	31630.917421805105	0.21821539547444233	0.2019063301895642	1637.8020000870456	15682.613560833968	1575.2485848967335	15083.63947392162
4.183660988148428	16772.372055182652	16838.634527579525	23244.302778838133	22579.164053880966	26260.000280852317	25255.315397484865	28974.695329163627	27678.421060379067	33416.91303500727	31680.31938966034	0.21821753575927622	0.20190826866513525	1626.833423809032	15671.446821455844	1564.7006324180402	15072.915563435294
4.208869650191461	16798.379847736316	16864.758730553436	23280.44988880225	22614.282450208495	26300.872157326372	25294.62629752098	29019.818364976898	27721.526272842984	33468.98714213472	31729.686582006878	0.21821970168300633	0.2019102303612617	1615.904163528583	15659.957151999697	1554.1904972377815	15061.881281791255
4.2342302071045115	16824.366755940962	16890.862172959376	23316.56962227045	22649.374338640795	26341.713635205477	25333.908003483597	29064.908251218963	27764.599832361164	33521.02351715597	31779.01799172694	0.218221893554636	0.20191221555778083	1605.0142004892114	15648.143179248087	1543.718161348952	15050.53531082999
4.259743574130585	16850.3322190908	16916.944294565783	23352.66122260561	22684.4389853043	26382.523866597592	25373.159700462096	29109.96405745254	27807.640850299846	33573.021093502124	31828.312607530723	0.21822411168690883	0.20191422453791763	1594.1635158120189	15636.003535591066	1533.2836066271411	15038.876337823458
4.285410672027485	16876.275673969452	16943.004532653806	23388.723929943466	22719.475653204452	26423.302000050262	25412.380570128455	29154.98484937503	27850.64843433507	33624.97880022686	31877.56941397663	0.21822635639635782	0.20191625758832565	1583.3520904977922	15623.53685919661	1522.886814833444	15026.90305563435
4.311232427101037	16902.196554856615	16969.042322024336	23424.75698120484	22754.48360223767	26464.047180565423	25451.569790751444	29199.969688835477	27893.621688468975	33676.89556202692	31926.787391490714	0.2182286280033471	0.20191831499913054	1572.5799054163508	15610.741794082336	1512.5277676016558	15014.6141627701
4.337209771238533	16928.09429353536	16995.057095005748	23460.759610108664	22789.462089204208	26504.758549615126	25490.726537211875	29244.91763385277	27936.559713047107	33728.77029926402	31975.965516387456	0.21823092683212147	0.20192039706397003	1561.846941306023	15597.616990255192	1502.206446439901	15002.008363538422
4.363343641942354	16953.96831929915	17021.048281461342	23496.731047184836	22824.410367820772	26545.435245157078	25529.84998101763	29289.827738633492	27979.461604775555	33780.60192798644	32025.10276089013	0.21823325321085263	0.20192250408003773	1551.1531787724816	15584.161103867926	1491.9228327287128	14989.084368186072
4.389634982363801	16979.818058959594	17047.01530879752	23532.670519787906	22859.32768873402	26586.076401651168	25568.939290319602	29334.699053590946	28022.32645673914	33832.389359951914	32074.198093152576	0.2182356074716876	0.2019246363481269	1540.4985982878716	15570.372797377408	1481.676907719986	14975.840893050656
4.416084741337141	17005.642936853943	17072.957601971728	23568.57725211065	22894.213299533883	26626.68115007582	25607.993629927558	29379.530625363943	28065.153358419415	33884.131502650314	32123.250477280606	0.21823798995079594	0.2019267941726741	1529.8831801856868	15556.2507396508	1471.4686525329598	14962.276660671458
4.442693873413836	17031.44237485314	17098.874583500932	23604.450465198246	22929.066444767534	26667.248617945093	25647.012161326616	29424.32149683649	28107.94139571343	33935.82725932731	32172.258873354447	0.2182404009884206	0.20192897786180233	1519.3069046607707	15541.7936061332	1461.298048153345	14948.390399944037
4.469463338897009	17057.215792369803	17124.765673470087	23640.28937696259	22963.886365953465	26707.77792932591	25685.99404269395	29469.07070715755	28150.689650952736	33987.47552900822	32221.22223745134	0.2182428409289261	0.20193118772736732	1508.7697517618071	15527.000078937039	1451.165075426572	14934.180846212432
4.49639410387609	17082.962606366505	17150.630289540808	23676.09320219691	22998.672301595816	26748.268204855623	25724.938428915724	29513.77729176126	28193.397202922642	34039.07520652228	32270.13952166852	0.21824531012084863	0.20193342408500287	1498.2717013926012	15511.868847020902	1441.0697150583146	14919.646741432138
4.523487140261684	17108.682231364317	17176.467846960408	23711.8611525908	23033.42348719922	26788.71856176017	25763.84447160466	29558.440282387746	28236.06312688216	34090.62518252773	32319.009674146942	0.21824780891694848	0.2019356872541663	1487.812733313127	15496.398606372997	1431.0119476165855	14904.786834354512
4.550743425820648	17134.374079451598	17202.277758571156	23747.592436745723	23068.13915528398	26829.1281138726	25802.711319117945	29603.058707104385	28278.68649458436	34142.12434353737	32367.831639095522	0.21825033767425941	0.20193797755818546	1477.392827127711	15480.588060053065	1420.9917535195127	14889.59988056589
4.578163944211368	17160.037560292607	17228.059434819344	23783.28626019019	23102.818535401064	26869.495971651417	25841.538116574957	29647.63159032688	28321.2663742965	34193.571571943896	32416.60435681512	0.2182528967541427	0.20194029532430524	1467.0119622892817	15464.43591840379	1411.0091130401124	14874.084642698057
4.605749685019276	17185.67208113699	17253.812283765234	23818.941825396254	23137.460854148227	26909.821242200276	25880.32400587631	29692.157952841837	28363.801830821645	34244.96574604699	32465.32676372423	0.2182554865223386	0.20194264088373626	1456.6701180996606	15447.940899234265	1401.0640063054743	14858.23989058286
4.633501643792551	17211.27704682888	17279.53571109265	23854.55833179547	23172.065335185758	26950.10302928724	25919.068125722417	29736.636811828816	28406.29192551974	34296.30574007987	32513.99779238404	0.21825810734902085	0.20194501457170327	1446.367273694137	15431.101727823727	1391.1564132831409	14842.064401281998
4.6614208220780515	17236.85185981633	17305.229120118925	23890.134975795412	23206.6311992527	26990.340433364494	25957.76961163261	29781.067180882965	28448.73571632931	34347.59042423647	32562.616371524276	0.21826075960884853	0.20194741672749236	1436.103408052004	15413.917137201875	1381.286313790828	14825.556959344074
4.689508227457455	17262.395920161318	17330.891911805335	23925.670950796903	23241.157664183753	27030.53255158906	25996.427595965102	29825.448070038747	28491.13225779008	34398.81866469982	32611.181426070052	0.21826344368102396	0.20194984769450297	1425.8784999920754	15396.38586828392	1371.4536874914193	14808.716356936842
4.717764873583629	17287.908625549535	17356.523484767433	23961.165447211122	23275.64394492612	27070.678477843267	26035.041207936774	29869.778485793366	28533.480601065447	34449.989323670314	32659.69187716858	0.2182661599493455	0.20195230782029555	1415.6925281592412	15378.506669896655	1361.6585138815572	14791.541393877007
4.746191780217212	17313.3893713004	17382.123235285515	23996.61765247695	23310.089253556493	27110.777302755523	26073.609573643305	29914.057431130608	28575.779793965266	34501.1012593942	32708.146642216252	0.21826890880226485	0.201954797456645	1405.545471037156	15360.278299091384	1351.9007723023533	14774.030877918936
4.774789973263409	17338.83755037784	17407.690557315986	24032.02675107947	23344.49279929929	27150.828113722473	26112.13181608047	29958.283905546134	28618.028880970032	34552.15332619394	32756.544634887334	0.2182716906329438	0.20195731695958946	1395.4373069349094	15341.699521169998	1342.1804419261753	14756.183624788187
4.803560484809025	17364.252553400303	17433.224842501804	24067.391924567437	23378.853788543765	27190.82999492991	26150.607055164426	30002.456905071485	28660.226903253853	34603.14437449705	32804.88476516129	0.21827450583931127	0.20195986668948404	1385.3680139839416	15322.769109843299	1332.4975017568795	14737.998458349146
4.832504353159697	17389.633768652002	17458.725480184294	24102.71235157248	23413.171424862892	27230.782027375702	26189.034407753887	30046.57542230027	28702.372898709513	34654.07325086745	32853.1659393525	0.21827735482412117	0.20196244701105232	1375.3375701489276	15303.485847513191	1322.8519306362723	14719.474210849963
4.861622622877388	17414.980582093816	17484.191857414546	24137.98720782788	23447.44490903177	27270.683288892258	26227.4129876717	30090.638446413886	28744.46590197303	34704.938798036244	32901.3870601394	0.21828023799501234	0.20196505829344086	1365.3459532045526	15283.848525208421	1313.2437072237371	14700.609722867608
4.890916344818065	17440.29237737422	17509.623358964884	24173.21566618737	23481.673439046157	27310.532854169043	26265.74190572675	30134.644963207313	28786.504944448378	34755.73985493274	32949.54702659387	0.21828315576456833	0.20196770091027208	1355.3931407496566	15263.855942908674	1303.672810010903	14681.403843648732
4.9203865761696335	17465.568535841194	17535.01936734132	24208.396896645467	23515.85621014233	27350.329794776804	26304.02026973727	30178.59395511669	28828.48905433385	34806.47525671739	32997.64473421241	0.2182861085503756	0.20197037523970038	1345.479110200773	15243.506909668446	1294.1392173124477	14661.855431184173
4.950034380490085	17490.80843655347	17560.379262795337	24243.530066356787	23549.99241481614	27390.073179190655	26342.247184553144	30222.484401245856	28870.417256647423	34857.14383481361	33045.679074946325	0.2182890967750872	0.20197308166446526	1335.6038387793815	15222.80024364125	1284.6429072562023	14641.963352258317
4.979860827745887	17516.01145629253	17585.702423336435	24278.61433965648	23584.081242843036	27429.762072814498	26380.42175207953	30266.31527739417	28912.288573253387	34907.74441694111	33093.648937233265	0.21829212086648284	0.20197582057194882	1325.7673035213957	15201.734772382304	1275.1838577922317	14621.726482748054
5.009866994350591	17541.176969574706	17610.988224744764	24313.64887808089	23618.121881298335	27469.39553800565	26418.543071300646	30310.085556084705	28954.102022889307	34958.27582714962	33141.55320602916	0.2182951812575331	0.20197859235423268	1315.9694812717498	15180.309332960285	1265.762046686781	14601.143707714975
5.040053963203681	17566.30434866348	17636.236040584066	24348.63284038852	23652.113514577835	27508.972634099868	26456.61023830393	30353.794206592793	28995.856621193336	35008.73688585309	33189.39076284064	0.2182982783864611	0.20198139740815396	1306.210348678811	15158.522772085853	1256.3774515160476	14580.213921522722
5.070422823729659	17591.392963581962	17661.44524221459	24383.565382581208	23686.055324418576	27548.492417436624	26494.622346304415	30397.440194974926	29037.551380731846	35059.126409864206	33237.160485757755	0.218301412696808	0.20198423613536504	1296.489882190188	15136.373946241103	1247.0300496646669	14558.936027988791
5.100974671917351	17616.44218212555	17686.61519880644	24418.44565792572	23719.94648992003	27587.95394138481	26532.578485669674	30441.022484098146	29079.185311027526	35109.44321242967	33284.861249487294	0.2183045846374976	0.2019871089423909	1286.808058056573	15113.861721916124	1237.7198183279834	14537.308940598741
5.131710610359471	17641.45136987508	17711.745277353264	24453.272816975983	23753.786187565947	27627.356256369276	26570.477743945317	30484.540033670273	29120.75741858834	35159.68610326626	33332.49192538707	0.21830779466290148	0.2019900162406894	1277.1648523238837	15090.984975698404	1228.446734503028	14515.331582572311
5.1626317482924104	17666.419890209734	17736.834842685726	24488.046007595018	23787.573591245862	27666.69840989697	26608.31920588032	30527.991800269843	29162.2667069361	35209.85388859666	33380.05138149977	0.21831104323290731	0.20199295844671225	1267.5602408307022	15067.742594440468	1219.210774989042	14493.002887062728
5.193739201636265	17691.347104320674	17761.88325748576	24522.76437497798	23821.307872277706	27705.979446584355	26646.101953453497	30571.376737377323	29203.71217663639	35259.94537118685	33427.5384825884	0.2183143308129836	0.20199593598196416	1257.9941992078093	15044.133475429378	1210.0119163845666	14470.321797288954
5.225034093035115	17716.232371224392	17786.889882300507	24557.427061674818	23854.98819943005	27745.198408184453	26683.82506589956	30614.69379540604	29245.09282532806	35309.95935038299	33474.95209017126	0.21831765787425086	0.20199894927306603	1248.466702876438	15020.156526568346	1200.8501350876759	14447.287266734056
5.256517551897525	17741.07504777691	17811.85407555716	24592.033207614124	23888.61373894551	27784.354333615174	26721.487619736614	30657.9419217345	29286.407647754237	35359.89462215017	33522.29106255853	0.21832102489354863	0.2020019987518169	1238.9777270412887	14995.810666470788	1191.7254072869546	14423.8982592104
5.288190714437326	17765.874488687346	17836.775193577054	24626.581950126212	23922.183654563374	27823.446258986885	26759.088688792566	30701.120060737816	29327.655635792315	35409.749979109874	33569.554254887946	0.21832443235350643	0.2020050848552589	1229.5272466876777	14971.09482462611	1182.6377089613234	14400.15374904871
5.320054723714605	17790.63004653257	17861.65259059105	24661.072423967715	23955.69710754376	27862.47321763161	26796.627344233606	30744.227153821063	29368.835778485874	35459.52421057992	33616.74051916246	0.2183278807426139	0.20200820802573768	1220.1152365862508	14946.00794163905	1173.5870158826583	14376.052721307613
5.352110729676963	17815.34107177152	17886.485618754403	24695.50376134572	23989.153256691305	27901.4342401318	26834.102654591694	30787.262139452083	29409.947062076084	35509.216102613645	33663.84870428744	0.21833137055529322	0.20201136871097142	1210.741671282798	14920.54896931164	1164.5733036067104	14351.594171854667
5.384359889201005	17840.006912760007	17911.273628162195	24729.875091942722	24022.55125837958	27940.328354349997	26871.51368579347	30830.22395319533	29450.988470034015	35558.8244380403	33710.87765610894	0.21833490229197156	0.202014567364114	1201.4065250991844	14894.716870826669	1155.5965474750265	14326.77710757032
5.41680336613411	17864.626915765566	17936.0159668649	24764.185542941595	24055.890266575694	27979.15458545857	26908.85950118882	30873.111527745776	29491.958983093136	35608.34799650562	33757.82621745213	0.2183384764591541	0.2020178044438219	1192.1097721265396	14868.51062087994	1146.6567226055777	14301.600546423346
5.44944233133642	17889.200424982617	17960.711980884113	24798.43423905109	24089.169432865223	28017.911955970038	26946.139161580166	30915.92379296349	29532.85757928233	35657.78555451311	33804.69322816033	0.2183420935694992	0.2020210804143223	1182.85138622683	14841.929205877706	1137.7538038968924	14276.0635177074
5.482277962723094	17913.726782547903	17985.36101422868	24832.620302531766	24122.387906477674	28056.599485767856	26983.351725252254	30958.65967590877	29573.683233959528	35707.135885466036	33851.47752513489	0.21834575414189206	0.20202439574548045	1173.6313410309376	14814.971624105237	1128.8877660256112	14250.16506218724
5.515311445306831	17938.205328556127	18009.962408910986	24866.74285322216	24155.54483431219	28095.216192137625	27020.49624800226	31001.3181008777	29614.434919845695	35756.397759709806	33898.1779423753	0.21834945870152386	0.20202775091286876	1164.449609932548	14787.636885861866	1120.0585834403173	14223.904232230969
5.548543971240616	17962.63540107569	18034.51550496337	24900.801008565304	24188.63936096352	28133.76108979855	27057.571783170184	31043.897989438017	29655.11160705917	35805.56994457492	33944.79331101984	0.21835320777996628	0.20203114639783745	1155.306166082737	14759.924013573676	1111.2662303559482	14197.280091913417
5.581976739860765	17987.016336164685	18059.019640454768	24934.793883635477	24221.670628748274	28172.233190935272	27094.577381669566	31086.398260465434	29695.712263150355	35854.65120442026	33991.32245938663	0.2183570019152512	0.20203458268758467	1146.2009823971312	14731.832042084076	1102.51068076113	14170.291717301123
5.615610957730194	18011.347467887503	18083.474151508042	24968.720591165984	24254.637777732172	28210.63150523084	27131.51209201934	31128.81783018115	29736.23585313765	35903.64030067793	34037.76421301608	0.21836084165194797	0.20203806027522783	1137.1340315446141	14703.360018710606	1093.791908407642	14142.93819650542
5.649447838681973	18035.628128330867	18107.878372316678	25002.58024157611	24287.53994575651	28248.955039898796	27168.37496037484	31171.155612188544	29776.681339542472	35952.535991897006	34084.11739471238	0.21836472754124692	0.2020415796598763	1128.105285943544	14674.507003387436	1085.1098868063418	14115.218629826792
5.6834886038631165	18059.857647620876	18132.231635162523	25036.37194299954	24320.37626846598	28287.202799716953	27205.16503056037	31213.410517511533	29817.047682426004	36001.3370337894	34130.38082458688	0.2183686601410374	0.20204514134670562	1119.1147177690873	14645.272068962455	1076.464589233743	14087.132130026817
5.717734481778674	18084.03535393994	18156.533270433425	25070.0948013127	24353.145879336527	28325.373787060995	27241.881344101672	31255.581454632953	29857.33383942589	36050.04217927564	34176.553320101484	0.21837264001599074	0.2020487458470306	1110.162298940355	14615.654301224276	1067.8559887207812	14058.67782236822
5.75218670833605	18108.16057354378	18180.782606640976	25103.747920163252	24385.847909703247	28363.467001938396	27278.522940258696	31297.667329533197	29897.53876579315	36098.65017853096	34222.63369611233	0.21837666773764447	0.2020523936783812	1101.2480011204607	14585.652799109928	1059.2840580524062	14029.854844813235
5.786846526889619	18132.232630778974	18204.97897043873	25137.330400999315	24418.481488789097	28401.4814420231	27315.088856059087	31339.66704572971	29937.66141443003	36147.15977903251	34268.62076491453	0.21838074388448483	0.2020560853645789	1092.3717957185581	14555.266674917191	1050.7487697690958	14000.662348225713
5.821715188285586	18156.250848100593	18229.121686640607	25170.841343098986	24451.045743733797	28439.41610269059	27351.578126332013	31381.57950431697	29977.70073592814	36195.56972560699	34314.5133362872	0.21838486904203358	0.20205982143581333	1083.533653878956	14524.49505437538	1042.2500961561454	13971.09949642513
5.856793950907131	18180.21454608984	18253.210078239223	25204.279843599783	24483.539799622755	28477.269977052863	27387.98978374195	31423.40360400633	30017.655678606643	36243.8787604783	34360.310217538696	0.218389043802933	0.20206360242872037	1074.733546484611	14493.337076883763	1033.7880092488485	13941.165466449223
5.892084080719833	18204.123043472435	18277.24346642508	25237.64499752928	24515.962779517085	28515.042055994803	27424.322858823856	31465.138241167435	30057.52518855184	36292.08562331685	34406.01021355329	0.21839326876703408	0.2020674288864617	1065.9714441545075	14461.791895669885	1025.3624808279565	13910.85944868438
5.927586851317345	18227.975657136652	18301.221170605273	25270.93589783527	24548.313804483176	28552.731328209982	27460.57638001767	31506.782309869042	30097.30820965619	36340.189051288384	34451.612126837405	0.2183975445414843	0.20207130135880427	1057.247317235393	14429.858677897602	1016.9734824122279	13880.180646961555
5.963303543967366	18251.77170215194	18325.142508422952	25304.151635416783	24580.59199362317	28590.33678023755	27496.749373703955	31548.334701921052	30137.003683658513	36388.18777910399	34497.11475756703	0.21840187174081926	0.20207522040220227	1048.5611358045717	14397.536604892462	1008.6209852618631	13849.128278797492
5.999235447657878	18275.510491787674	18349.00679577677	25337.29129915536	24612.79646410556	28627.857396499257	27532.84086423966	31589.794306916632	30176.61055018432	36436.08053907056	34542.516903635464	0.21840625098704927	0.20207918657987745	1039.9128696654807	14364.824872281402	1000.3049603738473	13817.701575519517
6.035383859143656	18299.191337532087	18372.81334684062	25370.3539759466	24644.92633119617	28665.292159337034	27568.84987399443	31631.160012275064	30216.127746786737	36483.866061141685	34587.8173607016	0.2184106829097556	0.2020832004619045	1031.3024883449543	14331.722690168768	992.0253784792149	13785.89978243038
6.071750082993084	18322.813549111524	18396.56147408367	25403.33875073224	24676.980708289626	28702.640049050984	27604.775423387222	31672.43070328502	30255.5542089879	36531.54307296948	34633.014922238945	0.21841516814618098	0.20208726262529259	1022.729961090954	14298.229283291847	983.7822100400226	13753.722158959135
6.108335431635222	18346.37643450979	18420.25048829051	25436.24470653245	24708.958706940983	28739.900043937738	27640.616530923402	31713.60526314821	30294.888870320756	36579.11029995655	34678.10837958489	0.21841970734132313	0.20209137365407245	1014.1952568669221	14264.343891160563	975.5754252459155	13721.167978804559
6.145141225407182	18369.87929998775	18443.879698581524	25469.070924478398	24740.859436897725	28777.07112032917	27676.372213232084	31754.68257302354	30334.130662371237	36626.566465308686	34723.09652199064	0.21842430114803302	0.2020955341393829	1005.6983443543431	14230.065768287517	967.4049940151745	13688.236530150287
6.182168792601758	18393.321450103354	18467.44841243375	25501.816483845676	24772.68200613248	28814.15225263196	27712.0414851044	31795.661512072133	30373.278514821326	36673.91029008861	34767.97813667209	0.21842895022710795	0.20209974467955538	997.2391919458751	14195.3941842895	959.2708859876147	13654.927115758881
6.2194194695153895	18416.702187731473	18490.955935701488	25534.480462087286	24804.425520875404	28851.14241336687	27747.6233595313	31836.540957502068	30412.331355491853	36721.14049326928	34812.75200886038	0.2184336552473918	0.2021040058802058	988.8177677438944	14160.328424081206	951.1730705251102	13621.239053176716
6.256894600496366	18440.02081408445	18514.401572637733	25567.061934867867	24836.08908564775	28888.04057320928	27783.11684774287	31877.319784614545	30451.288110386664	36768.25579178905	34857.416921854056	0.21843841688587218	0.202108318354321	980.4340395598556	14124.867788063362	943.1115167094977	13587.1716748951
6.294595537993358	18463.27662873244	18537.784625915305	25599.559976097575	24867.671803295074	28924.84570102945	27818.520959247024	31917.996866849753	30490.14770373647	36815.25490060633	34901.97165707091	0.21844323582778186	0.20211268272235217	972.0879749078304	14089.01159223169	935.0861933355918	13552.724328453653
6.332523642604218	18486.468929624254	18561.10439664852	25631.97365796676	24899.172775021245	28961.556763933644	27853.834701869324	31958.571075833686	30528.90905804363	36862.13653275541	34946.414994100924	0.2184481127666989	0.2021170996123045	963.7795410067192	14052.759168417193	927.0970689160749	13517.896376702003
6.370680283125076	18509.597013108352	18584.360184415076	25664.3020509809	24930.59110042273	28998.172727305624	27889.057081793035	31999.041281425445	30567.571094127346	36908.89939940292	34990.74571075961	0.21845304840465168	0.20212156965983033	955.5087047721026	14016.10986436624	919.1441116712522	13482.687197851017
6.40906683659976	18532.66017395383	18607.551287277904	25696.544223995625	24961.925877522917	29034.692554848207	27924.18710359924	32039.40635176449	30606.132731168964	36955.54220990425	35034.96258314157	0.21845804345221956	0.2021260935083244	947.275432817929	13979.063043978065	911.2272895312635	13447.096185698174
6.447684688369473	18555.65770537219	18630.67700180768	25728.699244252748	24993.176202807426	29071.115208626004	27959.223770308057	32079.665153319394	30644.59288675846	37002.06367186154	35079.0643856754	0.21846309862864094	0.202130671809018	939.0796914502862	13941.618087408133	903.3465701300884	13411.122749743983
6.486535232122802	18578.588899038416	18653.73662310498	25760.766177415662	25024.34117125888	29107.439649107488	27994.16608341935	32119.816550935706	30682.950476940336	37048.46249118099	35123.04989117796	0.2184682146619182	0.20213530522107576	930.9214466692065	13903.774391299114	895.5019208082813	13374.766315416433
6.525619869945995	18601.45304511346	18676.72944482347	25792.744087606436	25055.41987639325	29143.664835208958	28029.01304295513	32159.859407886037	30721.204416261462	37094.73737213243	35166.91787091084	0.21847339228892657	0.2021399944116927	922.8006641655229	13865.531368947588	887.6933086087229	13338.026324217208
6.564940012373588	18624.24943226583	18699.65475919248	25824.632037441952	25086.41141029528	29179.789724337475	28063.76364750102	32199.792585918967	30759.35361781786	37140.887017407746	35210.66709463568	0.21847863225552297	0.20214474005619462	914.7173093116726	13826.888450353406	879.9207002676558	13300.902233776636
6.604497078439295	18646.977347694025	18722.511857040303	25856.429088071192	25117.314863655094	29215.813272435113	28098.416894248967	32239.614945309422	30797.396993302882	37186.91012818095	35254.2963306711	0.21848393531665658	0.20214954283813608	906.6713471678668	13787.845082540996	872.1840622216114	13263.393518157303
6.644292495727218	18669.636077149073	18745.300027817662	25888.134299212776	25148.129325804963	29251.734434023496	28132.97177904026	32279.325344909415	30835.33345305575	37232.80540416872	35297.80434595002	0.21848930223648105	0.20215440344940352	898.6627424733015	13748.400729604065	864.4833605984459	13225.499667913653
6.684327700423376	18692.224904957064	18768.018559621152	25919.746729192466	25178.85388475613	29287.552162248354	28167.427296408587	32318.922642198806	30873.161906110097	37278.57154369093	35341.18990607702	0.21849473378846854	0.20215932259031716	890.6914596472052	13708.554872942157	856.8185612186207	13187.220190315507
6.724604137367524	18714.743114042332	18790.666739217362	25951.26543498175	25209.487627236616	29323.26540892526	28201.782439624145	32358.405693337376	30910.88126024378	37324.2072437328	35384.451775387235	0.21850023075552338	0.202164300969735	882.7574627870927	13668.30701142922	849.1896295925835	13148.554609490559
6.76512326010531	18737.1899859504	18813.243852066735	25982.689472236078	25240.02963872874	29358.87312458509	28236.036200737544	32397.7733532166	30948.490422028346	37369.71120000662	35427.588717004786	0.2185057939300993	0.202169339305157	874.8607156609651	13627.656661505811	841.5965309148305	13109.502466541715
6.805886530940724	18759.56480087135	18835.749182347914	26014.017895333796	25270.479003507295	29394.374258520205	28270.187570624472	32437.02447551225	30985.988296879455	37415.08210701459	35470.59949290232	0.21851142411431645	0.20217443832283383	867.0011817085906	13586.603357393295	834.0392300634994	13070.063319729641
6.846895420988873	18781.866837663394	18858.18201298224	26045.249757415397	25300.834804678023	29429.767758831054	28304.235539030553	32476.157912737533	31023.373789107573	37460.31865811209	35513.482863960984	0.21851712212008198	0.2021795987578738	859.1788240404567	13545.146651283838	826.5176916006021	13030.23674467951
6.888151410229076	18804.09537387673	18880.541625658607	26076.38411042326	25331.09612421664	29465.052572473352	28338.179094617095	32515.17251629677	31060.64580196938	37505.41954557179	35556.23759003112	0.21852288876920972	0.20218482135435012	851.3936054334627	13503.286113473587	819.0318797674263	12990.022334497422
6.92965598755826	18826.249685777417	18902.827300858266	26107.420005141455	25361.262043007813	29500.22764530536	28372.01722500654	32554.067136539266	31097.803237719265	37550.38346064796	35598.86242999318	0.21852872489354247	0.20219010686541444	843.6454883251572	13461.021332480013	811.5817584783654	12949.41969987005
6.971410650844719	18848.32904837149	18925.038317879993	26138.356491235998	25391.331640884695	29535.29192213568	28405.74891682878	32592.84062281379	31134.844997661487	37595.20909364139	35641.35614181928	0.21853463133507678	0.20219545605340786	835.9344348181039	13418.351915309206	804.1672913268558	12908.42846935708
7.01341690698215	18870.332735429645	18947.173954865695	26169.192617295867	25421.303996669125	29570.244346771942	28439.37315576809	32631.491823523986	31171.76998220311	37639.895133965576	35683.717482635824	0.21854060894608673	0.20220086968997317	828.2604066714994	13375.277487522922	796.7884415748995	12867.04828941822
7.055676271944047	18892.26001951142	18969.233488825637	26199.927430873515	25451.178188211357	29605.083862068943	28472.8889266096	32670.019586183294	31208.577090906532	37684.44027021222	35725.94520878559	0.21854665858925282	0.20220634855617142	820.6233653031522	13331.797693477944	789.4451721574296	12825.27882467769
7.098190270838397	18914.110171990495	18991.21619566478	26230.559978526926	25480.953292431343	29639.80940997856	28506.295213287583	32708.422757471744	31245.265222543854	37728.843190218984	35768.03807589197	0.21855278113778884	0.20221189344259666	813.0232717854087	13287.912196448073	782.1374456765479	12783.119758022018
7.1409604379627405	18935.88246307923	19013.121350208265	26261.08930586066	25510.628385358963	29674.419931598568	28539.590998932494	32746.700183291632	31281.83327515008	37773.10258113597	35809.99483892183	0.2185589774755739	0.2022175051494951	805.460086837993	13243.620678733103	774.8652243952965	12740.570790702477
7.183988316859528	18957.576161854155	19034.948226228007	26291.51445756838	25540.202542175724	29708.914367223086	28572.77526591973	32784.85070882497	31318.280146078083	37817.21712949426	35851.81425225055	0.21856524849728207	0.2022231844868839	797.9337708345265	13198.922841934487	767.6284702442354	12697.631642619148
7.227275460371831	18979.19053628128	19056.696096469044	26321.834477475142	25569.674837256305	29743.29165639286	28605.8469959182	32822.87317859081	31354.604732053438	37861.18552127435	35893.49506972676	0.21857159510851817	0.20222893227467065	790.4442837951938	13153.818407060578	760.4271448141662	12654.302052412182
7.270823430699384	19000.724853241827	19078.36423267629	26352.048408580315	25599.04434421058	29777.550737946236	28638.80516993953	32860.76643650331	31390.80592922995	37905.00644197541	35935.03604473805	0.21857801822595116	0.2022347493427779	782.9915853827843	13108.307114648633	753.2612093518837	12610.58177757822
7.31463379945495	19022.17837855778	19099.95190562116	26382.155293100386	25628.310135925676	29811.69055007007	28671.648768387236	32898.529325929776	31426.882633245175	37948.678576684615	35976.435930276544	0.21858451877745233	0.20224063653126514	775.575634904555	13062.388724994846	746.1306247629109	12566.470594697632
7.358708147721062	19043.55037701827	19121.458385129055	26412.154172512997	25657.471284609095	29845.71003035196	28704.376771107156	32936.160689750184	31462.83373927732	37992.20061014816	36017.69347900626	0.21859109770223323	0.2022465946904552	768.1963913078071	13016.063018283807	739.0353516057367	12521.968299546279
7.403048066107065	19064.84011240539	19142.88294010625	26442.044087600174	25686.52686183121	29879.608115831754	28736.98815743717	32973.65937041586	31498.658142101445	38035.571226841355	36058.80744332947	0.2185977559509858	0.202252624681061	760.8538131741225	12969.329794683494	731.9753500880906	12477.074707210064
7.447655154806527	19086.046847520774	19164.224838567552	26471.824078492824	25715.475938568845	29913.38374305433	28769.48190625824	33011.02421000974	31534.35473614697	38078.78911104049	36099.77657545476	0.21860449448602648	0.20225872737431325	753.5478587269317	12922.188874674961	724.9505800732877	12431.789652397856
7.49253102365499	19107.169844212385	19185.4833476642	26501.49318471546	25744.317585249177	29947.035848122832	28801.856996045746	33048.25405030692	31569.922415555713	38121.85294689519	36140.59962746564	0.21861131428143762	0.2022649036520924	746.2784858199884	12874.64009904582	717.9610010687611	12386.11298941169
7.537677292188054	19128.20836340086	19206.657733711392	26531.050445230525	25773.050871793243	29980.563366751347	28834.112404920415	33085.347732834816	31605.360074239397	38164.76141850026	36181.27535138854	0.21861821632321468	0.20227115440705906	739.0456519334693	12826.683329032734	711.0065722230356	12340.044592312537
7.583095589699846	19149.16166510671	19227.747262216464	26560.494898483856	25801.674867660477	30013.965234318955	28866.247110700475	33122.30409893478	31640.666605938502	38207.5132099692	36221.80249926244	0.21862520160941398	0.20227748054278802	731.8493141831714	12778.318446655758	704.0872523341095	12293.584355233237
7.628787555301809	19170.029008477577	19248.751197907462	26589.82558245041	25830.18864189366	30047.240385924142	28898.26009095424	33159.12198982409	31675.840904281693	38250.107005508275	36262.179823209146	0.2186322711503023	0.20228388297390418	724.6894293112564	12729.545354768634	697.2029998410144	12246.732192427851
7.674754837981857	19190.80965181547	19269.668804761404	26619.041534679942	25858.591263163667	30080.387756439075	28930.15032305252	33195.80024665791	31710.881862844937	38292.54148949049	36302.406075503226	0.21863942596850786	0.20229036262621722	717.5659536796156	12680.363977129571	690.3537728168885	12199.488038336858
7.720999096663877	19211.502852604106	19290.499346032855	26648.141792343005	25886.88179981465	30113.40628056441	28961.916784221532	33232.337710591746	31745.788375211385	38334.81534653023	36342.48000864282	0.21864666709917396	0.2022969204368638	710.4788432739442	12630.774258670397	683.539528973517	12151.851847849786
7.767522000267617	19232.107867536863	19311.242084282992	26677.125392277816	25915.059319909968	30146.294892884955	28993.558451596702	33268.73322284497	31780.559335032	38376.92726155911	36382.40037542143	0.21865399559011425	0.20230355735444455	703.4280537044397	12580.77616568841	676.7602256612736	12103.823596494272
7.814325227768903	19252.6239525447	19331.89628140876	26705.991371037133	25943.122891278243	30179.052527925527	29025.074302276564	33304.985624764486	31815.19363608658	38418.87591990203	36422.16592900001	0.2186614125019703	0.20231027433916907	696.413540196023	12530.369685872458	670.0158198599238	12055.403280453756
7.861410468260233	19273.05036282392	19352.461198671797	26734.738764935108	25971.071581559292	30211.678120206685	29056.46331337662	33341.09375788837	31849.6901723445	38460.66000735321	36461.77542297901	0.21866891890837029	0.2023170723629978	689.4352575879893	12479.554828492925	663.3062681793235	12006.590916766785
7.908779421011744	19293.38635286464	19372.936096728117	26763.36661009508	25998.90445825105	30244.170604301627	29087.724462084305	33377.056464010755	31884.047838026858	38502.27821025375	36501.22761147173	0.21867651589609174	0.20232395240978923	682.4931603363366	12428.331624618731	656.6315268598846	11957.386543513276
7.956433795532517	19313.63117647909	19393.320235657655	26791.873942497303	26026.620588756403	30276.52891489301	29118.856725713835	33412.87258524665	31918.265527668464	38543.72921556906	36540.52124917783	0.21868420456522292	0.20233091547544713	675.587202508992	12376.700127228163	649.9915517695481	11907.790219948627
8.004375311632296	19333.784086830354	19413.612874994174	26820.25979802728	26054.219040430606	30308.751986830495	29149.85908176182	33448.54096409766	31952.342136180683	38585.01171096735	36579.65509145762	0.2186919860293305	0.20233796256807132	668.7173377821455	12324.660411335528	643.3862983993604	11857.802026598714
8.052605699483543	19353.844336460817	19433.813273755037	26848.523212523916	26081.698880628574	30340.83875518815	29180.730507962675	33484.06044351742	31986.276558914018	38626.12438489797	36618.6278944062	0.21869986141562595	0.20234509470810666	661.8835194408894	12272.21257416252	636.8157218638225	11807.422065440565
8.101126699683881	19373.811177321397	19453.920690471616	26876.66322182868	26109.05917675309	30372.788155322934	29211.46998234513	33519.42986697842	32020.067691722044	38667.06592667117	36657.43841492912	0.21870783186513523	0.20235231292849892	655.0857003772398	12219.356735317968	630.2797769004246	11756.650460093282
8.149940063318896	19393.68386080044	19473.9343832195	26904.678861834516	26136.298996302852	30404.59912293304	29242.076483288613	33554.64807853856	32053.714431025088	38707.83502653773	36696.08541081779	0.218715898532871	0.20235961827484944	648.3238330859458	12166.093036885373	623.7784178639995	11705.487355863675
8.199047552025359	19413.461637753004	19493.85360964904	26932.569168535312	26163.417406921006	30436.27059411681	29272.548989580086	33589.71392290843	32087.21567387455	38748.43037576941	36734.5676408256	0.21872406258800678	0.20236701180557223	641.5978696630336	12112.421643590555	617.3115987267229	11653.932919942774
8.248450938054788	19433.14375853021	19513.677627015964	26960.333178075576	26190.413476443897	30467.80150543197	29302.88648047137	33624.626245518964	32120.57031801761	38788.85066673977	36772.88386474464	0.21873232521405395	0.20237449459205356	634.9077618049341	12058.342742942274	610.8792730756104	11601.98734152317
8.298152004337403	19452.729473008807	19533.405692212298	26987.9699268005	26217.286272950238	30499.190793955288	29333.087935736632	33659.38389258956	32153.777261962416	38829.09459300572	36811.03284348281	0.21874068760903936	0.20238206771881403	628.2534608070273	12003.856545422226	604.4813941128086	11549.650831992738
8.348152544546481	19472.218030620963	19553.03706179742	27015.478451306415	26244.03486481063	30530.43739734278	29363.152335730716	33693.9857111968	32186.835405043817	38869.16084938972	36849.01333914177	0.21874915098568654	0.20238973228367096	621.634917563526	11948.963284625672	598.1179146548384	11496.923625074327
8.398454363163072	19491.60868038414	19572.57099202929	27042.857788491452	26270.658320737308	30561.5402538901	29393.078661447325	33728.43054934347	32219.743647489377	38909.048132062286	36886.824115095034	0.21875771657159954	0.20239748939790486	615.0520825589192	11893.66321730055	591.7887871235725	11443.805976837873
8.449059275541144	19510.900670930863	19592.00673889554	27070.10697560619	26297.155709833823	30592.498302592976	29422.865894577502	33762.71725602762	32252.50089048541	38948.75513862464	36924.46393606635	0.21876638560944778	0.20240534018642725	608.5049058709992	11837.956623565406	585.4939635503106	11390.298165945336
8.49996910797308	19530.09325053911	19611.34355814523	27097.225050305195	26323.526101645686	30623.310483208716	29452.513017568992	33796.844681312796	32285.1060362442	38988.28056819278	36961.93156820923	0.21877515935715433	0.20241328578795015	601.9933371727238	11781.843807132915	579.2333955775248	11336.400493852794
8.551185697755594	19549.185667162677	19630.580705320543	27124.211050698654	26349.76856621106	30653.97573631781	29482.019013685825	33830.81167639847	32317.55798807136	39027.62312148169	36999.22577918683	0.21878403908808675	0.2024213273551583	595.5173257217975	11725.325095272623	573.0070344476844	11282.11328477133
8.602710893256043	19568.17716846124	19649.717435788287	27151.064015403692	26375.882174111142	30684.493003385258	29511.382867067477	33864.617093690125	32349.855650432837	39066.78150088932	37036.345338251434	0.2187930260912495	0.2024294660548831	589.0768203637563	11668.400839040987	566.8148310075048	11227.436885886826
8.654546553979111	19587.06700183132	19668.753004772178	27177.782983597026	26401.865996521854	30714.861226823356	29540.60356278959	33898.259786871	32381.997929023655	39105.75441058245	37073.28901632578	0.21880212167147825	0.20243770306828093	582.671769533481	11611.071413491853	560.6567357081221	11172.371667571366
8.706694550633951	19605.854414436853	19687.68666738484	27204.366995067146	26427.719105265107	30745.079350054115	29569.68008692423	33931.73861097352	32413.983730836044	39144.540556582084	37110.05558608405	0.21881132714964147	0.20244603959100912	576.3021212476888	11553.337217685767	554.5326985997381	11116.918023403734
8.759156765201672	19624.538653240008	19706.517678660082	27230.815090266988	26453.440572860523	30775.146317572133	29598.611426600724	33965.052422451095	32445.81196422834	39183.138646849635	37146.643822033344	0.2188206438628356	0.2024544768334091	569.9678231045255	11495.198674856685	548.4426693297573	11061.076370314695
8.811935091003267	19643.118965032143	19725.245293585194	27257.126310366835	26479.029472577386	30805.061075007852	29627.396570066678	33998.200079250535	32477.48153899412	39221.547391373504	37183.05250059588	0.21883007316459221	0.20246301602068967	563.6688222849625	11436.656232596375	542.3865971437772	11004.847148755565
8.865031432767935	19661.594596464998	19743.86876713366	27283.29969730774	26504.484878487103	30834.822569191383	29656.03450674969	34031.18044088502	32508.99136643206	39259.765502256545	37219.28040019171	0.21883961642508135	0.2024716583931117	557.4050655473256	11377.710362919606	536.3644308818039	10948.23082278762
8.918447706701835	19679.96479408172	19762.387354297585	27309.334293854674	26529.805865515456	30864.42974821614	29684.524227318816	34063.99236850694	32540.340359415575	39297.79169380328	37255.326301321424	0.2188492750313218	0.2024804052061779	551.1764992286335	11318.361562444828	530.3761189786601	10891.227880246006
8.972185840557227	19698.228804348466	19780.800310120798	27335.229143650744	26554.99150949578	30893.881561503575	29712.864723747178	34096.634724981894	32571.52743246369	39335.624682608686	37291.18898665019	0.21885905038738934	0.20248925773082257	544.983069244423	11258.610352552496	524.421609463694	10833.838832892478
9.02624777370205	19716.38587368574	19799.106889731665	27360.983291271004	26580.04088722191	30923.17695986766	29741.054989374195	34129.10637496255	32602.55150181158	39373.26318764655	37326.86724109147	0.21886894391463288	0.20249821725360376	538.8247210812406	11198.45727939438	518.5008499543183	10776.06421642378
9.080635457189915	19734.435248499824	19817.306348376016	27386.595782276603	26604.953076501322	30952.314895579657	29769.094018968244	34161.4061849628	32633.411485481607	39410.705930358454	37362.359851891364	0.21887895705189128	0.20250728507690147	532.7013998006587	11137.902914126404	512.6137876584544	10717.904590690508
9.135350853830497	19752.376175214704	19835.39794145056	27412.06566326965	26629.72715620905	30981.2943224338	29796.98080879003	34193.53302343284	32664.10630335513	39447.95163474385	37397.66560871384	0.2188890912557091	0.2025164625191138	526.6130500361323	11076.94785299711	506.7603693731944	10659.360539803281
9.190395938260405	19770.20790030364	19853.380924535995	27437.391981947727	26654.36220634127	31010.114195812595	29824.714356655808	34225.48576083411	32694.63487724413	39484.99902744972	37432.78330372574	0.21889934800056315	0.20252575091485792	520.5596159899724	11015.59271744918	500.94054148101714	10600.432672221214
9.245772697014415	19787.929670321133	19871.254553430535	27462.573787159083	26678.857308069495	31038.77347275293	29852.293662001215	34257.26326971486	32724.996130963595	39521.84683786143	37467.71173168284	0.21890972877908413	0.20253515161517352	514.5410414356738	10953.838154301047	495.15424995229114	10541.121620927937
9.301483128597186	19805.54073193497	19889.018084183466	27487.610128957993	26703.211543795027	31067.271112012415	29879.7177259454	34288.86442478625	32755.18899040426	39558.493798193864	37502.44969001613	0.21892023510228723	0.20254466598772883	508.55726971436525	10891.684835844673	489.40144034079276	10481.428043505177
9.357529243555355	19823.04033195825	19906.670773128775	27512.500058660236	26727.423997203434	31095.606074135918	29906.985551355247	34320.2881029985	32785.2123836055	39594.938643582886	37536.995978918465	0.218930868499801	0.20255429541703038	502.60824373119976	10829.133459886536	483.6820577822509	10421.352622219361
9.413913064550128	19840.42771738144	19924.211876918736	27537.24262889871	26751.493753319228	31123.777321522215	29934.09614290996	34351.53318361737	32815.065240828444	39631.18011217702	37571.349401431464	0.21894163052010243	0.20256404130463126	496.69390595779987	10766.184749977663	477.99604699527845	10360.89606420789
9.47063662643026	19857.70213540487	19941.640652558082	27561.83689367979	26775.419898561267	31151.78381849163	29961.048507166255	34382.59854830159	32844.74649463011	39667.21694523047	37605.50876353356	0.2189525227307533	0.20257390506934855	490.81419842899777	10702.839455450885	472.3433522779378	10300.059101521969
9.527701976305488	19874.862833470743	19958.956357437535	27586.28190843908	26799.201520797553	31179.624531352958	29987.841652623163	34413.48308117967	32874.25507993688	39703.04788719535	37639.472874227366	0.2189635467186411	0.20258388814747902	484.96906274277717	10639.098351583816	466.72391750931274	10238.842491307296
9.585111173620431	19891.909059295966	19976.15824936832	27610.576730098466	26822.837709401323	31207.29842847191	30014.474589788173	34444.18566892834	32903.58993411951	39738.67168581576	37673.24054562886	0.21897470409022152	0.202593991993018	479.15844006009866	10574.96223973576	461.13768614752917	10177.247015899047
9.642866290228868	19908.84006090434	19993.245586615987	27634.720417122386	26846.327555306354	31234.804480338735	30040.946331242514	34474.705200850105	32932.74999706738	39774.087092221074	37706.81059305564	0.21898599647176473	0.20260421807788268	473.3822710990207	10510.431947330013	455.5846012250695	10115.273482835852
9.700969410468568	19925.655086659164	20010.21762793465	27658.712029574788	26869.67015106299	31262.14165963664	30067.255891707413	34505.040568951816	32961.73421126361	39809.292861020214	37740.18183511634	0.21899742550960608	0.20261456789213741	467.6404961376684	10445.508328084834	450.06460535220685	10052.922725085169
9.75942263123647	19942.35338529598	20027.073632601423	27682.550629176345	26892.86459089439	31289.30894131056	30093.402288110497	34535.19066802348	32990.54152186054	39844.287750396456	37773.35309380034	0.21900899287039713	0.2026250429442224	461.93305501376744	10380.192262106575	444.57764071488054	9990.195601108484
9.818228062064373	19958.934205955225	20043.812860450744	27706.23527936178	26915.909970752913	31316.30530263608	30119.384539652438	34565.15439571747	33019.17087675547	39879.070522202535	37806.32319456792	0.21902070024136397	0.20263564476118548	456.25988711969694	10314.484655927867	439.12364907123265	9927.092994918115
9.877387825195074	19975.396798214857	20060.434571908714	27729.76504533718	26938.80538837644	31343.1297232884	30145.20166787361	34594.93065262765	33047.62122666628	39913.63994205583	37839.090966440344	0.21903254933056518	0.20264637488891415	450.6209314047592	10248.386442673393	433.7025717536162	9863.615816240199
9.936904055658934	19991.740412123392	20076.938028027846	27753.138994138008	26961.549943345526	31369.78118541213	30170.852696721628	34624.51834236954	33075.89152520834	39947.994779434746	37871.65524209127	0.21904454186715613	0.20265723489237672	445.01612637375365	10181.898582154885	428.3143496669363	9799.765000597574
9.996778901350961	20007.964298232575	20093.322490521463	27776.356194686792	26984.142737140042	31396.258673690747	30196.336652618396	34653.916371660096	33103.98072897068	39982.13380777468	37904.01485793754	0.21905667960165334	0.2026682263558607	439.4454100849689	10115.022060955875	422.95892328678747	9735.541509396397
10.05701452310831	20024.067707630467	20109.587221798534	27799.415717851447	27006.582873196607	31422.56117541685	30221.65256452814	34683.12365039845	33131.88779759326	40016.0558045651	37936.1686542312	0.219068964306207	0.20267935088321642	433.90872014974593	10047.757892519236	417.6362326594535	9670.946330022067
10.117613094788254	20040.049891974155	20125.731484998174	27822.316636503245	27028.869456965636	31448.687680562027	30246.79946402491	34712.13909174619	33159.611693843864	40049.75955144624	37968.11547515108	0.21908139777487262	0.20269061009810446	428.40599373038276	9980.107117239386	412.3462173989101	9605.98047590442
10.178576803346665	20055.91010352295	20141.754544024574	27845.05802557555	27051.001595969086	31474.63718184764	30271.776385360998	34740.96161220876	33187.1513836959	40083.243834307046	37999.85416889552	0.2190939818238885	0.20270200564424648	422.9371675422881	9912.070802614093	407.08881668999675	9540.64498668816
10.239907848916916	20071.647595171293	20157.65566358176	27867.638962122346	27072.978399858093	31500.408674815462	30296.5823655353	34769.59013171666	33214.505836406155	40116.5074433829	38031.38358777506	0.21910671829195702	0.20271353918567803	417.5021778506052	9843.650043267757	401.8639692844881	9474.940928251483
10.301608444889292	20087.261620481822	20173.43410920844	27890.058525377033	27094.798980470798	31526.001157898576	30321.21644436184	34798.02357370702	33241.67402459283	40149.54917335396	38062.702588305416	0.2191196090405285	0.2027252124070052	412.1009604703286	9774.84596108459	396.6716135019378	9408.869392844848
10.363680817990868	20102.751433718513	20189.089147312978	27912.315796811494	27116.462451890533	31551.413632492735	30345.67766453884	34826.26086520571	33268.65492431413	40182.36782344397	38093.81003130124	0.21913265595409	0.20273702701366542	406.7334507649357	9705.659705259837	391.51168722714647	9342.431499105878
10.426127208365882	20118.116289879574	20204.620045208132	27934.409860195006	27137.967930503735	31576.645103027502	30369.965071717386	34854.30093690921	33295.447515146545	40214.96219751899	38124.70478196952	0.21914586094045627	0.20274898473219125	401.399583646009	9636.092452413402	386.3841279106855	9275.628392208368
10.488949869656532	20133.35544473077	20220.026071146287	27956.33980165377	27159.31453505865	31601.694577038186	30394.077714571158	34882.14272326744	33322.050780264224	40247.33110418724	38155.385710004215	0.21915922593106651	0.20276108731047665	396.0992935737304	9566.14540667925	381.2888725697994	9208.461243947037
10.552151069084381	20148.468154838374	20235.30649435421	27978.104709730145	27180.501386723572	31626.56106523753	30418.014644865667	34909.78516256631	33348.46370651783	40279.473356898576	38185.85168968045	0.21917275288128468	0.20277333651804808	390.8325145545823	9495.819799765013	376.2258577849134	9140.931252768263
10.615733087532126	20163.45367760235	20250.460585068202	27999.703675442335	27201.527609145665	31651.24358158785	30441.774917528062	34937.22719701081	33374.6852845142	40311.38777404481	38216.10159994953	0.21918644377070134	0.20278573414633888	385.5991801403288	9425.116891013458	371.1950196995749	9073.03964385949
10.679698219625935	20178.311271289327	20265.48761456895	28021.135792343903	27222.392328509533	31675.741143373118	30465.357590716845	34964.467772808166	33400.71450869577	40343.07317905988	38246.13432453387	0.2192003006034439	0.20279828200896755	380.39922342984937	9354.037967541255	366.19629402208375	9004.787669272162
10.744048773818252	20193.04019506593	20280.386855216824	28042.400156583906	27243.09467359651	31700.052771271803	30488.76172589236	34991.505840251695	33426.55037742097	40374.52840052122	38275.94875202298	0.21921432540848707	0.2028109819420185	375.23257706771255	9282.584344281815	361.22961602412397	8936.176607967354
10.808787072471103	20207.639709031646	20295.157580486655	28063.49586696657	27263.633775843362	31724.177489429178	30511.9863878867	35018.34035380424	33452.191893043986	40405.7522722504	38305.54377596875	0.21922852023996833	0.20282383580432803	370.0991732419934	9210.75736403279	356.29492053823196	8867.207765860483
10.87391545193992	20222.109074252057	20309.79906500296	28084.422025011554	27284.00876940174	31748.114325530405	30535.03064497445	35044.970272182516	33477.63806199547	40436.743633415	38334.918294982	0.21924288717751034	0.20283684547777261	364.9989436852338	9138.558397549205	351.3921419593389	8797.882475912571
10.93943626265785	20236.447552791687	20324.310584574774	28105.177735013935	27304.218791197207	31771.862310873315	30557.893568943062	35071.39455844103	33502.88789486291	40467.50132862999	38364.07121282851	0.21925742832654296	0.20285001286756255	359.93181967397686	9065.988843613304	346.52121424413053	8728.20209820848
11.00535186922059	20250.65440774722	20338.691416230897	28125.762104104724	27324.262980988955	31795.420480441906	30580.574235164022	35097.61218005698	33527.94040647187	40498.02420806033	38393.00143852613	0.21927214581863458	0.2028633399025393	354.8977320283884	8993.05012910068	341.6820709106105	8658.16802001372
11.071664650471687	20264.728903280302	20352.940838254664	28146.174242311037	27344.140481429033	31818.787872979407	30603.0717226635	35123.6221090146	33552.79461596665	40528.311127522975	38421.70788644149	0.219287041811823	0.20287682853547417	349.8966111125774	8919.743709052913	336.8746450380713	8587.781655835919
11.138376999588447	20278.67030465069	20367.0581302192	28166.4132626169	27363.850438122314	31841.963531062203	30625.38511419387	35149.42332189059	33577.44954689214	40558.360948590096	38450.18947638766	0.21930211849095543	0.20289048074337596	344.92838683200534	8846.071066697128	332.0988692653773	8517.044447471388
11.205491324168262	20292.477878248825	20381.042573022023	28186.478281023337	27383.39199968575	31864.94650117297	30647.513496304553	35175.0147999386	33601.90422727465	40588.17253869142	38478.445133721216	0.21931737806802884	0.20290429852779812	339.9929886345053	8772.033713523299	327.35467579140095	8445.957864060067
11.273010046315514	20306.15089162897	20394.89344892027	28206.368416609464	27402.7643178086	31887.735833775016	30669.45595941388	35200.39552917523	33626.15768970417	40617.74477121816	38506.47378944054	0.21933282278253804	0.20291828391515104	335.09034551263903	8697.633189403452	322.6419963776425	8374.52340222057
11.340935602728974	20319.68861354188	20408.610041565455	28226.08279159309	27421.96654731215	31910.33058338604	30691.21159788059	35225.56450046534	33650.20897141606	40647.07652562643	38534.27438028384	0.21934845490182728	0.20293243895702082	330.2203859993024	8622.871062548831	317.9607623433694	8302.742585983127
11.409270444789758	20333.090313967466	20422.191636038267	28245.620531391403	27440.99784620962	31932.729808652246	30712.779510075372	35250.52070960771	33674.05711437312	40676.1666875409	38561.84584882735	0.21936427672144426	0.2029467657304914	325.3830381698499	8547.748929607682	313.31090456820675	8230.616966907866
11.478017038649782	20346.35526414751	20435.637518883443	28264.980764681968	27459.85737576634	31954.932572422622	30734.158798452983	35275.263157421155	33697.70116534789	40705.01414885923	38589.18714358419	0.21938029056550476	0.2029612663384669	320.5782296419493	8472.268415722065	308.69235349231167	8158.148124143481
11.547177865320764	20359.482736618218	20448.946978144435	28284.162623463617	27478.544300559763	31976.937941823326	30755.348569624082	35299.790849830606	33721.14017600511	40733.617807856266	38616.29721910309	0.21939649878705547	0.20297594291000579	315.8058875745046	8396.431174541824	304.10503911442356	8085.33766443003
11.616755420763786	20372.472005242656	20462.119303398063	28303.165243117317	27497.057788539583	31998.744988332055	30776.34793442736	35324.102797953274	33744.373202984185	40761.97656928868	38643.17503606749	0.21941290376844635	0.20299079760065245	311.06593866841285	8320.238888286054	299.54889099346474	8012.187222165056
11.686752215979308	20385.322345243203	20475.153785789156	28321.98776246729	27515.397011088036	32020.352787852753	30797.15600800172	35348.198018185256	33767.39930798211	40790.08934449995	38669.819561394936	0.21942950792170623	0.20300583259277827	306.3583091683686	8243.693267837167	295.02383824958815	7938.698459494859
11.75717077709787	20398.03303323397	20488.04971806519	28340.62932384222	27533.561143080315	32041.76042079047	30817.771909858908	35372.07553228831	33790.21755783653	40817.955051525685	38696.22976833689	0.21944631368892273	0.2030210500959236	301.6829248575377	8166.796052628197	290.52980955981184	7864.87306621857
11.82801364547121	20410.60334725258	20500.80639461031	28359.0890731357	27551.549362944268	32062.966972125483	30838.194763955176	35395.73436747594	33812.827024608094	40845.57261519814	38722.40463657769	0.21946332354263018	0.20303645234714707	297.03971106241806	8089.549010812305	286.066733161977	7790.712759933434
11.899283377763982	20423.032566792786	20513.423111480206	28377.36615986812	27569.360852721464	32083.971531489024	30858.423698764655	35419.17355650117	33835.22678566457	40872.94096725288	38748.34315233557	0.21948053998619904	0.2030520416113784	292.42859265429433	8011.953939321451	281.63453685640707	7716.219286113046
11.970982546046038	20435.319972836154	20525.89916643608	28395.45973724731	27586.994798127136	32104.773193237736	30878.457847351438	35442.392137743074	33857.415923763656	40900.059046433904	38774.04430846224	0.21949796555423312	0.20306782018177627	287.8494940442324	7934.012663767673	277.2331480011344	7641.39441799745
12.043113737885237	20447.464847883984	20538.233858978874	28413.368962229793	27604.45038861064	32125.371056528857	30898.29634744239	35465.389155294164	33879.39352713656	40926.92579859985	38799.50710454343	0.2195156028129731	0.20308379038009106	283.30233918633894	7855.727038539946	272.8624935155385	7566.239956710488
12.115679556440844	20459.46647598899	20550.426490383292	28431.092995581814	27621.72681741581	32145.764225395185	30917.938341499837	35488.163659047466	33901.15868957151	40953.54017683001	38824.73054699941	0.21953345436070112	0.20309995455703087	278.78705157805234	7777.098946841434	268.5224998797639	7490.757731279358
12.188682620557461	20471.32414278702	20562.47636373183	28448.63100194062	27638.82328164146	32165.951808820482	30937.382976794466	35510.71470478424	33922.710510497614	40979.901141531	38849.71364918588	0.21955152282815607	0.20311631509263653	274.3035542584839	7698.130300643854	264.21309313346865	7414.949598594569
12.26212556485955	20483.03713552823	20574.382783948335	28465.98214987517	27655.73898230142	32185.93292081419	30956.629405477834	35533.04135426095	33944.0480950682	41006.007660542746	38874.455431494396	0.21956981087895128	0.20313287439665687	269.8517698116484	7618.823040796444	259.93419887922937	7338.817443524487
12.336011039846525	20494.604743108783	20586.145057832113	28483.145611947788	27672.47312438545	32205.70668048737	30975.676784655836	35555.142675297655	33965.170554245386	41031.85870924604	38898.95492145426	0.21958832120999888	0.20314963490893267	265.4316203662893	7539.179137014784	255.68574228178477	7262.3631789051
12.41034171198835	20506.026256101643	20597.762494091123	28500.12056477469	27689.024916919167	32225.272212127395	30994.524276461147	35577.01774186502	33986.0770048835	41057.453270668695	38923.21115383309	0.21960705655194027	0.20316659909978482	261.0430275943945	7459.200587849133	251.46764806748251	7185.588745513
12.485120263821853	20517.300966787854	20609.23440337569	28516.906189087407	27705.39357302471	32244.62864527374	31013.171048126613	35598.66563417266	34006.76656981353	41082.79033559325	38947.22317073871	0.21962601966958195	0.2031837694704058	256.68591271186597	7378.889420696534	247.27984052401735	7108.496112070978
12.560349394047481	20528.428169186944	20620.560098311355	28533.501669793193	27721.57830998053	32263.775114792694	31031.61627205767	35620.085438756316	34027.2383779267	41107.8689026633	38970.990021719954	0.2196452133623377	0.2032011485532605	252.36019648017827	7298.247691839002	243.12224350267206	7031.087275299244
12.63603181762671	20539.407159087983	20631.73889353245	28549.906196036507	27737.57834928224	32282.71076095336	31049.859125906	35641.27624856645	34047.49156425928	41132.68797849174	38994.51076386914	0.21966464046467588	0.20321873891248854	248.06579920920194	7217.277486511506	238.99478042096598	6953.364259983413
12.712170265880024	20550.237234079857	20642.77010571487	28566.118961259643	27753.39291670263	32301.434729502755	31067.898792642343	35662.237163056045	34067.52527007669	41157.24657776787	39017.78446192353	0.21968430384657528	0.2032365431443147	243.80264075248851	7135.980918744579	234.89737425761996	6875.329118810594
12.78876748658549	20560.917693581418	20653.6530536087	28582.139163263317	27769.02124235156	32319.946171740947	31085.734460629265	35682.96728826834	34087.33864295741	41181.543723364775	39040.81018836698	0.21970420641398386	0.20325456387746388	239.57064051146153	7054.360131482594	230.82994755686377	6796.983932489529
12.865826244077915	20571.44783887172	20664.38705807109	28597.96600426769	27784.462560736516	32338.244244596797	31103.36532369459	35703.46573692535	34106.93083687791	41205.57844644748	39063.587023532404	0.21972435110928668	0.20327280377358162	235.36971743553295	6972.4172965325415	226.7924224290473	6718.3308097282425
12.943349319348618	20581.826973119674	20674.97144209841	28613.598690972645	27799.71611082221	32356.328110702823	31120.790581204088	35723.73162851555	34126.30101229651	41229.34978658026	39086.1140557034	0.21974474091177892	0.20329126552766139	231.19979002213222	6890.1546145631	222.78472055034945	6639.371887211688
13.0213395101458	20592.054401413854	20685.405530858712	28629.03643461862	27814.781136090885	32374.19693847093	31138.009438134774	35743.76408938242	34145.44833623823	41252.85679183508	39108.39038121692	0.21976537883814565	0.20330995186847642	227.0607763188018	6807.574315113947	218.80676316432073	6560.109329614788
13.099799631075467	20602.129430791756	20695.68865172359	28644.27845104679	27829.656884601955	32391.849902167327	31155.02110514762	35763.56225281229	34164.37198237891	41276.09851889919	39130.415104565225	0.21978626794294798	0.20332886555901875	222.9525939221203	6724.678656531498	214.85847108147573	6480.5453295484185
13.178732513703073	20612.051370269044	20705.820134300076	28659.323960759506	27844.342609051906	32409.28618198793	31171.824798660677	35783.12525912268	34183.07113112984	41299.074033183446	39152.187338498356	0.21980741131911635	0.20334800939694359	218.87515998096205	6641.4699260201305	210.93976468234905	6400.68210761901
13.258141006655675	20621.819530868517	20715.7993104623	28674.1721889805	27858.837566833994	32426.504964133535	31188.419740921985	35802.45225575052	34201.54496972223	41321.782408930456	39173.70620412671	0.21982881209845156	0.20336738621501996	214.82839119495475	6557.950439549051	207.05056391577818	6320.521912327036
13.338027975724735	20631.433225648667	20725.625514382722	28688.822365714834	27873.141020097697	32443.505440884746	31204.805160082225	35821.5423973401	34219.792692291485	41344.22272932268	39194.97083102327	0.2198504734521299	0.20338699888158712	210.81220381631283	6474.122541851364	203.19078830059152	6240.067020076327
13.418396303969553	20640.891769732163	20735.2980825634	28703.273725808867	27887.252235808235	32460.286810677124	31220.980290267664	35840.394845831375	34237.813499961776	41366.394086590764	39215.98035732624	0.21987239859121957	0.20340685030101904	206.8265136521659	6389.988606441766	199.36035692863516	6159.319735204801
13.49924889182131	20650.194480334103	20744.816353866918	28717.525509010182	27901.170485805986	32476.848278176236	31236.944371652986	35859.00877054815	34255.606600930536	41388.29558212199	39236.73392984181	0.21989459076719878	0.20342694341419312	202.8712360628415	6305.551035497338	195.55918846215354	6078.282389852218
13.580588657187745	20659.34067678964	20754.17966954687	28731.576960026872	27914.89504686542	32493.189054352148	31252.69665053351	35877.38334828585	34273.17121055251	41409.926326568275	39257.230704146335	0.21991705327248787	0.2034472811989665	198.94628596515395	6220.81225989107	191.78720113742747	5996.957344005816
13.662418535558457	20668.329680581894	20763.38737327852	28745.427328587404	27928.425200754464	32509.308356554673	31268.23637939829	35895.51776339999	34290.50655142452	41431.28543995501	39277.46984468947	0.2199397894409819	0.20346786667065891	195.0515778340923	6135.774739169516	188.0443127665203	5915.346985491924
13.744741480110864	20677.160815369087	20772.438811188822	28759.075869499717	27941.760234293277	32525.205408587764	31283.562817002283	35913.41120789394	34307.61185346962	41452.37205178923	39297.45052489661	0.21996280264859566	0.20348870288254292	191.18702570101595	6050.440961430781	184.3304407352116	5833.453729838133
13.827560461816718	20685.83340701153	20781.333331886206	28772.52184271027	27954.899439412875	32540.879440784047	31298.6752284387	35931.06288150684	34324.48635402118	41473.18530116795	39317.171927271396	0.2199860963138153	0.20350979292633933	187.35254315653583	5964.81344331149	180.64550200622762	5751.28002029378
13.910878469549415	20694.34678359836	20790.07028649029	28785.76451336306	27967.842113213843	32556.32969007927	31313.572885211346	35948.471991801474	34341.12929790725	41493.72433688664	39336.63324349856	0.22000967389825488	0.20353113993272107	183.54804335223162	5878.894729976542	176.9894131203473	5668.828327793628
13.9946985101918	20702.700275473948	20798.649028661108	28798.803151858323	27980.58755802466	32571.55540008667	31328.255065306712	35965.63775425214	34357.53993753463	41513.98831754766	39355.833674546484	0.2200335389072253	0.20355274707182414	179.77343900251435	5792.687395071611	173.36209019867238	5586.101150933653
14.079023608744702	20710.893215264008	20807.068914628264	28811.637033911207	27993.13508146013	32586.555821171212	31342.721053266232	35982.559392332456	34373.71753297308	41533.97641166882	39374.77243077014	0.22005769489030688	0.20357461755376313	176.02864238386974	5706.194040595554	169.7634489420161	5503.101015860215
14.163856808436103	20718.92493790116	20815.329303219387	28824.265440609786	28005.48399647904	32601.33021052333	31356.97014025778	35999.23613760269	34389.66135203896	41553.687797791325	39393.44873201317	0.22008214544193372	0.20359675462915863	172.31356533709913	5619.417296890169	166.19340463203844	5419.830476228148
14.24920117083096	20726.794780650456	20823.42955588871	28836.68765847339	28017.633621442317	32615.877832233065	31371.001624147713	36015.66722979753	34405.3706703794	41573.1216645885	39411.86180771092	0.22010689420198343	0.20361916158966845	168.62811926897848	5532.359822569415	162.65187213444733	5336.292113175616
14.335059775941703	20734.502083134226	20831.36903674494	28848.902979510218	28029.583280170325	32630.19795736343	31384.81480957223	36031.8519169132	34420.844771555734	41592.27721097365	39430.010896992586	0.22013194485637663	0.2036418417685263	164.9722151538008	5445.024304455146	159.13876589940628	5252.488535256125
14.421435722339384	20742.046187356944	20839.14711257918	28860.910701275185	28041.332302000577	32644.289864024267	31398.40900800907	36047.78945529506	34436.0829471275	41611.15364620871	39447.89524878404	0.2201573011376852	0.2036647985410903	161.34576353413286	5357.413457496092	155.65399996229098	5168.422378337942
14.50833212726552	20749.426437729242	20846.76315289202	28872.710126926926	28052.88002184449	32658.152837445137	31411.78353784835	36063.4791097243	34451.08449673549	41629.75019001188	39465.5141219098	0.22018296682574748	0.20368803532539784	157.7486745241622	5269.530024741776	152.1974879472691	5084.096305613406
14.595752126744532	20756.642181092182	20854.216529920985	28884.30056528538	28064.225780244877	32671.78617004905	31424.93772446428	36078.92015350561	34465.84872818586	41648.066072666436	39482.86678519606	0.22020894574829522	0.20371155558272844	154.18085780917318	5181.376777207479	148.769143067213	4999.513007471338
14.683698875697011	20763.692766740318	20861.5066186667	28895.681330887975	28075.368923431975	32685.18916152468	31437.87090028539	36094.11186855325	34480.374957532535	41666.10053512785	39499.95251757211	0.22023524178158638	0.20373536281817403	150.64222264671116	5092.956513761543	145.36887812361238	4914.675201370381
14.772175548053516	20770.577546445053	20868.632796919454	28906.85174404652	28086.308803380227	32698.361118899476	31450.582404865523	36109.05354547814	34494.662509160815	41683.8528291322	39516.77060817295	0.22026185885104774	0.20375946058121935	147.13267787281075	5004.272061211988	141.99660551350098	4829.585631934926
14.861185336869132	20777.295874477462	20875.594445285227	28917.81113090359	28097.044777864594	32711.30135661234	31463.07158495462	36123.7444836747	34508.71071587049	41701.32221730425	39533.32035644169	0.22028880093192896	0.20378385246632758	143.65213189757196	4915.326273999177	138.65223722538212	4744.247070688754
14.95073145443871	20783.847107630074	20882.39094721075	28928.55882348778	28107.5762105158	32724.00919658514	31475.337794568273	36138.183991406244	34522.51891895787	41718.50797326409	39549.60107223056	0.22031607204996181	0.2038085421135369	140.2004927097296	4826.12203420978	135.33568484307034	4658.662316040136
15.040817132412794	20790.230605239183	20889.02168900909	28939.09415977001	28117.902470876586	32736.48396829545	31487.380395058462	36152.37138589211	34536.08646829918	41735.409381735815	39565.612075903686	0.22034367628203433	0.20383353320906447	136.77766788058216	4736.66225154046	132.04685954959132	4572.83419326134
15.131445621914246	20796.445729205952	20895.486059884017	28949.416483718385	28128.022934456556	32748.725008847876	31499.198755183003	36166.305993393	34549.412722432484	41752.02573865426	39581.352698438255	0.22037161775686814	0.20385882948591913	133.38356456247857	4646.949863101356	128.78567212610506	4486.765554309823
15.222620193655578	20802.49184401752	20901.78345195455	28959.52514535335	28137.936982787483	32760.731663045783	31510.792251175328	36179.987149297085	34562.49704864024	41768.35635127267	39596.822281526445	0.22039990065571222	0.20388443472452278	130.01808949169936	4556.987833325751	125.5520329537685	4400.4592777285725
15.31434413805701	20808.368316767195	20907.913260278463	28969.419500801974	28147.644003477573	32772.50328346212	31522.16026681344	36193.41419820506	34575.33882303086	41784.400538269336	39612.020177676386	0.22042852921304007	0.20391035275334135	126.68114899055217	4466.779153896496	122.34585201725713	4313.918268613517
15.406620765365147	20814.074517174755	20913.87488287601	28979.09891235258	28157.143390266217	32784.03923051081	31533.302193489493	36206.58649401602	34587.93743062104	41800.15762985515	39626.94575031397	0.22045750771726444	0.20393658744952345	123.37264897025307	4376.326843644492	119.16703890665667	4227.145458496176
15.499453405772549	20819.60981760569	20919.667720752674	28988.562748508277	28166.434543077725	32795.33887251699	31544.21743027818	36219.50340001201	34600.29226541692	41815.62696787994	39641.59837388359	0.22048684051145362	0.20396314273954902	120.09249493136303	4285.633948381059	116.01550281737582	4140.143805172294
15.592845409537835	20824.973593090363	20925.29117792171	28997.810384040647	28175.51686807509	32806.40158578758	31554.905384005368	36232.16428894316	34612.40273049572	41830.80790593934	39655.97743394927	0.22051653199406626	0.2039900225998895	116.84059196666931	4194.703540825285	112.89115255398792	4052.916292667389
15.686800147106629	20830.165221342384	20930.74466142614	29006.841200042712	28184.389777713262	32817.2267546811	31565.36546931634	36244.56854311206	34624.268238086624	41845.69980948103	39670.08232729529	0.22054658661969193	0.20401723105767164	113.61684476374649	4103.538720484823	109.79389653226826	3965.4659311203286
15.781321009233178	20835.184082776745	20936.027581360395	29015.654583981835	28193.05269079223	32827.81377167763	31575.597108743812	36256.71555445828	34635.88820965197	41860.30205591129	39683.91246202707	0.22057700889980392	0.20404477219135814	110.4211576054513	4012.142613469623	106.72364277948509	3877.79575658869
15.87641140710273	20840.02956052694	20941.139350891048	29024.249929751615	28201.505032509212	32838.16203744769	31585.599732775154	36268.604724641904	34647.262075967345	41874.61403470044	39697.46725767095	0.22060780340352287	0.20407265013143377	107.25343437326956	3920.518372415565	103.6802989380667	3789.9088310068473
15.972074772454643	20844.701040462227	20946.07938627769	29032.62663772421	28209.746234511305	32848.27096092175	31595.372779920195	36280.23546512785	34658.38927720245	41888.63514748922	39710.746145275014	0.2206389747583922	0.20410086906110025	104.11357855066308	3828.6691763754934	100.66377226848272	3701.8082420676947
16.06831455770623	20849.197911203733	20950.847106892692	29040.78411480146	28217.77573494694	32858.13995935856	31604.91569677783	36291.607197268895	34669.269263000846	41902.36480819408	39723.74856750864	0.22067052765116357	0.20412943321698676	101.00149322184734	3736.5982305696234	97.67396964796353	3613.4971029851586
16.165134236077357	20853.519564140162	20955.441935240655	29048.721774465837	28225.592978517227	32867.76845841337	31614.22793810258	36302.71935238873	34679.90149255964	41915.802443112225	39736.4739787621	0.22070246682859432	0.20415834688986523	97.91708107778686	3644.308766369708	94.71079757710686	3524.978552510962
16.262537301715792	20857.66539344327	20959.863296977604	29056.439036831296	28233.197416527255	32877.15589220616	31623.308966871282	36313.57137186523	34690.28543470938	41928.94749102737	39748.921845246565	0.22073479709825838	0.20418761442537847	94.86024441811605	3551.804041137919	91.7741621810128	3436.255754767917
16.36052726982327	20861.6347960823	20964.110620929227	29063.93532869316	28240.588506936405	32886.301703389036	31632.158254348786	36324.16270721267	34700.420567992995	41941.799403314195	39761.09164509304	0.2207675233293662	0.20421724022477955	91.83088514971314	3459.0873379409313	88.86396920779953	3347.3318989537656
16.459107676782416	20865.427171837786	20968.18333910844	29071.210083577418	28247.76571440819	32895.20534321296	31640.775280153113	36334.492820163534	34710.3063807443	41954.35764404252	39772.98286845098	0.22080065045359865	0.20424722874568074	88.82890479278285	3366.161965525709	85.98012403471512	3258.2101993635297
16.55828208028434	20869.041923315264	20972.080886733052	29078.2627417903	28254.728510360343	32903.86627159502	31649.159532321224	36344.56118275085	34719.94237116711	41966.62169008219	39784.59501758765	0.22083418346595152	0.20427758450281333	85.85420448365039	3273.0312581742182	83.12253167151357	3168.893895249814
16.658054059457015	20872.478455957855	20975.802702242177	29085.092750466592	28261.476373013767	32912.283957184394	31657.310507373517	36354.367277389414	34729.32804741316	41978.59103120683	39795.92760698627	0.2208681274255966	0.20430831206880073	82.90668497423758	3179.6985754352063	80.29109675902873	3079.386250554584
16.758427214994473	20875.736178058323	20979.348227312275	29091.69956361769	28268.008787441177	32920.45787742822	31665.227710378127	36363.91059695674	34738.46292765983	41990.26517019734	39806.98016344401	0.2209024874567498	0.20433941607493922	79.98624663800001	3086.1673020757735	77.48572357514058	2989.690553867258
16.859405169286727	20878.8145007708	20982.716906872825	29098.08264217948	28274.325245615644	32928.38751863733	31672.91065501525	36373.19064487417	34747.34654018813	42001.643622945805	39817.752226170414	0.22093726874955566	0.20437090121199575	77.09278946911218	2992.4408477870747	74.70631603439688	2899.810118169524
16.960991566550526	20881.712838121115	20985.90818912074	29104.24145405872	28280.425246457806	32936.07237605058	31680.358863640104	36382.206935186485	34755.97842345909	42012.725918557735	39828.24334688415	0.2209724765609857	0.20440277223100997	74.22621308709495	2898.5226470762864	71.95277769197128	2809.7482807124034
17.063190072960847	20884.430607017355	20988.921525534934	29110.175474180152	28286.30829588357	32943.51195389998	31687.57186734658	36390.95899264252	34764.3581261912	42023.511599455625	39838.453089910996	0.22100811621574665	0.20443503394411644	71.38641674007522	2804.4161591259763	69.22501174706849	2719.5084028979763
17.166004376783235	20886.967227258996	20991.756370889587	29115.88418453198	28291.973906850522	32950.705765474326	31694.549206029646	36399.44635277423	34772.48520743637	42034.00022148078	39848.38103228036	0.2210441931072064	0.2044676912253727	68.57329930618289	2710.1248675594106	66.52292104464141	2629.0938700716943
17.26943818850684	20889.32212154586	20994.4121832673	29121.367074211517	28297.421599404428	32957.653333183116	31701.290428447843	36407.66856197617	34780.359236656375	42044.19135399595	39858.026763822316	0.22108071269833116	0.2045007490116031	65.78675929701421	2615.652280253358	63.84640807786491	2538.5080913221464
17.37349524097843	20891.49471548587	20996.88842407099	29126.62363946964	28302.65090072452	32964.354188619196	31707.795092284712	36415.62517758375	34787.97979379791	42054.08457998641	39867.389887263394	0.22111768052263586	0.20453421230325255	63.026694858504925	2521.0019291117787	61.195374990056735	2447.7544992966577
17.478179289537028	20893.484437602394	20999.1845580355	29131.653383755012	28307.66134516872	32970.807872621444	31714.062764210266	36423.31576795165	34795.346469368065	42063.679496161654	39876.47001832275	0.2211551021851529	0.20456808616525737	60.29300377672189	2426.177369964309	58.56972357959603	2356.8365500969812
17.583494112149474	20895.290719340865	21001.300053238545	29136.455817757767	28312.45247431834	32977.01393533697	31720.093019941934	36430.739912531724	34802.45886450919	42072.97571305644	39885.26678580787	0.22119298336341084	0.20460237572792384	57.58558347905637	2331.1821822943166	55.96935530108749	2265.7577230166644
17.689443509546752	20896.912995074348	21003.234381110586	29141.030459452173	28317.023837021752	32982.97193628232	31725.885444304615	36437.89720195006	34809.316591072915	42081.97285513107	39893.77983170953	0.22123132980843058	0.204637086187823	54.904331037105294	2236.019969051704	53.394171268562786	2174.5215203911066
17.79603130536116	20898.35070210872	21004.98701644437	29145.376834139148	28321.374989438053	32988.68144440474	31731.439631290843	36444.78723808413	34815.919271694416	42090.670560872015	39902.008811296946	0.2212701473457359	0.2046722228086997	52.24914317022194	2140.6943564554676	50.84407225853647	2083.131467388943
17.90326134626431	20899.603280686715	21006.557437403484	29149.49447448771	28325.505495079622	32994.14203814231	31736.755184119786	36451.40963413899	34822.26653986561	42099.06848289135	39909.95339321201	0.2213094418763799	0.20470779092239372	49.61991624708753	2045.2089937310666	48.31895871181041	1991.5911117857322
18.011137502105942	20900.67017399132	21007.945125530136	29153.382920575925	28329.41492485433	32999.353305483855	31741.831715296204	36457.76401472311	34828.35804000813	42107.16628802622	39917.61325956338	0.22134921937798505	0.20474379592977285	47.0165462908335	1949.5675529735163	45.81873073839233	1899.9040238326415
18.119663666053608	20901.550828148436	21009.149565752465	29157.041719931363	28333.102857107213	33004.314844028384	31746.668846668766	36463.85001592404	34834.19342754607	42114.963657438086	39924.988106020384	0.22138948590580218	0.20478024330168523	44.43892897979822	1853.7737288372591	43.343288117903285	1808.0737959556282
18.228843754733095	20902.244692228436	21010.170246390542	29160.47042757036	28336.568877661102	33009.02626104336	31751.266209487443	36469.66728538286	34839.77236897772	42122.46028671068	39932.07764190589	0.22143024759378246	0.20481713857992304	41.88695965273655	1757.8312383899465	40.892530305165565	1716.1040426464751
18.338681708369887	20902.751218247344	21011.0066591623	29163.668606037405	28339.812579857335	33013.487173523376	31755.623444461246	36475.21548236916	34845.09454194756	42129.65588594898	39938.88159028979	0.22147151065566842	0.204854487378199	39.36053331079893	1661.7438208376989	38.46635643191985	1623.9984001843259
18.44918149093129	20903.069861166492	21011.658299187813	29166.635825442776	28342.833564594857	33017.697208247	31759.740201814187	36480.49427785421	34850.15963531677	42136.55017987597	39945.39968808074	0.22151328138609902	0.20489229538314044	36.85954461994697	1565.515237275511	36.06466530886246	1531.7605264065787
18.56034709026951	20903.200078892005	21012.124664993487	29169.37166350043	28345.63144036957	33021.65600183415	31763.616141341805	36485.50335458484	34854.96734923435	42143.14290793055	39951.63168611875	0.22155556616173475	0.20493056835530077	34.38388791537727	1469.1492704646662	33.6873554304766	1439.3941005142406
18.672182518265565	20903.14133227269	21012.40525851484	29171.875705564245	28348.20582331221	33025.36320080177	31767.2509324661	36490.242407155616	34859.51739520657	42149.43382436367	39957.57734926622	0.22159837144239797	0.20496931213017872	31.933457204373553	1372.6497246054932	31.334324977447977	1346.9028228549287
18.784691810974078	20902.893085097767	21012.499585098943	29174.14754466451	28350.556337226317	33028.81846162001	31770.64425429096	36494.71114208164	34863.80949616711	42155.42269833525	39963.23645649966	0.22164170377222975	0.20500853261926247	29.508146170614054	1276.0204251138493	29.00547182097216	1254.290414716117
18.897879028768923	20902.45480409303	21012.4071535056	29176.186781542732	28352.68261362486	33032.02145076676	31773.795795656	36498.90927786983	34867.84338654569	42161.10931400962	39968.60880100001	0.2216855697808685	0.20504823581108178	27.107848174899118	1179.2652182672173	26.700693523249356	1161.5606179861352
19.01174825648978	20901.82595891639	21012.127475907713	29177.99302468613	28354.584291766336	33034.971844782	31776.70525519019	36502.836545089995	34871.61881233655	42166.49347065078	39973.69419024279	0.22172997618464302	0.20508842777228348	24.73245625983691	1082.3879710054025	24.419887342548463	1068.717194984667
19.126303603589555	20901.006022152287	21011.660067890818	29179.565890361122	28356.261018690166	33037.669330321216	31779.372341364877	36506.492686445206	34875.13553116625	42171.57498271725	39978.49244608792	0.22177492978778618	0.2051291146487164	22.381863153073937	985.3925706604496	22.162950235797325	975.7639282075688
19.241549204282624	20899.994469305268	21011.004448451647	29180.90500264614	28357.71244925133	33040.113604208396	31781.796772546	36509.87745684167	34878.39331236102	42176.353679956264	39983.003404868825	0.22182043748366595	0.20517030266653885	20.055961272941204	888.2829247852787	19.929778864287073	882.7046201582998
19.357489217694134	20898.790778792827	21010.16013999611	29182.009993464017	28358.938246154652	33042.304373488594	31783.97827704631	36512.99062345852	34881.39193701403	42180.82940749826	39987.226917481865	0.22186650625603757	0.20521199813334093	17.75464272798854	791.062960720621	17.720269593497505	789.5430929614231
19.474127828010037	20897.394431936387	21009.12666833545	29182.880502612286	28359.9380799872	33044.24135547857	31785.916593175523	36515.831965815436	34884.13119805063	42185.002025948976	39991.16284947351	0.22191314318031344	0.20525420743928396	15.477799321903149	693.7366253705695	15.534318497375352	696.2831881474704
19.59146924462811	20895.80491295226	21007.90356268246	29183.516177794143	28360.711629251236	33045.924277818245	31787.611469291413	36518.4012758415	34886.6109002947	42188.87141148315	39994.81108112904	0.22196035542485415	0.20529693705825744	13.225322559126653	596.3078850302845	13.371821364125935	602.9287664871663
19.709517702309874	20894.02170894095	21006.490355646052	29183.916674647553	28361.258580395497	33047.35287852043	31789.06266384912	36520.698357942216	34888.83086053336	42192.43745593636	39998.17150755939	0.2220081502522794	0.20534019354905642	10.997103644709568	498.780724930577	11.23267369592213	509.4837075723335
19.828277461333414	20892.044309875448	21004.886583224914	29184.081656773647	28361.578627845796	33048.52690601992	31790.269945450058	36522.72302906608	34890.79090758116	42195.7000668965	40001.244038787794	0.22205653502079908	0.20538398355657408	8.793033490219386	401.15914904884994	9.11677071507438	415.9519096557051
19.94775280764713	20889.87220858873	21003.091784800454	29184.010795764523	28361.67147403514	33049.446119222186	31791.23309289038	36524.47511877086	34892.49088234413	42198.65916779518	40004.02859983624	0.2221055171855659	0.20542831381301485	6.613002717029303	303.44717981573194	7.0240073664463125	322.33728935196996
20.067948053024427	20887.504900759857	21001.10550312833	29183.70377122979	28361.536829432607	33050.11028755098	31791.95189520831	36525.954469288816	34893.930637882666	42201.31469799804	40006.52513081094	0.22215510430004945	0.2054731911391267	4.456901660130825	205.6488578049466	4.954278321631136	228.64378136768937
20.188867535219305	20884.94188489924	20998.92728432931	29183.16027082255	28361.17441257177	33050.51919099544	31792.42615173123	36527.16093559166	34895.110039474355	42203.66661289502	40008.73358698778	0.22220530401743188	0.20551862244545263	2.324620370694902	107.76824139989913	2.907477981687407	134.87533819209784
20.31051561812294	20882.182662332398	20996.55667787862	29182.379990263897	28360.583950077737	33050.67262015586	31792.655672121382	36528.09438545415	34896.02896467538	42205.71488398932	40010.653938896496	0.2222561240920249	0.2055646147336003	0.21604861962259747	9.809406470507383	0.8835004801658215	41.035929787904024
20.432896691921076	20879.226737182857	20993.993236594488	29181.36263336686	28359.765176693665	33050.57037628918	31792.640276421316	36528.754699517565	34896.68730338186	42207.459498986376	40012.286172404834	0.22230757238071142	0.2056111750975347	-1.868924095935654	-88.22355381306261	-1.1177603102696594	-52.870456559583545
20.55601517325261	20876.073616354068	20991.236516625846	29180.10791205971	28358.717835306743	33050.21227135382	31792.379795098877	36529.141771352806	34897.08495789086	42208.900461882586	40013.63028880257	0.2223596568444086	0.20565831072488866	-3.930408552987501	-186.32652948237956	-3.0964107784093358	-146.8398167397827
20.679875505368887	20872.722809509254	20988.28607743796	29178.615546406916	28357.441676971943	33049.59812805241	31791.874069089972	36529.255507521135	34897.22184295917	42210.037793051735	40014.686304883224	0.22241238554955425	0.20570602889829648	-5.968515797343571	-284.49539402965456	-5.052557569506462	-240.86813004128635
20.804482158294064	20869.17382905121	20985.141481798102	29176.88526463085	28355.936460936533	33048.72777987542	31791.12294984244	36529.09582763632	34897.0978858634	42210.87152933308	40015.454253027485	0.2224657666696175	0.2057543369967459	-7.983357136195991	-382.72600455209613	-6.986307577273692	-334.9513592645526
20.92983962898646	20865.426190100265	20981.802295759488	29174.91680313155	28354.201954662763	33047.60107114308	31790.12629935823	36528.66266442502	34896.71302645842	42211.40172411768	40015.93418128486	0.222519808486635	0.20580324249695522	-9.975044140359387	-481.0142023805529	-8.897767946866225	-429.0854513356462
21.055952441500814	20861.479410470627	20978.268088643596	29172.709906504948	28352.237933849123	33046.21785704572	31788.88399023403	36527.95596378563	34896.06721723438	42211.62844743332	40016.126153453995	0.2225745193927687	0.2058527529747696	-11.943688637853484	-579.355813279748	-10.78704606811516	-523.2663374785334
21.18282514715158	20857.333010646315	20974.5384330222	29170.26432756122	28350.04418245182	33044.57800368462	31787.395905702586	36526.975684847996	34895.160423374546	42211.551786030555	40016.03024916419	0.22262990789189283	0.20590287610658117	-13.889402708315174	-677.7466477351263	-12.654249570463435	-617.4899334805086
21.31046232467717	20852.98651375507	20970.612904697446	29167.579827341102	28347.62049270422	33042.681388110934	31785.661939671936	36525.72180003109	34893.992622811136	42211.17184346668	40015.64656395473	0.22268598260120367	0.20595361967077166	-15.812298681819811	-776.1825013961643	-14.49948632172891	-711.752140105702
21.438868580405217	20848.439445541382	20966.491082681117	29164.656175131655	28344.966665135973	33040.52789836417	31783.68199676455	36524.19429510057	34892.563806281236	42210.48874018985	40014.97520935458	0.22274275225285622	0.20600499154917865	-17.71248913281306	-874.6591553501785	-16.32286442159966	-806.0488433260471
21.568048548418737	20843.69133433805	20962.172549172476	29161.493148480757	28342.08250859083	33038.11743350967	31781.45599235539	36522.39316922537	34890.873977381605	42209.50261362242	40014.016312961176	0.22280022569562782	0.2060569997285839	-19.590086878073635	-973.1723765581846	-18.124492200629902	-900.3759147692472
21.69800689072348	20838.741711036193	20957.656889534675	29158.090533210227	28338.967840243266	33035.449903674875	31778.983852608697	36520.31843503321	34888.92315262264	42208.21361824308	40012.770018518175	0.22285841189660943	0.20610965230223055	-21.445204971620115	-1071.7179181659594	-19.90447821485577	-994.7292119767517
21.828748297416116	20833.59010905427	20952.943692270226	29154.448123428334	28335.62248561453	33032.52523008512	31776.265514514696	36517.970118665886	34886.711361481975	42206.62192566929	40011.23648599342	0.22291731994292271	0.2061629574713571	-23.27795670031628	-1170.2915198514238	-21.662931240934995	-1089.1045787045732
21.960277486853503	20828.236064305413	20948.03254899487	29150.565721540705	28332.046278587273	33029.343345098125	31773.30092592483	36515.34825983332	34884.23864645705	42204.72772473833	40009.41589165564	0.2229769590434689	0.20621692354676438	-25.088455581775634	-1268.8889082856476	-23.399960274909972	-1183.4978453945369
22.092599205822967	20822.67911516324	20942.923054410025	29146.443138260023	28328.23906141897	33025.90419223737	31770.090045585996	36512.452911866574	34881.505063116674	42202.531221587655	40007.30842815047	0.2230373385307012	0.20627155895040297	-26.876815358526073	-1367.5057974234223	-25.115674526197836	-1277.9048294145614
22.225718229713628	20816.918802426706	20937.614806274298	29142.08019261508	28324.200684754866	33022.20772622508	31766.632843174535	36509.284141770884	34878.51068015256	42200.032639735306	40004.91430457653	0.22309846786243268	0.20632687221698956	-28.643149994357373	-1466.1378889055923	-26.810183413967025	-1372.321335430257
22.359639362688714	20810.954669282884	20932.107405373077	29137.476711957886	28319.931007639054	33018.2539130135	31762.92929932852	36505.84203027679	34875.25557942913	42197.23222015867	40002.233746559956	0.22316035662366776	0.20638287199564623	-30.387573671032442	-1564.7808724828064	-28.483596564110485	-1466.74315581657
22.494367437858962	20804.786261268677	20926.400455487037	29132.63253197009	28315.429897524962	33014.04272981563	31758.979405679594	36502.126671891216	34871.73985603329	42194.13022137334	39999.26699632894	0.2232230145284688	0.2064395670515732	-32.11020078326692	-1663.4304263638332	-30.13602380400698	-1561.166070942767
22.629907317457054	20798.41312623085	20920.493563359232	29127.54749666793	28310.69723028455	33009.574165134756	31754.78316488378	36498.13817494733	34867.963618322996	42190.72691951091	39996.014312787425	0.22328645142185255	0.20649696626774133	-33.81114593501843	-1762.082217624411	-31.76757515927602	-1655.5858495878056
22.766263893012997	20791.83481428456	20914.386338660497	29122.221458405947	28305.73289021628	33004.848218792984	31750.340590651154	36493.87666165362	34863.92698797516	42187.022608396175	39992.47597158804	0.22335067728171676	0.20655507864661868	-35.490523935775855	-1860.7319026412442	-33.37836085011077	-1749.9982493212447
22.903442085530802	20785.050877770187	20908.07839395357	29116.65427787932	28300.53677005187	32999.86490195856	31745.651707774658	36489.34226814191	34859.630100032526	42183.01759962344	39988.652265204415	0.22341570222079968	0.2066139133119231	-37.1484497958445	-1959.3751274673268	-34.968491286141216	-1844.3990168366581
23.041446845665973	20778.060871208836	20901.56934465558	29110.845824125103	28295.108770962055	32994.62423717238	31740.71655215804	36484.53514451485	34855.073102950024	42178.712222632515	39984.54350300293	0.22348153648867458	0.2066734795104038	-38.785038722431636	-2058.007528251037	-36.53807706327643	-1938.783888362348
23.180283153904217	20770.864351255947	20894.858808999186	29104.795974521923	28289.448802560986	32989.126258373195	31735.53517084252	36479.45545489212	34850.25615864006	42174.10682478366	39980.150011313715	0.22354819047377428	0.20673378661365424	-40.40040611445147	-2156.62473160401	-38.08722895865503	-2033.148590002209
23.31995602074116	20763.46087665363	20887.94640799208	29098.504614788733	28283.55678290965	32983.37101092215	31730.10762203295	36474.103377456355	34845.17944251732	42169.20177143235	39975.47213350131	0.22361567470545257	0.20679484411995408	-41.99466756095353	-2255.222355168313	-39.61605792811315	-2127.4888382153586
23.460470486863187	20755.850008180598	20880.8317653745	29091.97163898119	28277.432638517243	32977.35855162506	31724.433975121985	36468.479104496764	34839.8431435417	42163.99744600196	39970.510230033484	0.22368399985607923	0.20685666165614305	-43.56793883522914	-2353.7960079489276	-41.12467510170245	-2221.8003401756287
23.60183162332936	20748.031308601396	20873.514507575997	29085.196949488076	28271.076304342525	32971.088948755205	31718.51431071437	36462.58284245369	34834.24746426185	42158.4942500577	39965.26467855115	0.2237531767431703	0.20691924897952466	-45.120335889048874	-2452.341290664859	-42.61319177734549	-2316.0787940640002
23.744044531754422	20740.00434261316	20865.994263669843	29078.18045702524	28264.48772379294	32964.56228207375	31712.348720649563	36456.41481196091	34828.39262085677	42152.69260337841	39959.73587393626	0.2238232163315568	0.20698261597980386	-46.65197485165845	-2550.853796368465	-44.08171941965702	-2410.3198896283284
23.887114344492932	20731.76867679082	20858.270665326017	29070.922080628425	28257.666848722703	32957.77864284935	31705.937308023113	36449.975247887276	34822.278843176806	42146.59294402792	39953.924228379336	0.22389412973558642	0.2070467726810569	-48.16297202304122	-2649.3291107453406	-45.530369654195965	-2504.5193085018545
24.031046224824397	20723.323879530824	20850.343346762696	29063.421747644945	28250.613639429834	32950.73813387696	31699.28018720764	36443.264399377884	34815.90637478406	42140.19572842627	39947.83017144678	0.2239659282213667	0.20711172924373458	-49.65344387020741	-2747.7628126125783	-46.95925426282338	-2598.6727246036753
24.175845367139747	20714.669520992575	20842.211944695733	29055.679393723403	28243.328064651483	32943.44086949492	31692.377483872107	36436.28252989365	34809.2754729915	42133.50143141938	39941.45415014693	0.22403862320904563	0.20717749596669913	-51.12350702511321	-2846.150474465452	-48.36848518240731	-2692.7758046928793
24.32151699712871	20705.80517303818	20833.87609828636	29047.69496280195	28235.810101557785	32935.88697560079	31685.229334999887	36429.029917249885	34802.38640890096	42126.510546348116	39934.79662899516	0.2241122262751295	0.2072440832892964	-52.573278277079226	-2944.487662787549	-49.75817449715396	-2786.824208624661
24.468066371968433	20696.73040917077	20825.33544908771	29039.468407095763	28228.059735745195	32928.07658966692	31677.835888906746	36421.50685365491	34795.23946744134	42119.22358511765	39927.85809007966	0.2241867491548439	0.20731150179346378	-54.00287456958904	-3042.7699385602027	-51.12843443534803	-2880.8135898159817
24.61549878051318	20687.44480447026	20816.589640988816	29030.999687082025	28220.076961227365	32920.00986075358	31670.19730525644	36413.713645746364	34787.834947404546	42111.64107826465	39920.63903312496	0.22426220374453254	0.20737976220587365	-55.41241299743706	-3140.9928578175604	-52.47937736660242	-2974.739595756866
24.763819543485244	20677.94793552764	20807.638320157213	29022.288771483938	28211.861780425308	32911.68694952165	31662.313755076037	36405.65061462738	34780.17316148142	42103.7635750247	39913.13997555566	0.22433860210410017	0.20744887540011486	-56.802010801126016	-3239.151972054504	-53.81111579637218	-3068.5978683959693
24.91303401366693	20668.239380377065	20798.481134979516	29013.33563725286	28203.414204155735	32903.10802824362	31654.185420769543	36397.318095901275	34772.2544362961	42095.591643398424	39905.361452559	0.224415956459496	0.20751885239890872	-58.17178536245774	-3337.242828705348	-55.12376236192358	-3162.384044575505
25.063147576093755	20658.31871842621	20789.117736000324	29004.140269549218	28194.734251618338	32894.27328081377	31645.812496130886	36388.71643970576	34764.07911244014	42087.12587021749	39897.304017147275	0.22449427920524198	0.2075897043763685	-59.52185420099704	-3435.260971682146	-56.41742982840515	-3256.0937565062195
25.214165648248784	20648.18553038422	20779.547775858817	28994.702661721138	28185.821950381043	32885.182902756365	31637.195186355104	36379.846010745314	34755.64754450486	42078.36686120901	39888.96824021879	0.22457358290700488	0.20766144266029432	-60.852334969022195	-3533.201941821724	-57.69223108407459	-3349.7226321930066
25.366093680258146	20637.839398188156	20769.77090922401	28985.022815282344	28176.677336364515	32875.83710123352	31628.33370804913	36370.70718832366	34746.960101113684	42069.3152410603	39880.35471061907	0.2246538803042128	0.20773407873450792	-62.16334544701385	-3631.061277376488	-58.94827913600602	-3443.266295884736
25.518937155087716	20627.279904926796	20759.786792727413	28975.10073988749	28167.3004538244	32866.2360950508	31619.22828924058	36361.300366374046	34738.0171649526	42059.97165348186	39871.464035200435	0.22473518431271827	0.20780762424123086	-63.45500354087562	-3728.8345146188512	-60.18568710715044	-3536.7203686116263
25.672701588741027	20616.506634762634	20749.595084894023	28964.936453306258	28157.691355332412	32856.38011466198	31609.879169385753	36351.62595348917	34728.8191328002	42050.33676127013	39862.2968388814	0.22481750802750922	0.20788209098350308	-64.72742727580771	-3826.5171882482246	-61.40456823047134	-3630.08046857547
25.827392530458226	20605.519172851727	20739.19544607128	28954.529981395717	28147.85010175591	32846.26940217247	31600.286599376417	36341.684372949916	34719.366415556615	42040.41124636957	39852.85376470531	0.22490086472546586	0.20795749092764187	-65.98073479269806	-3924.1048319516703	-62.605035845263046	-3723.342211646028
25.983015562916506	20594.317105261194	20728.58753835585	28943.88135807079	28137.776762235702	32835.90421134118	31590.450841545186	36331.47606275293	34709.65943827144	42030.19580993373	39843.135473898205	0.22498526786816928	0.20803383620574775	-67.21504434374219	-4021.592978921719	-63.78720339279971	-3816.501211830415
26.139576302431465	20582.900018884746	20717.771025518392	28932.990625273153	28127.47141416245	32825.284807581236	31580.372169669838	36321.00147563731	34699.698640170805	42019.691172385894	39833.14264592615	0.22507073110475637	0.2081111391182527	-68.43047428794671	-4118.977162394673	-64.95118441217346	-3909.553081780672
26.297080399159835	20571.267501355655	20706.74557292607	28921.857832938025	28116.934143151197	32814.411467959035	31570.05086897609	36310.26107911	34689.48447468315	42008.89807347867	39822.87597855153	0.225157268274832	0.20818941213651335	-69.62714308759314	-4216.252916217782	-66.09709253655456	-4002.4934333031997
26.455533537303385	20559.419140957616	20695.51084746293	28910.48303895933	28106.165043014375	32803.284481192	31559.48723613923	36299.25535547005	34679.01740946418	41997.81727235289	39812.33618788883	0.22524489341142426	0.20826866790545104	-70.80516930237354	-4313.415775316767	-67.22504148766166	-4095.3178777787834
26.614941435314055	20547.35452653339	20684.066517448297	28898.86630915319	28095.164215733374	32791.904147645204	31548.681579284705	36287.98480183233	34668.297926421066	41986.449547596276	39801.52400846015	0.22533362074400176	0.20834891924623886	-71.96467158617452	-4410.461276306771	-68.33514507215295	-4188.0220267167315
26.77530984610034	20535.073247390745	20672.412252552484	28887.00771721901	28083.931771427895	32780.27077932592	31537.634217986866	36276.44993014933	34657.32652173504	41974.79569730053	39790.44019324911	0.22542346470154054	0.208430179159036	-73.10576868295902	-4507.384958066978	-69.42751717809006	-4280.60149228666
26.93664455723489	20522.574893206274	20660.547723710595	28874.907344699164	28072.467828324014	32768.384699877264	31526.345483266763	36264.65126723242	34646.103705883455	41962.85653911835	39779.085513754886	0.22551443991564624	0.20851246082577285	-74.22857942081464	-4604.182362199761	-70.50227176869521	-4373.051887729205
27.098951391163432	20509.85905392684	20648.472603034017	28862.565280936662	28060.77251272056	32756.246244570346	31514.81571758879	36252.58935477209	34634.63000366087	41950.63291031977	39767.46076004546	0.22560656122373593	0.20859577761298367	-75.33322271022189	-4700.8490337645635	-71.55952288075059	-4465.368828019127
27.26223620541477	20496.925319667935	20636.186563718966	28849.981623030177	28048.845958952916	32743.855760294075	31503.045274854958	36240.26474935606	34622.90595419819	41938.12566784669	39755.566740809176	0.2256998436722746	0.20868014307469337	-76.41981753781147	-4797.380521740764	-72.59938461851561	-4557.54793030303
27.426504892812353	20483.77328061046	20623.689279953604	28837.156475788295	28036.6883093563	32731.213605544905	31491.034520399317	36227.67802248784	34610.932110982234	41925.335688368505	39743.404283407384	0.22579430252007324	0.20876557095535422	-77.48848296033975	-4893.772379487753	-73.62197114777518	-4649.584814288653
27.59176338168682	20470.40252689443	20610.980426822178	28824.089951681035	28024.29971422655	32718.320150414216	31478.783830980155	36214.8297606033	34598.70904187347	41912.26386833594	39730.97423392539	0.22588995324164585	0.20885207519283686	-78.53933810528542	-4990.020165664144	-74.6273966961453	-4741.4751030942425
27.758017636089992	20456.812648509505	20598.059680206155	28810.782170788574	28011.68033177827	32705.175776573305	31466.29359477001	36201.72056508509	34586.23732912177	41898.91112403319	39718.277457221775	0.22598681153062747	0.20893966992147592	-79.57250216322427	-5086.119444602169	-75.61577554586984	-4833.214423586614
27.925273656010095	20443.00323518415	20584.926716684102	28797.23326074958	27998.83032810285	32691.780877258785	31453.564211346085	36188.351052278136	34573.51756938312	41885.27839163177	39705.31483697931	0.22608489330325837	0.20902836947517114	-80.58809438253229	-5182.065786852501	-76.58722202840727	-4924.79840686731
28.09353747758831	20428.97387627105	20571.581213427926	28783.443356706008	27985.74987712312	32678.13585725473	31440.596091677744	36174.721853502124	34560.550373733626	41871.36662724162	39692.08727575335	0.22618421470192923	0.20911818839054525	-81.58623406811967	-5277.854769983329	-77.54185052322282	-5016.22268900834
28.2628151733366	20414.72416063022	20558.02284809695	28769.41260124632	27972.43916054666	32664.241132873914	31427.389658113098	36160.83361506356	34547.336367683056	41857.17680696232	39678.59569502023	0.22628479209879368	0.20920914141016045	-82.56704057530442	-5373.481979086995	-78.4797754517349	-5107.4829114973545
28.43311285235687	20400.25367650925	20544.251298729345	28755.14114434642	27958.898367817106	32650.097131937313	31413.94534436414	36146.686998266494	34533.876191187235	41842.70992693354	39664.84103522504	0.226386642099447	0.20930124348579227	-83.5306333055778	-5468.943007403985	-79.40111127302225	-5198.574721793644
28.604436660561465	20385.562011420836	20530.266243630867	28740.629143308503	27945.127696063526	32635.704293752096	31400.263595490436	36132.28267942233	34520.17049865956	41827.96700338491	39650.82425582884	0.22648978154667596	0.20939450978176852	-84.47713170254428	-5564.233456963673	-80.30597247982223	-5289.493773926981
28.77679278089485	20370.648752017314	20516.067361260808	28725.876762697473	27931.127350047645	32621.063069087748	31386.34486788119	36117.62134985807	34506.21995898108	41812.94907268504	39636.54633535501	0.22659422752427508	0.20948895567836467	-85.4066552483273	-5659.348939279094	-81.19447359511105	-5380.235729109496
28.950187433556945	20355.51348396221	20501.654330115067	28710.88417427499	27916.89754210894	32606.173920150504	31372.189629235676	36102.703715923395	34492.025255509485	41797.65719138969	39622.00827143481	0.22669999736093802	0.20958459677526606	-86.31932345860696	-5754.285075928085	-82.06672916686512	-5470.796256258152
29.124626876227456	20340.155791799105	20487.026828606737	28695.65155693157	27902.438492108042	32591.037320556352	31357.798358542597	36087.53049899695	34477.58708608748	41782.09243628989	39607.21108085298	0.22680710863422118	0.20968144889509477	-87.21525587883662	-5849.037499250844	-82.92285376452492	-5561.171032626182
29.30011740429177	20324.575258817065	20472.18453494332	28680.17909661579	27887.750427367446	32575.653755301897	31343.171546057238	36072.10243549071	34462.90616304921	41766.255904458536	39592.155799591805	0.22691557917458036	0.2097795280869996	-88.09457207984815	-5943.601852997206	-83.76296197471675	-5651.355744397268
29.476665351068124	20308.771466913506	20457.127127001575	28664.466986261643	27872.833582610692	32560.023720733952	31328.309693277715	36056.420276853896	34447.98321322651	41750.148713297196	39576.84348287543	0.22702542706948703	0.20987885063031922	-88.95739165318082	-6037.97379296273	-84.5871683962323	-5741.346087226644
29.654277088036206	20292.743996453555	20441.854282199016	28648.515425713154	27857.688199899043	32544.1477245171	31313.213312919306	36040.484789575225	34432.81897795342	41733.77200058184	39561.27520521313	0.22713667066762167	0.20997943303830752	-89.80383420763246	-6132.148987709545	-85.39558763687091	-5831.137766907923
29.832959025067048	20276.492426126475	20426.365677362548	28632.324621646574	27842.314528565992	32528.02628559952	31297.882928887204	36024.29675518397	34417.41421306977	41717.126924507975	39545.45206044208	0.22724932858314534	0.21008129206193432	-90.63401936547598	-6226.123119292781	-86.1883343095833	-5920.726500027813
30.0127176106544	20260.016332798532	20410.660988593827	28615.894787489833	27826.712825149356	32511.659934176743	31282.319076247455	36007.85697024957	34401.769688923385	41700.21466373488	39529.37516176921	0.22736341970005655	0.21018444469375816	-91.44806675780274	-6319.891883899458	-86.96552302778582	-6010.108014533296
30.193559332147448	20243.31529136311	20394.739891131856	28599.22614333995	27810.883353321515	32495.049211654154	31266.52230119675	35991.166246380584	34385.886190371595	41683.03641742987	39513.04564181313	0.22747896317662933	0.21028890817186974	-92.24609601944394	-6413.450992505066	-87.72726840038376	-6099.278050309047
30.37549071598484	20226.388874587192	20378.602059212222	28582.318915877557	27794.82638381716	32478.194670607336	31250.493161030325	35974.22541022196	34369.764516781484	41665.59340531173	39496.464652645205	0.2275959784499369	0.2103946999839138	-93.02822678706434	-6506.796171724796	-88.47368502969039	-6188.232359953225
30.55851832793038	20209.236652954223	20362.247165922832	28565.173338278433	27778.54219435827	32461.096874740124	31234.23222410775	35957.035303450735	34353.4054820284	41647.886867692774	39479.63336582952	0.22771448524046461	0.2105018378711869	-93.79457869408361	-6599.923164457083	-89.20488750633376	-6276.966709342785
30.742648773309874	20191.858194504086	20345.674883056887	28547.789650123068	27762.031069577442	32443.756398841568	31217.740069817813	35939.59678277125	34336.80991449423	41629.91806552162	39462.5529724633	0.22783450355681117	0.21061033983281416	-94.54527136553952	-6692.827730550431	-89.92099040438188	-6365.476878235117
30.92788869724955	20174.25306466926	20328.884880962207	28530.16809730309	27745.293300938378	32426.173828740524	31201.017288541236	35921.9107199086	34319.978657064	41611.68828042463	39445.22468321617	0.2279560537004811	0.21072022413000663	-95.28042441619618	-6785.505647675134	-90.62210827915987	-6453.758661049418
31.114244784915854	20156.42082610727	20311.876828387012	28512.30893192473	27728.329186653726	32408.349761258076	31184.064481611447	35903.97800160053	34302.912567121086	41593.19881474654	39427.649728368706	0.22807915627077152	0.21083150929040204	-96.00015744497068	-6877.952711986378	-91.3083556616184	-6541.807867429219
31.30172376175672	20138.36103853002	20294.65039232278	28494.21241221013	27711.139031601117	32390.284804158677	31166.882261274364	35885.79952958894	34285.61251654207	41574.45099159156	39409.829357851355	0.22820383216975557	0.2109442141124876	-96.70459003254655	-6970.164738953114	-91.97984705607814	-6629.620323023759
31.4903323937443	20120.073258528668	20277.205237842685	28475.878802394687	27693.723147235494	32371.979576098198	31149.471250645103	35867.37622060857	34268.07939168905	41555.446154862286	39391.76484128132	0.22833010260736047	0.21105835767011288	-97.39384173584403	-7062.137564039789	-92.63669693470001	-6717.191870069131
31.68007748761912	20101.557039395888	20259.541027937707	28457.30837262307	27676.081851500498	32353.434706571566	31131.832083664718	35848.70900637651	34250.31409340268	41536.18566930037	39373.457468001165	0.22845798910655127	0.21117395931708657	-98.06803208432393	-7153.867043485865	-93.27901973349799	-6804.518368062563
31.870965891135747	20082.811930943193	20241.6574233479	28438.501398840715	27658.21546873566	32334.65083585672	31113.96540505337	35829.79883357834	34232.317536992225	41516.67092052455	39354.90854711478	0.22858751350861115	0.2112910386918677	-98.72728057853237	-7245.349055271596	-93.90692985107307	-6891.595694669522
32.063004493309954	20063.83747931494	20223.554082390485	28419.45816268299	27640.1243295816	32315.628614957193	31095.87187026239	35810.64666385381	34214.090652225066	41496.903315068936	39336.119407523816	0.22871869797853264	0.2114096157223456	-99.37170668326144	-7336.579499680549	-94.52054164154106	-6978.419746177271
32.25620022466719	20044.63322679868	20205.23066078451	28400.17895136176	27621.808770883003	32296.368705543162	31077.552145425027	35791.25347378181	34195.634383315824	41476.88428042177	39317.09139796436	0.22885156501051132	0.21152971063071854	-100.00142982559919	-7427.554300266318	-95.11996941266989	-7064.9864383665845
32.45056005749291	20025.198711630714	20186.686811470805	28380.66405754767	27603.269135587656	32276.871779889003	31059.006907303996	35771.620254862486	34176.949688912595	41456.61526506182	39297.8258870415	0.2289861374335525	0.21165134393846438	-100.61656939132081	-7518.269404656254	-95.70532742211071	-7151.291707233526
32.64609100608406	20005.533467798425	20167.92218442891	28360.913779250455	27584.505772643883	32257.138520810076	31040.236843238432	35751.748013499506	34158.037542083584	41436.0977384961	39278.32426326521	0.22912243841718927	0.21177453647141323	-101.21724471953348	-7608.720785282552	-96.27672987202823	-7237.331509617157
32.84280012700226	19985.637024838004	20148.93642648954	28340.928419695352	27565.519036894442	32237.169621596535	31021.242651088192	35731.63777098019	34138.89893030171	41415.333191296304	39258.58793508479	0.22926049147731645	0.21189930936492252	-101.80357510093017	-7698.904440337792	-96.83429090723803	-7323.101824061945
33.040694519328454	19965.508907628053	20129.72918114311	28320.708287196354	27546.30928896773	32216.96578594508	31002.02503917629	35711.290563454335	34119.53485542806	41394.32313513485	39238.61833092321	0.22940032048214123	0.21202568406915193	-102.37567977397703	-7788.816394642927	-97.37812461135036	-7408.598651570268
33.239781324919136	19945.14863617886	20110.300088344058	28300.253695025993	27526.876895165784	32196.527727888293	30982.584726229263	35690.70744191157	34099.94633369401	41373.06910282038	39218.416899210824	0.2295419496582559	0.21215368235444834	-102.93367792011122	-7878.452700397931	-97.90834500170604	-7493.818016259931
33.44006772866406	19924.555725417697	20090.6487843114	28279.564961282354	27507.222227350074	32175.856171722415	30962.92244131621	35669.88947215811	34080.134395682915	41351.57264833389	39197.98510841969	0.2296854035968343	0.2122833263168369	-103.47768866218394	-7967.809438217431	-98.42506602799403	-7578.755966301076
33.64156095874556	19903.729684968843	20070.77490132409	28258.642408751286	27487.345662822765	32154.951851931295	30943.03892378424	35648.83773479042	34060.10008630878	41329.835346862434	39177.32444709561	0.2298307072599538	0.21241463838362357	-104.00783105955634	-8056.882717904635	-98.92840156708553	-7663.408574581146
33.84426828689945	19882.670018930392	20050.678067513378	28237.486364767003	27467.247584206845	32133.81551311014	30922.934923194047	35627.55332516982	34039.84446479622	41307.85879483526	39156.43642389248	0.22997788598704616	0.21254764131911463	-104.52422410422878	-8145.668679332361	-99.4184654190758	-7747.771939460188
34.04819702867729	19861.37622564524	20030.357906649515	28216.09716106732	27446.92837932136	32112.447909884886	30902.61119925143	35606.037353393614	34019.368604656804	41285.64460995715	39135.32256760406	0.23012696550148445	0.21268235823044784	-105.02698671993858	-8234.163493531756	-99.89537130604731	-7831.842185754329
34.25335454371064	19839.84779746814	20009.814037924676	28194.4751336462	27426.38844105437	32090.849806830232	30882.068521737718	35584.290944265835	33998.67359366553	41263.19443124274	39113.98442719663	0.23027797191730282	0.2128188125735479	-105.5162377570814	-8322.363363494165	-100.35923286739853	-7915.615465446375
34.45974823597649	19818.084220527708	19989.04607573089	28172.62062260218	27405.628167232175	32069.021978384804	30861.307670437578	35562.31523726613	33977.760533835266	41240.509919050026	39092.423571840816	0.23043093174605572	0.2129570281591994	-105.99209598950983	-8410.264525127597	-100.81016365603136	-7999.087958490476
34.66738555406454	19796.08497448393	19968.05362943381	28150.533971983445	27384.647960485818	32046.96520876428	30840.329435065265	35540.11138651781	33956.63054139081	41217.59275511432	39070.64159094405	0.23058587190382224	0.2130970291592505	-106.4546801118122	-8497.863248229958	-101.24827713548439	-8082.255873681046
34.87627399144595	19773.84953228041	19946.836303141194	28128.215529628524	27363.448228113448	32024.680291871402	30819.134615187893	35517.6805607537	33935.28474674067	41194.444642580966	39048.64009418166	0.23074281971835311	0.2132388401129398	-106.90410873641667	-8585.155837497674	-101.67368667726987	-8165.115449547768
35.086421086743854	19751.377359891896	19925.393695466933	28105.665647003385	27342.029381939796	32002.168031203873	30797.724020146994	35495.02394328105	33913.72429444825	41171.06730603866	39026.42071152869	0.23090180293637083	0.21338248593335787	-107.3405003908556	-8672.138633531518	-102.08650555754139	-8247.662955218926
35.29783442400536	19728.66791606639	19903.725399289768	28082.884679034116	27320.391838171592	31979.429239759105	30776.098468977292	35472.14273194438	33891.95034320115	41147.46249155169	39003.98509329068	0.23106284973102068	0.2135279919140424	-107.76397351325431	-8758.808013731614	-102.48684695267002	-8329.894691197202
35.51052163297529	19705.720652062882	19881.83100150776	28059.872983936497	27298.53601725042	31956.464739937463	30754.25879032423	35449.03813908815	33869.9640657803	41123.6319666936	38981.334910135694	0.23122598870947936	0.2136753837357107	-108.17464645062864	-8845.160393398255	-102.87482393742539	-8411.806990333833
35.72449038937153	19682.535011382748	19859.71008278662	28036.630923040004	27276.46234370052	31933.275363441247	30732.205822357646	35425.71139151614	33847.76664902617	41099.57752057862	38958.47185312443	0.23139124892072646	0.21382468747313385	-108.57263745709497	-8931.192226863466	-103.25054948264733	-8493.396218812093
35.93974841516195	19659.110429496624	19837.36221730359	28013.158860608582	27254.171245973903	31909.861951172054	30709.94041268416	35402.16373045057	33825.35929380488	41075.30096389435	38935.39763374144	0.231558659863478	0.21397592960215822	-108.95806468866067	-9016.90000835713	-103.61413645022549	-8574.65877689328
36.15630347884324	19635.446333565695	19814.7869724859	27989.457163656927	27231.663156291503	31886.22535312524	30687.463418256993	35378.39641148961	33802.743214972754	41050.80412893429	38912.11398392618	0.2317282514942922	0.2141291370068696	-109.33104620256927	-9102.28027321864	-103.96569759199338	-8655.59109997563
36.374163395721176	19611.542142157075	19791.983908743518	27965.526201761837	27208.93851047995	31862.366428280904	30664.775705282773	35354.410704562586	33779.91964133894	41026.08886962934	38888.6226561032	0.23190005423584628	0.21428433698691549	-109.69169995366246	-9187.329598935321	-104.30534554601763	-8736.189659492113
36.59333602819267	19587.39726495419	19768.9525791969	27941.366346869912	27185.997747805257	31838.28604449302	30641.87814912672	35330.20789388482	33756.88981562772	41001.157061580714	38864.92542321354	0.23207409898539233	0.21444155726497893	-110.04014379157161	-9272.044606209733	-104.63319283346937	-8816.450963838957
36.813829286029524	19563.011102460954	19745.692529398784	27916.97797309989	27162.841310801785	31813.9850783748	30618.771634214583	35305.78927790993	33733.65499443862	40976.01060209147	38841.024078745126	0.23225041712339584	0.2146008259944157	-110.37649546016473	-9356.421960243024	-104.94935185776558	-8896.37155949045
37.03565112666392	19538.383045700124	19722.20329705022	27892.361456540406	27139.469645097128	31789.46441518113	30595.457053932012	35281.15616928063	33710.21644820513	40950.65141019838	38816.92043676308	0.23242904052235894	0.21476217176705176	-110.70087259297725	-9440.458371710032	-105.25393489994167	-8975.94803183619
37.25880955547555	19513.51247590626	19698.484411711324	27867.517175043686	27115.883199233605	31764.724948688858	30571.935310522134	35256.30989477894	33686.57546115304	40925.08142670478	38792.61633194139	0.23261000155583716	0.2149256236211504	-111.01339271190227	-9524.150598006323	-105.54705411706527	-9055.177006270736
37.483312626080554	19488.398764211917	19674.535394505372	27842.44550801318	27092.08242448429	31739.767581072723	30548.207314979216	35231.25179527334	33662.73333125598	40899.302614211825	38768.113619592805	0.23279333310765332	0.21509121104955278	-111.31417322470224	-9607.495444400236	-105.82882153928222	-9134.055149174295
37.70916844062219	19463.041271328573	19650.355757817793	27817.146836187614	27068.067774666168	31714.593222779607	30524.273986941153	35205.98322566592	33638.691370191205	40873.3169571518	38743.414175700884	0.2329790685813096	0.21525896400799152	-111.60333142337913	-9690.48976528924	-106.09934906793933	-9212.57916900143
37.93638515006311	19437.439347220312	19625.94500498795	27791.621541418368	27043.83970594714	31689.202792397955	30500.13625457742	35180.50555483613	33614.45090329209	40847.12646181929	38718.5198969499	0.23316724190961052	0.21542891292358876	-111.88098448200617	-9773.130465426482	-106.3587484733871	-9290.745817365125
38.164970954479706	19411.592330772153	19601.30262999567	27765.870006443194	27019.398676650144	31663.597216525588	30475.79505447597	35154.8201655846	33590.0132695011	40820.7331564047	38693.43270075708	0.23335788756449405	0.21560108870353917	-112.14724945419584	-9855.414501107298	-106.60713139180734	-9368.55189000722
38.39493410335793	19385.499549451215	19576.42811714075	27739.892614653454	26994.745147051482	31637.77742963294	30451.251331525993	35128.928454573994	33565.37982131983	40794.13909102623	38668.154525303384	0.2335510405670828	0.21577552274398035	-112.40224327163014	-9937.338881480508	-106.84460932364163	-9445.994227971882
38.626282895891045	19359.160318961905	19551.32094071646	27713.689749856938	26969.879579175347	31611.744373924026	30426.506038798834	35102.83183226935	33540.55192475893	40767.346337763556	38642.68732956588	0.23374673649795763	0.21595224693906326	-112.6460827425326	-10018.90066987183	-107.07129363162676	-9523.069718725048
38.859025681279114	19332.57394289376	19525.980564675898	27687.26179603411	26944.802436582566	31585.498999192805	30401.560137424825	35076.53172287542	33515.530959285185	40740.35699069012	38617.033093348924	0.233945011507659	0.21613129369021897	-112.87888455014036	-10100.096985110082	-107.28729553893936	-9599.775297296233
39.09317085903034	19305.73971236316	19500.406442292162	27660.60913708963	26919.514184155367	31559.04226267718	30376.41459646826	35050.029564273515	33490.3183177684	40713.17316590723	38591.19381731697	0.23414590232742494	0.21631269591563285	-113.10076525021577	-10180.92500278633	-107.49272612640925	-9676.10794735793
39.328726879264174	19278.656905647735	19474.598015811367	27633.732156597656	26894.0152878766	31532.375128908818	30351.070392798618	35023.326807956015	33464.915406426175	40685.79700157759	38565.17152302696	0.23434944628016915	0.21649648705993085	-113.31184127109009	-10261.381956771947	-107.68769633206102	-9752.064702534117
39.56570224301631	19251.324787813748	19448.554716098562	27606.631237541093	26868.306214603745	31505.498569559237	30325.528510958677	34996.42491895888	33439.32364476702	40658.230657959095	38538.968252960934	0.2345556812917045	0.2166827011040787	-113.5122289111896	-10341.465140505694	-107.87231694830552	-9827.642647491768
39.80410550254544	19223.742610336634	19422.275962277003	27579.306762045402	26842.387431838302	31478.413563282884	30299.78994303007	34969.32537579333	33413.54446553274	40630.476317439854	38512.58607055985	0.2347646459022257	0.2168713725755057	-113.70204433782055	-10421.17190842051	-108.04669862045557	-9902.838919172063
40.04394526164196	19195.909610713978	19395.761161359667	27551.759111105705	26816.25940748916	31451.12109555579	30273.855688494965	34942.02967037481	33387.57931463854	40602.53618457277	38486.02706025702	0.2349763792780471	0.21706253655845667	-113.88140358673263	-10500.499677471817	-108.21095184565638	-9977.650708091445
40.28523017593832	19167.825012071193	19369.009707873673	27523.988664307857	26789.922609630903	31423.622158510683	30247.726754094827	34914.53930795062	33361.42965111208	40574.41248611095	38459.29332751238	0.23519092122360963	0.21725622870457686	-114.05042256059096	-10579.445928552188	-108.36518697104475	-10052.07525954768
40.52796895322162	19139.48802275976	19342.02098347716	27495.99579954312	26763.377506256486	31395.91775076826	30221.40415368581	34886.85580702573	33335.096947030834	40546.107471043775	38432.38699884736	0.23540831219376446	0.2174524852437361	-114.20921702869236	-10658.008208078332	-108.50951419299963	-10126.109874990769
40.77217035374772	19110.897835947526	19314.794356568167	27467.780892715855	26736.624565023827	31368.008877263976	30194.888908090346	34858.98069928619	33308.58268745757	40517.62341063275	38405.310221879656	0.23562859330633493	0.21765134299510108	-114.3579026257139	-10736.184129477479	-108.6440435553668	-10199.751913269982
41.017843190557436	19082.053629201702	19287.32918188632	27439.344317445226	26709.66425299731	31339.896549071633	30168.182044946076	34830.915529521764	33281.88837037512	40488.96259844918	38378.06516535973	0.2358518063549733	0.21785283937846103	-114.49659485078155	-10813.971374739893	-108.7688849481201	-10272.99879196193
41.26499632979458	19052.954564063555	19259.624800106005	27410.68644475938	26682.497036382672	31311.581783222013	30141.284598550465	34802.66185554556	33255.01550661869	40460.12735041136	38350.65401920685	0.23607799382230799	0.21805701242581085	-114.62540906793583	-10891.367696120404	-108.88414810731774	-10345.847988834605
41.51363869102594	19023.59978561516	19231.680537421587	27381.80764278281	26655.123380255984	31283.065602517607	30114.1976097021	34774.22124811231	33227.9656198069	40431.12000482287	38323.078994546246	0.23630719889340307	0.21826390079320251	-114.74446050546976	-10968.37091774866	-108.98994261386542	-10418.297043208964
41.763779247563185	18993.98842203795	19203.495705124424	27352.708276416466	26627.543748286385	31254.34903534285	30086.92212553824	34745.59529083441	33200.74024627115	40401.94292241137	38295.34232374685	0.23653946546952448	0.21847354377287173	-114.8538642551357	-11044.978937254287	-109.08637789215572	-10490.343557321467
42.0154270267867	18964.119584163167	19175.06959917155	27323.388707010807	26599.758602452745	31225.43311547036	30059.459199368946	34716.78558009658	33173.34093498372	40372.59848636872	38267.44626046022	0.23677483818223735	0.2186859813056442	-114.95373527223273	-11121.189727505669	-109.1735632097334	-10561.98519782722
42.26859111047143	18933.99236501354	19146.401499745552	27293.84929203086	26571.76840275329	31196.31888186211	30031.809890506825	34687.79372496768	33145.76924748358	40343.08910239118	38239.393079659596	0.2370133624078239	0.21890125399363153	-115.04418837662524	-11197.001338443719	-109.25160767765192	-10633.219697354361
42.523280635114425	18903.605839336422	19117.49067080572	27264.09038471369	26543.57360690872	31167.007378466074	30003.975264093046	34658.62134711096	33118.026757800704	40313.41719872051	38211.185077679955	0.2372550842820508	0.21911940311322323	-115.12533825213904	-11272.411898801103	-109.32062024916377	-10704.044855942018
42.77950479226489	18872.95906312839	19088.336359630484	27234.112333718203	26515.174670058717	31137.499654008487	29975.956390919568	34629.27008069224	33090.11505237901	40283.58522618649	38182.82457225929	0.23750005071528013	0.21934047062838674	-115.19729944630672	-11347.419617874548	-109.38070971910201	-10774.45854256209
43.03727282885567	18842.05107315087	19058.937796350743	27203.915482766795	26486.572044451364	31107.796761781152	29947.75434724722	34599.74157228608	33062.0357299974	40253.595658250095	38154.31390258076	0.2377483094079409	0.21956449920427662	-115.26018637228844	-11422.022787523456	-109.43198472494987	-10844.458696802147
43.29659404753705	18810.880886436487	19029.29419347362	27173.50017027832	26457.76617912502	31077.899759423362	29919.370214619157	34570.037480779305	33033.790401688595	40223.45099104715	38125.655429315135	0.2379999088663714	0.2197915322211698	-115.31411330898845	-11496.219784047455	-109.47455374634592	-10914.043330458924
43.55747780701245	18779.447499786555	18999.404745397187	27142.866728993115	26428.75751958338	31047.80970869936	29890.80507967061	34540.15947727293	33005.38069065686	40193.15374343377	38096.851534665126	0.23825489841903888	0.22002161378872934	-115.35919440160797	-11570.009070095606	-109.50852510502591	-10983.210529162548
43.81993352237618	18747.74988925906	18969.268627915353	27112.015485588985	26399.546507462655	31017.527675270292	29862.06003393388	34510.10924498153	32976.80823219341	40162.706457032305	38067.90462241019	0.23851332823314972	0.22025478876060986	-115.39554366302036	-11643.389196728356	-109.53400696541212	-11051.958454092965
44.08397066545326	18715.787009647225	18938.884997713096	27080.94676028844	26370.13358019129	30987.054728460953	29833.13617363913	34479.88847913053	32948.07467359032	40132.11169627872	38038.817117952785	0.2387752493316611	0.22049110274941092	-115.42327497469523	-11716.358805426396	-109.55110733475885	-11120.285343692638
44.349598765141174	18683.557793948443	18908.252991851656	27049.660866456838	26340.51917064167	30956.39194102122	29804.034599510433	34449.498886851194	32919.18167405237	40101.3720484711	38009.59146836566	0.23904071361070392	0.22073060214199203	-115.44250208798621	-11788.916630188935	-109.55993406388006	-11188.189515445381
44.6168274077539	18651.061152823422	18877.371727243644	27018.15811019115	26310.703706773835	30925.54038888184	29774.75641655728	34418.942187073306	32890.130904607155	40070.49012381936	37980.23014244041	0.2393097738574308	0.22097333411515677	-115.4533386266994	-11861.061499786563	-109.56059484874277	-11255.669367770664
44.88566623736761	18618.295974045133	18846.240300117515	26986.438789898755	26280.687611270492	30894.501150904147	29745.302733860768	34388.220110414906	32860.92404801261	40039.46855549558	37950.73563073675	0.23958248376829783	0.2212193466517139	-115.455898087479	-11932.79233983066	-109.55319723011053	-11322.723381758668
45.15612495616904	18585.261121938307	18814.857785472148	26954.503195867408	26250.471301164485	30863.27530862505	29715.674664356044	34357.33439907092	32831.56279866394	40008.30999968724	37921.110445634455	0.23985889796779655	0.2214686885569343	-115.45029384241934	-12004.108175089583	-109.53784859539155	-11389.350123136304
45.42821332480542	18551.955436807773	18783.22323651981	26922.351609823818	26220.055187456303	30831.863945994584	29685.873324608194	34326.28680669762	32802.04886249678	39977.017135649825	37891.35712138481	0.24013907202764695	0.2217214094754056	-115.43663914135686	-12075.008131826296	-109.51465617994108	-11455.548244222999
45.701941162736816	18518.377734357317	18751.33568411913	26889.984304483256	26189.43967472394	30800.268149108833	29655.899834584536	34295.079098296235	32772.38395689005	39945.59266576277	37861.478214165385	0.24042306248646203	0.22197755990830262	-115.41504711353627	-12145.491440095007	-109.48372706797818	-11521.316485876217
45.97731834859046	18484.526805097157	18719.194136196107	26857.40154308741	26158.625160722535	30768.489005935382	29625.755317420346	34263.713050092585	32742.56981056529	39914.039315585316	37831.47630213468	0.24071092686990458	0.22223719123108077	-115.38563077100844	-12215.557436251082	-109.44516819495766	-11586.653679595329
46.25435482051728	18450.401413741358	18686.79757715441	26824.603578932336	26127.61203597543	30736.527606033193	29595.44089918016	34232.19044941514	32712.608163484892	39882.359833915114	37801.3539854895	0.24100272371134035	0.22250035571160812	-115.34850301089318	-12285.20556540601	-109.39908634892345	-11651.558749582618
46.533060576550575	18416.000298593717	18654.144967273634	26791.590654884403	26096.400683354943	30704.385040265257	29564.957708612736	34200.513094569535	32682.500766747416	39850.55699284741	37771.11388652292	0.24129851257301474	0.22276710652874837	-115.3037766184716	-12354.435383976437	-109.34558817266225	-11716.030714895576
46.813445674966815	18381.322170923235	18621.23524209626	26758.363002885715	26064.99147765392	30672.062400505143	29534.306876901148	34168.68279471118	32652.24938248141	39818.633587836885	37740.75864968495	0.24159835406775335	0.22303749779140405	-115.25156427000184	-12423.246562270448	-109.2847801654716	-11780.068691606633
47.09552023464871	18346.365714327934	18588.067311802293	26724.920843447166	26033.38478514668	30639.560779336174	29503.489537406473	34136.70136971448	32621.855783736435	39786.592437760584	37710.290941644045	0.24190230988121542	0.22331158455803862	-115.19197853693186	-12491.638887250796	-109.21676868637587	-11843.671895140782
47.37929443545016	18311.12958408743	18554.640060571877	26691.264385129634	26001.580963139706	30606.88126974353	29472.506825405686	34104.570650039284	32591.321754371947	39754.43638498258	37679.71345135071	0.2422104427947085	0.22358942285668754	-115.12513188950834	-12559.612265293486	-109.14165995652729	-11906.839642575942
47.66477851856398	18275.612406503897	18520.952345935326	26657.393824012823	25969.580359511576	30574.024964799086	29441.35987782335	34072.29247659436	32560.649088943705	39722.16829542068	37649.02889010281	0.24252281670858067	0.22387106970547374	-115.05113669947605	-12627.166724877432	-109.05956006101769	-11969.571354893968
47.951982786891236	18239.81277823182	18487.002998111075	26623.309343152017	25937.38331224257	30540.9929573394	29410.049832957724	34039.86870059867	32529.839592588563	39689.79105861566	37618.239991613555	0.24283949666621296	0.2241565831336437	-114.97010524579673	-12694.302419660613	-108.97057495330228	-12031.866559584625
48.24091760541319	18203.72926559492	18452.790819329777	26589.011112020497	25904.990148931705	30507.786339634556	29378.577830198927	34007.301183437805	32498.895080905153	39657.30758780079	37587.34951207971	0.24316054887862343	0.22444602220313806	-114.88214971879643	-12761.0196314333	-108.87481045816821	-12093.724893103354
48.53159340156531	18167.360403892177	18418.31458314639	26554.499285940114	25872.401186303727	30474.406203050752	29346.94500974219	33974.59179651922	32467.817379833872	39624.72081997528	37556.36023025374	0.24348604074970592	0.22473944703071105	-114.7873822235124	-12827.31877303496	-108.77237227396108	-12155.146103307605
48.82402066561362	18130.704696690995	18383.573033738383	26519.774005497322	25839.61672970337	30440.853637703884	29315.15251229331	33941.74242112314	32436.608325533256	39592.03371597886	37525.27494751705	0.2438160409021187	0.22503691881061974	-114.68591478630697	-12893.200391667895	-108.66336597787449	-12216.130052252673
49.11820995103327	18093.760615108247	18348.564885190382	26484.83539594521	25806.637072577585	30407.12973210485	29283.2014787673	33908.75494825026	32405.269764253815	39559.24926056844	37494.09648795531	0.2441506192038451	0.22533849983789425	-114.57785935977881	-12958.665172110312	-108.54789702952985	-12276.676718874834
49.41417187488941	18056.526597078748	18313.28882076519	26449.683566591135	25773.462495945238	30373.235572796384	29251.09304997987	33875.631278466106	32373.80355220921	39526.37046249718	37462.82769843618	0.24448984679544575	0.22564425353221168	-114.46332782773243	-13023.713939965703	-108.42607077470893	-12336.786201705225
49.71191711822035	18019.001046611444	18277.743492160895	26414.31861016978	25740.093267854325	30339.17224398141	29218.82836633191	33842.37332174226	32342.211555445032	39493.40035459629	37431.47144868972	0.24483379611802158	0.22595424446238765	-114.34243201128993	-13088.347665110603	-108.2979924500687	-12396.458721759729
50.01145642642306	17981.1823330324	18241.92751875348	26378.740602200545	25706.52964282547	30304.940827141865	29186.408567485858	33808.98299729349	32310.49564970414	39460.341993858434	37400.03063139043	0.24518254094191244	0.22626853837150748	-114.2152836752648	-13152.56746522244	-108.16376718805259	-12455.694625502452
50.3128006096408	17943.068790215246	18205.839486825218	26342.94960032966	25672.771861282286	30270.542400648636	29153.834792034773	33775.46223341158	32278.657720289568	39427.19846152429	37368.50816224238	0.24553615639614884	0.2265872022027133	-114.08199453431735	-13216.37460938003	-108.02350002160529	-12514.494387821294
50.61596054315354	17904.658715798316	18169.47794877813	26306.945643655854	25638.82014896757	30235.97803936167	29121.10817716314	33741.8129672952	32246.699661924154	39393.972863171104	37336.906980066415	0.24589471899868817	0.22691030412566865	-113.94267626009241	-13279.770521778613	-107.87729588981892	-12572.858615185134
50.9209471677702	17865.950370388713	18132.84142233256	26270.72875203971	25604.674716345136	30201.248814220387	29088.22985829946	33708.03714487588	32214.62337860712	39360.668328804066	37305.230046890036	0.2462583066874467	0.22723791356372386	-113.79744048794237	-13342.756785535254	-107.7252596430917	-12630.788048787974
51.22777149022361	17826.941976753144	18095.92838971065	26234.29892539606	25570.335757987246	30166.355791824088	29055.20096876069	33674.13672064025	32182.430783467767	39327.28801295053	37273.48034804025	0.2466269988521647	0.22757010122179688	-113.64639882463962	-13405.33514663484	-107.56749604925426	-12688.283567856066
51.53644458356769	17787.631718995126	18058.737296804196	26197.656142968626	25535.80345194645	30131.30003400167	29022.022639387553	33640.11365744778	32150.123798615437	39293.835094756476	37241.660892238535	0.24700087636712356	0.22790693911499785	-113.48966285665665	-13467.507518022321	-107.40410980008164	-12745.346193079837
51.84697758757708	17748.017741718635	18021.26655232682	26160.80036258685	25501.077959112034	30096.082597370718	28988.695998171053	33605.96992634442	32117.704354986334	39260.31277808604	37209.77471169896	0.2473800216247413	0.22824850059801774	-113.32734415724553	-13529.2759836521	-107.23520551687398	-12801.977089981548
52.15938170914916	17708.09814917842	17983.51452695051	26123.73151990457	25466.159422550838	30060.7045328861	28955.222169870234	33571.70750637242	32085.174392187415	39226.724291624436	37177.82486222963	0.24776451857007678	0.22859486039530674	-113.15955429590394	-13590.642802864313	-107.06088775802345	-12858.177572586574
52.47366822270851	17667.871004415934	17945.47955242551	26086.44952761899	25431.047966830825	30025.166885376202	28921.602275619556	33537.32838437458	32052.53585833566	39193.07288898273	37145.81442333594	0.24815445273626618	0.22894609463206134	-112.98640484706993	-13651.610414781608	-106.88126102594833	-12913.949107087217
52.789848470613855	17627.334328382014	17907.159920684295	26048.95427467093	25395.743697328522	29989.470693068608	28887.83743252749	33502.83455479523	32019.790709894856	39159.3618488069	37113.74649832819	0.24854991128093146	0.22930228086605425	-112.80800739923143	-13712.181442812085	-106.69642977429612	-12969.293315603398
53.107933863567155	17586.486099045058	17868.553882928492	26011.24562542433	25360.246699518415	29953.616987102803	28853.92875326431	33468.22801947515	31986.940911507718	39125.594474888974	37081.624214431264	0.24895098302357244	0.22966349812032477	-112.62447356510529	-13772.35869939439	-106.50649841622362	-13024.211980147287
53.42793588102576	17545.324250485453	17829.659648699177	25973.323418825516	25324.557038244802	29917.606791031132	28819.87734563999	33433.510787442654	31953.988435824733	39091.77409628218	37049.45072289822	0.2493577584839973	0.23002982691676385	-112.43591499145987	-13832.1451907726	-106.31157133228407	-13078.70704662148
53.74986607161648	17503.84667197568	17790.475384929836	25935.187467540894	25288.67475697487	29881.441120306543	28785.68431217111	33398.68487469885	31920.93526332853	39057.904067418676	37017.229199126574	0.2497703299218049	0.2304013493106162	-112.24244336966512	-13891.544121951796	-106.11175287885999	-13132.780628938228
54.073736053552395	17462.051207046483	17750.999214982334	25896.837557073297	25252.59987703329	29845.120981757726	28751.350749637288	33363.75230399846	31887.78338215481	39023.9877682316	36984.96284277877	0.2501887913769616	0.23077814892593257	-112.04417044734146	-13950.55890191067	-105.90714739768737	-13186.435013390146
54.399557515052166	17419.935652538217	17711.229217664615	25858.27344485484	25216.33239681632	29808.64737304965	28716.877748625284	33328.71510462399	31854.534787907858	38990.02860427898	36952.65487790473	0.2506132387115043	0.23116031099200252	-111.84120803911355	-14009.193148775026	-105.69785922455048	-13239.672662958503
54.727342214761876	17377.497757638797	17671.163426231553	25819.494859318056	25179.872290987114	29772.021282131693	28682.266393062917	33293.57531215632	31821.191483473303	38956.030006873414	36920.30855306991	0.25104376965241487	0.23154792238079402	-111.63366803869576	-14067.450695267878	-105.48399269903166	-13292.496221866459
55.057101982179326	17334.735222906398	17630.79982736684	25780.5014989418	25143.21950964899	29735.243686669754	28647.517759739447	33258.33496823734	31787.75547882475	38921.995433213204	36887.92714148496	0.2514804838356792	0.2319410716454407	-111.42166243204701	-14125.33559441939	-105.2656521753961	-13344.908520356752
55.38884871808102	17291.64569927848	17590.136360147262	25741.293031273563	25106.373977498264	29698.31555346457	28612.632917814542	33222.996120328535	31754.228790826783	38887.92836651859	36855.51394114052	0.25192348285161126	0.2323398490598008	-111.205303309398	-14182.852125227451	-105.04294203222526	-13396.912579401396
55.722594394951685	17248.226787066254	17549.170914988223	25701.869091926186	25069.335592954736	29661.237837854314	28577.612928314084	33187.56082146233	31720.613443032737	38853.83231617132	36823.072274945276	0.2523728702914327	0.23274434665913113	-110.98470287939563	-14240.004798709415	-104.81596668409475	-13448.511615765281
56.058351057416104	17204.476034934803	17507.901332570706	25662.229283548582	25032.104227269545	29624.01148310132	28542.458843612723	33152.03112998735	31686.911465477464	38819.71081785797	36790.60549086783	0.25282875179518616	0.233154658281907	-110.75997348297096	-14296.798364045098	-104.58483059293212	-13499.709047138691
56.39613082267415	17160.39093886907	17466.325402749335	25622.37317476982	24994.679723609814	29586.637419762643	28507.171706902915	33116.409109307635	31653.124894465007	38785.567433717544	36758.116962082764	0.25329123510102275	0.23357087961282647	-110.53122760762926	-14353.237814897671	-104.34963827977481	-13550.508497408591
56.7359458809379	17115.968941125673	17424.44086344151	25582.300299115665	24957.0618961193	29549.116565043765	28471.752551649926	33080.69682761441	31619.255772351014	38751.405752492974	36725.61008712087	0.25376043009587823	0.2339931082270397	-110.2985779029259	-14409.328395996243	-104.1104943373648	-13600.913802154362
57.07780849587155	17071.207429170503	17382.245399497202	25542.01015389664	24919.25052895419	29511.44982213485	28436.202401032224	33044.89635761134	31585.306147319458	38717.22938968678	36693.08829002324	0.254236448867626	0.2344214436356414	-110.06213719585503	-14465.075609882362	-103.86750344299071	-13650.92901428882
57.42173100503407	17026.103734602515	17339.736641549538	25501.50219906714	24881.245375293613	29473.638079529228	28400.52226736706	33009.009776232495	31551.278073153837	38683.041987721146	36660.55502050005	0.254719405758723	0.23485598733246765	-109.82201850734418	-14520.485223907977	-103.62077037202835	-13700.558409905061
57.7677258203244	16980.655132063494	17296.912164845668	25460.775856054148	24843.046156323613	29435.682210323124	28364.713151520344	32973.03916435262	31517.173609002257	38648.84721610211	36628.013754093314	0.25520941742141506	0.23529684284224506	-109.57833506981115	-14575.563277526759	-103.37040001247806	-13749.80649436079
58.115805428429454	16934.858838134023	17253.769488057944	25419.830506554925	24804.65256019401	29397.583071496123	28328.77604230044	32936.98660648952	31482.994819136173	38614.648771587876	36595.467992343976	0.25570660287454794	0.23574411577013016	-109.33120034329477	-14630.316089557484	-103.11649737819243	-13798.67800834123
58.465982391274686	16888.712010216645	17210.30607207588	25378.665491303702	24766.06424094819	29359.341503172975	28292.711915836455	32900.854190499726	31448.743772703914	38580.450378363144	36562.92126296483	0.25621108356204353	0.23619791385269026	-109.08072803473624	-14684.75026600156	-102.85916762501438	-13847.177934410982
58.818269346477535	16842.211745404693	17166.519318777257	25337.280108804007	24727.280817422747	29320.958327863264	28256.521734937836	32864.64400726357	31414.422543475852	38546.2557882158	36530.3771200161	0.2567229834130769	0.23665834701037441	-108.8270321173768	-14738.872708065435	-102.59851606683515	-13895.311503697187
59.172679007803275	16795.355079338933	17122.40656978005	25295.673614028314	24688.301872118576	29282.434349681396	28220.20644843776	32828.3581503637	31380.03320958418	38512.06878072011	36497.83914408733	0.2572424289040487	0.23712552740152087	-108.57022684878757	-14792.69062014483	-102.33464819044457	-13943.084202568978
59.52922416562417	16748.13898505133	17077.965105174113	25253.84521708261	24649.126950041245	29243.77035354456	28183.76699051793	32791.99871575408	31345.577853255352	38477.893163424385	36465.310942483964	0.2577695491223755	0.23759956947795668	-108.3104267926683	-14846.211518505588	-102.0676696738301	-13990.501779901795
59.887917687380885	16700.560371795953	17033.192142232365	25211.794081834287	24609.75555750913	29204.967104347415	28147.204280013968	32755.56780141896	31311.058560534373	38443.73277204256	36432.79614941783	0.25830447583218535	0.238080590042242	-108.04774683947471	-14899.443239976652	-101.79768640331167	-14037.570254332386
60.24877251804685	16652.616083868612	16988.084834102534	25169.519324504097	24570.187160930123	29166.025346114733	28110.51921970247	32719.067507023625	31276.477421002808	38409.59147065236	36400.29842620434	0.2588473435419687	0.2385687083066147	-107.78230222799175	-14952.393950973637	-101.52480449138238	-14084.295921807177
60.6118016805955	16604.302899414248	16942.64026847813	25127.02001221898	24530.421185543877	29126.945801128983	28073.71269556692	32682.499933554107	31241.836527487703	38375.47315189717	36367.821461463325	0.2593982895742632	0.2390640459536945	-107.51420856853656	-15005.072156925686	-101.24913029635354	-14130.685363481753
60.97701827647021	16555.617529223604	16896.855466249835	25084.29516152619	24490.457014130137	29087.72916903375	28036.785576043574	32645.86718294729	31207.137975763188	38341.38173719407	36335.368971326316	0.2599574541374308	0.23956672719900574	-107.24358186604513	-15057.4867119072	-100.97077044130128	-14176.745453750715
61.34443548605718	16506.55661551909	16850.727380136505	25041.34373686651	24450.293985681055	29048.37612591113	27999.738711245456	32609.171357710085	31172.383864243144	38307.32117694665	36302.94469964855	0.2605249803996127	0.24007687885538426	-106.97053854491242	-15109.64682871662	-100.6898318351814	-14222.483368699439
61.71406656916102	16457.116730730533	16804.25289329634	24998.1646490057	24409.931394036703	29008.887323332514	27962.572932164145	32572.414560527268	31137.576293665003	38273.295450763275	36270.55241822652	0.2611010145649201	0.2405946303993285	-106.69519547395612	-15161.56208917126	-100.40642169349303	-14267.906594725326
62.085924865483435	16407.294376261747	16757.428817918328	24954.756753423106	24369.36848648293	28969.26338738223	27925.289049848794	32535.59889385858	31102.717366764824	38239.30856768111	36238.195927021545	0.261685705951963	0.24112011403936937	-106.41766999207175	-15213.24245476909	-100.12064755982283	-14313.022937433794
62.46002379510434	16357.085981248325	16710.251893794102	24911.118848655875	24328.604462310042	28929.504917652783	27887.887854561475	32498.726459523496	31067.809187942825	38205.36456639594	36205.87905438899	0.26227920707476965	0.2416534647865233	-106.13807993619412	-15264.69827786833	-99.8326173293899	-14357.840531026945
62.83637685896657	16306.487901307097	16662.718786869907	24867.249674596853	24287.6384713306	28889.612486210113	27850.37011490726	32461.799358273078	31032.853862918408	38171.46751549679	36173.60565731269	0.26288167372619947	0.24219482052690378	-105.85654366939707	-15315.94031316135	-99.54243927256903	-14402.367847904563
63.21499763936286	16255.496417278777	16614.826087779787	24823.14791074576	24246.469612355933	28849.586636528922	27812.73657693936	32424.819689349937	30997.85349837555	38137.621513707054	36141.37962164582	0.26349326506394555	0.2427443220965698	-105.57318010914605	-15366.979729410261	-99.25022205860296	-14446.613708490506
63.59589980042612	16204.107733964378	16566.57031035983	24778.812174411825	24205.09693162983	28809.42788239677	27774.98796323807	32387.789550034424	30962.810201597662	38103.83069013179	36109.20486235815	0.2641141436991833	0.24330211335868404	-105.28810875763156	-15417.828121751547	-98.95607478111924	-14490.587291539647
63.979097088622495	16152.31797885616	16517.947890143743	24734.24101886592	24163.519421217447	28769.136706785153	27737.124971962032	32350.711035177046	30927.726080091034	38070.099204510436	36077.085323788866	0.26474447578799937	0.24386834128306953	-105.00144973396527	-15468.497524545528	-98.660106985335	-14534.298144917004
64.36460333324754	16100.123200864111	16468.955182839985	24689.43293144068	24121.73601734817	28728.71356068659	27699.148275870957	32313.58623671597	30892.60324119646	38036.43124747536	36045.0249799054	0.2653844311256756	0.24444315602824762	-104.71332380565582	-15519.000424394384	-98.36242869449052	-14577.756196522154
64.75243244692527	16047.519369039892	16419.58846279176	24644.38633157805	24079.74559871187	28688.158861917716	27661.05852131991	32276.417243180695	30857.443791689813	38002.831040817604	36013.02783456964	0.2660341832439388	0.24502671102604393	-104.4238524213506	-15569.349773662165	-98.06315043736686	-14620.971765590832
65.14259842611021	15994.502371298704	16369.84392141962	24599.099568821497	24037.546984706103	28647.472993885865	27622.85632722302	32239.206139179358	30822.24983736987	37969.302837758616	35981.0979218103	0.2666939095112669	0.24561916306885578	-104.1331577468809	-15619.559004766867	-97.76238327881583	-14663.955574718304
65.53511535159264	15941.068013140226	16319.717665647082	24553.57092075091	23995.13893363223	28606.65630431758	27584.54228398506	32201.955004870106	30787.023482632452	37935.8509232274	35949.23930610091	0.2673637912364064	0.2462206723996805	-103.84136270093586	-15669.642044750974	-97.46023884996248	-14706.718762091361
65.92999738900669	15887.212016370997	16269.205716310731	24507.79859085968	23952.52014084022	28565.709103949142	27546.116952401324	32164.665915415404	30751.76683003199	37902.479614145275	35917.45608264573	0.26804401377514486	0.2468314028049985	-103.54859099132591	-15719.61333026085	-97.15682937859674	-14749.272894026712
66.32725878934137	15832.930017829189	16218.304006555176	24461.780706371348	23909.68923681967	28524.631665176963	27507.58086252375	32127.340940419945	30716.481979829176	37869.19325971709	35885.75237767219	0.26873476664053675	0.24745152171062265	-103.25496715393092	-15769.487823295407	-96.85226772234455	-14791.629978229292
66.72691388945532	15778.217568113323	16167.008380213298	24415.515315993696	23866.64478523488	28483.424220665907	27468.93451249168	32089.982143349083	30681.171029523233	37835.99624172862	35854.13234872987	0.269436243616638	0.248081200280608	-102.96061659297993	-15819.281027472578	-96.54666740267567	-14833.802477449179
67.12897711259382	15723.07013031708	16115.314590173206	24369.000387608776	23823.385280902894	28442.0869619148	27430.178367326647	32052.59158092929	30645.836073369832	37802.89297485092	35822.60018499682	0.27014864287593165	0.24872061351935917	-102.66566562168737	-15869.009004769847	-96.24014263928984	-14875.803323541768
67.53346296890952	15667.483078772095	16063.218296732844	24322.23380589688	23779.909147712424	28400.62003777741	27391.31285768982	32015.171302528794	30610.47920188282	37769.887906951844	35791.16010759311	0.2708721671005444	0.2493699403770194	-102.37024150510842	-15918.68839294184	-95.93280838646024	-14917.64593211282
67.94038605598601	15611.451697800616	16010.715065943135	24275.213369892088	23736.214736481572	28359.02355293709	27352.33837860037	31977.723349517993	30575.10250131986	37736.98551941435	35759.81636990154	0.27160702360741795	0.25002936385829533	-102.07447250463883	-15968.336423643865	-95.62478037080291	-14959.344217767939
68.3497610593647	15554.97118048034	15957.800367940867	24227.936790467196	23692.300322752162	28317.297566333164	27313.255288113316	31940.24975460793	30539.708053150553	37704.19032746138	35728.57325789546	0.2723534244775536	0.2506990711348263	-101.77848792332952	-16017.97094104439	-95.31617512973753	-15000.912609759718
68.7616027530747	15498.036627424177	15904.469575273239	24180.401687746584	23648.16410451957	28275.44208953845	27274.063905956264	31902.75254116809	30504.297933507485	37671.50688048905	35697.43509047492	0.27311158668952085	0.25137925366122776	-101.4824181535223	-16067.610421272926	-95.00711005189805	-15042.366068368778
69.17592600016614	15440.64304557668	15850.717961214466	24132.605588443323	23603.80419989429	28233.457085084192	27234.76451212179	31865.2337225197	30468.874212617837	37638.93976240558	35666.406219809214	0.27388173225734885	0.2520701072949614	-101.18639472619543	-16117.27399256546	-94.69770341914409	-15083.720101856627
69.59274575324658	15382.785347030846	15796.540698077144	24084.545923119655	23559.21864469468	28191.34246473243	27195.35734541567	31827.695301206182	30433.4389542165	37606.49359197867	35635.49103168813	0.2746640883729912	0.25277183242016166	-100.89055036140053	-16166.981456059963	-94.38807444945996	-15124.99078399036
70.01207705502031	15324.458347867463	15741.932855519264	24036.220023367317	23514.40538996734	28149.098087692462	27155.84260195789	31790.13926823828	30397.994214938502	37574.17302318958	35604.693945880295	0.27545888755352993	0.2534846340755733	-100.59501902092597	-16216.753307424486	-94.07834334170911	-15166.194772262126
70.43393503883172	15265.656767020659	15686.889398849402	23987.625118906046	23469.362299433724	28106.723758780343	27116.220433635768	31752.567602313484	30362.542043691294	37541.982745595225	35574.01941650014	0.2762663677932838	0.25420872208676487	-100.29993596273562	-16266.61075926572	-93.76863132204016	-15207.34932677634
70.85833492921113	15206.37522517267	15631.40518733159	23938.75833459687	23424.087146859634	28064.219226518377	27076.490946506365	31714.982269008437	30327.084481004167	37509.927484697284	35543.471932382156	0.2770867727210339	0.25494431120274896	-100.0054377975066	-16316.575764423236	-93.4590606921629	-15248.47232992202
71.2852920424243	15146.608243681501	15575.474972492444	23889.61668736821	23378.57761334578	28021.584181173122	27036.654199147055	31677.38521994318	30291.623558356066	37478.01200231926	35513.05601746376	0.2779203517625296	0.2556916212372305	-99.71166254700438	-16366.671040084213	-93.14975487903939	-15289.582306697033
71.71482178702524	15086.350243545347	15519.093396432734	23840.197083051546	23332.8312845363	27978.818252729045	26996.710200951813	31639.77839191633	30256.16129747865	37446.24109699094	35482.776231176	0.27876736030850824	0.256450877214597	-99.4187497045823	-16416.92009282764	-92.84083848655428	-15330.698445858434
72.14693966441222	15025.595544407715	15462.254990146173	23790.496313124164	23286.8456477428	27935.921008795834	26956.658910371447	31602.163706009524	30220.699709635606	37414.61960434068	35452.63716884277	0.27962805988840667	0.2572223095208968	-99.12684029746742	-16467.34724453278	-92.53243734875286	-15371.840621816926
72.58166126938723	14964.338363607876	15404.95417184816	23740.5110513561	23240.61808898122	27892.891952446855	26916.500233095652	31564.54306666075	30185.240794875688	37383.15239749584	35422.64346208851	0.2805027183500167	0.25800615405993926	-98.83607695198953	-16517.97765939776	-92.22467858559685	-15413.029417458922
73.01900229071879	14902.572815280646	15347.18524531724	23690.23785035772	23194.145889917996	27849.730519985493	26876.23402017412	31526.918360703854	30149.786541258945	37351.84438749027	35392.79977925398	0.28139161004528873	0.2588026524147629	-98.54660396077816	-16568.837371932343	-91.91769066042616	-15454.28614781797
73.45897851170821	14840.292909511101	15288.942398252993	23639.673138025544	23147.426224723335	27806.43607863754	26835.860066075107	31489.291456374034	30114.338924055086	37320.70052368025	35363.11082582077	0.28229501602253176	0.2596120520146497	-98.25856735154593	-16619.953315849416	-91.61160343885422	-15495.632884518243
73.90160581075892	14777.49255154922	15230.219700653717	23588.81321388322	23100.45615682837	27763.00792416679	26795.37810667901	31451.66420227791	30078.899904913258	37289.72579416872	35333.58134484508	0.2832132242252589	0.260434606307923	-97.97211496004456	-16671.353354374878	-91.30654825130478	-15537.092481428757
74.34690016194996	14714.165541089327	15171.011103216968	23537.65424531294	23053.232635581826	27719.44527840928	26754.787817203047	31414.038426324845	30043.471430999816	37258.92522623597	35304.2161173986	0.2841465296979386	0.2612705749407342	-97.68739650395946	-16723.066311417148	-91.00265795630912	-15578.688601049595
74.79487763561212	14650.305571621708	15111.310435768564	23486.192263676538	23005.75249280529	27675.74728672618	26714.088810057114	31376.415934621404	30008.055434106456	37228.30388678063	35275.0199630204	0.28509523479892335	0.2621202239420942	-97.40456366025683	-16775.122004072182	-90.7000670069283	-15620.445742072538
75.24555439890803	14585.906229860879	15051.111405722417	23434.423160319766	22958.012439240763	27631.9130153685	26673.280632624752	31338.798510322755	29972.653829723356	37197.86688276611	35245.997740175335	0.28605964942082296	0.2629838259153923	-97.12377014544836	-16827.551276409067	-90.39891151966731	-15662.38926801458
75.6989467164156	14520.960995258798	14990.407596577697	23382.34268245905	22910.009060889675	27587.941448753656	26632.362764969508	31301.187912443816	29937.268516079173	37167.61936167733	35217.15434672331	0.28704009121864066	0.2638616602366464	-96.84517179799514	-16880.386034422554	-90.09932934526296	-15704.545436864719
76.15507095071504	14455.46323960877	14929.192466456901	23329.946428944797	22861.738815237662	27543.831486647796	26591.334617461234	31263.585874625067	29901.901373144025	37137.566511983765	35188.49472039609	0.28803688584597237	0.2647540132597719	-96.56892666434942	-16933.65928246267	-89.80146014271304	-15746.94143201597
76.61394356297929	14389.406226748571	14867.459346691196	23277.229845899263	22813.198027362843	27499.581941252272	26550.19552832107	31225.994103852627	29866.554261595604	37107.71356361173	35160.02383928409	0.28905036719956023	0.26566117852913557	-96.29519508768863	-16987.405160999857	-89.5054454556448	-15789.605394335464
77.07558111356816	14322.783112369843	14805.201440457953	23224.188222223722	22764.3828859226	27455.19153418891	26508.94476108036	31188.414279130408	29831.229021745516	37078.065788423795	35131.74672233151	0.2900808776725938	0.26658345699970093	-96.0241397999489	-17041.658985887654	-89.21142879159743	-15832.566455530003
77.54000026262605	14255.586943942986	14742.411821477343	23170.816684972295	22715.289439015898	27410.658893381624	26467.581501951558	31150.8480501023	29795.927472425086	37048.62850070701	35103.668429841164	0.2911287684170484	0.26752115726505293	-95.75592601712924	-17096.457289128564	-88.91955570418577	-15875.854772817343
78.00721777068286	14187.810660765796	14679.083432773834	23117.110194587254	22665.91358991607	27365.982549828954	26426.104857106235	31113.297035621552	29760.65140982808	37019.407057668264	35075.794063987836	0.2921943996154553	0.2684745957936425	-95.49072153840461	-17151.83786133025	-88.62997387866562	-15919.50156505499
78.47725049925933	14119.447094145602	14615.209085510016	23063.063539992374	22616.251092670427	27321.160934264168	26384.513849857445	31075.762822266282	29725.402606308682	36990.40685993797	35048.12876934096	0.2932781407624951	0.26944409717356477	-95.22869684756006	-17207.839795565233	-88.34283321943803	-15963.539150082506
78.95011541147531	14050.488967725234	14550.781457900424	23008.67133354041	22566.297547562743	27276.192373698883	26342.807417742897	31038.2469627982	29690.182809133803	36961.63335208225	35020.67773339715	0.2943803709567734	0.2704299943662363	-94.97002521976901	-17264.503533288836	-88.05828594248669	-16008.000983854756
79.42582957266194	13980.928897962365	14485.79309421236	22953.928005808855	22516.04839643245	27231.07508784365	26300.98440950311	31000.75097456094	29654.993739185156	36933.09202312126	34993.44618712021	0.29550147920323216	0.27143262896932685	-94.71488283145663	-17321.870911894366	-87.77648667036556	-16052.921700997278
79.90441015097758	13910.759394774695	14420.23640386347	22898.827800241615	22465.49891784813	27185.807185403362	26259.04358195299	30963.27633781784	29619.837089611814	36904.7884070568	34966.4394054919	0.2966418647266136	0.2724523514893221	-94.46344887306986	-17379.985213990323	-87.4975925298022	-16098.337156836875
80.38587441802741	13839.972862362021	14354.103660624358	22843.36476763077	22414.64422212906	27140.386660240765	26216.983596740654	30925.824494024306	29584.714524429342	36876.728083407106	34939.66270807118	0.29780193729641713	0.2734895216241307	-94.21590566775558	-17438.891218904406	-87.221763254689	-16144.284471404739
80.87023974948666	13768.561600217718	14287.387001935887	22787.532760433915	22363.479246210183	27094.81138740308	26174.803016989397	30888.39684403288	29549.627677063098	36848.91667774862	34913.12145956219	0.2989821175638528	0.27454450855613194	-93.97243879337111	-17498.635256119072	-86.94916129185003	-16190.802075089887
81.35752362572781	13696.517804343099	14220.07842835174	22731.325426922813	22311.998748345737	27049.0791190067	26132.500303818317	30850.994746227803	29514.578148833927	36821.359862265526	34886.82107039156	0.3001828374112561	0.27561769125611735	-93.73323720884218	-17559.265260756947	-86.67995191086447	-16237.929756098427
81.8477436324513	13623.833568678498	14152.169803117018	22674.736205158442	22260.19730264631	27003.18747997431	26090.07381273661	30813.6195145861	29479.567507383286	36794.063356306535	34860.76699729462	0.30140454031449027	0.2767094587985656	-93.49849338484637	-17620.83083126787	-86.41430331761512	-16285.708709822036
82.34091746132043	13550.500886765933	14083.652851894687	22617.758316787764	22208.06929344411	26957.13396361854	26047.5217899066	30776.27241666232	29444.597285035376	36767.03292694898	34834.96474391085	0.3026476817188845	0.2778202106887349	-93.26840344038646	-17683.383289609104	-86.1523867732285	-16334.181590406224
82.83706291059936	13476.51165365823	14014.519162651604	22560.384760656274	22155.60890948019	26910.9159270651	26004.842368269	30738.954671491912	29409.66897709232	36740.27438956857	34809.41986138689	0.30391272942925773	0.27895035720206873	-93.04316728316553	-17746.975743628107	-85.89437671633641	-16383.392564223148
83.33619788579601	13401.857668092054	13944.760185718294	22502.60830623323	22102.810137909582	26864.53058651091	25962.03356352686	30701.66744741228	29374.784040061368	36713.79360841744	34784.13794898971	0.30520016401462546	0.2801003197364294	-92.82298875505512	-17811.66315193195	-85.64045088993953	-16433.387365528382
83.83834040030794	13326.530634941142	13874.367234035451	22444.42148684267	22049.66675811711	26817.975012308703	25919.093269980403	30664.41185979542	29339.9438898092	36687.59649720753	34759.12465472732	0.30651047922820424	0.28127053117771367	-92.60807578371168	-17877.5023915302	-85.39079047384075	-16484.21335457079
84.34350857607244	13250.522167968391	13803.331483602577	22385.816592696196	21996.172335338924	26771.246123872264	25876.019256207823	30627.188968689483	29305.149899641045	36661.689019700345	34734.3856759782	0.30784418244335476	0.28246143627940956	-92.39864053900601	-17944.55232807435	-85.14558022142955	-16535.919577966444
84.85172064422062	13173.823792895791	13731.643974144086	22326.78566372183	21942.32021408325	26724.340684394498	25832.80916058505	30589.999776364664	29270.403398300336	36636.0771903026	34709.92676012861	0.30920179510614026	0.2836734920566851	-92.1948995950952	-18012.873888889328	-84.90500860147586	-16588.55683152564
85.36299494573534	13096.426950812558	13659.29561001004	22267.320482184445	21888.10351134494	26677.25529537159	25789.46048663872	30552.845224759854	29235.705667886945	36610.767074667914	34685.75370521866	0.3105838532052028	0.2849071681956561	-91.99707409875919	-18082.53013905324	-84.669267945701	-16642.177725792862
85.87734993211305	13018.323001942144	13586.277161328346	22207.41256509139	21833.515109606327	26629.986390924074	25745.970598223957	30515.72619282412	29201.057941687905	36585.76479030255	34661.87236059497	0.31199090775969524	0.28616294747846155	-91.80538994370727	-18153.586360500194	-84.43855460176565	-16696.836754232645
86.39480416602983	12939.503229791135	13512.579265428141	22147.053156379556	21778.547649619573	26582.53023190826	25702.336714521552	30478.643493750096	29166.46140191866	36561.0765071774	34638.28862757213	0.3134235253260332	0.287441326224825	-91.62007795083628	-18226.110134264454	-84.21306909156556	-16752.59036419168
86.91537632201124	12859.95884570279	13438.192428553291	22086.233218877478	21723.19352296261	26534.882899808155	25658.555904845452	30441.597872092967	29131.917177369658	36536.70844834341	34615.00846010048	0.3148822885242843	0.28874281475084723	-91.44137405566289	-18300.171426163986	-83.99301627627574	-16809.49703094177
87.43908518710603	12779.680993840238	13363.107027887503	22024.943426037942	21667.44486436296	26487.040290399775	25614.625083253617	30404.59000077045	29097.426340954164	36512.66689055141	34592.03786544135	0.3163677965850232	0.2900679378457424	-91.26951950198782	-18375.84267586656	-83.77860552686616	-16867.617334676906
87.9659496615646	12698.660756624942	13287.313313912991	21963.174153435808	21611.29354378235	26438.998107178362	25570.541002953723	30367.62047793844	29062.98990715285	36488.95816487549	34569.38290484888	0.3178806659175473	0.29141723526732316	-91.10476104288318	-18453.1988896057	-83.57005090153689	-16927.014040795155
88.4959887595208	12616.889160657545	13210.801413126212	21900.9154700259	21554.731158255345	26390.751854538823	25526.300250495075	30330.689823736237	29028.608829350324	36465.58865733929	34547.04969425795	0.31942153070036694	0.29279126225705293	-90.94735114894866	-18532.317736679688	-83.36757132970524	-16987.75218353141
89.0292216096782	12534.357183149605	13133.561331135435	21838.157129156152	21497.7490234752	26342.296830699506	25481.899239737962	30293.798476895816	28994.28399705833	36442.56480954477	34525.044404978216	0.3209910434949392	0.2941905900755072	-90.79754822392715	-18613.279649837874	-83.17139080291963	-17049.89915307425
89.56566745600044	12451.055758895838	13055.58295616627	21774.888559331055	21440.3381651199	26293.628120358782	25437.334205590996	30256.946791208637	28960.016233020702	36419.893119302855	34503.37326439343	0.32258987588365734	0.29561580655916425	-90.6556168283787	-18696.167929804884	-82.98173857304937	-17113.5247863587
90.1053456584057	12366.97578781804	12976.856063002793	21711.09885472063	21382.48930991134	26244.740587073436	25392.601197506687	30220.135031843336	28925.806290194396	36397.58014126519	34482.042556665736	0.3242187191331486	0.2970675166994604	-90.52182791109226	-18781.06885398552	-82.7988493578232	-17178.701461630873
90.6482756934654	12282.108143113488	12897.370317393461	21646.776765410777	21324.192876400833	26195.628865348	25347.696072725346	30183.363371508105	28891.654848600807	36375.63248755676	34461.058623444755	0.3258782848839969	0.2985463432450858	-90.3964590489486	-18868.071789634414	-82.6229635541822	-17245.50419701822
91.19447715510712	12196.443680041655	12817.115280952428	21581.910687390224	21265.43896547357	26146.287352422645	25302.614489256346	30146.631886449613	28857.56251204134	36354.05682840792	34440.42786458034	0.3275693058680396	0.30005292732857436	-90.27979469590355	-18957.26931174379	-82.45432746019287	-17314.01075334847
91.74396975532183	12109.973245384832	12736.080416588433	21516.488652270047	21206.217350564817	26096.71019974737	25257.351898585497	30109.940552281172	28823.529804670437	36332.85989278526	34420.1567388383	0.3292925366544598	0.3015879291182627	-90.17212644020037	-19048.75732556358	-82.29319350459991	-17384.301741136238
92.29677332487483	12022.687687620426	12654.255094495988	21450.498316732854	21146.517467581692	26046.891304130615	25211.903538098064	30073.289239633174	28789.55716742016	36312.048469021196	34400.25176461968	0.3310487544259412	0.30315202849673617	-90.07375327115733	-19142.635194244795	-82.1398204854886	-17456.46073221881
92.85290781402206	11934.57786784278	12571.628598743668	21383.926951706795	21086.32840452214	25996.824298547388	25166.264423203636	30036.67770961559	28755.64495426841	36291.62940543981	34380.71952068088	0.3328387597862205	0.30474592576699844	-89.98498185532299	-19239.005871593952	-81.99447381781647	-17530.57437603548
93.41239329322968	11845.63467147613	12488.190134498429	21316.761431263283	21025.638890785885	25946.50254259513	25120.429339152353	30000.10560908626	28721.793428344303	36271.60961098018	34361.56664685648	0.3346633776004278	0.3063703423875522	-89.90612682278152	-19337.97604035586	-81.8574257904911	-17606.732520915568
93.97524995389855	11755.849020819533	12403.928835924327	21248.988221233747	20964.437286168697	25895.919112580345	25074.39283252696	29963.57246571287	28688.00275786158	36251.99605581313	34342.79984478052	0.33652345786968196	0.30802602173775206	-89.83751106353884	-19439.656256088987	-81.72895583315767	-17685.028340482153
94.54149810909283	11665.211888469006	12318.83377479829	21180.593367545764	20902.711569535193	25845.06679122371	25028.149202399432	29927.07768282197	28654.273011873738	36232.7957719536	34324.42587860918	0.3384198766414594	0.30971372991477164	-89.77946603387318	-19544.161096784286	-81.60935079252522	-17765.558465303853
95.11115819427312	11573.714311661186	12232.893969885967	21111.562484275375	20840.44932716253	25793.938056965977	24981.69249113607	29890.620534022713	28620.60415584063	36214.01585386484	34306.45157574088	0.34035353695735665	0.31143425656362683	-89.73233207456724	-19651.609318836592	-81.4989052201563	-17848.42312038876
95.68425076803395	11481.347407586616	12146.098397123442	21041.88074141576	20777.637740749014	25742.525072859247	24935.016474836688	29854.20015759545	28586.996046998087	36195.66345905396	34288.883827533944	0.34232536983990963	0.3131884157417714	-89.69645873913396	-19762.124019061215	-81.3979216698608	-17933.726268227212
96.26079651284576	11388.102389721591	12058.436000653393	20971.532852362805	20714.26357508277	25690.81967502747	24888.114653393324	29817.815550634954	28553.448429522105	36177.74580865865	34271.7295900218	0.34433633532024277	0.31497704681983685	-89.67220513412758	-19875.8328034617	-81.30671100696418	-18021.575758078136
96.84081623580131	11293.970585229088	11969.895704764942	20900.50306111739	20650.313165363437	25638.813360677064	24840.98024015043	29781.465562934733	28519.960929475725	36160.2701880212	34254.99588462205	0.3463874235083872	0.3168010154201802	-89.65994027176566	-19992.867962912656	-81.22559272959188	-18112.083481674083
97.42433086936633	11198.94345348167	11880.466426790437	20828.77512920738	20585.77240417308	25586.49727564077	24793.606151151147	29745.148890601482	28486.533049529644	36143.2439472502	34238.68979884036	0.34847965570820033	0.3186612143949757	-89.66004343337408	-20113.366655690596	-81.1548953006677	-18205.365535294637
98.01136147213543	11103.01260576081	11790.137091013858	20756.332322332404	20520.62672809164	25533.862201435768	24745.9849939518	29708.864069387033	28453.164163445465	36126.6745017681	34222.818486967444	0.35061408557892304	0.3205585648456761	-89.67290454686736	-20237.47109767422	-81.09495649370365	-18301.542388985865
98.60192922959182	11006.169826188016	11698.896643647648	20683.15739673446	20454.86110395205	25480.89854181506	24698.109055985115	29672.60946772221	28419.85351030868	36110.56933284076	34207.38917076594	0.3527918003454918	0.3224940171857596	-89.69892457577225	-20365.328759964556	-81.04612375037323	-18400.739062772132
99.1960554548718	10908.40709394679	11606.734068938775	20609.232585302405	20388.46001473377	25427.596308794484	24649.97029245536	29636.383279441718	28386.600188501812	36094.935988091	34192.40914014905	0.355013922059835	0.3244685522487644	-89.73851592195206	-20497.092574511655	-81.008754551749	-18503.085310399532
99.79376158953411	10809.716606853151	11513.638406464792	20534.539583414673	20321.407445089924	25373.94510813107	24601.56031374272	29600.183516181387	28353.403149401864	36079.78208198966	34177.88575384543	0.35728160891550254	0.32648318244372376	-89.79210284246074	-20632.921148163266	-80.98321680380104	-18608.71581102535
100.39506920433367	10710.09080633703	11419.598769685797	20459.059534531214	20253.686866508382	25319.934124233187	24552.87037229821	29564.00799943466	28320.26119079097	36065.115296325166	34163.82644005135	0.3595960566180655	0.3285389529602089	-89.8601218790318	-20772.97898494359	-80.9698892360284	-18717.77036877349
101.00000000000001	10609.522403896144	11324.604365819008	20382.773015544426	20185.281222105543	25265.55210447904	24503.891349006804	29527.854352250815	28287.17294996528	36050.943380648234	34150.23869706728	0.36195849981386957	0.33063694302530133	-89.89791914006128	-20844.08615777826	-80.96632481316121	-18773.17146412252
