# Supplementary material for: White matter micro- and macrostructure brain charts for the human lifespan
Source: Nature. 2026 May 13;655(8124):979–89. doi: 10.1038/s41586-026-10454-2 (PMC13391363; doi:10.1038/s41586-026-10454-2)
Supplement: Supplementary file 12 — Centiles trajectories of brain charts. SDT.T9.1–5 contain the brain charts for the global metrics; SDT.T9.6–509 contain the brain charts for the tract-specific metrics (unnormalized); and SDT.T9.510–1157 contain the brain charts for the tract-specific macrostructural metrics (normalized). Included in each table are the male and female centile trajectories for the 2.5th, 25th, 50th, 75th and 97.5th percentiles; the interquartile range normalized by the 50th centile; and the derivatives of the 50th centiles with respect to both age and log(age). Charts are sampled in logarithmically spaced intervals. Age is reported in years, while centile trajectory values are reported in metric-specific units: diffusivities in mm2 s−1, volume in mm3, surface area in mm2, average length in mm, and FA is dimensionless (unitless). [file 41586_2026_10454_MOESM12_ESM.zip › plotted_curves/SDT.T9.202-MLF_left_ad-mean_curve_metrics.csv]

ages	male_0.025th_percentile	female_0.025th_percentile	male_0.25th_percentile	female_0.25th_percentile	male_0.5th_percentile	female_0.5th_percentile	male_0.75th_percentile	female_0.75th_percentile	male_0.975th_percentile	female_0.975th_percentile	male_normalized_quantile_range	fwmale_normalized_quantile_range	male_median_centile_d_age	male_median_centile_d_log_age	female_median_centile_d_age	female_median_centile_d_log_age
0.25	0.001407657195297127	0.0014110892015427323	0.001499367414525634	0.0014998696987859217	0.0015503825471899215	0.0015491590064391659	0.0016035150825169995	0.0016004237316107586	0.0017110149388066122	0.0017039333500766258	0.06717546464911764	0.06490878754658395	-0.00035858203844330727	-0.00020703767279973937	-0.0003582742134585448	-0.00020685994117449814
0.25150637576242696	0.0014072136228015474	0.0014106430279086555	0.0014988624378848782	0.0014993640056407916	0.0015498423878983689	0.0015486193108477093	0.0016029375280661663	0.0015998479695180058	0.0017103594619949447	0.0017032826615844968	0.06715204784301775	0.06488616225650028	-0.0003577112481767397	-0.0002071540966679386	-0.00035740415870266773	-0.00020697625809573683
0.2530218281966045	0.0014067696154969555	0.001410196414547601	0.0014983569166535668	0.0014988577663533123	0.001549301621109318	0.0015480790083168016	0.0016023592992828173	0.001599271536024089	0.0017097031717636885	0.0017026311679399276	0.06712855728814354	0.06486346570899813	-0.0003559673206736669	-0.00020738628873379072	-0.0003556617042694832	-0.00020720823680836498
0.25454641199404576	0.0014063251764922853	0.0014097493645753934	0.001497850854137477	0.0014983509842302902	0.001548760250244044	0.001547538102264897	0.001601780399713156	0.0015986944346679081	0.0017090460719264779	0.001701978872938624	0.06710499288660235	0.06484069780948229	-0.00035422921316341505	-0.000207617169082297	-0.00035392506504572374	-0.0002074389048855041
0.2560801821758082	0.0014058803088972175	0.0014093018811086354	0.001497344253643885	0.0014978436625800453	0.0015482182787257884	0.001546996596112412	0.0016012008329058711	0.0015981166689908231	0.0017083881663005841	0.0017013257803798541	0.06708135454095136	0.06481785846378911	-0.0003524969306546444	-0.0002078467369825976	-0.0003521942460348315	-0.00020766826159734908
0.25762319409447826	0.0014054350158220722	0.0014088539672646029	0.001496837118481455	0.001497335804712297	0.0015476757099796388	0.0015464544932816092	0.0016006206024120123	0.0015975382425365363	0.0017077294587067805	0.0017006718940663248	0.067057642154197	0.06479494757819068	-0.00035077047790216254	-0.00020807499175201638	-0.00035046925198600754	-0.00020789630626166788
0.2591755034361701	0.0014049893003776886	0.0014084056261611253	0.001496329451960108	0.0014968274139380354	0.0015471325474323988	0.0015459117971964647	0.001600039711784854	0.0015969591588509539	0.0017070699529692004	0.0017000172178040327	0.06703385562979866	0.06477196505939666	-0.0003490498594089786	-0.00020830193275567233	-0.00034875008740020697	-0.00020812303824546685
0.2607371662225343	0.0014045431656753175	0.0014079568609164693	0.0014958212573909118	0.0014963184935694034	0.0015465887945124697	0.0015453685112825437	0.0015994581645797752	0.0015963794214820584	0.0017064096529152042	0.0016993617554021299	0.06700999487167031	0.06474891081455499	-0.0003473350794250818	-0.00020852755940464762	-0.0003470367565216459	-0.00020834845696027227
0.2623082388127803	0.0014040966148265114	0.001407507674649245	0.0014953125380859592	0.001495809046919591	0.0015460444546497277	0.0015448246389668937	0.0015988759643541278	0.0015957990339797977	0.0017057485623752475	0.0016987055106728063	0.0669860597841813	0.06472578475125525	-0.00034562614195282615	-0.00020875187115831917	-0.0003453292633479599	-0.00020857256186568307
0.2638887779057103	0.0014036496509430057	0.001407058070478271	0.0014948032973582427	0.0014952990773026953	0.0015454995312753946	0.0015442801836778987	0.0015982931146671104	0.0015952179998959361	0.0017050866851827352	0.001698048487431127	0.06696205027216326	0.06470258677753102	-0.00034392305074654184	-0.00020897486752263772	-0.00034362761163181377	-0.000208795352470037
0.26547884054176485	0.0014032022771366145	0.0014066080515224763	0.0014942935385215486	0.001494788588033616	0.0015449540278219247	0.0015437351488451728	0.0015977096190796449	0.0015946363227839402	0.0017044240251738974	0.0016973906894949184	0.06693796624090634	0.06467931680186043	-0.0003422258093120911	-0.0002091965480496838	-0.0003419318048744069	-0.00020901682832530355
0.2670784841050822	0.001402754496519117	0.0014061576209007886	0.0014937832648903298	0.001494277582427937	0.0015444079477228779	0.0015431895378994372	0.0015971254811542475	0.0015940540061988584	0.0017037605861876504	0.0016967321206846299	0.06691380759616569	0.06465597473317197	-0.0003405344209104766	-0.00020941691233744564	-0.0003402418463330781	-0.0002092369890301371
0.26868776632556873	0.001402306312202153	0.001405706781732027	0.0014932724797795977	0.0014937660638018114	0.0015438612944128052	0.0015426433542723998	0.0015965407044549122	0.0015934710536971918	0.001703096372065471	0.0016960727848232041	0.06688957424416271	0.06463256048084239	-0.0003388488885572305	-0.0002096359600292641	-0.00033855773902052855	-0.00020945583422909975
0.2703067452809827	0.0014018577272971102	0.0014052555371347883	0.0014927611865048034	0.001493254035471844	0.0015433140713271274	0.0015420966013966377	0.0015959552925469812	0.0015928874688367711	0.0017024313866512584	0.0016954126857359445	0.06686526609158637	0.06460907395470011	-0.0003371692150266892	-0.00020985369081516492	-0.00033687948570837456	-0.0002096733636126613
0.2719354793990299	0.0014014087449150177	0.0014048038902273413	0.0014922493883817215	0.0014927415007549736	0.0015427662819020138	0.0015415492827054727	0.0015953692489970243	0.0015923032551766357	0.0017017656337912064	0.0016947518272503825	0.06684088304559685	0.064585515065031	-0.00033549540285177093	-0.00021007010443030438	-0.00033520708892670337	-0.00020988957691692178
0.27357402745947257	0.0014009593681664368	0.0014043518441275177	0.0014917370887263376	0.001492228462968364	0.0015422179295742668	0.0015410014016328595	0.001594782577372716	0.0015917184162769107	0.001701099117333671	0.0016940902131961527	0.06681642501382686	0.06456188372257568	-0.0003338274543239761	-0.00021028520065358158	-0.00033354055096440627	-0.00021010447392133536
0.2752224485962505	0.0014005096001613612	0.001403899401952613	0.0014912242908547398	0.0014917149254292923	0.0015416690177812089	0.0015404529616132707	0.0015941952812427193	0.0015911329556986917	0.00170043184112905	0.0016934278474048645	0.06679189190438345	0.06453817983853388	-0.0003321653714955519	-0.00021049897930852657	-0.0003318798738715101	-0.0002103180544500427
0.27688080229961526	0.0014000594440091076	0.0014034465668192717	0.0014907109980830018	0.0014912008914550342	0.001541119549960564	0.0015399039660815783	0.0015936073641765658	0.0015905468770039217	0.0016997638090296475	0.001692764733709975	0.06676728362585306	0.06451440332456716	-0.00033050915618421106	-0.00021071144026441058	-0.000330225059463507	-0.0002105303183729812
0.2785491484182772	0.0013996089028182048	0.001402993341843385	0.001490197213727069	0.001490686364362748	0.0015405695295503364	0.001539354418472934	0.0015930188297445266	0.0015899601837552678	0.0016990950248895458	0.0016921008759466583	0.06674260008729978	0.0644905540928002	-0.0003288588099705225	-0.00021092258343374803	-0.0003285761093188566	-0.0002107412656028873
0.28022754716156506	0.0013991579796962996	0.001402539730139987	0.0014896829411026537	0.0014901713474693727	0.0015400189599887068	0.0015388043222226647	0.001592429681517508	0.001589372879516013	0.001698425492564486	0.0016914362779516837	0.06671784119827187	0.06446663205582416	-0.0003272143341989109	-0.00021113240877113082	-0.0003269330247804847	-0.0002109508960952966
0.2819160591015993	0.0013987066777500503	0.0014020857348231571	0.0014891681835251258	0.0014896558440915153	0.0015394678447139163	0.0015382536807661549	0.0015918399230669294	0.0015887849678499356	0.0016977552159117427	0.0016907709435632955	0.06669300686880106	0.06444263712669762	-0.0003255757299842621	-0.000211340916276892	-0.0003252958069617784	-0.00021115920985104175
0.28361474517547763	0.0013982550000850168	0.0014016313590058998	0.001488652944309394	0.0014891398575453318	0.0015389161871641433	0.0015377024975387263	0.0015912495579645976	0.0015881964523211825	0.0016970841987899883	0.001690104876621075	0.06666809700940556	0.06441856921894996	-0.00032394299820870387	-0.00021154810599338658	-0.00032366445674303357	-0.00021136620691253327
0.2853236666874746	0.0013978029498055713	0.0014011766058000653	0.0014881372267698113	0.0014886233911464385	0.0015383639907774087	0.0015371507759755424	0.0015906585897826082	0.0015876073364941743	0.0016964124450591868	0.0016894380809658383	0.06664311153109344	0.06439442824658259	-0.0003223161395224383	-0.00021175397800432538	-0.0003220389747738972	-0.00021157188736425914
0.2870428853112538	0.0013973505300147872	0.00140072147831623	0.0014876210342200584	0.0014881064482097873	0.0015378112589914535	0.001536598519511484	0.0015900670220932189	0.001587017623933474	0.001695739958580461	0.0016887705604394978	0.06661805034536417	0.06437021412407223	-0.00032069515435156903	-0.00021195853243843876	-0.00032041936147853	-0.00021177625133483868
0.28877246309209376	0.0013968977438143396	0.0014002659796636045	0.001487104369973037	0.0014875890320495664	0.0015372579952436275	0.0015360457315810438	0.001589474858468736	0.0015864273182036794	0.0016950667432159697	0.0016881023188849472	0.06659291336421065	0.06434592676637253	-0.00031908004289094016	-0.00021216176946348142	-0.00031880561705238675	-0.00021197929899319234
0.2905124624491269	0.0013964445943044168	0.0013998101129499337	0.0014865872373407733	0.0014870711459790964	0.0015367042029707958	0.0015354924156182207	0.0015888821024814149	0.0015858364228693153	0.0016943928028288024	0.001687433360145948	0.06656770050012392	0.06432156608891745	-0.00031747080511201897	-0.00021236368929039573	-0.00031719774146588	-0.00021218103055037352
0.29226294617759224	0.0013959910845836039	0.0013993538812813939	0.0014860696396343015	0.0014865527933107206	0.001536149885609208	0.0015349385750564062	0.001588288757703328	0.0015852449414947127	0.0016937181412828375	0.0016867636880669998	0.066542411666091	0.0642971320076214	-0.0003158674407640061	-0.00021256429217231254	-0.00031559573446626743	-0.0002123814462587914
0.294023977451102	0.0013955372177487985	0.001398897287762499	0.0014855515801635666	0.001486033977355704	0.001535595046594408	0.0015343842133282825	0.0015876948277062704	0.0015846528776439065	0.0016930427624426442	0.0016860933064932319	0.06651704677560256	0.06427262443888485	-0.0003142699493716705	-0.00021276357840183113	-0.0003139995955795949	-0.00021258054641232205
0.29579561982392083	0.0013950829968951046	0.0013984403354959964	0.001485033062237317	0.001485514701424127	0.0015350396893611183	0.0015338293338657072	0.0015871003160616384	0.0015840602348805154	0.0016923666701733494	0.0016854222192702762	0.06649160574265126	0.06424804329959209	-0.0003126783302396241	-0.0002129615483129621	-0.0003124093241106962	-0.0002127783313452536
0.29757793723326015	0.0013946284251157453	0.0013979830275827783	0.0014845140891630102	0.001484994968824788	0.001534483817343141	0.0015332739400996185	0.0015865052263403323	0.0015834670167676468	0.0016916898683405374	0.001684750430244164	0.06646608848173656	0.06422338850711888	-0.0003110925824538202	-0.00021315820227973958	-0.00031082491914485866	-0.00021297480143156466
0.29937099400158496	0.001394173505501956	0.0013975253671217789	0.0014839946642466993	0.0014844747828650952	0.0015339274339732456	0.001532718035459923	0.0015859095621126344	0.0015828732268677746	0.0016910123608101177	0.0016840779432611998	0.0664404949078658	0.06419865997933077	-0.0003095127048820534	-0.0002133535407163878	-0.00030924637954926615	-0.00021316995708470232
0.3011748548389356	0.0013937182411429005	0.001397067357209889	0.001483474790792943	0.0014839541468509786	0.0015333705426830739	0.0015321616233754003	0.001585313326948114	0.00158227886874265	0.0016903341514482259	0.0016834047621678617	0.06641482493655779	0.06417385763458745	-0.0003079386961767905	-0.00021354756407687692	-0.0003076737039784394	-0.00021336379876002454
0.30298958484526295	0.001393262635125566	0.0013966090009418426	0.0014829544721046985	0.001483433064086767	0.0015328131469030258	0.0015316047072735821	0.0015847165244155118	0.0015816839459531675	0.0016896552441210983	0.001682730890810664	0.06638907848384425	0.06414898139174395	-0.0003063705547760587	-0.00021374027285453456	-0.0003061068908711273	-0.0002135563269508589
0.30481524951277783	0.00139280669053468	0.0013961503014101454	0.001482433711483228	0.0014829115378751146	0.0015322552500621695	0.0015310472905806732	0.0015841191580826413	0.0015810884620592897	0.001688975642694968	0.0016820563330360732	0.06636325546627268	0.06412403117015412	-0.00030480827890400075	-0.00021393166758088	-0.0003045459384514171	-0.00021374754218828063
0.3066519147283146	0.001392350410452609	0.0013956912617049686	0.001481912512227996	0.0014823895715168874	0.0015316968555881313	0.0015304893767214348	0.001583521231516281	0.0015804924206199245	0.0016882953510359497	0.0016813810926903801	0.06633735580091002	0.06409900688967203	-0.0003032518665749828	-0.0002141217488271785	-0.00030299084473506266	-0.0002139374450438325
0.3084996467757088	0.0013918937979592735	0.0013952318849140611	0.001481390877636575	0.001481867168311069	0.0015311379669069982	0.0015299309691190885	0.0015829227482820687	0.0015798958251928275	0.0016876143730099292	0.0016807051736195937	0.06631137940534193	0.06407390847065594	-0.0003017013155932058	-0.00021431051720227634	-0.00030144160752731963	-0.0002141260361261943
0.31035851233818973	0.0013914368561320516	0.0013947721741226558	0.0014808688110045495	0.001481344331554668	0.0015305785874432198	0.0015293720711952198	0.0015823237119444056	0.0015792986793344997	0.0016869327124824569	0.001680028579669336	0.06628532619767868	0.06404873583396842	-0.00030015662355414863	-0.00021449797335276743	-0.0002998982244248327	-0.0002143133160819044
0.3122285785007863	0.0013909795880456932	0.001394312132413386	0.0014803463156254167	0.0014808210645426202	0.0015300187206195096	0.0015288126863696773	0.0015817241260663473	0.0015787009866000865	0.0016862503733186367	0.001679351314684731	0.06625919609655656	0.06402348890097992	-0.00029861778784795456	-0.0002146841179632708	-0.0002983606928199656	-0.00021449928559597042
0.3141099127527488	0.0013905219967722286	0.0013938517628661832	0.0014798233947904977	0.0014802973705676876	0.001529458369856744	0.0015282528180604715	0.0015811239942095088	0.0015781027505432726	0.0016855673593830212	0.0016786733825102942	0.06623298902113914	0.06399816759357342	-0.00029708480566031925	-0.00021486895175570897	-0.0002968290098994686	-0.00021468394538981528
0.31600258298998396	0.0013900640853808782	0.0013933910685582029	0.0014793000517888386	0.0014797732529203786	0.0015288975385738697	0.0015276924696836862	0.0015805233199339607	0.0015775039747161893	0.0016848836745395031	0.001677994786989838	0.0662067048911214	0.06397277183414157	-0.0002955576739730459	-0.00021505247548886386	-0.00029530317264714334	-0.00021486729622216538
0.3179066575175057	0.0013896058569379665	0.001392930052563725	0.0014787762899071174	0.0014792487148888402	0.0015283362301878047	0.0015271316446533744	0.0015799221067981308	0.00157690466266931	0.0016841993226512104	0.0016773155319663537	0.06618034362673217	0.06394730154559493	-0.00029403638956665423	-0.00021523468995765516	-0.00029378317784584107	-0.0002150493388878294
0.3198222050518999	0.0013891473145068375	0.0013924687179540732	0.0014782521124295574	0.0014787237597587762	0.0015277744481133472	0.001526570346381471	0.0015793203583587105	0.0015763048179513568	0.001683514307580404	0.001676635621281918	0.06615390514873615	0.06392175665136118	-0.00029252094902199044	-0.00021541559599330684	-0.00029226902207812877	-0.00021523007421775375
0.32174929472380437	0.001388688461147762	0.0013920070677975274	0.0014777275226378317	0.0014781983908133517	0.0015272121957630776	0.0015260085782776939	0.0015787180781705523	0.0015757044441092004	0.0016828286331883756	0.0016759550587775853	0.06612738937843553	0.06389613707538747	-0.00029101134872172585	-0.00021559519446284758	-0.0002907607017293423	-0.00021540950307880058
0.32368799608040405	0.0013882292999178626	0.0013915451051592365	0.0014772025238109763	0.0014776726113331063	0.0015266494765472703	0.0015254463437494544	0.001578115269786579	0.001575103544687769	0.001682142303335343	0.0016752738482932886	0.066100796237674	0.06387044274214422	-0.00028950758485274397	-0.00021577348626961035	-0.00028925821298886323	-0.00021558762637419182
0.3256383790879404	0.0013877698338710138	0.0013910828331011324	0.0014766771192252898	0.0014771464245958551	0.0015260862938737921	0.0015248836462017578	0.0015775119367576796	0.001574502123229943	0.0016814553218803437	0.001674591993667732	0.06607412564884022	0.06384467357662686	-0.0002880096534058074	-0.00021595047235056786	-0.0002877615518502852	-0.00021576444504062264
0.32760051413423674	0.0013873100660577776	0.0013906202546818543	0.0014761513121542666	0.0014766198338766175	0.0015255226511480284	0.0015243204890371274	0.0015769080826326326	0.00157390018327648	0.001680767692681154	0.001673909498738308	0.06604737753486765	0.0638188295043596	-0.00028651755017916614	-0.000216126153678331	-0.00028627071411457816	-0.00021593996005042637
0.3295744720312385	0.0013868499995252999	0.0013901573729566525	0.0014756251058684847	0.001476092842447508	0.0015249585517727708	0.0015237568756554952	0.0015763037109579906	0.0015732977283658975	0.001680079419594164	0.0016732263673409733	0.06602055181923905	0.06379291045139568	-0.00028503127077988966	-0.00021630053125981652	-0.0002847856953921424	-0.00021611417241035324
0.33156032401756863	0.00138638963731725	0.0013896941909773205	0.001475098503635541	0.0014755654535776725	0.0015243939991481503	0.0015231928094541311	0.0015756988252780117	0.001572694762034407	0.0016793905064743052	0.0016725426033101804	0.06599364842598915	0.06376691634432215	-0.0002835508106243112	-0.00021647360613541444	-0.00028330649110130945	-0.00021628708315973855
0.33355814176109866	0.0013859289824737202	0.0013892307117921044	0.001474571508719947	0.001475037670533186	0.00152382899667153	0.0015226282938275442	0.0015750934291345474	0.0015720912878158047	0.0016787009571749337	0.0016718582104787614	0.06596666727970685	0.06374084711026072	-0.0002820761649426906	-0.00021664537938093087	-0.00028183309647644705	-0.00021645869337433288
0.33556799736153503	0.0013854680380311543	0.001388766938445619	0.001474044124383056	0.001474509496576969	0.0015232635477374279	0.0015220633321673903	0.0015744875260669644	0.001571487309241382	0.001678010775547743	0.0016711731926778318	0.06593960830553679	0.06371470267687114	-0.0002806073287761057	-0.00021681585210320264	-0.0002803655065630739	-0.00021662900416136166
0.3375899633530214	0.0013850068070222715	0.0013883028739787827	0.001473516353882976	0.0014739809349687133	0.001522697655737431	0.0015214979278624016	0.0015738811196120558	0.0015708828298398507	0.001677319965442675	0.0016704875537367125	0.06591247142918466	0.06368848297235462	-0.00027914429698272514	-0.0002169850254433725	-0.0002789037162218566	-0.0002167980166608019
0.3396241127067558	0.0013845452924759788	0.0013878385214287203	0.0014729882004744827	0.0014734519889647879	0.001522131324060103	0.0015209320842982858	0.0015732742133039452	0.0015702778531372385	0.0016766285307078122	0.0016698012974828175	0.06588525657691716	0.06366218792545449	-0.0002776870642373086	-0.00021715290057511272	-0.00027744772013127417	-0.00021696573204577074
0.3416705188336247	0.0013840834974172998	0.0013873738838287013	0.001472459667408944	0.0014729226618181658	0.0015215645560909073	0.0015203658048576535	0.001572666810674009	0.0015696723826568153	0.0016759364751893003	0.0016691144277415804	0.0658579636755668	0.06363581746546047	-0.0002762356250319842	-0.00021731947870334833	-0.0002759975127877845	-0.0002171321515209712
0.343729255586852	0.001383621424867297	0.0013869089642080542	0.0014719307579342364	0.0014723929567783396	0.0015209973552121193	0.0015197990929199262	0.0015720589152507848	0.0015690664219190002	0.0016752438027312474	0.001668426948336348	0.06583059265253254	0.06360937152220952	-0.00027478997368185487	-0.00021748476106669967	-0.000274553088510765	-0.00021729727632485707
0.34580039726466444	0.0013831590778429878	0.0013864437655920843	0.0014714014752946567	0.0014718628770912319	0.0015204297248027398	0.0015192319518612526	0.0015714505305598823	0.0015684599744412717	0.0016745505171756323	0.001667738863088293	0.06580314343578487	0.06358285002609121	-0.00027335010432166795	-0.0002176487489338741	-0.00027311444143873764	-0.00021746110772485894
0.3478840186129729	0.0013826964593572813	0.0013859782910020154	0.0014708718227308562	0.001471332425999136	0.0015198616682384242	0.00151866438505444	0.0015708416601239103	0.0015678530437380994	0.0016738566223622254	0.0016670501758163385	0.06577561595386693	0.06355625290804683	-0.0002719160109098673	-0.00021781144360444316	-0.00027168156553480927	-0.0002176236470206594
0.34998019482807	0.0013822335724188953	0.0013855125434548978	0.001470341803479754	0.0014708016067406157	0.0015192931888913914	0.0015180963958688562	0.0015702323074623836	0.0015672456333208446	0.0016731621221284896	0.0016663608903370489	0.06574801013589639	0.0635295800995765	-0.0002704876872327566	-0.00021797284641078551	-0.00027025445458983555	-0.00021778489554380442
0.352089001559344	0.0013817704200322822	0.0013850465259635403	0.0014698114207744555	0.0014702704225504398	0.0015187242901303457	0.00151752798767036	0.0015696224760916417	0.0015666377466976827	0.0016724670203094952	0.0016656710104645566	0.06572032591157134	0.06350283153273609	-0.00026906512690089146	-0.00021813295871370153	-0.00026883310221875734	-0.0002179448546540952
0.3542105149120084	0.0013813070051975627	0.0013845802415364443	0.0014692806778441889	0.001469738876659508	0.0015181549753204048	0.001516959163821224	0.0015690121695247764	0.0015660293873735326	0.0016717713207378428	0.001664980540010479	0.06569256321116976	0.06347600714014516	-0.00026764832335446354	-0.00021829178190418963	-0.0002674175018668734	-0.00021810352574269665
0.35634481144984936	0.0013808433309104476	0.001384113693177721	0.0014687495779142161	0.0014692069722947636	0.0015175852478230146	0.0015163899276800484	0.0015684013912715415	0.0015654205588499614	0.001671075027243568	0.0016642894827838238	0.06566472196555449	0.06344910685498727	-0.0002662372698650217	-0.00021844931740427898	-0.00026600764681078415	-0.00021826091023047223
0.35849196819798806	0.0013803794001621677	0.0013836468838870244	0.001468218124205763	0.0014686747126791272	0.0015170151109958731	0.001515820282601691	0.0015677901448382763	0.0015648112646251147	0.0016703781436540582	0.0016635978425909085	0.06563680210617505	0.0634221306110133	-0.0002648319595359716	-0.00021860556666458697	-0.0002646035301586691	-0.0002184170095674287
0.36065206264566085	0.0013799152159394037	0.0013831798166594811	0.0014676863199359466	0.0014681421010314208	0.0015164445681928563	0.0015152502319371861	0.0015671784337278284	0.001564201508193633	0.0016696806737939753	0.001662905623235281	0.06560880356506954	0.06339507834254161	-0.00026343238530374125	-0.00021876053116415273	-0.00026320514485245194	-0.0002185718252320501
0.3628251727490157	0.001379450781224219	0.0013827124944856223	0.0014671541683177016	0.0014676091405662957	0.0015158736227639453	0.001514679779033677	0.0015665662614394807	0.001563591293046584	0.0016689826214851726	0.0016622128285176383	0.06558072627487081	0.06336794998446613	-0.0002620385399414449	-0.00021891421241182485	-0.000261812483670687	-0.00021872535873229682
0.3650113769339257	0.0013789860989939855	0.001382244920351307	0.001466621672559702	0.0014670758344941524	0.0015153022780551426	0.0015141089272343292	0.0015659536314688628	0.001562980622671369	0.0016682839905466057	0.0016615194622357377	0.06555257016880571	0.0633407454722536	-0.000260650416059105	-0.00021906661194387445	-0.0002604255392283372	-0.0002188776116035518
0.36721075409881926	0.0013785211722213235	0.0013817770972376668	0.001466088835866304	0.0014665421860210852	0.001514730537408413	0.0015135376798782747	0.0015653405473078916	0.001562369500551671	0.0016675847847942686	0.0016608255281843325	0.06552433518069793	0.06331346474194988	-0.0002592680061051511	-0.00021921773132421718	-0.00025904430398021594	-0.00021902858540950865
0.3694233836175272	0.001378056003874025	0.0013813090281210249	0.0014655556614374574	0.0014660081983487927	0.0015141584041615985	0.0015129660403005194	0.0015647270124446826	0.001561757930167356	0.0016668850080410983	0.0016601310301550746	0.06549602124497476	0.0632861077301806	-0.00025789130237080515	-0.0002193675721460786	-0.00025766877022331824	-0.00021917828174250475
0.37164934534214805	0.0013775905969149924	0.0013808407159728372	0.0014650221524686472	0.001465473874674521	0.001513585881648351	0.001512394011831887	0.0015641130303634839	0.001561145914994418	0.0016661846640969047	0.0016594359719364527	0.06546762829666665	0.0632586743741561	-0.0002565202969865288	-0.0002195161360272757	-0.0002562989300931573	-0.0002193267022188583
0.3738887196059291	0.0013771249543021787	0.0013803721637596312	0.0014644883121508294	0.0014649392181909971	0.0015130129731980699	0.001511821597798949	0.0015634986045446075	0.001560533458504903	0.0016654837567683023	0.0016587403573137135	0.0654391562714093	0.06323116461167164	-0.00025515498192857367	-0.0002196634246136031	-0.00025493477557281263	-0.00021947384848414186
0.3761415872261661	0.0013766590789885123	0.0013799033744429305	0.0014639541436703497	0.0014644042320863496	0.0015124396821358198	0.0015112488015239427	0.0015628837384643484	0.0015599205641668309	0.0016647822898586194	0.0016580441900687815	0.06541060510545021	0.0632035783811128	-0.0002537953490200362	-0.00021980943957849997	-0.00025357629849170893	-0.00021961972221107295
0.3784080295071193	0.0013761929739218367	0.001379434350979196	0.0014634196502088847	0.0014638689195440489	0.0015118660117822685	0.0015106756263247112	0.0015622684355949188	0.0015593072354441286	0.001664080267167831	0.0016573474739801823	0.06538197473564862	0.06317591562145573	-0.00025244138993096854	-0.000219954182620552	-0.000252223490525616	-0.00021976432509696053
0.3806881282429484	0.0013757266420448492	0.0013789650963197616	0.001462884834943376	0.001463333283742839	0.0015112919654536167	0.0015101020755146357	0.0015616526994043777	0.0015586934757965613	0.0016633776924924858	0.001656650212822978	0.06535326509947825	0.06314817627227225	-0.00025109309617904474	-0.00022009765546338045	-0.00025087634319859164	-0.00021990765886442665
0.38298196572066395	0.001375260086295042	0.0013784956134107792	0.001462349701045966	0.00146279732785668	0.0015107175464615392	0.0015095281524025706	0.0015610365333565694	0.0015580792886796706	0.001662674569625638	0.001655952410368695	0.06532447613503366	0.06312036027373157	-0.00024975045913366856	-0.00022023985985608618	-0.0002495348478873116	-0.00022004972526218358
0.3852896247230969	0.0013747933096046328	0.0013780259051931452	0.001461814251683929	0.001462261055054672	0.0015101427581131093	0.0015089538602927716	0.0015604199409110446	0.0015574646775446952	0.001661970902356767	0.001655254070385246	0.06529560778102943	0.06309246756660371	-0.0002484134700182494	-0.0002203807975743044	-0.00024819899582112503	-0.00022019052606447875
0.38761118853188686	0.00137432631490051	0.0013775559746024481	0.001461278490019612	0.0014617244685010001	0.0015095676037107369	0.0015083792024848362	0.0015598029255230004	0.0015568496458385108	0.0016612666944717126	0.001654555196636863	0.06526665997680459	0.06306449809226074	-0.00024708211990859263	-0.0002205204704165964	-0.00024686877808310914	-0.00022033006306931835
0.3899467409304866	0.0013738591051041717	0.001377085824568907	0.0014607424192103731	0.0014611875713548708	0.0015089920865521097	0.0015078041822736373	0.0015591854906432169	0.0015562341970035668	0.0016605619497526087	0.0016538557928840324	0.06523763266232623	0.06303645179268166	-0.0002457563997372292	-0.0002206588802066145	-0.0002455441856129559	-0.0002204683380993
0.39229636620718694	0.0013733916831316657	0.0013766154580173106	0.0014602060424085152	0.0014606503667704469	0.0015084162099301228	0.0015072288029492626	0.0015585676397179857	0.0015556183344778176	0.0016598566719778073	0.001653155862883423	0.0652085257781916	0.06300832861045554	-0.00024443630029519214	-0.0002207960287924915	-0.00024422520920780455	-0.00022060535300105766
0.3946601491581577	0.0013729240518935311	0.0013761448778669603	0.0014596693627612302	0.00146011285789679	0.0015078399771328202	0.0015066530677969492	0.0015579493761890516	0.0015550020616946598	0.0016591508649218187	0.0016524554103878192	0.06517933926563103	0.06298012848878222	-0.0002431218122311285	-0.00022093191804450907	-0.00024291183952435125	-0.00022074110964453997
0.3970381750905084	0.0013724562142947458	0.001375674087031616	0.001459132383410538	0.0014595750478778031	0.0015072633914433372	0.0015060769800970277	0.0015573307034935512	0.0015543853820828742	0.001658444532355244	0.0016517544391460588	0.06515007306651269	0.062951851371477	-0.00024181292605651716	-0.00022106654985776242	-0.00024160406708079174	-0.0002208756099232878
0.39943052982536675	0.0013719881732346597	0.0013752030884194302	0.0014585951074932231	0.0014590369398521641	0.00150668645613983	0.001505500543124854	0.001556711625063941	0.0015537682990665548	0.0016577376780447031	0.0016510529529029626	0.06512072712334258	0.06292349720297273	-0.0002405096321441147	-0.00022119992614888506	-0.00024030188225765414	-0.00022100885575337958
0.4018372997009759	0.001371519931606954	0.0013747318849329068	0.001458057538140789	0.0014584985369532786	0.0015061091744954325	0.0015049237601507616	0.0015560921443279567	0.001553150816065062	0.0016570303057527884	0.0016503509553992797	0.06509130137927124	0.06289506592832397	-0.00023921192073139697	-0.00022133204885749214	-0.00023900527529990834	-0.00022114084907298714
0.40425857157581063	0.0013710514922995708	0.0013742604794688316	0.0014575196784793857	0.0014579598423092122	0.0015055315497781803	0.001504346634439992	0.0015554722647085292	0.001552532936492949	0.0016563224192379794	0.0016496484503716155	0.06506179577809276	0.06286655749320878	-0.00023791978192272412	-0.00022146291994595835	-0.00023771423631924193	-0.00022127159184337497
0.4066944328317112	0.0013705828581946724	0.0013737888749182296	0.0014569815316297656	0.0014574208590426444	0.0015049535852509678	0.0015037691692526456	0.0015548519896237476	0.0015519146637599146	0.0016556140222546013	0.0016489454415523788	0.06503221026425281	0.06283797184393164	-0.000236633205689063	-0.00022159254139747508	-0.00023642875529455987	-0.00022140108604690178
0.4091449713770379	0.0013701140321685764	0.0013733170741663026	0.0014564431007072199	0.0014568815902708037	0.0015043752841714818	0.00150319136784362	0.001554231322486784	0.0015512960012707352	0.0016549051185527483	0.0016482419326697107	0.06500254478284641	0.062809308927427	-0.0002353521818723725	-0.00022172091521810433	-0.00023514882207564813	-0.00022152933368835281
0.411610275649843	0.0013696450170917103	0.001372845080092381	0.0014559043888215297	0.001456342039105418	0.0015037966497921495	0.0015026132334625543	0.0015536102667058475	0.0015506769524252142	0.001654195711878234	0.001647537927447435	0.06497279927962495	0.06278056869126271	-0.00023407670018366078	-0.00022184804343333697	-0.00023387442638128642	-0.0002216563367919422
0.41409043462106226	0.0013691758158285619	0.001372372895569877	0.0014553653990769125	0.0014558022086526656	0.0015032176853600886	0.0015020347693537836	0.0015529888256841289	0.00155005752061813	0.0016534858059725317	0.0016468334296049995	0.0649429737009987	0.06275175108364212	-0.000232806750207315	-0.00022197392808992467	-0.0002326055578042996	-0.0002217820974036444
0.41658553779772634	0.0013687064312376213	0.0013719005234662234	0.001454826134571966	0.0014552621020131127	0.0015026383941170464	0.0015014559787562718	0.0015523670028197367	0.0015494377092391718	0.0016527754045727136	0.0016461284428574091	0.06491306799403719	0.06272285605340842	-0.0002315423214024337	-0.00022209857125538024	-0.0002313422058119463	-0.00022190661758980657
0.41909567522619073	0.001368236866171338	0.0013714279666428336	0.0014542865983996193	0.001454721722281672	0.0015020587792993524	0.0015008768649035719	0.0015517448015056542	0.0015488175216728944	0.001652064511411397	0.0016454229709151837	0.06488308210647731	0.06269388355004588	-0.0002302834031048251	-0.00022222197501786667	-0.0002300843597478064	-0.00022202989943681528
0.4216209374953856	0.0013677671234760631	0.001370955227955042	0.001453746793647079	0.0014541810725475417	0.001501478844137858	0.0015002974310237606	0.0015511222251296754	0.0015481969612986563	0.0016513531302166842	0.0016447170174842868	0.06485301598672136	0.06266483352368392	-0.00022902998452639656	-0.0002223441414838656	-0.00022883200883266896	-0.0002221519450505416
0.42416141574008476	0.0013672972059920131	0.0013704823102520687	0.001453206723395785	0.0014536401558941652	0.0015008985918579007	0.001499717680339402	0.0015504992770743646	0.0015475760314905792	0.0016506412647121177	0.0016440105862660871	0.06482286958384391	0.06263570592510141	-0.00022778205475915136	-0.00022246507277989824	-0.00022758514216686399	-0.0002222727565561744
0.4267172016441951	0.0013668271165532089	0.0013700092163769575	0.0014526663907213535	0.0014530989753991736	0.0015003180256792363	0.0014991376160674848	0.0015498759607169947	0.0015469547356174846	0.001649928918616614	0.0016433036809572928	0.06479264284759338	0.06260650070572704	-0.00022653960277596585	-0.0002225847710516371	-0.0002263437487318165	-0.00022239233609805398
0.42928838744406506	0.0013663568579874413	0.0013695359491665414	0.0014521257986935372	0.001452557534134346	0.0014997371488160059	0.0014985572414193834	0.0015492522794295059	0.001546333077042856	0.0016492160956444247	0.0016425963052499079	0.06476233572839545	0.062577217817645	-0.0002253026174323658	-0.00022270323846323992	-0.0002251078173915455	-0.00022251068583889477
0.43187506593181346	0.0013658864331162126	0.0013690625114513872	0.001451584950376168	0.0014520158351655527	0.0014991559644766729	0.0014979765596008013	0.0015486282365784472	0.0015457110591247782	0.0016485027995050713	0.0016418884628311746	0.06473194817735664	0.06254785721359653	-0.00022407108746835824	-0.00022282047719773823	-0.00022387733689493983	-0.0002226278079606181
0.4344773304586784	0.001365415844754702	0.0013685889060557547	0.0014510438488271203	0.001451473881552714	0.0014985744758639872	0.0014973955738117276	0.0015480038355249381	0.0015450886852158966	0.0016477890339033066	0.0016411801573835267	0.06470148014626806	0.06251841884698468	-0.00022284500150826503	-0.00022293648945459488	-0.00022265229587564717	-0.00022274370466185411
0.4370952749383861	0.001364945095711718	0.0013681151357975553	0.0014505024970982608	0.0014509316763497576	0.001497992686174936	0.0014968142872463942	0.0015473790796246163	0.0015444659586633701	0.001647074802539061	0.0016404713925845427	0.06467093158760744	0.062488902671875436	-0.0002216243480655522	-0.00022305127745253506	-0.0002214326828556823	-0.00022285837815949616
0.4397289938505404	0.0013644741887896493	0.0013676412034882995	0.001449960898235402	0.0014503892226045653	0.0014974105986006912	0.0014962327030932216	0.0015467539722275878	0.0015438428828088188	0.0016463601091073906	0.0016397621721068905	0.06464030245454225	0.06245930864300256	-0.00022040911554238596	-0.0002231648434273814	-0.00022021848624598217	-0.00022297183068809012
0.4423785822440318	0.0013640031267844288	0.0013671671119330623	0.0014494190552782585	0.0014498465233589363	0.0014968282163265736	0.0014956508245347825	0.001546128516678387	0.0015432194609882842	0.0016456449572984345	0.0016390524996182868	0.06460959270093608	0.062429636715769676	-0.0002191992922294106	-0.00022327718962977805	-0.00021900969434690554	-0.00022308406449711438
0.4450441357404687	0.001363531912485493	0.0013666928639304414	0.001448876971260415	0.0014493035816485456	0.0014962455425320117	0.0014950686547477593	0.001545502716315938	0.001542595696532189	0.0016449293507973747	0.0016383423787814544	0.064578802281348	0.06239988684625538	-0.00021799486631302045	-0.00022338831833040862	-0.00021780629535389506	-0.0002231950818559203
0.44772575053762753	0.0013630605486757267	0.001366218462272501	0.0014483346492092596	0.0014487604005028868	0.0014956625803904781	0.0014944861969028833	0.001544876574473487	0.0015419715927652731	0.0016442132932843673	0.001637631813254057	0.06454793115103727	0.06237005899121293	-0.00021679582587180724	-0.00022349823181483375	-0.00021660827735486832	-0.00022330488504879176
0.4504235234129248	0.0013625890381314392	0.0013657439097447533	0.0014477920921459676	0.0014482169829452517	0.0014950793330694746	0.0014939034541649177	0.0015442500944785901	0.0015413471530065783	0.0016434967884345277	0.0016369208066886814	0.06451697926596936	0.06234015310807739	-0.0002156021588781143	-0.00022360693238265839	-0.00021541562833160555	-0.0002234134763738349
0.4531375517269096	0.0013621173836223168	0.0013652692091261046	0.0014472493030854485	0.0014476733319926751	0.0014944958037304747	0.0014933204296926023	0.0015436232796530518	0.0015407223805693887	0.0016427798399178694	0.0016362093627327787	0.06448594658281417	0.062310169154966705	-0.00021441385320319917	-0.00022371442235130656	-0.00021422833616474568	-0.000223520858147086
0.4558679334267773	0.0013616455879113846	0.0013647943631888183	0.001446706285036307	0.0014471294506559007	0.0014939119955288882	0.0014927371266386152	0.001542996133312892	0.0015400972787611958	0.001642062451399267	0.001635497485028627	0.06445483305895519	0.06228010709068546	-0.00021323089661656747	-0.00022382070405296828	-0.00021304638863389735	-0.00022362703269979134
0.45861476704990445	0.0013611736537549643	0.0013643193746984774	0.0014461630410008046	0.0014465853419393395	0.0014933279116140189	0.0014921535481495318	0.0015423686587683009	0.0015394718508836569	0.001641344626538411	0.0016347851772132841	0.06442363865248811	0.06224996687472879	-0.0002120532767876937	-0.00022392577983487705	-0.00021186977341769442	-0.00022373200237707502
0.4613781517274047	0.0013607015839026456	0.0013638442464139497	0.0014456195739748243	0.0014460410088410344	0.001492743555129029	0.0014915696973657932	0.0015417408593236055	0.0015388461002325566	0.0016406263689897752	0.0016340724429185578	0.06439236332222704	0.062219748467283766	-0.000210880981287076	-0.0002240296520582552	-0.00021069847809618292	-0.0002238357695388271
0.4641581871877068	0.0013602293810972411	0.0013633689810873474	0.0014450758869478297	0.0014454964543526218	0.0014921589292109022	0.0014909855774216615	0.001541112738277228	0.0015382200300977722	0.0016399076824025686	0.0016333592857709592	0.0643610070277068	0.06218945182923625	-0.0002097139975892337	-0.000224132323098869	-0.00020953249015476239	-0.00022393833656031426
0.4669549737601532	0.0013597570480747534	0.001362893581463992	0.0014445319829028294	0.0014449516814592938	0.0014915740369904028	0.0014904011914451834	0.0015404842989216485	0.0015375936437632281	0.0016391885704207035	0.0016326457093916635	0.06432956972918698	0.06215907692216956	-0.00020855231307348454	-0.00022423379534730614	-0.00020837179698185437	-0.0002240397058296817
0.46976861237862133	0.0013592845875643389	0.0013624180502823774	0.0014439878648163415	0.0014444066931397633	0.0014909888815920409	0.0014898165425581594	0.0015398555445433686	0.0015369669445068686	0.0016384690366827524	0.0016319317173964776	0.06429805138765492	0.0621286237083731	-0.0002073959150244442	-0.00022433407120625581	-0.00020721638587223312	-0.00022413987974861938
0.4725992045851658	0.0013588120022882772	0.0013619423902741423	0.0014434435356583616	0.0014438614923662316	0.0014904034661340436	0.0014892316338761045	0.001539226478422882	0.0015363399356006161	0.0016377490848219194	0.0016312173133958008	0.06426645196483044	0.06209809215084012	-0.00020624479063524603	-0.00022443315309234046	-0.000206066244029246	-0.00022423886073225097
0.4754468525336833	0.0013583392949619323	0.001361466604164029	0.0014428989983923247	0.0014433160821043524	0.0014898177937283112	0.0014886464685082172	0.0015385971038346293	0.0015357126203103426	0.0016370287184659966	0.0016305025009945929	0.0642347714231667	0.0620674822132762	-0.00020509892700854016	-0.0002245310434358383	-0.00020492135856559068	-0.00022433665120930035
0.47831165899359906	0.001357866468293721	0.0013609906946698486	0.001442354255975074	0.001442770465313195	0.00148923186748039	0.001488061049557339	0.0015379674240469732	0.0015350850018958277	0.0016363079412373342	0.0016297872837923305	0.06420300972585677	0.062036793860100026	-0.00020395831115815888	-0.00022462774467968405	-0.000203781716505258	-0.00022443325362098143
0.4811937273535759	0.0013573935249850768	0.0013605146645024589	0.001441809311356821	0.0014422246449452185	0.0014886456904894326	0.001487475380119931	0.0015373374423221545	0.0015344570836107326	0.001635586756752801	0.001629071665382984	0.06417116683683548	0.06200602705644624	-0.00020282293000900564	-0.00022472325927763714	-0.000202647304783532	-0.0002245286704199434
0.4840931616252451	0.0013569204677304325	0.0013600385163657237	0.0014412641674811345	0.0014416786239462363	0.0014880592658481817	0.0014868894632860368	0.0015367071619162812	0.0015338288687025674	0.0016348651686237659	0.001628355649354982	0.064139242720783	0.061975181768171524	-0.0002016927703998861	-0.00022481758969572496	-0.00020151811025048705	-0.00022462290407138097
0.4870100664469608	0.001356447299217172	0.0013595622529564853	0.0014407188272848868	0.0014411324052553865	0.0014874725966429218	0.001486303302139253	0.001536076586079275	0.001533200360412658	0.0016341431804560514	0.001627639239291176	0.0641072373431291	0.061944257961855514	-0.0002005678190871163	-0.0002249107384140192	-0.00020039411967170961	-0.0002247159570525903
0.4899445470875755	0.0013559740221256063	0.0013590858769645326	0.001440173293698232	0.0014405859918051	0.0014868856859534558	0.0014857168997566977	0.0015354457180548503	0.0015325715619761153	0.0016334207958499047	0.001626922438768812	0.06407515067005663	0.06191325560480534	-0.0001994480627417472	-0.00022500270792152888	-0.00019927531972924184	-0.00022480783185169217
0.49289670945023945	0.0013555006391289494	0.0013586093910725764	0.0014396275696445823	0.0014400393865210733	0.0014862985368530796	0.0014851302592089844	0.0015348145610804885	0.0015319424766218092	0.0016326980183999779	0.0016262052513595032	0.06404298266850504	0.06188217466505976	-0.00019833348795400552	-0.0002250935007193644	-0.00019816169702374653	-0.00022489853096807622
0.4958666600762229	0.0013550271528932803	0.0013581327979562137	0.0014390816580405704	0.0014394925923222395	0.0014857111524085457	0.0014845433835601895	0.001534183118387401	0.0015313131075723357	0.0016319748516952861	0.0016254876806291961	0.06401073330617311	0.06185101511139053	-0.0001972240812335435	-0.00022518311931890578	-0.00019705323807589492	-0.00022498805691173462
0.4988545061487607	0.001354553566077526	0.0013576561002839064	0.0014385355617960302	0.0014389456121207413	0.0014851235356800458	0.0014839562758678288	0.0015335513932005118	0.0015306834580439946	0.0016312512993191931	0.0016247697301381488	0.06397840255152473	0.0618197769133085	-0.0001961198290115207	-0.00022527156624230216	-0.00019594992932756017	-0.00022507641220342878
0.5018603554969207	0.0013540798813334223	0.0013571793007169477	0.001437989283813963	0.0014383984488219009	0.0014845356897211718	0.0014833689391828264	0.0015329193887384206	0.0015300535312467575	0.0016305273648493702	0.0016240514034408968	0.0639459903737899	0.06178846004106604	-0.00019502071764126994	-0.0002253588440211396	-0.00019485175714256675	-0.00022516359937269081
0.5048843165994948	0.001353606101305499	0.0013567024019094456	0.0014374428269905194	0.0014378511053242027	0.0014839476175789056	0.001482781376549498	0.0015322871082133873	0.00152942333038425	0.0016298030518577852	0.0016233327040862382	0.06391349674297027	0.061757064465659886	-0.00019392673340129507	-0.00022544495519793983	-0.00019375870781068727	-0.0002252496209611543
0.5079264985889148	0.0013531322286310396	0.0013562254065082806	0.0014368961942149586	0.0014373035845192516	0.0014833593222935719	0.0014821935910055064	0.001531654554831291	0.0015287928586537106	0.0016290783639106579	0.0016226136356171888	0.06388092162984287	0.06172559015883581	-0.0001928378624952154	-0.00022552990232438397	-0.0001926707675463657	-0.00022533447951850194
0.5109870112551897	0.0013526582659400739	0.0013557483171530993	0.0014363493883696454	0.0014367558892917677	0.0014827708068988386	0.0014816055855818625	0.0015310217317916278	0.0015281621192459877	0.0016283533045684591	0.0016218942015709832	0.0638482650059628	0.06169403709309218	-0.00019175409105307017	-0.00022561368796042425	-0.00019158792249029943	-0.00022541817760302063
0.5140659650498691	0.001352184215855338	0.0013552711364762757	0.0014358024123300073	0.0014362080225195472	0.0014821820744216722	0.0014810173633028805	0.001530388642287467	0.0015275311153454976	0.0016276278773858666	0.0016211744054790303	0.06381552684366802	0.06166240524168255	-0.00019067540513442727	-0.00022569631467611595	-0.00019051015871363042	-0.00022550071778359992
0.5171634710900281	0.0013517100809922588	0.0013547938671028944	0.0014352552689645226	0.0014356599870734485	0.00148159312788233	0.0014804289271861664	0.001529755289505441	0.001526899850130214	0.0016269020859117547	0.0016204542508669007	0.0637827071160819	0.06163069457862055	-0.0001896017907280778	-0.00022577778504984103	-0.00018943746221608548	-0.00022558210263667888
0.5202796411622786	0.0013512358639589256	0.0013543165116507243	0.00143470796113469	0.0014351117858173634	0.0014810039702943252	0.0014798402802425907	0.0015291216766257143	0.0015262683267716372	0.001626175933689165	0.0016197337412543029	0.06374980579711823	0.06159890507868218	-0.00018853323375389586	-0.00022585810166747544	-0.00018836981892869642	-0.00022566233474674569
0.5234145877268029	0.001350761567356076	0.001353839072730202	0.0014341604916950198	0.0014345634216082032	0.0014804146046644214	0.001479251425476274	0.0015284878068219762	0.0015256365484347851	0.0016254494242552977	0.0016190128801550673	0.06371682286148371	0.061567036717412066	-0.00018746972006497553	-0.00022593726712383244	-0.00018730721471607592	-0.00022574141670711478
0.5265684239214125	0.0013502871937770636	0.001353361552944398	0.0014336128634929938	0.0014340148972958675	0.0014798250339925923	0.0014786623658845546	0.0015278536832614023	0.001525004518278156	0.0016247225611414739	0.0016182916710771136	0.06368375828468399	0.06153508947112299	-0.00018641123544843596	-0.0002260152840212748	-0.00018624963537625105	-0.00022581935111820606
0.5297412635656308	0.0013498127458078466	0.001352883954889012	0.0014330650793690648	0.0014334662157232364	0.0014792352612720224	0.001478073104457984	0.0015272193091046533	0.0015243722394537276	0.001623995347873136	0.001617570117522448	0.06365061204302523	0.06150306331690335	-0.0001853577656260874	-0.00022609215496888213	-0.00018519706664246738	-0.0002258961405874893
0.5329332211648017	0.0013493382260269578	0.001352406281152339	0.0014325171421566232	0.0014329173797261402	0.0014786452894890716	0.001477483644180295	0.0015265846875058412	0.0015237397151069247	0.001623267787969811	0.0016168482229871346	0.0636173841136179	0.06147095823261892	-0.0001843092962573456	-0.00022616788258356113	-0.00018414949418565918	-0.00022597178773042792
0.5361444119142209	0.0013488636370054962	0.001351928534315257	0.0014319690546819876	0.0014323683921333478	0.001478055121623269	0.001476893988028392	0.0015259498216125243	0.00152310694837661	0.0016225398849451114	0.0016161259909612817	0.06358407447438268	0.06143877419691816	-0.00018326581293928723	-0.00022624246948854676	-0.00018310690361453275	-0.00022604629516870256
0.5393749517032939	0.0013483889813070958	0.0013514507169512043	0.0014314208197643804	0.0014318192557665462	0.0014774647606472866	0.0014763041389723268	0.0015253147145656814	0.0015224739423950616	0.0016218116423067032	0.0016154034249290239	0.06355068310405287	0.06140651118923319	-0.00018222730120934227	-0.000226315918314568	-0.0001820692804779256	-0.00022611966553143237
0.5426249571197181	0.0013479142614879153	0.0013509728316261611	0.0014308724402159112	0.001431269973440319	0.0014768742095269268	0.0014757140999752864	0.0015246793694996964	0.0015218407002879565	0.001621083063556298	0.0016146805283685057	0.06351720998217818	0.061374169189787026	-0.00018119374654473885	-0.0002263882316974608	-0.0001810366102646399	-0.0002261919014527325
0.5458945454536906	0.0013474394800966167	0.0013504948808986345	0.0014303239188415643	0.0014307205479621402	0.0014762834712211072	0.0014751238739935774	0.0015240437895423478	0.0015212072251743615	0.0016203541521896386	0.0016139573047518707	0.06348365508912945	0.06134174817959407	-0.00018016513436530657	-0.00022645941227922295	-0.0001800088784059406	-0.00022626300557260226
0.5491838347021408	0.0013469646396743543	0.0013500168673196429	0.0014297752584391825	0.0014301709821323517	0.0014756925486818448	0.001474533463976611	0.001523407977814794	0.0015205735201667154	0.0016196249116964853	0.0016132337575452478	0.06345001840610263	0.061309248140466496	-0.0001791414500345867	-0.00022652946270779184	-0.00017898607027747038	-0.0002263329805379799
0.5524929435729888	0.0013464897427547468	0.0013495387934326925	0.0014292264617994472	0.0014296212787441448	0.0014751014448542402	0.0014739428728668825	0.001522771937431551	0.0015199395883708096	0.0016188953455605988	0.0016125098902087301	0.06341629991512031	0.06127666905501692	-0.00017812267886044286	-0.00022659838563615642	-0.00017796817119847264	-0.00022640182899985595
0.55582199148943	0.0013460147918638741	0.001349060661773771	0.0014286775317058705	0.0014290714405835584	0.001474510162676467	0.0014733521035999702	0.0015221356715004923	0.0015193054328857892	0.0016181654572597348	0.0016117857061963782	0.06338249959904022	0.06124401090666251	-0.00017710880609811408	-0.00022666618372357838	-0.00017695516643603804	-0.0002264695536155492
0.5591710985942444	0.001345539789520249	0.001348582474871319	0.0014281284709347713	0.0014285214704294455	0.0014739187050797503	0.0014727611591045032	0.0015214991831228202	0.0015186710568041175	0.0016174352502656216	0.0016110612089561861	0.0633486174415548	0.061211273679628066	-0.00017609981694918786	-0.00022673285963281664	-0.00017594704120388327	-0.00022653615704704144
0.5625403857541326	0.001345064738234816	0.0013481042352462317	0.0014275792822552756	0.0014279713710534827	0.0014733270749883686	0.00147217004230217	0.0015208624753930726	0.0015180364632115903	0.0016167047280439628	0.0016103364019300942	0.06331465342719872	0.06117845735895046	-0.00017509569656357082	-0.00022679841603073791	-0.000174943780663267	-0.00022660164195853483
0.565929974564078	0.0013445896405109292	0.001347625945411836	0.001427029968429298	0.0014274211452201442	0.0014727352753196319	0.0014715787561076978	0.0015202255513990996	0.0015174016551873118	0.0016159738940544218	0.001609611288553969	0.06328060754134865	0.06114556193048383	-0.0001740964300428749	-0.00022686285559070374	-0.0001739453699279303	-0.00022666601102211414
0.569339987351735	0.0013441144988443382	0.0013471476078738738	0.0014264805322115241	0.001426870795686688	0.0014721433089838695	0.0014709873034288326	0.0015195884142220552	0.0015167666358036785	0.0016152427517506078	0.0016088858722575856	0.06324647977023225	0.06111258738090103	-0.0001731020024385299	-0.00022692618098774098	-0.00017295179406154326	-0.00022672926691164053
0.5727705471818436	0.0013436393157231822	0.0013466692251305004	0.0014259309763494108	0.0014263203252031585	0.0014715511788844322	0.0014703956871663494	0.001518951066936394	0.0015161314081263862	0.0016145113045800785	0.001608160156464641	0.06321227010092906	0.06107953369769859	-0.000172112398754809	-0.00022698839490153944	-0.00017196303808003632	-0.00022679141230425026
0.5762217778606706	0.001343164093627971	0.001346190799672263	0.0014253813035831689	0.0014257697365123632	0.0014709588879176676	0.001469803910214024	0.0015183135126098572	0.0015154959752144085	0.001613779555984323	0.001607434144592725	0.06317797852137517	0.06104640086920164	-0.00017112760395077142	-0.0002270495000161188	-0.0001709790869545702	-0.00022685244988268627
0.5796938039404782	0.0013426888350315754	0.0013457123339820907	0.001424831516645752	0.0014252190323498668	0.0014703664389729215	0.0014692119754586338	0.0015176757543034635	0.0015148603401199919	0.0016130475093987598	0.0016067078400533257	0.06314360502036812	0.06101318888456673	-0.00017014760293937448	-0.00022710949901727506	-0.00016999992561023136	-0.00022691238233113475
0.5831867507240184	0.0013422135423992198	0.0013452338305352896	0.0014242816182628553	0.0014246682154439871	0.0014697738349325263	0.0014686198857799483	0.001517037795071508	0.001514224505888653	0.001612315168252732	0.0016059812462518228	0.0631091495875696	0.06097989773378612	-0.0001691723805899159	-0.00022716839459363536	-0.0001690255389284745	-0.00022697121233655748
0.5867007442690553	0.0013417382181884693	0.0013447552917995285	0.0014237316111529025	0.0014241172885157839	0.0014691810786717984	0.0014680276440507244	0.0015163996379615532	0.0015135884755591693	0.001611582535969503	0.001605254366587481	0.0630746122135105	0.0609465274076909	-0.00016820192172997683	-0.00022722618943776807	-0.00016805591174909318	-0.00022702894258996853
0.5902359113929144	0.0013412628648492167	0.0013442767202348261	0.0014231814980270351	0.0014235662542790453	0.0014685881730590212	0.0014674352531366904	0.001515761286014419	0.0015129522521635695	0.0016108496159662452	0.0016045272044534424	0.0630399928895949	0.06091307789795745	-0.00016723621114536624	-0.0002272828862437959	-0.00016709102886991456	-0.00022708557578338118
0.5937923796770596	0.001340787484823684	0.0013437981182935516	0.0014226312815891146	0.0014230151154402953	0.0014679951209554533	0.001466842715896556	0.0015151227422641874	0.0015123158387271394	0.0016101164116540502	0.001603799763236733	0.06300529160810442	0.06087954919710815	-0.00016627523358192509	-0.00022733848770800646	-0.0001661308750490198	-0.00022714111461147324
0.597370277471697	0.0013403120805463976	0.0013433194884204028	0.0014220809645357033	0.0014224638746987688	0.0014674019252153084	0.001466250035181988	0.0015144840097381864	0.0015116792382684021	0.001609382926437909	0.001603072046318247	0.06297050836220279	0.060845941298518065	-0.00016531897374699733	-0.00022739299652918543	-0.00016517543500618737	-0.00022719556177158706
0.6009697339004076	0.0013398366544441966	0.0013428408330524117	0.0014215305495560713	0.0014219125347464216	0.001466808588685763	0.0014656572138376223	0.0015138450914569971	0.0015110424537991293	0.001608649163716726	0.0016023440570727546	0.06293564314593918	0.06081225419641831	-0.0001643674163092912	-0.00022744641540634047	-0.00016422469342233792	-0.00022724891996095398
0.6045908788648067	0.001339361208936217	0.0013423621546189302	0.0014209800393321858	0.0014213610982679202	0.0014662151142069476	0.0014650642547010518	0.001513205990434445	0.0015104054883243322	0.00160791512688331	0.0016016157988689	0.06290069595425145	0.06077848788589933	-0.00016342054590220978	-0.00022749874704136586	-0.00016327863494308703	-0.00022730119187952535
0.6082338430492322	0.0013388857464338832	0.0013418834555416236	0.001420429436538704	0.0014208095679406338	0.0014656215046119398	0.0014644711606028229	0.0015125667096775978	0.001509768344842255	0.0016071808193243722	0.0016008872750691958	0.06286566678297306	0.06074464236291481	-0.0001624783471227409	-0.0002275499941359893	-0.0001623372441779125	-0.00022735238022758564
0.611898757925461	0.0013384102693409128	0.0013414047382344701	0.0014198787438429773	0.0014202579464346382	0.001465027762726773	0.0014638779343664396	0.0015119272521867705	0.0015091310263443847	0.001606446244420537	0.0016001584890300306	0.0628305556288357	0.06071071762428773	-0.00016154080453423258	-0.00022760015939338185	-0.00016140050570287445	-0.00022740248770691807
0.6155857557574533	0.0013379347800532952	0.0013409260051037443	0.0014193279639050389	0.0014197062364127032	0.0014644338913704198	0.0014632845788083502	0.0015112876209555136	0.0015084935358154372	0.0016057114055463273	0.0015994294441016603	0.0627953624894728	0.060676713667712844	-0.0001606079026677809	-0.00022764924551826882	-0.00016046840406100382	-0.00022745151701997202
0.6192949696061266	0.0013374592809593	0.0013404472585480246	0.001418777099377607	0.0014191544405302986	0.0014638398933548005	0.0014626910967379574	0.001510647818970623	0.0015078558762333665	0.001604976306070181	0.0015987001436282213	0.06276008736342636	0.0606426304917605	-0.00015967962602081442	-0.00022769725521337714	-0.00015954092376221918	-0.00022749947086769806
0.6230265333341571	0.0013369837744394678	0.0013399685009581848	0.0014182261529060867	0.001418602561435591	0.0014632457714847842	0.0014620974909576154	0.001510007849212139	0.001507218050569366	0.0016042409493544484	0.001597970590947729	0.06272473025014766	0.060608468095882814	-0.0001587559590612575	-0.00022774419118304357	-0.00015861804928710144	-0.0002275463519531562
0.6267805816108112	0.0013365082628666038	0.0013394897347173847	0.0014176751271285568	0.0014180506017694376	0.0014626515285581802	0.0014615037642626227	0.0015093677146533402	0.0015065800617878604	0.0016035053387553934	0.0015972407893920736	0.06268929115000484	0.06057422648041477	-0.00015783688622750258	-0.00022779005613221548	-0.00015769976508669958	-0.00022759216297946194
0.6305572499168048	0.0013360327486057779	0.0013390109622010747	0.0014171240246757793	0.0014174985641653892	0.0014620571673657446	0.0014609099194412294	0.0015087274182607549	0.0015059419128465171	0.0016027694776231975	0.0015965107422870352	0.06265377006428663	0.060539905646582126	-0.00015692239192868773	-0.00022783485276328674	-0.00015678605558255843	-0.00022763690664751035
0.634356674549194	0.0013355572340143223	0.0013385321857769896	0.001416572848171199	0.0014169464512496929	0.0014614626906911835	0.0014603159592746398	0.0015080869629941602	0.0015053036066962453	0.0016020333693019726	0.0015957804529522835	0.06261816699520438	0.060505505596501655	-0.00015601246054711138	-0.00022787858377981696	-0.00015587690516941088	-0.0002276805856588071
0.6381789926262927	0.0013350817214418248	0.0013380534078051448	0.0014160216002309365	0.0014163942656412855	0.001460868101311147	0.0014597218865370078	0.0015074463518065806	0.0015046651462811962	0.0016012970171297527	0.0015950499247013809	0.06258248194589863	0.0604710263331883	-0.00015510707643867638	-0.00022792125188408896	-0.00015497229821587188	-0.00022772320271402524
0.642024342092622	0.0013346062132301338	0.0013375746306378406	0.0014154702834637985	0.0014158420099518022	0.0014602734019952407	0.0014591277039954465	0.001506805587644301	0.0015040265345387751	0.0016005604244385162	0.001594319160841795	0.0625467149204435	0.06043646786055956	-0.0001542062239335562	-0.0002279628597763872	-0.00015407221906463264	-0.00022776476051161731
0.6458928617238878	0.0013341307117133525	0.0013370958566196562	0.001414918900471275	0.0014152896867855752	0.0014596785955060248	0.0014585334144100281	0.0015061646734468646	0.0015033877743996374	0.0015998235945541804	0.001593588164674902	0.06251086592384916	0.06040183018343646	-0.0001533098873385541	-0.0002280034101569961	-0.0001531766520353195	-0.00022780526175042448
0.6497846911319898	0.0013336552192178375	0.0013366170880874486	0.0014143674538475385	0.0014147372987396332	0.001459083684599015	0.0014579390205337842	0.0015055236121470788	0.0015027488687876969	0.0015990865307966133	0.001592856939495988	0.06247493496206962	0.06036711330755156	-0.00015241805093690886	-0.00022804290572381314	-0.00015228558142382775	-0.0002278447091267899
0.6536999707700591	0.0013331797380622032	0.001336138327370356	0.001413815946179454	0.0014141848484037097	0.001458488672022693	0.0014573445251127167	0.0015048824066710236	0.0015021098206201332	0.0015983492364796438	0.0015921254885942703	0.06243892204200318	0.06033231723955122	-0.00015153069898946048	-0.0002280813491724598	-0.0001513989915034042	-0.0002278831053340591
0.6576388419375281	0.0013327042705573195	0.0013356595767898014	0.001413264380046579	0.0014136323383602456	0.00145789356051851	0.001456749930885804	0.001504241059938059	0.0015014706328073987	0.0015976117149110703	0.0015913938152528988	0.062402827171500384	0.06029744198700005	-0.00015064781573659314	-0.0002281187431973919	-0.00015051686652739482	-0.0002279204530654666
0.661601446785229	0.0013322288190063128	0.0013351808386594828	0.0014127127580211667	0.001413079771184388	0.001457298352820887	0.0014561552405849942	0.0015035995748608263	0.00150083130825322	0.0015968739693926655	0.0015906619227489607	0.06236665035936555	0.06026248755838612	-0.00014976938539859597	-0.00022815509049051164	-0.00014963919072871756	-0.0002279567550109718
0.6655879283205246	0.0013317533857045683	0.0013347021152853883	0.0014121610826681723	0.001412527149444005	0.0014567030516572294	0.00145556045693523	0.0015029579543452633	0.0015001918498546156	0.001596136003220197	0.0015899298143535051	0.062330391615364016	0.06022745396312427	-0.00014889539217716186	-0.00022819039374166739	-0.00014876594832177736	-0.00022799201385881318
0.6695984304124688	0.0013312779729397289	0.0013342234089657838	0.0014116093565452541	0.0014119744756996735	0.001456107659747923	0.0014549655826544322	0.001502316201290603	0.0014995522605018865	0.0015953978196834226	0.0015891974933315315	0.062294050950224195	0.06019234121156079	-0.0001480258202553597	-0.00022822465563709926	-0.00014789712350254947	-0.0002280262322937321
0.6736330977969988	0.001330802582991705	0.0013337447219912318	0.0014110575822027882	0.0014114217525047093	0.001455512179806356	0.0014543706204535349	0.0015016743185893963	0.001498912543078651	0.0015946594220661201	0.00158846496294203	0.06225762837564433	0.06015714931497888	-0.00014716065379910548	-0.00022825787885982773	-0.0001470327004495786	-0.00022805941299669508
0.6776920760821589	0.0013303272181326706	0.001333266056644582	0.0014105057621838662	0.001410868982405154	0.0014549166145389142	0.001453775573036469	0.0015010323091275083	0.001498272700461832	0.0015939208136460875	0.0015877322264379694	0.062221123904294275	0.060121878285600644	-0.00014629987695954916	-0.0002282900660909859	-0.00014617266332689338	-0.00022809155864750297
0.6817755117533548	0.0013298518806270697	0.001332787415200982	0.0014099538990243069	0.0014103161679397895	0.0014543209666449959	0.001453180443100186	0.0015003901757841373	0.0014976327355216766	0.00159318199769516	0.0015869992870663234	0.06218453754982291	0.06008652813659377	-0.00014544347387235312	-0.0002283212200080431	-0.00014531699628275718	-0.00022812267192123814
0.6858835521786408	0.0013293765727316182	0.0013323087999278756	0.0014094019952526583	0.0014097633116401432	0.001453725238817016	0.0014525852333346577	0.0014997479214318183	0.0014969926511217652	0.0015924429774792203	0.0015862661480680752	0.062147869326861185	0.060051098882075285	-0.0001445914286587746	-0.00022835134328375029	-0.00014446568345152788	-0.00022815275548970781
0.6900163456140378	0.0013289012966953148	0.0013318302130850153	0.0014088500533902155	0.001409210416030501	0.0014531294337404258	0.0014519899464228944	0.0014991055489364444	0.001496352450119025	0.0015917037562582226	0.0015855328126782421	0.062111119251026956	0.06001559053711503	-0.00014374372542713676	-0.00022838043858758317	-0.00014361870895429618	-0.0002281818120206669
0.6941740412088835	0.0013284260547594376	0.00133135165692446	0.001408298075951019	0.001408657483627909	0.0014525335540937119	0.0014513945850409486	0.0014984630611572683	0.001495712135363738	0.0015909643372861942	0.0015847992841258808	0.06207428733892929	0.05998000311774132	-0.00014290034827479925	-0.00022840850858613093	-0.00014277605690113382	-0.0002282098441784841
0.6983567890112157	0.0013279508491575534	0.0013308731336905842	0.0014077460654418669	0.001408104516942185	0.0014519376025484106	0.0014507991518579262	0.001497820460946919	0.0014950717096995543	0.0015902247238112589	0.0015840655656341061	0.062037373608174004	0.05994433664094511	-0.000142061281286604	-0.00022843555593965448	-0.00014193771139012212	-0.00022823685462253218
0.702564739973187	0.0013274756821155282	0.001330394645620086	0.001407194024362331	0.0014075515184759331	0.0014513415817691273	0.001450203649536004	0.0014971777511514214	0.0014944311759635099	0.0015894849190756558	0.0015833316604201102	0.06200037807736742	0.05990859112468383	-0.00014122650853809482	-0.00022846158330575017	-0.0001411036565090451	-0.00022826284600774294
0.7067980459565127	0.001327000555851523	0.0013299161949419916	0.0014066419552047542	0.0014069984907245478	0.001450745494413532	0.0014496080807304354	0.0014965349346101945	0.0014937905369860355	0.0015887449263157457	0.0015825975716951756	0.06196330076612077	0.059872766587886664	-0.00014039601409560065	-0.0002284865933366853	-0.00014027387633719357	-0.00022828782098471834
0.7110568597379514	0.0013265254725760116	0.0013294377838776609	0.001406089860454273	0.0014064454361762259	0.0014501493431323897	0.001449012448089565	0.0014958920141560823	0.0014931497955909712	0.00158800474876204	0.0015818633026646923	0.06192614169505634	0.05983686305045878	-0.0001395697820162911	-0.000228510588678843	-0.00013944835494561492	-0.00022831178219967496
0.7153413350148182	0.0013260504344917833	0.0013289594146407944	0.0014055377425888237	0.0014058923573119762	0.0014495531305695622	0.0014484167542548388	0.0014952489926153604	0.001492508954595579	0.001587264389639213	0.0015811288565281746	0.06188890088581102	0.059800880533285576	-0.00013874779635106305	-0.00022853357197510915	-0.00013862707639733518	-0.00022833473229300072
0.7196516264105322	0.0013255754437939491	0.00132848108943745	0.0014049856040791516	0.0014053392566056382	0.001448956859362023	0.0014478210018608244	0.0014946058728077488	0.0014918680168105674	0.0015865238521661177	0.0015803942364792853	0.06185157836104043	0.05976481905823809	-0.00013793004114390217	-0.00022855554586265203	-0.0001378100247489411	-0.00022835667389908831
0.7239878894801961	0.0013251005026699522	0.0013280028104660404	0.0014044334473888279	0.0014047861365238876	0.0014483605321398741	0.0014472251935352205	0.0014939626575464343	0.001491226985040097	0.001585783139555812	0.0015796594457058502	0.06181417414442515	0.05972867864817597	-0.00013711650043288226	-0.00022857651297242265	-0.00013699718405174588	-0.00022837760964827813
0.7283502807162107	0.0013246256132995792	0.00132752457991735	0.0014038812749742613	0.0014042329995262502	0.001447764151526361	0.0014466293318988709	0.0014933193496380847	0.001490585862081802	0.0015850422550155745	0.0015789244873898772	0.06177668826067412	0.05969245932695385	-0.0001363071582516917	-0.000228596475930265	-0.00013618853835264955	-0.00022839754216480435
0.7327389575539218	0.001324150777854964	0.0013270463999745386	0.0014033290892847066	0.0014036798480651154	0.0014471677201378832	0.0014460334195657803	0.0014926759518828622	0.0014899446507268055	0.001584301201746922	0.0015781893647075784	0.06173912073553077	0.05965616111942557	-0.00013550199862993884	-0.0002286154373557503	-0.00013538407169388922	-0.00022841647406646182
0.7371540783773028	0.0013236759985006028	0.0013265682728131579	0.0014027768927622865	0.0014031266845857542	0.0014465712405840173	0.001445437459143133	0.001492032467074449	0.0014893033537597394	0.0015835599829456407	0.0015774540808293903	0.061701471595776824	0.05961978405144656	-0.00013470100559453968	-0.00022863339986295417	-0.00013458376811542605	-0.0002284344079654943
0.74159580252467	0.0013232012773933593	0.001326090200601152	0.001402224687841996	0.001402573511526323	0.0014459747154675236	0.001444841453231303	0.0014913888980000534	0.001488661973958756	0.001582818601801791	0.0015767186389199935	0.061663740869236594	0.05958332814988181	-0.00013390416316999554	-0.00022865036605895783	-0.00013378761165469544	-0.00022845134646765075
0.746064290294433	0.0013227266166824815	0.001325612185498882	0.0014016724769517288	0.0014020203313178923	0.0014453781473843742	0.0014442454044238783	0.0014907452474404441	0.0014880205140955585	0.0015820770614997507	0.001575983042138341	0.06162592858478293	0.059546793442609144	-0.0001331114553800583	-0.00022866633854523588	-0.0001329955863483001	-0.00022846729217240735
0.7505597029508803	0.0013222520185096028	0.001325134229659121	0.0014011202625122765	0.0014014671463844467	0.001444781538923755	0.0014436493153076684	0.0014901015181699498	0.0014873789769354034	0.0015813353652182136	0.0015752472936376679	0.06158803477234153	0.05951017995852221	-0.00013232286624714762	-0.00022868131991549134	-0.00013220767623167706	-0.0002284822476718018
0.7550822027299987	0.00132177748500877	0.001324656335227086	0.0014005680469373657	0.0014009139591429195	0.0014441848926681048	0.0014430531884627366	0.001489457712956504	0.0014867373652371417	0.0015805935161302405	0.0015745113965655335	0.061550059462896226	0.059473487727537286	-0.00013153837979484884	-0.00022869531275737653	-0.00013142386534140127	-0.00022849621555220967
0.7596319528453285	0.0013213030183064317	0.0013241785043404232	0.0014000158326336477	0.0014003607720031815	0.0014435882111931064	0.001442457026462396	0.0014888138345616338	0.0014860956817532112	0.00157985151740325	0.0015737753540638192	0.06151200268849231	0.05943671678059851	-0.0001307579800480796	-0.00022870831965193794	-0.00013064413771537997	-0.00022850919839295658
0.7642091174938536	0.0013208286205214769	0.0013237007391292482	0.0013994636220007405	0.0013998075873680874	0.0014429914970677314	0.0014418608318732516	0.0014881698857405125	0.0014854539292296852	0.0015791093721990758	0.0015730391692687794	0.061473864482243935	0.059399867149679715	-0.00012998165103250692	-0.0002287203431709517	-0.00012986847739210328	-0.0002285211987639313
0.7688138618619275	0.0013203542937652278	0.0013232230417161428	0.0013989114174312305	0.0013992544076334749	0.0014423947528542425	0.0014412646072552067	0.0014875258692419585	0.0014848121104062769	0.0015783670836739703	0.001572302845311051	0.0614356448783357	0.05936293886779123	-0.0001292093767780167	-0.00022873138588103137	-0.00012909686841433565	-0.00022853221923013756
0.7734463521312342	0.001319880040141462	0.0013227454142161706	0.001398359221310692	0.0013987012351881847	0.0014417979811082193	0.0014406683551614822	0.0014868817878084663	0.0014841702280163633	0.0015776246549786361	0.0015715663853156775	0.06139734391203162	0.0593259319689843	-0.00012844114131732587	-0.0002287414503399643	-0.00012832929482811672	-0.00022854226234819697
0.7781067554847866	0.0013194058617464232	0.001322267858736894	0.0013978070360177106	0.0013981480724140818	0.001441201184378578	0.001440072078138641	0.0014862376441762265	0.001483528284787012	0.0015768820892582522	0.0015708297924021427	0.06135896161967545	0.059288846488356306	-0.0001276769286879531	-0.0002287505390982103	-0.00012756574068359394	-0.00022855133066640443
0.7827952401129585	0.0013189317606688386	0.0013217903773783868	0.0013972548639238946	0.0013975949216860723	0.0014406043652075897	0.001439475778726607	0.00148559344107515	0.0014828862834389987	0.0015761393896525002	0.0015700930696843922	0.061320498038700565	0.05925168246205368	-0.00012691672293221878	-0.00022875865469795809	-0.00012680619003610505	-0.00022855942672567187
0.7875119752195561	0.0013184577389899295	0.0013213129722332493	0.0013967027073938999	0.0013970417853721227	0.0014400075261309052	0.0014388794594586848	0.0014849491812288886	0.0014822442266868342	0.0015753965592955927	0.0015693562202708598	0.06128195320762972	0.059214439927278664	-0.0001261605080982997	-0.00022876579967318067	-0.0001260506269470385	-0.000228566553058418
0.792257131027923	0.0013179837987834279	0.001320835645386622	0.001396150568785446	0.001396488665833278	0.0014394106696775744	0.0014382831228615838	0.0014843048673548616	0.0014816021172387856	0.0015746536013162965	0.0015686192472644967	0.06124332716608398	0.059177118922293444	-0.00012540826824156137	-0.000228771976549913	-0.00012529903548430532	-0.0002285727121889014
0.7970308787870847	0.0013175099421155923	0.0013203583989162037	0.0013955984504493344	0.001395935565423683	0.001438813798370066	0.0014376867714554374	0.0014836605021642775	0.0014809599577969017	0.0015739105188379667	0.0015678821537627992	0.06120461995478683	0.0591397194864251	-0.00012465998742444695	-0.00022877718784586332	-0.00012455139972347706	-0.00022857790663322053
0.8018333907779276	0.0013170361710452211	0.0013198812348922634	0.0013950463547294722	0.001395382486490601	0.0014382169147242932	0.0014370904077538266	0.0014830160883621585	0.0014803177510570346	0.0015731673149785678	0.0015671449428578351	0.061165831615566935	0.059102241660068895	-0.00012391564971744873	-0.00022878143606935852	-0.0001238077037479801	-0.00022858213889809242
0.8066648403194178	0.0013165624876236711	0.0013194041553776612	0.0013944942839628906	0.0013948294313744353	0.0014376200212496367	0.0014364940342638033	0.0014823716286473687	0.001479675499708869	0.00157242399285071	0.0015664076176362726	0.06112696219136654	0.05906468548469608	-0.00012317523920016282	-0.0002287847237203433	-0.00012306793165056673	-0.00022858541148235156
0.8115254017748545	0.001316088893894874	0.001318927162427861	0.001393942240479765	0.00139427640240875	0.0014370231204489648	0.0014358976534859114	0.0014817271257126358	0.0014790332064359448	0.0015716805555616741	0.001565670181179413	0.061088011726244465	0.0590270510028564	-0.0001224387399614557	-0.0002287870532894365	-0.0001223320675327877	-0.00022858772687450735
0.8164152505581643	0.0013156153918953513	0.0013184502580909523	0.0013933902266034422	0.0013937234019202947	0.0014364262148186615	0.0014353012679142164	0.0014810825822445808	0.001478390873915685	0.0015709370062134442	0.0015649326365632182	0.061048980265379756	0.058989338258182776	-0.00012170613610096304	-0.0002287884272583196	-0.00012160009550712947	-0.0002285890875547425
0.8213345631402307	0.0013151419836542313	0.0013179734444076611	0.0013928382446504513	0.0013931704322290189	0.0014358293068486461	0.0014347048800363211	0.0014804380009237402	0.0014777485048194192	0.0015701933479027345	0.0015641949868583375	0.06100986785508127	0.058951547295398594	-0.00012097741172906185	-0.00022878884809973687	-0.0001208719996970975	-0.00022858949599430245
0.8262835170552626	0.001314668671193271	0.001317496723411373	0.001392286296930537	0.001392617495648101	0.0014352323990224007	0.0014341084923333962	0.0014797933844245958	0.0014771061018124124	0.001569449583721023	0.0015634572351301448	0.06097067454278741	0.058913678160319984	-0.00012025255096770326	-0.00022878831827566337	-0.00012014776423743823	-0.0002285889546537745
0.8312622909072027	0.0013141954565268695	0.0013170200971281518	0.001391734385746678	0.0013920645944839694	0.0014346354938169967	0.0014335121072802054	0.0014791487354156047	0.0014764636675538931	0.0015687057167545868	0.0015627193844387677	0.060931400377075395	0.058875730899862214	-0.00011953153795168925	-0.00022878684024002505	-0.00011942737327597097	-0.00022858746598541924
0.8362710643761712	0.0013137223416620851	0.0013165435675767502	0.0013911825133951043	0.001391511731036322	0.0014340385937031128	0.0014329157273451232	0.0014785040565592161	0.0014758212046970761	0.0015679617500845204	0.0015619814378391116	0.06089204540766346	0.05883770556204376	-0.00011881435682853381	-0.00022878441643614522	-0.00011871081097311609	-0.0002285850324310057
0.8413100182249524	0.00131324932859866	0.0013160671367686391	0.0013906306821653313	0.0013909589075981553	0.0014334417011450712	0.0014323193549901725	0.0014778593505119144	0.0014751787158891975	0.0015672176867867842	0.0015612433983809054	0.06085260968541835	0.0587996021959921	-0.00011810099175904587	-0.00022878104929596743	-0.00011799806150242231	-0.00022858165642086758
0.8463793343055166	0.0013127764193290384	0.0013155908067080241	0.0013900788943401797	0.0013904061264557888	0.0014328448186008596	0.001431722992671046	0.0014772146199242405	0.0014745362037715429	0.0015664735299322332	0.0015605052691087262	0.06081309326235823	0.058761420851948166	-0.00011739142691935545	-0.00022877674124366365	-0.000117289109052926	-0.00022857734037762256
0.8514791955655843	0.0013123036158383763	0.001315114579391858	0.001389527152195792	0.0013898533898888796	0.0014322479485221517	0.0014311266428371256	0.0014765698674408145	0.001473893670979466	0.0015657292825866375	0.0015597670530620284	0.060773496191659115	0.05872316158127099	-0.00011668564650024749	-0.00022877149469208158	-0.0001165839378283462	-0.00022857208671278606
0.8566097860552276	0.0013118309201045756	0.0013146384568098709	0.0013889754580016698	0.0013893007001704587	0.001431651093354345	0.001430530307931521	0.001475925095700379	0.001473251120142432	0.0015649849478107337	0.0015590287532751873	0.06073381852766025	0.05868482443644393	-0.00011598363470763373	-0.00022876531204280015	-0.00011588253204772303	-0.0002285658978268268
0.861771290933513	0.0013113583340982951	0.0013141624409445819	0.0013884238140206907	0.001388748059566948	0.001431054255536582	0.0014299339903910884	0.001475280307335819	0.0014726085538840355	0.0015642405286602505	0.0015582903727775221	0.0606940603258686	0.05864640947107748	-0.00011528537576455111	-0.00022875819568768385	-0.00011518487594663895	-0.00022855877610955533
0.8669638964751838	0.0013108858597829737	0.0013136865337713302	0.0013878722225091355	0.0013881954703381944	0.001430457437501779	0.0014293376926464672	0.0014746355049741944	0.0014719659748220438	0.0015634960281859425	0.001557551914593344	0.06065422164296373	0.05860791673991711	-0.00011459085391091195	-0.00022875014800843863	-0.00011449095377763507	-0.0002285507239406237
0.8721877900773816	0.0013104134991148478	0.0013132107372582824	0.0013873206857167122	0.0013876429347374835	0.0014298606416766513	0.0014287414171220965	0.0014739906912367698	0.001471323385568411	0.0015627514494336238	0.0015568133817419735	0.06061430253680423	0.05856934629884564	-0.00011390005340353171	-0.00022874117137433592	-0.00011380074981082178	-0.00022854174368891478
0.877443160266411	0.0013099412540429798	0.0013127350533664668	0.0013867692058865894	0.0013870904550115774	0.0014292638704817516	0.0014281451662362557	0.0014733458687390512	0.0014706807887293234	0.0015620067954442126	0.0015560747772377912	0.06057430306643101	0.05853069820488953	-0.00011321295851773883	-0.00022873126814410005	-0.00011311424833412853	-0.00022853183771104346
0.8827301967045416	0.0013094691265092733	0.0013122594840497886	0.0013862177852554131	0.001386538033400736	0.0014286671263314885	0.0014275489424010865	0.0014727010400908108	0.0014700381869052251	0.0015612620692537563	0.001555336104090265	0.060534223292075126	0.058491972516224074	-0.00011252955354784655	-0.0002287204406656307	-0.00011243143365458064	-0.00022852100835352163
0.8880490901968541	0.001308997118448498	0.001311784031255054	0.0013856664260533404	0.0013859856721387433	0.0014280704116341626	0.001426952748022624	0.0014720562078961226	0.0014693955826908494	0.0015605172738934756	0.0015545973653039902	0.060494063275160985	0.05845316929217877	-0.00011184982280698641	-0.00022870869127472604	-0.00011175229009843801	-0.00022850925795103727
0.8934000326981257	0.0013085252317883128	0.0013113086969219916	0.0013851151305040673	0.001385433373452939	0.0014274737287919947	0.0014263565855008285	0.001471411374753396	0.0014687529786752537	0.0015597724123897986	0.0015538585638787232	0.06045382307831138	0.05841428859324059	-0.00011117375062891233	-0.0002286960222965817	-0.00011107680201177805	-0.00022849658882678758
0.8987832173197573	0.0013080534684492826	0.0013108334829832762	0.0013845639008248482	0.0013848811395642405	0.0014268770802011521	0.0014257604572296121	0.0014707665432554021	0.0014681103774418476	0.001559027487764393	0.0015531197028094191	0.06041350276535496	0.05837533048106092	-0.00011050132136747326	-0.00022868243604429184	-0.00011040495376146708	-0.00022848300329258997
0.904198838336744	0.001307581830344909	0.0013103583913645505	0.001384012739226534	0.0013843289726871758	0.0014262804682517868	0.001425164365596872	0.0014701217159893145	0.0014674677815684314	0.0015582825030342128	0.0015523807850862702	0.06037310240132898	0.058336295018460035	-0.00010983251939733485	-0.00022866793481840508	-0.00010973672973499382	-0.00022846850364788285
0.9096470911946843	0.00130711031938165	0.001309883423984453	0.0013834616479135957	0.0013837768750299098	0.0014256838953280613	0.001424568312984522	0.0014694768955367404	0.0014668251936272262	0.001557537461211531	0.0015516418136947434	0.06033262205248653	0.05829718226943229	-0.00010916732911533944	-0.0002286525209085899	-0.0001090721143418294	-0.00022845309218055831
0.915128172516836	0.0013066389374589418	0.0013094085827546342	0.001382910629084152	0.0013832248487942735	0.00142508736380818	0.001423972301768521	0.0014688320844737518	0.001466182616184908	0.001556792365303978	0.001550902791615617	0.06029206178630115	0.05825799229915068	-0.00010850573494042282	-0.00022863619659224677	-0.00010841109201367716	-0.0002284367711666846
0.9206422801112097	0.0013061676864692248	0.0013089338695797884	0.0013823596849300008	0.0013826728961757926	0.0014244908760644222	0.0014233763343189066	0.0014681872853709204	0.0014655400518026422	0.0015560472183145798	0.0015501637218250203	0.06025142167147023	0.058218725173973085	-0.00010784772131394726	-0.00022861896413400862	-0.00010775364720447267	-0.0002284195428693958
0.9261896129777101	0.0013056965682979678	0.0013084592863576733	0.0013818088176366483	0.0013821210193637192	0.0014238944344631755	0.0014227804129998288	0.001467542500793357	0.0014648975030361192	0.001555302023241801	0.0015494246072944736	0.06021070177792446	0.058179380961445634	-0.00010719327270075629	-0.00022860082578651797	-0.00010709976439188251	-0.0002284014095399467
0.931770371315315	0.0013052255848236924	0.0013079848349791365	0.001381258029383337	0.0013815692205410579	0.001423298041364965	0.0014221845401695774	0.0014668977333007402	0.001464254972435588	0.001554556783079579	0.0015486854509909247	0.06016990217682973	0.05813995973031095	-0.00010654237358959096	-0.00022858178379003835	-0.00010644942807741531	-0.00022838237341743506
0.9373847565293029	0.001304754737917997	0.0013075105173281402	0.0013807073223430775	0.001381017501884598	0.001422701699124489	0.0014215887181806195	0.0014662529854473556	0.0014636124625458902	0.0015538115008173683	0.001547946255876789	0.06012902294059375	0.058100461550510324	-0.00010589500849308986	-0.00022856184037123306	-0.00010580262278603314	-0.00022836243672696988
0.9430329712385201	0.0013042840294455848	0.0013070363352817907	0.0013801566986826822	0.0013804658655649493	0.0014221054100906525	0.0014209929493796348	0.0014656082597821324	0.0014629699759065018	0.0015530661794401807	0.001547207024909997	0.060088064142870413	0.05806088649318874	-0.0001052511619492047	-0.00022854099774544112	-0.00010515933306856629	-0.00022834160168222484
0.9487152192826929	0.0013038134612642835	0.0013065622907103525	0.001379606160562786	0.0013799143137465599	0.0014215091766065957	0.0014203972361075381	0.001464963558848674	0.0014623275150515585	0.001552320821928621	0.0015464677610440194	0.060047025858568095	0.05802123463070379	-0.00010461081852092269	-0.00022851925811395724	-0.00010451954350064463	-0.00022831987048360647
0.9544317057297852	0.0013033430352250791	0.0013060883854772922	0.0013790557101378909	0.0013793628485877648	0.001420913001009737	0.0014198015806995287	0.0014643188851853042	0.0014616850825099055	0.0015515754312589367	0.001545728467227927	0.0600059081638518	0.05798150603662587	-0.0001039739627970715	-0.00022849662366536405	-0.00010388323868351645	-0.00022829724531792106
0.9601826368833979	0.001302872753172135	0.0013056146214392875	0.0013785053495563868	0.0013788114722408005	0.0014203168856317967	0.0014192059854851106	0.0014636742413250922	0.0014610426808051226	0.0015508300104030497	0.0015449891464064153	0.059964711136148936	0.057941700785748895	-0.00010334057939312413	-0.00022847309657553216	-0.0001032504032453252	-0.00022827372835976245
0.9659682202902156	0.0013024026169428206	0.0013051410004462644	0.0013779550809605873	0.0013782601868518472	0.0014197208327988388	0.001418610452788135	0.0014630296297958982	0.0014604003124555653	0.0015500845623286055	0.0015442498015198539	0.05992343485415707	0.05790181895408987	-0.00010271065295096304	-0.00022844867900662091	-0.00010262102184067923	-0.00022824932177029078
0.9717886647474951	0.0013019326283677385	0.0013046675243414188	0.001377404906486762	0.0013777089945610586	0.0014191248448313025	0.0014180149849268304	0.0014623850531204072	0.0014597579799744034	0.0015493390899990096	0.0015435104355043265	0.05988207939784691	0.057861860618897865	-0.00010208416814005972	-0.00022842337310724492	-0.00010199507915133188	-0.0002282240276963443
0.9776441803106027	0.0013014627892707525	0.0013041941949612473	0.0013768548282651683	0.0013771578975025928	0.001418528924044039	0.0014174195842138442	0.0014617405138161684	0.0014591156858696581	0.0015485935963734758	0.0015427710512916756	0.059840644848468946	0.05782182585865871	-0.00010146110965716937	-0.00022839718101230755	-0.00010137255988669491	-0.00022819784827171619
0.9835349783005937	0.0013009931014690145	0.0013037210141355747	0.0013763048484200866	0.001376606897804649	0.001417933072746349	0.0014168242529562724	0.0014610960143956358	0.0014584734326442419	0.0015478480844070667	0.0015420316518095446	0.05979913128855924	0.057781714753099664	-0.0001008414622277326	-0.00022837010484361153	-0.00010075344878471282	-0.00022817078561687687
0.9894612713118381	0.001300523566772989	0.0013032479836875793	0.0013757549690698483	0.0013760559975894953	0.0014173372932420117	0.001416228993455697	0.0014604515573661983	0.0014578312227959919	0.0015471025570507346	0.0015412922399814166	0.059757538801942726	0.0577415273831948	-0.00010022521060573664	-0.0002283421467089708	-0.0001001377306117518	-0.0002281428418382525
0.9954232732196957	0.0013000541869864857	0.0013027751054338213	0.0013752051923268751	0.001375505198973507	0.001416741587829329	0.001415633808008223	0.0014598071452302307	0.0014571890588177124	0.0015463570172513685	0.001540552818726662	0.05971586747374235	0.057701263831169435	-9.961233957393734e-05	-0.00022831330870165534	-9.952539016312711e-05	-0.00022811401902800288
1.0014211991882311	0.0012995849639066835	0.001302302381184275	0.0013746555202977064	0.0013749545040671978	0.0014161459588011573	0.0014150386989045156	0.0014591627804851212	0.0014565469431972156	0.0015456114679518354	0.001539813390960581	0.05967411739038158	0.057660924180507916	-9.900283394526088e-05	-0.0002282835929021676	-9.891641226406067e-05	-0.00022808431926490957
1.0074552656779823	0.00129911589932416	0.0013018298127423506	0.0013741059550830383	0.0013744039149752522	0.0014155504084449432	0.0014144436684298328	0.0014585184656233164	0.0014559048784173545	0.001544865912091025	0.0015390739595944462	0.0596322886395898	0.057620508515956785	-9.83966785619711e-05	-0.0002282530013754669	-9.831078176940344e-05	-0.00022805374461298822
1.013525690453769	0.0012986469950229253	0.001301357401904933	0.0013735564987777588	0.0013738534337965674	0.0014149549390427678	0.001413848718864069	0.0014578742031323656	0.0014552628669560728	0.0015441203526038994	0.001538334527535552	0.059590381310410195	0.05758001692353077	-9.779385829711273e-05	-0.00022822153617313434	-9.770848356459305e-05	-0.00022802229712276523
1.0196326925925556	0.0012981782527804386	0.0013008851504623968	0.0013730071534709734	0.0013733030626242749	0.0014143595528713726	0.001413253852481784	0.0014572299954949493	0.0014546209112864287	0.0015433747924215252	0.001537595097687247	0.05954839549320411	0.057539449490516745	-9.719435805448373e-05	-0.00022818919933220716	-9.710950256568152e-05	-0.00022798997882955696
1.0257764924913542	0.001297709674367654	0.0013004130601986532	0.0013724579212460518	0.0013727528035457899	0.0014137642522022093	0.0014126590715522506	0.0014565858451889313	0.0014539790138766568	0.0015426292344711344	0.001536855672948997	0.05950633127965577	0.0574988063054834	-9.659816276905153e-05	-0.00022815599287490107	-9.651382372000139e-05	-0.00022795679175446892
1.0319573118751795	0.0012972412615490348	0.0012999411328911649	0.001371908804180655	0.0013722026586428353	0.001413169039301468	0.0014120643783394832	0.0014559417546873912	0.0014533371771901886	0.001541883681676158	0.0015361162562164126	0.05946418876277804	0.05745808745828109	-9.600525740734167e-05	-0.00022812191880888788	-9.592143200637393e-05	-0.00022792273790389617
1.0381753738050519	0.001296773016082595	0.0012994693703109864	0.0013713598043467766	0.0013716526299914866	0.001412573916430124	0.0014114697751022854	0.0014552977264586742	0.0014526954036857083	0.0015411381369562823	0.0015353768503813094	0.059421968036919875	0.0574172930400502	-9.541562696795125e-05	-0.00022808697912701792	-9.533231243573359e-05	-0.00022788781926952328
1.0444309026860459	0.00129630493971992	0.0012989977742227867	0.0013708109238107708	0.0013711027196621976	0.0014119788858439684	0.0014108752640942786	0.0014546537629664196	0.0014520536958171838	0.00154039260322748	0.0015346374583317425	0.05937966919776867	0.05737642314322756	-9.482925648203466e-05	-0.0002280511758076531	-9.474645005162763e-05	-0.0002278520378287685
1.05072412427539	0.0012958370342062045	0.0012985263463848847	0.001370262164633397	0.0013705529297198447	0.0014113839497936539	0.0014102808475639481	0.0014540098666696167	0.0014514120560339134	0.0015396470834020735	0.0015338980829520583	0.05933729234235919	0.05733547786154861	-9.424613101334522e-05	-0.00022801451081400081	-9.416382992993855e-05	-0.00022781539554317387
1.057055265690613	0.0012953693012802772	0.0012980550885492797	0.00136971352886985	0.0013700032622237606	0.0014107891105247282	0.0014096865277546807	0.0014533660400226358	0.0014507704867805673	0.0015389015803887712	0.0015331587271229421	0.059294837569076525	0.05729445729005521	-9.366623565902621e-05	-0.0002279769860941694	-9.358443717986942e-05	-0.00022777789435957096
1.0634245554177415	0.0012949017426746358	0.0012975840024616809	0.0013691650185697999	0.0013694537192277703	0.001410194370277678	0.0014090923069048032	0.0014527222854752767	0.001450128990497229	0.0015381560970927177	0.0015324193937214616	0.05925230497766331	0.05725336152510053	-9.308955554936105e-05	-0.00022793860358061302	-9.300825694415205e-05	-0.0002277395362095258
1.0698322233195456	0.0012944343601154786	0.0012971130898615396	0.0013686166357774277	0.0013689043027802286	0.001409599731287968	0.0014084981872476228	0.0014520786054728102	0.0014494875696194384	0.0015374106364155417	0.0015316800856211166	0.059209694669225245	0.05721219066435526	-9.251607584905008e-05	-0.00022789936519118648	-9.24352743996576e-05	-0.00022770032300989396
1.0762785006438331	0.0012939671553227293	0.001296642352482079	0.0013680683825314614	0.001368355014924056	0.0014090051957860769	0.0014079041710114645	0.0014514350024560168	0.00144884622657823	0.0015366652012554001	0.0015309408056918827	0.05916700674623526	0.05717094480681	-9.194578175684975e-05	-0.00022785927282836793	-9.186547475718843e-05	-0.00022766025666182133
1.0827636200317978	0.0012935001300100756	0.0012961717920503303	0.0013675202608652158	0.0013678058576967796	0.0014084107659975424	0.0014073102604197157	0.0014507914788612353	0.0014482049638001844	0.0015359197945070313	0.0015302015568002644	0.05912424131254103	0.05712962405278464	-9.137865850601667e-05	-0.00022781832837875937	-9.129884326204707e-05	-0.00022761933905024456
1.089287815526412	0.0012930332858849983	0.0012957014102871612	0.0013669722728066284	0.0013672568331305674	0.001407816444143	0.0014067164576908656	0.0014501480371204032	0.001447563783707465	0.0015351744190618003	0.001529462341809338	0.059081398473369566	0.05708822850393178	-9.081469136482112e-05	-0.00022777653371303108	-9.073536519471626e-05	-0.00022757757204516782
1.0958513225808764	0.0012925666246488047	0.0012952312089073092	0.0013664244203782977	0.0013667079432522675	0.0014072222324382246	0.001406122765038543	0.0014495046796611012	0.001446922688717863	0.0015344290778077467	0.0015287231635788036	0.059038478335333294	0.057046758263242146	-9.02538656369356e-05	-0.00022773389068697636	-9.017502587101156e-05	-0.0002275349575014407
1.1024543780671139	0.001292100147996658	0.0012947611896194139	0.001365876705597523	0.0013661591900834468	0.0014066281330941698	0.0014055291846715606	0.0014488614089065955	0.001446281681244841	0.0015336837736296357	0.0015279840249650307	0.058995481006433835	0.05700521343504997	-8.969616666149038e-05	-0.00022769040113979067	-8.961781064191487e-05	-0.00022749149725653783
1.1090972202843215	0.0012916338576176144	0.0012942913541260535	0.0013653291304763406	0.001365610575640431	0.0014060341483170128	0.001404935718793957	0.0014482182272758876	0.0014456407636975813	0.0015329385094090065	0.0015272449288211117	0.05895240659607243	0.05696359412504007	-8.914157981340654e-05	-0.00022764606689457123	-8.906370489450421e-05	-0.0002274471931329458
1.115780088967567	0.0012911677551946537	0.0012938217041237737	0.0013647816970215666	0.0013650621019343414	0.0014054402803081944	0.0014043423696050372	0.0014475751371837533	0.0014449999384810257	0.0015321932880242234	0.0015265058779969061	0.05890925521504991	0.056921900440251166	-8.859009050449229e-05	-0.00022760088975964932	-8.851269405250883e-05	-0.00022740204693766364
1.1225032252964444	0.0012907018424047087	0.0012933522413031198	0.0013642344072348261	0.0013645137709711306	0.001404846531264456	0.0014037491392994098	0.0014469321410407856	0.001444359207995917	0.0015314481123505177	0.0015257668753390894	0.05886602697557713	0.05688013248908282	-8.804168418267977e-05	-0.00022755487152636977	-8.796476357585126e-05	-0.00022735606046103696
1.1292668719037753	0.0012902361209187055	0.0012928829673486764	0.0013636872631126063	0.0013639655847516308	0.0014042529033778913	0.001403156030067038	0.001446289241253447	0.0014437185746388542	0.0015307029852600483	0.0015250279236912084	0.05882272199127663	0.05683829038130069	-8.749634633284376e-05	-0.00022750801396975717	-8.741989896127178e-05	-0.0002273092354768136
1.1360712728843656	0.0012897705924015907	0.0012924138839390943	0.0013631402666462826	0.0013634175452715829	0.001403659398835979	0.001402563044093275	0.0014456464402241068	0.0014430780408023266	0.0015299579096219428	0.0015242890258937243	0.05877934037719163	0.05679637422804218	-8.695406247682946e-05	-0.0002274603188484603	-8.687808574260603e-05	-0.0002272615737426431
1.1429166738038161	0.0012893052585123727	0.0012919449927471325	0.0013625934198221719	0.0013628696545216884	0.001403066019821638	0.001401970183558913	0.0014450037403510975	0.0014424376088747692	0.0015292128883023586	0.0015235501847840722	0.058735882249790296	0.0567543841418202	-8.64148181742852e-05	-0.00022741178790464112	-8.63393094913123e-05	-0.00022721307699985482
1.1498033217073829	0.001288840120904147	0.001291476295439685	0.0013620467246215598	0.0013623219144876365	0.001402472768513254	0.0014013774506402184	0.0014443611440287476	0.0014417972812406003	0.0015284679241645213	0.0015228114031967002	0.058692347726971135	0.05671232023653265	-8.587859902281503e-05	-0.00022736242286536257	-8.580355581687404e-05	-0.0002271637469741239
1.1567314651288954	0.0012883751812241355	0.0012910077936778182	0.0013615001830207464	0.0013617743271501525	0.0014018796470847356	0.0014007848475089794	0.001443718653647435	0.0014411570602802693	0.001527723020068782	0.0015220726839631257	0.05864873692807028	0.056670182627462984	-8.534539065739588e-05	-0.0002273122254388693	-8.527081036610595e-05	-0.0002271135853728068
1.1637013540997225	0.0012879104411137223	0.0012905394891168083	0.001360953796991092	0.0013612268944850384	0.0014012866577055548	0.0014001923763325523	0.0014430762715936356	0.001440516948370308	0.001526978178872671	0.0015213340299119905	0.05860504997386441	0.056627971431289836	-8.4815178751807e-05	-0.00022726119731786287	-8.474105882450012e-05	-0.00022706259388755035
1.1707132401577995	0.001287445902208485	0.0012900713834061736	0.0013604075684990468	0.00136067961846321	0.0014006938025407881	0.0013996000392739003	0.0014424340002499633	0.0014398769478833726	0.0015262334034309448	0.0015205954438691051	0.058561286986580995	0.05658568676609174	-8.428794901857439e-05	-0.000227209340178669	-8.421428691639254e-05	-0.00022701077419384763
1.177767376356704	0.0012869815661382276	0.0012896034781897051	0.001359861499506199	0.0013601325010507374	0.0014001010837511587	0.0013990078384916354	0.0014417918419952188	0.0014392370611882859	0.0015254886965956357	0.001519856928657499	0.05851744808989903	0.0565433287513503	-8.376368720837413e-05	-0.00022715665567923926	-8.369048040417215e-05	-0.0002269581279482069
1.1848640172747877	0.0012865174345270292	0.0012891357751055187	0.0013593155919693217	0.0013595855442088973	0.0013995085034930938	0.001398415776140077	0.0014411497992044462	0.0014385972906500997	0.0015247440612161194	0.0015191184870974883	0.05847353340895818	0.05650089750795826	-8.324237911166987e-05	-0.00022710314546203758	-8.316962509000159e-05	-0.00022690465679237048
1.1920034190243662	0.0012860535089932565	0.0012886682757860656	0.0013587698478403963	0.0013590387498941944	0.0013989160639187458	0.0013978238543692718	0.001440507874248959	0.0014379576386301198	0.001523999500139137	0.0015183801220067003	0.05842954307036273	0.05645839315822474	-8.272401055833822e-05	-0.00022704881115220843	-8.265170681538703e-05	-0.00022685036235059464
1.1991858392609598	0.0012855897911496221	0.0012882009818581917	0.0013582242690666736	0.0013584921200584233	0.0013983237671760618	0.0013972320753250637	0.0014398660694964131	0.001437318107485975	0.0015232550162088822	0.001517641836200153	0.05838547720219083	0.056415815825880546	-8.220856741705806e-05	-0.00022699365435602248	-8.213671146073409e-05	-0.00022679524622803982
1.2064115371925936	0.0012851262826032066	0.0012877338949431616	0.0013576788575907057	0.0013579456566486995	0.001397731615408812	0.0013966404411491229	0.0014392243873108353	0.001436678699571651	0.0015225106122670298	0.0015169036324902913	0.05834133593399404	0.056373165636083	-8.169603559733674e-05	-0.00022693767666492892	-8.162462494712419e-05	-0.00022673931001537806
1.2136807735891502	0.0012846629849554987	0.001287267016656694	0.0013571336153503873	0.0013573993616075013	0.00139713961075664	0.0013960489539789932	0.0014385828300526795	0.0014360394172375408	0.001521766291152797	0.0015161655136870405	0.05829711939680973	0.05633044271542271	-8.118640104834429e-05	-0.0002268808796521138	-8.111543323517656e-05	-0.0002266825552842966
1.2209938107917835	0.0012841998998024307	0.0012868003486090065	0.001356588544279002	0.001356853236872719	0.001396547755355108	0.0013954576159481448	0.0014379414000788722	0.0014354002628304983	0.0015210220557029949	0.0015154274825978692	0.058252827723162384	0.05628764719192885	-8.067964975944086e-05	-0.0002268232648723889	-8.060912232592254e-05	-0.00022662498358910765
1.2283509127223842	0.0012837370287344183	0.0012863338924048442	0.001356043646305266	0.0013563072843776902	0.0013959560513357452	0.0013948664291860097	0.001437300099742867	0.0014347612386938794	0.0015202779087520868	0.0015146895420278304	0.05820846104707195	0.05624477919507458	-8.017576776088442e-05	-0.00022676483386441237	-8.010567826122195e-05	-0.0002265665964678587
1.2357523448931043	0.0012832743733363907	0.001285867649643519	0.0013554989233533626	0.001355761506051245	0.001395364500826086	0.001394275395818034	0.0014366589313946818	0.0014341223471675938	0.0015195338531322326	0.0015139516947796218	0.0581640195040584	0.05620183885578346	-7.96747411233173e-05	-0.0002267055881480795	-7.960508712297198e-05	-0.00022650739543883525
1.2431983744159416	0.001282811935187837	0.0012854016219189539	0.0013549543773429993	0.001355215903817757	0.001394773105949728	0.0013936845179657266	0.0014360178973809618	0.001433483590588159	0.001518789891673354	0.001513213943653641	0.05811950323114724	0.05615882630643295	-7.917655595841844e-05	-0.00022664552922563308	-7.910733503445344e-05	-0.00022644738200378045
1.2506892700123766	0.0012823497158628355	0.0012849358108197096	0.0013544100101894382	0.0013546704795971737	0.0013941818688263678	0.0013930937977466977	0.0014353770000450198	0.00143284497128874	0.0015180460272031801	0.0015124762914480348	0.05807491236687809	0.0561157416808631	-7.868119841962506e-05	-0.00022658465858316212	-7.86124081604972e-05	-0.00022638655764778415
1.2582253020230734	0.0012818877169300895	0.0012844702179290266	0.001353865823803542	0.0013541252353050654	0.0013935907915718479	0.0013925032372747062	0.0014347362417268814	0.0014322064915992011	0.0015173022625473002	0.0015117387409587495	0.058030247051305994	0.05607258511438002	-7.818865470113345e-05	-0.00022652297768710472	-7.812029270679033e-05	-0.00022632492383678482
1.2658067424176331	0.0012814259399529754	0.0012840048448248657	0.0013533218200918247	0.0013535801728526732	0.0013929998762982135	0.001391912838659714	0.001434095624763349	0.0014315681538461615	0.0015165586005292289	0.001511001294979597	0.05798550742601225	0.056029356743762554	-7.769891103888427e-05	-0.00022646048798630192	-7.763097492025084e-05	-0.00022626248201768062
1.2734338648044117	0.0012809643864895703	0.0012835396930799456	0.0013527780009564882	0.0013530352941469516	0.001392409125113747	0.0013913226040079307	0.0014334551514880373	0.0014309299603530422	0.0015158150439704501	0.0015102639563023034	0.057940693634105984	0.05598605670726709	-7.721195371093725e-05	-0.00022639719091244181	-7.714444109047092e-05	-0.00022619923362177108
1.2811069444403917	0.0012805030580926937	0.0012830747642617736	0.0013522343682954691	0.0013524906010906025	0.0013918185401230233	0.001390732535421848	0.0014328148242314313	0.0014302919134401057	0.0015150715956904763	0.0015095267277165543	0.057895805820232606	0.05594268514463416	-7.672776903695777e-05	-0.00022633308787806117	-7.666067754877326e-05	-0.00022613518006203703
1.2888262582411194	0.001280041956309946	0.0012826100599326934	0.0013516909240024822	0.001351946095582133	0.0013912281234269538	0.0013901426350003039	0.0014321746453209337	0.0014296540154245217	0.0015143282585069037	0.0015087896120100652	0.057850844130579615	0.05589924219709417	-7.624634337878577e-05	-0.00022626818027743356	-7.61796706676976e-05	-0.00022607032273025407
1.296592084790695	0.0012795810826837489	0.001282145581649924	0.0013511476699670701	0.0013514017795158983	0.001390637877122838	0.0013895529048385275	0.0014315346170809204	0.0014290162686204136	0.0015135850352354717	0.0015080526119686311	0.05780580871288139	0.055855728007372596	-7.576766314092154e-05	-0.00022620246948756861	-7.570140686331828e-05	-0.00022600466300348732
1.3044047043518285	0.0012791204387513759	0.0012816813309655855	0.0013506046080746358	0.001350857654782134	0.0013900478033044023	0.001388963347028171	0.001430894741832778	0.0014283786753388947	0.0015128419286901055	0.0015073157303761718	0.057760699716425265	0.05581214271969449	-7.529171477023422e-05	-0.0002261359568668242	-7.522587259357894e-05	-0.00022593820223898442
1.312264398875954	0.0012786600260450017	0.001281217309426758	0.001350061740206503	0.001350313723267018	0.001389457904061859	0.001388373963657382	0.0014302550218949718	0.0014277412378881419	0.0015120989416829882	0.0015065789700148054	0.057715517292058	0.05576848647979338	-7.481848475601738e-05	-0.00022606864375368518	-7.475305435886148e-05	-0.00022587094177434208
1.320171452013404	0.0012781998460917364	0.001280753518575504	0.0013495190682399506	0.0013497699868527055	0.0013888681814819487	0.0013877847568108325	0.0014296154595830873	0.00142710395857343	0.0015113560770246067	0.00150584233366489	0.057670261592192525	0.05572475943491414	-7.434795963096041e-05	-0.00022600053147059374	-7.428293870302694e-05	-0.00022580288293111428
1.3281261491236485	0.0012777399004136598	0.0012802899599489153	0.0013489765940482602	0.0013492264474173738	0.0013882786376479851	0.0013871957285697743	0.0014289760572098777	0.001426466839697186	0.0015106133375238078	0.0015051058241050835	0.057624932770810426	0.05568096173382008	-7.38801259704408e-05	-0.0002259316213196194	-7.381551221258276e-05	-0.00022573402701114853
1.3361287772855897	0.0012772801905278687	0.0012798266350791513	0.0013484343195007632	0.0013486831068352737	0.0013876892746399131	0.0013866068810120871	0.0014283368170853255	0.0014258298835590445	0.0015098707259878586	0.0015043694441124007	0.05757953098347317	0.0556370935267977	-7.34149703928294e-05	-0.00022586191458423555	-7.335076151700204e-05	-0.00022566437529680794
1.3441796253079266	0.0012768207179465136	0.001279363545493482	0.0013478922464628877	0.0013481399669767744	0.0013871000945343507	0.001386018216212331	0.0014276977415166885	0.0014251930924558986	0.001509128245222503	0.0015036331964622715	0.05753405638732326	0.05559315496566317	-7.295247956018436e-05	-0.00022579141252948576	-7.288867328919535e-05	-0.00022559392905235898
1.352278983739575	0.0012763614841768383	0.0012789006927143233	0.0013473503767962027	0.0013475970297084042	0.00138651109940464	0.0013854297362417883	0.0014270588328085525	0.0014245564686819485	0.001508385898032017	0.001502897083928593	0.05748850914109246	0.055549146203769044	-7.249264017782087e-05	-0.00022572011640187295	-7.242923424569114e-05	-0.000225522689524027
1.3604271448801535	0.0012759024907212182	0.0012784380782592784	0.001346808712358463	0.001347054296892902	0.0013859222913208962	0.0013848414431685172	0.0014264200932628825	0.0014239200145287547	0.0015076436872192625	0.0015021611092837892	0.05744288940510763	0.055505067396007336	-7.203543899490794e-05	-0.00022564802742913725	-7.19724311463582e-05	-0.00022545065793777574
1.3686244027905345	0.0012754437390771999	0.0012779757036411824	0.0013462672550036557	0.0013465117703892633	0.0013853336723500548	0.0013842533390574022	0.0014257815251790748	0.0014232837322852934	0.0015069016155857477	0.001501425275298867	0.057397197341296495	0.05546091869881809	-7.158086280405207e-05	-0.0002255751468191458	-7.15182507948775e-05	-0.00022537783550163892
1.3768710533034536	0.0012749852307375482	0.0012775135703681343	0.0013457260065820522	0.001345969452052782	0.0013847452445559282	0.001383665425970198	0.0014251431308540134	0.0014226476242380005	0.0015061596859316877	0.0015006895847434706	0.057351433113192886	0.05541670027019236	-7.112889844178294e-05	-0.0002255014757610585	-7.106668003874217e-05	-0.00022530422340405476
1.3851673940341884	0.0012745269671902801	0.0012770516799435498	0.0013451849689402487	0.0013454273437351054	0.0013841570099992473	0.0013830777059655884	0.0014245049125821189	0.0014220116926708373	0.0015054179010560566	0.0014999540403859467	0.05730559688594381	0.055372412269681474	-7.067953278887262e-05	-0.0002254270154251059	-7.061770576938242e-05	-0.0002252298228141436
1.3935137243912972	0.0012740689499187061	0.0012765900338661913	0.0013446441439212149	0.001344885447284274	0.001383568970737717	0.0013824901810992273	0.0014238668726554017	0.0014213759398653304	0.0015046762637566477	0.0014992186449933928	0.05725968882631516	0.05532805485839933	-7.023275277008578e-05	-0.00022535176696253378	-7.017131492255413e-05	-0.0002251546348829847
1.4019103455874267	0.0012736111804014735	0.0012761286336302128	0.001344103533364341	0.0013443437645447708	0.0013829811288260622	0.0013819028534237919	0.001423229013363515	0.001420740368100631	0.0015039347768301277	0.001498483401331718	0.057213709102697165	0.05528362819903038	-6.978854535440171e-05	-0.00022527573150488145	-6.97274944779086e-05	-0.00022507866074100713
1.410357560650181	0.0012731536601126071	0.0012756674807252067	0.0013435631391054887	0.0013438022973575729	0.0013823934863160835	0.0013813157249890384	0.001422591336993811	0.0014201049796535685	0.0015031934430721028	0.0014977483121657053	0.057167657885109996	0.05523913245583383	-6.934689755527801e-05	-0.00022519891016448135	-6.928623145965873e-05	-0.00022500190149998822
1.4188556744330574	0.001272696390521547	0.0012752065766362356	0.0013430229629770316	0.0013432610475601903	0.0013818060452567011	0.0013807287978418418	0.0014219538458313905	0.0014194697767986998	0.0015024522652771677	0.001497013380259061	0.057121535345212464	0.05519456779465176	-6.89077964305812e-05	-0.00022512130403423702	-6.884751293645408e-05	-0.00022492435825249846
1.4274049936264492	0.001272239373093196	0.0012747459228438826	0.0013424830068079097	0.001342720016986724	0.001381218807694013	0.001380142074026258	0.0014213165421591589	0.001418834761808369	0.0015017112462389717	0.0014962786083744814	0.057075341656304374	0.05514993438291263	-6.847122908262837e-05	-0.000225042914187068	-6.841132602121436e-05	-0.00022484603207045817
1.4360058267687137	0.001271782609287958	0.0012742855208242904	0.001341943272423676	0.0013421792074679083	0.001380631775671341	0.0013795555555835683	0.0014206794282578792	0.0014181999369527556	0.0015009703887502723	0.0014955439992737072	0.05702907699333319	0.05510523238963699	-6.803718265878389e-05	-0.00022496374167751965	-6.797765787200372e-05	-0.00022476692400807963
1.4446584842573071	0.0012713261005617756	0.001273825372049198	0.001341403761646538	0.0013416386208311547	0.0013800449512292804	0.0013789692445523283	0.0014200425064062252	0.0014175653044999278	0.001500229695602995	0.0014948095557175782	0.05698274153290393	0.05506046198544632	-6.760564435090433e-05	-0.00022488378753948712	-6.75464956913091e-05	-0.00022468703509853638
1.453363278359986	0.001270869848366182	0.0012733654779859941	0.0013408644762954156	0.0013410982589006117	0.0013794583364057586	0.0013783831429684276	0.0014194057788808375	0.001416930866715903	0.0014994891695882936	0.0014940752804661007	0.056936335453280036	0.05501562334256464	-6.717660139578252e-05	-0.00022480305278721469	-6.711782672638722e-05	-0.00022460636635546205
1.4621205232260774	0.0012704138541483343	0.0012729058400977496	0.001340325418185985	0.001340558123497203	0.001378871933236078	0.001377797252865133	0.0014187692479563775	0.0014162966258646956	0.001498748813496609	0.0014933411762784986	0.056889858934391704	0.05497071663482717	-6.675004107543903e-05	-0.00022472153841607279	-6.6691638269889e-05	-0.00022452491877361647
1.470930534897817	0.001269958119351059	0.0012724464598432633	0.001339786589130723	0.0013400182164386794	0.0013782857437529725	0.001377211576273143	0.0014181329159055783	0.0014156625842083736	0.0014980086301177253	0.0014926072459132745	0.05684331215784312	0.054925742037686444	-6.63259507164976e-05	-0.00022463924540000457	-6.626791765894369e-05	-0.00022444269332672073
1.4797936313217521	0.0012695026454128985	0.0012719873386771107	0.001339247990938968	0.0013394785395396726	0.0013776997699866623	0.0013766261152206446	0.0014174967849993085	0.0014150287440071164	0.0014972686222408376	0.0014918734921282749	0.05679669530691579	0.05488069972821537	-6.590431769099014e-05	-0.00022455617469424594	-6.584665227601927e-05	-0.00022435969096901154
1.48871013236022	0.001269047433768145	0.0012715284780496763	0.0013387096254169548	0.0013389390946117357	0.0013771140139648972	0.0013760408717333559	0.0014168608575066141	0.0014143951075192632	0.0014965287926546	0.0014911399176807396	0.056750008566575715	0.054835589885115756	-6.548512941645379e-05	-0.0002244723272343263	-6.542782954904736e-05	-0.00022427591263574076
1.4976803598028874	0.0012685924858468907	0.001271069879407204	0.0013381714943678713	0.0013383998834633985	0.0013765284777130155	0.0013754558478345847	0.0014162251356947843	0.0014137616770013716	0.001495789144147193	0.001490406525327366	0.056703252123481304	0.05479041268872214	-6.506837335512605e-05	-0.00022438770393407026	-6.50114369507293e-05	-0.00022419135924017786
1.5067046373783677	0.0012681378030750723	0.0012706115441918435	0.001337633599591912	0.0013378609079002179	0.0013759431632539986	0.001374871045545283	0.0014155896218294055	0.0014131284547082767	0.001495049679506386	0.001489673317824374	0.056656426165986186	0.054745168321009514	-6.465403701506889e-05	-0.00022430230568898368	-6.459746199945215e-05	-0.0002241060316772736
1.5157832907659001	0.0012676833868745037	0.0012701534738416816	0.0013370959428863148	0.0013373221697248188	0.0013753580726085127	0.001374286466884089	0.0014149543181744073	0.001412495442893135	0.0014943104015195856	0.0014889402979275529	0.056609530884147066	0.054699856965597704	-6.424210794975238e-05	-0.0002242161333737558	-6.418589225906657e-05	-0.00022401993082132865
1.5249166476071065	0.0012672292386629307	0.0012696956697907985	0.0013365585260454239	0.0013367836707369545	0.0013747732077949745	0.001373702113867393	0.0014143192269921315	0.001411862643807493	0.0014935713129739098	0.001488207468392335	0.05656256646973034	0.05465447880775855	-6.383257375790208e-05	-0.00022412918784209257	-6.377671533851215e-05	-0.00022393305752549386
1.5341050375178134	0.0012667753598540703	0.0012692381334693066	0.0013360213508607326	0.0013362454127335516	0.0013741885708295958	0.001373117988509381	0.0014136843505433779	0.0014112300597013345	0.0014928324166562387	0.0014874748319738482	0.056515533116215814	0.054609034034419836	-6.34254220839986e-05	-0.00022404146992799356	-6.336991889255295e-05	-0.00022384541262326918
1.5433487920999491	0.0012663217518576557	0.001268780866303395	0.001335484419120936	0.0013357073975087622	0.0013736041637264413	0.0013725340928220939	0.0014130496910874663	0.0014105976928231406	0.0014920937153532817	0.0014867423914269806	0.056468431018805366	0.05456352283417239	-6.302064061820822e-05	-0.0002239529804455298	-6.296549062155543e-05	-0.00022375699692833706
1.5526482449535108	0.0012658684160794752	0.0012683238697153716	0.0013349477326119775	0.001335169626854008	0.0013730199884974753	0.001371950428815473	0.0014124152508822865	0.001409965545419939	0.0014913552118516298	0.001486010149506433	0.056421260374427094	0.05451794539727583	-6.261821709620252e-05	-0.0002238637201872895	-6.256341827136358e-05	-0.00022366781123284163
1.5620037316886017	0.0012654153539214243	0.0012678671451237132	0.0013344112931171067	0.0013346321025580416	0.0013724360471526263	0.0013713669984974247	0.0014117810321843634	0.0014093336197373732	0.0014906169089378284	0.0014852781089667907	0.05637402138174279	0.05447230191566544	-6.221813929940812e-05	-0.00022377368992593238	-6.216368963367358e-05	-0.00022357785630905402
1.5714155899375468	0.0012649625667815435	0.0012674106939431033	0.0013338751024169202	0.001334094826406986	0.001371852341699828	0.001370783803873861	0.0014111470372489031	0.0014087019180197425	0.001489878809398426	0.0014845462725625752	0.05632671424115311	0.05442659258295536	-6.182039505524262e-05	-0.00022368289041369005	-6.176629254588117e-05	-0.0002234871329088728
1.580884159367074	0.0012645100560540676	0.0012669545175844825	0.001333339162289421	0.0013335578001843948	0.0013712688741450822	0.0013702008469487648	0.0014105132683298572	0.0014080704425100713	0.001489140916020044	0.0014838146430483099	0.05627933915480314	0.0543808175944462	-6.14249722366983e-05	-0.00022359132238169988	-6.137121489102615e-05	-0.0002233956417624916
1.5904097816905756	0.0012640578231294653	0.0012664986174550905	0.0013328034745100652	0.0013330210256712965	0.0013706856464925084	0.0013696181297242378	0.0014098797276799768	0.0014074391954501603	0.001488403231589434	0.0014830832231785811	0.05623189632658992	0.05433497714713179	-6.103185876271677e-05	-0.0002234989865405046	-6.097844459819479e-05	-0.00022330338358084179
1.5999928006804371	0.00126360586939449	0.001266042994958512	0.001332268040851814	0.0013324845046462496	0.001370102660744401	0.0013690356542005542	0.0014092464175508696	0.0014068081790806438	0.0014876657588935415	0.0014823520157080962	0.056184385962167106	0.054289071439702866	-6.064104259813352e-05	-0.00022340588357988578	-6.0587969642228456e-05	-0.0002232103590531498
1.6096335621804478	0.0012631541962322204	0.0012655876514947218	0.0013317328630851842	0.0013319482388853918	0.00136951991890128	0.0013684534223762186	0.0014086133401930566	0.001406177395641047	0.0014869285007195665	0.0014816210233917482	0.056136808268952405	0.054243100672554674	-6.025251175378887e-05	-0.00022331201416891933	-6.019977804377907e-05	-0.00022311656884749231
1.6193324141182788	0.0012627028050221068	0.001265132588460132	0.0013311979429783015	0.0013314122301624942	0.0013689374229619482	0.0013678714362480185	0.001407980497856031	0.001405546847369844	0.0014861914598550243	0.0014808902489846763	0.05608916345613253	0.054197065047791385	-5.98662542863615e-05	-0.0002232173789555314	-5.9813857869600584e-05	-0.0002230220136121286
1.6290897065180392	0.0012622516971400168	0.0012646778072476336	0.0013306632822969494	0.0013308764802490087	0.0013683551749235454	0.001367289697811077	0.001407347892788313	0.001404916536504513	0.001485454639087809	0.0014801596952423268	0.05604145173466991	0.05415096476923414	-5.948225829857656e-05	-0.00022312197856666494	-5.943019723222975e-05	-0.00022292669397355747
1.6389057915129117	0.0012618008739582812	0.0012642233092466488	0.0013301288828046266	0.0013303409909141259	0.0013677731767816025	0.0013667082090589127	0.0014067155272375108	0.0014042864652815971	0.001484718041206257	0.001479429364920517	0.055993673317307	0.05410480004242354	-5.910051193919186e-05	-0.0002230258136083907	-5.904878429036087e-05	-0.00022283061053729458
1.6487810233578566	0.0012613503368457397	0.0012637690958431699	0.0013295947462625907	0.00132980576392482	0.0013671914305300968	0.001366126971983488	0.0014060834034503751	0.0014036566359367573	0.0014839816689992047	0.0014786992607754938	0.05594582841857612	0.0540585710746292	-5.872100340302555e-05	-0.00022292888466574068	-5.86696072485543e-05	-0.00022273376388842747
1.6587157584424002	0.001260900087167785	0.001263315168419809	0.0013290608744299167	0.0013292708010459071	0.0013666099381615072	0.0013655459885752697	0.0014054515236728584	0.0014030270507048343	0.001483245525256055	0.0014779693855640002	0.05589791725480178	0.05401227807485272	-5.834372093081741e-05	-0.00022283119230198656	-5.829265435741693e-05	-0.00022263615458972819
1.6687103553034934	0.0012604501262864119	0.0012628615283558475	0.0013285272690635483	0.0013287361040400956	0.0013660287016668707	0.0013649652608232823	0.0014048198901501744	0.0014023977118199056	0.0014825096127668393	0.0014772397420433343	0.05584994004410848	0.05396592125383531	-5.796865280949248e-05	-0.00022273273705986085	-5.7917913913491104e-05	-0.00022253778318348516
1.6787651746384535	0.001260000455560261	0.0012624081770272763	0.0013279939319183487	0.0013282016746680378	0.0013654477230358355	0.0013643847907151647	0.0014041885051268544	0.0014017686215153445	0.0014817739343222786	0.0014765103329714142	0.05580189700642685	0.05391950082406397	-5.759578737198068e-05	-0.0002226335194602802	-5.754537425953221e-05	-0.00022243865019055953
1.6888805793179813	0.0012595510763446672	0.0012619551158068473	0.0013274608647471542	0.0013276675146883837	0.00136486700425672	0.0013638045802372223	0.0014035573708468068	0.001401139782023874	0.001481038492713849	0.0014757811611068388	0.05575378836349934	0.053873016999774585	-5.722511299736943e-05	-0.00022253354000306702	-5.717502378431438e-05	-0.00022233875611055165
1.6990569343992543	0.0012591019899917029	0.0012615023460641177	0.0013269280693008277	0.0013271336258578335	0.0013642865473165642	0.0013632246313744873	0.001402926489553374	0.0014005111955776306	0.0014803032907338397	0.0014750522292089503	0.05570561433888564	0.053826469996961	-5.685661811095921e-05	-0.00022243279916689396	-5.680685092264437e-05	-0.0002222381014216901
1.7092946071391046	0.0012586531978502288	0.0012610498691654967	0.0013263955473283085	0.001326600009931189	0.0013637063542011885	0.0013626449461107695	0.0014022958634893922	0.0013998828644082187	0.0014795683311754218	0.001474323540037897	0.055657375157970465	0.05377986003337995	-5.64902911839027e-05	-0.00022233129740845126	-5.6440844155375425e-05	-0.00022213668658077612
1.7195939670072704	0.0012582047012659383	0.001260597686474297	0.001325863300576671	0.0013260666686614117	0.0013631264268952504	0.0013620655264287183	0.0014016654948972524	0.001399254790746773	0.001478833616832708	0.0014735950963547001	0.05560907104796846	0.053733187328555004	-5.612612073342682e-05	-0.00022222903516244674	-5.607699200922689e-05	-0.00022203451202179592
1.7299553856997325	0.0012577565015814073	0.0012601457993507792	0.0013253313307911758	0.0013255336037996733	0.0013625467673823019	0.0013614863743098785	0.0014010353860189591	0.0013986269768240175	0.0014780991505008224	0.0014728669009213158	0.05556070223793084	0.05368645210378578	-5.576409532309645e-05	-0.0002221260128429381	-5.5715283057339304e-05	-0.00022193157815897369
1.7403792371521247	0.001257308600136135	0.0012596942091521956	0.0013247996397153176	0.0013250008170954054	0.0013619673776448396	0.0013609074917347382	0.0014004055390961809	0.0013979994248703184	0.0014773649349759496	0.0014721389565006916	0.055512268958749625	0.05363965458215108	-5.540420356242581e-05	-0.00022202223084177852	-5.5355705918941345e-05	-0.00022182788538482878
1.7508658975532332	0.0012568609982666022	0.0012592429172328433	0.0013242682290908901	0.0013244683102963584	0.0013613882596643714	0.0013603288806827935	0.001399775956370326	0.0013973721371157493	0.0014766309730554173	0.0014714112658568363	0.05546377144316726	0.05359279498851643	-5.504643410704502e-05	-0.0002219176895291719	-5.4998249258808585e-05	-0.0002217234340682328
1.76141574535857	0.0012564136973063063	0.0012587919249441137	0.0013237371006580283	0.0013239360851486574	0.0013608094154214615	0.0013597505431326084	0.001399146640082585	0.001396745115790153	0.0014758972675377444	0.0014706838317548878	0.055415209925778856	0.053545873549539054	-5.469077565885272e-05	-0.00022181238925450542	-5.4642901788026776e-05	-0.00022161822455729618
1.7720291613040315	0.0012559666985858169	0.001258341233634535	0.0013232062561552682	0.0013234041433968504	0.001360230846895796	0.0013591724810618625	0.0013985175924740019	0.0013961183631231939	0.0014751638212227125	0.0014699566569611672	0.05536658464304268	0.05349889049367375	-5.4337216965252844e-05	-0.00022170633034263032	-5.4289652263950217e-05	-0.00022151225717920164
1.7827065284196406	0.0012555200034328258	0.0012578908446498212	0.001322675697319606	0.0013228724867839635	0.0013596525560662421	0.0013585946964474122	0.0013978888157855315	0.0013954918813444195	0.0014744306369114325	0.0014692297442432478	0.0553178958332801	0.05345184605117951	-5.398574682015378e-05	-0.0002215995130985804	-5.393848948967439e-05	-0.00022140553223831683
1.7934482320433673	0.0012550736131721882	0.001257440759332925	0.0013221454258865418	0.0013223411170515602	0.0013590745449108953	0.0013580171912653493	0.0013972603122580961	0.0013948656726833252	0.0014736977174064022	0.0014685030963700182	0.05526914373668816	0.05340474045412442	-5.3636354063579805e-05	-0.00022149193780601761	-5.358940231428577e-05	-0.00022129805001697145
1.8042546598350382	0.0012546275291259734	0.0012569909790240811	0.0013216154435901385	0.0013218100359397888	0.0013584968154071436	0.0013574399674910569	0.0013966320841326465	0.0013942397393694082	0.0014729650655115726	0.0014677767161117479	0.05522032859534186	0.05335757393639331	-5.328902758108822e-05	-0.00022138360472401253	-5.3242379632806314e-05	-0.0002211898107750132
1.8151262017903238	0.0012541817526135193	0.0012565415050608626	0.0013210857521630847	0.0013212792451874475	0.001357919369531729	0.0013568630270992706	0.0013960041336502302	0.001393614083632235	0.0014722326840324207	0.0014670506062401533	0.0551714506532009	0.05331034673369096	-5.294375630465753e-05	-0.00022127451409170718	-5.289741038640161e-05	-0.0002210808147513066
1.8260632502548164	0.0012537362849514683	0.0012560923387782174	0.001320556353336732	0.0013207487465320246	0.001357342209260792	0.001356286372064127	0.0013953764630520356	0.001392988707701491	0.001471500575775997	0.0014663247695284535	0.05512251015611653	0.05326305908355073	-5.2600529212021296e-05	-0.000221164666125373	-5.2554483562013143e-05	-0.00022097106216212303
1.8370661999381863	0.0012532911274538323	0.0012556434815085321	0.00132002724884117	0.0013202185417097707	0.001356765336569947	0.0013557100043592347	0.0013947490745794726	0.0013923636138070533	0.0014707687435510115	0.001465599208751448	0.05507350735183704	0.05321571122533788	-5.225933532683469e-05	-0.00022105406101846636	-5.221358819249705e-05	-0.00022086055320097442
1.848135447928429	0.0012528462814320243	0.0012551949345816675	0.0013194984404052642	0.0013196886324557374	0.0013561887534343244	0.0013551339259577186	0.0013941219704742148	0.0013917388041790396	0.0014700371901678788	0.0014648739266855677	0.05502444249001384	0.053168303400257584	-5.192016371874386e-05	-0.00022094269894301632	-5.1874713356575564e-05	-0.00022074928803966776
1.8592713937061955	0.0012524017481949248	0.00125474669932502	0.0013189699297567246	0.0013191590205038465	0.0013556124618286413	0.0013545581388322919	0.0013934951529782742	0.001391114281047881	0.0014693059184387991	0.0014641489261089534	0.05497531582220732	0.05312083585136049	-5.158300350321249e-05	-0.00022083058004818135	-5.153784817875373e-05	-0.0002206372668272505
1.8704744391592067	0.0012519575290489144	0.0012542987770635618	0.0013184417186221503	0.0013186297075869354	0.0013550364637272489	0.0013539826449553013	0.0013928686243340528	0.001390490046644371	0.0014685749311778116	0.0014634242098015078	0.05492612760189427	0.05307330882354688	-5.124784384155645e-05	-0.00022071770446113748	-5.120298182948596e-05	-0.00022052448969095417
1.8817449885967616	0.0012515136252979387	0.001253851169119896	0.0013179138087270953	0.0013181006954368192	0.001354460761104202	0.0013534074462987964	0.0013922423867844121	0.001389866103199736	0.0014678442312008701	0.0014626997805449727	0.054876878084472315	0.05302572256357526	-5.091467394076343e-05	-0.00022060407228552403	-5.0870103524724986e-05	-0.00022041095673452915
1.8930834487643238	0.0012510700382435463	0.0012534038768143062	0.0013173862017961163	0.0013175719857843452	0.00135388535593331	0.0013528325448345824	0.0013916164425727283	0.0013892424529456918	0.0014671138213259	0.0014619756411229847	0.05482756752726737	0.05297807732006479	-5.05834830537219e-05	-0.000220489683603442	-5.053920252639371e-05	-0.00022029666804024295
1.9044902288582053	0.0012506267691849452	0.0012529569014648044	0.0013168588995528339	0.0013170435803594469	0.0013533102501881997	0.0013522579425342802	0.0013909907939429558	0.0013886190981145076	0.0014663837043728698	0.001461251794321148	0.05477819618953798	0.052930373343506025	-5.025426047887416e-05	-0.00022037453847367772	-5.021026814187868e-05	-0.00022018162366660432
1.9159657405403292	0.001250183819419052	0.001252510244387184	0.0013163319037199875	0.0013165154808912033	0.001352735445842374	0.0013516836413693882	0.0013903654431396914	0.0013879960409390647	0.0014656538831638553	0.0014605282429270955	0.054728764332483165	0.052882610886260804	-4.992699556059105e-05	-0.00022025863693303505	-4.988328972438394e-05	-0.00022006582365075023
1.9275103979530908	0.0012497411902405368	0.001252063906895067	0.001315805216019488	0.0013159876891078912	0.0013521609448692668	0.0013511096433113353	0.0013897403924082315	0.0013873732836529205	0.0014649243605231025	0.0014598049897305548	0.05467927221924892	0.05283479020257423	-4.960167768867235e-05	-0.00022014197899528076	-4.955825667261188e-05	-0.00021994926800611436
1.9391246177343011	0.0012492988829418824	0.001251617890299958	0.0013152788381724809	0.001315460206737048	0.0013515867492423102	0.0013505359503315486	0.0013891156439946382	0.0013867508284903707	0.0014641951392771	0.0014590820375234175	0.05462972011493138	0.05278691154857547	-4.92782962984023e-05	-0.00022002456465075593	-4.9235158430693815e-05	-0.00021983195672342637
1.9508088190322228	0.0012488568988134271	0.001251172195911293	0.001314752771899397	0.0013149330355055231	0.0013510128609349878	0.001349962564401506	0.0013884912001457998	0.0013861286776865097	0.0014634662222546392	0.0014583593890998025	0.05458010828658661	0.05273897518228629	-4.895684087080632e-05	-0.0002199063938678747	-4.891398448844675e-05	-0.0002197138897710449
1.9625634235206988	0.0012484152391434198	0.0012507268250364924	0.0013142270189200143	0.001314406177139536	0.001350439281920897	0.0013493894874927993	0.0013878670631094928	0.0013855068334772947	0.001462737612286885	0.0014576370472561228	0.054530437003232866	0.05269098136362799	-4.863730093229712e-05	-0.00021978746659173654	-4.8594724381054166e-05	-0.00021959506709434695
1.9743888554143678	0.0012479739052180666	0.0012502817789810073	0.0013137015809535086	0.0013138796333647335	0.0013498660141738074	0.0013488167215771917	0.0013872432351344443	0.0013848852980996049	0.0014620093122074392	0.0014569150147911492	0.05448070653586105	0.05264293035442457	-4.8319666054640054e-05	-0.00021966778274412624	-4.827736768899665e-05	-0.00021947548861511734
1.9862855414839768	0.0012475328983215892	0.0012498370590483781	0.0013131764597185199	0.0013133534059062506	0.0013492930596677246	0.0013482442686266831	0.0013866197184703982	0.0013842640737913084	0.0014612813248524091	0.0014561932945060846	0.05443091715743675	0.05259482241840875	-4.8003925855015506e-05	-0.0002195473422240135	-4.796190403808659e-05	-0.00021935515423215923
1.9982539110717792	0.0012470922197362698	0.0012493926665402817	0.001312651656933201	0.0013128274964887639	0.001348720420376946	0.0013476721306135647	0.0013859965153681726	0.0013836431627913242	0.0014605536530604764	0.0014554718892046232	0.05438106914290877	0.05254665782123101	-4.769006999581771e-05	-0.00021942614490705337	-4.764832309952366e-05	-0.00021923406382201582
2.010294396107033	0.0012466518707425047	0.0012489486027565814	0.0013121271743152811	0.0013123019068365467	0.0013481480982761253	0.0013471003095104806	0.0013853736280797291	0.001383022567339679	0.0014598262996729611	0.0014547508016930178	0.05433116276921514	0.052498436830462354	-4.737808818486289e-05	-0.00021930419064625228	-4.733661458967975e-05	-0.00021911221723752705
2.0224074311215867	0.001246211852618853	0.001248504868995383	0.0013116030135821182	0.0013117766386735352	0.0013475760953403273	0.0013465288072904895	0.001384751058858226	0.0013824022896775795	0.001459099267533886	0.0014540300347801512	0.05428119831528657	0.052450159715601255	-4.706797017498682e-05	-0.00021918147927074694	-4.7026768269869956e-05	-0.00021898961430766306
2.0345934532655616	0.0012457721666420955	0.0012480614665530867	0.0013110791764507632	0.0013112516937233806	0.001347004413545097	0.0013459576259271288	0.0013841288099580957	0.001381782332047471	0.001458372559490053	0.001453309591277602	0.05423117606205736	0.052401826748079854	-4.675970576405869e-05	-0.00021905801058585972	-4.671877394658158e-05	-0.00021886625483819033
2.0468529023231294	0.001245332814087282	0.0012476183967244378	0.001310555664638016	0.0013107270737095088	0.0013464330548665152	0.0013453867673944699	0.001383506883635098	0.001381162696693101	0.0014576461783911037	0.0014525894739997112	0.054181096292466216	0.05235343820126957	-4.645328479542521e-05	-0.00021893378437576327	-4.6412621471661475e-05	-0.00021874213861350356
2.059186220728381	0.0012448937962277755	0.0012471756608025725	0.0013100324798604734	0.001310202780355172	0.001345862021281253	0.0013448162336671756	0.0013828852821463804	0.001380543385859577	0.0014569201270895826	0.0014518696857636405	0.054130959291466975	0.05230499435048711	-4.614869715691139e-05	-0.00021880880039859552	-4.6108300741427855e-05	-0.0002186172653919627
2.0715938535812968	0.0012444551143353248	0.001246733260079087	0.0013095096238346102	0.0013096788153835247	0.001345291314766653	0.001344246026720578	0.0013822640077505582	0.0013799244017934456	0.001456194408441021	0.0014511502293894625	0.05408076534603037	0.05225649547299907	-4.5845932781375665e-05	-0.0002186830583897903	-4.580580169716991e-05	-0.00021849163490927914
2.084076248663807	0.0012440167696800954	0.001246291195844073	0.0013089870982768133	0.0013091551805176614	0.0013447209373007674	0.001343676148530719	0.0013816430627077599	0.0013793057467427394	0.001455469025303986	0.0014504311077002026	0.05403051474515413	0.05220794184803101	-4.554498164684867e-05	-0.0002185565580625215	-4.5505114325314344e-05	-0.00021836524687884884
2.0966338564559543	0.0012435787635307345	0.0012458494693861804	0.0013084649049034556	0.0013086318774806881	0.001344150890862435	0.0013431066010744263	0.001381022449279703	0.0013786874229570493	0.0014547439805401604	0.0014497123235219231	0.053980207779866896	0.05215933375676945	-4.524583377564506e-05	-0.00021842929910415032	-4.520622865650942e-05	-0.0002182381009880885
2.109267130152151	0.0012431410971544229	0.0012454080819926702	0.0013079430454309533	0.0013081089079957826	0.0013435811774313397	0.001342537386329373	0.0013804021697297567	0.0013780694326875923	0.0014540192770144105	0.0014489938796837904	0.05392984474323381	0.05211067148237009	-4.494847923502271e-05	-0.0002183012811793894	-4.490913476639519e-05	-0.00021811019690232136
2.1219765256775314	0.001242703771816924	0.0012449670349494628	0.001307421521575819	0.001307586273786244	0.0013430117989880691	0.0013419685062741324	0.001379782226323002	0.0013774517781872668	0.0014532949175948481	0.0014482757790181336	0.05387942593036429	0.05206195530996383	-4.4652908136967595e-05	-0.00021817250392980325	-4.461382277524267e-05	-0.0002179815342633895
2.1347625017044103	0.0012422667887826378	0.0012445263295411948	0.0013069003350547244	0.0013070639765755587	0.0013424427575141782	0.0013413999628882473	0.0013791626213262975	0.001376834461710723	0.001452570905152902	0.0014475580243605208	0.053828951638416424	0.05201318552666226	-4.4359110637784416e-05	-0.00021804296697203185	-4.4320282847620796e-05	-0.00021785211268821048
2.147625519668832	0.0012418301493146594	0.0012440859670512746	0.0013063794875845633	0.0013065420180874618	0.0013418740549922543	0.0013408317581522894	0.0013785433570083516	0.001376217485514427	0.001451847242563393	0.0014468406185498283	0.0537784221666055	0.05196436242156155	-4.406707693832557e-05	-0.00021791266989951152	-4.402850519254903e-05	-0.00021772193177016508
2.160566043787228	0.0012413938546748245	0.0012436459487619313	0.0013058589808825041	0.0013060204000459907	0.0013413056934059749	0.0013402638940479235	0.001377924435639776	0.0013756008518567243	0.00145112393270459	0.0014461235644283033	0.05372783781620741	0.05191548628575208	-4.377679728383155e-05	-0.00021778161228114268	-4.3738480063455765e-05	-0.00021759099107870883
2.1735845410731627	0.0012409579061237702	0.0012432062759542735	0.0013053388166660582	0.0013054991241755495	0.0013407376747401757	0.0013396963725579678	0.001377305859493161	0.0013749845629979064	0.0014504009784582913	0.0014454068648416373	0.053677198890565554	0.051866557412321664	-4.348826196377831e-05	-0.0002176497936618449	-4.345019775812281e-05	-0.00021745929015998255
2.1866814813541975	0.0012405223049209843	0.0012427669499083386	0.0013048189966531293	0.0013049781922009672	0.0013401700009809088	0.0013391291956664558	0.001376687630843132	0.0013743686212002728	0.0014496783827098862	0.0014446905226390317	0.05362650569509837	0.05181757609636124	-4.320146131200214e-05	-0.0002175172135633341	-4.3163648618275985e-05	-0.00021732682853453644
2.199857337288837	0.0012400870523248612	0.0012423279719031548	0.0013042995225620837	0.0013044576058475607	0.0013396026741155068	0.0013385623653587066	0.001376069751966422	0.001373753028728204	0.0014489561483484268	0.0014439745406732737	0.05357575853730336	0.05176854263497359	-4.291638570625561e-05	-0.00021738387148168004	-4.2878823029821045e-05	-0.00021719360569955048
2.213112584383593	0.0012396521495927602	0.0012418893432167883	0.0013037803961118088	0.001303937366841191	0.0013390356961326497	0.001337995883621378	0.0013754522251419369	0.0013731377878482165	0.0014482342782667003	0.001443258921800797	0.05352495772676402	0.05171945732727513	-4.263302556851978e-05	-0.00021724976688985986	-4.259571142295471e-05	-0.00021705962112905652
2.2264477010101436	0.0012392175979810478	0.0012414510651263969	0.0013032616190217627	0.0013034174769083226	0.0013384690690224211	0.0013374297524425328	0.0013748350526508115	0.001372522900829033	0.0014475127753612888	0.0014425436688817513	0.053474103575156924	0.051670320474405486	-4.235137136457401e-05	-0.0002171148992359262	-4.2314304271304226e-05	-0.00021692487427077412
2.2398631684225956	0.0012387833987451697	0.0012410131389082979	0.001302743193012055	0.0013028979377760958	0.001337902794776381	0.0013368639738117116	0.001374218236776494	0.0013719083699416561	0.0014467916425326553	0.001441828784780085	0.05342319639625646	0.05162113237953103	-4.2071413604190255e-05	-0.0002169792679437288	-4.203459209257271e-05	-0.0002167893645489416
2.2533594707748548	0.0012383495531396891	0.0012405755658380052	0.0013022251198034874	0.0013023787511723724	0.0013373368753876185	0.0013362985497199812	0.001373601779804791	0.0013712941974594207	0.0014460708826851954	0.0014411142723635972	0.05337223650594058	0.051571893347852046	-4.179314284079999e-05	-0.0002168428724126925	-4.175656544822687e-05	-0.00021665309136364996
2.2669370951380965	0.0012379160624183562	0.0012401383471903013	0.0013017074011176305	0.0013018599188258085	0.0013367713128508286	0.0013357334821600124	0.0013729856840239533	0.0013706803856580717	0.0014453504987273248	0.001440400134504022	0.05332122422219937	0.05152260368660801	-4.151654967160523e-05	-0.0002167057120177618	-4.1480214943337423e-05	-0.00021651605409028774
2.2805965315183476	0.001237482927834149	0.0012397014842392793	0.0013011900386768714	0.0013013414424659078	0.001336206109162361	0.0013351687731261311	0.0013723699517247236	0.0013700669368158214	0.0014446304935715314	0.0014396863740770867	0.05327015986513737	0.05147326370508309	-4.124162473732179e-05	-0.00021656778610912308	-4.1205531226592984e-05	-0.00021637825207992956
2.294338272874165	0.0012370501506393434	0.001239264978258408	0.001300673034204492	0.0013008233238230892	0.0013356412663203018	0.0013346044246143943	0.0013717545852004241	0.0013694538532134236	0.0014439108701344665	0.001438972993962592	0.05321904375698292	0.051423873714613016	-4.096835872215848e-05	-0.0002164290940122604	-4.093250498990453e-05	-0.00021623968465778187
2.308162815134429	0.0012366177320855553	0.0012388288305205828	0.0013001563894247095	0.0013003055646287447	0.0013350767863245208	0.0013340404386226487	0.0013711395867470025	0.0013688411371342352	0.0014431916313369945	0.0014382599970444764	0.053167876222093874	0.05137443402858997	-4.069674235383791e-05	-0.00021628963502834386	-4.066112696879398e-05	-0.00021610035112590298
2.3220706572162446	0.0012361856734238066	0.0012383930422981849	0.0012996401060627596	0.0012997881666153032	0.0013345126711767493	0.0013334768171505936	0.0013705249586631143	0.001368228790864287	0.0014424727801042795	0.0014375473862108894	0.053116657586959964	0.05132494496246993	-4.0426766403200975e-05	-0.000216149408433286	-4.0391387941977885e-05	-0.00021596025076103809
2.336062301042938	0.001235753975904576	0.0012379576148631344	0.0012991241858449419	0.0012992711315162918	0.0013339489228806367	0.0013329135621998498	0.001369910703250183	0.0013676168166923477	0.0014417543193658482	0.0014368351643542607	0.05306538818021527	0.05127540683377676	-4.015842168438727e-05	-0.0002160084134782969	-4.012327873121474e-05	-0.00021581938281434176
2.3501382515621807	0.0012353226407778575	0.0012375225494869497	0.001298608630498693	0.001298754461066399	0.0013333855434418203	0.001332350675774023	0.0013692968228124697	0.001367005216909993	0.0014410362520556627	0.0014361233343713731	0.053014068332638394	0.05122581996210859	-3.989169905455059e-05	-0.00021586664938921807	-3.9856790201422965e-05	-0.00021567774651254368
2.3642990167642037	0.0012348916692932154	0.001237087847440804	0.001298093441752644	0.0012982381570015365	0.00133282253486799	0.0013317881598787697	0.0013686833196571413	0.0013663939938116732	0.001440318581112196	0.0014354118991634324	0.052962698377161666	0.05117618466914496	-3.9626589413928326e-05	-0.00021572411536763259	-3.959191326048661e-05	-0.00021553534105794858
2.378545107700138	0.0012344610626998404	0.0012366535099955784	0.0012975786213366824	0.0012977222210589004	0.001332259899168949	0.0013312260165218586	0.001368070196094334	0.001365783149694779	0.0014396013094784936	0.001434700861636137	0.05291127864887594	0.05112650127865115	-3.9363083705640234e-05	-0.00021558081058964396	-3.9328638859172094e-05	-0.00021539216562715957
2.392877038500453	0.0012340308222466095	0.0012362195384219247	0.0012970641709820186	0.0012972066549770379	0.001331697638356686	0.0013306642477132415	0.0013674574544372293	0.0013651726868597123	0.0014388844401022577	0.0014339902246997525	0.052859809485038906	0.05107677011648485	-3.910117291559129e-05	-0.00021543673420620912	-3.90669579908437e-05	-0.00021524821937102256
2.4072953263935135	0.0012336009491821375	0.001235785933990319	0.0012965500924212443	0.0012966914604959077	0.001331135754445435	0.001330102855465118	0.0013668450970021119	0.0013645626076099534	0.0014381679759359065	0.0014332799912691835	0.05280829122507732	0.05102699151060175	-3.884084807229127e-05	-0.0002152918853426944	-3.880686169175501e-05	-0.00021510350141679124
2.4218004917242455	0.0012331714447548418	0.0012353526979711185	0.0012960363873884017	0.0012961766393569413	0.0013305742494517474	0.0013295418417919949	0.0013662331261084498	0.001363952914252125	0.001437451919936658	0.0014325701642640388	0.05275672421059708	0.050977165791061464	-3.858210024688252e-05	-0.0002151462630997636	-3.854834104054933e-05	-0.00021495801086512945
2.436393057972914	0.0012327423102129914	0.0012349198316346222	0.0012955230576190393	0.0012956621933031109	0.0013300131253945512	0.0013289812087107632	0.001365621544078951	0.001363343609096067	0.0014367362750665918	0.0014318607466087133	0.05270510878538643	0.050927293290033336	-3.8324920553070574e-05	-0.00021499986655248993	-3.829138715829433e-05	-0.00021481174679149895
2.4510735517740176	0.0012323135468047712	0.001234487336251127	0.001295010104850283	0.0012951481240789913	0.0013294523842952235	0.001328420958240755	0.0013650103532396416	0.0013627346944549016	0.001436021044292729	0.0014311517412324529	0.05265344529542323	0.05087737434180203	-3.806930014678411e-05	-0.00021485269475030044	-3.803599120848905e-05	-0.00021466470824660355
2.46584250293529	0.0012318851557783358	0.0012340552130909843	0.0012944975308208939	0.0012946344334308203	0.0013288920281776524	0.0013278610924038147	0.0013643995559199287	0.001362126172645103	0.0014353062305871005	0.0014304431510694293	0.05260173408888111	0.05082740928277598	-3.781523022623051e-05	-0.00021470474671692052	-3.7782144396689143e-05	-0.00021451689425427967
2.4807004444568266	0.0012314571383818705	0.0012336234634246644	0.0012939853372713383	0.0012941211231065717	0.001328332059068309	0.0013273016132243673	0.0013637891544526761	0.0013615180459865682	0.0014345918369268239	0.001429734979058815	0.05254997551613573	0.05077739845148803	-3.756270203184031e-05	-0.000214556021450929	-3.75298379707914e-05	-0.00021436830381438288
2.4956479125503126	0.001231029495863646	0.0012331920885228042	0.0012934735259438447	0.0012936081948560065	0.001327772478996307	0.0013267425227294761	0.0013631791511742636	0.0013609103168026786	0.0014338778662941693	0.0014290272281448474	0.052498169929769065	0.05072734218860573	-3.7311706846010484e-05	-0.00021440651792520304	-3.727906322046476e-05	-0.00021421893589979035
2.510685446658382	0.0012306022294720793	0.0012327610896562802	0.001292962098582474	0.0012930956504307518	0.0013272132899934772	0.0013261838229489257	0.0013625695484246675	0.001360302987420385	0.0014331643216766406	0.0014283199012769183	0.05244631768457933	0.05067724083693747	-3.706223599311137e-05	-0.00021425623508641856	-3.7029811477407026e-05	-0.00021406878945834373
2.5258135894740787	0.0012301753404557912	0.0012323304680962512	0.001292451056933181	0.0012925834915843517	0.0013266544940944292	0.0013256255159152701	0.0013619603485475217	0.001359696060170256	0.0014324512060670432	0.0014276130014096245	0.05239441913758226	0.0506270947414337	-3.681428083930627e-05	-0.0002141051718561049	-3.678207411515061e-05	-0.00021391786341234953
2.54103288696045	0.0012297488300636655	0.0012319002251142302	0.0012919404027438809	0.0012920717200723424	0.0013260960933366216	0.0013250676036639162	0.0013613515538901926	0.0013590895373865662	0.0014317385224635578	0.0014269065315028605	0.05234247464802095	0.05057690424919777	-3.656783279233633e-05	-0.0002139533271284244	-3.653584254859066e-05	-0.00021376615665658072
2.556343888370238	0.0012293226995449117	0.0012314703619821408	0.0012914301377645163	0.0012915603376523152	0.0013255380897604335	0.0013245100882331858	0.0013607431668038509	0.001358483421407361	0.0014310262738698233	0.0014262004945218864	0.052290484577370136	0.05052666970949016	-3.632288330168709e-05	-0.00021380069977294802	-3.6291108234574876e-05	-0.00021361366806210702
2.571747146265715	0.001228896950149114	0.0012310408799723687	0.001290920263747115	0.001291049346083973	0.0013249804854092227	0.0013239529716643768	0.0013601351896435328	0.001357877714574516	0.0014303144632949925	0.0014254948934373912	0.05223844928934233	0.05047639147373291	-3.6079423858345616e-05	-0.00021364728863348947	-3.604786267114024e-05	-0.00021346039647263115
2.5872432165386163	0.0012284715831263014	0.0012306117803578343	0.0012904107824458623	0.0012905387471292106	0.001324423282329401	0.0013233962560018438	0.0013595276247682206	0.0013572724192338255	0.001429603093753824	0.0014247897312255845	0.052186369149895405	0.05042606989551726	-3.5837445994439665e-05	-0.0002134930925259959	-3.5806097397561576e-05	-0.00021330634070493293
2.602832658430207	0.0012280465997270037	0.0012301830644120436	0.0012899016956171665	0.0012900285425521702	0.001323866482570505	0.0013228399432930588	0.00135892047454091	0.0013566675377350613	0.0014288921682667475	0.001424085010868258	0.05213424452723678	0.05037570533060935	-3.559694128346669e-05	-0.00021333811024126792	-3.5565803994531964e-05	-0.00021315149955120072
2.6185160345514573	0.0012276220012023083	0.0012297547334091505	0.0012893930050197197	0.0012895187341193084	0.0013233100881852556	0.0013222840355886795	0.0013583137413286778	0.0013560630724320445	0.0014281816898599386	0.0014233807353528636	0.0520820757918303	0.050325298136954834	-3.5357901340064835e-05	-0.00021318234054407137	-3.532697408376029e-05	-0.0002129958717767555
2.6342939109033563	0.0012271977888039245	0.0012293267886240172	0.0012888847124145697	0.0012890093235994637	0.0013227541012296347	0.0013217285349426196	0.0013577074275027586	0.0013554590256827203	0.0014274716615653982	0.0014226769076725863	0.052029863316402566	0.05027484867468754	-3.512031781982561e-05	-0.0002130257821721382	-3.508959932788103e-05	-0.00021283945612027289
2.6501668568973313	0.0012267739637842414	0.0012288992313322757	0.0012883768195651804	0.0012885003127639245	0.0013221985237629502	0.0013211734434121186	0.0013571015354386102	0.0013548553998492259	0.0014267620864210219	0.001421973530826422	0.05197760747594896	0.05022435730613075	-3.488418241918284e-05	-0.00021286843383683252	-3.4853671430350175e-05	-0.0002126822512940052
2.666135445375801	0.0012263505273963893	0.0012284720628103884	0.0012878693282375047	0.001287991703386493	0.001321643357847908	0.0013206187630578098	0.001356496067515992	0.0013542521972979647	0.001426052967470677	0.0014212706078192512	0.0519253086477393	0.05017382439580797	-3.4649486875398816e-05	-0.00021271029422303966	-3.461918213536197e-05	-0.00021252425598350388
2.6822002526328483	0.0012259274808943006	0.001228045284335708	0.001287362240200046	0.0012874834972435535	0.0013210886055506775	0.0013200644959437914	0.0013558910261190302	0.001353649420399677	0.001425344307764281	0.0014205681416619132	0.0518729672113241	0.05012325031044614	-3.4416222966272836e-05	-0.0002125513619889441	-3.4386123227744814e-05	-0.00021236546884806362
2.6983618584350144	0.0012255048255327698	0.0012276188971865405	0.0012868555572239293	0.001286975696114139	0.0013205342689409673	0.0013195106441376927	0.001355286413636296	0.0013530470715295115	0.0014246361103578751	0.0014198661353712829	0.0518205835485409	0.050072635418981715	-3.418438251025918e-05	-0.0002123916357661959	-3.415448653289188e-05	-0.00021220588852055577
2.71462084604223	0.001225082562567514	0.001227192902642201	0.0012863492810829605	0.0012864683017799943	0.0013199803500920863	0.0013189572097107448	0.0013546822324608705	0.0013524451530670938	0.0014239283783136932	0.0014191645919703416	0.05176815804352152	0.050021980092567725	-3.395395736610629e-05	-0.00021223111415941132	-3.392426391637948e-05	-0.00021204551360620716
2.730977802228858	0.0012246606932552384	0.0012267673019830873	0.0012858434135537076	0.0012859613160256544	0.0013194268510810239	0.0013184041947378558	0.001354078484990426	0.0013518436673966088	0.0014232211147002535	0.001418463514488264	0.05171569108269431	0.049971284704577346	-3.37249394328637e-05	-0.00021206979574661666	-3.369544728410584e-05	-0.00021188434268382128
2.747433317304874	0.0012242392188536897	0.001226342096490726	0.001285337956415551	0.0012854547406384973	0.0013188737739885095	0.001317851601297672	0.001353475173627289	0.0013512426169068612	0.001422514322592417	0.0014177629059604789	0.051663183054795975	0.049920549630613535	-3.349732064977101e-05	-0.0002119076790785268	-3.346802858213843e-05	-0.00021172237430533425
2.763987985137163	0.0012238181406217274	0.0012259172874478496	0.001284832911450767	0.0012849485774088258	0.0013183211208990938	0.001317299431472658	0.0013528723007785216	0.0013506420039913589	0.0014218080050714772	0.001417062769428761	0.05161063435087189	0.04986977524851125	-3.327109299582076e-05	-0.0002117447626778235	-3.324199979638787e-05	-0.0002115596069949821
2.780642403170963	0.0012233974598193837	0.001225492876138449	0.0012843282804445902	0.0012844428281299268	0.001317768893901216	0.0013167476873491599	0.0013522698688559944	0.001350041831048379	0.0014211021652252354	0.0014163631079412969	0.051558045364286244	0.04981896193834539	-3.304624849034127e-05	-0.00021158104504215292	-3.301735295282299e-05	-0.00021139603925079964
2.797397172451417	0.001222977177707915	0.0012250688638478391	0.0012838240651852728	0.001283937494598142	0.0013172170950872652	0.00131619637101748	0.001351667880276448	0.0013494421004810423	0.0014203968061480647	0.0014156639245527635	0.051505416490727096	0.04976811008243573	-3.282277919226112e-05	-0.00021141652464129468	-3.279408011702678e-05	-0.00021123166954317707
2.8142528976452668	0.0012225572955498793	0.0012246452518627211	0.0012833202674641666	0.001283432578612935	0.0013166657265536654	0.0013156454845719456	0.0013510663374615814	0.001348842814697388	0.0014196919309410038	0.0014149652223244074	0.05145274812821185	0.04971722006535413	-3.260067719989407e-05	-0.00021125119991588504	-3.2572173394161685e-05	-0.00021106649631480456
2.831210187062679	0.0012221378146091925	0.0012242220414712486	0.0012828168890757876	0.001282928081976967	0.0013161147904009426	0.0013150950301109852	0.0013504652428381202	0.0013482439761104501	0.001418987542711828	0.0014142670043241253	0.05140004067709332	0.04966629227392867	-3.2379934651431685e-05	-0.0002110850692814692	-3.235162492903898e-05	-0.00021090051798172693
2.848269652679189	0.0012217187361511853	0.0012237992339630833	0.0012823139318178768	0.0012824240064961533	0.001315564288733789	0.0013145450097371912	0.0013498645988378845	0.001347645587138323	0.0014182836445751194	0.001413569273626529	0.05134729454006714	0.04961532709725091	-3.216054372426336e-05	-0.00021091813112444902	-3.213242690561918e-05	-0.00021073373293156727
2.865431910157798	0.0012213000614426808	0.001223376830629469	0.0012818113974914851	0.0012819203539797463	0.0013150142236611493	0.0013139954255574056	0.0013492644078978782	0.0013470476502042484	0.0014175802396523619	0.0014128720333130413	0.05129451012217663	0.049564324926682786	-3.1942496635066486e-05	-0.00021075038380424793	-3.191457154721328e-05	-0.00021056613952469272
2.882697578871184	0.0012208817917520425	0.001222954832763285	0.0012813092879010262	0.001281417126240394	0.0013144645972962769	0.0013134462796827759	0.001348664672460346	0.0013464501677366754	0.0014168773310720003	0.0014121752864719565	0.051241687830819574	0.04951328615585877	-3.172578563974404e-05	-0.0002105818256530334	-3.169805111634394e-05	-0.00021039773609476953
2.900067281924058	0.0012204639283492486	0.0012225332416591162	0.0012808076048543573	0.0012809143250942158	0.0013139154117568189	0.0013128975742288393	0.0013480653949728598	0.0013458531421693463	0.0014161749219695318	0.00141147903619853	0.051188828075753416	0.0494622111806961	-3.151040303312619e-05	-0.00021041245497449568	-3.1482857914356954e-05	-0.00021022852094659816
2.9175416461756507	0.0012200464725059476	0.0012221120586133145	0.001280306350162842	0.001280411952360869	0.00131336666916488	0.0013123493113155887	0.0013474665778883893	0.0013452565759413642	0.001415473015487578	0.0014107832855950494	0.05113593126910397	0.04941110039939793	-3.1296341148914775e-05	-0.00021024227004479146	-3.1268984281386525e-05	-0.00021005849235689045
2.9351213022623317	0.001219629425495533	0.0012216912849240674	0.0012798055256414283	0.001279910009863624	0.0013128183716471027	0.0013118014930675534	0.0013468682236653811	0.001344660471497277	0.0014147716147759697	0.0014100880377709228	0.0510829978253685	0.04935995421246136	-3.108359235955843e-05	-0.0002100712691114337	-3.105642259640384e-05	-0.0002098876485749357
2.952806884620376	0.0012192127885931965	0.0012212709218914555	0.0012793051331087127	0.0012794084994294293	0.0013122705213347357	0.001311254121613862	0.0013462703347678294	0.0013440648312871416	0.0014140707229918195	0.0014093932958427465	0.05103002816142292	0.049308773022680545	-3.087214907614155e-05	-0.00020989945039451285	-3.084516527696729e-05	-0.00020971598782193457
2.970599031508854	0.0012187965630760002	0.0012208509708175248	0.0012788051743870125	0.0012789074228889846	0.0013117231203637087	0.0013107071990883243	0.0013456729136653558	0.00134346965776661	0.0014133703432996068	0.0014086990629343927	0.050977022696529574	0.049257557235156936	-3.066200374832878e-05	-0.0002097268120864748	-3.063520477907672e-05	-0.00020954350829122115
2.9884983850326714	0.001218380750222935	0.0012204314330063449	0.0012783056513024343	0.0012784067820768108	0.0013111761708747033	0.0013101607276294976	0.0013450759628332795	0.0013428749533969957	0.0014126704788712506	0.0014080053421770833	0.05092398185234091	0.04920630725730005	-3.0453148864073576e-05	-0.00020955335235089967	-3.042653359715264e-05	-0.00020937020814804086
3.006505591165733	0.0012179653513149909	0.001220012309764076	0.0012778065656849497	0.0012779065788313198	0.0013106296750132304	0.001309614709380764	0.0013444794847526998	0.0013422807206453545	0.0014119711328861961	0.0014073121367094703	0.050870906052907026	0.049155023498837554	-3.024557694945862e-05	-0.0002093790693223907	-3.0219144263571307e-05	-0.0002091960855281627
3.0246212997742656	0.0012175503676352224	0.0012195936023990436	0.0012773079193684658	0.0012774068149948932	0.0013100836349297061	0.0013090691464904092	0.0013438834819105728	0.0013416869619845668	0.001411272308531496	0.0014066194496777237	0.05081779572468225	0.04910370637181962	-3.0039280568695814e-05	-0.00020920396110751804	-3.0013029348900655e-05	-0.00020902113853932258
3.0428461646402667	0.00121713580046881	0.0012191753122217889	0.0012768097141908936	0.0012769074924139435	0.0013095380527795206	0.0013085240411116886	0.0013432879567997834	0.001341093679893403	0.0014105740090018827	0.0014059272842356018	0.05076465129653042	0.04905235629062549	-2.9834252324056898e-05	-0.0002090280257847077	-2.9808181461650485e-05	-0.0002088453652611677
3.0611808434850984	0.0012167216511031293	0.0012187574405451488	0.0012763119519942235	0.0012764086129389968	0.0013089929307231172	0.001307979395402909	0.0013426929119192271	0.0013405008768566109	0.0014098762374998583	0.0014052356435445372	0.05071147319973172	0.04900097367196763	-2.9630484855644457e-05	-0.00020885126140390842	-2.960459324821002e-05	-0.0002086687637449236
3.079625997993227	0.0012163079208278127	0.001218339988684309	0.0012758146346245915	0.0012759101784247503	0.001308448270926061	0.0013074352115274932	0.0013420983497738795	0.0013399085553649805	0.0014091789972357658	0.0014045445307737112	0.050658261867987595	0.04894955893490126	-2.9427970841197637e-05	-0.00020867366598587012	-2.9402257392542597e-05	-0.00020849133201295
3.0981822938360946	0.0012158946109348207	0.001217922957956883	0.00127531776393236	0.0012754121907301613	0.0013079040755591236	0.001306891491654069	0.0013415042728748864	0.0013393167179154358	0.0014084822914278805	0.0014038539491001475	0.050605017737429925	0.048898112500827116	-2.9226702995918674e-05	-0.00020849523752164423	-2.920116661604688e-05	-0.00020831306805729755
3.116850400696155	0.001215481722718509	0.0012175063496829741	0.0012748213417721865	0.001274914651718511	0.001307360346798352	0.001306348237956535	0.001340910683739632	0.001338725367011105	0.0014077861233024879	0.0014031639017087817	0.050551741246622955	0.04884663479349908	-2.9026674072583913e-05	-0.00020831597397452661	-2.9001313677660956e-05	-0.00020813396984303845
3.135630992291033	0.0012150692574756882	0.0012170901651852373	0.0012743253700030926	0.0012744175632574766	0.0013068170868251454	0.0013058054526141384	0.0013403175848918198	0.0013381345051613966	0.0014070904960939623	0.001402474391792548	0.05049843283657424	0.04879512623902955	-2.8827876861252377e-05	-0.00020813587327861427	-2.8802691373570888e-05	-0.0002079540353052689
3.1545247463978408	0.001214657216505697	0.0012166744057889548	0.0012738298504885435	0.0012739209272192083	0.0013062742978263312	0.0013052631378115517	0.0013397249788615522	0.001337544134882083	0.0014063954130448535	0.001401785422552462	0.050445092950737534	0.048743587265895984	-2.863030418910617e-05	-0.00020795493333858328	-2.8605292537078886e-05	-0.0002077732623502193
3.1735323448776414	0.0012142456011104666	0.0012162590728220961	0.0012733347850965168	0.0012734247454803994	0.0013057319819942414	0.0013047212957389474	0.0013391328681854066	0.0013369542586953735	0.001405700877405965	0.001401096997197698	0.05039172203502025	0.04869201830494631	-2.843394892038803e-05	-0.00020777315202996638	-2.840911003849922e-05	-0.00020759164885494896
3.192654473700048	0.001213834412594589	0.0012158441676153923	0.001272840175699578	0.0012729290199223616	0.001305190141526789	0.0013041799285920762	0.0013385412554065164	0.0013363648791299987	0.0014050068924364404	0.0014004091189456789	0.05033832053778951	0.0486404197894067	-2.8238803956200098e-05	-0.0002075905271989864	-2.821413678495699e-05	-0.0002074091926667354
3.211891822967991	0.001213423652265385	0.0012154296915024	0.001272346024174956	0.0012724337524311017	0.001304648778627545	0.0013036390385723425	0.0013379501430746503	0.0013357759987212864	0.0014043134614038465	0.0013997217910221528	0.05028488890987811	0.04858879215488429	-2.8044862234365142e-05	-0.0002074070566614461	-2.8020365720346496e-05	-0.0002072258916034908
3.2312450869426166	0.0012130133214329738	0.0012150156458195708	0.0012718523324046144	0.0012719389448973906	0.0013041078955058182	0.0013030986278868835	0.0013373595337462924	0.0013351876200112427	0.0014036205875842564	0.001399035016661281	0.05023142760459246	0.0485371358393775	-2.7852116729377985e-05	-0.00020722273820475423	-2.782778982508144e-05	-0.00020704174345348436
3.2507149640683446	0.0012126034214103368	0.0012146020319063209	0.001271359102275329	0.0012714445992168429	0.0013035674943767262	0.0013025586987486443	0.0013367694299847215	0.0013345997455486312	0.0014029282742623315	0.00139834879910572	0.05017793707771695	0.04848545128327873	-2.766056045230142e-05	-0.00020703756958664887	-2.7636402116205938e-05	-0.00020685674597631376
3.2703021569980693	0.0012121939535133881	0.0012141888511050952	0.0012708663356787568	0.0012709507172899844	0.0013030275774612767	0.0013020192533764528	0.0013361798343600867	0.0013340123778890485	0.0014022365247314042	0.0013976631416066998	0.05012441778752065	0.048433738929382054	-2.7470186450405387e-05	-0.00020685154853433696	-2.744619564690881e-05	-0.00020667089690040719
3.2900073726185273	0.0012117849190610463	0.001213776104761445	0.0012703740345115194	0.001270457301022339	0.0013024881469864476	0.001301480293995107	0.0013355907494494983	0.0013334255195950157	0.0014015453422935695	0.0013969780474241194	0.050070870194765395	0.048381999222889084	-2.72809878071531e-05	-0.00020666467274463307	-2.7257163506586024e-05	-0.00020648419392463313
3.3098313220758016	0.0012113763193753006	0.0012133637942240883	0.0012698822006752737	0.0012699643523244911	0.0013019492051852641	0.0013009418228354416	0.0013350021778371	0.0013328391732360465	0.0014008547302597635	0.0013962935198266213	0.050017294762709164	0.048330232611415204	-2.7092957642263493e-05	-0.0002064769398859856	-2.7069298820778243e-05	-0.00020629663471841142
3.329774720800988	0.0012109681557812776	0.0012129519208449852	0.0012693908360767836	0.001269471873112172	0.0013014107542968702	0.0013004038421344161	0.0013344141221141497	0.0013322533413887378	0.0014001646919498463	0.0013956095620916824	0.049963691957115454	0.04827843954499511	-2.690608911132958e-05	-0.0002062883475959787	-2.6882594750872457e-05	-0.00020610821692074177
3.349838288536016	0.0012105604296073166	0.0012125404859794037	0.0012688999426280045	0.001268979865306327	0.0013008727965666182	0.0012998663541351847	0.0013338265848791058	0.001331668026636843	0.0013994752306926966	0.001394926177505693	0.04991006224625624	0.048226620476089714	-2.6720375405617225e-05	-0.000206098893480805	-2.6697044494108924e-05	-0.00020591893814059237
3.370022749359618	0.0012101531421850353	0.0012121294909859949	0.0012684095222461533	0.0012684883308331973	0.0013003353342461428	0.0012993293610871828	0.001333239568737709	0.0013310832315713602	0.001398786349826289	0.0013942433693640499	0.049856406100923435	0.048174775859592754	-2.653580975221781e-05	-0.0002059085751179024	-2.6512641283199523e-05	-0.0002057287959558174
3.390328831713469	0.0012097462948494006	0.0012117189372268572	0.0012679195768537856	0.001267997271624396	0.0012997983695934375	0.001298792865246204	0.0013326530763030572	0.001330498958790611	0.0013980980526977825	0.0013935611409712362	0.04980272399442966	0.04812290615283516	-2.635238541371515e-05	-0.0002057173900534559	-2.632937838652899e-05	-0.00020553778791471133
3.4107572684284713	0.0012093398889387993	0.0012113088260676116	0.001267430108378876	0.0012675066896169818	0.0012992619048729406	0.0012982568688744763	0.001332067110195697	0.0013299152109003214	0.0013974103426636103	0.001392879495640911	0.04974901640261827	0.048071011815592854	-2.617009568801204e-05	-0.00020552533580281418	-2.6147249107759396e-05	-0.0002053459115344547
3.431308796751202	0.001208933925795111	0.0012108991588774725	0.0012669411187548908	0.0012670165867535409	0.0012987259423556106	0.0012977213742407484	0.0013314816730436994	0.0013293319905137093	0.0013967232230895623	0.0013921984366959956	0.04969528380386841	0.04801909331009282	-2.598893390843432e-05	-0.00020533240985159962	-2.596624678583015e-05	-0.00020515316430180786
3.4519841583705158	0.0012085284067637721	0.001210489937029314	0.0012664526099208648	0.0012665269649822567	0.0012981904843190055	0.0012971863836203628	0.0013308967674827447	0.001328749300251559	0.0013960366973508715	0.0013915179674687552	0.04964152667910324	0.04796715110101901	-2.58088934432521e-05	-0.00020513860965348796	-2.5786364794756766e-05	-0.0002049595436726115
3.47278409944432	0.0012081233331938562	0.001210081161899748	0.0012659645838214867	0.0012660378262569986	0.0012976555330473712	0.0012966518992953433	0.0013303123961562104	0.001328167142742315	0.0013953507688323084	0.0013908380913008969	0.049587745511793485	0.04791518565551802	-2.5629967695808137e-05	-0.0002049439326316238	-2.56075965434574e-05	-0.0002047650470714535
3.4937093706264992	0.0012077187064381371	0.00120967283486919	0.0012654770424071651	0.0012655491725373886	0.0012971210908317111	0.0012961179235544708	0.0013297285617152456	0.001327585520622156	0.00139466544092826	0.0013901588115436464	0.04953394078796647	0.04786319744320714	-2.5452150104281895e-05	-0.0002047483761782598	-2.5429935475742432e-05	-0.00020456967189241837
3.514760727094002	0.0012073145278531676	0.0012092649573219377	0.0012649899876341199	0.0012650610057888876	0.0012965871599698784	0.001295584458693367	0.001329145266818865	0.001327004436535084	0.0013939807170428257	0.0013894801315578428	0.049480112996210454	0.04781118693617863	-2.527543414151609e-05	-0.00020455193765389623	-2.5253375070092426e-05	-0.00020437341549822685
3.535938928574102	0.0012069107987993453	0.001208857530646234	0.0012645034214644488	0.0012645733279828691	0.0012960537427666493	0.0012950515070145737	0.0013285625141340256	0.001326423893133006	0.001393296600589901	0.001388802054714023	0.04942626262768373	0.04775915460900734	-2.5099813315148517e-05	-0.00020435461438950142	-2.5077908839571394e-05	-0.0002041762752207077
3.557244739371806	0.0012065075206409846	0.0012084505562343464	0.0012640173458662084	0.0012640861410966985	0.0012955208415338039	0.0012945190708276353	0.0013279803063357106	0.0013258438930758172	0.0013926130949932633	0.0013881245843925106	0.049372390176119926	0.04770710093875605	-2.4925281166886942e-05	-0.00020415640368176557	-2.490353033147638e-05	-0.00020397824835882705
3.578678928397448	0.0012061046947464025	0.0012080440354826434	0.0012635317628135077	0.001263599447113821	0.0012949884585902246	0.0012939871524491877	0.0013273986461070284	0.0013252644390314967	0.0013919302036866782	0.0013874477239835146	0.04931849613783328	0.04765502640498371	-2.4751831272918495e-05	-0.0002039573027973196	-2.4730233127524814e-05	-0.00020377933218126976
3.600242269194432	0.0012057023224879683	0.0012076379697916549	0.001263046674286564	0.0012631132480238243	0.0012944565962619537	0.0012934557542030268	0.001326817536139276	0.001324685533676173	0.0013912479301139635	0.0013867714768872	0.04926458101172756	0.04760293148974934	-2.4579457243736197e-05	-0.00020375730897218003	-2.455801084362899e-05	-0.00020357952392552336
3.6219355399671502	0.001205300405242198	0.0012072323605661574	0.0012625620822718008	0.0012626275458225333	0.0012939252568822963	0.0012929248784202035	0.0013262369791320428	0.0013241071796942275	0.0013905662777291018	0.001386095846513796	0.049210645299301296	0.047550816677620754	-2.4408152723590787e-05	-0.00020355641940839053	-2.4386857129493622e-05	-0.00020337882079565772
3.643759523609069	0.0012048989443898162	0.0012068272092152438	0.0012620779887619219	0.0012621423425120857	0.0012933944427918943	0.001292394527439103	0.0013256569777932879	0.0013235293797783723	0.0013898852499963192	0.0013854208362836782	0.04915668950465393	0.047498682455678495	-2.423791139077522e-05	-0.00020335463127735265	-2.421676566881706e-05	-0.00020317721996501725
3.6657150077309777	0.0012044979413158316	0.0012064225171523944	0.0012615943957559883	0.0012616576401010085	0.0012928641563388122	0.0012918647036055252	0.0013250775348394293	0.001322952136629736	0.00138920485039018	0.0013847464496274575	0.04910271413449595	0.0474465293135248	-2.4068726957291592e-05	-0.00020315194171832696	-2.4047730179013738e-05	-0.0002029747185746944
3.6878027846894206	0.0012040973974096127	0.0012060182857955553	0.0012611113052595048	0.0012611734406043028	0.0012923343998786198	0.0012913354092727732	0.0013244986529954265	0.0013223754529579528	0.0013885250823956763	0.0013840726899860746	0.04904871969814874	0.04739435774328875	-2.3900593168729722e-05	-0.00020294834783776694	-2.387974441097132e-05	-0.00020277131373289126
3.710023651615288	0.0012036973140649632	0.001205614516567212	0.0012606287192844985	0.0012606897460435255	0.0012918051757744792	0.0012908066468017365	0.0013239203349948772	0.0013217993314812496	0.001387845949508323	0.0013833995608108932	0.048994706707560134	0.04734216823963279	-2.3733503804187345e-05	-0.00020274384671042922	-2.3712802149154777e-05	-0.00020256700251652937
3.732378410442586	0.0012032976926801902	0.0012052112108944621	0.0012601466398495984	0.0012602065584468678	0.0012912764863972246	0.0012902784185609708	0.0013233425835800924	0.0013212237749265306	0.001387167455234246	0.0013827270655637864	0.048940675677303036	0.04728996129975917	-2.3567452676127865e-05	-0.00020253843537873517	-2.3546897211328827e-05	-0.000202361781969862
3.7548678679373717	0.0012028985346581851	0.00120480837020909	0.0012596650689801192	0.0012597238798492357	0.0012907483341254506	0.0012897507269267877	0.0013227654015021922	0.001320648786029465	0.0013864896030902768	0.0013820552077172317	0.0488866271245872	0.047237737423417414	-2.3402433630033415e-05	-0.00020233211085105007	-2.3382023448294265e-05	-0.00020215564910383566
3.777492835726878	0.0012024998414065001	0.001204405995947649	0.0012591840087081455	0.0012592417122923405	0.0012902207213456016	0.001289223574283341	0.0013221887915211953	0.0013200743675345814	0.0013858123966040492	0.0013813839907544088	0.048832561569264396	0.047185497112909085	-2.3238440544651184e-05	-0.000202124870104764	-2.321817474395041e-05	-0.00020194860089689515
3.8002541303288	0.0012021016143374135	0.0012040040895515297	0.0012587034610726064	0.0012587600578247706	0.0012896936504520442	0.001288696963022708	0.0013216127564060988	0.001319500522195349	0.001385135839314083	0.0013807134181692837	0.04877847953383528	0.04713324087309736	-2.30754673316326e-05	-0.0002019167100842656	-2.305534501518755e-05	-0.00020174063429562183
3.823152573180761	0.0012017038548680161	0.0012036026524670348	0.0012582234281193665	0.001258278918502078	0.001289167123847167	0.0012881708955449754	0.0013210372989349761	0.0013189272527742665	0.0013844599347698889	0.001380043493466708	0.048724381543456353	0.047080969211410785	-2.2913507935214128e-05	-0.0002017076276991936	-2.289352821150184e-05	-0.00020153174621237446
3.8461889906699622	0.0012013065644202847	0.0012032016861454663	0.0012577439119013064	0.0012577982963868676	0.001288641143941462	0.0012876453742583314	0.0013204624218950644	0.001318354562042959	0.0013837846865320572	0.0013793742201625141	0.048670268125946964	0.047028682637850525	-2.275255633240117e-05	-0.00020149761982710124	-2.273271831506815e-05	-0.00020132193352673244
3.8693642141629967	0.0012009097444211547	0.0012028011920431874	0.0012572649144784044	0.0012573181935488713	0.0012881157131536104	0.0012871204015791453	0.0013198881280828527	0.0013177824527822576	0.0013831100981723556	0.0013787056017836048	0.04861613981179683	0.04697638166499718	-2.2592606532801512e-05	-0.00020128668331312327	-2.2572909340580483e-05	-0.00020111119308544034
3.892679080035866	0.0012005133963025984	0.001202401171621712	0.0012567864379178196	0.0012568386120650349	0.0012875908339105666	0.001286595979932059	0.0013193144203041689	0.001317210927782298	0.001382436173273818	0.0013780376418680534	0.048561997134170615	0.04692406680802089	-2.243365257832003e-05	-0.00020107481496828283	-2.2414095335026446e-05	-0.00020089952170143643
3.9161344297041563	0.0012001175215016994	0.001202001626347773	0.0012563084842939763	0.0012563595540196054	0.0012870665086476517	0.0012860721117500717	0.001318741301374275	0.0013166399898426036	0.001381762915430846	0.0013773703439651946	0.048507840628918365	0.046871738584681105	-2.2275688543019895e-05	-0.00020086201156949146	-2.225627037765951e-05	-0.00020068691615462986
3.9397311096534064	0.0011997221214607378	0.001201602557693404	0.001255831055688652	0.0012558810215042104	0.0012865427398086379	0.0012855487994746276	0.001318168774117958	0.0013160696417721801	0.0013810903282493064	0.0013767037116357234	0.048453670834579694	0.046819397515339194	-2.2118708533074016e-05	-0.0002006482698597989	-2.2099428579645114e-05	-0.00020047337318968017
3.963469971469652	0.001199327197627262	0.0012012039671360217	0.0012553541541910629	0.0012554030166179507	0.0012860195298458413	0.0012850260455557123	0.0013175968413696238	0.0013154998863896129	0.0013804184153466278	0.0013760377484517959	0.04839948829239173	0.04676704412296418	-2.1962706686688704e-05	-0.00020043358654942	-2.19435640842168e-05	-0.00020025888951888393
3.987351871870168	0.001198932751454162	0.0012008058561584897	0.001254877781897936	0.0012549255414674725	0.0012854968812202	0.0012845038524519254	0.0013170255059733777	0.0013149307265231426	0.001379747180351888	0.001375372457997112	0.048345293546298324	0.04671467893313767	-2.1807677173912854e-05	-0.0002002179583142638	-2.178867106649232e-05	-0.00020004346182095345
4.01137767273438	0.0011985387843997566	0.001200408226249214	0.0012544019409136138	0.0012544485981670671	0.0012849747964013751	0.0012839822226305825	0.0013164547707831304	0.0013143621650107736	0.0013790766269059273	0.00137470784386703	0.0482910871429526	0.04666230247406188	-2.165361419641937e-05	-0.00020000138179601668	-2.16347437330712e-05	-0.00019982708673921268
4.035548241134971	0.0011981452979278632	0.0012000110789022066	0.0012539266333501215	0.0012539721888387447	0.0012844532778678286	0.0012834611585677985	0.0013158846386626788	0.0013137942047003542	0.0013784067586614299	0.0013740439096686502	0.04823686963172884	0.04660991527656692	-2.150051198739414e-05	-0.00019978385360155948	-2.148177632210757e-05	-0.00019960976088301274
4.059864449369175	0.0011977522935078858	0.0011996144156171775	0.0012534518613272706	0.001253496315612332	0.0012839323281069264	0.0012829406627485813	0.0013153151124858113	0.0013132268484496808	0.0013777375792830412	0.0013733806590209249	0.04818264156472637	0.0465575178741171	-2.134836481141114e-05	-0.00019956537030307864	-2.1329763103140192e-05	-0.00019939148082706581
4.08432717499025	0.0011973597726148853	0.001199218237899606	0.001252977626972732	0.0012530209806255487	0.001283411949615017	0.0012824207376669187	0.001314746195136391	0.0013126600991265813	0.0013770690924474508	0.001372718095554749	0.04812840349677886	0.04650511080281871	-2.1197166964474073e-05	-0.00019934592843948162	-2.1178698377043864e-05	-0.0001991722431121945
4.108937300839158	0.0011969677367296642	0.0011988225472608224	0.0012525039324221279	0.0012525461860241006	0.0012828921448975264	0.0012819013858258689	0.0013141778895084536	0.0013120939596090151	0.0013764013018435018	0.0013720562229130636	0.048074155985460526	0.04645269460142652	-2.1046912773638182e-05	-0.0001991255245142598	-2.1028576475758815e-05	-0.00019895204424441593
4.133695715076422	0.001196576187338841	0.0011984273452180854	0.0012520307798191187	0.0012520719339617625	0.0012823729164690473	0.0012813826097376507	0.0013136101985063002	0.0013115284327851616	0.0013757342111722832	0.0013713950447509517	0.04801989959109357	0.046400269811350224	-2.0897596596927e-05	-0.0001989041549956272	-2.0879391762183147e-05	-0.00019873088069449762
4.15860331121418	0.0011961851259349367	0.0011980326332946694	0.0012515581713154924	0.0012515982266004702	0.001281854266853435	0.0012808644119237384	0.0013130431250445963	0.0013109635215535216	0.0013750678241472407	0.0013707345647357436	0.04796563487675617	0.04634783697666348	-2.0749212823214375e-05	-0.000198681816316576	-2.0731138630002838e-05	-0.00019850874889754122
4.183660988148428	0.0011957945540164517	0.0011976384130199386	0.00125108610907125	0.0012511250661104082	0.0012813361985838944	0.0012803467949149521	0.001312476672048462	0.0013103992288230086	0.0013744021444942705	0.0013700747865471171	0.04791136240828864	0.04629539664410818	-2.060175587219326e-05	-0.00019845850487576477	-2.058381150371949e-05	-0.00019828564525470327
4.208869650191461	0.0011954044730879436	0.0011972446859294273	0.0012506145952546936	0.0012506524546700914	0.0012808187142030727	0.0012798297612515446	0.0013119108424535703	0.0013098355575130417	0.0013737371759518216	0.0013694157138771934	0.04785708275430329	0.04624294936310527	-2.045522019410856e-05	-0.00019823421703588084	-2.0437404838362372e-05	-0.00019806156613114134
4.2342302071045115	0.0011950148846601128	0.0011968514535649287	0.0012501436320425177	0.0012501803944664647	0.0012803018162631545	0.001279313313483303	0.0013113456392062433	0.0013092725105536497	0.001373072922271002	0.0013687573504306476	0.047802796486188875	0.046190495685759315	-2.030960026960793e-05	-0.00019800894912380684	-2.0291913119308003e-05	-0.00019783650785593077
4.259743574130585	0.0011946257902498826	0.0011964587174745694	0.001249673221619897	0.0012497088876949846	0.0012797855073259528	0.0012787974541696341	0.0013107810652635476	0.001308710090885558	0.0013724093872156797	0.0013680996999248048	0.04774850417811987	0.046138036166864994	-2.016489060970711e-05	-0.00019778269743078725	-2.0147330862349544e-05	-0.00019761046672323035
4.285410672027485	0.0011942371913804795	0.0011960664792128926	0.001249203366180577	0.0012492379365597105	0.0012792697899630045	0.0012782821858796627	0.0013102171235933947	0.0013081483014602932	0.0013717465745625862	0.001367442766089746	0.04769420640706463	0.04608557136391836	-2.0021085755661527e-05	-0.00019755545821301124	-2.0003652613405365e-05	-0.00019738343899156074
4.311232427101037	0.0011938490895815113	0.0011956747403409403	0.0012487340679269582	0.001248767543273392	0.0012787546667556578	0.0012777675111923187	0.0013096538171746294	0.0013075871452402732	0.0013710844881014155	0.0013667865526684087	0.047639903752790536	0.04603310183712141	-1.9878180278716517e-05	-0.00019732722769000288	-1.9860872948428837e-05	-0.000197155420882833
4.337209771238533	0.0011934614863890595	0.0011952835024263398	0.001248265329070196	0.0012482977100575683	0.0012782401402951764	0.0012772534326964404	0.0013090911489971424	0.0013070266251989135	0.0013704231316349407	0.0013661310634166973	0.0475855967978758	0.045980628149388594	-1.9736168780034452e-05	-0.00019709800204467665	-1.9718986473210576e-05	-0.0001969264085827649
4.363343641942354	0.001193074383345749	0.0011948927670433795	0.0012477971518302818	0.0012478284391426475	0.0012777262131828254	0.0012767399529908607	0.0013085291220619538	0.0013064667443207169	0.001369762508979106	0.0013654763021035802	0.04753128612771291	0.045928150866356696	-1.9595045890562907e-05	-0.0001968677774241423	-1.9577987823343745e-05	-0.0001966963982407699
4.389634982363801	0.001192687782000845	0.0011945025357731002	0.001247329538436144	0.0012473597327680062	0.0012772128880299731	0.0012762270746845103	0.0013079677393813246	0.001305907505601381	0.0013691026239631436	0.0013648222725112038	0.047476972330518494	0.04587567055639235	-1.945480627089935e-05	-0.00019663654993851143	-1.943787166403671e-05	-0.00019646538596981844
4.416084741337141	0.0011923016839103222	0.0011941128102033697	0.0012468624911257285	0.0012468915931820761	0.001276700167458182	0.0012757148003965043	0.0013074070039788479	0.0013053489120478886	0.0013684434804296713	0.0013641689784349893	0.04742265599734286	0.0458231877905966	-1.9315444611173183e-05	-0.00019640431566164684	-1.929863268999507e-05	-0.00019623336784627132
4.442693873413836	0.0011919160906369577	0.0011937235919289762	0.0012463960121461004	0.0012464240226424405	0.0012761880540993068	0.0012752031327562471	0.0013068469188895519	0.0013047909666786157	0.001367785082234805	0.0013635164236837473	0.04736833772207326	0.045770703142816026	-1.91769556309139e-05	-0.00019617107063063521	-1.916026562528636e-05	-0.00019600033990979648
4.469463338897009	0.0011915310037504084	0.0011933348825517024	0.0012459301037535285	0.0012459570234159198	0.0012756765505955885	0.001274692074403519	0.0013062874871599996	0.0013042336725234236	0.0013671274332482633	0.0013628646120797774	0.04731401810144696	0.04571821718964857	-1.9039334078829045e-05	-0.00019593681084478787	-1.902276522320473e-05	-0.00019576629816275837
4.49639410387609	0.0011911464248273048	0.0011929466836804194	0.001245464768213585	0.0012454905977786728	0.0012751656595997572	0.0012741816279885833	0.0013057287118483933	0.0013036770326237679	0.001366470537353479	0.001362213547458985	0.04725969773505643	0.04566573051045153	-1.890257473275564e-05	-0.00019570153226625142	-1.8886126266062786e-05	-0.00019553123856974608
4.523487140261684	0.0011907623554513228	0.001192558996931165	0.0012450000078012338	0.0012450247480162817	0.0012746553837751234	0.0012736717961722773	0.00130517059602467	0.0013031210500327945	0.001365814398447705	0.0013615632336709807	0.04720537722535639	0.04561324368735153	-1.8766672399569972e-05	-0.00019546523082059064	-1.8750343565202e-05	-0.00019529515705885014
4.550743425820648	0.0011903787972132767	0.0011921718239272332	0.0012445358248009233	0.0012445594764238547	0.0012741457257956774	0.0012731625816261118	0.0013046131427706074	0.0013025657278154443	0.0013651590204421234	0.0013609136745791968	0.04715105717767656	0.045560757305247473	-1.863162191497944e-05	-0.00019522790239528964	-1.861541196080535e-05	-0.00019505804952058003
4.578163944211368	0.0011899957517112027	0.001191785166299254	0.0012440722215066842	0.001244094785306107	0.001273636688346189	0.0012726539870323668	0.0013040563551799255	0.001302011069048549	0.0013645044072619571	0.0013602648740609889	0.04709673820022437	0.045508271951823935	-1.849741814327968e-05	-0.00019498954283916903	-1.8481326321640595e-05	-0.0001948199118066707
4.605749685019276	0.0011896132205504457	0.0011913990256852886	0.001243609200222225	0.0012436306769774738	0.0012731282741223092	0.0012721460150841991	0.0013035002363583931	0.0013014570768209478	0.001363850562846585	0.0013596168360077586	0.0470424209040969	0.04545578821755514	-1.8364055977507232e-05	-0.0001947501479644398	-1.834808154513659e-05	-0.00019458073973205314
4.633501643792551	0.0011892312053437405	0.001191013403730904	0.0012431467632610179	0.0012431671537621836	0.0012726204858306593	0.001271638668485726	0.0013029447894239226	0.0013009037542335731	0.0013631974911496422	0.001358969564325047	0.04698810590328793	0.04540330669571611	-1.82315303391134e-05	-0.0001945097135448437	-1.8215672557143903e-05	-0.00019434052907335575
4.6614208220780515	0.0011888497077113015	0.0011906283020892707	0.001242684912946406	0.0012427042179943726	0.001272113326188943	0.001271131949952142	0.0013023900175066845	0.0013003511043995699	0.0013625451961391429	0.001358323062932664	0.04693379381469569	0.045350827982388174	-1.8099836177773443e-05	-0.00019426823531507043	-1.808409431166766e-05	-0.00019409927556776618
4.689508227457455	0.00118846872928091	0.001190243722421241	0.0012422236516116884	0.0012422418720181693	0.0012716067979260382	0.0012706258622098075	0.0013018359237492053	0.0012997991304443909	0.0013618936817975879	0.0013576773357647886	0.04687948525813413	0.04529835267646838	-1.796896847145943e-05	-0.00019402570897214533	-1.795334179106184e-05	-0.00019385697491552945
4.717764873583629	0.0011880882716879975	0.0011898596663954414	0.0012417629816002238	0.0012417801181877938	0.0012711009037821015	0.001270120407996353	0.0013012825113064743	0.001299247835505905	0.0013612429521220784	0.0013570323867700882	0.04682518085633714	0.045245881379678006	-1.78389222261488e-05	-0.00019378213017404167	-1.7823410005644164e-05	-0.0001936136227778107
4.746191780217212	0.0011877083365757356	0.0011894761356883554	0.001241302905265521	0.0012413189588676519	0.0012705956465086667	0.0012696155900607793	0.00130072978334605	0.0012986972227345002	0.0013605930111244306	0.0013563882199118255	0.04677088123497165	0.045193414696570906	-1.7709692475723765e-05	-0.0001935374945396251	-1.769429399355385e-05	-0.00019336921477600133
4.774789973263409	0.001187328925595123	0.0011890931319844204	0.0012408434249713436	0.0012408583964324401	0.0012700910288687517	0.0012691114111635638	0.0013001777430481686	0.0012981472952931965	0.0013599438628312934	0.0013557448391679835	0.04671658702264278	0.04514095323454071	-1.758127428183598e-05	-0.00019329179764854265	-1.7565988820720385e-05	-0.000193123746492746
4.803560484809025	0.0011869500404050732	0.0011887106569761056	0.0012403845430917987	0.001240398433267234	0.001269587053636955	0.001268607874076757	0.0012996263936058453	0.0012975980563577454	0.001359295511284258	0.0013551022485313706	0.046662298850904234	0.04508849760383135	-1.7453662733857983e-05	-0.00019304503504169457	-1.7438489580794136e-05	-0.00019287721347216458
4.832504353159697	0.0011865716826725031	0.0011883287123640059	0.0012399262620114428	0.0012399390717675908	0.001269083723599563	0.0012681049815840876	0.0012990757382249905	0.0012970495091167394	0.001358647960539982	0.0013544604520097409	0.04660801735426812	0.04503604841754314	-1.7326852948702787e-05	-0.00019279720222059593	-1.73117913949139e-05	-0.00019262961121888078
4.861622622877388	0.0011861938540724184	0.0011879472998569303	0.001239468584125372	0.001239480314339645	0.0012685810415546464	0.0012676027364810626	0.0012985257801245047	0.0012965016567717195	0.001358001214670295	0.0013538194536259073	0.046553743170210125	0.0449836062916438	-1.7200840070615703e-05	-0.00019254829464646073	-1.7185889411536898e-05	-0.00019238093519707844
4.890916344818065	0.0011858165562880084	0.0011875664211719913	0.0012390115118393271	0.0012390221634002124	0.0012680790103121748	0.0012671011415750781	0.001297976522536403	0.0012959545025372856	0.001357355277762329	0.0013531792574178647	0.046499476939185255	0.04493117184497453	-1.7075619271129244e-05	-0.00019229830774081247	-1.7060778806358978e-05	-0.00019213118083127867
4.9203865761696335	0.0011854397910107295	0.0011871860780346944	0.0012385550475697913	0.0012385646213768837	0.00126757763269411	0.0012666001996855165	0.0012974279687059107	0.001295408049641205	0.0013567101539186282	0.0013525398674389022	0.046445219304628194	0.044878745699262465	-1.6951185748931286e-05	-0.00019204723688506786	-1.6936454782227883e-05	-0.0001918803435059513
4.950034380490085	0.0011850635599404006	0.0011868062721790299	0.0012380991937440897	0.0012381076907081305	0.0012670769115345206	0.001266099913643857	0.001296880121891584	0.0012948623013245223	0.0013560658472572733	0.0013519012877577267	0.046390970912970494	0.044826328479125425	-1.6827534729733223e-05	-0.00019179507742081436	-1.6812912569025285e-05	-0.0001916284185661532
4.979860827745887	0.0011846878647852836	0.0011864270053475554	0.0012376439528004857	0.0012376513738433937	0.0012665768496796764	0.0012656002862937719	0.0012963329853654098	0.0012943172608416622	0.0013554223619119945	0.001351263522458573	0.046336732413644555	0.04477392081208423	-1.670466146611385e-05	-0.0001915418246488665	-1.6690147423427393e-05	-0.00019137540131566877
5.009866994350591	0.0011843127072621868	0.0011860482792915013	0.0012371893271882902	0.0012371956732432027	0.001266077449988166	0.0012651013204912451	0.001295786562412928	0.001293772931460555	0.0013547797020323027	0.0013506265756413373	0.046282504459095694	0.044721523328568775	-1.6582561237370175e-05	-0.00019128747382879396	-1.656815462883557e-05	-0.0001911212870173984
5.040053963203681	0.0011839380890965427	0.0011856700957708463	0.0012367353193679534	0.0012367405913792577	0.0012655787153309948	0.0012646030191046666	0.0012952408563333337	0.0012932293164627344	0.0013541378717836009	0.0013499904514216864	0.04622828770479043	0.04466913666193085	-1.6461229349496592e-05	-0.000191032020180254	-1.6446929495310403e-05	-0.00019086607089408014
5.070422823729659	0.0011835640120225093	0.0011852924565544205	0.0012362819318111722	0.0012362861307345459	0.0012650806485916951	0.0012641053850149485	0.0012946958704395948	0.0012926864191434575	0.0013534968753473116	0.0013493551539311868	0.04617408280922626	0.044616761448448915	-1.6340661134889994e-05	-0.0001907754588807431	-1.6326467359318447e-05	-0.00019060974812673548
5.100974671917351	0.0011831904777830546	0.00118491536341999	0.0012358291670009915	0.0012358322938034343	0.0012645832526664358	0.0012636084211156257	0.001294151608058564	0.0012921442428118135	0.0013528567169210008	0.0013487206873174235	0.04611989043394071	0.044564398327340944	-1.6220851952415682e-05	-0.00019051778506737338	-1.6206763583746092e-05	-0.00019035231385577944
5.131710610359471	0.0011828174881300503	0.001184538818154352	0.0012353770274319028	0.0012353790830917763	0.001264086530464124	0.0012631121303129677	0.0012936080725310909	0.0012916027907908386	0.0013522174007184968	0.001348087055744123	0.046065711243523655	0.044512047940772674	-1.610179718713675e-05	-0.0001902589938356236	-1.6087813557653236e-05	-0.00019009376317971616
5.1626317482924104	0.0011824450448243656	0.0011841628225534274	0.0012349255156099532	0.001234926501117015	0.0012635904849065203	0.0012626165155260854	0.0012930652672121373	0.0012910620664176302	0.0013515789309700196	0.00134745426339128	0.0460115459056225	0.04445971093386629	-1.5983492250171843e-05	-0.00018999908023795142	-1.5969612696155322e-05	-0.00018983409115469474
5.193739201636265	0.0011820731496359595	0.0011837873784223572	0.0012344746340528468	0.001234474550408288	0.0012630951189283475	0.0012621215796870453	0.0012925231954708954	0.0012905220730434624	0.0013509413119223088	0.0013468223144552827	0.04595739509095634	0.044407387954710394	-1.5865932578719433e-05	-0.00018973803928637456	-1.5852156440409465e-05	-0.00018957329279589707
5.225034093035115	0.0011817018043439687	0.0011834124875755858	0.0012340243852900436	0.0012340232335065254	0.0012626004354773937	0.0012616273257409687	0.0012919818606908942	0.001289982814033898	0.0013503045478387384	0.0013461912131490323	0.04590325947332394	0.04435507965437173	-1.5749113635811496e-05	-0.0001894758659502227	-1.573544025740975e-05	-0.00018931136307628882
5.256517551897525	0.0011813310107368085	0.0011830381518369661	0.0012335747718628734	0.001233572552964563	0.001262106437514632	0.0012611337566461529	0.0012914412662701266	0.0012894442927689075	0.0013496686429994582	0.001345560963702078	0.04584913972961356	0.04430278668690082	-1.5633030910171264e-05	-0.00018921255515588764	-1.5619459639779065e-05	-0.00018904829692553693
5.288190714437326	0.0011809607706122608	0.0011826643730398466	0.0012331257963246326	0.0012331225113472416	0.0012616131280143242	0.0012606408753741767	0.0012909014156211596	0.0012889065126429845	0.001349033601701513	0.001344931570360738	0.04579503653981555	0.044250509709345597	-1.5517679916216692e-05	-0.00018894810178812782	-1.5504210105835026e-05	-0.00018878408923184153
5.320054723714605	0.001180591085777568	0.001182291153027167	0.0012326774612406927	0.0012326731112315126	0.0012611205099641344	0.0012601486849100102	0.001290362312171251	0.0012883694770652618	0.0013483994282589725	0.0013443030373882301	0.045740950587029046	0.04419824938175972	-1.540305619375168e-05	-0.0001886825006877091	-1.5389687199308943e-05	-0.0001885187348400208
5.352110729676963	0.0011802219580495322	0.001181918493651556	0.0012322297691886091	0.0012322243552065496	0.0012606285863652454	0.0012596571882521322	0.001289823959362474	0.0012878331894596324	0.0013477661270030652	0.0013436753690648023	0.045686882557475196	0.04414600636721185	-1.5289155308000763e-05	-0.0001884157466529035	-1.5275886489241747e-05	-0.00018825222855148316
5.384359889201005	0.0011798533892546032	0.0011815463967754219	0.0012317827227582223	0.0012317762458738469	0.0012601373602324638	0.0012591663884126384	0.0012892863606518302	0.001287297653264865	0.0013471337022823047	0.001343048569687859	0.04563283314050775	0.04409378133179907	-1.5175972849407887e-05	-0.00018814783443862892	-1.5162803569900712e-05	-0.00018798456512464368
5.41680336613411	0.0011794853812289795	0.0011811748642710533	0.0012313363245517702	0.001231328785847336	0.001259646834594341	0.0012586762884173588	0.001288749519511371	0.0012867628719347263	0.001346502158462624	0.0013424226435720969	0.04557880302862056	0.04404157494465261	-1.506350443351151e-05	-0.00018787875875606042	-1.5050434060675383e-05	-0.00018771573927445218
5.44944233133642	0.0011791179358187002	0.0011808038980207095	0.001230890577183992	0.0012308819777534844	0.0012591570124932808	0.001258186891305966	0.0012882134394283195	0.0012862288489380977	0.0013458714999275065	0.0013417975950496329	0.04552479291746273	0.04398938787795245	-1.4951745700909902e-05	-0.00018760851427326863	-1.4938773605956135e-05	-0.00018744574567275407
5.482277962723094	0.0011787510548797392	0.0011804334999167205	0.0012304454832822358	0.0012304358242314088	0.0012586678969856565	0.0012576982001320921	0.0012876781239051871	0.0012856955877590967	0.0013452417310781178	0.0013411734284701341	0.0454708035058461	0.04393722080693456	-1.4840692316959309e-05	-0.00018733709561327694	-1.4827817874877441e-05	-0.00018717457894623646
5.515311445306831	0.0011783847402781066	0.0011800636718615827	0.001230001045486572	0.0012299903279329838	0.0012581794911419287	0.0012572102179634478	0.0012871435764599017	0.0012851630918972016	0.0013446128563334454	0.0013405501482009609	0.045416835495758076	0.04388507440990427	-1.4730339971780887e-05	-0.00018706449735500508	-1.4717562561293585e-05	-0.0001869022336773163
5.548543971240616	0.0011780189938899418	0.0011796944157680578	0.0012295572664498986	0.001229545491522951	0.0012576917980467578	0.0012567229478819338	0.0012866098006259266	0.0012846313648673718	0.0013439848801304287	0.0013399277586272935	0.04536288959237287	0.04383294936824526	-1.4620684380139276e-05	-0.00018679071403318592	-1.4608003383726614e-05	-0.00018662870440463997
5.581976739860765	0.0011776538176016106	0.001179325733559267	0.001229114148838053	0.0012291013176790276	0.0012572048207991223	0.0012562363929837581	0.001286076799952383	0.0012841004102001692	0.0013433578069241006	0.0013393062641522708	0.04530896650405986	0.04378084636643119	-1.451172128135586e-05	-0.00018651574013855976	-1.4499136085206754e-05	-0.0001863539856228058
5.615610957730194	0.0011772892133097997	0.001178957627168788	0.0012286716953299145	0.0012286578090920145	0.0012567185625124296	0.0012557505563795487	0.0012855445780041712	0.001283570231441879	0.001342731641187713	0.0013386856691971192	0.04525506694240002	0.04372876609203537	-1.440344643899999e-05	-0.00018623957011545955	-1.4390956432991375e-05	-0.00018607807177989377
5.649447838681973	0.001176925182921622	0.0011785900985407604	0.001228229908617531	0.001228214968465916	0.0012562330263146476	0.0012552654411944833	0.0012850131383621071	0.001283040832154646	0.0013421063874128935	0.001338065978201306	0.04520119162219327	0.04367670923574452	-1.4295855640916733e-05	-0.0001859621983631432	-1.42834602186101e-05	-0.00018580095727904755
5.6834886038631165	0.001176561728354707	0.0011782231496299757	0.001227788791406215	0.0012277727985180401	0.001255748215348408	0.0012547810505683938	0.0012844824846230324	0.0012825122159165852	0.0013414820501097674	0.0013374471956226614	0.04514734126147081	0.04362467649136798	-1.418894469916443e-05	-0.00018568361923659849	-1.4176643257771127e-05	-0.00018552263647916845
5.717734481778674	0.001176198851537302	0.0011778567824019806	0.0012273483464146629	0.0012273313019791183	0.0012552641327711349	0.0012542973876558936	0.0012839526203999513	0.0012819843863219166	0.0013408586338071083	0.001336829325937527	0.045093516581508834	0.04357266855584969	-1.4082709449716319e-05	-0.00018540382704371194	-1.4070501390080203e-05	-0.00018524310369200103
5.75218670833605	0.0011758365544083727	0.001177490998833178	0.001226908576375066	0.0012268904815934162	0.001254780781755161	0.0012538144556264957	0.0012834235493221534	0.0012814573469810894	0.0013402361430524736	0.0013362123736408936	0.04503971830683877	0.04352068612927876	-1.397714575248829e-05	-0.0001851228160472118	-1.3965030479064916e-05	-0.0001849623531842981
5.786846526889619	0.0011754748389176967	0.0011771258009109207	0.0012264694840332226	0.0012264503401188446	0.0012542981654878472	0.0012533322576647294	0.001282895275035342	0.0012809311015209092	0.0013396145824123495	0.0013355963432465415	0.044985947165260456	0.04346872991490372	-1.3872249491155009e-05	-0.00018484058046344676	-1.3860226412011623e-05	-0.0001846803791765439
5.821715188285586	0.0011751137070259697	0.0011767611906336173	0.0012260310721486528	0.0012260108803270752	0.0012538162871717053	0.001252850796970265	0.0012823678012017622	0.001280405653584665	0.001338993956472293	0.0013349812392871832	0.044932203887852656	0.043416800619140945	-1.37680165729695e-05	-0.00018455711446122014	-1.3756085099719123e-05	-0.00018439717584123327
5.856793950907131	0.0011747531607049048	0.001176397170010834	0.0012255933434947152	0.0012255721050036584	0.0012533351500245231	0.0012523700767580394	0.0012818411315003349	0.0012798810068322649	0.0013383742698370804	0.0013343670663146139	0.04487848920898701	0.04336489895158925	-1.3664442928808251e-05	-0.00018427241216403822	-1.3652602476637438e-05	-0.00018411273730620237
5.892084080719833	0.001174393201937323	0.0011760337410633857	0.0012251563008587134	0.0012251340169481273	0.0012528547572794764	0.0012518901002583642	0.0012813152696267776	0.0012793571649403527	0.001337755527130844	0.0013337538288998388	0.044824803866340523	0.04331302562504079	-1.3561524512935297e-05	-0.00018398646764800075	-1.3549774500579842e-05	-0.00018382705765182528
5.927586851317345	0.0011740338327172672	0.0011756709058234492	0.0012247199470420205	0.0012246966189741258	0.0012523751121852633	0.0012514108707170647	0.001280790219293744	0.001278834131602453	0.0013371377329972254	0.0013331415316332387	0.044771148600906537	0.043261181355493734	-1.3459257302832206e-05	-0.000183699274940885	-1.344759715252164e-05	-0.00018354013090976506
5.963303543967366	0.0011736750550500952	0.0011753086663346564	0.0012242842848601903	0.0012242599139095172	0.0012518962180062226	0.0012509323913955951	0.0012802659842309529	0.0012783119105290936	0.001336520892099523	0.0013325301791247014	0.04471752415700987	0.04320936686216402	-1.3357637299236252e-05	-0.0001834108280240887	-1.3346066436707715e-05	-0.00018325195106558279
5.999235447657878	0.0011733168709525833	0.0011749470246522015	0.0012238493171430728	0.001223823904596503	0.0012514180780224577	0.001250454665571164	0.0012797425681853182	0.0012777905054479402	0.001335905009120835	0.0013319197760037788	0.04466393128231789	0.04315758286749824	-1.3256660525887143e-05	-0.00018312112083052057	-1.3245178380336814e-05	-0.00018296251205643377
6.035383859143656	0.0011729592824530285	0.0011745859828429417	0.0012234150467349354	0.0012233885938917396	0.0012509406955299647	0.001249977696536861	0.0012792199749210877	0.0012772699201039316	0.0013352900887642167	0.0013313103269198309	0.04461037072785483	0.04310583009718773	-1.3156323029485384e-05	-0.00018283014724521096	-1.3144929033592767e-05	-0.00018267180777162273
6.071750082993084	0.0011726022915913483	0.0011742255429854978	0.0012229814764945764	0.001222953984666456	0.0012504640738407553	0.0012495014876017804	0.0012786982082199725	0.001276750158259408	0.0013346761357528247	0.0013307018365421755	0.044556843248014476	0.04305410928017808	-1.3056620879532688e-05	-0.0001825379011046735	-1.3045314469415509e-05	-0.0001823798320522152
6.108335431635222	0.0011722459004191862	0.0011738657071703607	0.001222548609295445	0.0012225200798065732	0.0012499882162829864	0.0012490260420911494	0.0012781772718812852	0.0012762312236942522	0.0013340631548300725	0.0013300943095602407	0.04450334960057444	0.0430024211486852	-1.2957550168227888e-05	-0.0001822443761967385	-1.2946330783431687e-05	-0.00018208657869026035
6.145141225407182	0.0011718901110000135	0.0011735064774999946	0.0012221164480257605	0.0012220868822128224	0.0012495131262010848	0.001248551363346455	0.0012776571697220736	0.0012757131202060215	0.0013334511507597823	0.0013294877506837177	0.04444989054670799	0.04295076643820749	-1.2859107010366327e-05	-0.00018194956626016445	-1.2847974093802006e-05	-0.00018179204142859673
6.182168792601758	0.001171534925409233	0.0011731478560889413	0.0012216849955886335	0.001221654394800866	0.0012490388069558785	0.0012480774547255738	0.0012771379055772619	0.0012751958516100874	0.001332840128326342	0.0013288821646427142	0.044396466850999315	0.04289914588753949	-1.2761287543211486e-05	-0.000181653464984749	-1.2750240541203883e-05	-0.00018149621396165716
6.2194194695153895	0.001171180345734281	0.0011727898450639204	0.001221254254902178	0.0012212226205014145	0.0012485652619247203	0.0012476043196028958	0.0012766194832997818	0.0012746794217397665	0.001332230092334855	0.0013282775561879049	0.044343079281459176	0.042847560238783874	-1.2664087926422124e-05	-0.00018135606601138443	-1.2653126288654504e-05	-0.00018119908993483036
6.256894600496366	0.0011708263740747302	0.0011724324465639383	0.0012208242288996424	0.001220791562260348	0.0012480924945016205	0.0012471319613694555	0.0012761019067607155	0.0012741638344464642	0.0013316210476112995	0.0013276739300906878	0.04428972860953402	0.042796010237368114	-1.2567504341785135e-05	-0.00018105736292933772	-1.2556627521285307e-05	-0.00018090066294176865
6.294595537993358	0.0011704730125424037	0.0011720756627403967	0.0012203949205295264	0.0012203612230388466	0.0012476205080973828	0.0012466603834330708	0.0012755851798494395	0.0012736490935998175	0.0013310129990026936	0.0013270712911433512	0.04423641561012655	0.04274449663205471	-1.247153299330922e-05	-0.0001807573492793868	-1.2460740446425256e-05	-0.0001806009265278019
6.332523642604218	0.0011701202632614634	0.0011717194957571867	0.0012199663327556976	0.0012199316058134956	0.0012471493061397216	0.001246189589218457	0.0012750693064737513	0.0012731352030878214	0.0013304059513772383	0.0013264696441592134	0.044183141061604654	0.04269302017495771	-1.237617010696121e-05	-0.00018045601855107285	-1.236546129336491e-05	-0.0001802998741872175
6.370680283125076	0.0011697681283685348	0.0011713639477908112	0.0012195384685575281	0.0012195027135764264	0.0012466788920734116	0.0012457195821673783	0.0012745542905600311	0.001272622166816989	0.0013297999096244981	0.0013258689939728023	0.04412990574582004	0.04264158162155738	-1.2281411930593206e-05	-0.0001801533641833386	-1.2270786313252346e-05	-0.0001799974993634823
6.40906683659976	0.0011694166100127935	0.001171009021030475	0.00121911133093	0.0012190745493354258	0.0012462092693604034	0.0012452503657387622	0.001274040136053364	0.0012721099887124752	0.001329194878655543	0.001325269345439996	0.044076710448121954	0.04259018173071193	-1.2187254733939112e-05	-0.00017984937956538882	-1.2176711779061933e-05	-0.00017969379545021424
6.447684688369473	0.0011690657103560838	0.001170654717678201	0.0012186849228838404	0.001218647116114066	0.0012457404414799663	0.001244781943408845	0.0012735268469176938	0.0012715986727182297	0.0013285908634031228	0.0013246707034381996	0.0440235559573711	0.04253882126467502	-1.2093694808243405e-05	-0.00017954405803277673	-1.2083233985313302e-05	-0.00017938875578785152
6.486535232122802	0.0011687154315730237	0.0011703010399489399	0.0012182592474456486	0.0012182204169518343	0.0012452724119288259	0.0012443143186713032	0.001273014427135972	0.0012710882227971426	0.001327987868821834	0.001324073072866503	0.043970443065957064	0.04248750098910804	-1.2000728466417254e-05	-0.00017923739287153961	-1.1990349248171966e-05	-0.00017908237366728863
6.525619869945995	0.001168365775851103	0.0011699479900706645	0.001217834307658007	0.0012177944549042424	0.0012448051842212848	0.0012438474950373808	0.001272502880710286	0.0012705786429311771	0.0013273858998882687	0.0013234764586458384	0.04391737256981144	0.04243622167309858	-1.1908352042802606e-05	-0.00017892937731486813	-1.1898053905150946e-05	-0.0001787746423261849
6.564940012373588	0.0011680167453908042	0.0011695955702844968	0.0012174101065796244	0.0012173692330429754	0.0012443387618893778	0.0012433814760360413	0.001271992211662026	0.001270069937121532	0.0013267849616012044	0.0013228808657191615	0.043864345268426176	0.042384984089170276	-1.1816561892981359e-05	-0.00017862000454335614	-1.1806344315086481e-05	-0.0001784655549503522
6.604497078439295	0.001167668342405697	0.0011692437828447978	0.001216986647285448	0.0012169447544559968	0.001243873148482991	0.0012429162652140841	0.0012714824240320159	0.0012695621093887733	0.001326185058981752	0.0013222862990516003	0.04381136196486757	0.04233378901330378	-1.1725354393895063e-05	-0.00017830926768633293	-1.1715216858080787e-05	-0.00017815510467386608
6.644292495727218	0.001167320569122556	0.0011688926300192895	0.0012165639328667987	0.001216521022247688	0.00124340834757001	0.001242451866136299	0.00127097352188067	0.0012690551637729909	0.0013255861970735369	0.001321692763630637	0.04375842346579376	0.042282637224949696	-1.1634725943480625e-05	-0.00017799715981919872	-1.1624667935214092e-05	-0.00017784328457662313
6.684327700423376	0.0011669734277814621	0.0011685421140891585	0.0012161419664314967	0.0012160980395389742	0.0012429443627364539	0.0012419882823855946	0.0012704655092881391	0.0012685491043339433	0.0013249883809428652	0.0013211002644662707	0.04370553058146889	0.04223152950704317	-1.1544672960699803e-05	-0.00017768367396428508	-1.1534693968626164e-05	-0.00017753008768636724
6.724604137367524	0.001166626920635916	0.0011681922373491657	0.001215720751103989	0.001215675809467452	0.0012424811975866167	0.0012415255175631415	0.0012699583903544621	0.0012680439351512112	0.0013243916156788983	0.00132050880659119	0.043652684125783076	0.04218046664602345	-1.1455191885433383e-05	-0.0001773688030911047	-1.1445291401315089e-05	-0.00017721550697741284
6.76512326010531	0.0011662810499529438	0.0011678430021077567	0.0012153002900254783	0.0012152543351875169	0.0012420188557432034	0.0012410635752885084	0.0012694521691997153	0.0012675396603243406	0.001323795906393822	0.001319918395060944	0.04359988491626676	0.042129449431846405	-1.1366279178311178e-05	-0.00017705254011488036	-1.1356456697031447e-05	-0.00017689953537014524
6.805886530940724	0.0011659358180132098	0.001167494410687174	0.001214880586354056	0.0012148336198704974	0.0012415573408474758	0.0012406024591998072	0.0012689468499641656	0.0012670362839730036	0.0013232012582230267	0.0013193290349541185	0.04354713377410702	0.04207847865800384	-1.1277931320614887e-05	-0.00017673487789643394	-1.1268186340148215e-05	-0.00017658216573041008
6.846895420988873	0.0011655912271111236	0.0011671464654235664	0.0012144616432648275	0.001214413666704783	0.001241096656559391	0.0012401421729538325	0.0012684424368084254	0.001266533810237145	0.0013226076763252822	0.001318740731372509	0.04349443152416933	0.042027555121538634	-1.1190144814219108e-05	-0.00017641580924279698	-1.1180476835600042e-05	-0.00017626339087012388
6.888151410229076	0.0011652472795549522	0.0011667991686670996	0.001214043463950048	0.0012139944788959558	0.0012406368065577434	0.0012396827202262035	0.0012679389339136018	0.0012660322432771372	0.0013220151658829115	0.001318153489441297	0.043441778995007806	0.04197667962306204	-1.110291618142481e-05	-0.00017609532690576746	-1.1093324708773972e-05	-0.0001759432035465247
6.92965598755826	0.00116490397766693	0.0011664525227820686	0.001213626051619252	0.0012135760596669234	0.0012401777945403112	0.001239224104711507	0.0012674363454814603	0.0012655315872739375	0.0013214237321019767	0.0013175673143092288	0.04338917701889171	0.041925852966771815	-1.1016241964855247e-05	-0.00017577342358190973	-1.1006726505329023e-05	-0.00017562159646145048
6.971410650844719	0.001164561323783369	0.0011661065301470104	0.0012132094094993847	0.001213158412258052	0.0012397196242239985	0.0012387663301234445	0.0012669346757345722	0.00126503184642924	0.0013208333802124546	0.0013169822111487942	0.04333662643181658	0.041875075960466995	-1.0930118727398713e-05	-0.0001754500919125268	-1.0920678791178848e-05	-0.00017529856226122797
7.01341690698215	0.001164219320254772	0.0011657611931548155	0.0012127935408349402	0.001212741539927298	0.0012392622993449803	0.0012383094001949737	0.0012664339289164786	0.0012645330249656372	0.0013202441154684216	0.0013163981851564072	0.0432841280735244	0.04182434941556975	-1.0844543052068029e-05	-0.0001751253244833828	-1.0835178152349481e-05	-0.0001749740935371169
7.055676271944047	0.001163877969445942	0.0011654165142128393	0.0012123784488880882	0.0012123254459503437	0.0012388058236588485	0.001237853318678455	0.001265934109291845	0.0012640351271267724	0.001319655943148235	0.0013158152415525893	0.04323168278752396	0.04177367414713923	-1.0759511541858294e-05	-0.00017479911382331514	-1.0750221194819748e-05	-0.00017464818282314498
7.098190270838397	0.001163537273736099	0.0011650724957430216	0.001211964136938816	0.0012119101336207348	0.0012383502009407621	0.0012373980893458031	0.0012654352211466248	0.0012635381571775067	0.0013190688685547236	0.0013152333855821537	0.04317929142110793	0.04172305097389235	-1.0675020819698317e-05	-0.00017447145240528927	-1.066580454450565e-05	-0.00017432082259771775
7.1409604379627405	0.0011631972355189868	0.0011647291401819897	0.0012115506082850576	0.0012114956062500098	0.0012378954349855896	0.0012369437159886264	0.0012649372687882163	0.0012630421194040691	0.0013184828970153667	0.0013146526225143859	0.043126954825372835	0.04167248071821995	-1.0591067528348264e-05	-0.00017414233264548273	-1.0581924847130261e-05	-0.00017399200528264713
7.183988316859528	0.0011628578572029887	0.0011643864499811829	0.0012111378662428337	0.0012110818671678405	0.0012374415296080613	0.0012364902024183818	0.0012644402565456256	0.0012625470181142262	0.0013178980338824876	0.0013140729576432365	0.043074673855236244	0.041621964206208756	-1.050764833021578e-05	-0.0001738117469023137	-1.0498578768027705e-05	-0.00017366172324162488
7.227275460371831	0.0011625191412112422	0.0011640444276069604	0.001210725914146388	0.0012106689197221715	0.0012369884886429198	0.0012360375524665243	0.0012639441887696329	0.0012620528576374418	0.001317314284533444	0.0013134943962875066	0.04302244936945993	0.04157150226765618	-1.0424759907328232e-05	-0.00017347968747705167	-1.0415762992165706e-05	-0.0001733299687814438
7.270823430699384	0.0011621810899817492	0.0011637030755407174	0.0012103147553483217	0.0012102567672793501	0.0012365363159450675	0.0012355857699846537	0.0012634490698329515	0.0012615596423250397	0.0013167316543708158	0.0013129169437910372	0.04297028223066782	0.0415210957360951	-1.034239896118179e-05	-0.00017314614661251282	-1.0333474223944358e-05	-0.00017299673415066552
7.31463379945495	0.0011618437059674974	0.001163362396279006	0.0012099043932197401	0.0012098454132242777	0.0012360850153897234	0.0012351348588446717	0.001262954904130401	0.0012610673765503717	0.001316150148822606	0.0013123406055229065	0.04291817330536491	0.041470745448805725	-1.026056221269632e-05	-0.00017281111649411485	-1.0251709187189192e-05	-0.00017266201154036986
7.358708147721062	0.0011615069916365616	0.0011630223923336377	0.0012094948311503772	0.0012094348609605326	0.0012356345908725666	0.0012346848229389253	0.0012624616960790606	0.0012605760647089756	0.0013155697733424217	0.00131176538687761	0.042866123463960175	0.041420452246842564	-1.017924640205059e-05	-0.0001724745892481283	-1.0170464624948208e-05	-0.00017232579308240625
7.403048066107065	0.001161170949472234	0.0011626830662318144	0.001209086072548752	0.0012090251139105256	0.0012351850463099008	0.0012342356661803717	0.0012619694501184526	0.0012600857112187547	0.0013149905334096863	0.0013111912932752712	0.04281413358078536	0.04137021697505137	-1.0098448288560838e-05	-0.00017213655694109375	-1.0089737299387794e-05	-0.00017198807084894963
7.447655154806527	0.0011608355819731294	0.0011623444205162371	0.0012086781208422977	0.0012086161755156327	0.0012347363856388017	0.001233787392502725	0.0012614781707107018	0.0012595963205201367	0.0013144124345298282	0.0013106183301618295	0.042762204534118047	0.04132004048208931	-1.0018164650684239e-05	-0.00017179701158145932	-1.0009523991827418e-05	-0.00017164883685441557
7.49253102365499	0.001160500891653302	0.0011620064577452204	0.0012082709794775056	0.001208208049236336	0.0012342886128172729	0.0012333400058606116	0.0012609878623407054	0.0012591078970762438	0.0013138354822344808	0.0013100465030092346	0.04271033720620103	0.0412699236204459	-9.938392285788189e-06	-0.00017145594511699946	-9.929821502455138e-06	-0.0001713080830522129
7.537677292188054	0.0011601668810423665	0.0011616691804928172	0.0012078646519200714	0.0012078007385523733	0.0012338417318244065	0.0012328935102297318	0.0012604985295163113	0.00125862044537307	0.001313259682081691	0.0013094758173156575	0.0426585324832654	0.041219867246464134	-9.85912801012602e-06	-0.00017111334943512024	-9.850626650355354e-06	-0.00017096580133610373
7.583095589699846	0.0011598335526856083	0.00116133259134893	0.0012074591416550325	0.0012073942469628732	0.0012333957466605374	0.0012324479096070108	0.001260010176768483	0.0012581339699196449	0.0013126850396561135	0.001308906278605682	0.04260679125555153	0.041169872220360997	-9.78036865875026e-06	-0.00017076921636396958	-9.771936273347478e-06	-0.00017062198353950953
7.628787555301809	0.0011595009091441033	0.001160996692919431	0.0012070544521869122	0.0012069885779865024	0.0012329506613473983	0.0012320032080107618	0.0012595228086514766	0.0012576484752482124	0.001312111560569222	0.001308337892430512	0.04255511441733259	0.04111993940625153	-9.702111085337431e-06	-0.00017042353766949514	-9.693747227902672e-06	-0.00017027662143465072
7.674754837981857	0.001159168952994836	0.0011606614878262797	0.00120665058703987	0.001206583735161611	0.0012325064799282891	0.0012315594094808422	0.0012590364297430188	0.001257163965914403	0.0013115392504595147	0.0013077706643681768	0.042503502866935695	0.04107006967216781	-9.624352162090899e-06	-0.00017007630505608273	-9.616056389024144e-06	-0.00016992970673246344
7.720999096663877	0.001158837686830816	0.001160326978707647	0.0012062475497578412	0.001206179722046381	0.001232063206468229	0.0012311165180788172	0.00125855104464448	0.0012566804464974133	0.0013109681149927237	0.0013072046000237392	0.04245195750676582	0.04102026389008229	-9.547088779747817e-06	-0.00016972751016747223	-9.538860650160422e-06	-0.0001695812310821554
7.767522000267617	0.001158507113261195	0.0011599931682180259	0.001205845343904684	0.0012057765422189655	0.0012316208450541208	0.0012306745378881194	0.0012580666579810537	0.001256197921600176	0.001310398159862024	0.0013066397050295006	0.04240047924333001	0.0409705229359303	-9.470317847395243e-06	-0.00016937714458512	-9.462156923134221e-06	-0.00016923118607131693
7.814325227768903	0.0011581772349113846	0.0011596600590283558	0.0012054439730643243	0.0012053741992776403	0.0012311793997949111	0.001230233473014209	0.0012575832744019303	0.0012557163958495429	0.001309829390788243	0.0013060759850452121	0.042349068987258334	0.04092084768963287	-9.394036292334831e-06	-0.00016902519982728292	-9.385942137979386e-06	-0.00016887956322464426
7.861410468260233	0.0011578480544231786	0.0011593276538261433	0.0012050434408409098	0.0012049726968409538	0.0012307388748217605	0.0012297933275847426	0.0012571008985804888	0.0012552358738964662	0.0013092618135200843	0.0013055134457582906	0.04229772765333191	0.04087123903512064	-9.318241060072424e-06	-0.00016867166734990668	-9.310213242914867e-06	-0.00016852635400435578
7.908779421011744	0.0011575195744548661	0.0011589959553155783	0.0012046437508589508	0.0012045720385478683	0.0012302992742881987	0.0012293541057497306	0.0012566195352144644	0.001254756360416172	0.0013086954338343317	0.001304952092884026	0.04224645616050182	0.040821697860356054	-9.242929114134171e-06	-0.00016831653854482154	-9.234967204138286e-06	-0.00016817154980855453
7.956433795532517	0.0011571917976813605	0.0011586649662176636	0.0012042449067634774	0.0012041722280579242	0.0012298606023703027	0.001228915811681714	0.001256139189026147	0.0012542778601083568	0.0013081302575360808	0.001304391932165808	0.04219525543191978	0.04077222505735794	-9.168097436011019e-06	-0.00016795980474049177	-9.160201005829413e-06	-0.0001678151419720053
8.004375311632296	0.0011568647267943067	0.001158334689270324	0.0012038469122201809	0.0012037732690513723	0.001229422863266851	0.0012284784495759182	0.0012556598647625518	0.0012538003776973534	0.0013075662904589453	0.0013038329693753324	0.04214412639495933	0.04072282152222607	-9.093743025148301e-06	-0.00016760145720218222	-9.085911650089443e-06	-0.00016745712176660654
8.052605699483543	0.0011565383645022092	0.0011580051272285354	0.0012034497709155695	0.0012033751652293359	0.0012289860611994976	0.0012280420236504277	0.001255181567195611	0.0012533239179323278	0.0013070035384652862	0.0013032752103128255	0.04209306998124201	0.04067348815516613	-9.019862898638695e-06	-0.00016724148712912723	-9.012096156642627e-06	-0.00016709748039767103
8.101126699683881	0.0011562127135305536	0.0011576762828644476	0.0012030534865571211	0.0012029779203139648	0.0012285502004129437	0.001227606538146358	0.0012547043011223624	0.0012528484855874639	0.0013064420074464379	0.0013027186608072716	0.04204208712666384	0.040624225860512134	-8.94645409129681e-06	-0.0001668798856559739	-8.938751562943825e-06	-0.0001667362090067015
8.149940063318896	0.0011558877766219223	0.0011573481589675007	0.0012026580628734327	0.0012025815380485787	0.0012281152851751022	0.0012271719973280168	0.0012542280713651367	0.0012523740854621461	0.0013058817033229284	0.0013021633267166237	0.041991178771422305	0.04057503554675571	-8.873513655508272e-06	-0.0001665166438521437	-8.865874923994627e-06	-0.00016637329866955874
8.199047552025359	0.0011555635565361198	0.0011570207583445563	0.0012022635036143766	0.0012021860221978335	0.001227681319777274	0.0012267384054830861	0.0012537528827717475	0.0012519007223811588	0.0013053226320447135	0.0013016092139280467	0.04194034586004136	0.04052591812656899	-8.801038661118699e-06	-0.0001661517527208889	-8.793463312228855e-06	-0.0001660087403961008
8.248450938054788	0.0011552400560502914	0.0011566940838200108	0.0012018698125512534	0.0012017913765478645	0.001227248308534317	0.0012263057669227838	0.0012532787402156807	0.001251428401194865	0.0013047647995913993	0.0013010563283581294	0.04188958934139749	0.04047687451683166	-8.7290261953938e-06	-0.00016578520319993073	-8.72151381751951e-06	-0.0001656425251311544
8.298152004337403	0.001154917277959045	0.0011563681382359236	0.0012014769934769432	0.0012013976049064458	0.0012268162557848188	0.0012258740859820416	0.0012528056485962883	0.0012509571267794023	0.0013042082119724793	0.0013005046759531189	0.04183891016875147	0.040427905638656725	-8.657473362826823e-06	-0.0001654169861591004	-8.65002354691162e-06	-0.00016527464375090672
8.348152544546481	0.001154595225074579	0.0011560429244521454	0.001201085050206071	0.0012010047111031543	0.0012263851658912783	0.0012254433670196854	0.0012523336128389883	0.001250486904036886	0.0013036528752275725	0.0012999542626891628	0.0417883092997723	0.04037901241741906	-8.586377285112537e-06	-0.0001650470924012548	-8.578989624655198e-06	-0.0001649050870650426
8.398454363163072	0.0011542739002267967	0.0011557184453464336	0.0012006939865751552	0.0012006126989895138	0.0012259550432402735	0.0012250136144186016	0.0012518626378954522	0.0012500177378955894	0.0013030987954266496	0.0012994050945725271	0.0417377876965661	0.04033019578278199	-8.515735101072633e-06	-0.0001646755126624988	-8.508409192120245e-06	-0.00016453384581674446
8.449059275541144	0.0011539533062634348	0.0011553947038145833	0.0012003038064427672	0.0012002215724391636	0.0012255258922426425	0.001224584832585918	0.0012513927287438073	0.0012495496333101489	0.0013025459786702802	0.0012988571776398426	0.041687346325707024	0.04028145666872318	-8.445543966497868e-06	-0.00016430223761002005	-8.438279407616336e-06	-0.0001641609106799169
8.49996910797308	0.0011536334460501847	0.0011550717027705487	0.0011999145136896924	0.0011998313353480128	0.0012250977173336613	0.0012241570259531847	0.0012509238903888335	0.0012490825952617606	0.0013019944310898699	0.0012983105179583407	0.04163698615826291	0.040232796013565754	-8.375801054066531e-06	-0.00016392725784242224	-8.368597446340581e-06	-0.00016378627226029674
8.551185697755594	0.0011533143224708156	0.0011547494451465711	0.0011995261122190876	0.0011994419916344016	0.0012246705229732248	0.0012237301989765485	0.0012504561278621658	0.0012486166287583793	0.0013014441588479037	0.001297765121626095	0.04158670816982807	0.04018421476000529	-8.306503553316691e-06	-0.00016355056388980826	-8.299360500330782e-06	-0.00016340992109514785
8.602710893256043	0.0011529959384273	0.001154427933893301	0.00119913860595664	0.0011990535452392613	0.0012242443136460223	0.0012233043561369354	0.0012499894462224932	0.001248151738834918	0.0013008951681381907	0.0012972209947722595	0.041536513340552104	0.04013571385513866	-8.23764867043629e-06	-0.00016317214621211495	-8.230565778250334e-06	-0.0001630318476512349
8.654546553979111	0.001152678296839939	0.0011541071719799309	0.0011987519988507348	0.0011986660001262802	0.0012238190938617286	0.0012228795019402366	0.0012495238505557669	0.0012476879305534556	0.001300347465186116	0.0012966781435573217	0.04148640265516925	0.04008729425049367	-8.169233628290903e-06	-0.00016279199519972365	-8.162210505445466e-06	-0.00016265204232651653
8.706694550633951	0.0011523614006474815	0.0011537871623943108	0.001198366294872609	0.0011982793602820572	0.001223394868155176	0.001222455640917482	0.0012490593459753988	0.001247225209003433	0.0012998010562488814	0.0012961365741733391	0.04143637710303025	0.040038956902060524	-8.101255666264143e-06	-0.00016241010117282184	-8.094291923750954e-06	-0.00016227049544828565
8.759156765201672	0.0011520452528072569	0.0011534679081430862	0.0011979814980165192	0.0011978936297162765	0.0012229716410865482	0.001222032777625034	0.0012485959376224746	0.0012467635793018662	0.001299255947615767	0.0012955962928442	0.04138643767813541	0.03999070277031863	-8.033712040139696e-06	-0.0001620264543798211	-8.026807291391241e-06	-0.0001618871972721425
8.811935091003267	0.0011517298562952944	0.0011531494122518195	0.001197597612299907	0.0011975088124618644	0.0012225494172415615	0.0012216109166447691	0.0012481336306659596	0.0012463030465935509	0.0012987121456083809	0.0012950573058258662	0.04133658537916359	0.039942532820272186	-7.966600022113468e-06	-0.00016164104499888365	-7.959753882989112e-06	-0.00016150213798363233
8.865031432767935	0.0011514152141064498	0.001152831677765115	0.001197214641763559	0.0011971249125751575	0.001222128201231649	0.0012211900625842612	0.0012476724303029049	0.001245843616051269	0.0012981696565809143	0.0012945196194066309	0.04128682120950567	0.039894448021476514	-7.899916900606235e-06	-0.00016125386313592394	-7.893128989381812e-06	-0.00016111530769621907
8.918447706701835	0.0011511013292545332	0.0011525147077467526	0.0011968325904717749	0.0011967419341360678	0.001221707997694155	0.0012207702200769744	0.001247212341758665	0.001245385292876002	0.0012976284869204043	0.0012939832399073746	0.04123714617729974	0.03984644934807387	-7.833659980163027e-06	-0.00016086489882349841	-7.826929917510023e-06	-0.00016072669644986992
8.972185840557227	0.001150788204772436	0.0011521985052798144	0.0011964514625125388	0.0011963598812482548	0.001221288811292522	0.0012203513937824539	0.0012467533702871082	0.0012449280822971452	0.0012970886430469966	0.0012934481736818272	0.04118756129545939	0.03979853777882304	-7.767826581458331e-06	-0.00016047414202235988	-7.761153990435213e-06	-0.00016033629421285944
9.02624777370205	0.0011504758437122526	0.0011518830734668084	0.0011960712619976787	0.0011959787580392864	0.001220870646716479	0.0012199335883865093	0.0012462955211708319	0.0012444719895727153	0.0012965501314142044	0.0012929144271168218	0.04113806758171383	0.039750714297133394	-7.702414041120889e-06	-0.00016008158261951455	-7.695798547178306e-06	-0.00015994409088021522
9.080635457189915	0.0011501642491454145	0.0011515684154298049	0.0011956919930630424	0.0011955985686608146	0.0012204535086822379	0.0012195168086014134	0.001245838799721378	0.0012440170199895723	0.0012960129585091805	0.0012923820066325666	0.041088666058636474	0.03970297989109784	-7.63741971168165e-06	-0.00015968721042811107	-7.630860942608661e-06	-0.00015955007627241335
9.135350853830497	0.0011498534241628094	0.0011512545343105582	0.0011953136598686631	0.0011952193172887421	0.0012200374019326824	0.001219101059166092	0.0012453832112794539	0.0012435631788636336	0.001295477130852982	0.0012918509186829051	0.0410393577536842	0.03965533555352693	-7.572840961511326e-06	-0.0001592910151877458	-7.566338547438864e-06	-0.000159154240136683
9.190395938260405	0.0011495433718749142	0.001150941433270641	0.0011949362665989282	0.0011948410081233927	0.0012196223312375635	0.0012186863448463172	0.0012449287612151462	0.0012431104715400906	0.0012949426550008442	0.0012913211697555865	0.04099014369923031	0.03960778228198244	-7.508675174634771e-06	-0.000158892986561604	-7.502228748044321e-06	-0.0001587565721445361
9.245772697014415	0.0011492340954119223	0.001150629115491573	0.0011945598174627578	0.0011944636453896892	0.0012192083013937015	0.0012182726704349082	0.001244475454928153	0.001242658903393636	0.001294409537542455	0.0012907927663725386	0.04094102493260221	0.03956032107881208	-7.444919750689352e-06	-0.00015849311413768108	-7.438528946379988e-06	-0.0001583570618915453
9.301483128597186	0.0011489255979238726	0.0011503175841749529	0.0011941843166937732	0.0011940872333373225	0.0012187953172251775	0.0012178600407519273	0.001244023297848	0.0012422084798286827	0.0012938777851022349	0.0012902657150901434	0.04089200249611632	0.03951295295118589	-7.381572104959641e-06	-0.00015809138742950424	-7.3752365600202735e-06	-0.00015795569889912042
9.357529243555355	0.0011486178825807695	0.0011500068425425814	0.0011938097685504647	0.001193711776240921	0.0012183833835835297	0.0012174484606448707	0.0012435722954342633	0.0012417592062795835	0.001293347404339606	0.001289740022499504	0.04084307743711689	0.039465678911132104	-7.318629668096391e-06	-0.00015768779587307935	-7.312349021919642e-06	-0.00015755247261151073
9.413913064550128	0.001148310952572725	0.0011496968938366026	0.0011934361773163781	0.001193337278400237	0.0012179725053479624	0.0012170379349888808	0.001243122453176806	0.001241311088210866	0.0012928184019492877	0.0012892156952267358	0.04079425080801222	0.03941849997557178	-7.256089886113065e-06	-0.00015728232882691873	-7.249863780377924e-06	-0.00015714737239538867
9.47063662643026	0.001148004811110077	0.0011493877413196272	0.0011930635473002807	0.001192963744140313	0.0012175626874255405	0.0012166284686869378	0.0012426737765959988	0.0012408641311174528	0.0012922907846615735	0.0012886927399332394	0.0407455236663139	0.03937141716635723	-7.193950220321654e-06	-0.00015687497557262398	-7.1877782989691885e-06	-0.000156740387540516
9.527701976305488	0.001147699461423524	0.0011490793882748696	0.001192691882836342	0.0011925911778116658	0.0012171539347513964	0.0012162200666700704	0.0012422262712429558	0.001240418340524898	0.001291764559242621	0.0012881711633159919	0.04069689707467534	0.039324431510310356	-7.1322081472407345e-06	-0.00015646572531410885	-7.126090056455009e-06	-0.00015633150725882783
9.585111173620431	0.0011473949067642502	0.0011487718380062707	0.0011923211882843075	0.0011922195837904567	0.0012167462522889294	0.0012158127338975503	0.0012417799426997628	0.0012399737219896095	0.0012912397324947396	0.0012876509721078257	0.040648372100932334	0.039277544039258865	-7.07086115845669e-06	-0.0001560545671755731	-7.06479654668038e-06	-0.00015592072068315588
9.642866290228868	0.0011470911504040627	0.0011484650938386452	0.0011919514680296854	0.0011918489664786835	0.0012163396450300212	0.001215406475357111	0.001241334796579719	0.0012395302810990958	0.0012907163112566924	0.0012871321730777304	0.04059994981814043	0.03923075579007641	-7.009906760580345e-06	-0.0001556414902025849	-7.003895278471367e-06	-0.00015550801686725624
9.700969410468568	0.001146788195635513	0.0011481591591177961	0.001191582726483915	0.0011914793303043447	0.0012159341179952315	0.0012150012960651416	0.0012408908385275648	0.0012390880234721864	0.0012901943024039807	0.0012866147730311304	0.040551631304619085	0.039184067804722056	-6.949342475205331e-06	-0.00015522648336174782	-6.943383775655926e-06	-0.0001550933847864755
9.75942263123647	0.0011464860457720298	0.0011478540372106584	0.0011912149680845538	0.0011911106797216325	0.0012155296762340138	0.0012145972010669018	0.0012404480742197242	0.001238646954759278	0.00128967371284915	0.001286098778810192	0.04050341764399016	0.039137481130279025	-6.889165838720734e-06	-0.0001548095355380641	-6.883259576798487e-06	-0.0001546768133340315
9.818228062064373	0.0011461847041480543	0.0011475497315054323	0.0011908481972954603	0.0011907430192111134	0.0012151263248249256	0.0012141941954367363	0.0012400065093645491	0.001238207080642574	0.0012891545495420922	0.0012855841972941196	0.04045530992522235	0.039090996818995874	-6.829374402271202e-06	-0.00015439063553576715	-6.8235202352485286e-06	-0.00015425829132287294
9.877387825195074	0.001145884174119167	0.0011472462454117122	0.0011904824186069743	0.001190376353279909	0.0012147240688758396	0.0012137922842782778	0.0012395661497025569	0.0012377684068363216	0.0012886368194703502	0.0012850710353994553	0.04040730924267181	0.039044615928327454	-6.769965731734384e-06	-0.00015396977207871032	-6.76416331906772e-06	-0.00015383780748579046
9.936904055658934	0.0011455844590622158	0.0011469435823606184	0.001190117636536098	0.0011900106864618783	0.0012143229135241523	0.0012133914727246633	0.001239127001006673	0.0012373309390870564	0.001288120529659421	0.0012845593000803805	0.04035941669612602	0.03899833952097983	-6.71093740753359e-06	-0.0001535469338075912	-6.705186410837366e-06	-0.00015341535047203037
9.996778901350961	0.0011452855623754544	0.0011466417458049387	0.0011897538556266867	0.0011896460233178116	0.0012139228639370088	0.001212991765938754	0.0012386890690824844	0.0012368946831738492	0.0012876056871730748	0.001284048998329031	0.0403116333908486	0.03895216866494646	-6.652287024642989e-06	-0.00015312210928111747	-6.646587107680957e-06	-0.0001529909088491821
10.05701452310831	0.0011449874874786662	0.0011463407392192536	0.0011893910804496271	0.0011892823684356059	0.0012135239253115062	0.0012125931691133404	0.0012382523597684796	0.0012364596449085483	0.001287092299113661	0.0012835401371757977	0.0402639604376238	0.038906104433557805	-6.594012192448831e-06	-0.00015269528697475776	-6.588363021123658e-06	-0.0001525644711015961
10.117613094788254	0.0011446902378133034	0.001146040566100078	0.0011890293156030327	0.001188919726430465	0.0012131261028749242	0.0012121956874713723	0.0012378168789363066	0.0012360258301360356	0.0012865803726224317	0.001283032723689649	0.04021639895280039	0.03886014790551974	-6.536110534643633e-06	-0.00015226645527896543	-6.5305117770003696e-06	-0.00015213602562891282
10.178576803346665	0.0011443938168426147	0.0011457412299659925	0.0011886685657124278	0.0011885581019450788	0.0012127294018849386	0.001211799326266171	0.0012373826324910237	0.0012355932447344741	0.001286069914879862	0.0012825267649784428	0.040168950058339425	0.03881430016496316	-6.478579689273012e-06	-0.00015183560250175976	-6.473031015469602e-06	-0.00015170556074828312
10.239907848916916	0.0011440982280517744	0.0011454427343577742	0.001188308835430931	0.0011881974996498146	0.0012123338276298372	0.0012114040907816466	0.001236949626371347	0.0012351618946155564	0.0012855609331059647	0.001282022268189242	0.04012161488186035	0.038768562301484774	-6.42141730850844e-06	-0.00015140271686522877	-6.415918390796638e-06	-0.00015127306469064905
10.301608444889292	0.001143803474948022	0.001145145082838539	0.0011879501294394545	0.0011878379242429122	0.0012119393854287531	0.0012110099863325316	0.0012365178665499177	0.0012347317857247697	0.0012850534345606286	0.0012815192405086454	0.04007439455668911	0.03872293541019647	-6.364621058609077e-06	-0.00015096778650480758	-6.359171571332714e-06	-0.00015083852560085487
10.363680817990868	0.0011435095610607905	0.0011448482789938735	0.0011875924524468926	0.001187479380450674	0.001211546080631883	0.001210617018264596	0.0012360873590335558	0.001234302924041648	0.0012845474265439434	0.00128101768916311	0.04002729022190443	0.03867742059176974	-6.308188619890548e-06	-0.00015053079947119352	-6.302788239487267e-06	-0.00015040193153906256
10.426127208365882	0.001143216489941838	0.0011445523264319694	0.001187235809190308	0.0011871218730276556	0.0012111539186207114	0.0012102251919548738	0.0012356581098635201	0.0012338753155800295	0.001284042916396531	0.001280517621419277	0.03998030302239075	0.03863201895248373	-6.252117686620859e-06	-0.00015009174372793144	-6.24676609158048e-06	-0.00014996327047808733
10.488949869656532	0.0011429242651653819	0.0011442572287837587	0.0011868802044351324	0.0011867654067568626	0.0012107629048082405	0.001209834512811893	0.0012352301251157718	0.0012334489663883214	0.001283539911499883	0.0012800190445843081	0.0399334341088828	0.038586731604272964	-6.19640596687468e-06	-0.0001496506071501369	-6.191102837753079e-06	-0.0001495225303025649
10.552151069084381	0.0011426328903282347	0.0011439629897030562	0.0011865256429753597	0.0011864099864499495	0.0012103730446392227	0.0012094449862759052	0.0012348034109012464	0.0012330238825497683	0.0012830384192767078	0.001279521966006224	0.039886684638021606	0.038541559664777444	-6.1410511825246705e-06	-0.0001492073775251901	-6.1357962019160245e-06	-0.00014907969880939564
10.615733087532126	0.0011423423690499347	0.0011436696128666866	0.0011861721296337405	0.0011860556169474088	0.0012099843435903854	0.0012090566178191138	0.0012343779733661126	0.0012326000701827096	0.0012825384471912649	0.0012790263930742363	0.03984005577240029	0.038496504257391415	-6.08605106919638e-06	-0.00014876204255265257	-6.0808439217262256e-06	-0.00014863476370791107
10.679698219625935	0.001142052704972875	0.0011433771019746237	0.001185819669261975	0.0011857023031187728	0.0012095968071706641	0.0012086694129459035	0.0012339538186920448	0.0012321775354408504	0.001282040002749713	0.0012785323332190914	0.039793548680621287	0.038451566511311826	-6.031403376063546e-06	-0.00014831458984115864	-6.026243748388782e-06	-0.00014818771261643215
10.744048773818252	0.0011417639017624473	0.001143085460750134	0.0011854682667409191	0.0011853500498628152	0.0012092104409214444	0.0012082833771930842	0.0012335309530965024	0.0012317562845135408	0.001281543093500468	0.0012780397939134256	0.03974716453734756	0.03840674756159449	-5.97710586586718e-06	-0.0001478650069098031	-5.971993446644841e-06	-0.0001477385330639902
10.808787072471103	0.0011414759631071653	0.0011427946929399016	0.001185117926980777	0.0011849988621077455	0.0012088252504167869	0.0012078985161301141	0.001233109382832993	0.001231336323626036	0.0012810477270345495	0.0012775487826721017	0.03970090452335376	0.03836204854920045	-5.923156314840972e-06	-0.00014741328118744734	-5.918090794736902e-06	-0.00014728721248938315
10.87391545193992	0.0011411888927188058	0.0011425048023141753	0.0011847686549213052	0.0011846487448114143	0.001208441241263673	0.0012075148353593477	0.0012326891141913592	0.0012309176590397817	0.0012805539109859417	0.0012770593070525712	0.03965476982558399	0.03831747062105296	-5.869552512582921e-06	-0.0001469594000111374	-5.864533584228407e-06	-0.0001468337382393159
10.93943626265785	0.0011409026943325368	0.0011422157926668983	0.0011844204555320093	0.0011842997029615145	0.0012080584191022387	0.0012071323405162674	0.0012322701534980519	0.0012305002970526865	0.001280061653031953	0.0012765713746552272	0.03960876163720774	0.0382730149300887	-5.816292261984213e-06	-0.00014650335062521558	-5.811319619998534e-06	-0.00014637809756865017
11.00535186922059	0.0011406173717070597	0.0011419276678158526	0.0011840733338123546	0.0011839517415757857	0.0012076767896060238	0.0012067510372697316	0.0012318525071164173	0.0012300842439994057	0.0012795709608935863	0.0012760849931237664	0.03956288115767259	0.03822868263531356	-5.7633733791858516e-06	-0.00014604512018195903	-5.758446720160668e-06	-0.00014592027763976612
11.071664650471687	0.0011403329286247313	0.0011416404316027884	0.0011837272947919585	0.001183604865702217	0.0012072963584822034	0.0012063709313222093	0.0012314361814469744	0.0012296695062516186	0.0012790818423358988	0.0012756001701455502	0.03951712959276619	0.03818447490185611	-5.710793693493657e-06	-0.00014558469574035837	-5.7059127159548445e-06	-0.0001454602655217574
11.138376999588447	0.0011400493688917105	0.0011413540878935687	0.0011833823435308077	0.001183259080419256	0.0012069171314718437	0.001205992028410032	0.0012310211829277093	0.0012292560902183208	0.0012785943051683844	0.0012751169134519766	0.03947150815466985	0.038140392901026776	-5.6585510472603046e-06	-0.00014512206426442464	-5.653715451688773e-06	-0.00014499804818907114
11.205491324168262	0.001139766696338085	0.0011410686405783025	0.001183038485119454	0.0011829143908360117	0.001206539114350141	0.0012056143343036358	0.001230607518034358	0.0012288440023461049	0.0012781083572453416	0.0012746352308188474	0.03942601806202143	0.038096437810373335	-5.6066432958922635e-06	-0.00014465721262427178	-5.601852784685793e-06	-0.00014453361252245167
11.273010046315514	0.0011394849148180055	0.0011407840935714836	0.0011826957246792256	0.0011825708020924669	0.001206162312926673	0.0012052378548078086	0.0012301951932806989	0.0012284332491194515	0.001277624006466259	0.0012741551300667446	0.0393806605399724	0.038052610813736905	-5.555068307665917e-06	-0.00014419012759364636	-5.550322585154768e-06	-0.00014406694530613717
11.340935602728974	0.0011392040282098264	0.0011405004508121311	0.0011823540673624399	0.0011822283193596876	0.0012057867330456506	0.0012048625957619455	0.0012297842152188536	0.0012280238370610274	0.0012771412607762013	0.0012736766190614127	0.03933543682025075	0.03800891310131438	-5.503823963720622e-06	-0.0001437207958497888	-5.499122736134579e-06	-0.0001435980332278597
11.409270444789758	0.001138924040416236	0.0011402177162639262	0.001182013518352607	0.001181886947840033	0.001205412380586169	0.0012044885630402978	0.001229374590439578	0.0012276157727319746	0.0012766601281661925	0.001273199705714141	0.03929034814122306	0.03796534586971549	-5.452908158004935e-06	-0.0001432492039740163	-5.448251133464629e-06	-0.00014312686287962229
11.478017038649782	0.0011386449553643877	0.0011399358939153455	0.0011816740828646411	0.0011815466927673649	0.0012050392614624578	0.0012041157625522234	0.0012289663255725576	0.0012272090627322087	0.0012761806166736093	0.0012727243979821445	0.03924539574795409	0.03792191032202639	-5.402318797149974e-06	-0.00014277533844939128	-5.397705685672091e-06	-0.00014265342075558962
11.547177865320764	0.0011383667770060424	0.0011396549877798073	0.0011813357661450768	0.0011812075594072656	0.0012046673816241433	0.0012037442002424466	0.0012285594272867194	0.0012268037137007208	0.0012757027343825824	0.0012722507038689615	0.039200580892275225	0.03787860766786798	-5.352053800394829e-06	-0.0001422991856599165	-5.347484313869555e-06	-0.00014217769325070018
11.616755420763786	0.0011380895093176966	0.0011393750018958055	0.0011809985734722794	0.0011808695530572512	0.001204296747056503	0.0012033738820913164	0.0012281539022905301	0.00122639973231588	0.0012752264894243912	0.0012717786314248491	0.03915590483284625	0.03783543912346087	-5.30211109955013e-06	-0.00014182073189106248	-5.297584951729009e-06	-0.0001416996666612491
11.686752215979308	0.0011378131563007214	0.0011390959403270464	0.0011806625101566605	0.0011805326790469853	0.0012039273637807254	0.0012030048141150626	0.0012277497573323047	0.0012259971252957366	0.0012747518899778722	0.0012713081887471772	0.03911136883522182	0.037792405911688094	-5.252488638937333e-06	-0.00014133996332887921	-5.24800554542286e-06	-0.0001412193271844997
11.75717077709787	0.0011375377219814907	0.0011388178071625897	0.00118032758154089	0.001180196942738497	0.001203559237854169	0.001202637002366057	0.0012273469992005145	0.0012255958993983302	0.0012742789442698247	0.0012708393839808328	0.03906697417191995	0.03774950926215955	-5.20318437522739e-06	-0.00014085686605735948	-5.198744053471274e-06	-0.00014073666091574122
11.82801364547121	0.0011372632104115262	0.001138540606516988	0.0011799937930001222	0.0011798623495264025	0.0012031923753706357	0.0012022704529330833	0.0012269456347241065	0.0012251960614220068	0.0012738076605754301	0.0012703722253186358	0.039022722122487745	0.03770675041128003	-5.1541962774355465e-06	-0.00014037142605932695	-5.149798446719631e-06	-0.00014025165384923266
11.899283377763982	0.0011369896256676229	0.001138264342530424	0.0011796611499422063	0.0011795289048381217	0.0012028267824606253	0.0012019051719415954	0.0012265456707728115	0.0012247976182057242	0.0012733380472186656	0.0012699067210017402	0.03897861397357109	0.03766413060231191	-5.10552232687797e-06	-0.00013988362921632524	-5.101166708300353e-06	-0.0001397642918775921
11.970982546046038	0.001136716971851987	0.0011379890193688488	0.001179329657807909	0.0011791966141341	0.0012024624652916098	0.001201541165553989	0.0012261471142574673	0.0012244005766293732	0.0012728701125727256	0.0012694428793200573	0.0389346510189859	0.03762165108544669	-5.057160517027773e-06	-0.00013939346130606434	-5.052846833502808e-06	-0.00013927456079032563
12.043113737885237	0.0011364452530923702	0.0011377146412241178	0.0011789993220711337	0.0011788654829080285	0.0012020994300683003	0.0012011784399698678	0.0012257499721303365	0.0012240049436140932	0.0012724038650604502	0.0012689807086126716	0.03889083455978889	0.03757931311787201	-5.009108853495925e-06	-0.00013890090800297572	-5.00483682973514e-06	-0.00013878244627338332
12.115679556440844	0.001136174473542203	0.001137441212314135	0.001178670148239144	0.0011785355166870723	0.0012017376830329193	0.0012008170014263186	0.0012253542513854308	0.0012236107261225965	0.001271939313154755	0.0012685202172682702	0.0388471659043482	0.037537117963839836	-4.9613653539028885e-06	-0.00013840595487579765	-4.957134716414985e-06	-0.00013828793390749383
12.188682620557461	0.0011359046373807338	0.001137168736882989	0.0011783421418527914	0.0011782067210320925	0.0012013772304654803	0.0012004568561981839	0.0012249599590588454	0.0012232179311594967	0.0012714764653790737	0.0012680614137255712	0.03880364636841975	0.037495066894743315	-4.9139280478924935e-06	-0.00013790858738921274	-4.9097385249573244e-06	-0.00013779100916899711
12.26212556485955	0.001135635748813154	0.0011368972192010872	0.0011780153084867298	0.001177879101537871	0.0012010180786840505	0.0012000980105983348	0.0012245671022290759	0.001222826565771626	0.0012710153303077854	0.0012676043064737536	0.038760277275220245	0.03745316118918109	-4.8667949769879565e-06	-0.00013740879090123892	-4.862646298654794e-06	-0.0001372916574275962
12.336011039846525	0.0011353678120707427	0.0011366266635653038	0.001177689653749653	0.0011775526638333424	0.0012006602340450452	0.0011997404709779547	0.0012241756880173632	0.0012224366370483775	0.0012705559165666742	0.0012671489040529046	0.038717059955503015	0.03741140213303674	-4.819964194539839e-06	-0.00013690655066225799	-4.815856092629106e-06	-0.00013678986394641268
12.41034171198835	0.0011351008314109913	0.0011363570742991065	0.0011773651832845129	0.001177227413581817	0.0012003037029434944	0.0011993842437268113	0.0012237857235880203	0.001222048152122031	0.0012700982328333668	0.0012666952150544543	0.0386739957476351	0.03736979101955162	-4.7734337656826775e-06	-0.00013640185181582054	-4.7693659737529925e-06	-0.00013628561388062677
12.485120263821853	0.0011348348111177447	0.0011360884557527063	0.0011770419027687562	0.0011769033564812195	0.0011999484918133348	0.001199029335273548	0.0012233972161487794	0.0012216611181680942	0.0012696422878377982	0.0012662432481216305	0.03863108599767654	0.03732832914939783	-4.7272017672257e-06	-0.0001358946793958149	-4.723174020572138e-06	-0.00013577889227642248
12.560349394047481	0.0011345697555013305	0.0011358208123031874	0.0011767198179145485	0.0011765804982643126	0.0011995946071276888	0.0011986757520859612	0.001223010172951127	0.0012212755424056397	0.001269188090362665	0.001265793011949909	0.03858833205945817	0.03728701783075849	-4.681266287618127e-06	-0.000135385018327272	-4.677278323280895e-06	-0.00013526968407165385
12.63603181762671	0.001134305668898694	0.0011355541483546489	0.001176398934469008	0.0011762588446989324	0.001199242055399154	0.0011983235006712883	0.001222624601290653	0.001220891432097648	0.001268735649243891	0.00126534451528747	0.03854573529466435	0.03724585837940494	-4.635625426865908e-06	-0.00013487285342470012	-4.631676983595651e-06	-0.00013475797409298607
12.712170265880024	0.0011340425556735313	0.0011352884683383426	0.0011760792582144386	0.0011759384015882265	0.0011988908431800904	0.0011979725875764997	0.0012222405085073969	0.0012205087945513545	0.001268284973371099	0.001264897766935665	0.03850329707291311	0.03720485211877344	-4.590277296460596e-06	-0.00013435816939155742	-4.586368114702782e-06	-0.0001342437470562563
12.78876748658549	0.0011337804202164238	0.0011350237767128106	0.0011757607949685642	0.0011756191747708845	0.0011985409770629127	0.0011976230193885854	0.0012218579019862012	0.0012201276371185993	0.0012678360716880837	0.001264452775749481	0.03846101877184079	0.03716400038005062	-4.545220019314296e-06	-0.00013384095081880876	-4.541349841234374e-06	-0.00013372698756572432
12.865826244077915	0.001133519266944968	0.0011347600779640225	0.0011754435505847627	0.0011753011701213783	0.001198192463680385	0.0011972748027348507	0.0012214767891570637	0.001219747967196175	0.0012673889531932935	0.0012640095506380145	0.03841890177718585	0.037123304502249564	-4.500451729683337e-06	-0.00013332118218478684	-4.496620299128569e-06	-0.0001332076801121851
12.943349319348618	0.0011332591003039114	0.0011344973766055139	0.0011751275309523047	0.0011749843935502005	0.0011978453097059138	0.0011969279442832121	0.0012210971774954972	0.001219369792226188	0.0012669436269403152	0.0012635681005649514	0.03837694748287546	0.03708276583229742	-4.455970573111895e-06	-0.00013279884785369345	-4.452177635611357e-06	-0.00013268580907294103
13.0213395101458	0.001132999924765284	0.001134235677178525	0.0011748127419965917	0.0011746688510041034	0.0011974995218538504	0.0011965824507424937	0.0012207190745228914	0.0012189931196964134	0.0012665001020383663	0.0012631284345490494	0.03833515729111282	0.037042385725117644	-4.411774706374744e-06	-0.00013227393207543292	-4.408020009128051e-06	-0.00013216135871108037
13.099799631075467	0.0011327417448285285	0.0011339749842521328	0.0011744991896793923	0.0011743545484663393	0.0011971551068797848	0.001196238328862727	0.001220342487806874	0.001218617957140657	0.0012660583876527864	0.0012626905616646223	0.0382935326124664	0.03700216554371684	-4.367862297389655e-06	-0.00013174641898416883	-4.364145589253084e-06	-0.00013163431317370078
13.178732513703073	0.0011324845650206345	0.001133715302423395	0.0011741868799990892	0.0011740414919569075	0.0011968120715808567	0.0011958955854354566	0.0012199674249616821	0.0012182443121391234	0.0012656184930055442	0.0012622544910420427	0.038252074865957726	0.03696210665927034	-4.324231525141067e-06	-0.000131216292596964	-4.32055255662582e-06	-0.0001311046564914098
13.258141006655675	0.00113222838989627	0.0011334566363174823	0.0011738758189909172	0.0011737296875327945	0.0011964704227960539	0.0011955542272940416	0.0012195938936485323	0.0012178721923187818	0.0012651804273757432	0.0012618202318682346	0.038210785479156	0.036922210451212516	-4.280880579667079e-06	-0.00013068353681450207	-4.277239102921937e-06	-0.00013057237257821375
13.338027975724735	0.0011319732240379096	0.0011331989905878153	0.0011735660127272067	0.0011734191412882205	0.0011961301674065221	0.0011952142613139629	0.001219221901575994	0.0012175016053537371	0.0012647442001001306	0.0012613877933871775	0.03816966588826985	0.036882478307324135	-4.237807661930208e-06	-0.00013014813541839532	-4.234203430738062e-06	-0.00013003744522924188
13.418396303969553	0.0011317190720559695	0.0011329423699162028	0.001173257467317632	0.0011731098593548868	0.0011957913123358769	0.0011948756944131366	0.0012188514565003707	0.0012171325589656107	0.0012643098205736222	0.0012609571849004227	0.038128717538242166	0.03684291162382846	-4.195010983773159e-06	-0.00012961007207051845	-4.1914437535440704e-06	-0.00012949985812021891
13.49924889182131	0.0011314659385889354	0.0011326867790129754	0.0011729501889094585	0.0011728018479022274	0.0011954538645505158	0.0011945385335522232	0.0012184825662260796	0.0012167650609239153	0.0012638772982498222	0.0012605284157676047	0.03808794188284385	0.03680351180547824	-4.152488767888464e-06	-0.00012906933031336942	-4.14895829564145e-06	-0.00012895959480743735
13.580588657187745	0.0011312138283034936	0.0011324322226171227	0.0011726441836877855	0.001172495113137653	0.0011951178310599289	0.0011942027857349416	0.0012181152386060371	0.0012163991190464363	0.0012634466426415534	0.0012601014954069637	0.03804734038477542	0.036764280265653225	-4.110239247723073e-06	-0.00012852589356845967	-4.106745292080036e-06	-0.00012841663872623088
13.662418535558457	0.0011309627458946565	0.0011321787054964269	0.0011723394578757984	0.001172189661306806	0.0011947832189170202	0.001193868458008387	0.0012177494815420458	0.00121603474119962	0.0012630178633213922	0.0012596764332958729	0.03800691451576307	0.03672521842645579	-4.068260667395088e-06	-0.00012797974513431565	-4.064802988574742e-06	-0.0001278709731892258
13.744741480110864	0.0011307126960858995	0.0011319262324476003	0.0011720360177350237	0.0011718854986938149	0.0011944500352184281	0.0011935355574633523	0.001217385302985194	0.0012156719352989652	0.0012625909699222162	0.0012592532389713738	0.03796666575666128	0.036686327718807664	-4.026551281646057e-06	-0.00012743086818606253	-4.023129641456125e-06	-0.00012732258138592467
13.827560461816718	0.0011304636836292862	0.001131674808296419	0.001171733869565578	0.001171582631621546	0.0011941182871048478	0.001193204091234649	0.001217022710936245	0.0012153107093094142	0.0012621659721377472	0.0012588319220307152	0.03792659559755198	0.03664760958254944	-3.98510935580975e-06	-0.00012687924577589604	-3.981723517626143e-06	-0.00012677144638248428
13.910878469549415	0.0011302157133055914	0.001131424437897855	0.0011714330197064198	0.0011712810664518622	0.0011937879817613519	0.0011928740665014315	0.0012166617134460387	0.0012149510712457495	0.0012617428797231053	0.0012584124921318969	0.03788670553785197	0.03660906546653882	-3.943933165712413e-06	-0.00012632486083033467	-3.940582894485303e-06	-0.00012621755112018906
13.9946985101918	0.0011299687899244371	0.0011311751261362127	0.0011711334745356076	0.0011709808095858758	0.001193459126417724	0.0011925454904875227	0.0012163023186158978	0.0012145930291729945	0.0012613217024953704	0.0012579949589942194	0.03784699708641769	0.03657069682875542	-3.90302099760511e-06	-0.00012576769614955352	-3.899706059844188e-06	-0.00012566087841378581
14.079023608744702	0.001129722918324415	0.0011309268779252611	0.0011708352404705576	0.0011706818674642127	0.0011931317283487852	0.0011922183704617497	0.0012159445345980339	0.0012142365912068205	0.0012609024503341519	0.0012575793323988498	0.037807471761650766	0.036532505136402965	-3.862371148123829e-06	-0.00012520773440702349	-3.859091311881821e-06	-0.00012510141095128935
14.163856808436103	0.001129478103373213	0.0011306796982083651	0.0011705383239682986	0.0011703842465672688	0.0011928057948747287	0.0011918927137382685	0.0012155883695959572	0.0012138817655139521	0.0012604851331821545	0.0012571656221893736	0.037768131091608134	0.03649449186601463	-3.821981924206214e-06	-0.0001246449581474296	-3.818736959081484e-06	-0.00012453913129245597
14.24920117083096	0.0011292343499677455	0.0011304335919586242	0.0011702427315257384	0.001170087953415478	0.001192481333361457	0.0011915685276769094	0.0012152338318648988	0.001213528560312585	0.0012600697610457689	0.0012567538382723788	0.0377289766141128	0.03645665850355998	-3.781851643053398e-06	-0.0001240793497871706	-3.7786413201717356e-06	-0.0001239740218684504
14.335059775941703	0.0011289916630342713	0.0011301885641789929	0.0011699484696799146	0.0011697929945695656	0.0011921583512209141	0.0011912458196835023	0.0012148809297122193	0.0012131769838727919	0.0012596563439956454	0.0012563439906180189	0.03769000987686613	0.03641900654455418	-3.7419786320736295e-06	-0.0001235108916128047	-3.7388027240891145e-06	-0.00012340606498117968
14.421435722339384	0.001128750047528523	0.0011299446199024212	0.0011696555450082652	0.0011694993766308214	0.0011918368559114313	0.0011909245972102256	0.00121452967149784	0.0012128270445169512	0.0012592448921672952	0.0012559360892606033	0.03765123243756231	0.03638153749416718	-3.7023612287452254e-06	-0.00012293956577777432	-3.6992195098246167e-06	-0.000122835242799324
14.50833212726552	0.0011285095084358357	0.001129701764191987	0.0011693639641288968	0.001169207106241368	0.0011915168549380753	0.0011906048677559529	0.0012141800656346742	0.0012124787506201733	0.0012588354157616933	0.0012555301442991934	0.037612645864003744	0.03634425286733762	-3.6629977806451955e-06	-0.0001223653543044323	-3.6598900264618595e-06	-0.0001222615373606406
14.595752126744532	0.001128270050771259	0.0011294600021410155	0.0011690737337008371	0.0011689161900844207	0.0011911983558529843	0.0011902866388665888	0.0012138321205890455	0.0012121321106107192	0.0012584279250458723	0.001255126165898185	0.03757425173421942	0.03630715418888466	-3.623886645373782e-06	-0.00012178823908218228	-3.6208126330894777e-06	-0.00012168493056999297
14.683698875697011	0.0011280316795796907	0.0011292193388732215	0.0011687848604243149	0.001168626634884565	0.001190881366255726	0.0011899699181354276	0.0012134858448811377	0.0012117871329704426	0.0012580224303535492	0.001254724164287924	0.037536051636585875	0.03627024299362638	-3.5850261904469063e-06	-0.00012120820186525827	-3.5819856987204593e-06	-0.000121105404197408
14.772175548053516	0.00112779439993599	0.0011289797795428263	0.0011684973510410217	0.0011683384474080213	0.0011905658937936445	0.0011896547132034972	0.0012131412470854246	0.001211443826235218	0.001257618942085738	0.0012543241497653085	0.03749804716994598	0.03623352082649488	-3.5464147932675466e-06	-0.00012062522427239153	-3.5434076022383687e-06	-0.0001205229398775487
14.861185336869132	0.001127558216945107	0.001128741329334697	0.0011682112123343874	0.001168051634462926	0.0011902519461622209	0.0011893410317599217	0.001212798335831122	0.0012111021989953893	0.0012572174707113836	0.001253926132694414	0.03746023994373517	0.03619698924265602	-3.5080508410615524e-06	-0.00012003928778558937	-3.505076732332295e-06	-0.00011993751910821526
14.95073145443871	0.0011273231357421952	0.001128503993464465	0.001167926451129847	0.001167766202899598	0.0011899395311054254	0.0011890288815422734	0.001212457119802631	0.0012107622598962109	0.001256818026767991	0.0012535301235071115	0.037422631578107324	0.03616064980763406	-3.4699327308524916e-06	-0.00011945037375007961	-3.4669914874881774e-06	-0.00011934912325076152
15.040817132412794	0.0011270891614927323	0.0011282677771786579	0.0011676430742951153	0.001167482159610817	0.0011896286564160793	0.0011887182703369326	0.001212117607739991	0.0012104240176382946	0.0012564206208622683	0.0012531361327036996	0.03738522370406011	0.036124504097430926	-3.4320588693107293e-06	-0.00011885846337059136	-3.4291502758508965e-06	-0.000118757733526903
15.131445621914246	0.0011268562993926473	0.0011280326857548225	0.0011673610887404688	0.0011671995115321056	0.0011893193299362267	0.001188409205979456	0.001211779808439344	0.0012100874809780682	0.0012560252636707864	0.0012527441708535478	0.03734801796356662	0.03608855369865257	-3.3944276727889897e-06	-0.00011826353771271503	-3.3915515152051906e-06	-0.0001181633310182173
15.222620193655578	0.0011266245546684244	0.0011277987245016529	0.0011670805014190105	0.0011669182656420028	0.0011890115595574878	0.00118810169635494	0.0012114437307533857	0.0012097526587282323	0.0012556319659406208	0.0012523542485957397	0.03731101600970625	0.03605280020863874	-3.3570375672226094e-06	-0.00011766557770118147	-3.3541936329114716e-06	-0.00011756589666547801
15.31434413805701	0.0011263939325772312	0.0011275658987591147	0.001166801319326959	0.0011666384289623496	0.0011887053532214412	0.001187795749398392	0.0012111093835918438	0.001209419559758222	0.0012552407384900301	0.001251966376639729	0.037274219506800405	0.03601724523558923	-3.319886988063618e-06	-0.00011706456411733623	-3.317075065867661e-06	-0.0001169654112675722
15.406620765365147	0.0011261644384070288	0.0011273342138985651	0.0011665235495039233	0.0011663600085585677	0.0011884007189199898	0.0011874913730950995	0.0012107767759219387	0.001209088192994675	0.0012548515922091237	0.001251580565765999	0.03723763013054417	0.03598189039869808	-3.2829743802590544e-06	-0.00011646047760033307	-3.2801942604389345e-06	-0.00011636185548033473
15.499453405772549	0.0011259360774766845	0.001127103675322877	0.0011662471990331812	0.0011660830115399444	0.0011880976646957368	0.0011871885754810073	0.0012104459167688647	0.0012087585674219	0.0012544645380605408	0.0012511968268267295	0.03720124956815097	0.03594673732828409	-3.2462981981330047e-06	-0.00011585329864335914	-3.24354967236231e-06	-0.00011575520981407794
15.592845409537835	0.001125708855136093	0.0011268742884665642	0.001165972275041971	0.0011658074450599221	0.0011877961986423709	0.0011868873646430998	0.0012101168152162712	0.0012084306920823592	0.0012540795870801447	0.0012508151707464822	0.03716507951848704	0.035911787665929056	-3.2098569053805315e-06	-0.0001152430075942179	-3.2071397667405785e-06	-0.00011514545463386927
15.686800147106629	0.00112548277676628	0.001126646058795895	0.0011656987847017668	0.0011655333163163798	0.0011874963289050403	0.0011865877487197763	0.0012097894804067439	0.0012081045760771452	0.001253696750377714	0.0012504356085228762	0.0371291216922177	0.03587704306461615	-3.1736489750069583e-06	-0.00011462958465383033	-3.1709630179703116e-06	-0.00011453257015786589
15.781321009233178	0.0011252578477795212	0.0011264189918090205	0.0011654267352285723	0.0011652606325519294	0.001187198063680745	0.0011862897359012426	0.0012094639215422989	0.0012077802285664684	0.001253316039137655	0.0012500581512272892	0.03709337781195108	0.03584250518886613	-3.137672889248072e-06	-0.0001140130098749581	-3.135017909679412e-06	-0.00011391653645648203
15.87641140710273	0.0011250340736194443	0.0011261930930360827	0.0011651561338831998	0.0011649894010541963	0.0011869014112187175	0.0011859933344298902	0.0012091401478848721	0.001207457658770143	0.0012529374646197049	0.0012496828100055494	0.03705784961238637	0.03580817571488393	-3.1019271395120104e-06	-0.00011339326315973342	-3.099302934658592e-06	-0.00011329733344975224
15.972074772454643	0.0011248114597611485	0.0011259683680393455	0.0011648869879715717	0.0011647196291561244	0.0011866063798208278	0.0011856985526007017	0.0012088181687568288	0.0012071368759680944	0.0012525610381596687	0.0012493095960786577	0.03702253884046241	0.03577405633070261	-3.066410226338495e-06	-0.00011277032426029732	-3.063816594822341e-06	-0.00011267494090766439
16.06831455770623	0.0011245900117113	0.001125744822413296	0.0011646193048449993	0.0011644513242362587	0.0011863129778419616	0.0011854053987616286	0.0012084979935414555	0.0012068178895008447	0.0012521867711701342	0.0012489385207434917	0.03698744725550971	0.03574014873632737	-3.0311206593650053e-06	-0.00011214417277727318	-3.0285574011690297e-06	-0.0001120493384486887
16.165134236077357	0.0011243697350082492	0.0011255224617847729	0.0011643530919004834	0.001164184493719049	0.0011860212136904325	0.0011851138813140038	0.0012081796316834818	0.0012065007087700313	0.0012518146751412246	0.001248569595373544	0.03695257662940726	0.035706454643889544	-2.996056957210551e-06	-0.00011151478815671356	-2.9935238736794254e-06	-0.00011142050553747396
16.262537301715792	0.0011241506352221273	0.00112530129181307	0.0011640883565810054	0.001163919145075142	0.0011857310958283762	0.0011848240087129318	0.0012078630926895871	0.0012061853432389065	0.0012514447616413377	0.001248202831419649	0.036917928746736474	0.035672975777793395	-2.961217647458325e-06	-0.00011088214969035004	-2.9587145412915405e-06	-0.00011078842148423695
16.36052726982327	0.0011239327179549577	0.0011250813181900602	0.0011638251063758255	0.0011636552858216866	0.0011854426327721614	0.0011845357894677043	0.0012075483861289282	0.0012058718024328646	0.0012510770423179115	0.001247838240410733	0.036883505404943694	0.03563971387487484	-2.9266012666158067e-06	-0.00011024623651476051	-2.924127941844254e-06	-0.00011015306544367998
16.459107676782416	0.0011237159888407506	0.0011248625466402946	0.0011635633488207761	0.001163392923522627	0.0011851558330927894	0.0011842492321421966	0.001207235521633657	0.0012055600959399516	0.001250711528898183	0.0012474758339545628	0.03684930841450076	0.03560667068455526	-2.892206360043635e-06	-0.00010960702760923202	-2.889762622033075e-06	-0.00010951441641396387
16.55828208028434	0.0011235004535456057	0.0011246449829211218	0.0011633030914985627	0.0011631320657890102	0.0011848707054163139	0.0011839643453552874	0.0012069245088994539	0.001205250233411399	0.0012503482331899657	0.0012471156237385077	0.036815339599069956	0.035573847969002786	-2.8580314818523953e-06	-0.0001089645017928742	-2.855617137310397e-06	-0.00010887245323376593
16.658054059457015	0.0011232861177678211	0.0011244286328227933	0.0011630443420390735	0.001162872720279291	0.0011845872584242579	0.001183681137781271	0.0012066153576860738	0.001204942224562153	0.001249987167082445	0.0012467576215303144	0.03678160079567171	0.03554124750329167	-2.8240751949442505e-06	-0.0001083186377268397	-2.8216900518950386e-06	-0.00010822715458316812
16.758427214994473	0.0011230729872379714	0.0011242135021685706	0.0011627871081196623	0.0011626148946996338	0.0011843055008540207	0.0011833996181502733	0.0012063080778178666	0.0012046360791714095	0.0012496283425469526	0.001246401839178882	0.03674809385485478	0.03550887107556904	-2.7903360708941144e-06	-0.00010766941391060492	-2.787979938658619e-06	-0.00010757849898032634
16.859405169286727	0.0011228610677190228	0.0011239995968148327	0.0011625313974654736	0.001162358596804225	0.001184025441499315	0.0011831197952486805	0.0012060026791843482	0.001204331807083161	0.0012492717716377922	0.0012460482886150579	0.03671482064087027	0.03547672048722138	-2.756812689893272e-06	-0.00010701680868011043	-2.7544853791099458e-06	-0.00010692646478135948
16.960991566550526	0.001122650365006416	0.0011237869226511782	0.0011622772178497352	0.0011621038343955774	0.0011837470892105825	0.001182841677919556	0.0012056991717407364	0.0012040294182067393	0.0012489174664930395	0.0012456969818524291	0.03668178303184547	0.03544479755304431	-2.723503640732032e-06	-0.00010636080020839933	-2.7212049633351665e-06	-0.00010627103017885053
17.063190072960847	0.0011224408849281626	0.0011235754856005302	0.0011620245770940709	0.0011618506153248467	0.0011834704528954282	0.0011825652750630765	0.0012053975655085174	0.0012037289225173727	0.0012485654393353724	0.00124534793098814	0.03664898291996391	0.03541310410141394	-2.6904075207129924e-06	-0.00010570136650239759	-2.688137289921441e-06	-0.00010561217319943195
17.166004376783235	0.0011222326333449365	0.0011233652916192369	0.001161773483068809	0.0011615989474921397	0.0011831955415190537	0.0011822905956369617	0.0012050978705760087	0.001203430330056744	0.0012482157024729052	0.0012450011482037047	0.03661642221164676	0.03538164197446532	-2.657522935626752e-06	-0.00010503848540266425	-2.6552809659552076e-06	-0.00010494987170420189
17.26943818850684	0.0011220256161501587	0.0011231563466971692	0.0011615239436932906	0.0011613488388468305	0.0011829223641046914	0.001182017648656909	0.0012048000970989255	0.0012031336509335537	0.0012478682683000287	0.0012446566457658386	0.03658410282773621	0.035350413028267386	-2.624848499676452e-06	-0.00010437213458172612	-2.6226346069076895e-06	-0.00010428410338575445
17.37349524097843	0.00112181983927009	0.001122948656857822	0.001161275966936187	0.0011611002973878784	0.0011826509297340475	0.0011817464431970381	0.0012045042553009632	0.0012028388953240932	0.0012475231492982699	0.0012443144360272961	0.03655202670368454	0.03531941913300561	-2.5923828354248654e-06	-0.00010370229154157973	-2.5901968366071407e-06	-0.00010361484576645874
17.478179289537028	0.0011216153086639135	0.0011227422281584077	0.0011610295608158105	0.001160853331164146	0.0011823812475477479	0.0011814769883903334	0.0012042103554743765	0.001202546073472823	0.0012471803580371584	0.0012439745314277244	0.036520195789744435	0.035288662173166854	-2.5601245737701117e-06	-0.00010302893361413545	-2.557966287213692e-06	-0.00010294207619881979
17.583494112149474	0.0011214120303238144	0.0011225370666899505	0.00116078473340043	0.0011606079482747143	0.001182113326745781	0.0011812092934290893	0.001203918407980563	0.0012022551956929488	0.0012468399071750948	0.0012436369444945165	0.03648861205116001	0.03525814404772514	-2.5280723538632574e-06	-0.00010235203795824765	-2.5259415991395542e-06	-0.00010226577186303598
17.689443509546752	0.0011212100102750665	0.0011223331785773795	0.0011605414928085906	0.0011603641568692104	0.0011818471765879571	0.0011809433675653636	0.0012036284232506648	0.001201966272367016	0.0012465018094602476	0.001243301687843686	0.03645727746836778	0.035227866670332	-2.496224823075356e-06	-0.00010167158155902078	-2.4941214210021795e-06	-0.00010158590976508397
17.79603130536116	0.0011210092545761055	0.0011221305699796172	0.00116029984720943	0.0011601219651481258	0.001181582806394356	0.0011806792201114326	0.0012033404117861633	0.0012016793139475012	0.001246166077731442	0.0012429687741807448	0.0364261940371942	0.03519783196951097	-2.464580636937601e-06	-0.00010098754122589426	-2.462504409558343e-06	-0.00010090246673527536
17.90326134626431	0.0011208097693186118	0.001121929247089672	0.0011600598048230046	0.0011598813813631472	0.001181320225545796	0.0011804168604402534	0.0012030543841594907	0.0012013943309574185	0.0012458327249190797	0.0012426382163016028	0.03639536376905902	0.03516804188885313	-2.4331384590719346e-06	-0.00010029989359044977	-2.431089229682458e-06	-0.0001002154194273408
18.011137502105942	0.0011206115606275807	0.0011217292161347196	0.001159821373920608	0.0011596424138174786	0.0011810594434842926	0.0011801562979859227	0.001202770351014639	0.001201111333990919	0.0012455017640460493	0.0012423100270934622	0.03636478869118175	0.035138498387215444	-2.4018969611893162e-06	-9.960861510696639e-05	-2.3998745543058614e-06	-9.95247443172087e-05
18.119663666053608	0.0011204146346613934	0.00112153048337619	0.0011595845628250947	0.0011594050708661702	0.0011808004697135253	0.001179897542244146	0.0012024883230677798	0.001200830333713909	0.001245173208228664	0.0012419842195357364	0.03633447084679266	0.03510920343892634	-2.370854822996045e-06	-9.891368204881235e-05	-2.368859064354363e-06	-9.883041769997991e-05
18.228843754733095	0.0011202189976118916	0.001121333055109849	0.0011593493799112108	0.0011591693609164532	0.0011805433137993147	0.0011796406027727107	0.0012022083111078964	0.0012005513408646722	0.0012448470706776073	0.0012416608067009763	0.03630441229534699	0.035080159033990393	-2.340010732166005e-06	-9.821507050822298e-05	-2.3380414487118167e-06	-9.813241569009423e-05
18.338681708369887	0.0011200246557044368	0.001121136937665874	0.0011591158336059155	0.001158935292428064	0.0011802879853700906	0.0011793854891919578	0.0012019303259974041	0.0012002743662544878	0.0012445233646988809	0.0012413398017558034	0.036274615112737725	0.035051367178297856	-2.30936338427995e-06	-9.751275639410806e-05	-2.3074204041628743e-06	-9.743071421866589e-05
18.44918149093129	0.0011198316151979837	0.0011209421374089388	0.0011588839323887156	0.0011587028739135877	0.0011800344941173804	0.0011791322111852653	0.0012016543786728035	0.0011999994207682733	0.001244202103694782	0.0012410212179618646	0.036245081391522	0.03502282989383712	-2.2789114827587165e-06	-9.680671542930397e-05	-2.276994635338342e-06	-9.672528903162392e-05
18.56034709026951	0.001119639882385138	0.0011207486607382837	0.0011586536847919978	0.0011584721139387892	0.0011797828497962918	0.0011788807784995315	0.0012013804801453197	0.0011997265153652222	0.00124388330116488	0.0012407050686767944	0.03621581324113957	0.034994549218913575	-2.2486537388597544e-06	-9.609692315173946e-05	-2.2467628546804855e-06	-9.601611568935131e-05
18.672182518265565	0.001119449463592213	0.0011205565140877858	0.0011584250994013542	0.001158243021122947	0.0011795330622259947	0.0011786312009456597	0.0012011086415015537	0.0011994556610794439	0.0012435669707070056	0.0012403913673551784	0.03618681278814507	0.034966527208367244	-2.218588871596462e-06	-9.538335491077188e-05	-2.216723782392724e-06	-9.530316956438134e-05
18.784691810974078	0.0011192603651792917	0.001120365703926034	0.0011581981848559249	0.0011580156041391997	0.0011792851412902234	0.001178383488399054	0.0012008388739041473	0.0011991868690206257	0.0012432531260182617	0.0012400801275495497	0.036158082176436464	0.03493876593379726	-2.1887156076800737e-06	-9.466598586546637e-05	-2.1868761463598313e-06	-9.458642583892729e-05
18.897879028768923	0.0011190725935402764	0.0011201762367563943	0.0011579729498487302	0.0011577898717148839	0.0011790390969377673	0.0011781376508001162	0.0012005711885924473	0.0011989201503746919	0.0012429417808960384	0.0012397713629113856	0.03612962356749188	0.034911267483791	-2.159032681506648e-06	-9.394479098442932e-05	-2.1572186821548767e-06	-9.386585950518778e-05
19.01174825648978	0.00111888615510294	0.0011199881191170712	0.0011577494031270084	0.001157565832631873	0.0011787949391829742	0.0011778936981547408	0.001200305596883181	0.001198655516404464	0.0012426329492390433	0.0012394650871921087	0.03610143914060947	0.03488403396415242	-2.129538835061659e-06	-9.321974504203356e-05	-2.127750132936007e-06	-9.31414453616275e-05
19.126303603589555	0.0011187010563289792	0.0011198013575811757	0.0011575275534925604	0.0011573434957269323	0.00117855267810626	0.001177651640534831	0.0012000421101711395	0.001198392978450348	0.0012423266450483526	0.0012391613142441274	0.03607353109314808	0.03485706749813816	-2.1002328179165267e-06	-9.24908226186405e-05	-2.0984692494256316e-06	-9.241315801217231e-05
19.241549204282624	0.0011185173037140496	0.0011196159587567778	0.0011573074098020822	0.0011571228698920536	0.0011783123238546117	0.0011774114880787967	0.0011997807399298614	0.0011981325479310048	0.0012420228824284586	0.0012388600580218562	0.0360459016407774	0.03483037022669741	-2.07111338716183e-06	-9.175799809821306e-05	-2.0693747898765935e-06	-9.16809718653766e-05
19.357489217694134	0.0011183349037878151	0.0011194319292869674	0.0011570889809675185	0.0011569039640748127	0.0011780738866421097	0.001177173250992078	0.0011995214977123367	0.0011978742363440479	0.0012417216755883512	0.001238561332582779	0.03601855301772669	0.03480394430871319	-2.042179307354397e-06	-9.102124566623404e-05	-2.0404655199871696e-06	-9.094486113098155e-05
19.474127828010037	0.0011181538631139813	0.001119249275849904	0.0011568722759563968	0.0011566867872787117	0.0011778373767504402	0.0011769369395476569	0.0011992643951517028	0.0011976180552667342	0.0012414230388425951	0.0012382651520885018	0.03599148747704246	0.034777791921251126	-2.013429350474806e-06	-9.028053930812407e-05	-2.011740212877651e-06	-9.020479981905472e-05
19.59146924462811	0.001117974188290337	0.0011190680051588696	0.0011566573037921852	0.0011564713485635399	0.0011776028045294275	0.0011767025640865886	0.0011990094439619655	0.0011973640163566743	0.001241126986612438	0.0012379715308058422	0.03596470729084613	0.03475191525980673	-1.9848622958762094e-06	-8.953585280735421e-05	-1.983197649042638e-06	-8.946076173843576e-05
19.709517702309874	0.0011177958859487761	0.0011188881239623113	0.0011564440735546302	0.0011562576570457181	0.0011773701803975546	0.0011764701350185204	0.00119875665593871	0.0011971121313525393	0.0012408335334269161	0.0012376804831079101	0.035938214750599884	0.03472631653856474	-1.9564769302557114e-06	-8.878715974458551e-05	-1.9548366163059383e-06	-8.871272049482126e-05
19.828277461333414	0.0011176189627553346	0.0011187096390438888	0.0011562325943801125	0.0011560457218986596	0.0011771395148425018	0.0011762396628222324	0.001198506042959833	0.0011968624120747842	0.001240542693923988	0.0012373920234752197	0.035912012167373844	0.0347009979906563	-1.928272047577173e-06	-8.803443349428286e-05	-1.9266559097511765e-06	-8.796064948810023e-05
19.94775280764713	0.0011174434254102104	0.001118532557222514	0.0011560228754620005	0.0011558355523531285	0.0011769108184216837	0.0011760111580461706	0.0011982576169862794	0.0011966148704263763	0.0012402544828516776	0.001237106166496809	0.03588610187211857	0.034675961868421964	-1.9002464490443238e-06	-8.727764722391007e-05	-1.8986543317070503e-06	-8.720452191179895e-05
20.067948053024427	0.0011172692806477851	0.0011183568853523848	0.0011558149260509974	0.0011556271576975935	0.0011766841017627919	0.0011757846313089906	0.0011980113900627817	0.0011963695183935276	0.0012399689150692304	0.0012368229268713718	0.03586048621594335	0.034651210443681364	-1.8723989430712712e-06	-8.65167738925976e-05	-1.870830691687482e-06	-8.644431075074954e-05
20.188867535219305	0.0011170965352366388	0.001118182630323019	0.0011556087554554987	0.0011554205472785926	0.00117645937556434	0.0011755600933001033	0.0011977673743186136	0.0011961263680464402	0.0012396860055482858	0.0012365423194084086	0.03583516757039881	0.03462674600800353	-1.8447283451931626e-06	-8.575178624786739e-05	-1.8431838063395767e-06	-8.567998877895278e-05
20.31051561812294	0.0011169251959795678	0.0011180097990592867	0.001155404373041953	0.0011552157305010943	0.0011762366505962227	0.0011753375547802292	0.0011975255819683518	0.00119588543154006	0.0012394057693740725	0.0012362643590293936	0.03581014832776034	0.034602570872986654	-1.8172334780549096e-06	-8.498265682455042e-05	-1.8157124994080606e-06	-8.491152855796824e-05
20.432896691921076	0.001116755269713587	0.0011178383985214308	0.0011552017882352128	0.0011550127168288619	0.0011760159377002656	0.001175117026581952	0.001197286025312641	0.0011956467211148342	0.001239128221746603	0.0012359890607689494	0.035785430901323634	0.034578687370536966	-1.789913171353942e-06	-8.420935794295481e-05	-1.7884156016789027e-06	-8.413890243469391e-05
20.55601517325261	0.0011165867633099423	0.0011176684357050957	0.0011550010105189018	0.001154811515784821	0.0011757972477907965	0.001174898519610286	0.0011970487167389772	0.001195410249097484	0.0012388533779819075	0.0012357164397760504	0.03576101772569953	0.0345550978531572	-1.7627662617899012e-06	-8.343186170631234e-05	-1.761291950937681e-06	-8.336208253958977e-05
20.679875505368887	0.0011164196836741037	0.001117499917641338	0.0011548020494357718	0.0011546121369514254	0.0011755805918552049	0.0011746820448432372	0.0011968136687224857	0.0011951760279017782	0.001238581253513258	0.0012354465113152253	0.03573691125711308	0.03453180469423626	-1.7357915930498943e-06	-8.265014000055637e-05	-1.7343403919565722e-06	-8.258104078603945e-05
20.804482158294064	0.0011162540377457645	0.0011173328513966426	0.0011546049145880661	0.0011544145899710252	0.0011753659809545177	0.0011744676133323758	0.0011965808938267195	0.0011949440700293186	0.0012383118638924283	0.0012351792907677895	0.035713113973712726	0.03450881028834589	-1.7089880157018095e-06	-8.186416448921485e-05	-1.7075597763789932e-06	-8.179574886532648e-05
20.92983962898646	0.001116089832498837	0.0011171672440729375	0.0011544096156378897	0.0011542188845462462	0.0011751534262239836	0.0011742552362034218	0.0011963504047044684	0.0011947143880703436	0.0012380452247909683	0.0012349147936330928	0.035689628375882174	0.03448611705154209	-1.6823543872064584e-06	-8.107390661418745e-05	-1.6809489627369473e-06	-8.100617824732814e-05
21.055952441500814	0.0011159270749414325	0.0011170031028075902	0.0011542161623075695	0.0011540250304403518	0.001174942938873645	0.0011740449246568148	0.0011961222140985607	0.0011944869947045178	0.001237781352001482	0.0012346530355297695	0.03566645698655312	0.03446372742166868	-1.6558895718785452e-06	-8.027933759374717e-05	-1.6545068164067894e-06	-8.021230017854486e-05
21.18282514715158	0.0011157657721158458	0.0011168404347734135	0.0011540245643800232	0.001153833037477624	0.001174734530188933	0.0011738366899683105	0.0011958963348426917	0.0011942619027017563	0.0012375202614389375	0.0012343940321970237	0.03564360235153231	0.034441643858673134	-1.6295924407834506e-06	-7.948042841821046e-05	-1.62823220950601e-06	-7.941408567782582e-05
21.31046232467717	0.0011156059310985377	0.0011166792471786632	0.001153834831699134	0.0011536429155437416	0.0011745282115312621	0.0011736305434895716	0.0011956727798622551	0.001194039124923042	0.0012372619691419903	0.0012341377994959228	0.03562106703982514	0.034419868844917594	-1.6034618717380988e-06	-7.867714984949314e-05	-1.602124020914919e-06	-7.861150553617469e-05
21.438868580405217	0.001115447559000101	0.0011165195472670271	0.0011536469741701184	0.001153454674586154	0.0011743239943386274	0.0011734264966487655	0.0011954515621751818	0.0011938186743212576	0.001237006491274322	0.0012338843534107065	0.035598853643970266	0.034398404885504726	-1.5774967492632533e-06	-7.786947241902875e-05	-1.5761811362037872e-06	-7.780453031436263e-05
21.568048548418737	0.0011152906629652312	0.0011163613423176108	0.0011534610017598984	0.001153268324614463	0.001174121890126209	0.001173224560951168	0.00119523269489279	0.0011936005639420252	0.0012367538441259973	0.0012336337100501188	0.03557696478037861	0.034377254508602934	-1.5516959645375458e-06	-7.705736642563132e-05	-1.5504024475834072e-06	-7.69931303403748e-05
21.69800689072348	0.0011151352501726894	0.0011162046396449251	0.0011532769244974787	0.001153083875700807	0.0011739219104869832	0.001173024747979775	0.0011950161912206469	0.001193384806924559	0.0012365040441148442	0.0012333858856487547	0.035555403089676765	0.034356420265778474	-1.5260584153437007e-06	-7.624080193271987e-05	-1.524786853874735e-06	-7.617727570746746e-05
21.828748297416116	0.001114981327835257	0.0011160494465988573	0.0011530947524743226	0.0011529013379802406	0.001173724067092338	0.001172827069395915	0.0011948020644594359	0.0011931714165025235	0.001236257107787848	0.0012331408965684278	0.035534171237056295	0.03433590473233593	-1.5005830060338399e-06	-7.54197487667363e-05	-1.4993332604655227e-06	-7.535693627236384e-05
21.960277486853503	0.0011148289031996889	0.001115895770564646	0.0011529144958447267	0.0011527207216511218	0.0011735283716926951	0.001172631536939871	0.001194590328005838	0.001192960406004903	0.001236013051822566	0.0012328987592995513	0.03551327191263221	0.034315710507660135	-1.4752686474991256e-06	-7.45941765152025e-05	-1.4740405792712866e-06	-7.453208165311698e-05
22.092599205822967	0.001114677983546656	0.001115743618962844	0.0011527361648262016	0.0011525420369754953	0.001173334836118134	0.0011724381624315034	0.0011943809953534191	0.00119275178885688	0.00123577189302856	0.0012326594904625416	0.0354927078318031	0.03429584021556771	-1.4501142570995038e-06	-7.376405452352852e-05	-1.4489077286728574e-06	-7.37026812260011e-05
22.225718229713628	0.001114528576190692	0.0011155929992492878	0.0011525597696998575	0.0011523652942794884	0.0011731434722790312	0.0011722469577708898	0.0011941740800935378	0.001192545578580731	0.0012355336483488573	0.0012324231068092484	0.03547248173562047	0.03427629650466166	-1.4251187586402855e-06	-7.292935189370797e-05	-1.4239336334860228e-06	-7.286870412379076e-05
22.359639362688714	0.00111438068848012	0.0011154439189150428	0.0011523853208107791	0.0011521905039536934	0.0011729542921666918	0.0011720579349389548	0.0011939695959162458	0.0011923417887967189	0.001235298334861416	0.0012321896252243867	0.035452596391161904	0.034257082048693	-1.4002810823357179e-06	-7.209003748226417e-05	-1.3991172249441797e-06	-7.203011923476166e-05
22.494367437858962	0.0011142343277969833	0.001115296385486359	0.001152212828568413	0.001152017676453562	0.0011727673078539983	0.0011718711059981166	0.0011937675566112145	0.0011921404332240074	0.0012350659697806252	0.0012319590627270036	0.03543305459191292	0.034238199546930304	-1.375600164750003e-06	-7.124607989680842e-05	-1.374457440610731e-06	-7.118689519844401e-05
22.629907317457054	0.0011140895015569689	0.0011151504065246148	0.0011520423034469525	0.0011518468222998005	0.0011725825314960606	0.0011716864830929382	0.001193567976068667	0.001191941525681582	0.0012348365704588193	0.0012317314364719619	0.03541385915815518	0.03421965172453148	-1.3510749487573998e-06	-7.039744749443022e-05	-1.3499532243608711e-06	-7.033900040387397e-05
22.766263893012997	0.001113946217209321	0.0011150059896262543	0.0011518737559857272	0.001151677952078763	0.0011723999753308733	0.0011715040784507828	0.0011933708682803214	0.0011917450800891835	0.001234610154387815	0.0012315067637514423	0.035395012937357716	0.03420144133292804	-1.3267043835170703e-06	-6.954410837964331e-05	-1.3256035263451565e-06	-6.948640298798381e-05
22.903442085530802	0.0011138044822367507	0.0011148631424227177	0.0011517071967895867	0.0011515110764428484	0.0011722196516799766	0.0011713239043824749	0.0011931762473403429	0.0011915511104682473	0.0012343867392004691	0.0012312850619964648	0.03537651880458111	0.03418357115020897	-1.3024874244219053e-06	-6.868603040208199e-05	-1.3014073029522094e-06	-6.862907083352021e-05
23.041446845665973	0.001113664304155334	0.0011147218725803653	0.0011515426365292908	0.0011513462061108941	0.0011720415729491247	0.0011711459732829644	0.0011929841274463076	0.001191359630942856	0.0012341663426722542	0.0012310663487784337	0.03535837966288221	0.034166043981516674	-1.2784230330499524e-06	-6.782318115322594e-05	-1.2773635167454e-06	-6.776697156524181e-05
23.180283153904217	0.0011135256905144136	0.001114582187800404	0.0011513800859419055	0.0011511833518685858	0.001171865751628965	0.0011709702976320092	0.0011927945229001844	0.0011911706557407118	0.0012339489827228702	0.00123085064181071	0.03534059844372979	0.03414886265944596	-1.2545101771427314e-06	-6.695552796509574e-05	-1.2534711364420303e-06	-6.690007254858688e-05
23.31995602074116	0.0011133886488964818	0.0011144440958187874	0.001151219555831188	0.0011510225245688467	0.0011716922002957125	0.0011707968899948458	0.001192607448109316	0.0011909841991941017	0.0012337346774178586	0.00123063795895019	0.035323178107426634	0.034132030044451964	-1.2307478305427846e-06	-6.608303790703318e-05	-1.2297291368569552e-06	-6.602834088670351e-05
23.460470486863187	0.0011132531869170628	0.0011143076044061347	0.0011510610570679874	0.0011508637351322509	0.0011715209316118464	0.0011706257630228875	0.0011924229175874262	0.001190800275740897	0.0012335234449702592	0.001230428318198928	0.035306121643538045	0.034115549025265486	-1.207134973165054e-06	-6.520567778359188e-05	-1.2061364988835005e-06	-6.515174341881202e-05
23.60183162332936	0.0011131193122245855	0.0011141727213676155	0.001150904600590634	0.0011507069945474173	0.0011713519583267946	0.0011704569294544028	0.0011922409459556244	0.0011906188999255406	0.0012333153037422725	0.0012302217377057566	0.03528943207132797	0.03409942251931289	-1.1836705909587172e-06	-6.432341413184495e-05	-1.1826922094344827e-06	-6.427024671692982e-05
23.744044531754422	0.0011129870325002514	0.0011140394545428518	0.0011507501974053413	0.0011505523138714254	0.0011711852932776452	0.0011702904021152318	0.001192061547943435	0.0011904400864000714	0.0012331102722469643	0.0012300182357679575	0.03527311244020241	0.034083653473147534	-1.1603536758664212e-06	-6.343621321955317e-05	-1.1593952614101163e-06	-6.338381708337337e-05
23.887114344492932	0.0011128563554578875	0.0011139078118057944	0.0011505978585865974	0.0011503997042302124	0.0011710209493898404	0.0011701261939194767	0.0011918847383898294	0.001190263849925134	0.0012329083691499738	0.0012298178308329285	0.035257165830162536	0.03406824486288256	-1.1371832257748432e-06	-6.254404104147349e-05	-1.1362446536511764e-06	-6.249242054848225e-05
24.031046224824397	0.0011127272888438045	0.0011137778010646062	0.0011504475952775724	0.0011502491768189942	0.001170858939677907	0.0011699643178702303	0.0011917105322442796	0.0011900902053710298	0.001232709613271271	0.0012296205414999027	0.035241595352261845	0.03405319969463777	-1.1141582444799958e-06	-6.164686331766589e-05	-1.113239390913845e-06	-6.159602286864851e-05
24.175845367139747	0.0011125998404366265	0.0011136494302615202	0.0011502994186905083	0.001150100742902658	0.0011706992772461595	0.001169804787060278	0.001191538944567811	0.001189919167718746	0.0012325140235869099	0.001229426386521658	0.0352264041490745	0.034038521004989004	-1.0912777416664105e-06	-6.07446454909677e-05	-1.0903784838272104e-06	-6.069458952295825e-05
24.32151699712871	0.0011124740180471356	0.0011135227073727114	0.0011501533401071296	0.0011499544138161922	0.0011705419752894427	0.0011696476146728415	0.0011913699905340871	0.001189750752061036	0.0012323216192308356	0.0012292353848062899	0.035211595395172164	0.03402421186142892	-1.0685407328342791e-06	-5.9837352723524084e-05	-1.0676609488290828e-06	-5.978808570997196e-05
24.468066371968433	0.0011123498295180887	0.0011133976404081392	0.00115000937087904	0.0011498102009650849	0.0011703870470938548	0.0011694928139822998	0.0011912036854304856	0.0011895849736034767	0.001232132419496698	0.0012290475554189756	0.03519717229760342	0.03401027536283251	-1.0459462392959848e-06	-5.8924949895650114e-05	-1.045085808169463e-06	-5.8876476347169415e-05
24.61549878051318	0.0011122272827240357	0.0011132742374113974	0.0011498675224281276	0.0011496681158257444	0.0011702345060374945	0.0011693403983549344	0.0011910400446592058	0.0011894218476655644	0.0012319464438396979	0.0012288629175837857	0.035183138096390225	0.03399671463993455	-1.0234932880928346e-06	-5.8007401600557174e-05	-1.0226520898298785e-06	-5.7959726065592854e-05
24.763819543485244	0.0011121063855711296	0.0011131525064595482	0.0011497278062469738	0.0011495281699459151	0.0011700843655912119	0.0011691903812496786	0.0011908790837383823	0.0011892613896818123	0.0012317637118784675	0.0012286814906855132	0.035169496065025896	0.033983532855811426	-1.0011809120072032e-06	-5.708467214457502e-05	-1.0003588275194798e-06	-5.7037799209513906e-05
24.91303401366693	0.001111987145996915	0.0011130324556629441	0.0011495902338992511	0.0011493903749450875	0.0011699366393193543	0.0011690427762188651	0.0011907208183032062	0.001189103615202859	0.0012315842433969603	0.001228503294271527	0.03515624951098547	0.0339707332063755	-9.790081494957456e-07	-5.615672554287743e-05	-9.782050606156265e-07	-5.611065983238128e-05
25.063147576093755	0.0011118695719701246	0.001112914093165053	0.0011494548170201374	0.0011492547425149264	0.00116979134088054	0.0011688975969089957	0.001190565264107073	0.0011889485398966031	0.0012314080583463902	0.0012283283480536613	0.03514340177624367	0.0339583189208721	-9.569740446412588e-07	-5.522352551617926e-05	-9.561898341291925e-07	-5.517827169412848e-05
25.214165648248784	0.0011117536714904516	0.0011127974271422593	0.00114932156731672	0.0011491212844196774	0.0011696484840284212	0.0011687548570615026	0.001190412437022733	0.0011887961795493344	0.0012312351768471823	0.001228156671910122	0.035130956237801096	0.03394629326239386	-9.350776471513805e-07	-5.428503548990382e-05	-9.343121986802802e-07	-5.424059825923089e-05
25.366093680258146	0.0011116394525883184	0.0011126824658036637	0.0011491904965684036	0.0011489900124965972	0.0011695080826124615	0.0011686145705135295	0.0011902623530434615	0.0011886465500668935	0.0012310656191909565	0.001227988285887427	0.03511891630822346	0.03393465952839342	-9.133180122857312e-07	-5.3341218589242345e-05	-9.125712104366378e-07	-5.329760269254247e-05
25.518937155087716	0.001111526923324637	0.0011125692173908765	0.0011490616166273252	0.0011488609386563695	0.001169370150578725	0.001168476751198714	0.001190115028284246	0.0011884996674758417	0.0012308994058425518	0.0012278232102023773	0.03510728543618411	0.03392342105121714	-8.916942008177497e-07	-5.2392037636544986e-05	-8.909659310902401e-07	-5.23492478571308e-05
25.672701588741027	0.001111416091790553	0.001112457690177791	0.001148934939418761	0.0011487340748835286	0.0011692347019706677	0.0011683414131479792	0.0011899704789829824	0.0011883555479246402	0.0012307365574420633	0.0012276614652440506	0.03509606710702203	0.03391258119863738	-8.702052790329588e-07	-5.1437455150155076e-05	-8.694954278212937e-07	-5.1395496311723576e-05
25.827392530458226	0.0011113069661071826	0.0011123478924703555	0.0011488104769415365	0.0011486094332368835	0.0011691017509299318	0.0011682085704903305	0.0011898287215016854	0.0011882142076848489	0.0012305770948069195	0.0012275030715758286	0.03508526484330556	0.03390214337439938	-8.488503186695508e-07	-5.047743334052335e-05	-8.481587732696132e-07	-5.043631030793305e-05
25.983015562916506	0.0011111995544253346	0.0011122398326063267	0.0011486882412684394	0.0011484870258499375	0.0011689713116971594	0.001168078237453662	0.0011896897723277212	0.0011880756631523369	0.0012304210389339877	0.0012273480499374507	0.03507488220541024	0.03389211101877912	-8.276283968594068e-07	-4.951193410557275e-05	-8.269550454713046e-07	-4.9471651785731874e-05
26.139576302431465	0.001111093864925232	0.001112133518955024	0.001148568244546638	0.0011483668649313215	0.001168843398612808	0.0011679504283655746	0.0011895536480750527	0.0011879399308485162	0.0012302684110017165	0.0012271964212471076	0.03506492279210078	0.033882487609147124	-8.065385961315667e-07	-4.854091903033764e-05	-8.058833278401165e-07	-4.850148237206531e-05
26.297080399159835	0.001110989905816205	0.0011120289599170577	0.0011484504989980856	0.001148248962765212	0.0011687180261179683	0.0011678251576541928	0.0011894203654854933	0.001187807027421577	0.0012301192323722968	0.0012270482066035517	0.0350553902411293	0.03387327666054494	-7.855800043567174e-07	-4.756434938271714e-05	-7.849427091336132e-07	-4.752576337738179e-05
26.455533537303385	0.0011108876853363873	0.001111926163924059	0.0011483350169199428	0.0011481333317117622	0.001168595208755201	0.001167702439848999	0.0011892899414299887	0.001187676969647751	0.0012299735245938739	0.001226903427288251	0.03504628822984096	0.03386448172627119	-7.647517146942839e-07	-4.658218610933962e-05	-7.641322834020005e-07	-4.6544455791913686e-05
26.614941435314055	0.001110787211752393	0.0011118251394383943	0.001148221810684989	0.001148019984207531	0.0011684749611693766	0.0011675822895816697	0.0011891623929099061	0.0011875497744325855	0.0012298313094027786	0.0012267621047675726	0.03503762047579087	0.03385610639847719	-7.440528255885266e-07	-4.5594389834674454e-05	-7.434511499673085e-07	-4.55575202835401e-05
26.77530984610034	0.0011106884933589777	0.0011117258949528606	0.0011481108927420376	0.0011479089327659084	0.001168357298108517	0.0011674647215869217	0.0011890377370583423	0.0011874254588122312	0.0012296926087257947	0.0012266242606949935	0.0350293907373731	0.033848154308773054	-7.234824407143306e-07	-4.460092085648015e-05	-7.228984133800243e-07	-4.456491719426192e-05
26.93664455723489	0.0011105915384786971	0.0011116284389903785	0.0011480022756163509	0.001147800189977544	0.0011682422344246577	0.0011673497507033658	0.0011889159911414476	0.0011873040399547512	0.0012295574446824673	0.0012264899169133511	0.0350216028144592	0.03384062912884931	-7.030396689433789e-07	-4.360173914275123e-05	-7.024731833887334e-07	-4.35666065370377e-05
27.098951391163432	0.0011104963554615403	0.001111532780103668	0.0011478959719100582	0.001147693768510779	0.001168129785074707	0.0011672373918743708	0.0011887971725597682	0.0011871855351614433	0.0012294258395874388	0.0012263590954571248	0.035014260549048694	0.03383353457110176	-6.827236243025191e-07	-4.259680432841528e-05	-6.821745748863441e-07	-4.2562547991786825e-05
27.26223620541477	0.0011104029526845633	0.0011114389268749145	0.0011477919943025734	0.0011475896811120798	0.0011680199651213246	0.0011671276601489366	0.001188681298849609	0.0011870699618681823	0.001229297815952828	0.001226231818554757	0.03500736782593287	0.0338268743892716	-6.62533425939936e-07	-4.158607571211337e-05	-6.620017078923061e-07	-4.155270090339114e-05
27.426504892812353	0.0011103113385514934	0.0011113468879154155	0.0011476903555510088	0.0011474879406064616	0.0011679127897337978	0.0011670205706825697	0.0011885683876844038	0.0011869573376467747	0.001229173396490637	0.0012261081086310003	0.03500092857336743	0.033820652379099106	-6.424681981065036e-07	-4.0569512253535445e-05	-6.419537075179164e-07	-4.05370242778369e-05
27.59176338168682	0.0011102215214923326	0.0011112566718652196	0.001147591068490596	0.0011473885598979258	0.0011678082741889337	0.0011669161387381762	0.0011884584568761152	0.0011868476802063374	0.0012290526041152043	0.00122598798830931	0.034994946763759215	0.03381487237898691	-6.22527070109815e-07	-3.954707257000645e-05	-6.22029703929456e-07	-3.951547677935596e-05
27.758017636089992	0.0011101335099629346	0.0011111682873927472	0.0011474941460350948	0.0011472915519698864	0.0011677064338719537	0.0011668143796869518	0.0011883515243766394	0.001186741007394681	0.001228935461945683	0.0012258714804142643	0.03498942641436608	0.0338095382706705	-6.027091762625739e-07	-3.851871493171233e-05	-6.022288322961485e-07	-3.848801672570734e-05
27.925273656010095	0.0011100473124445837	0.0011110817431944078	0.0011473996011772247	0.0011471969298856102	0.0011676072842774102	0.0011667153090092995	0.001188247608279249	0.0011866373371997366	0.0012288219933085794	0.0012257586079740357	0.034984371588006685	0.033804653979912794	-5.830136558700183e-07	-3.7484397259812674e-05	-5.82550232774981e-07	-3.745460208612328e-05
28.09353747758831	0.0011099629374435353	0.0011109970479941807	0.0011473074469890655	0.0011471047067886388	0.001167510841010091	0.0011666189422957307	0.001188146726820026	0.0011865366877509657	0.0012287122217403015	0.001225649394222881	0.034979786393784316	0.03380022347719703	-5.634396531861187e-07	-3.644407712230513e-05	-5.629930504729742e-07	-3.641519047764552e-05
28.2628151733366	0.0011098803934905656	0.00111091421054321	0.0011472176966224909	0.0011470148959032325	0.0011674171197859583	0.0011665252952478022	0.0011880488983793491	0.0011864390773208243	0.001228606170989778	0.001225543862603692	0.03497567498782655	0.03379625077844285	-5.439863173710771e-07	-3.539771173022288e-05	-5.435564353929723e-07	-3.536973916046238e-05
28.43311285235687	0.001109799689140485	0.0011108332396193587	0.0011471303633095729	0.0011469275105347948	0.0011673261364330717	0.0011664343836790408	0.0011879541414833658	0.0011863445243262196	0.0012285038650210929	0.001225442036770565	0.03497204157403319	0.03379273994573091	-5.246528024921947e-07	-3.434525793621912e-05	-5.242395424475202e-07	-3.431820503715932e-05
28.604436660561465	0.001109720832971644	0.0011107541440267567	0.0011470454603630018	0.001146842564070305	0.0011672379068925352	0.0011663462235158846	0.0011878624748055029	0.0011862530473299932	0.0012284053280161723	0.0012253439405914225	0.03496889040484101	0.03378969508803964	-5.054382674323649e-07	-3.328667222723958e-05	-5.05041531361286e-07	-3.3260544645558054e-05
28.77679278089485	0.0011096438335854283	0.0011106769325953446	0.0011469630011765094	0.0011467600699787595	0.0011671524472194588	0.0011662608307986453	0.0011877739171680022	0.0011861646650424382	0.0012283105843775236	0.0012252495981506801	0.034966225782002876	0.03378712036199895	-4.863418758978798e-07	-3.222191072382863e-05	-4.859615666723618e-07	-3.2196714157051165e-05
28.950187433556945	0.0011095686996057215	0.001110601614180376	0.0011468829992252755	0.001146680041811594	0.001167069773583909	0.0011661782216824577	0.001187688487543456	0.0011860793963228116	0.0012282196587309925	0.0012251590337519394	0.03496405205737828	0.033785019972655365	-4.6736279638243464e-07	-3.1150929176104736e-05	-4.6699881771231425e-07	-3.112666937399311e-05
29.124626876227456	0.0011094954396783645	0.0011105281976619276	0.0011468054680663507	0.0011466024932031242	0.0011669899022718902	0.0011660984124382563	0.0011876062050563835	0.0011859972601808858	0.0012281325759285922	0.0012250722719207379	0.03496237363374099	0.03378339817424928	-4.485002021116166e-07	-3.007368295887547e-05	-4.481524585393977e-07	-3.0050365723649497e-05
29.30011740429177	0.0011094240624705863	0.001110456691944375	0.0011467304213390647	0.0011465274378709713	0.0011669128496863228	0.0011660214194537553	0.0011875270889848142	0.0011859182757785114	0.0012280493610513535	0.0012249893374073355	0.034961194965601794	0.033782259271011875	-4.2975327102555763e-07	-2.899012706866766e-05	-4.2942166791773775e-07	-2.8967758255615816e-05
29.476665351068124	0.0011093545766704272	0.0011103871059558615	0.0011466578727654495	0.0011464548896165001	0.0011668386323480384	0.0011659472592344395	0.0011874511587619027	0.001185842462431207	0.00122797003941224	0.0012249102551895492	0.03496052056004056	0.03378160761797121	-4.1112118574163775e-07	-2.7900216119952637e-05	-4.108056292921776e-07	-2.787880163837575e-05
29.654277088036206	0.0011092869909861292	0.001110319448647741	0.0011465878361506426	0.0011463848623252451	0.001166767266896778	0.0011658759484045624	0.0011873784339775561	0.001185769839609761	0.0012278946365590934	0.0012248350504756266	0.03496035497756406	0.03378144762177489	-3.9260313352629597e-07	-2.6803904341399232e-05	-3.9230353075531826e-07	-2.6783450155359878e-05
29.832959025067048	0.0011092213141455191	0.0011102537289940065	0.0011465203253833076	0.0011463173699673443	0.0011666987700922073	0.0011658075037081566	0.0011873089343800898	0.001185700426941866	0.0012278231782776386	0.001224763748707172	0.03496070283296738	0.033781783741529854	-3.7419830624645795e-07	-2.5701145571238593e-05	-3.7391456498940545e-07	-2.5681657699894167e-05
30.0127176106544	0.0011091575548953672	0.0011101899559907023	0.0011464553544360428	0.00114625242659797	0.0011666331588149385	0.0011657419420100595	0.001187242679877905	0.0011856342442137678	0.0012277556905945313	0.0012246963755621185	0.034961568796222024	0.03378262048965374	-3.559059003469846e-07	-2.459189325379474e-05	-3.556379292567885e-07	-2.4573377772257876e-05
30.193559332147448	0.0011090957220007236	0.0011101281386553094	0.0011463929373657915	0.0011461900463577551	0.0011665704500675637	0.0011656792802969386	0.0011871796905411859	0.0011855713113719394	0.0012276921997804563	0.0012246329569577433	0.034962957593373055	0.033783962432747755	-3.3772511682465117e-07	-2.34761004359596e-05	-3.3747282537389955e-07	-2.3458563476380645e-05
30.37549071598484	0.0011090358242442338	0.0011100682860261141	0.001146333088314251	0.001146130243473224	0.0011665106609756956	0.0011656195356783334	0.0011871199866036197	0.0011855116485247742	0.0012276327323532735	0.0012245735190537345	0.03496487400745547	0.033785814192477656	-3.196551611817436e-07	-2.2353719762613355e-05	-3.1941845965314034e-07	-2.2337167514568934e-05
30.55851832793038	0.0011089778704254393	0.00111001040716156	0.001146275821508283	0.0011460730322572195	0.001166453808789025	0.0011655627253877108	0.0011870635884641482	0.001185455275944309	0.0012275773150812214	0.0012245180882553101	0.03496732287942865	0.03378818044647874	-3.0169524340263945e-07	-2.1224703472488837e-05	-3.014740428898717e-07	-2.1209142183759022e-05
30.742648773309874	0.0011089218693600459	0.001109954511139572	0.0011462211512603161	0.0011460184271093292	0.0011663999108823808	0.0011655088667835232	0.0011870105166887305	0.0011854022140679625	0.0012275259749861644	0.0012244666912163832	0.03497030910912642	0.033791065929272134	-2.8384457792041476e-07	-2.00890033947021e-05	-2.836387903207803e-07	-2.0074439371881025e-05
30.92788869724955	0.0011088678298791762	0.0011099006070568655	0.0011461690919687521	0.0011459664425163103	0.0011663489847568095	0.0011654579773502855	0.0011869607920121398	0.0011853524835003047	0.0012274787393469014	0.001224419354842782	0.03497383765622518	0.03379447543320275	-2.661023835721747e-07	-1.894657094309027e-05	-2.659119215922198e-07	-1.8933010552807383e-05
31.114244784915854	0.001108815760828602	0.0011098487040282297	0.0011461196581183744	0.001145917093052515	0.0011663010480406615	0.0011654100746996588	0.0011869144353397851	0.0011853061050148465	0.0012274356357025258	0.0012243761062955209	0.034977913541228756	0.03379841380939041	-2.48467883585176e-07	-1.7797357113963352e-05	-2.482926607376597e-07	-1.7784806783743834e-05
31.30172376175672	0.0011087656710679383	0.0011097988111857834	0.0011460728642807372	0.0011458703933803092	0.0011662561184906833	0.0011653651765715404	0.001186871467749548	0.001185263099555851	0.001227396691855835	0.0012243369729941246	0.03498254184647756	0.03380288596870001	-2.309403055351933e-07	-1.6641312480358827e-05	-2.3078023613128107e-07	-1.6629778698817876e-05
31.4903323937443	0.0011087175694698365	0.0011097509376782233	0.0011460287251145796	0.0011458263582504993	0.0011662142139931345	0.0011653233008351812	0.0011868319104936615	0.0011852234882401822	0.0012273619358768109	0.0012243019826200122	0.03498772771716719	0.033807896882733904	-2.1351888130878918e-07	-1.547838718785055e-05	-2.1337388045024677e-07	-1.546787650538728e-05
31.68007748761912	0.0011086714649191282	0.0011097050926700315	0.001145987255366211	0.0011457850025027492	0.0011661753525649006	0.0011652844654902962	0.001186795785000597	0.0011851872923591658	0.0012273313961061417	0.001224271163119932	0.03499347636239359	0.03381345158483517	-1.962028470890026e-07	-1.4308530951190335e-05	-1.960728306829411e-07	-1.4299049981819634e-05
31.870965891135747	0.0011086273663119617	0.001109661285340663	0.0011459484698699111	0.0011457463410659897	0.0011661395523546293	0.0011652486886681915	0.001186763112876991	0.0011851545333804766	0.0012273051011588137	0.0012242445427094472	0.03499979305621548	0.03381955517111811	-1.7899144330677658e-07	-1.3131693048840098e-05	-1.788763280626167e-07	-1.3123248471025306e-05
32.063004493309954	0.0011085852825549005	0.0011096195248837153	0.0011459123835483216	0.001145710388958845	0.00116610683164387	0.0011652159886329097	0.0011867339159095922	0.0011851252329500629	0.0012272830799277558	0.001224222149876496	0.03500668313873456	0.033826212801509284	-1.618839146084322e-07	-1.1947822317975865e-05	-1.617836180209907e-07	-1.1940420874462232e-05
32.25620022466719	0.0011085452225640076	0.00110957982050607	0.0011458790114128392	0.0011456771612900437	0.0011660772088482364	0.0011651863837823882	0.0011867082160672451	0.0011850994128940944	0.0012272653615875593	0.001224204013385003	0.03501415201720125	0.03383342970081703	-1.4487950984569398e-07	-1.075686715190649e-05	-1.447939501964847e-07	-1.0750515650831405e-05
32.45056005749291	0.0011085071952638835	0.0011095421814269972	0.0011458483685639937	0.001145646673258822	0.0011660507025185612	0.0011651598926496112	0.0011866860355028818	0.0011850770952209248	0.0012272519755982337	0.0012241901622785406	0.035022205167136056	0.033841211159815	-1.2797748202711748e-07	-9.558775494078464e-06	-1.2790657839215763e-07	-9.553480810442494e-06
32.64609100608406	0.0011084712095866982	0.0011095066168772484	0.0011458204701918424	0.0011456189401553385	0.0011660273313420881	0.001165136533903797	0.0011866673965555672	0.001185058302123101	0.0012272429517090574	0.0012241806258840712	0.03503084813347417	0.033849562536349825	-1.1117708827298664e-07	-8.353494832497033e-06	-1.1112076052062839e-07	-8.349263909246396e-06
32.84280012700226	0.0011084372744711779	0.001109473136098113	0.0011457953315763454	0.0011455939773610806	0.0011660071141436565	0.0011651163263515822	0.0011866523217525572	0.001185043055979388	0.0012272383199624713	0.001224175433815738	0.03504008653173452	0.03385848925646532	-9.447758982181892e-08	-7.140972197311468e-06	-9.443575860234102e-08	-7.137812045532321e-06
33.040694519328454	0.0011084053988615677	0.0011094417483404478	0.0011457729680877447	0.001145571800349263	0.0011659900698869053	0.001165099288938225	0.001186640833811388	0.0011850313793568274	0.001227238110698046	0.0012241746159787274	0.03504992604920497	0.033867996815554385	-7.787825196834894e-08	-5.921154154264752e-06	-7.785083871699253e-08	-5.919071854515456e-06
33.239781324919136	0.0011083755917065687	0.0011094124628636783	0.0011457533951869394	0.0011455524246852312	0.001165976217675493	0.0011650854407488187	0.0011866329556420026	0.0011850232950128246	0.0012272423545565223	0.0012241782025731935	0.03506037244615611	0.03387809077952675	-6.137834404878334e-08	-4.693986800918815e-06	-6.136527098531824e-08	-4.692989504118117e-06
33.44006772866406	0.0011083478619582311	0.0011093852889347685	0.0011457366284258516	0.0011455358660268525	0.0011659655767543207	0.001165074801009516	0.0011866287103488957	0.001185018825897262	0.0012272510824839055	0.0012241862240982492	0.035071431557074574	0.033888776786003966	-4.497713939352957e-08	-3.459415760243001e-06	-4.497832951921854e-08	-3.459510688724743e-06
33.64156095874556	0.0011083222185708367	0.0011093602358271683	0.0011457226834478047	0.0011455221401249222	0.001165958166510785	0.0011650673890887756	0.0011866281212333117	0.0011850179951546586	0.0012272643257356568	0.0012241987113560354	0.03508310929192212	0.03390006054553366	-2.8673915305945513e-08	-2.217386176561753e-06	-2.8689292406579997e-08	-2.218580625379385e-06
33.84426828689945	0.0011082986704997236	0.0011093373128197147	0.0011457115759878735	0.0011455112628235389	0.0011659540064760227	0.001165063224498607	0.0011866312117954445	0.0011850208261263318	0.001227282115880924	0.0012242156954558414	0.03509541163741652	0.033911947842827285	-1.2467953059303732e-08	-9.67842712612521e-07	-1.2497441695662886e-08	-9.701440498444125e-07
34.04819702867729	0.0011082772267000942	0.0011093165291955127	0.001145703321873246	0.0011455032500604957	0.0011659531163261793	0.0011650623268958367	0.0011866380057366907	0.0011850273423526173	0.001227304484806868	0.00122423720781831	0.03510834465833964	0.033924444538026254	3.6414621882099873e-09	2.89270459780111e-07	3.5979366751551223e-09	2.858547914208476e-07
34.25335454371064	0.0011082578961257913	0.0011092978942407827	0.0011456979370235859	0.0011454981178676692	0.001165955515883702	0.0011650647160833948	0.0011866485269619368	0.0011850375675751122	0.001227331464723066	0.0012242632801797194	0.035121914498867965	0.033937556567984535	1.9655041389159827e-08	1.5540096623134492e-06	1.9597552876511604e-08	1.5494721442299575e-06
34.45974823597649	0.001108240687728022	0.0011092814172436677	0.0011456954374513702	0.0011454958823713854	0.001165961225118622	0.0011650704120115974	0.0011866627995818643	0.0011850515257389438	0.0012273630881659728	0.0012242939445963217	0.03513612738393262	0.03395128994758527	3.557349163244711e-08	2.826431714814115e-06	3.550211322535593e-08	2.820764751998439e-06
34.66738555406454	0.0011082256104540632	0.0011092671074930127	0.0011456958392622402	0.0011454965597928047	0.0011659702641498707	0.0011650794347794608	0.0011866808479153025	0.0011850692409950843	0.0012273993880034797	0.0012243292334487756	0.03515098962060169	0.0339656507710741	5.139751619752039e-08	4.106593942565517e-06	5.131232022311319e-08	4.099789862238579e-06
34.87627399144595	0.0011082126732459235	0.0011092549742771048	0.001145699158655342	0.001145500166448285	0.0011659826532466019	0.0011650918046360176	0.0011867026964916107	0.0011850907377026884	0.0012274403974395435	0.0012243691794466465	0.03516650759948881	0.03398064521342305	6.71278145587123e-08	5.394554179888322e-06	6.702887256956197e-08	5.386605230278674e-06
35.086421086743854	0.0011082018850389625	0.0011092450268823774	0.0011457054119236537	0.0011455067187497452	0.0011659984128295255	0.0011651075419816497	0.0011867283700530962	0.0011851160404314708	0.0012274861500188973	0.0012244138156329843	0.03518268779619705	0.03399627953172197	8.276508243684755e-08	6.690370776857302e-06	8.265246521053926e-08	6.68126912606315e-06
35.29783442400536	0.0011081932547604809	0.0011092372745920805	0.0011457146154543222	0.0011455162332050291	0.0011660175634722644	0.0011651266673694419	0.0011867578935574712	0.0011851451739641218	0.0012275366796318506	0.0012244631753889916	0.0351995367727797	0.034012560066593193	9.831001182049326e-08	7.994102604103048e-06	9.818378936005817e-08	7.983840339009785e-06
35.51052163297529	0.0011081867913282648	0.0011092317266849089	0.001145726785728979	0.001145528726418256	0.0011660401259027148	0.0011651492015065379	0.0011867912921803413	0.001185178163298752	0.0012275920205191673	0.0012245172924387642	0.03521706117923805	0.03402949324363708	1.1376329097766841e-07	9.305809057807979e-06	1.1362353251331836e-07	9.294378182783669e-06
35.72449038937153	0.0011081825036490865	0.00110922839243359	0.001145741939324057	0.0011455442150901688	0.0011660661210044277	0.0011651751652555198	0.0011868285913177337	0.0011852150336513756	0.001227652207277035	0.0012245762008541176	0.03523526775504421	0.034047085574903296	1.2912560452306432e-07	1.0625550067283607e-05	1.2897237850828872e-07	1.06129425027357e-05
35.93974841516195	0.0011081804006171753	0.0011092272811034421	0.0011457600929111055	0.0011455627160184775	0.0011660955698180088	0.0011652045796358033	0.0011868698165886688	0.0011852558104584355	0.001227717274862125	0.0012246399350595075	0.035254163330694456	0.034065343660393474	1.4439763342064676e-07	1.1953386098828567e-05	1.4423100754175355e-07	1.1939593680648786e-05
36.15630347884324	0.0011081804911126335	0.0011092284019508765	0.0011457812632570871	0.0011455842460981996	0.0011661284935425217	0.001165237465825042	0.0011869149938377622	0.0011853005193793633	0.0012277872585967392	0.00122470852983703	0.03527375482929584	0.034084274189589994	1.5958005500837577e-07	1.328937816197362e-05	1.5940009617928727e-07	1.3274392639844868e-05
36.374163395721176	0.001108182783999813	0.0011092317642218692	0.0011458054672246775	0.0011456088223219822	0.0011661649135369181	0.0011652738451605473	0.0011869641491378707	0.0011853491862991751	0.0012278621941740498	0.00122478202033151	0.03529404926817852	0.034103883943020816	1.7467354305198204e-07	1.4633587815976457e-05	1.7448031740729605e-07	1.4617400851540951e-05
36.59333602819267	0.0011081872881256486	0.0011092373771503827	0.0011458327217725513	0.0011456364617804316	0.0011662048513214772	0.0011653137391407292	0.0011870173087927792	0.0011854018373311096	0.001227942117663438	0.0012248604420556897	0.035315053760546306	0.03412417979384668	1.896787677467017e-07	1.598607717445688e-05	1.8947234065253352e-07	1.5968680340622265e-05
36.813829286029524	0.0011081940123179395	0.0011092452499567456	0.0011458630439556622	0.001145667181662426	0.001166248328579258	0.0011653571694265437	0.0011870744993399233	0.0011854584988193046	0.0012280270655159193	0.0012249438308955009	0.03533677551715383	0.0341451687094862	2.0459639577625685e-07	1.734690891377899e-05	2.0437683182460142e-07	1.7328293693275043e-05
37.03565112666392	0.001108202965383601	0.0011092553918459964	0.0011458964509255254	0.0011457009992554322	0.0011662953671575836	0.001165404157842974	0.0011871357475531706	0.0011855191973415267	0.0012281170745696937	0.0012250322231154495	0.03535922184802192	0.034166857753273557	2.1942709031979452e-07	1.8716146276936962e-05	2.1919445333199589e-07	1.8696304060927815e-05
37.25880955547555	0.0011082141561068375	0.0011092678120061573	0.001145932959930468	0.0011457379319457978	0.001166345989069514	0.0011654547263804994	0.0011872010804456178	0.0011855839597119157	0.0012282121820557572	0.0012251256553640717	0.03538240016418513	0.034189254086141846	2.3417151106966752e-07	2.009385307910616e-05	2.339258640903473e-07	2.007277516552497e-05
37.483312626080554	0.001108227593247293	0.001109282519606484	0.0011459725883158935	0.0011457779972190484	0.0011664002164953587	0.0011655088971966026	0.0011872705252724508	0.0011856528129837978	0.0012283124256036483	0.0012252241646795124	0.035406317979469984	0.03421236496835013	2.488303142956193e-07	2.148009371683024e-05	2.4857171960135024e-07	2.1457771309407736e-05
37.70916844062219	0.0011082432855381416	0.001109299523795656	0.0011460153535245287	0.0011458212126601779	0.0011664580717841975	0.0011655666926172915	0.0011873441095338509	0.0011857257844525312	0.0012284178432472941	0.0012253277884952004	0.035430982912318755	0.034236197761234294	2.634041528582279e-07	2.2874933173044898e-05	2.631326719458246e-07	2.2851357379255477e-05
37.93638515006311	0.0011082612416841227	0.0011093188336999185	0.001146061273096662	0.0011458675959539193	0.0011665195774554194	0.0011656281351386261	0.001187421860977934	0.001185802901658397	0.0012285284734309557	0.0012254365646456227	0.03545640268763754	0.03426075992900445	2.7789367622191655e-07	2.4278437022073884e-05	2.7760936981277226e-07	2.4253598851636804e-05
38.164970954479706	0.0011082814703595248	0.0011093404584211703	0.001146110364670366	0.0011459171648850158	0.0011665847562002702	0.00116569324742827	0.0011875038076037403	0.0011858841923895313	0.001228644355015287	0.0012255505313722066	0.035482585138690216	0.03428605904056663	2.9229953049745433e-07	2.5690671437428314e-05	2.920024585401429e-07	2.5664561801502783e-05
38.39493410335793	0.0011083039802061178	0.0011093644070350032	0.0011461626459817217	0.00114596993733848	0.0011666536308834307	0.001165762052327061	0.0011875899776642785	0.0011859696846849112	0.0012287655272835145	0.001225669727329319	0.03550953820902829	0.034312102771388804	3.0662235847534955e-07	2.7111703198912096e-05	3.0631258014085505e-07	2.7084312907821317e-05
38.626282895891045	0.0011083287798310244	0.0011093906885886852	0.0011462181348650226	0.001146025931299841	0.0011667262245446026	0.0011658345728505918	0.0011876803996696086	0.0011860594068373819	0.0012288920299477208	0.0012257941915903637	0.035537269954456996	0.03433889890540359	3.208627996414623e-07	2.8541599697923248e-05	3.2054037332231167e-07	2.8512919459711128e-05
38.859025681279114	0.0011083558778045351	0.001109419312099087	0.00114627684925297	0.001146085164855385	0.0011668025604001137	0.0011659108321908141	0.0011877751023899761	0.0011861533873967329	0.0012290239031552532	0.0012259239636540067	0.03556578854504386	0.0343664553369466	3.350214902190715e-07	2.99804289456973e-05	3.3468647353237027e-07	2.995044936482394e-05
39.09317085903034	0.0011083852826578714	0.0011094502865505568	0.0011463388071768646	0.0011461476561923857	0.0011668826618445468	0.0011659908537176612	0.001187874114859005	0.0011862516551728241	0.0012291611874952568	0.0012260590834505091	0.035595102267166646	0.03439478007273407	3.490990631853548e-07	3.1428259579080464e-05	3.487515129654145e-07	3.139697115417395e-05
39.328726879264174	0.0011084170028808735	0.0011094836208927286	0.0011464040267667723	0.0011462134235993172	0.0011669665524523755	0.0011660746609806782	0.0011879774663769232	0.0011863542392387609	0.0012293039240053175	0.0012261995913481786	0.03562521952560202	0.03442388123388683	3.6309614830174614e-07	3.288516086735749e-05	3.627361205996507e-07	3.2852553989770605e-05
39.56570224301631	0.0011084510469196404	0.0011095193240382795	0.0011464725262516878	0.0011462824854660653	0.0011670542559796286	0.0011661622777106846	0.0011880851865138605	0.001186461168934117	0.0012294521541782442	0.0012263455281599509	0.03565614884566182	0.03445376705798364	3.770133721507987e-07	3.43512027206061e-05	3.7664092223830756e-07	3.431726767272325e-05
39.80410550254544	0.0011084874231740982	0.001109557404860618	0.0011465443239596865	0.0011463548602841183	0.0011671457963655688	0.0011662537278214465	0.0011881973051131856	0.0011865724738682145	0.0012296059199689753	0.001226496935150087	0.03568789887536266	0.034484445901169766	3.9085135815526695e-07	3.5826455695497916e-05	3.904665405161413e-07	3.5791182648931e-05
40.04394526164196	0.001108526139995509	0.001109597872191516	0.0011466194383180554	0.0011464305666467544	0.0011672411977343888	0.0011663490354113684	0.001188313852294903	0.001186688183923455	0.0012297652638016167	0.0012266538540410031	0.03572047838765133	0.034515926240297215	4.0461072660889774e-07	3.731099100320878e-05	4.042135949441049e-07	3.7274370017048586e-05
40.28523017593832	0.0011085672056839052	0.001109640734818673	0.0011466978878534179	0.0011465096232492066	0.0011673404843969293	0.0011664482247652076	0.0011884348584591045	0.0011868083292587005	0.0012299302285766153	0.0012268163270202314	0.0357538962826675	0.03454821667511698	4.1829209470548717e-07	3.880488051682951e-05	4.1788270192365945e-07	3.876690153523099e-05
40.52796895322162	0.0011086106284854628	0.0011096860014832128	0.0011467796911918402	0.0011465920488888213	0.0011674436808524157	0.0011665513203558018	0.0011885603542894768	0.0011869329403127137	0.0012301008576780725	0.0012269843967475074	0.03578816159005653	0.03458132593051142	4.31896076565335e-07	4.0308196777971705e-05	4.314744747888413e-07	4.0268849629182535e-05
40.77217035374772	0.0011086564165897989	0.0011097336808771165	0.0011468648670589214	0.001146677862465203	0.0011675508117902091	0.001166658346845824	0.0011886903707568621	0.0011870620478076532	0.0012302771949811928	0.0012271581063620048	0.03582328347132876	0.03461526285877341	4.4542328325996444e-07	4.18210130051222e-05	4.449895238184051e-07	4.178028739892925e-05
41.017843190557436	0.001108704578127201	0.0011097837816405804	0.0011469534342798777	0.001146767082980339	0.001167661902091588	0.0011667693290895466	0.00118882493912289	0.0011871956827526234	0.0012304592848598887	0.001227337499489697	0.035859271222268514	0.0346500364419345	4.5887432285592403e-07	4.334340310199747e-05	4.584284562774571e-07	4.330128862725657e-05
41.26499632979458	0.0011087551211657817	0.0011098363123593121	0.0011470454117796002	0.0011468597295387197	0.0011677769768315416	0.0011668842921346396	0.0011889640909436546	0.0011873338764472894	0.0012306471721945222	0.0012275226202508767	0.035896134275390304	0.03468565579413905	4.722498004212927e-07	4.487544166340007e-05	4.7179187644217496e-07	4.483192778698131e-05
41.51363869102594	0.0011088080537085532	0.0011098912815617399	0.001147140818582699	0.0011469558213474313	0.0011678960612805823	0.001167003261223973	0.0011891078580734606	0.0011874766604855424	0.0012308409023798032	0.0012277135132678048	0.03593388220244979	0.034722130164068346	4.855503180621092e-07	4.641720398415594e-05	4.850803856175888e-07	4.637228004839011e-05
41.763779247563185	0.0011088633836904306	0.001109948697716161	0.001147239673813536	0.0011470553777162427	0.0011680191809065863	0.001167126261797454	0.0011892562726686321	0.0011876240667592327	0.0012310405213328416	0.001227910223672523	0.0359725247170033	0.03475946893741503	4.987764749548977e-07	4.7968766067468804e-05	4.982945821774797e-07	4.792242128792701e-05
42.0154270267867	0.0011089211189751504	0.001110008569227802	0.0011473419966962345	0.0011471584180576721	0.0011681463613766494	0.0011672533194938745	0.0011894093671913828	0.0011877761274619635	0.0012312460755013602	0.0012281127971148133	0.03601207167702192	0.03479768163940911	5.119288673666178e-07	4.953020463183133e-05	5.114350615812932e-07	4.948242809524328e-05
42.26859111047143	0.001108981267352109	0.0011100709044358067	0.001147447806554669	0.0011472649618870343	0.001168277628558964	0.001167384460152785	0.0011895671744137494	0.0011879328750929437	0.0012314576118720633	0.0012283212797703088	0.03605253308756191	0.034836777937395945	5.250080886923941e-07	5.1101597120795095e-05	5.245024164162067e-07	5.1052377782745406e-05
42.523280635114425	0.0011090438365331202	0.0011101357116101425	0.0011475571228124466	0.001147375028822477	0.0011684130085247236	0.0011675197098163922	0.0011897297274215993	0.0011880943424609142	0.0012316751779791846	0.0012285357183487813	0.036093919103486555	0.03487676764346956	5.380147294715629e-07	5.2683021709826194e-05	5.37497236410573e-07	5.2632348392728234e-05
42.77950479226489	0.0011091088341490798	0.001110202998948421	0.0011476699649928554	0.001147488638584991	0.0011685525275500392	0.0011676590947314693	0.0011898970596186977	0.0011882605626881287	0.001231898821913189	0.0012287561601025715	0.03613624003225137	0.03491766071715839	5.509493774197641e-07	5.4274557314937244e-05	5.504201084599418e-07	5.4222418705229813e-05
43.03727282885567	0.0011091762677465464	0.0011102727745726307	0.0011477863527188004	0.0011476058109984048	0.0011686962121178874	0.0011678026413512962	0.0011900692047308442	0.0011884315692144115	0.0012321285923296591	0.0012289826528352045	0.036179506336740615	0.03495946726817305	5.638126174645035e-07	5.587628360292918e-05	5.632716166730292e-07	5.5822668248745044e-05
43.29659404753705	0.0011092461447842373	0.0011103450465257975	0.0011479063057127236	0.001147726565989367	0.001168844088920078	0.001167950376337624	0.001190246196810094	0.0011886073958012838	0.0012323645384583642	0.0012292152449101725	0.03622372863817051	0.03500219755920449	5.766050317581629e-07	5.7488280997192165e-05	5.76052342381693e-07	5.743317730644293e-05
43.55747780701245	0.0011093184726294137	0.0011104198227685326	0.001148029843796484	0.0011478509235872912	0.0011689961848592354	0.0011681023265626487	0.0011904280702390248	0.0011887880765361486	0.0012326067101124916	0.001229453985259884	0.03626891771904819	0.03504586200878676	5.893271997187664e-07	5.911063068905764e-05	5.887628641738918e-07	5.905402692643613e-05
43.81993352237618	0.001109393258554198	0.001110497111175511	0.001148156986891244	0.0011479789039243026	0.0011691525270508245	0.001168258519111029	0.001190614859735111	0.0011889736458365703	0.0012328551576980963	0.0012296989233948144	0.0363150845261965	0.03509047119421998	6.019796980507967e-07	6.074341464551436e-05	6.014037579236096e-07	6.068529892988561e-05
44.08397066545326	0.0011094705097317624	0.0011105769195318344	0.0011482877550173004	0.0011481105272351372	0.0011693131428251718	0.001168418981281902	0.0011908066003551401	0.0011891641384545956	0.0012331099322237086	0.001229950109412813	0.0363622401738427	0.0351360358545506	6.145631007642774e-07	6.238671561714648e-05	6.139755968042997e-07	6.232707591924402e-05
44.349598765141174	0.0011095502332324416	0.0011106592555293162	0.0011484221682939166	0.0011482458138570417	0.0011694780597295332	0.0011685837405909444	0.0011910033274997306	0.001189359589481182	0.001233371085310162	0.0012302075940086269	0.036410395946771146	0.035182566893622404	6.270779792302839e-07	6.404061715062359e-05	6.264789513443954e-07	6.397944128999633e-05
44.6168274077539	0.0011096324360197344	0.0011107441267626586	0.0011485602469391222	0.0011483847842296388	0.00116964730553018	0.0011687528247724495	0.00119120507691792	0.0011895600343506834	0.0012336386692006168	0.0012304714284836022	0.03645956330354447	0.035230075383185684	6.395249021800761e-07	6.570520359491794e-05	6.389143894286117e-07	6.564247923712685e-05
44.88566623736761	0.0011097171249461939	0.0011108315407255226	0.0011487020112694788	0.0011485274588947663	0.0011698209082144993	0.0011689262617814214	0.0011914118847118301	0.0011897655088454174	0.001233912736770779	0.0012307416647555872	0.036509753879796485	0.03527857256607882	6.519044357419616e-07	6.738056011149074e-05	6.512824763387111e-07	6.731627476594393e-05
45.15612495616904	0.001109804306749221	0.0011109215048065084	0.0011488474816998351	0.001148673858496301	0.0011699988959931334	0.00116910407979571	0.001191623787341419	0.0011899760491003168	0.0012341933415393471	0.0012310183553690412	0.03656097949158658	0.0353280698594714	6.642171434712192e-07	6.906677268450623e-05	6.635837747695494e-07	6.900091370065642e-05
45.42821332480542	0.0011098939880467339	0.0011110140262850085	0.0011489966787430383	0.0011488240037799428	0.0011701812973021334	0.0011692863072181481	0.001191840821629315	0.0011901916916076559	0.0012344805376786566	0.001231301553505346	0.036613252138838884	0.035378578858184864	6.764635863726505e-07	7.076392812965793e-05	6.758188448681077e-07	7.069648269483753e-05
45.701941162736816	0.0011099861753327365	0.0011111091123269731	0.001149149623009629	0.00114897791559299	0.0011703681408051438	0.0011694729726787424	0.0011920630247657371	0.001190412473221871	0.0012347743800255608	0.0012315913129933413	0.036666584008845475	0.035430111338078205	6.886443229422133e-07	7.247211410554844e-05	6.879882442634155e-07	7.24030692415556e-05
45.97731834859046	0.0011100808749727642	0.0011112067699805424	0.0011493063352075064	0.0011491356148840704	0.0011705594553956167	0.0011696641050368628	0.001192290434313508	0.0011906384311644537	0.0012350749240925348	0.0012318876883200668	0.036720987479849296	0.03548267925950866	7.007599091791647e-07	7.419141912229366e-05	7.000925280708885e-07	7.412076168122894e-05
46.25435482051728	0.0011101780931992058	0.001111307006171575	0.0011494668361415542	0.0011492971227028506	0.0011707552701990405	0.0011698597333834747	0.0011925230882131464	0.0011908696030289382	0.001235382226079007	0.0012321907346417344	0.036776475124704916	0.03553629477087093	7.128108986146839e-07	7.59219325515148e-05	7.121322489530429e-07	7.58496492145877e-05
46.533060576550575	0.001110277836106509	0.0011114098276990597	0.0011496311467132446	0.0011494624601997244	0.0011709556145752071	0.0011700598870433955	0.0011927610247880588	0.0011911060267859844	0.0012356963428829314	0.0012325005077949342	0.03683305971461669	0.035590970212207154	7.247978423491688e-07	7.766374463769044e-05	7.241079571225321e-07	7.758982191102826e-05
46.813445674966815	0.0011103801096462578	0.0011115152412303916	0.0011497992879202056	0.001149631648625454	0.0011711605181204988	0.001170264595577571	0.0011930042827498258	0.0011913477407885357	0.0012360173321126079	0.0012328170643080667	0.03689075422296203	0.03564671811889955	7.367212890704508e-07	7.94169465078709e-05	7.360202003729374e-07	7.934137071866076e-05
47.09552023464871	0.0011104849196221182	0.0011116232532965356	0.0011499712808557586	0.0011498047093307898	0.0011713700106702064	0.0011704738887853845	0.0011932529012035793	0.0011915947837770823	0.0012363452520987477	0.0012331404614130187	0.036949571829192424	0.03570355122544308	7.485817850854531e-07	8.118163018233648e-05	7.478695241108606e-07	8.110438747582771e-05
47.37929443545016	0.0011105922716846519	0.0011117338702870572	0.0011501471467084137	0.001149981663766057	0.0011715841223008722	0.0011706877967069917	0.0011935069196534786	0.0011918471948850174	0.0012366801619067968	0.0012334707570570917	0.037009525922825526	0.03576148246929982	7.603798743566204e-07	8.295788858633801e-05	7.596564713914858e-07	8.287896492231717e-05
47.66477851856398	0.0011107021713260008	0.0011118470984450245	0.001150326906761345	0.001150162533480713	0.0011718028833326696	0.001170906349625691	0.001193766378008298	0.0011921050136440945	0.0012370221213495335	0.0012338080099151855	0.03707063010752193	0.03582052499483783	7.721160985131939e-07	8.474581555958927e-05	7.713815829289879e-07	8.466519670854988e-05
47.951982786891236	0.0011108146238744164	0.0011119629438617652	0.0011505105823918088	0.001150347340122854	0.0011720263243317943	0.0011711295780703042	0.001194031316587095	0.0011923682799899712	0.0012373711909999094	0.0012341522794022232	0.03713289820525029	0.035880692157357966	7.837909968885087e-07	8.654550586792431e-05	7.830453971385994e-07	8.646317740787501e-05
48.24091760541319	0.0011109296344886633	0.0011120814124715018	0.001150698195070542	0.001150536105438708	0.0011722544761129062	0.0011713575128176113	0.0011943017761250083	0.0011926370342678731	0.0012377274322041998	0.0012345036256858736	0.03719634426054985	0.03594199752720625	7.954051065447131e-07	8.835705521459403e-05	7.94648450150922e-07	8.827300252683967e-05
48.53159340156531	0.001111047208152257	0.001112202510045821	0.0011508897663611095	0.0011507288512720673	0.0011724873697415788	0.0011715901848947854	0.0011945777977791397	0.001192911317238344	0.0012380909070954095	0.0012348621096995116	0.03726098254487736	0.03600445489398224	8.069589623096313e-07	9.018056025208998e-05	8.061912758509579e-07	9.009476851701281e-05
48.82402066561362	0.0011111673496675715	0.0011123262421880245	0.0011510853179192192	0.0011509255995637057	0.0011727250365368028	0.0011718276255818889	0.0011948594231345692	0.0011931911700831224	0.0012384616786069926	0.0012352277931554924	0.03732682756106254	0.03606807827083709	8.184530967971469e-07	9.201611859388503e-05	8.176744059076001e-07	9.192857278716993e-05
49.11820995103327	0.0011112900636497732	0.0011124526143273053	0.0011512848714919904	0.001151126372350737	0.0011729675080734965	0.0011720698664143723	0.001195146694210464	0.001193476634411107	0.0012388398104868543	0.0012356007385586894	0.037393894047852344	0.03613288189886583	8.298880404236826e-07	9.386382882375921e-05	8.290983697814384e-07	9.377451371278545e-05
49.41417187488941	0.001111415354520602	0.001112581631712781	0.0011514884489171766	0.001151331191765943	0.0011732148161850593	0.0011723169391856193	0.0011954396534663066	0.001193767752264446	0.0012392253673116631	0.001235981009220333	0.03746219698456081	0.0361988802516004	8.412643214650121e-07	9.572379051189794e-05	8.404636947846079e-07	9.563269065121505e-05
49.71191711822035	0.001111543226501999	0.001112713299407377	0.0011516960721223574	0.00115154008003706	0.0011734669929659648	0.0011725688759495249	0.0011957383438082549	0.0011940645661247461	0.0012396184145014885	0.0012363686692721677	0.03753175159582432	0.036266088039604974	8.525824660658016e-07	9.759610422446774e-05	8.517709060799211e-07	9.750320395049417e-05
50.01145642642306	0.0011116736836095477	0.0011128476222815238	0.0011519077631240646	0.0011517530594860098	0.0011737240707743648	0.0011728257090230872	0.0011960428085955991	0.0011943671189193765	0.0012400190183347445	0.001236763783680886	0.03760257335645887	0.03633452021516682	8.638429982584742e-07	9.94808715349127e-05	8.630205267175142e-07	9.938615496282721e-05
50.3128006096408	0.001111806729645755	0.0011129846050067132	0.0011521235440268742	0.0011519701525281026	0.0011739860822347406	0.0011730874709890546	0.0011963530916473599	0.001194675454027918	0.001240427245963468	0.0012371664182629172	0.0376746779964312	0.036404191977099286	8.750464400161199e-07	0.00010137819503930334	8.742130776790823e-07	0.00010128164605840984
50.61596054315354	0.0011119423681931594	0.0011131242520488705	0.0011523434370224518	0.001152191381671182	0.0011742530602405889	0.0011733541946985914	0.00119666923724901	0.00119498961528872	0.001240843165428953	0.0012375766396995203	0.03774808150593743	0.03647511877564977	8.861933112668061e-07	0.0001032881783676054	8.85349077882e-07	0.00010318978063558748
50.9209471677702	0.001112080602607244	0.0011132665676615485	0.001152567464388534	0.0011524167695147202	0.0011745250379571301	0.0011736259132739764	0.001196991290159317	0.0011953096470055842	0.0012412668456777069	0.0012379945155522158	0.03782280014059982	0.03654731631752138	8.972841299219846e-07	0.00010521092619641959	8.964290442200866e-07	0.0001051106631351495
51.22777149022361	0.0011122214360091772	0.001113411555878951	0.0011527956484878716	0.001152646338748875	0.001174802048824061	0.001173902660111344	0.0011973192956173282	0.0011956355939545826	0.0012416983565777852	0.0012384201142785684	0.03789885042677905	0.03662080057100303	9.083194119105346e-07	0.00010714654426260961	9.074534915943979e-07	0.0001070443990533465
51.53644458356769	0.0011123648712783529	0.0011135592205087626	0.0011530280117671094	0.001152880112153483	0.0011750841265583355	0.00117418446888345	0.0011976532993494852	0.0011959675013909997	0.001242137768935484	0.0012388535052483159	0.03797624916700845	0.03669558777122071	9.192996711982794e-07	0.0001090951393759032	9.184229329294892e-07	0.00010899109495390857
51.84697758757708	0.0011125109110447365	0.0011137095651247908	0.0011532645767556135	0.001153118112597005	0.001175371305156981	0.0011744713735424767	0.0011979933475768764	0.0011963054150564139	0.0012425851545124083	0.0012392947587598617	0.03805501344555028	0.03677169442550658	9.302254198330882e-07	0.00011105681943382462	9.293378792215538e-07	0.00011095085848333852
52.15938170914916	0.0011126595576810186	0.0011138625930594216	0.001153505366064248	0.001153360363035425	0.0011756636188999586	0.0011747634083228776	0.001198339487022641	0.0011966493811859209	0.0012430405860429366	0.0012397439460571484	0.038135160634079505	0.03684913731888903	9.41097167965043e-07	0.00011303169343493402	9.401988395520838e-07	0.00011292379838348521
52.47366822270851	0.001112810813294546	0.0011140183073958592	0.0011537504023840788	0.001153606886511073	0.0011759611023530485	0.001175060607744247	0.0011986917649195073	0.0011969994465154854	0.0012435041372520711	0.0012402011393468975	0.03821670839749948	0.03692793351971237	9.519154238624844e-07	0.00011501987149081794	9.510063211119399e-07	0.00011491002450400578
52.789848470613855	0.0011129646797190477	0.0011141767109601652	0.001153999708485024	0.0011538577061514055	0.0011762637903707717	0.0011753630066142324	0.0011990502290174809	0.0011973556582894464	0.0012439758828736963	0.0012406664118162487	0.03829967469988715	0.037008100385379446	9.62680693968607e-07	0.00011702146484404707	9.617608292531755e-07	0.0001169096478199072
53.107933863567155	0.0011131211585061569	0.0011143378063131044	0.00115425330721445	0.0011541128451677271	0.0011765717180993696	0.001175670640031493	0.0011994149275917007	0.0011977180642681788	0.0012444558986692753	0.001241139837650816	0.038384077810577295	0.03708965556823265	9.7339348291447e-07	0.00011903658588000021	9.724628674996627e-07	0.00011892278044298155
53.42793588102576	0.0011132802509166793	0.0011145015957417428	0.0011545112214956799	0.0011543723268538342	0.0011768849209797887	0.0011759835433886744	0.001199785909450429	0.0011980867127358858	0.0012449442614469455	0.0012416214920531298	0.03846993631038847	0.03717261702156623	9.840542935445843e-07	0.00012106534814163017	9.83112937573546e-07	0.00012094953563657196
53.74986607161648	0.0011134419579116614	0.0011146680812508473	0.0011547734743264588	0.0011546361745846114	0.001177203434750735	0.0011763017523754409	0.0012001632239432205	0.0011984616525085655	0.001245441049081083	0.0012421114512615279	0.03855726909798961	0.037257003005778264	9.946636269589793e-07	0.00012310786634567306	9.937115394409966e-07	0.0001229900278318652
54.073736053552395	0.0011136062801432027	0.0011148372645540454	0.0011550400887773342	0.0011549044118145514	0.0011775272954517445	0.001176625302981538	0.0012005469209692451	0.0011988429329421264	0.0012459463405323078	0.0012426097925694688	0.038646095396415225	0.03734283209466593	1.0052219825398747e-06	0.0001251642563972477	1.0042591713328112e-06	0.0001250443726419359
54.399557515052166	0.0011137732179450402	0.0011150091470647566	0.001155311087989972	0.0011551770620762114	0.0011778565394263139	0.0011769542314998972	0.001200937050985787	0.0011992306039406739	0.0012464602158679576	0.0012431165943453033	0.038736434759735226	0.03743012318186842	1.0157298579794357e-06	0.00012723463540517677	1.0147563297736861e-06	0.00012711268687704003
54.727342214761876	0.0011139427713228688	0.0011151837298868732	0.0011555864951753932	0.001155454148978596	0.0011781912033250511	0.0011772885745297771	0.001201333665016906	0.0011996247159649553	0.001246982756283041	0.0012436319360524966	0.0388283070798753	0.037518895487456544	1.026187749309914e-06	0.00012931912169755755	1.0252035096117076e-06	0.00012919508856007456
55.057101982179326	0.0011141149399444222	0.0011153610138052055	0.0011558663336121416	0.0011557356962054687	0.0011785313241088865	0.0011776283689799508	0.0012017368146622896	0.0012000253200409852	0.0012475140441216847	0.0012441558982703332	0.0389217325936005	0.037609168564680336	1.0365961509359572e-06	0.00013141783483808234	1.0356012040513111e-06	0.00013129169694256482
55.38884871808102	0.0011142897231292783	0.0011155409992756602	0.0011561506266443656	0.001156021727513587	0.0011788769390523087	0.001177973652071929	0.0012021465521062716	0.0012004324677688386	0.001248054162899083	0.0012446885627150986	0.03901673188965913	0.037700962306871505	1.0469555556682185e-06	0.00013353089564227538	1.0459499046855912e-06	0.0001334026325208737
55.722594394951685	0.001114467119838406	0.0011157236864151703	0.0011564393976798263	0.0011563122667308644	0.0011792280857466616	0.0011783244613432324	0.0012025629301270515	0.0012008462113316327	0.0012486031973239738	0.0012452300122617727	0.03911332591609764	0.03779429695450926	1.0572664547543655e-06	0.0001356584261943683	1.0562501015227554e-06	0.00013552801705246642
56.058351057416104	0.0011146471286634268	0.0011159090749913439	0.0011567326701878125	0.0011566073377544436	0.0011795848021034663	0.0011786808346506996	0.001202986002106094	0.0012012666035046851	0.0012491612333216395	0.0012457803309662233	0.039211535987748694	0.037889193102453596	1.0675293379011977e-06	0.00013780054986256562	1.0665022830199516e-06	0.0001376679735721198
56.39613082267415	0.001114829747815598	0.001116097164411849	0.0011570304676969784	0.0011569069645486964	0.0011799471263578003	0.0011790428101738448	0.001203415822037727	0.0012016936976648699	0.0012497283580574679	0.001246339604087939	0.03931138379388949	0.037985671707348644	1.0777446933169302e-06	0.00013995739131783536	1.0767069361062535e-06	0.00013982262640838128
56.7359458809379	0.001115014975114497	0.0011162879537135017	0.0011573328137930862	0.0011572111711431266	0.0011803150970717152	0.0011794104264182504	0.001203852444538942	0.0012021275478001543	0.0012503046599610654	0.0012469079181132926	0.03941289140608975	0.038083754095200074	1.0879130077428526e-06	0.00014212907655095086	1.0868645462281962e-06	0.00014199210120247052
57.07780849587155	0.0011152028079764204	0.0011164814415510836	0.0011576397321166618	0.0011575199816302039	0.0011806887531377057	0.001179783722219024	0.0012042959248594028	0.0012025682085193582	0.0012508902287509702	0.001247485360779383	0.03951608128624175	0.038183461969134795	1.0980347664843373e-06	0.0001443157328901712	1.0969755973797013e-06	0.000144176524925127
57.42173100503407	0.001115393243402458	0.0011166776261858375	0.001157951246360551	0.0011578334201630851	0.00118106813378222	0.0011801627367442789	0.0012047463188916586	0.0012030157350620945	0.0012514851554599406	0.001248072021098426	0.039620976294781785	0.03828481741734539	1.1081104534346915e-06	0.0001465174890180887	1.1070405721148695e-06	0.00014637602589223642
57.7677258203244	0.0011155862779662585	0.0011168765054736715	0.0011582673802673776	0.0011581515109532535	0.0011814532785692164	0.0011805475094986725	0.0012052036831815746	0.0012034701833089274	0.0012520895324608693	0.0012486679893827478	0.03972759969910838	0.03838784292122115	1.118140551121128e-06	0.00014873447499183512	1.1170599516041428e-06	0.00014859073378609144
58.115805428429454	0.0011157819078014778	0.0011170780768530464	0.0011585881576269082	0.0011584742782680638	0.0011818442274037781	0.001180938080326998	0.0012056680749389982	0.0012039316097917552	0.0012527034534933357	0.0012492733572703925	0.039835975182205725	0.03849256136367825	1.1281255407364233e-06	0.00015096682226106717	1.1270342156572896e-06	0.00015082077967226715
58.465982391274686	0.0011159801285888782	0.0011172823373325313	0.0011589136022733028	0.001158801746428178	0.0011822410205357653	0.0011813344894178101	0.0012061395520486307	0.0012044000717043991	0.001253327013690792	0.0012498882177513371	0.039946126851465716	0.038598996037687044	1.1380659021577831e-06	0.00015321466368559133	1.136963842747257e-06	0.00015306629601735677
58.818269346477535	0.0011161809355430966	0.0011174892834780324	0.0011592437380822614	0.0011591339398049018	0.0011826436985635216	0.0011817367773071105	0.0012066181730811506	0.0012048756269134255	0.0012539603096084252	0.0012505126651943556	0.040058079247732574	0.03870717065500646	1.1479621139936797e-06	0.00015547813355620832	1.1468493100544059e-06	0.00015532741670973294
59.172679007803275	0.0011163843233990551	0.0011176989113996804	0.001159578588968063	0.0011594708828174198	0.0011830523024376333	0.0011821449848820804	0.0012071039973045711	0.0012053583339692031	0.0012546034392517129	0.001251146795374549	0.040171857354559797	0.038817109355127576	1.157814653625919e-06	0.00015775736761511339	1.156691093507061e-06	0.00015760427707905977
59.52922416562417	0.001116590286398018	0.0011179112167383684	0.00115991817888049	0.0011598125999299175	0.0011834668734647447	0.0011825591533848694	0.0012075970846958473	0.001205848252117197	0.001255256502105681	0.0012517907055015502	0.04028748660769129	0.0389288367144345	1.1676239972304575e-06	0.00016005250307452035	1.1664896677992913e-06	0.0001598970139148892
59.887917687380885	0.001116798818273265	0.0011181261946519184	0.0011602625318016294	0.0011601591156485836	0.0011838874533114125	0.0011829793244164239	0.0012080974959527313	0.0012063454413095032	0.0012559195991648858	0.0012524444942484218	0.04040499290477681	0.03904237775559078	1.1773906198084098e-06	0.00016236367863661783	1.1762455064266882e-06	0.00016220576548653387
60.24877251804685	0.0011170099122353911	0.0011183438398008909	0.0011606116717425554	0.0011605104545185066	0.0011843140840080266	0.0011834055399403802	0.0012086052925058904	0.00120684996221664	0.001256592832964151	0.0012531082617812822	0.040524402615319775	0.03915775795714794	1.187114995238308e-06	0.00016469103451610678	1.1859590817362396e-06	0.00016453067156546597
60.6118016805955	0.0011172235609572118	0.001118564146334004	0.0011609656227398865	0.0011608666411204414	0.001184746807952781	0.001183837842287009	0.0012091205365312922	0.0012073618762395958	0.0012572763076100736	0.0012537821097896697	0.04064574259087177	0.039275003263396294	1.1967975962964839e-06	0.00016703471245985146	1.1956308649393402e-06	0.0001668718734436081
60.97701827647021	0.001117439756558266	0.0011187871078731603	0.001161324408852212	0.0011612277000674555	0.001185185667915698	0.001184276274157206	0.0012096432909628613	0.0012078812455221394	0.0012579701288133248	0.001254466141517661	0.040769040175472386	0.03939414009445133	1.2064388947091113e-06	0.00016939485577016633	1.2052613261675192e-06	0.00016922951395681451
61.34443548605718	0.001117658490588909	0.0011190127174980848	0.0011616880541563924	0.0011615936560014503	0.0011856307070427208	0.0011847208786265563	0.001210173619505428	0.0012084081329634094	0.0012586744039217697	0.0012551604617957888	0.04089432321635086	0.039515195356589844	1.216039361176275e-06	0.00017177160932538293	1.2148509345058338e-06	0.00017160373750682578
61.71406656916102	0.0011178797540139672	0.0011192409677305332	0.0011620565827437045	0.0011619645335895447	0.0011860819688598438	0.0011851716991494404	0.0012107115866479474	0.001208942602230778	0.001259389241954424	0.0012558651770737557	0.041021620074887376	0.0396381964528414	1.225599465409918e-06	0.0001741651196023597	1.2244001580091323e-06	0.00017399469008003154
62.085924865483435	0.0011181035371959738	0.0011194718505180778	0.0011624300187158642	0.0011623403575203174	0.0011865394972773234	0.0011856287795631987	0.001211257257677035	0.0012094847177729967	0.0012601147536362807	0.0012565803954539747	0.04115095963784726	0.03976317129384115	1.2351196761787274e-06	0.0001765755347001019	1.2339094637577822e-06	0.0001764025192727281
62.46002379510434	0.0011183298298779374	0.001119705357217468	0.001162808386180887	0.0011627211524999205	0.0011870033365939314	0.0011860921640923653	0.0012118106986907904	0.0012100345448336478	0.0012608510514340258	0.0012573062267259806	0.041282371328891114	0.03989014830894953	1.2446004613374077e-06	0.00017900300436191063	1.2433793178927982e-06	0.00017882737431387796
62.83637685896657	0.0011185586211656625	0.0011199414785775309	0.0011631917092488054	0.0011631069432480384	0.0011874735315012827	0.0011865618973529552	0.0012123719766129488	0.001210592149464896	0.001261598249592678	0.001258042782401714	0.04141588512037525	0.040019156457653166	1.2540422878817587e-06	0.00018144768000147304	1.2528101856535724e-06	0.0001812694060883968
63.21499763936286	0.001118789899509595	0.0011201802047216174	0.0011635800120272336	0.0011634977544937018	0.0011879501270882224	0.0011870380243568165	0.001212941159207351	0.001211157598541548	0.001262356464173176	0.0012587901757517158	0.041551531545441424	0.04015022524124292	1.2634456219697086e-06	0.00018390971472434514	1.262202531406931e-06	0.00018372876715933018
63.59589980042612	0.001119023652686164	0.0011204215251295643	0.0011639733186167545	0.0011638936109709366	0.0011884331688452674	0.0011875205905160359	0.0012135183150927317	0.0012117309597754285	0.0012631258130909283	0.0012595485218422496	0.041689341710411186	0.040283384714789774	1.2728109289646822e-06	0.0001863892633533759	1.2715568186935384e-06	0.00018620561179361061
63.979097088622495	0.0011192598677786444	0.0011206654286191838	0.0011643716531061598	0.0011642945374142667	0.0011889227026691252	0.001188009641647423	0.0012141035137578696	0.0012123123017300965	0.0012639064161553825	0.0012603179375734017	0.04182934730749273	0.040418665499417326	1.2821386734893775e-06	0.0001888864824554637	1.2808735102725656e-06	0.00018870009598745408
64.36460333324754	0.0011194985311574937	0.0011209119033272397	0.001164775039567509	0.0011647005585540423	0.0011894187748672758	0.0011885052239770494	0.0012146968255770728	0.0012129016938358939	0.0012646983951106264	0.0012610985417181619	0.04197158062780232	0.04055609879488621	1.2914293194556895e-06	0.00019140153036581453	1.2901530681507477e-06	0.00019121237748986886
64.75243244692527	0.001119739628460159	0.0011211609366899155	0.001165183502051012	0.001165111699111601	0.001189921432162617	0.0011890073841448565	0.001215298321826027	0.0012134992064053369	0.001265501873677051	0.001261890454962532	0.04211607457471713	0.040695716392490325	1.3006833301048258e-06	0.00019393456721397695	1.2993959536272692e-06	0.0001937426158289124
65.14259842611021	0.0011199831445703413	0.001121412515422749	0.0011655970645797272	0.001165527983794251	0.0011904307216981814	0.0011895161692093302	0.0012159080746980148	0.0012141049106488687	0.0012663169775941148	0.0012626937999466888	0.04226286267756736	0.04083755068828266	1.3099011680606492e-06	0.00019648575495201381	1.3086026273388673e-06	0.0001962909723389472
65.53511535159264	0.0011202290635967064	0.0011216666255000288	0.001166015751144082	0.0011659494372900782	0.0011909466910419294	0.0011900316266522512	0.0012165261573205191	0.0012147188786909874	0.001267143834664249	0.0012635087013072336	0.042411979105670086	0.040981634696638666	1.3190832953604691e-06	0.0001990552573797877	1.3177735492962608e-06	0.00019885761018606507
65.92999738900669	0.0011204773688510091	0.0011219232521336223	0.0011664395856961771	0.0011663760842625548	0.001191469388191599	0.0011905538043835034	0.0012171526437722037	0.001215341183586732	0.0012679825747979156	0.0012643352857205545	0.04256345868272655	0.04112800206415904	1.328230173506216e-06	0.00020164324017449275	1.3269091789283854e-06	0.00020144269439614781
66.32725878934137	0.0011207280428256411	0.0011221823797512396	0.0011668685921439215	0.0011668079493449715	0.0011919988615796497	0.0011910827507459684	0.001217787609100318	0.001215971899338579	0.00126883333005989	0.0012651736819473596	0.04271733690157901	0.04127668708392964	1.3373422635166998e-06	0.00020424987091938185	1.3360099751324843e-06	0.00020404639188306706
66.72691388945532	0.0011209810671705645	0.0011224439919740993	0.0011673027943449317	0.0011672450571346556	0.0011925351600782666	0.0011916185145204846	0.0012184311293384994	0.0012166111009137255	0.0012696962347167713	0.0012660240208783845	0.04287364993935453	0.04142772471014781	1.3464200259525466e-06	0.00020687531913055057	1.3450763963042487e-06	0.0002066688714761622
67.12897711259382	0.001121236422669615	0.0011227080715939856	0.00116774221610023	0.0011676874321869886	0.0011930783330044408	0.001192161144930881	0.0012190832815249996	0.0012172588642617832	0.0012705714252857722	0.0012668864355813317	0.043032434672986855	0.04158115057312038	1.3554639209812508e-06	0.00020951975628871744	1.354108900394847e-06	0.0002093103039498001
67.53346296890952	0.0011214940892161779	0.0011229746005496876	0.001168186881147727	0.0011681350990092139	0.0011936284301251403	0.001192710691649094	0.0012197441437213662	0.001217915266332902	0.0012714590405848475	0.0012677610613490843	0.043193728695146795	0.04173700099465027	1.364474408419242e-06	0.00021218335586928316	1.3631079449514735e-06	0.0002119708620534344
67.94038605598601	0.0011217540457881946	0.0011232435599027898	0.0011686368131554688	0.001168588082054023	0.0011941855016625476	0.0011932672048003555	0.0012204137950315567	0.0012185803850963252	0.001272359221784165	0.0012686480357492122	0.04335757033057587	0.041895313003818255	1.3734519477793736e-06	0.000214866293372723	1.372073987170909e-06	0.00021465072054219214
68.3497610593647	0.0011220162704224943	0.001123514929812807	0.0011690920357146557	0.0011690464057129187	0.0011947495982993887	0.0011938307349684707	0.001221092315621532	0.0012192542995593933	0.0012732721124589978	0.0012695474986748382	0.04352399865285051	0.0420561243531735	1.3823969983192772e-06	0.00021756874635642243	1.3810074839352982e-06	0.00021735005620643344
68.7616027530747	0.0011222807401884262	0.0011237886895116341	0.001169552572332412	0.0011695100943093352	0.001195320771184337	0.0011944013332011608	0.0012217797867393107	0.001219937089787004	0.001274197858644055	0.0012704595923968792	0.04369305350157294	0.04221947353534629	1.391310019088635e-06	0.00022029089446626293	1.3899088918637587e-06	0.00022006904790378146
69.17592600016614	0.0011225474311607796	0.0011240648172773028	0.0011700184464243154	0.0011699791720915314	0.0011958990719375077	0.001194979051015506	0.0012224762907355304	0.0012206288369215543	0.0012751366088893188	0.0012713844616177349	0.04386477550001497	0.04238539980008878	1.400191468990111e-06	0.00022303291947153858	1.3987786673709274e-06	0.0002228078765928454
69.59274575324658	0.0011228163183919634	0.00112434329040702	0.001170489681306661	0.0011704536632252281	0.0011964845526560425	0.0011955639404034662	0.0012231819110845102	0.0012213296232033678	0.001276088514317424	0.0012723222535264487	0.044039206073224355	0.04255394317176426	1.4090418068231532e-06	0.00022579500529729124	1.4076172667096785e-06	0.00022556672536513944
70.01207705502031	0.0011230873758834312	0.0011246240851894664	0.0011709663001884668	0.001170933591785989	0.0011970772659197736	0.0011961560538374892	0.0012238967324058304	0.0012220395319916233	0.0012770537286826286	0.0012732731178553953	0.044216387466597215	0.042725144467293426	1.417861491337987e-06	0.00022857733805844993	1.4164251460194784e-06	0.00022834577947794532
70.43393503883172	0.0011233605765563223	0.001124907176876332	0.001171448326163198	0.0011714189817513341	0.0011976772647969876	0.0011967554442762049	0.0012246208404864528	0.0012227586477857983	0.0012780324084314338	0.0012742372069385439	0.044396362764945504	0.042899045314570776	1.426650981296981e-06	0.0002313801060972731	1.4252027613866677e-06	0.0002311452263909497
70.85833492921113	0.001123635892221314	0.0011251925396530825	0.0011719357822002163	0.0011719098569925937	0.0011982846028502825	0.0011973621651702212	0.0012253543223033994	0.0012234870562476592	0.0012790247127649071	0.001275214675771356	0.04457917591206614	0.04307568817136717	1.4354107355219175e-06	0.0002342035000171827	1.4339505688978037e-06	0.00023396525580063332
71.2852920424243	0.0011239132935476313	0.0011254801466089122	0.0011724286911359288	0.0011724062412664638	0.0011988993341425101	0.0011979762704680008	0.0012260972660469844	0.0012242248442237854	0.0012800308037027475	0.0012762056820723525	0.04476487173082052	0.04325511634473206	1.4441412129529742e-06	0.00023704771272067826	1.4426690246804267e-06	0.00023680605967454915
71.71482178702524	0.0011241927500312283	0.0011257699697058664	0.0011729270756646421	0.0011729081582062748	0.0011995215132428296	0.0011985978146218349	0.0012268497611446516	0.0012249720997686592	0.0012810508461491767	0.0012772103863464127	0.044953495943755854	0.04343737401090704	1.452842872714426e-06	0.0002399129394479449	1.4513585849780866e-06	0.00023966783229109612
72.14693966441222	0.0011244742299620929	0.0011260619797471378	0.0011734309583291088	0.0011734156313129727	0.0012001511952328524	0.0011992268525939267	0.0012276118982854087	0.0012257289121683581	0.0012820850079606973	0.0012782289519498854	0.04514509519426654	0.04362250623577334	1.4615161741664707e-06	0.0002427993778147397	1.4600197061995657e-06	0.00024255077027646177
72.58166126938723	0.0011247577003906497	0.0011263561463444635	0.001173940361510742	0.0011739286839457753	0.0012007884357128932	0.0011998634398625592	0.0012283837694448791	0.001226495371964824	0.0012831334600157814	0.001279261545157524	0.04533971706832334	0.04381055899583871	1.4701615769655094e-06	0.00024570722785180465	1.4686528449720047e-06	0.00024545507264195354
73.01900229071879	0.001125043127093252	0.0011266524378846369	0.0011744553074195078	0.0011744473393125142	0.0012014332908083197	0.0012005076324283729	0.0012291654679110044	0.0012272715709807634	0.0012841963762865551	0.0012803083352313457	0.04553741011678455	0.044001579199789795	1.4787795411292e-06	0.00024863669204550076	1.4772584582076892e-06	0.0002483809408245219
73.45897851170821	0.0011253304745367193	0.0011269508214950938	0.0011749758180834764	0.0011749716204596465	0.0012020858171760168	0.0012011594868207448	0.001229957088310403	0.001228057602345183	0.0012852739339125542	0.0012813694944914648	0.04573822387830072	0.04419561471062064	1.4873705271051946e-06	0.000251587975380968	1.4858370031654161e-06	0.0002513285787280606
73.90160581075892	0.0011256197058419125	0.0011272512630085504	0.0011755019153380183	0.0011755015502619317	0.0012027460720109601	0.0012018190601042818	0.0012307587266354187	0.001228853560519586	0.0012863663132766082	0.0012824451983889642	0.045942208902842195	0.044392714368355055	1.4959349958299038e-06	0.000254561285382926	1.4943889375081728e-06	0.000254298192763458
74.34690016194996	0.0011259107827462907	0.0011275537269266576	0.0011760336208146364	0.001176037151411743	0.001203414113052895	0.0012024864098854095	0.0012315704802718594	0.001229659541324839	0.001287473698082924	0.0012835356255808702	0.04614941677585419	0.04459292801338687	1.5044734087976686e-06	0.0002575568321598609	1.502914719371442e-06	0.00025728999189181256
74.79487763561212	0.001126203665565457	0.001127858176382658	0.0011765709559294253	0.0011765784464080348	0.001204089998593139	0.001203161594319089	0.0012323924480274772	0.0012304756419687444	0.0012885962754374568	0.0012846409580073153	0.046359900143073916	0.044796306510441655	1.5129862281316672e-06	0.00026057482844926705	1.5114148074293378e-06	0.0002603041876681478
75.24555439890803	0.0011264983131536307	0.0011281645731030011	0.0011771139418711419	0.0011771254575449147	0.0012047737874814977	0.0012038446721156367	0.0012332247301611828	0.00123130196107433	0.0012897342359306262	0.0012857613809709428	0.046573712736012414	0.045002901773204165	1.5214739166517863e-06	0.0002636154896628884	1.51988966096161e-06	0.0002633409942857101
75.6989467164156	0.001126794682863041	0.0011284728773679024	0.0011776625995888776	0.001177678206899851	0.0012054655391333029	0.0012045357025476696	0.0012340674284130407	0.0012321385987088824	0.0012908877737224757	0.0012868970832186474	0.04679090939813728	0.04521276678959727	1.5299369379494308e-06	0.0002666790339342917	1.5283397399208642e-06	0.00026640062862182123
76.15507095071504	0.0011270927305021938	0.0011287830479708026	0.0011782169497793176	0.0011782367163214586	0.0012061653135365768	0.0012052347454571655	0.0012349206460350553	0.0012329856564137483	0.001292057086630345	0.001288048257025717	0.04701154611176619	0.045425955647770924	1.538375756460382e-06	0.00026976568216652286	1.536765505005637e-06	0.0002694833102842853
76.61394356297929	0.001127392410292988	0.0011290950421767026	0.0011787770128735707	0.001178801007416893	0.0012068731712593192	0.0012059418612626511	0.0012357844878227795	0.0012338432372349226	0.0012932423762191472	0.0012892150982824683	0.0472356800257015	0.04564252356278517	1.5467908375461133e-06	0.00027287565808278846	1.5451674177356396e-06	0.00027258926166068287
77.07558111356816	0.0011276936748266552	0.001129408815679347	0.0011793428090235733	0.0011793711015388058	0.0012075891734569357	0.0012066571109665182	0.0012366590601477748	0.001234711445754459	0.0012944438478943452	0.0012903978065834556	0.0474633694836164	0.04586252690404009	1.5551826475646967e-06	0.00027600918827550003	1.5535459405215807e-06	0.00027571870796611053
77.54000026262605	0.0011279964750184636	0.0011297243225572024	0.0011799143580880167	0.001179947019771866	0.001208313381879781	0.0012073805561624617	0.0012375444709909345	0.0012355903881227127	0.0012956617109977028	0.0012915965853193359	0.04769467405323468	0.0460860232234513	1.563551653954937e-06	0.00027916650225948136	1.5619015367453973e-06	0.0002788718772947507
78.00721777068286	0.0011283007600611866	0.0011300415152282288	0.001180491679617831	0.0011805287829188293	0.001209045858880864	0.0012081122590430636	0.0012384408299767242	0.0012364801720914631	0.001296896178905933	0.0012928116417715023	0.04792965455630687	0.046313071284412345	1.5718983253259263e-06	0.0002823478325260642	1.5702346708422205e-06	0.0002820490006718024
78.47725049925933	0.0011286064773772743	0.001130360344403376	0.0011810747928411702	0.001181116411486137	0.0012097866674236754	0.0012088522824075048	0.0012393482484083429	0.0012373809070479241	0.0012981474691323208	0.001294043187209557	0.048168373099424275	0.04654373109155486	1.5802231315296868e-06	0.00028555341459626793	1.5785458083745346e-06	0.00028525031210596685
78.95011541147531	0.0011289135725696937	0.0011306807590387884	0.0011816637166479026	0.0011817099256690316	0.001210535871090168	0.0012096006896694198	0.0012402668393038478	0.0012382927040496833	0.0012994158034314346	0.0012952914369917356	0.048410893105686525	0.04677806392133888	1.5885265437643858e-06	0.00028878348707947477	1.5868354161256357e-06	0.0002884760486454585
79.42582957266194	0.0011292219893714215	0.0011310027062866822	0.0011822584695735943	0.0011823093453361831	0.0012112935340888918	0.0012103575448649028	0.0012411967174332829	0.0012392156758606013	0.0013007014079070456	0.0012965566106683927	0.04865727934725639	0.04701613235349388	1.5968090346519647e-06	0.0002920382917295794	1.5951039621766097e-06	0.0002917264504329886
79.90441015097758	0.0011295316695935126	0.0011313261314448363	0.0011828590697829443	0.0011829146900137794	0.0012120597212632665	0.0012111229126606478	0.001242137999356811	0.001240149936987687	0.0013020045131233338	0.001297838932088634	0.04890759797882187	0.04725800030334714	1.6050710783357177e-06	0.0002953180735048022	1.6033519159987068e-06	0.00029500176076324713
80.38587441802741	0.0011298425530717427	0.0011316509779046846	0.001183465535052689	0.00118352597886911	0.0012128344981000294	0.0012118968583622563	0.0012430908034639294	0.0012410956037190017	0.0013033253542195432	0.0012991386295102335	0.04916191657200259	0.047503733055047716	1.6133131505811221e-06	0.0002986230806305279	1.6115797485467993e-06	0.0002983022261437984
80.87023974948666	0.001130154577611763	0.0011319771870979504	0.0011840778827539324	0.0011841432306935855	0.0012136179307378357	0.0012126794479226943	0.0012440552500137636	0.0012420527941626128	0.0013046641710281759	0.001300455935712931	0.049420304150719914	0.04775339729573696	1.6215357288710316e-06	0.0003019535646607563	1.6197879323530569e-06	0.0003016280963547002
81.35752362572781	0.0011304676789327217	0.0011323046984417857	0.0011846961298338907	0.0011847664638851947	0.0012144100859760264	0.0012134707479509103	0.0012450314611764997	0.001243021628286636	0.00130602120819686	0.0013017910881152426	0.04968283122757278	0.0480070611506805	1.6297392925023867e-06	0.00030530978054263413	1.62797694161867e-06	0.0003049796245109815
81.8477436324513	0.0011307817906093206	0.0011326334492823735	0.0011853202927970359	0.0011853956964303742	0.0012152110312835661	0.0012142708257206199	0.001246019561075977	0.001244002227960392	0.0013073967153140256	0.0013031443288948985	0.04994956984123785	0.048264794219392726	1.6379243227052608e-06	0.00030869198668517783	1.6361472523216194e-06	0.000308357067128201
82.34091746132043	0.0011310968440122612	0.0011329633748369545	0.0011859503876856209	0.0011860309458852853	0.0012160208348081692	0.001215079749179265	0.001247019675833503	0.0012449947169967438	0.0013087909470385344	0.0013045159051130594	0.050220593594941076	0.04852666761279336	1.6460913027384859e-06	0.0003121004450258036	1.6442993423149057e-06	0.0003117606841878673
82.83706291059936	0.0011314127682470153	0.001133294408134213	0.0011865864300595504	0.0011866722293564465	0.001216839565385584	0.0012158975869571392	0.0012480319336128911	0.001245999221195607	0.0013102041632333783	0.0013059060688424132	0.05049597769601642	0.04879275399141963	1.6542407180050126e-06	0.0003155354211009931	1.6524336914291136e-06	0.0003151907392046627
83.33619788579601	0.0011317294900909038	0.001133626479953001	0.0011872284349756003	0.001187319563480742	0.00121766729254909	0.0012167244083766994	0.0012490564646668184	0.0012470158683887229	0.0013116366291036372	0.001307315077299331	0.05077579899660936	0.04906312760473438	1.6623730561739908e-06	0.00031899718412087275	1.6605507815940605e-06	0.00031864749929919056
83.83834040030794	0.0011320469339284034	0.0011339595187593397	0.0011878764169659436	0.0011879729644047581	0.0012185040865391684	0.001217560283462069	0.0012500934013844902	0.001248044788485707	0.00131308861533881	0.00130874319298021	0.05106013603553611	0.049337864331561364	1.6704888072939603e-06	0.0003224860070425162	1.668651096945915e-06	0.00032213123526877996
84.34350857607244	0.001132365021684654	0.0011342934506416392	0.0011885303900159758	0.00118863244776343	0.0012193500183133833	0.0012184052829487205	0.0012511428783407046	0.0012490861135214144	0.0013145603982597084	0.0013101906838021515	0.05134906908135781	0.049617041721681944	1.6785884639188356e-06	0.0003260021666472712	1.6767351239349668e-06	0.00032564222166003853
84.85172064422062	0.0011326836727571018	0.0011346281992440995	0.0011891903675414007	0.0011892980286579782	0.001220205159556456	0.0012192594782933562	0.001252205032346327	0.0012501399777046832	0.001316052259970067	0.001311657823248139	0.0516426801766943	0.0499007390386399	1.686672521230637e-06	0.0003295459436201964	1.6848033514583333e-06	0.0003291807368480948
85.36299494573534	0.0011330028039452306	0.0011349636856982411	0.0011898563623645682	0.0011899697216331243	0.0012210695826905594	0.0012201229416840043	0.0012532800025002477	0.0012512065174684977	0.0013175644885130495	0.0013131448905169029	0.051941053183823443	0.050189037303777634	1.6947414771813045e-06	0.0003331176226328003	1.6928562709855096e-06	0.0003327470631151186
85.87734993211305	0.0011333223293783252	0.0011352998285524992	0.001190528386690036	0.001190647540653537	0.0012219433608858254	0.0012209957460503102	0.0012543679302428686	0.001252285871521611	0.001319097378032835	0.0013146521706776046	0.05224427383160641	0.050482019341559776	1.7027958326230191e-06	0.00033671749242730753	1.7008943766817514e-06	0.0003363414867308956
86.39480416602983	0.0011336421604412133	0.0011356365436998343	0.0011912064520793219	0.0011913314990795077	0.0012228265680710784	0.0012218779650740523	0.001255468959411163	0.0012533781809016928	0.001320651228941473	0.0013161799548295583	0.05255242976378129	0.050779769826215654	1.7108360914456795e-06	0.00034034584590247885	1.7089181655370947e-06	0.00033996429803573314
86.91537632201124	0.0011339622056979156	0.0011359737443032948	0.0011918905694248217	0.0011920216096418068	0.0012237192789447907	0.0012227696731998666	0.0012565832362953667	0.0012544835890300303	0.0013222263480911947	0.001317728540267149	0.05286561058867134	0.05108237532974359	1.7188627607306415e-06	0.00034400298020573206	1.7169281375164092e-06	0.0003436157915295557
87.43908518710603	0.0011342823708131726	0.0011363113407194937	0.0011925807489228863	0.0011927178844157295	0.001224621568986295	0.0012236709456462252	0.0012577109096973754	0.0012556022417678809	0.0013238230489524138	0.0013192982306501756	0.053183907930350945	0.05138992437132836	1.7268763509020735e-06	0.0003476891968248186	1.724924795699044e-06	0.00034729626595964014
87.9659496615646	0.0011346025584717475	0.0011366492404199006	0.0011932770000459949	0.0011934203347942528	0.001225533514467222	0.0012245818584166227	0.0012588521309908729	0.0012567342874744755	0.0013254416517976004	0.0013208893361797806	0.053507415481318404	0.05170250746821223	1.7348773758724557e-06	0.00035140480168288635	1.7329086464154368e-06	0.00035100602441148765
88.4959887595208	0.0011349226682954802	0.0011369873479099262	0.0011939793315140252	0.00119412897146033	0.0012264551924632053	0.0012255024883110254	0.0012600070541832857	0.0012578798770667855	0.0013270824838912704	0.001322502173780222	0.05383622905672638	0.05202021718806653	1.7428663532182212e-06	0.00035515010523903823	1.7408801994158157e-06	0.00035474537440619014
89.0292216096782	0.0011352425967580018	0.001137325564645712	0.0011946877512645758	0.0011948438043582487	0.0012273866808658448	0.0012264329129375666	0.0012611758359796104	0.001259039164081077	0.0013287458796863258	0.0013241370672866799	0.05417044665022065	0.05234314820291868	1.75084380434282e-06	0.00035892542259027826	1.7488399680219875e-06	0.0003585146279977691
89.56566745600044	0.0011355622370970602	0.0011376637889485676	0.0011954022664223197	0.0011955648426640595	0.0012283280583949446	0.0012273732107245046	0.0012623586358481865	0.0012602123047363442	0.0013304321810269828	0.0013257943476393474	0.05451016849143595	0.05267139734467888	1.7588102546467217e-06	0.0003627310735757894	1.756788469289101e-06	0.00036231410187317903
90.1053456584057	0.0011358814792243694	0.0011380019159169777	0.0011961228832673358	0.0011962920947550016	0.001229279404611019	0.0012283234609324395	0.0012635556160884732	0.0012613994579996537	0.0013321417373585364	0.0013274743530840255	0.05485549710521275	0.053005063662325574	1.7667662337125974e-06	0.00036656738288734503	1.7647262241778181e-06	0.0003661441174582225
90.6482756934654	0.0011362002096329392	0.0011383398373361327	0.0011968496072024234	0.0011970255681779446	0.0012302407999281075	0.0012292837436668229	0.0012647669419009297	0.001262600785653519	0.001333874905944254	0.00132917742937951	0.05520653737258208	0.05334424848080276	1.7747122754974403e-06	0.00037043468018338466	1.7726537577386278e-06	0.0003700050010270739
91.19447715510712	0.0011365183113017884	0.0011386774415848857	0.001197582442719327	0.0011977652696167703	0.0012312123256268761	0.0012302541398907473	0.0012659927814590436	0.0012638164523653286	0.0013356320520896434	0.001330903930011997	0.055563396593585376	0.053689055461682136	1.782648918515579e-06	0.0003743333002030058	1.7805715992820666e-06	0.00037389708381110887
91.74396975532183	0.0011368356635979725	0.0011390146135400654	0.0011983213933638528	0.00119851120485867	0.0012321940638680266	0.001231234731438023	0.0012672333059835957	0.0012650466257589212	0.0013374135493744003	0.0013326542164167937	0.05592618455198436	0.05403959066565727	1.790576706047495e-06	0.00037826358288906015	1.788480282577127e-06	0.00037782070211694885
92.29677332487483	0.0011371521421758711	0.0011393512344781017	0.0011990664616998517	0.0011992633787593506	0.0012331860977060393	0.0012322256010265844	0.0012684886898192635	0.0012662914764884064	0.0013392197798923458	0.0013344286582076441	0.05629501358193247	0.05439596261692154	1.798496186351025e-06	0.0003822258735126649	1.7963803460507508e-06	0.0003817761974460876
92.85290781402206	0.0011374676188736247	0.001139687181973833	0.001199817649272008	0.0012000217952070672	0.0012341885111032348	0.0012332268322721898	0.0012697591105136122	0.0012675511783142755	0.0013410511344996508	0.0013362276334139287	0.05666999863666196	0.05475828236950299	1.8064079128742982e-06	0.00038622052280296026	1.8042723329829858e-06	0.000385763916617321
93.41239329322968	0.0011377819616066665	0.0011400223297964645	0.0012005749565674165	0.001200786457085479	0.0012352013889441913	0.0012342385097024672	0.0012710447488985955	0.0012688259081819133	0.0013429080130717016	0.0013380515287260847	0.05705125735926695	0.055126663575613334	1.8143124444853706e-06	0.00039024788708105773	1.8121567917296806e-06	0.000389784211896671
93.97524995389855	0.001138095034258249	0.0011403565478025636	0.0012013383829758873	0.0012015573662352717	0.0012362248170505058	0.0012352607187712924	0.0012723457891746339	0.0012701158463025903	0.0013447908247689185	0.0013399007397495548	0.057438910155648185	0.0555012225560879	1.8222103457040274e-06	0.0003943083283989568	1.8200342759401925e-06	0.0003938374411294743
94.54149810909283	0.0011384066965668984	0.0011406897018260284	0.001202107926748962	0.001202334523414522	0.001237258882195937	0.0012362935458735235	0.001273662418997384	0.0012714211762370302	0.0013466999883119334	0.0013417756712676208	0.05783308026968783	0.055882078372975624	1.830102186950065e-06	0.00039840221468454007	1.827905344783335e-06	0.0003979239678779667
95.11115819427312	0.0011387168040106936	0.0011410216535649254	0.001202883584957575	0.0012031179282577346	0.0012383036721219224	0.0012373370783600973	0.0012749948295672894	0.0012727420849816392	0.001348635932266455	0.001343676737513459	0.0582338938607414	0.05626935290436851	1.8379885447902724e-06	0.00040252991988959375	1.835770563191107e-06	0.0004020441615640302
95.68425076803395	0.0011390252076882905	0.0011413522604651256	0.0012036653534483242	0.0012039075792335415	0.0012393592755534939	0.0012383914045535076	0.001276343215722015	0.0012740787630575138	0.0013505990953382539	0.0013456043624518116	0.05864148008351578	0.056663170921532634	1.84587000220688e-06	0.0004066918241453499	1.8436305021032884e-06	0.00040619839761688037
96.26079651284576	0.0011393317541965988	0.001141681375600632	0.0012044532267983141	0.0012047034736009938	0.0012404257822156066	0.0012394566137636737	0.0012777077760318905	0.0012754314046023113	0.001352589926678659	0.0013475589800706535	0.05905597117042472	0.05706366016842536	1.853747148878801e-06	0.0004108883139251063	1.851485738732419e-06	0.0004103870576275259
96.84081623580131	0.001139636285505022	0.001142008847550522	0.0012052471982685194	0.0012055056073644191	0.0012415032828499027	0.0012405327963042245	0.0012790887128984604	0.0012768002074651174	0.0013546088862010151	0.001349541034683269	0.059477502516494224	0.05747095144368451	1.8616205814518151e-06	0.00041511978220770684	1.859336856821622e-06	0.00041461052950572674
97.42433086936633	0.0011399386388261424	0.0011423345202723827	0.0012060472597555953	0.0012063139752267664	0.0012425918692318928	0.001241620043509184	0.0012804862326562497	0.0012781853733043822	0.001356656444908514	0.0013515509812411426	0.05990621276692304	0.05788517868516853	1.869490903850168e-06	0.00041938662865340093	1.8671844469334356e-06	0.00041886920764688806
98.01136147213543	0.0011402386464828005	0.0011426582329721812	0.0012068534017421453	0.0012071285705414425	0.001243691634188639	0.0012427184477501294	0.0012819005456779166	0.001279587107689106	0.0013587330852339414	0.0013535892856581656	0.06034224390737387	0.05830647905713919	1.877358727580148e-06	0.00042368925978325533	1.8750291067356085e-06	0.00042316349310245194
98.60192922959182	0.0011405361357714001	0.001142979819970417	0.0012076656132453132	0.0012079493852625153	0.001244802671616871	0.0012438281024537631	0.0012833318664828457	0.0012810056202033162	0.0013608393013917449	0.0013556564251465445	0.060785741357101894	0.05873499304017907	1.8852246720518773e-06	0.00042802808916503343	1.8828714413053269e-06	0.000427493793757755
99.1960554548718	0.001140830928821414	0.001143299110564511	0.0012084838817637258	0.0012087764098933132	0.0012459250765016392	0.0012449491021200006	0.001284780413849399	0.0012824411245540544	0.0013629755997430317	0.0013577528885649918	0.06123685406501479	0.05917086452393828	1.893089364918667e-06	0.00043240353760892747	1.8907120634505722e-06	0.00043186052451860135
99.79376158953411	0.0011411228424509086	0.0011436159288872715	0.0012093081932226673	0.0012096096334332919	0.0012470589449354531	0.0012460815423405143	0.0012862464109308928	0.0012838938386829232	0.0013651424991739623	0.0013598791767796344	0.06169573460876604	0.05961424090280906	1.9009534424235287e-06	0.0004368160333680371	1.898551594025407e-06	0.0004362641075000284
100.39506920433367	0.0011414116880180375	0.0011439300937613657	0.001210138531917469	0.001210449043323164	0.0012482043741379794	0.0012472255198178077	0.001287730085375498	0.0012853639848813953	0.0013673405314881609	0.0013620358030382205	0.06216253929699171	0.0600652731746338	1.908817549770188e-06	0.00044126601235031093	1.9063906622873283e-06	0.00044070497222925553
101.00000000000001	0.0011416972712683647	0.00114424141854967	0.0012109748804550382	0.0012112946253882116	0.001249361462476287	0.0012483811323848184	0.0012892316694501926	0.0012868517899099988	0.0013695702418137143	0.001364223293358187	0.06263742827479743	0.060524116042548794	1.9127615036244233e-06	0.0004435004276207076	1.910321933168753e-06	0.0004429347791913292
