# Supplementary material for: White matter micro- and macrostructure brain charts for the human lifespan
Source: Nature. 2026 May 13;655(8124):979–89. doi: 10.1038/s41586-026-10454-2 (PMC13391363; doi:10.1038/s41586-026-10454-2)
Supplement: Supplementary file 12 — Centiles trajectories of brain charts. SDT.T9.1–5 contain the brain charts for the global metrics; SDT.T9.6–509 contain the brain charts for the tract-specific metrics (unnormalized); and SDT.T9.510–1157 contain the brain charts for the tract-specific macrostructural metrics (normalized). Included in each table are the male and female centile trajectories for the 2.5th, 25th, 50th, 75th and 97.5th percentiles; the interquartile range normalized by the 50th centile; and the derivatives of the 50th centiles with respect to both age and log(age). Charts are sampled in logarithmically spaced intervals. Age is reported in years, while centile trajectory values are reported in metric-specific units: diffusivities in mm2 s−1, volume in mm3, surface area in mm2, average length in mm, and FA is dimensionless (unitless). [file 41586_2026_10454_MOESM12_ESM.zip › plotted_curves/SDT.T9.203-MLF_left_avg_length_curve_metrics.csv]

ages	male_0.025th_percentile	female_0.025th_percentile	male_0.25th_percentile	female_0.25th_percentile	male_0.5th_percentile	female_0.5th_percentile	male_0.75th_percentile	female_0.75th_percentile	male_0.975th_percentile	female_0.975th_percentile	male_normalized_quantile_range	fwmale_normalized_quantile_range	male_median_centile_d_age	male_median_centile_d_log_age	female_median_centile_d_age	female_median_centile_d_log_age
0.25	47.87130348746337	47.034981275892086	54.96508536506342	53.57220211660829	58.32402866936291	56.679917851421465	61.44904473019815	59.58019702981304	66.82841308217118	64.59421024820561	0.11117132189019542	0.10599865244960091	24.1527634912056	13.94529398798181	23.42492591870637	13.525055992122805
0.25150637576242696	47.90678228418897	47.069401452876214	55.0010837237247	53.6071242482447	58.36041180688169	56.71520459206205	61.485888130264364	59.61591501275286	66.86629248915492	64.6308913544102	0.11111649499661339	0.1059467352313696	24.098627769573795	13.95576780034753	23.372415455749433	13.535210620198995
0.2530218281966045	47.94231794870382	47.10387661344791	55.037137301988224	53.64209988255958	58.39684959655138	56.75054431935607	61.52278579175543	59.65168562272978	66.90422582904777	64.66762477338945	0.11106161607303927	0.1058947682748568	23.990173330297694	13.976672422864794	23.267217040069227	13.5554781438168
0.25454641199404576	47.9779102831458	47.13840656453302	55.073245884562525	53.67712881027181	58.43334181398721	56.78593681554395	61.55973748117237	59.68750863349022	66.94221285117922	64.70441026288226	0.11100668548546322	0.10584275192538857	23.882006538791757	13.997490876408847	23.16229766118704	13.575662042730983
0.2560801821758082	48.01355908881439	47.17299111224375	55.10940925530618	53.712210821275384	58.46988823394592	56.82138186203317	61.596742964148	59.7233838179386	66.9802533039896	64.74124757976612	0.110951703599725	0.10579068652815973	23.774128164648573	14.018222833230539	23.057658065608848	13.595761998956732
0.25762319409447826	48.0492641661768	47.2076300618847	55.14562719723445	53.74734570464584	58.50648863033255	56.85687923940494	61.63380200545408	59.75931094814437	67.01834693503777	64.77813648006467	0.11089667078150121	0.10573857242822268	23.666538963690982	14.03886796817278	22.95329898651471	13.61577769705218
0.2591755034361701	48.0850253148741	47.24232321795889	55.18189949252577	53.78253324864659	58.54314277620716	56.89242872742073	61.670914369008145	59.79528979534866	67.05649349100842	64.81507671895466	0.11084158739628867	0.10568640997047246	23.559239678059384	14.059425958723295	22.849221143798786	13.635708824116591
0.2607371662225343	48.12084233372759	47.27707038417379	55.218225922528575	53.81777324073549	58.57985044379194	56.928030105029066	61.708079817880964	59.83132012997136	67.0946927177199	64.85206805077364	0.11078645380939443	0.10563419949963503	23.452231036291778	14.07989648502371	22.74542524413846	13.655555069834008
0.2623082388127803	48.15671502074486	47.31187136344742	55.254606267767805	53.85306546757127	58.616611404477936	56.96368315037219	61.74529811430341	59.867401721617945	67.13294436013166	64.88911022902711	0.11073127038591925	0.10558194136025383	23.345513753185514	14.100279229778607	22.64191198089611	13.675316126365942
0.2638887779057103	48.19264317312587	47.3467259579141	55.291040307951334	53.88840971501967	58.65342542883168	56.99938764079235	61.78256901967335	59.903534339086065	67.17124816235153	64.92620300639541	0.11067603749074546	0.10552963589667748	23.239088529964647	14.120573878344658	22.53868203426464	13.69499168846778
0.26547884054176485	48.22862658726938	47.381633968930885	55.32752782197697	53.923805768160285	58.69029228660243	57.035143352838986	61.81989229456318	59.939717750372864	67.20960386764374	64.96334613474177	0.11062075548852326	0.1054772834530472	23.132956054305396	14.140780118705152	22.435736071329302	13.714581453425126
0.2670784841050822	48.26466505877888	47.41659519708316	55.364068587938654	53.95925341129261	58.72721174672862	57.07095006227484	61.85726769872647	59.97595172268138	67.24801121843595	65.00053936511887	0.11056542474365837	0.10542488437328369	23.02711700029613	14.160897641439078	22.333074745914928	13.734085121046519
0.26868776632556873	48.300758382468935	47.45160944219099	55.40066238313334	53.99475242794267	58.76418357734495	57.10680754408291	61.89469499110523	60.01223602242767	67.28646995632712	65.03778244777645	0.11051004562029695	0.10537243900107489	22.921572028608352	14.180926139804797	22.23069869890969	13.753502393738017
0.2703067452809827	48.33690635237142	47.48667650331507	55.437308984067606	54.030302600869504	58.80120754578927	57.14271557247312	61.932173929837155	60.04857041524776	67.32497982209505	65.07507513216875	0.11045461848231455	0.10531994767986463	22.81632178628206	14.200865309561777	22.128608557941334	13.772832976344944
0.2719354793990299	48.373108761741236	47.52179617876233	55.47400816646375	54.065903712071034	58.83828341860879	57.178673920888365	61.96970427226199	60.08495466600381	67.36354055570324	65.11241716696107	0.11039914369330243	0.1052674107528386	22.711366907027696	14.220714849156138	22.02680493770822	13.792076576302861
0.27357402745947257	48.40936540306315	47.55696826609266	55.51075970526717	54.10155554279127	58.87541096156783	57.21468236201197	62.007285774929485	60.12138853879191	67.4021518963094	65.1498083000379	0.11034362161655331	0.10521482856291357	22.606708011117007	14.240474459629695	21.9252884398702	13.81123290357209
0.2752224485962505	48.44567606805726	47.592192562124076	55.547563374652064	54.13725787352582	58.91258993965366	57.2507406677734	62.044918193605504	60.157871796947866	67.44081358227183	65.18724827850927	0.11028805261505088	0.10516220145272405	22.50234570545581	14.260143844614504	21.824059653146833	13.830301670632252
0.27688080229961526	48.48204054768576	47.627468862939544	55.58441894802883	54.173010484029106	58.949820117084144	57.2868486093557	62.08260128327997	60.19440420305502	67.47952535115796	65.22473684871885	0.11023243705145608	0.10510952976461237	22.398280583667656	14.279722710378337	21.723119153339212	13.84928259251501
0.2785491484182772	48.518458632158634	47.66279696389226	55.62132619804997	54.20881315332009	58.987101257313874	57.32300595720138	62.12033479817308	60.23098551895019	67.51828693975094	65.26227375625041	0.1101767752880939	0.10505681384061387	22.29451322594832	14.29921076568644	21.62246750322811	13.868175386667644
0.28022754716156506	48.554930110939814	47.69817665961187	55.65828489661677	54.244665659688735	59.02443312304105	57.359212481019156	62.158118491742556	60.267615505730745	67.55709808405729	65.2998587459352	0.11012106768694202	0.10500405402244802	22.191044199367752	14.318607721999797	21.522105252879555	13.886979773165876
0.2819160591015993	48.59145477275368	47.733607744010655	55.69529481488622	54.28056778070278	59.061815476214676	57.39546794979088	62.19595211669096	60.30429392376168	67.59595851931479	65.33749156185954	0.11006531460961749	0.10495125065150461	22.08787405780822	14.337913293353267	21.42203293955754	13.905695474575623
0.28361474517547763	48.628032405590766	47.76909001028916	55.73235572327704	54.31651929321356	59.09924807804079	57.4317721317776	62.233835424972256	60.34102053268194	67.63486797999938	65.3751719473715	0.11000951641736606	0.10489840406883351	21.985003341833362	14.357127196288275	21.322251087603945	13.924322215902066
0.2853236666874746	48.66466279671397	47.80462325094225	55.7694673914764	54.35251997336253	59.13673068898931	57.46812479452626	62.27176816779876	60.377795091411265	67.6738261998326	65.41289964508815	0.10995367347104683	0.10484551461513199	21.882432579001033	14.376249149987416	21.222760208736872	13.94285972470243
0.2870428853112538	48.70134573266474	47.8402072577651	55.80662958844644	54.388569596587644	59.17426306880097	57.50452570487632	62.30975009564841	60.41461735815706	67.71283291178919	65.45067439690287	0.1098977861311242	0.10479258263073393	21.780162283743266	14.395278876187149	21.123560801952408	13.961307731013221
0.28877246309209376	48.738080999269066	47.87584182185899	55.843842082430676	54.42466793762949	59.21184497649374	57.54097462896607	62.347780958271386	60.45148709042097	67.75188784810426	65.4884959439923	0.10984185475765333	0.10473960845559922	21.67819295749723	14.414216099215992	21.024653353641042	13.979665967395704
0.2905124624491269	48.77486838164374	47.911526733637494	55.881104640960714	54.4608147705379	59.24947617036989	57.57747133223947	62.385860504697376	60.48840404500581	67.79099074028099	65.5263640268237	0.10978587971026872	0.10468659242930085	21.576525088679773	14.433060545950866	20.926038337554928	13.997934168875872
0.29226294617759224	48.81170766420205	47.94726178283202	55.91841703086228	54.49700986867779	59.28715640802222	57.61401557945216	62.423988483242	60.52536797802189	67.83014131909744	65.56427838516166	0.1097298613481729	0.10463353489101514	21.47515915269105	14.451811945775262	20.82771621482607	14.016112072915348
0.294023977451102	48.848598630660135	47.98304675849786	55.95577901826197	54.53325300473566	59.32488544634096	57.6506071346782	62.462164641513986	60.562378644893904	67.86933931461411	65.60223875807533	0.10967380003012406	0.10458043617951043	21.37409561217646	14.47047003071566	20.729687434202788	14.034199419533252
0.29579561982392083	48.88554106404305	48.0188814490203	55.9931903685938	54.56954395072602	59.36266304152061	57.68724576131666	62.5003887264223	60.59943580036777	67.9085844561816	65.64024488394584	0.10961769611442644	0.10452729663313576	21.273334916841122	14.489034535299652	20.63195243188784	14.052195951182512
0.29757793723326015	48.922534746690545	48.05476564212006	56.030650846605255	54.60588247799727	59.40048894906619	57.72393122209771	62.53866048418238	60.636539198516886	67.94787647244723	65.67829650047271	0.10956154995891552	0.10447411658981011	21.17287750358082	14.507505196583224	20.534511631656642	14.070101412766235
0.29937099400158496	48.95957946026325	48.090699124859476	56.068160216363985	54.642268357238144	59.43836292380013	57.76066327908934	62.5769796603235	60.67368859274906	67.98721509136284	65.7163933446814	0.10950536192095014	0.10442089638701264	21.07272379655842	14.525881754163493	20.437365444937313	14.087915551659535
0.3011748548389356	48.99667498574865	48.12668168364818	56.10571824126405	54.678701358483806	59.47628471986869	57.79744169370351	62.61534599969532	60.7108837358129	68.02660004019164	65.75453515292993	0.10944913235739927	0.10436763636177071	20.972874207227505	14.544163950175061	20.34051427083068	14.105638117693161
0.30298958484526295	49.033821103467055	48.16271310424903	56.143324684032414	54.715181251122225	59.51425409074878	57.83426622670285	62.65375924647485	60.74812437980465	68.06603104551581	65.7927216609162	0.1093928616246314	0.10431433685064954	20.87332913442515	14.562351529290027	20.243958496175765	14.123268863148041
0.30481524951277783	49.07101759307759	48.19879317178387	56.18097930673519	54.75170780390012	59.55227078925433	57.871136638206735	62.692219144173116	60.78541027617459	68.10550783324345	65.83095260368474	0.10933655007850383	0.10426099818974348	20.774088964346447	14.58044423866886	20.14769849557888	14.140807542749826
0.3066519147283146	49.108264233584194	48.234921670739375	56.218681870784124	54.78828078492934	59.59033456754297	57.90805268769792	62.73072543564208	60.82274117573369	68.14503012861591	65.86922771563378	0.10928019807435123	0.10420762071466304	20.675154070664576	14.598441827989518	20.05173463147912	14.158253913637964
0.3084996467757088	49.145560803341404	48.27109838497273	56.25643213694271	54.82489996169281	59.62844517712244	57.945014134028575	62.76927786308115	60.860116828660026	68.18459765621479	65.90754673052203	0.10922380596697516	0.10415420476052656	20.57652481452169	14.616344049425606	19.9560672541611	14.17560773538753
0.31035851233818973	49.182907080060495	48.30732309771756	56.29422986533272	54.86156510105081	59.66660236885722	57.98202073542691	62.80787616804416	60.897536984505486	68.22421013996924	65.94590938147576	0.10916737411063343	0.10410075066194978	20.478201544696276	14.634150657684586	19.860696701927736	14.192868770025598
0.3122285785007863	49.220302840815336	48.343595591589654	56.332074815440436	54.8982759692471	59.7048058929751	58.01907224950336	62.84652009144607	60.935001392202224	68.26386730316315	65.98431540099571	0.10911090285902972	0.10404725875303523	20.380184597499465	14.651861409894991	19.76562330096567	14.210036781934832
0.3141099127527488	49.25774786204805	48.37991564859249	56.36996674612271	54.93503233191477	59.7430554990733	58.05616843325669	62.88520937356928	60.97250980006888	68.30356886844187	66.02276452096358	0.1090543925653022	0.10399372936736248	20.282474296940563	14.669476065710114	19.670847365558075	14.227111537951714
0.31600258298998396	49.29524191957534	48.41628305012333	56.40790541561363	54.97183395408272	59.78135093612546	58.09330904308067	62.92394375407093	61.01006195581754	68.34331455781987	66.06125647264943	0.10899784358201428	0.10394016283797863	20.185070954810726	14.68699438728072	19.576369198113753	14.24409280731561
0.3179066575175057	49.332784788593955	48.4526975769787	56.44589058153042	55.00868060018139	59.819691952487695	58.13049383476999	62.96272297198906	61.04765760655984	68.38310409268728	66.09979098671822	0.10894125626114372	0.10388655949738913	20.08797487062475	14.70441613917501	19.482189089127132	14.260980361632392
0.3198222050518999	49.37037624368681	48.48915900936011	56.48392200087986	55.04557203404898	59.858078295905194	58.16772256352665	63.001546765749495	61.08529649881343	68.42293719381729	66.13836779323655	0.10888463095407289	0.10383291967754607	19.991186331713834	14.721741088415001	19.388307317294675	14.277773974876254
0.32174929472380437	49.40801605882852	48.525667126879625	56.521999430064156	55.08250801893724	59.89650971351838	58.204994983965946	63.04041487317212	61.12297837850834	68.46281358137277	66.1769866216794	0.10882796801157822	0.10377924370984148	19.89470561338021	14.73896900451291	19.294724149629474	14.294473423451564
0.32368799608040405	49.44570400739164	48.562221708565914	56.56012262488774	55.11948831751793	59.93498595186977	58.24231085012315	63.07932703147807	61.160702990993705	68.50273297491381	66.21564720093737	0.10877126778382028	0.1037255319250954	19.79853297887894	14.756099659423853	19.20143984146125	14.311078486109182
0.3256383790879404	49.48343986215203	48.59882253286942	56.598291340562774	55.15651269188827	59.97350675690984	58.2796699154591	63.1182829772957	61.19847008104362	68.54269509340415	66.25434925932267	0.1087145306203347	0.10367178465354823	19.70266867938699	14.773132827469453	19.108454636398164	14.32758894392282
0.32760051413423674	49.52122339529482	48.635469377668194	56.636505331715604	55.193580903577214	60.01207187400355	58.317071932866696	63.15728244666735	61.23627939286376	68.58269965521832	66.29309252457635	0.10865775687002174	0.10361800222485042	19.607112954283366	14.790068285483358	19.01576876661602	14.344004580381807
0.3295744720312385	49.5590543784203	48.67216202027366	56.674764352392984	55.230692713551434	60.050681047936855	58.354516654677056	63.19632517505608	61.27413067009783	68.62274637814873	66.33187672387497	0.10860094688113711	0.10356418496805461	19.511866031018144	14.806905812671175	18.923382452714577	14.360325181296503
0.33156032401756863	49.59693258254942	48.708900237435884	56.713068156067884	55.26784788222103	60.08933402292266	58.39200383266542	63.23541089735178	61.31202365583356	68.66283497941228	66.37070158383696	0.10854410100128209	0.1035103332116054	19.416928125272534	14.823645190665047	18.83129590385579	14.376550534816488
0.33355814176109866	49.634857778129756	48.745683805349486	56.751416495645934	55.3050461694457	60.12803054260745	58.429533218057465	63.27453934787805	61.34995809260931	68.70296517565754	66.40956683052967	0.1084872195773941	0.10345644728333118	19.322299440942516	14.840286203467258	18.739509317796546	14.392680431392364
0.33556799736153503	49.67282973504082	48.782512499658765	56.78980912347096	55.34228733454023	60.166770350077066	58.46710456153503	63.313710260398125	61.387933722419824	68.74313668297104	66.44847218947541	0.10843030295573791	0.10340252751043479	19.22798017028981	14.856828637508443	18.64802288100327	14.408714663839419
0.3375899633530214	49.71084822260034	48.81938609546376	56.82824579133171	55.3795711362809	60.20555318786359	58.504717613242704	63.35292336812203	61.42595028672313	68.78334921688487	66.48741738565879	0.10837335148189586	0.10334857421948504	19.133970493952802	14.873272281580284	18.556836768644644	14.424653027253953
0.3396241127067558	49.74891300956921	48.856304367325194	56.86672625046706	55.41689733291072	60.244378797950795	58.54237212279313	63.39217840371215	61.46400752644603	68.8236024923826	66.52640214353242	0.10831636550076026	0.10329458773640816	19.040270580979268	14.889616926830058	18.465951144669816	14.440495319027832
0.3416705188336247	49.787023864157746	48.89326708927043	56.905250251572724	55.454265682145746	60.28324692178096	58.580067839273696	63.43147509929026	61.50210518199091	68.86389622390676	66.56542618702426	0.10825934535652133	0.1032405683864799	18.94688058902102	14.905862366829751	18.375366161968486	14.456241338897598
0.343729255586852	49.825180554031	48.93027403479874	56.94381754480686	55.49167594118064	60.32215730026071	58.61780451125209	63.47081318644367	61.540242993241506	68.90423012536523	66.6044892395436	0.1082022913926621	0.10318651649431537	18.853800664241135	14.922008397461468	18.285081962279946	14.471890888851703
0.34580039726466444	49.86338284631445	48.96732497688683	56.98242787979608	55.52912786669452	60.361109673767274	58.65558188678244	63.51019239623149	61.578420699569236	68.94460391013801	66.64359102398777	0.10814520395194714	0.10313243238386272	18.76103094145401	14.938054816957447	18.195098676331327	14.487443773141422
0.3478840186129729	49.90163050759947	49.004419687994066	57.02108100564129	55.566621214856575	60.40010378215444	58.693399713411054	63.549612459190875	61.616638039839124	68.98501729108379	66.68273126274845	0.10808808337641425	0.10307831637839443	18.66857154417994	14.954001425876413	18.105416423890347	14.502899798284488
0.34998019482807	49.93992330394898	49.04155794006811	57.05977667092371	55.60415574133194	60.43913936475875	58.73125773818247	63.58907310534347	61.654894752415984	69.0254699805467	66.72190967771823	0.10803093000736717	0.1030241688004977	18.57642258470878	14.969848027116313	18.016035313852626	14.518258773077832
0.352089001559344	49.978261000902954	49.07873950455025	57.098514623710656	55.64173120128731	60.47821616040552	58.7691557076453	63.62857406420155	61.69319057517047	69.06596169036295	66.76112599029688	0.10797374418536601	0.1029699899720684	18.484584164225453	14.98559442592341	17.92695544432172	14.533520508583024
0.3542105149120084	50.016643363484064	49.115964152380805	57.137294611561565	55.67934734939683	60.517333907415065	58.807093367858194	63.66811506477438	61.731525245485294	69.10649213186748	66.80037992139799	0.10791652625021887	0.1029157802143026	18.393056372746287	15.001240429788595	17.838176902561827	14.548684818042602
0.35634481144984936	50.05507015620278	49.15323165400422	57.17611638153342	55.71700393984725	60.55649234360821	58.84507046439528	63.70769583557408	61.76989850026065	69.14706101590014	66.83967119145483	0.10785927654097478	0.10286153984768794	18.301839289297277	15.016785848541986	17.749699765196056	14.563751516972843
0.35849196819798806	50.09354114306341	49.19054177937483	57.2149796801871	55.75470072634429	60.59569120631295	58.88308674235257	63.74731610462228	61.80831007592104	69.18766805281285	66.87899952042727	0.10780199539591408	0.10280726919199705	18.21093298197775	15.032230494305622	17.661524098233713	14.578720423116465
0.36065206264566085	50.13205608756901	49.227894297961726	57.25388425359265	55.79243746211754	60.63493023236979	58.921141946353174	63.7869755994558	61.84675970842046	69.22831295247555	66.91836462780752	0.1077446831525416	0.10275296856627944	18.120337507911245	15.047574181435266	17.57364995703574	14.59359135637169
0.3628251727490157	50.17061475272708	49.26528897875424	57.29282984733529	55.83021389992644	60.674209158138	58.95923582055334	63.826674047133025	61.88524713324867	69.26899542428285	66.9577662326267	0.10768734014757858	0.10269863828885359	18.030052913512918	15.06281672662044	17.48607738658029	14.608364138908655
0.3650113769339257	50.20921690105507	49.30272559026736	57.33181620652123	55.86802979206589	60.7135277195016	58.99736810864828	63.86641117424006	61.92377208543728	69.30971517716077	66.99720405346113	0.10762996671695417	0.10264427867730072	17.940079234338555	15.077957948729818	17.398806421311747	14.6230385950239
0.36721075409881926	50.24786229458527	49.34020390054642	57.37084307578288	55.905884890371325	60.75288565187473	59.035538553877394	63.90618670689629	61.962334299565015	69.35047191957241	67.03667780843807	0.10757256319579848	0.10258989004845638	17.850416495311947	15.092997668933094	17.311837085359002	14.637614551220395
0.3694233836175272	50.28655069487082	49.377723677173016	57.40991019928524	55.943778946224874	60.79228269020824	59.07374689903061	63.946000370761226	62.00093350976432	69.39126535952526	67.07618721524256	0.10751512991843529	0.10253547271840388	17.761064710775827	15.107935710650054	17.22516939257366	14.652091836196632
0.37164934534214805	50.325281862990515	49.41528468726967	57.449017320730974	55.98171171056032	60.8317185689949	59.11199288645347	63.985851891039744	62.03956944972655	69.4320952045769	67.11573199112303	0.10745766721837291	0.10248102700246624	17.672023884457303	15.12277189946326	17.138803346540953	14.666470280761132
0.3738887196059291	50.364055559554366	49.452886697505186	57.48816418336622	56.0196829338688	60.87119302227546	59.15027625805308	64.02574099248851	62.078241852708146	69.4729611618415	67.15531185289763	0.10740017542829983	0.10242655321520153	17.583294009642486	15.137506063207184	17.052738940681593	14.680749717892468
0.3761415872261661	50.402871544708724	49.49052947409973	57.527350529986194	56.05769236620412	60.91070578364434	59.188596755303465	64.06566739942163	62.11695045153608	69.51386293799605	67.19492651696021	0.10734265488007355	0.10237205167039254	17.494875069214686	15.152138031920913	16.96697615834637	14.694929982710164
0.3784080295071193	50.44172957814169	49.52821278283004	57.56657610294075	56.095739757188305	60.950256586255406	59.22695411925137	64.10563083571687	62.15569497861391	69.55480023928685	67.23457569928657	0.10728510590471749	0.10231752268104315	17.40676703573081	15.166667637839055	16.88151497286708	14.709010912474696
0.3806881282429484	50.480629419088245	49.5659363890344	57.605840644139924	56.133824856016844	60.98984516282769	59.265348090521655	64.1456310248213	62.19447516592728	69.59577277153548	67.27425911544024	0.10722752883241077	0.10226296655936995	17.31896987147229	15.181094715357176	16.796355347600183	14.722992346536557
0.38298196572066395	50.519570826335446	49.60370005761774	57.645143895059356	56.17194741146408	61.029471245650974	59.3037784093228	64.18566768975717	62.23329074504959	69.636780240145	67.31397648057857	0.10716992399248251	0.10220838361679559	17.231483528537865	15.19541910107364	16.711497236023206	14.73687412637264
0.3852896247230969	50.55855355822768	49.641503553056765	57.68448559674594	56.210107171888595	61.06913456659162	59.34224481545251	64.22574055312795	62.272141447147774	69.67782235010634	67.35372750945878	0.10711229171340607	0.10215377416394344	17.144307948923597	15.209640633740491	16.626940581818417	14.75065609556259
0.38761118853188686	50.59757737267179	49.679346639404855	57.72386548982315	56.24830388523846	61.10883485709804	59.38074704830304	64.26584933712388	62.311027002987814	69.71889880600423	67.39351191644373	0.10705463232279018	0.10209913851062968	17.057443064541076	15.223759154225263	16.542685318892836	14.764338099745146
0.3899467409304866	50.636642027142095	49.71722908029707	57.763283314496434	56.286537299056455	61.148571848206245	59.41928484686666	64.30599376352777	62.349947142940316	69.76000931202327	67.43332941550786	0.10699694614737366	0.10204447696585835	16.970888797326552	15.237774505550988	16.458731371463728	14.777919986630877
0.39229636620718694	50.675747278685556	49.755150638955094	57.80273881055868	56.3248071604853	61.18834527054554	59.45785794974098	64.34617355372079	62.388901596986	69.80115357195405	67.47317972024301	0.10693923351301914	0.10198978983781437	16.88464505936281	15.251686532892563	16.375078654184108	14.791401606029467
0.3946601491581577	50.71489288392698	49.793111078192325	57.84223171739565	56.36311321627311	61.22815485434406	59.49646609513457	64.38638842868826	62.42789009472152	69.8423312891993	67.51306254386448	0.10688149474470592	0.10193507743385725	16.798711752890085	15.265495083536734	16.291727072180947	14.804782809804237
0.3970381750905084	50.75407859907394	49.831110160418675	57.881761773991265	56.401455212778345	61.268000329434265	59.53510902087208	64.42663810902519	62.46691236536469	69.88354216677978	67.5529775992166	0.10682373016652297	0.1018803400605161	16.713088770342438	15.279200006836618	16.20867652104789	14.818063451808484
0.39943052982536675	50.793304179921705	49.86914764764534	57.92132871893277	56.439832895974895	61.3078814252582	59.573786464399475	64.46692231494187	62.50596813775991	69.92478590734004	67.59292459877845	0.10676594010166501	0.1018255780234828	16.6277759945242	15.292801154271729	16.125926887056266	14.831243387978247
0.4018372997009759	50.83256938185851	49.907223301489985	57.96093229041636	56.47824601145762	61.34779787087337	59.61249816278969	64.50724076626976	62.54505714038393	69.9660622131549	67.63290325466991	0.10670812487242429	0.10177079162760592	16.542773298620887	15.306298379402506	16.043478047124154	14.84432247625773
0.40425857157581063	50.871873959870236	49.945336883181234	58.000572226252054	56.51669430444698	61.3877493949577	59.65124385274745	64.54759318246671	62.584179101350905	70.00737078613469	67.67291327865696	0.10665028480018558	0.1017159811768865	16.45808054621557	15.319691537810286	15.961329868870962	14.85730057654473
0.4066944328317112	50.91121766854545	49.98348815356357	58.04024826386907	56.55517751979425	61.42773572581508	59.690023270614624	64.5879792826226	62.62333374841776	70.04871132783138	67.71295438215752	0.10659242020541934	0.10166114697447033	16.373697591552627	15.332980487224631	15.879482210850256	14.870177550839799
0.4091449713770379	50.950600262080584	50.0216768731025	58.07996014032135	56.59369540198705	61.46775659138114	59.72883615237586	64.62839878546534	62.66252080899017	70.0900835394449	67.75302627624747	0.10653453140767781	0.10160628932264441	16.28962427940496	15.346165087370537	15.797934922422428	14.88295326305888
0.411610275649843	50.99002149428431	50.05990280188862	58.11970759229209	56.6322476951535	61.50781171922776	59.76768223366297	64.66885140936547	62.70174001012689	70.13148712182797	67.7931286716654	0.10647661872558667	0.10155140852282986	16.2058604452086	15.359245199975703	15.716687843909313	14.89562757908061
0.41409043462106226	51.02948111858288	50.098165699643	58.15949035609945	56.67083414306795	61.54790083656909	59.806561249760726	64.70933687234243	62.740991078545854	70.17292177549271	67.83326127881911	0.10641868247684172	0.10149650487557817	16.12240591522459	15.372220688850575	15.63574080671242	14.90820036678997
0.41658553779772634	51.06897888802464	50.13646532572143	58.19930816770129	56.70945448915556	61.588023670266374	59.84547293561159	64.74985489206946	62.78027374062899	70.21438720061585	67.87342380779045	0.10636072297820241	0.1014415786805644	16.039260506500796	15.385091419777382	15.555093633300203	14.920671495992792
0.41909567522619073	51.10851455528501	50.174801439119356	58.23916076270046	56.748108476497336	61.62817994683341	59.884417025820966	64.79040518587924	62.81958772242756	70.25588309704465	67.91361596834115	0.1063027405454864	0.10138663023658269	15.956424027024696	15.39785726057562	15.474746137355396	14.933040838468514
0.4216209374953856	51.148087872671304	50.21317379847654	58.27904787634987	56.78679584783516	61.66836939244175	59.92339325466228	64.83098747076923	62.858932749667545	70.29740916430262	67.95383746991837	0.1062447354935638	0.10133165984154194	15.873896275767038	15.41051808103839	15.39469812382049	14.945308267917426
0.42416141574008476	51.1876985921273	50.25158216208152	58.31896924355737	56.82551634557648	61.70859173292574	59.9624013560819	64.87160146340698	62.8983085477545	70.33896510159501	67.99408802165998	0.10618670813635389	0.10127666779245938	15.791677042685478	15.423073752877826	15.314949388886816	14.95747365990428
0.4267172016441951	51.22734646523793	50.2900262878762	58.35892459889061	56.864269711799125	61.74884669378755	60.001441063703936	64.91224688013507	62.93771484177872	70.38055060781414	68.03436733239971	0.10612865878681717	0.10122165438545681	15.709766108962867	15.435524149861521	15.235499720205553	14.969536891945609
0.42928838744406506	51.26703124323446	50.32850593346067	58.3989136765826	56.903055688256345	61.78913400020285	60.04051211083565	64.95292343697722	62.977151356520565	70.42216538154575	68.07467511067316	0.1060705877569525	0.10116661991575543	15.628163246950862	15.447869147670644	15.156348896913187	14.981497843473335
0.43187506593181346	51.306752676998464	50.36702085609752	58.438936210535836	56.9418740163815	61.8294533770251	60.07961423047205	64.9936308496425	63.01661781645538	70.46380912107357	68.11501106472257	0.10601249535779159	0.10111156467767074	15.546868220279066	15.460108623914493	15.077496689682448	14.993356395796582
0.4344773304586784	51.346510517067074	50.40557081271656	58.47899193432796	56.98072443729289	61.86980454879135	60.118747155301044	65.03436883353146	63.056113945758696	70.50548152438559	68.15537490250263	0.10595438189939398	0.10105648896460909	15.465880783931425	15.47224245813959	14.998942860745956	15.005112432041642
0.4370952749383861	51.386304513637064	50.444155559918954	58.5190805812159	57.01960669179816	61.91018723972654	60.157910617707806	65.0751371037404	63.09563946831074	70.5471822891788	68.19576633168506	0.1058962476908422	0.10100139306906165	15.385200684322626	15.484270531806033	14.920687164039919	15.016765837206549
0.4397289938505404	51.42613441656997	50.48277485398202	58.55920188414144	57.05852052039939	61.95060117374917	60.19710434978017	65.11593537506737	63.13519410770198	70.58891111286536	68.23618505966446	0.10583809304023778	0.10094627728260118	15.304827659398143	15.496192728296592	14.842729345327825	15.028316498201093
0.4423785822440318	51.46599997539615	50.521428450863624	58.59935557573539	57.09746566329766	61.991046074475676	60.236328083313204	65.1567633620165	63.174777587237806	70.6306676925773	68.27663079356333	0.1057799182546958	0.10089114189587685	15.22476143865606	15.50800893286214	14.765069142162247	15.039764303734046
0.4450441357404687	51.50590093931976	50.56011610620649	58.63954138832289	57.136441860397696	62.03152166522581	60.27558154981402	65.19762077880374	63.21438962994358	70.67245172517238	68.31710324023722	0.10572172364034133	0.10083598719861112	15.14500174328532	15.519719032667126	14.687706283988518	15.051109144322254
0.44772575053762753	51.54583705722287	50.59883757534257	58.67975905392778	57.175448851312325	62.072027669027214	60.31486448050641	65.23850733936135	63.25402995856925	70.71426290723903	68.35760210627978	0.10566350950230452	0.10078081347959429	15.065548286158446	15.531322916689533	14.610640492239327	15.06235091229064
0.4504235234129248	51.585808077670144	50.637592613297414	58.720008304277485	57.21448637536724	62.11256380862035	60.35417660633565	65.27942275734316	63.29369829559437	70.7561009351018	68.39812709802797	0.10560527614471642	0.10072562102668084	14.986400771998888	15.542820475810004	14.533871480409289	15.07348950179221
0.4531375517269096	51.6258137489133	50.67638097479457	58.76028887080771	57.25355417160549	62.153129806463475	60.3935176579732	65.32036674612957	63.333394363232955	70.79796550482666	68.43867792156709	0.1055470238707054	0.10067041012678624	14.907558897393756	15.55421160273363	14.457398954142263	15.084524808778951
0.4558679334267773	51.66585381889539	50.71520241425988	58.80060048466702	57.29265197879212	62.19372538473717	60.43288736582143	65.36133901883233	63.37311788343828	70.83985631222599	68.47925428273595	0.10548875298239266	0.10061518106588176	14.829022350892046	15.565496192000865	14.381222611227713	15.09545673093271
0.45861476704990445	51.70592803525534	50.754056685825546	58.840942876721584	57.33177953541835	62.23435026534942	60.472285460017915	65.40233928829954	63.412868577907346	70.88177305286399	68.51985588713151	0.10543046378088704	0.10055993412899192	14.75079081309741	15.576674139994793	14.305342141762594	15.106285167732494
0.4613781517274047	51.74603614533225	50.792943543334694	58.881315777559735	57.370936579706466	62.27500416994014	60.5117116704405	65.44336726712062	63.45264616808603	70.92371542206172	68.5604824401143	0.10537215656628343	0.10050466960018961	14.672863956697256	15.587745344866562	14.229757228207745	15.117010020427188
0.4641581871877068	51.78617789616965	50.83186274034533	58.92171891749642	57.41012284961394	62.31568681988586	60.551165726711474	65.48442266763088	63.49245037517344	70.9656831149021	68.60113364681305	0.10531383163765763	0.10044938776259345	14.595241446539148	15.59870970656084	14.154467545369698	15.127631191950059
0.4669549737601532	51.82635303451982	50.870814030134554	58.96215202657778	57.449338082837855	62.35639793630441	60.59064735820219	65.52550520191645	63.5322809201266	71.00767582623503	68.64180921212954	0.10525548929306296	0.10039408889836356	14.517922939790878	15.60956712684856	14.079472760631688	15.138148587029718
0.46976861237862133	51.86656130684828	50.90979716570296	59.0026148345859	57.48858201681959	62.397137240059756	60.63015629403782	65.56661458181922	63.57213752366538	71.04969325068258	68.68250884074389	0.10519712982952611	0.10033877328869807	14.440908085916817	15.620317509235974	14.00477253389181	15.148562112071886
0.4725992045851658	51.906802459337655	50.94881189977838	59.04310707104284	57.52785438874867	62.43790445176624	60.66969226310134	65.60775051894124	63.61201990627662	71.09173508264368	68.72323223711878	0.10513875354304439	0.10028344121383115	14.364196526799788	15.630960759001027	13.930366517692164	15.158871675203045
0.4754468525336833	51.94707623789232	50.98785798482039	59.083628465215554	57.56715493556764	62.47869929179356	60.709254994038524	65.64891272464983	63.651927788219126	71.13380101629944	68.76397910550483	0.10508036072858216	0.10022809295302652	14.287787896808368	15.641496783162438	13.856254357297075	15.169077186241338
0.47831165899359906	51.98738238814214	51.026935173023986	59.12417874611986	57.60648339397577	62.51952148027089	60.74884421526179	65.69010091008174	63.691860889527796	71.17589074561766	68.8047491499448	0.10502195168006634	0.1001727287845784	14.211681822855098	15.651925490466965	13.782435690724014	15.179178556674742
0.4811937273535759	52.02772065544701	51.06604321632401	59.16475764252518	57.64583950043383	62.560370737091766	60.78845965495505	65.73131478614835	63.73181893001846	71.21800396435812	68.84554207427885	0.10496352669038583	0.10011734898580452	14.135877924527449	15.662246791414873	13.708910148900031	15.189175699699263
0.4840931616252451	52.0680907849008	51.10518186639889	59.20536488295872	57.68522299116801	62.60124678191835	60.82810104107779	65.77255406353984	63.77180162929223	71.26014036607718	68.88635758214893	0.10490508605138486	0.10006195383304654	14.06037581405144	15.672460598141697	13.635677355596272	15.199068530102522
0.4870100664469608	52.108492521335315	51.14435087467466	59.2460001957096	57.724633602174066	62.64214933418571	60.86776810136926	65.81381845272979	63.81180870673961	71.3022996441324	68.92719537700327	0.10484663005386273	0.1000065436016638	13.985175096502644	15.682566824556488	13.562736927668084	15.20885696438927
0.4899445470875755	52.14892560932482	51.18354999232921	59.286663308833695	57.76407106922193	62.68307811310679	60.9074605633533	65.85510766398014	63.85183988154558	71.34448149168806	68.96805516210165	0.10478815898756899	0.09995111856603214	13.910275369833471	15.692565386263595	13.490088475007724	15.21854092067042
0.49289670945023945	52.18938979318967	51.22277897029576	59.327353950157395	57.803535127859185	62.724032837676276	60.94717815434185	65.89642140734524	63.89189487269321	71.38668560171915	69.00893664051911	0.10472967314120186	0.09989567899954184	13.835676224847703	15.702456200458982	13.417731600644402	15.228120318666697
0.4958666600762229	52.229884817000396	51.2620375592672	59.36807184728192	57.843025513415796	62.76501322667504	60.98692060143985	65.93775939267645	63.93197339896861	71.42891166701634	69.04983951515136	0.10467117280240497	0.09984022517459355	13.761377245393305	15.712239186032093	13.345665900838867	15.237595079732273
0.4988545061487607	52.27041042458177	51.301325509699645	59.408816727587634	57.88254196100773	62.806018998674546	61.02668763154889	65.9791213296266	63.97207517896475	71.47115938019066	69.09076348871862	0.10461265825776378	0.09978475736259558	13.687378008409723	15.721914263534927	13.273890965105238	15.246965126778377
0.5018603554969207	52.310966359516726	51.34064257181641	59.449588318238156	57.92208420554122	62.8470498720411	61.06647897137164	66.02050692765435	64.012199931086	71.51342843367813	69.13170826377042	0.10455412979280378	0.09972927583396236	13.613678084024286	15.731481355185679	13.20240637639472	15.256230384382434
0.5048843165994948	52.35155236515049	51.37998849561204	59.49038634618464	57.9616519817169	62.8881055649403	61.10629434741613	66.06191589602886	64.0523473735525	71.55571851974464	69.17267354269032	0.10449558769198806	0.09967378085811121	13.540277035517647	15.740940384750502	13.13121171100829	15.26539077860798
0.5079264985889148	52.39216818459393	51.41936303085553	59.531210538169425	58.00124502403329	62.92918579534065	61.14613348599926	66.10334794383347	64.09251722440374	71.59802933048977	69.21365902769949	0.10443703223871446	0.0996182727034601	13.467174419538424	15.750291277658107	13.060306538807708	15.274446237146549
0.5109870112551897	52.432813560728206	51.4587659270949	59.57206062073084	58.04086306679154	62.970290281018684	61.185996113251726	66.14480277997086	64.13270920150367	71.64036055785236	69.25466442086227	0.10437846371531279	0.09956275163742503	13.39436978609956	15.759533960945191	12.989690423213688	15.283396689219444
0.5140659650498691	52.47348823620786	51.49819693366013	59.61293632020644	58.08050584409854	63.011418739562146	61.225881955121125	66.18628011316645	64.17292302254397	71.68271189361397	69.29568942408933	0.1043198824030428	0.0995072179264188	13.321862678616526	15.768668363167308	12.919362921255015	15.292242065548635
0.5171634710900281	52.51419195346508	51.5376557996674	59.65383736273759	58.120173089871344	63.052570888374774	61.26579073737666	66.2277796519733	64.21315840504863	71.72508302940409	69.33673373914283	0.10426128858209276	0.09945167183584747	13.249652634109225	15.777694414538928	12.849323583757723	15.300982298462259
0.5202796411622786	52.554924454713436	51.57714227402261	59.69476347427329	58.15986453784091	63.09374644468019	61.30572218561281	66.26930110477603	64.253415066378	71.7674736567043	69.37779706764037	0.10420268253157575	0.09939611363010935	13.17773918317107	15.786612046818846	12.779571955303254	15.309617321774567
0.5234145877268029	52.595685481951584	51.616656105425115	59.735714380574144	58.19957992155599	63.13494512552604	61.34567602525343	66.3108441797952	64.29369272373275	71.80988346685271	69.41887911105944	0.10414406452952894	0.09934054357259132	13.106121849999909	15.795421193233778	12.710107574279391	15.318147070738632
0.5265684239214125	52.636474776966665	51.65619704237091	59.776689807215895	58.23931897438648	63.17616664778754	61.38565198155514	66.35240858509079	64.33399109415761	71.8523121510479	69.459979570741	0.10408543485291023	0.09928496192567002	13.034800152621756	15.80412178865663	12.640929973080347	15.326571482188228
0.5297412635656308	52.67729208133882	51.6957648331571	59.817689479594186	58.279081429528134	63.21741072817247	61.425649779612215	66.3939940285675	64.37430989454614	71.89475940035423	69.50109814789478	0.10402679377759816	0.09922936895070628	12.96377360286715	15.812713769448237	12.572038678092213	15.334890494419597
0.5329332211648017	52.71813713644392	51.73535922588454	59.85871312292742	58.31886702000527	63.25867708322402	61.46566914435928	66.43560021797755	64.4146488416437	71.937224905705	69.54223454360228	0.1039681415783875	0.09917376490804601	12.893041706402073	15.821197073450094	12.503433209722061	15.343104047149609
0.5361444119142209	52.75900968345792	51.774979968462034	59.89976046226135	58.358675478675295	63.29996542932559	61.505709800576064	66.4772268609257	64.4550076520521	71.97970835790754	69.58338845882167	0.10390947852899052	0.09911815005701649	12.822603962920766	15.829571640055292	12.435113082587122	15.351212081615813
0.5393749517032939	52.79990946336006	51.81462680860951	59.94083122247243	58.39850653823191	63.341275482704155	61.545771472890586	66.51887366487263	64.49538604223318	72.02220944764694	69.62455959439154	0.10385080490203238	0.09906252465592688	12.752459866111167	15.83783741012121	12.36707780546567	15.359214540460016
0.5426249571197181	52.84083621693666	51.85429949386168	59.981925128271854	58.43835993120905	63.382606959434476	61.58585388578325	66.56054033713932	64.53578372851271	72.06472786549053	69.665747651035	0.10379212096905138	0.09900688896206436	12.682608903787695	15.845994325982247	12.299326881457091	15.367111367775578
0.5458945454536906	52.88178968478457	51.893997771571385	60.02304190420906	58.47823538998429	63.42395957544267	61.62595676359039	66.60222658491072	64.5762004270842	72.1072633018918	69.70695232936369	0.10373342700049716	0.09895124323169434	12.613050557914903	15.854042331437086	12.231859807970977	15.37490250906012
0.5491838347021408	52.922769607314734	51.93372138891308	60.06418127467563	58.51813264678261	63.46533304651021	61.66607983050799	66.64393211523982	64.6166358540127	72.14981544719465	69.74817332988175	0.10367472326572767	0.09889558772005777	12.543784304743895	15.861981371755974	12.164676076872638	15.382587911244627
0.5524929435729888	52.963775724755706	51.973470092886224	60.10534296390887	58.558051433679935	63.50672708827766	61.70622281059548	66.68565663505153	64.65708972523863	72.19238399163751	69.78941035298986	0.10361601003301088	0.09883992268137085	12.474809614826881	15.869811393637065	12.097775174515846	15.390167522653428
0.55582199148943	53.004807777157104	52.013243630318705	60.14652669599547	58.59799148260661	63.548141416248335	61.74638542777921	66.7273998511464	64.69756175658145	72.23496862535725	69.83066309898904	0.10355728756951968	0.09878424836882342	12.406125953106311	15.877532345211876	12.031156581795585	15.397641292989647
0.5591710985942444	53.04586550439309	52.053041747870154	60.18773219487517	58.63795252535102	63.589575745792175	61.78656740585615	66.76916147020461	64.73805166374328	72.27756903839331	69.87193126808457	0.10349855614133335	0.09872856503457564	12.337732779005819	15.88514417604165	11.96481977426447	15.405009173347935
0.5625403857541326	53.086948646165716	52.09286419203528	60.228959184344305	58.677934293563	63.6310297921493	61.82676846849748	66.81094119878965	64.77855916231283	72.32018492069163	69.91321456038993	0.10343981601343531	0.09867287292976144	12.26962954645387	15.892646837068241	11.898764222138198	15.41227111617627
0.565929974564078	53.12805694200835	52.132710709147105	60.2702073880593	58.71793651875727	63.67250327043365	61.86698833925201	66.85273874335206	64.8190839677687	72.36281596210854	69.95451267593042	0.10338106744971289	0.09861717230448266	12.201815703991088	15.900040280632311	11.83298939040833	15.419427075254134
0.569339987351735	53.16919013128899	52.17258104538024	60.31147652954028	58.75795893231685	63.71399589563667	61.90722674154977	66.89455381023313	64.85962579548313	72.40546185241473	69.99582531464704	0.10332231071295411	0.09856146340781029	12.134290694861193	15.907324460495147	11.767494738922323	15.426477005757988
0.5727705471818436	53.21034795321384	52.212474946754384	60.352766332174696	58.798001265496744	63.75550738263106	61.94748339870569	66.93638610566886	64.90018436072582	72.44812228129933	70.0371521764005	0.10326354606484932	0.09850574648778339	12.067053957021926	15.914499331753177	11.70227972241446	15.433420864155778
0.5762217778606706	53.251530146830156	52.25239215913708	60.39407651922041	58.83806324942678	63.797037446173896	61.98775803392263	66.97823533579313	64.94075937866697	72.4907969383732	70.07849296097437	0.10320477376598919	0.09845002179140763	12.000104923246909	15.921564850861614	11.63734379057496	15.440258608237855
0.5796938039404782	53.29273645103	52.29233242824734	60.435406813809614	58.878144615115474	63.838585800910714	62.02805037029528	67.02010120664183	64.98135056438134	72.53348551317342	70.11984736807939	0.10314599407586306	0.09839428956465548	11.933443021229323	15.928520975676292	11.57268638817186	15.446990197138803
0.5831867507240184	53.333966604553275	52.332295499658564	60.476756938951965	58.91824509345306	63.88015216137866	62.06836013081326	67.06198342415621	65.0219576328514	72.57618769516671	70.16121509735675	0.10308720725285954	0.09833855005246395	11.867067673549172	15.935367665302692	11.508306955012813	15.453615591219204
0.5867007442690553	53.37522034599072	52.37228111880163	60.518126617537774	58.95836441521468	63.921736242009864	62.10868703836442	67.10388169418621	65.06258029897069	72.61890317375295	70.20259584838159	0.10302841355426497	0.09828280349873508	11.800978297851543	15.942104880214174	11.44420492611971	15.460134752172962
0.5902359113929144	53.416497413787596	52.412289030968225	60.559515572341866	58.998502311063994	63.96333775713527	62.14903081573851	67.14579572249453	65.1032182775476	72.66163163826937	70.24398932066705	0.10296961323626275	0.09822705014633398	11.735174306873887	15.948732582222874	11.380379731752328	15.466547642976366
0.5937923796770596	53.457797546246454	52.452318981313724	60.60092352602646	59.038658511556086	64.00495642098772	62.18939118563019	67.1877252147597	65.14387128330853	72.70437277799394	70.28539521366748	0.10291080655393381	0.09817129023709022	11.669655108495135	15.955250734412402	11.316830797451985	15.472854227842618
0.597370277471697	53.49912048153046	52.49237071486037	60.64235020114473	59.078832747140794	64.04659194770552	62.229767870642455	67.22966987657972	65.18453903090126	72.74712628214911	70.32681322678202	0.10285199376125402	0.09811552401179532	11.6044201058412	15.961659301176041	11.253557544154319	15.47905447226367
0.6009697339004076	53.54046595766651	52.5324439765003	60.683795320143936	59.119024748165955	64.08824405133572	62.27016059328993	67.27162941347561	65.2252212348985	72.78989183990541	70.36824305935826	0.10279317511109698	0.09805975171020405	11.539468697294069	15.967958248143987	11.190559388203837	15.485148342937464
0.6045908788648067	53.58183371254815	52.57253851099836	60.725258605368616	59.15923424488031	64.12991244583732	62.31056907600183	67.3136035308944	65.26591760980074	72.83266914038488	70.40968441069539	0.10273435085522921	0.09800397357103169	11.474800276622773	15.974147542256105	11.127835741450326	15.49113580780977
0.6082338430492322	53.62322348393886	52.61265406299535	60.76673977906395	59.19946096743688	64.17159684508479	62.350993041125506	67.35559193421304	65.30662787003999	72.8754578726649	70.45113698004793	0.10267552124431453	0.09794818983195573	11.410414233032498	15.980227151700092	11.065386011328883	15.497016836061448
0.611898757925461	53.66463500947494	52.65279037701078	60.80823856337884	59.2397046458959	64.2132969628712	62.39143221092938	67.3975943287414	65.34735172998285	72.91825772578149	70.49260046662904	0.1026166865279102	0.09789240072961565	11.346309951213698	15.98619704590601	11.003209600894479	15.5027913980648
0.6155857557574533	53.706068026668596	52.69294719744595	60.84975468036912	59.279965010228004	64.25501251291149	62.43188630760622	67.43961041972581	65.38808890393373	72.96106838873293	70.5340745696139	0.1025578469544694	0.09783660649961115	11.28248681142577	15.992057195551752	10.941305908898357	15.508459465405394
0.6192949696061266	53.74752227291092	52.733124268586735	60.891287852000616	59.320241790317134	64.29674320884571	62.47235505327614	67.48163991235214	65.42883910613801	73.00388955048311	70.57555898814296	0.10249900277133857	0.09778080737650272	11.218944189527974	15.997807572492093	10.879674329822592	15.514021010807483
0.6230265333341571	53.78899748547464	52.773321334606365	60.932837800152164	59.360534715963475	64.33848876424196	62.51283816998961	67.52368251174906	65.46960205078508	73.04672089996484	70.61705342132522	0.10244015422475937	0.09772500359381181	11.155681457088576	16.003448149815085	10.818314253998324	15.519476008210404
0.6267805816108112	53.83049340151733	52.8135381395685	60.97440424661886	59.40084351688671	64.38024889259984	62.55333537973075	67.56573792299146	65.51037745201181	73.08956212608354	70.65855756824173	0.10238130155986765	0.09766919538402075	11.092697981470337	16.008978901849332	10.757225067663967	15.524824432732203
0.6305572499168048	53.872009758084246	52.85377442742996	61.01598691311508	59.441167922728745	64.42202330735353	62.593846404420226	67.60780585110363	65.55116502390533	73.13241291772044	70.70007112794869	0.10232244502069411	0.09761338297857197	11.029993125819601	16.014399804074856	10.696406152970667	15.530066260620515
0.634356674549194	53.91354629211104	52.89402994204343	61.057585521277275	59.48150766305668	64.46381172187466	62.634370965918166	67.64988600106217	65.59196448050626	73.17527296373578	70.7415937994806	0.10226358485016353	0.0975575666078697	10.967566249188167	16.01971083315584	10.635856888110538	15.535201469279855
0.6381789926262927	53.95510274042686	52.93430442716045	61.099199792667285	59.52186246736588	64.50561384947565	62.67490878602738	67.69197807779952	65.63277553581183	73.21814195297242	70.7831252818537	0.10220472129009628	0.09750174650127784	10.90541670656603	16.024911966907894	10.575576647316666	15.540230037215224
0.642024342092622	53.99667883975679	52.97459762643373	61.140829448774845	59.562232065082355	64.54742940341238	62.715459586495804	67.73408178620653	65.67359790377843	73.26101957425855	70.82466527406862	0.102145854581207	0.0974459228871218	10.843543848968693	16.03000318431259	10.515564800974971	15.545151944066674
0.6458928617238878	54.03827432672506	53.01490928342038	61.182474211020974	59.60261618556623	64.58925809688756	62.756023089020026	67.77619683113612	65.71443129832525	73.30390551641159	70.86621347511411	0.10208698496310618	0.09739009599268833	10.78194702352448	16.034984465526577	10.455820715705158	15.549967170634773
0.6497846911319898	54.07988893785764	53.055239141584345	61.22413380076069	59.64301455811418	64.6310996430536	62.796599015247814	67.81832291740602	65.75527543333688	73.34679946824099	70.90776958396982	0.1020281126742992	0.09733426604422575	10.72062557348363	16.039855791825175	10.396343754357986	15.5546756987751
0.6536999707700591	54.12152240958496	53.095586944299086	61.2658079392858	59.68342691196234	64.67295375501544	62.83718708678105	67.86045974980188	65.79613002266626	73.38970111855144	70.94933329960938	0.10196923795218887	0.09727843326694421	10.659578838304697	16.04461714559511	10.337133276108943	15.559277511447362
0.6576388419375281	54.16317447824468	53.135952434850296	61.307496347827886	59.723852976289066	64.71482014583361	62.87778702517859	67.90260703308022	65.83699478013764	73.43261015614617	70.9909043210035	0.10191036103307362	0.09722259788501542	10.598806153712758	16.04926851032542	10.278188636510095	15.563772592659006
0.661601446785229	54.204844880084245	53.176335356438294	61.3491987475609	59.76429248021747	64.75669852852688	62.91839855195888	67.94476447197125	65.87786941954927	73.47552626982967	71.03248234712277	0.1018514821521491	0.09716676012157435	10.538306851773086	16.053809870616533	10.219509187568292	15.568160927519784
0.6655879283205246	54.24653335126376	53.21673545218099	61.390914859604244	59.80474515281851	64.79858861607546	62.95902138860308	67.98693177118214	65.9187536546766	73.51844914841128	71.07406707694099	0.10179260154350854	0.0971109201987193	10.478080260963907	16.058241212193025	10.161094277807024	15.572442502207196
0.6695984304124688	54.28823962785851	53.25715246511613	61.43264440502536	59.84521072311335	64.8404901214236	62.999655256557496	68.02910863539962	65.95964719927477	73.56137848070783	71.11565820943784	0.10173371944014291	0.09705507833751177	10.418125706239152	16.062562521863583	10.102943252330078	15.576617303966486
0.6736330977969988	54.329963445861814	53.29758613820422	61.474387104842705	59.88568892007639	64.8824027574827	63.04029987723674	68.07129476929336	66.00054976708181	73.60431395554721	71.15725544360215	0.10167483607394383	0.09699923475797798	10.35844250901846	16.0667737874428	10.045055452815177	15.580685321008787
0.6776920760821589	54.371704541187	53.338036214330394	61.51614268002785	59.92617947263724	64.92432623713339	63.08095497202562	68.11348987751781	66.0414610718206	73.64725526177028	71.19885847843405	0.10161595167570049	0.09694338967910837	10.299029987318136	16.070874997818464	9.987430217637666	15.58464654260024
0.6817755117533548	54.41346264967069	53.37850243630765	61.55791085150893	59.96668210968408	64.96626027322912	63.121620262282725	68.15569366471613	66.0823808272026	73.69020208823508	71.24046701294871	0.10155706647510335	0.09688754331885953	10.239887455854841	16.0748661430207	9.93006688197238	15.588500959096564
0.6858835521786408	54.45523750707501	53.4189845468789	61.59969134017287	60.007196560065815	65.0082045785985	63.16229546934254	68.19790583552243	66.1233087469299	73.73315412381898	71.28208074617866	0.10149818070074466	0.09683169589415402	10.18101422599284	16.078747214027317	9.87296477774089	15.592248561788438
0.6900163456140378	54.497028849090086	53.45948228871951	61.641483866868086	60.047722552594706	65.05015886604787	63.202980314518186	68.24012609456456	66.16424454469814	73.77611105742186	71.32369937717674	0.10143929458011752	0.0967758476208822	10.12240960588133	16.082518202865685	9.816123233754297	15.595889342988812
0.6941740412088835	54.53883641133664	53.49999540443976	61.68328815240717	60.08825981604901	65.09212284836427	63.24367451910409	68.28235414646704	66.20518793419916	73.81907257796888	71.36532260501889	0.10138040833961988	0.09671999871390144	10.064072900500832	16.086179102620008	9.759541575735057	15.59942329601472
0.6983567890112157	54.5806599293684	53.54052363658722	61.72510391756939	60.12880807917535	65.13409623831794	63.28437780437845	68.32458969585353	66.24613862912352	73.86203837441339	71.4069501288068	0.10132152220455173	0.0966641493870377	10.006003411702295	16.089729907344008	9.703219126378826	15.602850415136345
0.702564739973187	54.62249913867459	53.58106672764914	61.766930883103306	60.1693670706913	65.17607874866489	63.32508989160583	68.36683244734976	66.2870963431633	73.90500813573975	71.44858164767079	0.10126263639911989	0.09660829985308785	9.948200438264394	16.093170612068207	9.64715520540176	15.60617069557884
0.7067980459565127	54.6643537746822	53.62162442005466	61.808768769729106	60.2099365192876	65.21807009214945	63.365810502039494	68.40908210558582	66.32806079001429	73.9479815509658	71.49021686077216	0.10120375114643608	0.09655245032381889	9.890663276009036	16.096501212879957	9.591349129649643	15.609384133584172
0.7110568597379514	54.70622357275869	53.66219645617753	61.85061729814155	60.250516153631125	65.26006998150719	63.40653935692439	68.45133837519938	66.36903168337918	73.99095830914632	71.53185546730651	0.10114486666852007	0.09649660100996936	9.833391217799544	16.09972170681249	9.535800213105176	15.612490726320175
0.7153413350148182	54.74810826821409	53.70278257833798	61.892476189011994	60.29110570236672	65.30207812946698	63.44727617749905	68.49360096083771	66.4100087369694	74.03393809937496	71.57349716650563	0.10108598318629952	0.09644075212125008	9.776383553614323	16.102832091874006	9.480507766935261	15.615490471882367
0.7196516264105322	54.79000759630354	53.74338252880534	61.93434516299117	60.33170489411996	65.34409424875396	63.48802068499842	68.53586956716067	66.45099166450818	74.07692061078761	71.61514165764072	0.10102710091961198	0.09638490386634699	9.719639570623258	16.10583236704224	9.425471099597416	15.618383369323055
0.7239878894801961	54.83192129222947	53.7839960498001	61.976223940711414	60.372313457499374	65.38611805209172	63.528772600656126	68.57814389884305	66.49198017973269	74.11990553256462	71.65678864002462	0.10096822008720613	0.09632905645291996	9.663158553192261	16.108722532197135	9.370689516835228	15.621169418580394
0.7283502807162107	54.8738490911439	53.824622883496176	62.018112242789066	60.41293112109867	65.42814925220472	63.569531645706775	68.62042366057705	66.5329739963965	74.1628925539335	71.69843781301435	0.10090934090674289	0.09627321008760581	9.606939783004236	16.111502588191797	9.31616232176657	15.623848620507488
0.7327389575539218	54.91579072815088	53.86526277202317	62.06000978982702	60.45355761349924	65.47018756182104	63.61029754138846	68.66270855707492	66.57397282827212	74.20588136417174	71.74008887601387	0.10085046359479605	0.09621736497601803	9.550982539122742	16.114172536863407	9.261888814988197	15.626420976930604
0.7371540783773028	54.95774593830876	53.9059154574688	62.101916302417116	60.49419266327258	65.5122326936747	63.65107000894531	68.70499829307164	66.61497638915357	74.24887165260948	71.78174152847663	0.10079158836685564	0.0961615213227491	9.495286097959251	16.116732380889516	9.207868294520267	15.62888649049819
0.74159580252467	54.999714456632084	53.946580681880505	62.14383150114209	60.53483599898201	65.55428436050778	63.691848769629225	68.74729257332673	66.65598439285824	74.2918631086315	71.82339546990755	0.10073271543732697	0.0961056793313721	9.439849733402298	16.11918212387718	9.154100055927302	15.631245164739084
0.746064290294433	55.041696018094214	53.987258187268175	62.18575510657831	60.57548734918556	65.5963422750731	63.73263354470277	68.78959110262733	66.69699655322981	74.33485542168046	71.86505039986612	0.10067384501953398	0.09604983920444081	9.384672716872046	16.121521770375693	9.100583392391854	15.633497004118908
0.7505597029508803	55.083690357629344	54.02794771560597	62.227686839297924	60.61614644243776	65.63840615013648	63.77342405544113	68.8318935857903	66.73801258414015	74.37784828125893	71.9067060179684	0.10061497732571988	0.0959940011434916	9.329754317343031	16.12375132579109	9.047317594711785	15.635642013914548
0.7550822027299987	55.12569721013463	54.06864900883451	62.26962641987102	60.65681300729202	65.68047569847894	63.81422002313442	68.87419972766456	66.7790321994919	74.42084137693209	71.94836202388954	0.10055611256704852	0.09593816534904599	9.275093801421463	16.125870796422532	8.994301951403031	15.637680200297837
0.7596319528453285	55.16771631047246	54.10936180886301	62.311573568868006	60.69748677230284	65.7225506328992	63.855021169090016	68.91650923313365	66.82005511322062	74.46383439833019	71.99001811736628	0.1004972509536075	0.09588233202061018	9.220690433382515	16.127880189444113	8.941535748704155	15.63961157025551
0.7642091174938536	55.20974739347238	54.15008585757117	62.35352800686167	60.73816746602771	65.76463066621568	63.89582721463448	68.9588218071177	66.86108103929696	74.5068270351507	72.03167399819898	0.10043839269440726	0.09582650135667826	9.166543475250364	16.129779512899404	8.889018270678207	15.641436131634691
0.7688138618619275	55.251790193933495	54.19082089681152	62.39548945442965	60.77885481702965	65.80671551126909	63.93663788111616	69.00113715457621	66.90210969172918	74.54981897716125	72.07332936625438	0.10037953799738533	0.09577067355473272	9.112652186833657	16.131568775692358	8.836748799238194	15.64315389312651
0.7734463521312342	55.293844446626245	54.23156666841114	62.437457632156224	60.81954855387892	65.84880488092432	63.97745288990695	69.04345498050985	66.943140784565	74.59280991420145	72.11498392146757	0.10032068706940664	0.09571484881124645	9.05901582576007	16.133247987543655	8.784726614186184	15.644764864196986
0.7781067554847866	55.33590988629461	54.27232291417382	62.47943226063477	60.860248405155296	65.89089848807278	64.01827196240461	69.085774989963	66.98417403189397	74.63579953618553	72.15663736384428	0.10026184011626539	0.09565902732168424	9.005633647572722	16.134817159050726	8.732950993294253	15.6462690551798
0.7827952401129585	55.377986247658214	54.31308937588205	62.52141306046978	60.9009540994502	65.93299604563467	64.05909482003493	69.12809688802594	67.02520914784972	74.67878753310471	72.19828939346341	0.10020299734268746	0.09560320928050509	8.95250490575745	16.13627630162955	8.681421212342684	15.647666477181701
0.7875119752195561	55.42007326541419	54.353865795298915	62.56339975227889	60.941665365368586	65.97509726656095	64.09992118425365	69.17042037983688	67.06624584661185	74.72177359502929	72.23993971047895	0.10014415895233122	0.0955473948811623	8.899628851785565	16.13762542749464	8.630136545157256	15.648957142106156
0.792257131027923	55.46217067423925	54.39465191417005	62.60539205669506	60.98238193153101	66.01720186383558	64.14075077654864	69.21274517058444	67.10728384240822	74.76475741211111	72.2815880151223	0.10008532514779166	0.0954915843161072	8.84700473520843	16.138864549739083	8.57909626370747	15.65014106270246
0.7970308787870847	55.50427820879188	54.43544747422577	62.64738969436882	61.023103526575895	66.05930955047783	64.1815833184422	69.2550709655097	67.14832284951727	74.80773867458598	72.32323400770468	0.10002649613059855	0.09543577777678992	8.794631803636548	16.13999368216355	8.528299638066528	15.651218252396575
0.8018333907779276	55.54639560371367	54.47625221718241	62.689392385969654	61.06382987916083	66.10142003954368	64.22241853149225	69.29739746990792	67.18936258226925	74.85071707277515	72.36487738861865	0.09996767210122229	0.09537997545366025	8.742509302833241	16.141012839394534	8.477745936528663	15.65218872542755
0.8066648403194178	55.58852259363196	54.5170658847449	62.73139985218879	61.10456071796529	66.1435330441287	64.26325613729534	69.33972438913133	67.23040275504928	74.89369229708844	72.40651785834098	0.0999088532590737	0.0953241775361713	8.690636476801046	16.141922036884353	8.427434425675528	15.653052496834789
0.8115254017748545	55.63065891316124	54.55788821860807	62.773411813740644	61.145295771692076	66.18564827736952	64.30409585748795	69.38205142859067	67.27144308229873	74.93666403802581	72.44815511743425	0.09985003980250626	0.0952683842127809	8.639012567785358	16.14272129086021	8.377364370388023	15.65380958240712
0.8164152505581643	55.67280429690555	54.59871896045899	62.81542799136528	61.18603476906962	66.22776545244636	64.34493741374895	69.42437829375777	67.31248327851765	74.97963198618	72.48978886654938	0.09979123192881877	0.09521259567095253	8.587636816312624	16.14341061828054	8.327535033869026	15.654459998635502
0.8213345631402307	55.7149584794597	54.639557851978196	62.85744810582977	61.226777438853354	66.26988428258437	64.38578052780089	69.46670469016698	67.35352305826613	75.02259583223801	72.53141880642704	0.09973242983425751	0.09515681209715764	8.53650846126584	16.143990036860487	8.27794567773526	15.65500376275304
0.8262835170552626	55.757121195411706	54.680404634842084	62.8994718779306	61.26752350982813	66.31200448105618	64.42662492141257	69.50903032341769	67.39456213616704	75.06555526698381	72.57304463790044	0.09967363371401762	0.095101033676879	8.485626739930922	16.144459565091893	8.228595562060946	15.655440892760453
0.8312622909072027	55.799292179344214	54.72125905072418	62.94149902849529	61.3082727108096	66.35412576118344	64.46747031640044	69.55135489917596	67.43560022690718	75.10850998130005	72.61466606189667	0.09961484376224536	0.09504526059461035	8.434990888053107	16.14481922221603	8.179483945411448	15.655771407351494
0.8362710643761712	55.84147116583666	54.76212084129738	62.983529278384566	61.34902477064654	66.39624783633919	64.50831643463088	69.59367812317693	67.47663704523998	75.15145966617045	72.65628277943932	0.09955606017204148	0.0949894930338606	8.384600139857866	16.145069028174476	8.130610084890577	15.655995325931144
0.8413100182249524	55.88365788946661	54.80298974823514	63.02556234849376	61.38977941822201	66.43837041994912	64.5491629980216	69.63599970122617	67.51767230598654	75.19440401268129	72.69789449164973	0.09949728313546245	0.0949337311771547	8.334453728131848	16.145209003685522	8.08197323620061	15.656112668651986
0.8463793343055166	55.92585208481222	54.843865513213935	63.06759795975537	61.43053638245606	66.48049322549439	64.59000972854409	69.67831933920236	67.55870572403846	75.23734271202429	72.73950089974991	0.09943851284352188	0.09487797520603553	8.284550884258351	16.145239170176865	8.033572653676856	15.656123456332352
0.8514791955655843	55.96805348645319	54.88474787791416	63.10963583314011	61.47129539230651	66.52261596651249	64.63085634822471	69.72063674305849	67.5997370143588	75.28027545549764	72.78110170506338	0.09937974948619521	0.0948222253010674	8.23489083822733	16.145159549732853	7.985407590314935	15.65602771045269
0.8566097860552276	56.01026182897309	54.925636584022406	63.151675689659236	61.512056176771424	66.5647383565998	64.67170257914705	69.76295161882419	67.64076589198446	75.32320193450869	72.82269660901792	0.09932099325242003	0.09476648164183626	8.185472818753624	16.14497016520545	7.937477297874466	15.655825453248326
0.861771290933513	56.05247684696083	54.9665313732329	63.19371725036614	61.55281846489052	66.6068601094131	64.71254814345347	69.80526367260744	67.68179207202785	75.3661218405755	72.86428531314705	0.09926224433009913	0.09471074440695397	8.136296053254227	16.144671040106914	7.889781026840865	15.655516707553033
0.8669638964751838	56.09469827501236	55.00743198724906	63.2357602363581	61.59358198574687	66.64898093867143	64.75339276334674	69.84757261059636	67.72281526967852	75.4090348653289	72.90586751909188	0.09920350290610251	0.09465501377405915	8.087359767935595	16.14426219863526	7.842318026537214	15.65510149689726
0.8721877900773816	56.13692584773234	55.04833816778529	63.27780436877801	61.634346468468735	66.6911005581578	64.79423616109196	69.88987813906111	67.76383520020514	75.45194070051437	72.94744292860311	0.09914476916627073	0.09459928991981967	8.03866318784003	16.143743665690636	7.795087545157003	15.654579845495391
0.877443160266411	56.17915929973595	55.089249656568605	63.31984936881627	61.67511164223121	66.73321868172124	64.83507805901829	69.93217996435583	67.80485157895716	75.49483903799397	72.98901124354283	0.09908604329541688	0.09454357301993448	7.990205536873873	16.14311546686622	7.7480888297895945	15.653951778214832
0.8827301967045416	56.22139836565041	55.130166195340145	63.361894957712394	61.715877236257874	66.77533502327825	64.87591817952054	69.97447779292018	67.84586412136667	75.53772956974824	73.03057216588633	0.09902732547732791	0.09448786324913795	7.941986037854804	16.142377628371833	7.701321126474795	15.65321732054872
0.8880490901968541	56.263642780116605	55.1710875258568	63.40394085675666	61.75664297982242	66.81744929681466	64.91675624506094	70.01677133128133	67.88687254294994	75.58061198787792	73.07212539772378	0.09896861589476927	0.09443216078119934	7.894003912550943	16.141530177095774	7.6547836802237725	15.65237649861956
0.8934000326981257	56.30589227779063	55.212013389892654	63.44598678729173	61.79740860225018	66.85956121638726	64.9575919781706	70.05906028605544	67.92787655930907	75.62348598460574	73.113670641262	0.09890991472948597	0.0943764657889269	7.846258381722691	16.14057314053389	7.608475735071806	15.651429339153765
0.8987832173197573	56.34814659334542	55.25294352924055	63.48803247071428	61.83817383291971	66.90167049612535	64.99842510145116	70.10134436394942	67.96887588613366	75.66635125227816	73.15520759882608	0.0988512221622053	0.09432077844416999	7.798748665216408	16.139506546915072	7.562396534176514	15.650375869585332
0.904198838336744	56.39040546147258	55.29387768571395	63.530077628477095	61.87893840126483	66.94377685023302	65.03925533757693	70.14362327176316	68.00987023920297	75.7092074833677	73.1967359728617	0.09879253837263957	0.09426509891782144	7.751473981952586	16.13833042506667	7.516545319787838	15.649216117930337
0.9096470911946843	56.43266861688347	55.33481560114796	63.572121982089946	61.91970203677554	66.98587999299001	65.08008240929574	70.18589671639045	68.05085933438674	75.75205437047393	73.238255465936	0.09873386353948956	0.09420942737981931	7.704433549942223	16.13704480436536	7.470921333285332	15.647950112748731
0.915128172516836	56.47493579431092	55.375757017400986	63.61416525312159	61.960464468999845	67.02797963875365	65.12090603943089	70.22816440482097	68.09184288764733	75.79489160632545	73.2797657807397	0.09867519784044569	0.09415376399915135	7.657626586418701	16.135649714902684	7.425523815286397	15.646577883284408
0.9206422801112097	56.517206728511006	55.41670167635643	63.65620716320143	62.00122542754547	67.07007550196073	65.16172595088281	70.27042604414214	68.13282061504121	75.83771888378197	73.32126662008875	0.09861654145219131	0.09409810894385418	7.611052307830505	16.134145187385002	7.380352005644454	15.645099459365156
0.9261896129777101	56.55948115426424	55.4576493199239	63.69824743402092	62.04198464208117	67.1121672971288	65.20254186663047	70.31268134154055	68.17379223272059	75.88053589583565	73.36275768692602	0.09855789455040609	0.0940424623810191	7.564709929873061	16.132531253095294	7.33540514348806	15.64351487139902
0.931770371315315	56.60175880637722	55.498599690040784	63.740285787335154	62.08274184233828	67.15425473885789	65.24335350973296	70.35493000430358	68.21475745693488	75.9233423356129	73.40423868432276	0.09849925730976739	0.09398682447679252	7.5185986675214735	16.130807943871332	7.29068246724546	15.641824150327011
0.9373847565293029	56.64403941968379	55.53955252867342	63.78232194496413	62.123496758112005	67.19633754183168	65.28416060333068	70.39717173982076	68.25571600403205	75.9661378963757	73.44570931548009	0.09844062990395414	0.09393119539637909	7.472717735124206	16.12897529222755	7.246183214740995	15.640027327748612
0.9430329712385201	56.68632272904709	55.58050757781903	63.82435562879487	62.16424911926336	67.23841542081983	65.3249628706476	70.43940625558602	68.2966675904608	76.00892227152401	73.48716928373115	0.09838201250564949	0.09387557530404526	7.427066346393076	16.12703333121317	7.201906623172363	15.638124435767168
0.9487152192826929	56.72860846936022	55.62146457950635	63.86638656078208	62.2049986557199	67.2804880906785	65.36576003499165	70.48163325919825	68.33761193277105	76.05169515459632	73.52861829254174	0.09832340528654229	0.09381996436311979	7.381643714456914	16.12498209444857	7.157851929181561	15.636115507051727
0.9544317057297852	56.77089637554836	55.66242327579785	63.90841446295043	62.24574509747794	67.32255526635278	65.4065518197573	70.52385245836385	68.37854874761652	76.09445623927235	73.57005604551281	0.09826480841733222	0.09376436273599806	7.3364490519306855	16.12282161618168	7.114018368909456	15.634000574897073
0.9601826368833979	56.81318618256972	55.70338340879041	63.95043905739545	62.28648817460337	67.36461666287754	65.44733794842617	70.56606356089753	68.41947775175541	76.13720521937378	73.61148224638146	0.0982062220677304	0.09370877058414444	7.291481570908218	16.12055193118067	7.070405177987595	15.631779673070923
0.9659682202902156	56.855477625417144	55.74434472061709	63.99246006628524	62.32722761723335	67.40667199537927	65.48811814456892	70.60826627472416	68.46039866205226	76.17994178886636	73.65289659902253	0.09814764640646303	0.09365318806809456	7.246740483040412	16.11817307480669	7.027011591623705	15.62945283593217
0.9717886647474951	56.8977704391194	55.78530695344833	64.03447721186183	62.36796315557765	67.44872097907735	65.52889213184649	70.6504603078802	68.50131119547927	76.22266564186111	73.69429880745028	0.09808908160127532	0.09359761534745788	7.202224999522514	16.11568508290111	6.983836844583493	15.627020098319917
0.9776441803106027	56.94006435874238	55.826269849493	64.07649021644234	62.40869451991971	67.49076332928531	65.5696596340113	70.69264536851483	68.5422150691175	76.26537647261584	73.73568857581935	0.09803052781893251	0.09354205258092119	7.157934331208708	16.113087991943758	6.940880171295248	15.624481495660802
0.9835349783005937	56.98235911939088	55.867233151000285	64.11849880242094	62.449421440618664	67.53279876141288	65.61042037490917	70.7348211648921	68.58311000015883	76.30807397553711	73.77706560842708	0.09797198522522377	0.09348649992624976	7.11386768859029	16.110381838912872	6.898140805841649	15.621837063888961
0.9894612713118381	57.02465445620933	55.90819660026034	64.16050269226955	62.490143648109836	67.57482699096651	65.65117407848	70.77698740539161	68.62399570590664	76.35075784518106	73.818429609714	0.09791345398496636	0.09343095754029228	7.070024281834776	16.107566661281453	6.855617981993419	15.619086839424199
0.9954232732196957	57.06695010438361	55.94915993960602	64.20250160853968	62.53086087290674	67.61684773355151	65.69192046875966	70.81914379851041	68.66487190377778	76.39342777625535	73.859780284266	0.09785493426200571	0.09337542557898146	7.026403320871395	16.104642497124587	6.813310933282992	15.616230859242933
1.0014211991882311	57.10924579914198	55.99012291141383	64.24449527386354	62.57157284560197	67.65886070487298	65.732659269881	70.86129005286416	68.70573831130358	76.43608346362043	73.9011173368152	0.09779642621922051	0.09331990419733877	6.983004015373808	16.101609384990297	6.771218892999059	15.613269160801792
1.0074552656779823	57.15154127575661	56.03108525810538	64.28648341095543	62.61227929686871	67.70086562073736	65.77339020607532	70.90342587718865	68.74659464613133	76.47872460229105	73.94244047224181	0.09773793001852549	0.09326439354947542	6.939825574831957	16.098467363975942	6.7293410942593255	15.610201782094009
1.013525690453769	57.19383626954475	56.072046722148585	64.32846574261312	62.652979957461966	67.74286219705377	65.81411300167372	70.9455509803412	68.78744062602563	76.52135088743769	73.98374939557522	0.09767944582087444	0.09320889378859602	6.896867208560252	16.095216473631808	6.6876767699968696	15.60702876153664
1.0196326925925556	57.23613051586982	56.113007046058605	64.3704419917189	62.69367455821959	67.78485014983505	65.85482738110798	70.98766507130166	68.82827596886943	76.5639620143877	74.02504381199519	0.09762097378626218	0.09315340506700195	6.854128125763964	16.09185675407207	6.646225153049272	15.603750138097894
1.0257764924913542	57.278423750143006	56.15396597239953	64.41241188124125	62.73436283006399	67.8268291951996	65.89553306891251	71.02976785917434	68.86910039266583	76.60655767862724	74.06632342683378	0.0975625140737292	0.09309792753609296	6.811607535553776	16.088388245885653	6.6049854761640745	15.600365951224376
1.0319573118751795	57.320715707824064	56.194923243785084	64.4543751342357	62.77504450400287	67.86879904937209	65.93622978972496	71.0718590531887	68.90991361553883	76.64913757580204	74.10758794557604	0.09750406684136284	0.09304246134637154	6.769304646963064	16.084810990099868	6.563956972004235	15.59687624075741
1.0381753738050519	57.36300612442264	56.23587860287991	64.49633147384614	62.81571931113053	67.91075942868493	65.97691726828758	71.11393836270089	68.95071535573467	76.69170140171887	74.1488370738614	0.09744563224630251	0.09298700664744436	6.727218669057947	16.081125028347742	6.523138873272728	15.593281047151322
1.0444309026860459	57.40529473549995	56.276831792401246	64.53828062330663	62.856386982629694	67.95271004958009	66.01759522944914	71.15600549719557	68.99150533162378	76.73424885234768	74.19007051748582	0.09738721044474113	0.09293156358802564	6.685348810871801	16.077330402640655	6.482530412647975	15.589580411233328
1.05072412427539	57.44758127666898	56.317782555119095	64.58022230594158	62.89704724977156	67.99465062860918	66.05826339816491	71.19806016628603	69.0322832617008	76.77677962382141	74.2312879824016	0.09732880159192926	0.09287613231594086	6.643694281486205	16.073427155446552	6.44213082283477	15.585774374239918
1.057055265690613	57.48986548359655	56.35873063385821	64.62215624516784	62.93769984391797	68.03658088243577	66.09892149949886	71.2401020797165	69.07304886458681	76.81929341243871	74.27248917471988	0.0972704058421773	0.09282071297812865	6.602254290113706	16.069415329830008	6.4019393366834265	15.581862978016943
1.0634245554177415	57.53214709200409	56.399675771498906	64.66408216449565	62.97834449652218	68.07850052783618	66.13956925862458	71.28213094736304	69.11380185903022	76.8617899146646	74.31367380071148	0.09721202334886002	0.09276530572064427	6.56102804603961	16.06529496921212	6.361955187105195	15.577846264737673
1.0698322233195456	57.5744258376687	56.44061771097799	64.70599978752955	63.01898093912988	68.12040928170056	66.18020640082612	71.32414647923453	69.15454196390768	76.90426882713166	74.35484156680783	0.09715365426441788	0.09270991068866179	6.52001475869929	16.061066117485097	6.322177607162303	15.573724277046495
1.0762785006438331	57.61670145642441	56.48155619529013	64.74790883796983	63.059608903380536	68.16230686103422	66.22083265149958	71.36614838547416	69.19526889822566	76.94672984664147	74.39599217960269	0.0970952987403618	0.09265452802647876	6.479213637725479	16.05672881900864	6.282605830110697	15.569497058044362
1.0827636200317978	57.65897368416324	56.52249096748875	64.78980903961357	63.100228121008406	68.20419298295883	66.26144773615393	71.40813637636055	69.23598238112137	76.98917267016593	74.43712534585296	0.09703695692727565	0.09259915787751714	6.4386238929519095	16.05228311859173	6.243239089392773	15.56516465124514
1.089287815526412	57.70124225683625	56.56342177068712	64.83170011635573	63.1408383238436	68.24606736471347	66.30205138041228	71.45011016230885	69.27668213186396	77.03159699484821	74.47824077248006	0.0969786289748199	0.09254380038432843	6.398244734472428	16.047729061494465	6.204076618713771	15.560727100633812
1.0958513225808764	57.74350691045482	56.60434834805964	64.8735817921905	63.18143924381344	68.28792972365596	66.3426433100131	71.49206945387216	69.31736786985579	77.07400251800433	74.5193381665712	0.09692031503173411	0.09248845568859398	6.35807537263463	16.043066693371657	6.165117652017216	15.556184450544606
1.1024543780671139	57.78576738109131	56.64527044284233	64.91545379121197	63.222030612943	68.32977977726368	66.38322325081093	71.53401396174223	69.35803931463315	77.11638893712393	74.5604172353801	0.0968620152458408	0.09243312393113101	6.318115018112621	16.038296060343782	6.126361423568596	15.551536745790145
1.1090972202843215	57.82802340488063	56.68618779833455	64.95731583761577	63.26261216335681	68.37161724313506	66.42379092877799	71.57594339675114	69.39869618586795	77.15875594987185	74.6014776863288	0.09680372976404808	0.09237780525189337	6.2783628819161095	16.033417208967876	6.087807167958999	15.546784031594143
1.115780088967567	57.87027471802087	56.727100157899464	64.99916765569968	63.3031836272794	68.41344183899041	66.46434607000481	71.61785746987202	69.43933820336834	77.20110325408908	74.64251922700822	0.09674545873235392	0.09232249978997635	6.238818175417691	16.028430186188416	6.0494541201233005	15.541926353545932
1.1225032252964444	57.91252105677452	56.76800726496531	65.04100896986496	63.34374473703662	68.45525328267311	66.50488840070152	71.65975589222035	69.47996508707995	77.24343054779396	74.68354156517952	0.09668720229584883	0.09226720768361739	6.199480110398326	16.02333503940281	6.011301515407467	15.536963757705962
1.1292668719037753	57.95476215746955	56.80890886302645	65.08283950461743	63.384295225056654	68.49705129215081	66.54541764719897	71.7016383750551	69.52057655708714	77.28573752918342	74.72454440877536	0.09662896059871895	0.09221192907020208	6.160347899066437	16.01813181640682	5.973348589561283	15.531896290493023
1.1360712728843656	57.99699775650026	56.84980469564409	65.12465898456837	63.424834823870874	68.53883558551628	66.58593353594951	71.74350462977968	69.56117233361375	77.32802389663402	74.76552746590066	0.09657073378424906	0.0921566640862652	6.121420754063365	16.012820565341826	5.935594578763812	15.52672399867879
1.1429166738038161	58.03922759032819	56.89069450644731	65.16646713443544	63.46536326611483	68.58060588098839	66.62643579352805	71.78535436794294	69.60175213702414	77.37028934870278	74.80649044483374	0.0965125219948278	0.09210141286749401	6.082697888558869	16.00740133484578	5.898038719694341	15.521446929504236
1.1498033217073829	58.081451395483505	56.93157803913435	65.20826367904417	63.505880284529596	68.62236189691366	66.66692414663342	71.82718730124066	69.64231568782466	77.41253358412905	74.84743305402776	0.0964543253719482	0.0920461755487327	6.04417851621929	16.001874173918623	5.860680249524194	15.516065130561401
1.1567314651288954	58.12366890856554	56.9724550374731	65.2500483433284	63.54638561196229	68.66410335176667	66.70739832208889	71.86900314151603	69.68286270666412	77.4547563018347	74.88835500211127	0.09639614405621347	0.0919909522639838	6.005861851251211	15.99623913193318	5.823518405949471	15.510578649820673
1.1637013540997225	58.165879866244055	57.01332524530236	65.29182085233181	63.586878981367406	68.70582996415155	66.74785804684358	71.9108016007612	69.72339291433521	77.49695720092596	74.92925599788967	0.09633797818733812	0.09193574314641231	5.967747108440562	15.990496258666099	5.786552427220158	15.504987535621694
1.1707132401577995	58.20808400525991	57.05418840653252	65.33358093120835	63.627360125807456	68.74754145280262	66.788303047973	71.95258239111787	69.76390603177515	77.53913598069389	74.97013575034588	0.09627982790415394	0.09188054832834887	5.929833503166265	15.984645604245088	5.749781552170134	15.499291836666089
1.177767376356704	58.25028106242622	57.09504426514665	65.37532830522363	63.66782877845415	68.78923753658559	66.8287330526804	71.99434522487856	69.80440178006691	77.58129234061566	75.01099396864156	0.09622169334461074	0.091825367941292	5.892120251461165	15.978687219267158	5.713205020262649	15.493491602095673
1.1848640172747877	58.29247077462939	57.13589256520147	65.41706269975595	63.708284672589414	68.83091793449877	66.86914778829772	72.03608981448781	69.84487988044037	77.623425980356	75.05183036211835	0.09616357464578194	0.0917702021159133	5.854606569981115	15.97262115459489	5.676822071572133	15.487586881325115
1.1920034190243662	58.33465287882951	57.17673305082787	65.45878384029662	63.748727541605824	68.87258236567328	66.90954698228603	72.07781587254247	69.88534005427259	77.66553659976732	75.09264464029816	0.0961054719438666	0.09171505098205796	5.81729167607682	15.966447461509233	5.6406319468387665	15.48157772416198
1.1991858392609598	58.37682711206195	57.21756546623228	65.5004914524518	63.7891571190082	68.91423054937503	66.9499303622372	72.11952311179355	69.92578202308958	77.70762389889171	75.13343651288504	0.09604738537419227	0.09165991466874945	5.7801747878193055	15.960166191689495	5.604633887507589	15.475464180799463
1.2064115371925936	58.41899321143768	57.2583895556971	65.54218526194262	63.829573138413906	68.95586220500479	66.99029765587417	72.16121124514653	69.96620550856666	77.74968757796115	75.17420568976542	0.0959893150712211	0.09160479330419352	5.743255124000825	15.953777397127851	5.568827135722131	15.469246301745443
1.2136807735891502	58.461150914144575	57.299205063581965	65.5838649946067	63.86997533355422	68.99747705209975	67.03064859105235	72.20287998566272	70.00661023252974	77.79172733739915	75.21495188100957	0.09593126116855004	0.09154968701577906	5.706531904171243	15.947281130169358	5.533210934361705	15.462924137844311
1.2209938107917835	58.503299957447844	57.34001173432413	65.62553037639849	63.910363438274715	69.03907481033383	67.07098289576005	72.24452904655976	70.04699591695585	77.833742877821	75.25567479687206	0.09587322379891652	0.09149459593008392	5.670004348674411	15.940677443533787	5.4977845270741454	15.456497740307896
1.2283509127223842	58.545440078691406	57.380809312439766	65.66718113339077	63.95073718653666	69.0806551995193	67.11130029811984	72.28615814121315	70.0873622839745	77.8757339000355	75.29637414779323	0.09581520309420051	0.09143952017287563	5.6336716786781835	15.93396639033017	5.462547158304005	15.44996716071364
1.2357523448931043	58.58757101529841	57.421597542524566	65.70881699177517	63.991096312417554	69.12221793960722	67.15160052638919	72.32776698315676	70.12770905586834	77.91770010504555	75.33704964439985	0.09575719918542892	0.09138445986911692	5.597533116158047	15.9271480239222	5.427498073294373	15.443332450904563
1.2431983744159416	58.62969250477199	57.46237616925445	65.75043767786292	64.03144055011195	69.16376275068829	67.19188330896118	72.36935528608369	70.16803595507389	77.95964119404887	75.37770099750588	0.09569921220277884	0.0913294151429674	5.561587883960783	15.9202223980501	5.392636518116888	15.436593663082022
1.2506892700123766	58.67180428469639	57.5031449373866	65.79204291808605	64.07176963393248	69.205289352994	67.23214837436565	72.41092276384738	70.2083427041827	78.00155686843931	75.41832791811363	0.09564124227558016	0.09127438611778739	5.525835205841759	15.913189566859728	5.357961739730854	15.429750849829361
1.2582253020230734	58.7139060927378	57.543903591760305	65.83363243899828	64.1120832983107	69.24679746689758	67.27239545127009	72.45246913046273	70.24862902594222	78.04344682980789	75.45893011741474	0.09558328953232083	0.09121937291614123	5.490274306450374	15.906049584775246	5.323472985964145	15.42280406401369
1.2658067424176331	58.75599766664488	57.58465187729749	65.8752059672755	64.15238127779774	69.28828681291449	67.31262426848016	72.49399410010643	70.28889464325647	78.08531077994323	75.49950730679078	0.09552535410064818	0.09116437565980044	5.454904411344614	15.898802506490028	5.289169505527752	15.415753358769507
1.2734338648044117	58.798078744249594	57.62538953900356	65.91676322971671	64.19266330706509	69.32975711170336	67.35283455494063	72.535497387118	70.32913927918676	78.12714842083264	75.54005919781407	0.0954674361073739	0.09110939446974671	5.419724747070177	15.891448387119453	5.255050548089457	15.408598787618757
1.2811069444403917	58.840149063468395	57.666116321968445	65.95830395324522	64.23292912090572	69.37120808406725	67.39302603973645	72.5769787060011	70.36936265695306	78.16895945466332	75.58058550224906	0.0954095356784772	0.09105442946617584	5.384734541152284	15.883987282080852	5.221115364262914	15.40134040439807
1.2888262582411194	58.88220836230257	57.706831971367045	65.99982786490898	64.27317845423455	69.41263945095395	67.43319845209328	72.61843777142379	70.40956449993426	78.21074358382283	75.62108593205268	0.09535165293910813	0.09099948076850004	5.349933022088408	15.876419247049853	5.187363205614929	15.393978263187819
1.296592084790695	58.92425637883916	57.747536232460064	66.04133469188157	64.31341104208929	69.45405093345703	67.47335152137828	72.65987429821958	70.44974453166921	78.2525005109001	75.66156019937526	0.09529378801359097	0.09094454849535209	5.3153194194310345	15.86874433808407	5.153793324727303	15.3865124184249
1.3044047043518285	58.966292851251886	57.788228850594905	66.0828241614632	64.35362661963141	69.49544225281679	67.51348497710114	72.70128800138852	70.48990247585768	78.2942299386865	75.70200801656166	0.09523594102542843	0.09088963276458817	5.280892963774022	15.86096261154853	5.120404975196834	15.378942924866351
1.312264398875954	59.00831751780172	57.82890957120628	66.1242960010812	64.39382492214675	69.5368131304209	67.55359854891475	72.7426785960977	70.530038056361	78.33593157017647	75.74242909615185	0.09517811209730426	0.09083473369329224	5.246652886768061	15.853074124079285	5.08719741164532	15.371269837529326
1.320171452013404	59.05033011683768	57.869578139816994	66.165749938291	64.43400568504627	69.57816328780521	67.5936919666159	72.78404579768218	70.5701509972028	78.37760510856839	75.78282315088177	0.09512030135108718	0.09077985139777736	5.21259842116342	15.845078932643446	5.054169889760487	15.363493211736568
1.3281261491236485	59.09233038679763	57.91023430203856	66.20718570077678	64.47416864386689	69.61949244665462	67.63376496014612	72.82538932164583	70.6102410225699	78.41925025726546	75.82318989368414	0.09506250890783496	0.09072498599358986	5.178728800814497	15.836977094488248	5.021321666301446	15.355613103094583
1.3361287772855897	59.1343180662089	57.95087780357204	66.24860301635226	64.51431353427212	69.66080032880372	67.6738172595924	72.86670888366199	70.65030785681304	78.46086671987652	75.8635290376893	0.09500473488779647	0.09067013759551416	5.145043260717102	15.828768667182885	4.988651999135982	15.347629567528202
1.3441796253079266	59.17629289368916	57.991508390208736	66.29000161296159	64.55444009205296	69.7020866562378	67.71384859518803	72.90800419957456	70.6903512244477	78.50245420021693	75.90384029622601	0.0949469794104179	0.09061530631757324	5.111541037006646	15.820453708569403	4.956160147238734	15.339542661215091
1.352278983739575	59.218254607946925	58.03212580783073	66.33138121867981	64.59454805312832	69.74335115109322	67.75385869731313	72.94927498539829	70.73037085015467	78.54401240230918	75.94412338282208	0.09488924259434221	0.09056049227303527	5.078221367004517	15.812032276791797	4.923845370731215	15.331352440634873
1.3604271448801535	59.26020294778257	58.07272980241187	66.37274156171394	64.63463715354621	69.78459353565873	67.79384729649576	72.99052095732013	70.77036645878113	78.585541030384	75.98437801120545	0.09483152455741711	0.09050569557441346	5.045083489243552	15.803504430352405	4.891706930909095	15.323058962590949
1.3686244027905345	59.30213765208892	58.11332012001832	66.41408237040366	64.6747071294842	69.82581353237593	67.83381412341241	73.03174183169979	70.81033777534131	78.6270397888811	76.02460389530492	0.09477382541669546	0.09045091633347256	5.012126643418924	15.79487022788635	4.859744090206732	15.314662284059523
1.3768710533034536	59.34405845985151	58.15389650680889	66.45540337322144	64.71475771724974	69.86701086383951	67.87375890888842	73.07293732506993	70.85028452501665	78.66850838244939	76.06480074925025	0.09471614528844068	0.0903961546612299	4.979350070495457	15.786129728410742	4.827956112283118	15.306162462369684
1.3851673940341884	59.38596511015008	58.19445870903637	66.4967042987743	64.7547886532817	69.90818525279906	67.91368138389944	73.11410715413801	70.89020643315753	78.70994651594876	76.10496828737405	0.09465848428812923	0.09034141066795981	4.946753012695808	15.777282991250104	4.7963422620114216	15.297559555119733
1.3935137243912972	59.42785734215852	58.23500647304761	66.53798487580355	64.79479967415025	69.94933642215878	67.95358127957137	73.15525103578597	70.9301032252831	78.7513538944499	76.14510622421149	0.0946008425304544	0.0902866844631967	4.914334713490462	15.768330075929043	4.764901805484897	15.288853620131704
1.4019103455874267	59.46973489514598	58.275539545284495	66.5792448331861	64.83479051655806	69.99046409497886	67.99345832718156	73.19636868707167	70.96997462708258	78.79273022323574	76.18521427450167	0.09454322012933028	0.0902319761557396	4.882094417648659	15.759271042270484	4.7336340100564485	15.280044715525946
1.410357560650181	59.51159750847727	58.31605767228438	66.62048389993478	64.87476091734065	70.03156799447571	68.03331225815917	73.23745982522914	71.00982036441548	78.83407520780162	76.22529215318801	0.09448561719789454	0.09017728585365255	4.850031371255682	15.750105950397483	4.70253814435091	15.271132899690201
1.4188556744330574	59.55344492161378	58.356560600681014	66.66170180519937	64.91471061346738	70.07264784402318	68.07314280408623	73.27852416766979	71.04964016331282	78.8753885538567	76.26533957541926	0.0944280338485139	0.09012261366427136	4.818144821723763	15.740834860702307	4.671613478284598	15.262118231283239
1.4274049936264492	59.59527687411394	58.397048077204886	66.70289827826706	64.95463934204184	70.11370336715282	68.11294969669798	73.3195614319827	71.08943374997743	78.91666996732417	76.30535625655004	0.09437047019278477	0.09006795969420471	4.786434017803458	15.73145783381915	4.640859283069403	15.25300076919666
1.4360058267687137	59.63709310563393	58.437519848684055	66.74407304856318	64.99454684030273	70.15473428755489	68.15273266788374	73.36057133593562	71.12920085078487	78.95791915434232	76.34534191214159	0.09431292634153945	0.0900133240493382	4.754898209595922	15.721974930607757	4.610274831230981	15.243780572551259
1.4446584842573071	59.6788933559281	58.477975662044464	66.78522584565165	65.03443284562402	70.19574032907849	68.19249144968724	73.40155359747521	71.16894119228367	78.99913582126473	76.3852962579622	0.09425540240484873	0.08995870683483848	4.723536648596109	15.712386212235288	4.5798593966487715	15.234457700766143
1.453363278359986	59.720677364850054	58.51841526431101	66.8263563992361	65.07429709551637	70.23672121573306	68.23222577430785	73.44250793472837	71.20865450119672	79.04031967466177	76.42521900998855	0.09419789849202476	0.08990410815515529	4.692348587707784	15.702691740170849	4.549612254560543	15.225032213518716
1.4621205232260774	59.762444872352866	58.55883840260778	66.86746443916017	65.11413932762711	70.27767667168841	68.2719353741007	73.48343406600252	71.24834050442132	79.08147042132077	76.46510988440576	0.09414041471162646	0.08984952811402569	4.661333281224415	15.692891576052716	4.519532681558758	15.215504170695567
1.470930534897817	59.804195618489864	58.599244824158795	66.90854969540825	65.15395927974117	70.31860642127565	68.31161998157765	73.52433170978631	71.28799892903011	79.12258776824686	76.50496859760845	0.09408295117146093	0.08979496681447711	4.630489984871019	15.682985781784737	4.489619955630587	15.205873632434304
1.4797936313217521	59.84592934341509	58.63963427628848	66.94961189810599	65.19375668978151	70.35951018898758	68.35127932940762	73.56520058475024	71.32762950227156	79.1636714226635	76.54479486620112	0.0940255079785889	0.08974042435883131	4.599817955839626	15.672974419576349	4.4598733561729205	15.196140659134471
1.48871013236022	59.887645787384244	58.68000650642256	66.99065077752128	65.23353129581007	70.40038769947992	68.39091315041763	73.60604040974772	71.36723195157096	79.20472109201367	76.5845884069992	0.09396808523932759	0.08968590084870703	4.569316452777912	15.662857551873458	4.430292164004641	15.186305311470278
1.4976803598028874	59.92934469075496	58.72036126208834	67.03166606406461	65.27328283602809	70.44123867757135	68.43052117759319	73.64685090381528	71.40680600453071	79.24573648396013	76.62434893702952	0.09391068305925401	0.08963139638502379	4.538984735791928	15.652635241305688	4.4008756613629885	15.176367650272368
1.5067046373783677	59.971025793987415	58.760698290915286	67.0726574882896	65.31301104877669	70.48206284824431	68.47010314407878	73.68763178617328	71.44635138893094	79.28671730638604	76.66407617353076	0.09385330154320913	0.08957691106800462	4.508822066502489	15.64230755079916	4.371623131942215	15.166327736649691
1.5157832907659001	60.01268883764509	58.80101734063576	67.11362478089389	65.35271567253771	70.52285993664589	68.50965878317871	73.72838277622687	71.48586783273048	79.32766326739602	76.70376983395444	0.09379594079530153	0.08952244499718115	4.478827708035169	15.631874543518279	4.34253386090586	15.156185631958579
1.5249166476071065	60.05433356239516	58.84131815908549	67.15456767271954	65.39239644593407	70.5636296680881	68.54918782835763	73.76910359356621	71.5253550640671	79.36857407531639	76.7434296359654	0.09373860091891013	0.089467998271395	4.449000925029395	15.621336282825723	4.313607134886297	15.145941397744537
1.5341050375178134	60.09595970900912	58.881600494204044	67.19548589475367	65.43205310773041	70.60437176804865	68.58869001324105	73.80979395796739	71.56481281125828	79.40944943869613	76.78305529744237	0.09368128201668889	0.08941357098880205	4.419340983684833	15.610692832397035	4.284842242024297	15.135595095858662
1.5433487920999491	60.13756701836362	58.92186409403572	67.23637917812931	65.47168539683395	70.64508596217183	68.6281650716163	73.8504535893932	71.60424080280212	79.45028906630765	76.82264653647904	0.09362398419057072	0.08935916324687691	4.389847151735921	15.599944256082381	4.256238471958113	15.12514678831576
1.5526482449535108	60.17915523144047	58.96210870672956	67.27724725412551	65.51129305229455	70.6857719762685	68.66761273743249	73.89108220799318	71.6436387673773	79.49109266714684	76.86220307138392	0.09356670754176873	0.08930477514241367	4.360518698492797	15.589090617968395	4.227795115845311	15.11459653735983
1.5620037316886017	60.22072408932776	59.00233408054038	67.3180898541684	65.55087581330577	70.72642953631737	68.70703274480177	73.93167953410493	71.68300643384431	79.53185995043455	76.90172462068176	0.09350945217078302	0.0892504067715323	4.331354894850847	15.578131982412742	4.199511466387776	15.103944405509537
1.5714155899375468	60.262273333220016	59.04253996382904	67.3589067098315	65.59043341920513	70.76705836846509	68.74642482799943	73.97224528825421	71.72234353124568	79.57259062561653	76.94121090311367	0.0934522181774016	0.08919605822968002	4.302355013281158	15.56706841391133	4.171386817815801	15.093190455407239
1.580884159367074	60.30380270441881	59.082726105062875	67.39969755283614	65.62996560947462	70.80765819902692	68.7857887214645	74.01277919115564	71.7616497888065	79.61328440236421	76.9806616376377	0.09339500566070663	0.08914172961163543	4.273518327893271	15.555899977294757	4.143420465946747	15.082334750017253
1.5904097816905756	60.345311944333616	59.12289225281667	67.4404621150527	65.66947212374174	70.8482287544878	68.82512415980085	74.05328096371375	71.80092493593557	79.65394099057589	77.02007654343005	0.09333781471907536	0.08908742101151293	4.244844114418811	15.544626737619183	4.11561170817231	15.07137735253309
1.5999928006804371	60.38680079448201	59.16303815577281	67.48120012850048	65.70895270177961	70.88876976150246	68.8644308777772	74.09375032702305	71.84016870222536	79.69456010037679	77.05945533988509	0.0932806454501859	0.08903313252276238	4.216331650188749	15.533248760022616	4.087959843439876	15.06031832622648
1.6096335621804478	60.42826899649006	59.20316356272159	67.52191132534836	65.74840708350732	70.92928094689572	68.9037086103276	74.13418700236858	71.87938081745267	79.73514144211941	77.09879774661586	0.09322349795101953	0.08897886423817855	4.187980214218896	15.521766110008684	4.060464172329375	15.049157734729306
1.6193324141182788	60.46971629209347	59.24326822256252	67.5625954379159	65.78783500899128	70.96976203766408	68.94295709255277	74.17459071122724	71.9185610115798	79.77568472638526	77.1381034834555	0.0931663723178656	0.08892461624989913	4.15978908717716	15.510178853244724	4.033123997018265	15.037895641800787
1.6290897065180392	60.51114242313726	59.283351884303755	67.60325219867303	65.82723621844475	71.01021276097505	68.98217605971954	74.21496117526722	71.95770901475409	79.8161896639841	77.17737227045664	0.0931092686463231	0.08887038864941048	4.1317575514035525	15.498487055625446	4.005938621313817	15.026532111467532
1.6389057915129117	60.55254713157722	59.323414297063735	67.64388134024165	65.86661045222938	71.05063284416897	69.02136524726262	74.25529811634999	71.99682455730972	79.85665596595585	77.21660382789338	0.09305218703130709	0.08881618152755193	4.103884890927475	15.486690783272934	3.978907350661302	15.01506720794896
1.6487810233578566	60.59393015947946	59.363455210070605	67.68448259539504	65.90595745085479	71.09102201475834	69.06052439078395	74.29560125652944	72.03590736976702	79.89708334357006	77.25579787626046	0.0929951275670498	0.08876199497451638	4.076170391463165	15.474790102456609	3.952029492134443	15.003500995602735
1.6587157584424002	60.63529124902162	59.40347437266351	67.72505569705926	65.9452769549798	71.13138000042932	69.09965322605413	74.3358703180535	72.07495718283401	79.93747150832728	77.29495413627491	0.09293809034710607	0.08870782907985714	4.048613340465181	15.46278507979514	3.925304354505897	14.99183353915214
1.6687103553034934	60.6766301424932	59.443471534292804	67.76560037831348	65.98456870541278	71.17170652904198	69.13875148901275	74.37610502336437	72.11397372740657	79.97782017195955	77.33407232887635	0.09288107546435527	0.08865368393248829	4.02121302707792	15.450675781974496	3.898731248178592	14.98006490336229
1.6787651746384535	60.717946582295696	59.48344644452025	67.80611637239006	66.02383244311174	71.21200132863052	69.17781891576838	74.41630509509882	72.15295673456869	80.01812904643047	77.37315217522705	0.09282408301100722	0.08859955962069042	3.993968742189736	15.43846227594986	3.8723094852512077	14.968195153267516
1.6888805793179813	60.759240310943596	59.52339885302003	67.84660341267573	66.06306790918553	71.25226412740435	69.21685524259998	74.4564702560892	72.19190593559365	80.05839784393649	77.41219339671325	0.0927671130786039	0.08854545623211273	3.966879778438397	15.426144628901966	3.846038379523179	14.956224354133155
1.6990569343992543	60.800511071064506	59.563328509578724	67.88706123271163	66.10227484489374	71.29249465374818	69.25586020595662	74.49660022936362	72.23082106194396	80.09862627690696	77.45119571494517	0.09271016575802342	0.08849137385377685	3.9399454302183585	15.413722908217096	3.819917246488785	14.944152571393715
1.7092946071391046	60.84175860539994	59.60323516409627	67.92748956619423	66.14145299164777	71.33269263622307	69.29483354245873	74.53669473814693	72.26970184527246	80.1388140580052	77.49015885175812	0.09265324113948453	0.0884373125720803	3.9131649936839494	15.40119718146343	3.793945403359885	14.931979870691066
1.7195939670072704	60.88298265680542	59.64311856658589	67.96788814697535	66.18060209101068	71.37285780356632	69.33377498889791	74.57675350586078	72.30854801742225	80.17896090012857	77.52908252921237	0.09259633931255021	0.08838327247279999	3.8865377667621033	15.388567516418334	3.7681221690622806	14.919706317850796
1.7299553856997325	60.9241829682513	59.68297846717505	68.00825670906323	66.21972188469839	71.41298988469262	69.37268428223805	74.61677625612455	72.34735931042783	80.21906651640946	77.56796646959435	0.0925394603661295	0.08832925364109553	3.860063049184191	15.375833981101096	3.7424468642761894	14.907331978953152
1.7403792371521247	60.965359282823094	59.72281461610565	68.04859498662266	66.25881211457968	71.4530886086942	69.41156115961556	74.65676271275584	72.38613545651528	80.25913062021576	77.60681039541697	0.09248260438848423	0.08827525616151305	3.8337401424487325	15.36299664364742	3.7169188113944074	14.894856920178427
1.7508658975532332	61.00651134372173	59.76262676373433	68.08890271397541	66.29787252267666	71.49315370484128	69.45040535833962	74.69671259977055	72.42487618810252	80.29915292515102	77.64561402941976	0.09242577146722898	0.08822128011798751	3.807568349885514	15.350055572467681	3.6915373345855187	14.882281207965207
1.76141574535857	61.0476388942645	59.802414660533444	68.12917962560122	66.33690285116577	71.53318490258307	69.48921661589338	74.7366256413843	72.46358123780065	80.33913314505585	77.68437709457035	0.09236896168933857	0.08816732559384763	3.7815469766401293	15.337010836185073	3.6663017597820726	14.869604908981273
1.7720291613040315	61.088741677885075	59.84217805709098	68.1694254561378	66.37590284237777	71.57318193154785	69.52799466993388	74.77650156201219	72.50225033841375	80.3790709940078	77.72309931406417	0.09231217514114926	0.08811339267181834	3.7556753296626084	15.32386250352829	3.641211414665122	14.856828089981718
1.7827065284196406	61.129819438134035	59.88191670411113	68.20963994038142	66.4148722387982	71.61314452154348	69.56673925829254	74.8163400862695	72.54088322293944	80.41896618632198	77.7617804113252	0.09225541190836246	0.08805948143402464	3.7299527177615346	15.31061064352616	3.616265628720157	14.843950818005396
1.7934482320433673	61.17087191867967	59.921630352415086	68.24982281328784	66.45381078306839	71.65307240255837	69.60545011897625	74.85614093897276	72.57947962457003	80.45881843655218	77.80042011000701	0.09219867207604965	0.08800559196199523	3.704378451575849	15.297255325336664	3.5914637332102757	14.830973160240319
1.8042546598350382	61.211898863307795	59.96131875294084	68.28997380997198	66.49271821798523	71.69296530476129	69.64412699016704	74.89590384513932	72.61803927669206	80.49862745949059	77.83901813399243	0.09214195572865527	0.08795172433666455	3.6789518436021353	15.283796618341512	3.566805061197101	14.817895184081863
1.8151262017903238	61.25290001592296	60.00098165674438	68.33009266570939	66.53159428650238	71.73282295850268	69.6827696102234	74.9356285299889	72.65656191288788	80.53839297016926	77.87757420739509	0.09208526295000001	0.08789787863837838	3.653672208201897	15.270234592127963	3.5422889475544252	14.80471695711094
1.8260632502548164	61.293875120548165	60.04061881499935	68.37017911593583	66.57043873173001	71.77264509431443	69.72137771768006	74.97531471894331	72.6950472669352	80.57811468385982	77.916088054559	0.09202859382328545	0.08784405494689629	3.628538861594734	15.256569316428795	3.5179147289582033	14.791438547072175
1.8370661999381863	61.33482392132575	60.080229978998084	68.41023289624832	66.60925129693585	71.8124314429108	69.75995105124896	75.01496213762739	72.73349507280828	80.61779231607464	77.95455940005985	0.09197194843109692	0.08779025334139455	3.603551121892451	15.24280086122235	3.493681743922025	14.778060021939382
1.848135447928429	61.37574616251771	60.11981490015168	68.45025374240547	66.64803172554537	71.85218173518886	69.79848934981953	75.05457051186947	72.77190506467804	80.65742558256714	77.99298796870505	0.09191532685540724	0.08773647390046996	3.5787083090917804	15.228929296674323	3.469589332782107	14.76458144985736
1.8592713937061955	61.416641588506174	60.15937332999068	68.49024139032795	66.68677976114238	71.89189570222901	69.8369923524593	75.09413956770193	72.81027697691283	80.69701419933247	78.03137348553466	0.09185872917758134	0.08768271670214357	3.5540097450689245	15.2149546930832	3.4456368377059334	14.751002899116429
1.8704744391592067	61.457509943793504	60.19890502016505	68.53019557609875	66.72549514746915	71.93157307529508	69.87545979841403	75.13366903136131	72.84861054407854	80.73655788260754	78.06971567582131	0.09180215547837817	0.08762898182386443	3.5294547536118444	15.200877120965743	3.4218236027109015	14.737324438216092
1.8817449885967616	61.49835097300322	60.23840972244512	68.570116035964	66.76417762842739	71.97121358583546	69.91389142710867	75.17315862928943	72.88690550093956	80.77605634887246	78.10801426507146	0.09174560583795631	0.08757526934251186	3.505042660426625	15.186696651077	3.3981489736756885	14.72354613587413
1.8930834487643238	61.53916442088012	60.277887188721714	68.61000250633329	66.80282694807836	72.01081696548317	69.95228697814754	75.21260808813354	72.92516158245903	80.8155093148503	78.14626897902548	0.09168908033587599	0.08752157933440011	3.4807727931288355	15.172413354326636	3.37461229833616	14.70966806098113
1.9044902288582053	61.579950032290846	60.31733717100667	68.64985472378018	66.84144285064353	72.05038294605662	69.99064619131508	75.25201713474702	72.96337852379948	80.8549164975083	78.18447954365843	0.09163257905110389	0.08746791187528138	3.45664448125126	15.158027301769835	3.3512129262830967	14.695690282555006
1.9159657405403292	61.620707552223955	60.35675942143295	68.68967242504237	66.88002508050462	72.08991125955959	70.02896880657575	75.29138549618949	73.0015560603229	80.89427761405754	78.22264568518011	0.09157610206201616	0.08741426704034888	3.432657056273001	15.143538564725532	3.3279502089967536	14.681612869868331
1.9275103979530908	61.66143672579104	60.39615369225571	68.7294553470229	66.91857338220488	72.12940163818261	70.06725456407543	75.33071289972816	73.03969392759211	80.93359238195474	78.26076713003654	0.09151964944640259	0.08736064490424064	3.408809851595379	15.128947214638174	3.304823499824124	14.667435892317371
1.9391246177343011	61.702137298226134	60.43551973585172	68.76920322678947	66.95708750044837	72.16885381430228	70.1055032041407	75.36999907283706	73.07779186137006	80.97286051890123	78.29884360490911	0.09146322128146998	0.08730704554104363	3.385102202571943	15.11425332314866	3.281832154006679	14.653159419505755
1.9508088190322228	61.74280901488719	60.474857304720864	68.80891580157616	66.9955671801016	72.20826752048295	70.14371446728062	75.40924374319896	73.11584959762152	81.01208174284508	78.33687483671658	0.09140681764384546	0.08725346902429577	3.361533446511203	15.099456962110708	3.2589755286767286	14.638783521209916
1.9625634235206988	61.783451621255516	60.51416615148549	68.84859280878277	67.03401216619297	72.24764248947614	70.1818880941859	75.44844663870464	73.1538668725125	81.05125577198032	78.3748605526143	0.09135043860958134	0.08719991542699061	3.338102922668895	15.084558203525376	3.236252982863789	14.624308267379092
1.9743888554143678	61.82406486293697	60.553446028891706	68.88823398597616	67.07242220391403	72.28697845422188	70.22002382573052	75.48760748745434	73.19184342241171	81.0903823247485	78.41280047999577	0.09129408425415726	0.0871463848215807	3.3148099722807274	15.069557119639285	3.2136638775155006	14.609733728200808
1.9862855414839768	61.86464848566193	60.59269668980917	68.92783907089019	67.11079703861942	72.3262751478487	70.2581214029715	75.52672601775772	73.22977898389034	81.12946111983865	78.45069434649258	0.09123775465248492	0.08709287727997977	3.2916539385314536	15.05445378280092	3.1912075754676152	14.59505997393353
1.9982539110717792	61.90520223528564	60.63191788723169	68.96740780142619	67.14913641582737	72.36553230367416	70.2961805671494	75.56580195813441	73.26767329372278	81.1684918761878	78.48854187997497	0.09118144987891161	0.08703939287356821	3.2686341665926193	15.039248265578863	3.1688834414867415	14.580287075083106
2.010294396107033	61.94572585778885	60.671109374277584	69.00693991565367	67.18744008122029	72.40474965520542	70.33420105968914	75.60483503731474	73.30552608888719	81.20747431298187	78.52634280855257	0.09112517000722374	0.08698593167319535	3.245750003620742	15.023940640752699	3.1466908422644337	14.565415102346378
2.0224074311215867	61.98621909927814	60.71027090419021	69.04643515181066	67.22570778064524	72.4439269361398	70.37218262220017	75.64382498424015	73.34333710656597	81.24640814965605	78.56409686057486	0.09106891511065072	0.0869324937491823	3.2230007987523095	15.008530981263903	3.124629146413554	14.550444126571165
2.0345934532655616	62.0266817059862	60.749402230338106	69.08589324830399	67.26393926011411	72.48306388036508	70.41012499647708	75.68277152806354	73.3811060841461	81.28529310589524	78.60180376463158	0.09101268526186815	0.0868790791713273	3.2003859031087813	14.993019360186736	3.1026977244709997	14.535374218741708
2.0468529023231294	62.06711342427223	60.78850310621537	69.12531394370986	67.30213426580418	72.5221602219599	70.44802792449975	75.72167439814976	73.41883275921958	81.32412890163454	78.63946324955316	0.0909564805330014	0.0868256880089072	3.177904669821146	14.977405850842842	3.08089594892499	14.520205450084177
2.059186220728381	62.10751400062245	60.82757328544242	69.1646969767744	67.34029254405874	72.56121569519458	70.48589114843439	75.7605333240765	73.45651686958432	81.36291525706017	78.67707504441168	0.09090030099563128	0.08677232033068266	3.155556454019006	14.961690526717575	3.059223194203696	14.50493789198481
2.0715938535812968	62.14788318165041	60.86661252176587	69.2040420864139	67.37841384138723	72.60023003453125	70.5237144106334	75.79934803563431	73.49415815324414	81.40165189260956	78.71463887852092	0.0908441467207947	0.08671897620490047	3.133340612835127	14.945873461465453	3.0376788366788787	14.489571615991736
2.084076248663807	62.188220714097355	60.90562056905931	69.24334901171551	67.41649790446593	72.63920297462454	70.5614974536363	75.83811826282741	73.53175634840959	81.44033852897222	78.75215448143717	0.09078801777899032	0.0866656556992969	3.1112565054204424	14.929954728953817	3.016262254675439	14.474106693849535
2.0966338564559543	62.22852634483268	60.944597181323395	69.28261749193742	67.4545444801382	72.67813425032202	70.59924002016989	75.8768437358741	73.56931119349828	81.4789748870902	78.78962158295973	0.09073191424018251	0.086612358881103	3.08930349292541	14.913934403150051	2.9949728284641424	14.458543197421022
2.109267130152151	62.26879982085401	60.983542112686266	69.32184726650922	67.49255331541484	72.71702359666428	70.63694185314863	75.91552418520695	73.6068224271352	81.51756068815823	78.82703991313105	0.09067583617380338	0.08655908581704573	3.0674809385395747	14.897812558290752	2.9738099402934495	14.442881198821851
2.1219765256775314	62.309040889288156	61.022455117404185	69.36103807503298	67.53052415747496	72.75587074888627	70.67460269567563	75.95415934147408	73.64428978815371	81.55609565362516	78.86440920223801	0.09061978364875839	0.08650583657335281	3.0457882074688314	14.881589268754396	2.952772974362688	14.427120770291367
2.1347625017044103	62.34924929739075	61.06133594986141	69.4001896572827	67.56845675366573	72.79467544241665	70.7122222910423	75.99274893553856	73.68171301559534	81.5945795051934	78.9017291808115	0.09056375673342794	0.08645261121575618	3.024224666945429	14.865264609090445	2.931861316843424	14.411261984263547
2.147625519668832	62.38942479254741	61.10018436457117	69.43930175320578	67.60635085150356	72.8334374128794	70.7498003827297	76.03129269848012	73.719091848711	81.63301196482055	78.93899957962805	0.09050775549567357	0.08639940980949513	3.002789686248434	14.8488386541012	2.911074355891742	14.395304913390646
2.160566043787228	62.429567122273475	61.139000116175524	69.47837410292274	67.644206198674	72.87215639609347	70.78733671440834	76.0697903615947	73.75642602696095	81.67139275471921	78.97622012970936	0.09045178000283943	0.08634623241931981	2.9814826366655325	14.832311478618067	2.8904114816082256	14.379249630368577
2.1735845410731627	62.46967603421449	61.1777829594458	69.51740644672772	67.68202254303209	72.91083212807337	70.82483102993865	76.1082416563952	73.7937152900152	81.70972159735749	79.01339056232321	0.09039583032175763	0.08629307910949496	2.960302891538504	14.81568315773984	2.8698720860934372	14.36309620816246
2.1866814813541975	62.50975127614676	61.216532649283124	69.55639852508915	67.71979963260321	72.94946434502985	70.8622830733718	76.14664631461211	73.83095937775443	81.74799821546003	79.05051060898404	0.09033990651875108	0.08623994994380342	2.9392498262673143	14.79895376681452	2.849455563439278	14.346844719955698
2.199857337288837	62.54979259597781	61.2552489407189	69.59535007865034	67.75753721558343	72.98805278337059	70.89969258895013	76.18500406819423	73.8681580302704	81.78622233200849	79.08758000145373	0.09028400865963725	0.08618684498554964	2.9183228182851053	14.782123381297424	2.829161309709434	14.330495239042648
2.213112584383593	62.589799741746354	61.29393158891474	69.63426084822942	67.79523504033956	73.02659717970008	70.93705932110723	76.22331464930863	73.90531098786602	81.82439367024175	79.12459847174149	0.09022813680973268	0.08613376429756243	2.897521247068653	14.765192076793028	2.8089887229548367	14.314047838877741
2.2264477010101436	62.62977246162299	61.332580349163216	69.67313057482019	67.83289285541004	73.0650972708205	70.97438301446876	76.26157779034155	73.94241799105639	81.86251195365666	79.16156575210502	0.09017229103385507	0.08608070794220035	2.8768444941515554	14.748159929105896	2.788937203221394	14.297502593104582
2.2398631684225956	62.6697105039102	61.3711949768878	69.71195899959213	67.8705104095048	73.1035527937319	71.01166341385255	76.29979322389852	73.97947878056866	81.9005769060085	79.19848157505048	0.09011647139632933	0.08602767598135365	2.8562919431292357	14.731027014247957	2.7690061525499914	14.280859575550494
2.2533594707748548	62.7096136170432	61.40977522764373	69.75074586389137	67.90808745150636	73.14196348563307	71.04890026426952	76.33796068280542	74.01649309734313	81.93858825131176	79.23534567333357	0.09006067796098945	0.08597466847644769	2.8358629796566674	14.713793408422134	2.749194974986949	14.264118860255621
2.2669370951380965	62.74948154958992	61.448320857118006	69.78949090924077	67.94562373046982	73.18032908392168	71.0860933109238	76.37607990010854	74.05346068253347	81.97654571384054	79.2721577799598	0.09000491079118275	0.08592168548844784	2.815556991441099	14.696459187951405	2.7295030765662887	14.24728052136743
2.2805965315183476	62.78931405025141	61.48683162112978	69.82819387734034	67.98311899562331	73.21864932619481	71.12324229921326	76.41415060907515	74.09038127750705	82.01444901812903	79.30891762818491	0.08994916994977412	0.08586872707786117	2.7953733682602433	14.67902442939885	2.7099298653306505	14.230344633249842
2.294338272874165	62.82911086786236	61.52530727563086	69.8668545100679	68.02057299636857	73.25692395024957	71.16034697473002	76.45217254319422	74.12725462384576	82.0522978889723	79.3456249515157	0.08989345549914934	0.08581579330474245	2.77531150195955	14.66148920948035	2.690474751324473	14.213311270428676
2.308162815134429	62.868871751391275	61.56374757670585	69.9054725494793	68.05798548228128	73.29515269408341	71.19740708326084	76.4901454361767	74.16408046334624	82.0900920514267	79.38227948371043	0.08983776750121891	0.08576288422869482	2.755370786442654	14.643853605059121	2.671137146598994	14.196180507591635
2.3220706572162446	62.90859644994075	61.60215228057253	69.94404773780879	68.09535620311131	73.33333529589449	71.23442237078754	76.52806902195594	74.20085853802036	82.1278312308102	79.41888095877911	0.08978210601742202	0.08570999990887618	2.7355506176941162	14.626117693234846	2.651916465218619	14.178952419628331
2.336062301042938	62.94828471274819	61.6405211435825	69.98257981746985	68.13268490878359	73.37147149408254	71.2713925834877	76.56594303468864	74.23758859009602	82.16551515270363	79.45542911098465	0.08972647110872979	0.08565714040400037	2.7158503937735077	14.608281551285472	2.6328121232586454	14.161627081612096
2.3501382515621807	62.98793628918574	61.678853922221016	70.02106853105519	68.16997134939805	73.40956102724896	71.30831746773481	76.60376720875487	74.27427036201732	82.2031435429505	79.49192367484284	0.0896708628356495	0.08560430577234282	2.6962695147990416	14.59034525660718	2.613823538797078	14.144204568736313
2.3642990167642037	63.02755092876077	61.717150373107735	70.05951362133726	68.20721527523033	73.44760363419735	71.34519677009884	76.64154127875881	74.31090359644507	82.24071612765796	79.5283643851231	0.08961528125822942	0.08555149607174167	2.676807382982588	14.572308886830797	2.5949501319378214	14.126684956414465
2.378545107700138	63.0671283811163	61.75541025299683	70.09791483126891	68.24441643673204	73.4855990539342	71.3820302373468	76.67926497952925	74.3474880362575	82.27823263319739	79.56475097684913	0.08955972643606007	0.08549871135960435	2.657463402610574	14.554172519796339	2.57619132480022	14.109068320260121
2.392877038500453	63.106668396031395	61.79363331877759	70.13627190398374	68.28157458453146	73.52354702566923	71.41881761644318	76.7169380461202	74.38402342455072	82.31569278620495	79.60108318529947	0.08950419842827988	0.08544595169290875	2.6382369800439847	14.535936233476605	2.557546541517695	14.09135473603601
2.4072953263935135	63.14617072342125	61.83181932747444	70.17458458279637	68.31868946943365	73.56144728881581	71.45555865455033	76.75456021381119	74.42050950463901	82.35309631358203	79.63736074600791	0.08944869729357853	0.08539321712820723	2.6191275237174523	14.517600105979	2.5390152082327404	14.073544279617636
2.4218004917242455	63.18563511333749	61.86996803624724	70.21285261120272	68.35576084242074	73.59929958299125	71.49225309902867	76.79213121810766	74.45694602005528	82.39044294249567	79.67358339476385	0.08939322309020184	0.0853405077216323	2.600134444163359	14.499164215683777	2.520596753125119	14.055637027153352
2.436393057972914	63.22506131596906	61.908079202392145	70.25107573288115	68.39278845465304	73.63710364801788	71.52890069743788	76.82965079474211	74.4933327145521	82.42773240037981	79.7097508676136	0.08933777587595323	0.08528782352889663	2.5812571539927376	14.480628641149451	2.5022906063918526	14.037633054967955
2.4510735517740176	63.264449081641885	61.94615258334135	70.28925369169212	68.42977205746874	73.67485922392294	71.56550119753663	76.86711867967394	74.5296693321016	82.4649644149352	79.74586290086013	0.08928235570819952	0.08523516460530052	2.562495067902546	14.461993461085513	2.484096200249496	14.019532439520844
2.46584250293529	63.303798160819746	61.984187936663844	70.32738623167921	68.46671140238482	73.71256605093947	71.6020543472836	76.90453460909046	74.5659556168964	82.50213871413042	79.78191923106431	0.08922696264387368	0.0851825310057319	2.5438476026652097	14.443258754368799	2.4660129689318637	14.001335257444225
2.4807004444568266	63.343108304104035	62.02218502006526	70.36547309706887	68.50360624109697	73.75022386950624	71.63855989483727	76.9418983194069	74.60219131334965	82.53925502620201	79.81791959504474	0.08917159673948065	0.08512992278467309	2.525314177140899	14.424424600047132	2.44804034869685	13.983041585532192
2.4956479125503126	63.38237926223456	62.06014359138865	70.40351403227152	68.54045632548049	73.78783242026881	71.67501758855707	76.97920954726736	74.63837616609597	82.57631307965548	79.85386372987901	0.0891162580510979	0.08507733999620265	2.506894212291627	14.405491077432089	2.430177777845074	13.96465150084805
2.510685446658382	63.421610786089765	62.09806340861472	70.44150878188167	68.57726140759056	73.82539144407978	71.71142717700359	77.01646802954521	74.67450991999183	82.61331260326584	79.88975137290397	0.08906094663438188	0.08502478269399921	2.488587131152599	14.386458265960755	2.412424696683047	13.946165080564242
2.5258135894740787	63.46080262668695	62.135944229861956	70.47945709067842	68.61402123966255	73.86290068199922	71.74778840893893	77.05367350334363	74.71059232011602	82.65025332607811	79.92558226171637	0.0890056625445713	0.08497225093134594	2.470392358855861	14.36732624528122	2.394780547555456	13.92758240206058
2.54103288696045	63.49995453518273	62.17378581338727	70.51735870362593	68.6507355741127	73.90035987529534	71.78410103332746	77.09082570599618	74.74662311177029	82.68713497740804	79.96135613417351	0.08895040583649093	0.08491974476113352	2.4523093226207493	14.348095095236204	2.377244774828796	13.908903542906046
2.556343888370238	63.5390662628733	62.21158791758605	70.55521336587384	68.68740416353833	73.9377687654448	71.82036479933603	77.1279243750673	74.78260204047966	82.72395728684263	79.99707272839369	0.08889517656455499	0.08486726423586304	2.434337451735246	14.32876489575392	2.3598168248818183	13.89012858075148
2.571747146265715	63.57813756119434	62.24935030099224	70.59302082275718	68.7240267607179	73.97512709413286	71.85657945633419	77.16496924835226	74.81852885199274	82.76071998424027	80.03273178275649	0.08883997478277153	0.08481480940765265	2.4164761776037267	14.309335727064536	2.342496146141457	13.871257593560586
2.5872432165386163	63.61716818172231	62.28707272227956	70.630780819798	68.76060311861254	74.01243460325487	71.8927447538956	77.20196006387911	74.85440329228312	82.7974227997326	80.06833303590442	0.08878480054474691	0.08476238032823732	2.398724933717858	14.289807669612856	2.325282189061454	13.85229065947533
2.602832658430207	63.65615787617391	62.324754940260924	70.66849310270473	68.79713299036538	74.04969103491584	71.92886044179757	77.23889655990789	74.89022510754904	82.834065463724	80.10387622674241	0.08872965390368862	0.08470997704897584	2.381083155635224	14.27018080389098	2.3081744060996243	13.833227856701342
2.6185160345514573	63.69510639640658	62.36239671388904	70.7061574173729	68.83361612930236	74.0868961314311	71.9649262700218	77.27577847493154	74.92599404421405	82.87064770689241	80.13936109443881	0.08867453491240938	0.08465759962085274	2.3635502810197977	14.250455210669315	2.2911722517601447	13.814069263726196
2.6342939109033563	63.73401349441905	62.39999780225691	70.74377350988581	68.87005228893285	74.12404963532711	72.00094198875517	77.3126055476768	74.96170984892788	82.90716926019039	80.17478737842617	0.08861944362333267	0.08460524809448186	2.346125749627845	14.230630970943821	2.2742751825721825	13.79481495923028
2.6501668568973313	63.77287892235164	62.43755796459808	70.78134112651492	68.90644122294997	74.16115128934187	72.03690734838995	77.3493775171045	74.99737226856686	82.94362985484557	80.2101548184018	0.08856438008849403	0.08455292252011194	2.3288090032874607	14.210708165788674	2.257482657077162	13.775465021984928
2.666135445375801	63.811702432486	62.47507696028653	70.81886001371974	68.94278268523057	74.19820083642487	72.072822099524	77.38609412240977	75.0329810502339	82.98002922236071	80.24546315432782	0.08850934435954798	0.08450062294762777	2.3115994859263083	14.190686876558175	2.240794135856504	13.756019531043421
2.6822002526328483	63.850483777246446	62.5125545488378	70.85632991814933	68.97907642983658	74.23519801973863	72.10868599296214	77.42275510302343	75.06853594126012	83.01636709451553	80.2807121264329	0.08845433648776876	0.08444834942655698	2.2944966435666174	14.170567184815809	2.224209081519348	13.736478565644575
2.6983618584350144	63.88922270919932	62.549990489908566	70.89375058664167	69.0153222110146	74.27214258265822	72.14449877971568	77.45936019861176	75.10403668920439	83.05264320336622	80.31590147521177	0.08839935652405821	0.08439610200607152	2.277499924294716	14.150349172203278	2.2077269586784496	13.71684220510906
2.71462084604223	63.9279189810537	62.587384543297205	70.93112176622465	69.05151978319664	74.30903426877214	72.1802602110033	77.49590914907725	75.13948304185415	83.08885728124653	80.3510309414263	0.08834440451894565	0.08434388073499142	2.26060877829741	14.130032920633312	2.1913472339874716	13.697110529039492
2.730977802228858	63.96657234566177	62.62473646894424	70.96844320411645	69.08766890100067	74.34587282188292	72.21597003825171	77.53240169455943	75.17487474722627	83.12500906076859	80.38610026610634	0.08828948052259519	0.08429168566179059	2.2438226578578906	14.109618512266024	2.175069376130068	13.677283617253124
2.747433317304874	64.00518255601912	62.66204602693264	71.00571464772612	69.12376931923106	74.38265798600776	72.25162801309608	77.56883757543537	75.2102115535674	83.16109827482353	80.4211091905502	0.08823458458480798	0.08423951683459836	2.227141017319809	14.089106029337927	2.158892855788963	13.657361549647248
2.763987985137163	64.04374936526466	62.699312977487644	71.04293584465344	69.15982079287852	74.41938950537829	72.28723388738001	77.60521653231973	75.24549320935412	83.19712465658158	80.45605745632484	0.08817971675502702	0.08418737430120489	2.210563313116836	14.068495554296533	2.1428171456786913	13.637344406341072
2.780642403170963	64.08227252668138	62.7365370809777	71.08010654268999	69.19582307712115	74.45606712444192	72.32278741315672	77.64153830606597	75.28071946329413	83.23308793949344	80.49094480526715	0.08812487708234105	0.08413525810906511	2.1940890037867575	14.04778716994042	2.1268417205501464	13.6172322677794
2.797397172451417	64.12075179369681	62.773718097914745	71.11722648981971	69.23177592732495	74.49269058786231	72.35828834268956	77.67780263776704	75.31589006432678	83.26898785729108	80.52577097948472	0.08807006561548868	0.08408316830530055	2.177717549922363	14.026980959071807	2.110966057151927	13.597025214419773
2.8142528976452668	64.1591869198824	62.81085578895372	71.15429543421833	69.26767909904329	74.52925964051896	72.3937364284516	77.71400926875484	75.3510047616227	83.30482414398719	80.56053572135538	0.0880152824028621	0.08403110493670544	2.1614484141946377	14.006077004702092	2.0951896342476175	13.576723326919819
2.831210187062679	64.19757765895473	62.847949914893704	71.19131312425485	69.30353234801836	74.56577402750868	72.4291314231271	77.75015794060195	75.38606330458549	83.34059653387722	80.595238773529	0.08796052749251186	0.08397906804975068	2.1452810613823203	13.98507539021557	2.079511932644891	13.556326686304601
2.848269652679189	64.23592376477563	62.88500023667813	71.22827930849184	69.33933543018146	74.60223349414605	72.46447307961185	77.78624839512207	75.42106544285193	83.37630476153969	80.62987987892801	0.08790580093215082	0.08392705769058548	2.1292149583205173	13.963976199071112	2.0639324351459436	13.535835373664668
2.865431910157798	64.27422499135214	62.92200651539464	71.26519373568539	69.37508810165295	74.63863778596334	72.49976115101323	77.82228037436997	75.45601092629215	83.41194856183643	80.66445878074744	0.0878511027691574	0.08387507390504303	2.1132495739102524	13.942779514858557	2.04845062655977	13.515249470225172
2.882697578871184	64.31248109283689	62.95896851227554	71.30205615478577	69.4107901187429	74.67498664871135	72.53499539065092	77.85825362064243	75.4908995050105	83.4475276699135	80.69897522245593	0.08779643305058152	0.083823116738645	2.097384379144387	13.921485421476973	2.0330659937235396	13.49456905750776
2.900067281924058	64.35069182352869	62.99588598869835	71.33886631493814	69.44644123795177	74.71127982836013	72.57017555205765	77.89416787647903	75.52573092934625	83.48304182120222	80.73342894779664	0.0877417918231474	0.08377118623660415	2.081618847086702	13.90009400301824	2.0177780254798563	13.473794217215982
2.9175416461756507	64.38885693787249	63.032758706185845	71.37562396548277	69.48204121597068	74.74751707109925	72.60530138897943	77.93002288466252	75.56050494987394	83.51849075141953	80.76781970078763	0.08768717913325808	0.08371928244382851	2.065952452869624	13.87860534376523	2.002586212683582	13.452925031248014
2.9351213022623317	64.42697619045995	63.069586426406545	71.4123288559556	69.5175898096819	74.78369812333854	72.64037265537631	77.96581838821952	75.59522131740417	83.55387419656894	80.80214722572275	0.08763259502699972	0.08366740540492604	2.050384673691042	13.857019528182718	1.9874900481938766	13.431961581687574
2.952806884620376	64.46504933602945	63.10636891117477	71.4489807360885	69.55308677615915	74.81982273170831	72.67538910542265	78.001554130421	75.62987978298396	83.58919189294099	80.83641126717218	0.08757803955014647	0.0836155551642089	2.034914988813398	13.835336640917376	1.9724890268703348	13.410903950794818
2.970599031508854	64.50307612946642	63.14310592245103	71.48557935580986	69.58853187266818	74.85589064306009	72.71035049350772	78.03722985478288	75.66448009789735	83.624443577114	80.87061156998308	0.0875235127481637	0.08356373176569529	2.0195428795682346	13.813556766850525	1.9575826455793504	13.389752221035451
2.9884983850326714	64.54105632580371	63.17979722234227	71.52212446524503	69.6239248566671	74.89190160446711	72.74525657423618	78.0728453050667	75.69902201366614	83.65962898595495	80.90474787928042	0.08746901466621253	0.08351193525311755	2.004267829359378	13.791679991116325	1.942770403196846	13.368506475142567
3.006505591165733	64.57898968022205	63.21644257310248	71.55861581471694	69.65926548580724	74.92785536322509	72.78010710242899	78.10840022528053	75.73350528205057	83.6947478566205	80.93881994046788	0.0874145453491553	0.08346016566992122	1.9890893236365628	13.769706398979906	1.9280518005887188	13.347166795971134
3.0246212997742656	64.6168759480498	63.25304173713234	71.59505315474613	69.69455351793282	74.96375166685218	72.81490183312314	78.1438943596788	75.76792965504949	83.72979992655684	80.97282749922795	0.08736010484155729	0.08340842305927437	1.9740068499122572	13.74763607591558	1.9134263406172067	13.325733266578027
3.0428461646402667	64.6547148847637	63.28959447698005	71.6314362360516	69.72978871108215	74.99959026309013	72.84964052157301	78.1793274527638	75.80229488490134	83.76478493350136	81.00677030152335	0.08730569318769524	0.08335670746406686	1.959019897766666	13.725469107692334	1.8988935281518025	13.304205970312978
3.0611808434850984	64.69250624598905	63.326100555341526	71.66776480955127	69.7649708234878	75.0353708999046	72.8843229232505	78.21469924928589	75.8366007240848	83.79970261548306	81.04064809359743	0.08725131043155725	0.08330501892691823	1.9441279588156704	13.70320558016283	1.8844528700392402	13.282584990603937
3.079625997993227	64.73024978749962	63.36255973506021	71.70403862636188	69.80009961357669	75.07109332548535	72.91894879384529	78.25000949424373	75.87084692531887	83.83455271082295	81.07446062197458	0.08719695661685006	0.08325335749018069	1.9293305267415235	13.680845579483503	1.870103875128052	13.260870411173528
3.0981822938360946	64.7679452652186	63.39897177912818	71.74025743780044	69.83517483997142	75.10675728824761	72.95351788926618	78.28525793288597	75.90503324156431	83.86933495813562	81.10820763346187	0.08714263178700256	0.08320172319594156	1.9146270972710226	13.65838919199814	1.855846054251515	13.239062315931733
3.116850400696155	64.80559243521803	63.43533645068546	71.77642099538356	69.87019626148962	75.1423625368316	72.98802996564065	78.3204443107106	75.93915942602328	83.90404909632905	81.14188887514862	0.08708833598516996	0.08315011608603	1.9000171681750544	13.63583650423061	1.8416789202271957	13.217160788964975
3.135630992291033	64.84319105371985	63.4716535130212	71.8125290508289	69.90516363714546	75.17790882010411	73.02248477931629	78.35556837346677	75.97322523214098	83.93869486460636	81.17550409440828	0.08703406925423982	0.0830985362020206	1.8855002392788265	13.61318760299946	1.827601987862863	13.195165914630707
3.1545247463978408	64.88074087709563	63.507922729573295	71.84858135605504	69.9400767261494	75.21339588715834	73.05688208686074	78.39062986715459	76.00723041360546	83.97327200246588	81.20905303889842	0.08697983163683368	0.08304698358523614	1.8710758124300355	13.590442575188717	1.8136147739312491	13.17307777737733
3.1735323448776414	64.91824166186683	63.54414386392874	71.88457766318187	69.97493528790865	75.24882348731447	73.09122164506225	78.42562853802596	76.04117472434844	84.00778024970194	81.24253545656155	0.08692562317531498	0.0829954582767546	1.856743391533655	13.567601508042571	1.7997167972002899	13.150896461986122
3.192654473700048	64.95569316470561	63.580316679824385	71.92051772453176	70.0097390820283	75.28419137012092	73.12550321093084	78.46056413258576	76.07505791854642	84.04221934640644	81.27595109562645	0.08687144391179095	0.08294396031741043	1.842502482528289	13.544664488999842	1.7859075784090237	13.128622053423896
3.211891822967991	64.99309514243438	63.61644094114658	71.95640129262922	70.044487868311	75.31949928535411	73.15972654169813	78.49543639759176	76.10887975062067	84.07658903296883	81.30929970460838	0.08681729388811874	0.08289248974780156	1.8283525933695728	13.521631605593939	1.7721866402564501	13.106254636773883
3.2312450869426166	65.0304473520263	63.65251641193163	71.99222812020163	70.07918140675768	75.35474698301924	73.1938913948181	78.5302450800555	76.1426399752381	84.11088905007699	81.3425810323099	0.086763173145909	0.08284104660829235	1.8142932340590505	13.498502945694781	1.758553507423585	13.083794297423083
3.2507149640683446	65.06774955060573	63.688542856366276	72.02799796017997	70.11381945756831	75.38993421335121	73.22799752796789	78.56498992724326	76.17633834731205	84.14511913871863	81.37579482782199	0.08670908172653127	0.08278963093901744	1.800323916628031	13.475278597405122	1.7450077065627738	13.061241120991326
3.2703021569980693	65.10500149544833	63.72452003878777	72.0637105656991	70.14840178114198	75.42506072681493	73.26204469904826	78.59967068667659	76.20997462200292	84.17927904018171	81.40894084052472	0.086655019671119	0.08273824277988898	1.7864441551205346	13.451958648971413	1.7315487662792748	13.038595193254878
3.2900073726185273	65.14220294398118	63.76044772368408	72.0993656900981	70.18292813807757	75.4601262741058	73.29603266618395	78.63428710613272	76.24354855471854	84.21336849605522	81.44201882008782	0.0866009870205728	0.08268688217059689	1.7726534656067088	13.428543188882031	1.7181762171405808	13.015856600202824
3.3098313220758016	65.17935365378312	63.79632567569414	72.13496308692086	70.21739828917404	75.49513060615044	73.32996118772438	78.66883893364547	76.27705990111511	84.24738724823017	81.47502851647177	0.08654698381556691	0.08263554915061744	1.7589513661728233	13.405032305845452	1.7048895916741458	12.993025428055262
3.329774720800988	65.21645338258494	63.832153659608174	72.17050250991652	70.251811995431	75.53007347410713	73.36383002224419	78.70332591750582	76.31050841709764	84.28133503890024	81.50796967992832	0.08649301009655257	0.08258424375921512	1.7453373769221798	13.38142608880662	1.6916884243628374	12.970101763257844
3.349838288536016	65.25350188826968	63.86793144036795	72.20598371303998	70.28616901804922	75.5649546293666	73.39763892854388	78.73774780626273	76.34389385882086	84.31521161056298	81.54084206100173	0.08643906590376389	0.08253296603544871	1.731811019972838	13.357724626965137	1.6785722516431179	12.947085692498149
3.370022749359618	65.29049892887288	63.90365878306699	72.24140645045253	70.32046911843113	75.59977382355257	73.43138766565042	78.7721043487239	76.37721598268978	84.34901670602052	81.57364541052925	0.08638515127722218	0.08248171601817426	1.7183718194442008	13.3339280096734	1.6655406118939027	12.92397730261655
3.390328831713469	65.32744426258255	63.939335452950644	72.27677047652179	70.354712058181	75.63453080852203	73.46507599281746	78.80639529395597	76.41047454536012	84.38275006838015	81.606379479642	0.08633126625674083	0.0824304937460513	1.7050193014611068	13.310036326542104	1.6525930454408808	12.90077668072081
3.4107572684284713	65.36433764773967	63.97496121541662	72.31207554582281	70.38889759910573	75.66922533636627	73.49870366952646	78.84062039128584	76.44366930373943	84.41641144105562	81.63904401976599	0.08627741088193014	0.08237929925754708	1.691752994158378	13.286049667452971	1.6397290945599252	12.877483914176992
3.431308796751202	65.4011788428384	64.0105358360151	72.34732141313826	70.4230255032153	75.70385715941129	73.53227045548698	78.8747793903011	76.47680001498756	84.4500005677679	81.67163878262296	0.08622358519220265	0.08232813259094093	1.6785724276576275	13.261968122445978	1.6269483034507175	12.854099090480304
3.4519841583705158	65.43796760652599	64.04605908044869	72.3825078334587	70.45709553272286	75.73842603021819	73.565776110637	78.90887204085053	76.50986643651711	84.48351719254585	81.70416352023086	0.08616978922677805	0.08227699378432947	1.6654771340763546	13.237791781786655	1.614250218251982	12.830622297364243
3.47278409944432	65.47470369760315	64.08153071457298	72.41763456198335	70.49110745004558	75.77293170158399	73.59922039514389	78.94289809304503	76.54286832599439	84.5169610597273	81.73661798490505	0.08611602302468753	0.08222588287563048	1.652466647529991	13.21352073604612	1.6016343870423952	12.80705362288063
3.4937093706264992	65.51138687502451	64.11695050439683	72.45270135412062	70.52506101780519	75.80737392654238	73.63260306940506	78.97685729725858	76.57580544134028	84.55033191396014	81.7690019292594	0.08606228662477988	0.08217479990258861	1.639540504119168	13.189155075991948	1.589100359824215	12.783393155243175
3.514760727094002	65.54801689789846	64.15231821608221	72.48770796548828	70.55895599882808	75.841752458364	73.6659238940482	79.0107494041285	76.60867754073048	84.58362950020295	81.80131510620663	0.08600858006572663	0.08212374490277972	1.6266982419210763	13.164694892579064	1.5766476885178236	12.759640982862038
3.535938928574102	65.58459352548742	64.18763361594465	72.52265415191417	70.59279215614602	75.87606705055717	73.69918262993207	79.04457416455642	76.64148438259654	84.61685356372597	81.83355726895955	0.08595490338602578	0.0820727179136166	1.6139394009967418	13.140140277033424	1.564275926968321	12.735797194411134
3.557244739371806	65.6211165172081	64.2228964704534	72.55753966943651	70.6265692529965	75.91031745686851	73.73237903814699	79.07833132970887	76.6742257256264	84.6500038501121	81.86572817103175	0.08590125662400785	0.0820217189723529	1.6012635233864785	13.115491320841102	1.551984630941888	12.711861878815398
3.578678928397448	65.65758563263174	64.25810654623179	72.59236427430466	70.6602870528235	75.94450343128372	73.76551288001576	79.11202065101838	76.70690132876535	84.683080105258	81.89782756623893	0.0858476398178422	0.08197074811608843	1.588670153097837	13.090748115677343	1.5397733581112334	12.68783512518712
3.600242269194432	65.69400063148404	64.29326361005702	72.62712772297914	70.69394531927746	75.97862472802778	73.7985839170937	79.14564188018362	76.7395109512163	84.7160820753746	81.92985520869912	0.08579405300554041	0.08191980538177414	1.5761588361026497	13.06591075342476	1.527641668055594	12.663717022831406
3.6219355399671502	65.73036127364553	64.3283674288607	72.66182977213244	70.72754381621607	76.01268110156585	73.8315919111696	79.17919476917054	76.7720543524408	84.74900950698839	81.96181085283408	0.08574049622496271	0.08186889080621723	1.5637291203493078	13.04097932631339	1.5155891222736955	12.639507661413518
3.643759523609069	65.76666731915192	64.36341776972915	72.6964701786497	70.76108230770501	76.04667230660415	73.86453662426663	79.21267907021343	76.80453129216014	84.78186214694267	81.99369425337045	0.08568696951382357	0.08181800442608717	1.5513805557409341	13.015953926758812	1.5036152841589683	12.615207130769704
3.6657150077309777	65.80291852819383	64.3984143999032	72.73104869962863	70.79456055801786	76.08059809809005	73.89741781864237	79.24609453581492	76.83694153035523	84.81463974239783	82.02550516534009	0.08563347290969633	0.0817671462779182	1.5391126941271978	12.99083464733485	1.4917197189934086	12.590815520885371
3.6878027846894206	65.83911466111714	64.43335708677849	72.7655650923803	70.82797833163676	76.11445823121285	73.93023525678952	79.27944091874714	76.8692848272679	84.84734204083271	82.05724334408126	0.08558000645001827	0.0817163163981185	1.5269250893213666	12.965621580951847	1.4799019939639493	12.5663329220788
3.710023651615288	65.87525547842328	64.46824559790588	72.80001911442967	70.86133539325321	76.14825246140471	73.96298870143693	79.31271797205267	76.90156094340163	84.87996879004577	82.08890854523985	0.08552657017209839	0.08166551482297082	1.5148172970843916	12.940314820772983	1.4681616781476805	12.541759424913835
3.732378410442586	65.91134074076935	64.50307970099145	72.83441052351604	70.89463150776821	76.18198054434103	73.99567791554988	79.34592544904505	76.9337696395222	84.91251973815584	82.12050052477004	0.08547316411312049	0.081614741588642	1.5027888751153569	12.914914460132422	1.4564983425007085	12.517095120127124
3.7548678679373717	65.94737020896793	64.53785916389654	72.86873907759336	70.92786644029276	76.21564223594102	74.02830266233065	79.37906310330955	76.96591067665832	84.9449946336031	82.1520190389353	0.08541978831014971	0.08156399673118574	1.4908393830537534	12.88942059263536	1.4449115598636126	12.492340098708155
3.777492835726878	65.98334364398762	64.57258375463812	72.90300453483086	70.96103995614841	76.24923729236849	74.06086270521934	79.41213068870405	76.99798381610255	84.97739322515034	82.18346384430943	0.08536644280013896	0.08151328028654857	1.4789683824747044	12.863833312112547	1.4334009049539418	12.467494451888342
3.8002541303288	66.01926080695284	64.60725324138875	72.93720665361334	70.99415182086766	76.28276547003227	74.09335780789425	79.44512795935964	77.02998881941186	85.00971526188353	82.21483469777748	0.08531312761993316	0.08146259229057523	1.4671754368935126	12.838152712745796	1.4219659543712169	12.44255827121924
3.823152573180761	66.05512145914462	64.64186739247724	72.97134519254239	71.0272018001949	76.3162265255876	74.1257877342732	79.47805466968214	77.06192544840911	85.04196049321392	82.24613135653728	0.08525984280627602	0.08141193277901536	1.4554601117438324	12.812378888858802	1.4106062865751028	12.417531648392469
3.8461889906699622	66.09092536199955	64.67642597638789	73.00541991043553	71.06018966008597	76.34962021593549	74.15815224851296	79.51091057435163	77.09379346518256	85.07412866887759	82.27735357809934	0.08520658839581606	0.08136130178752636	1.443821974375851	12.786511934986265	1.3993214818876822	12.392414675337932
3.8693642141629967	66.12667227711104	64.71092876176148	73.03943056632794	71.09311516670947	76.38294629822445	74.19045111501099	79.54369542832434	77.12559263208782	85.10621953893768	82.30850112028895	0.08515336442511118	0.0813106993516824	1.4322605940724316	12.760551946043051	1.3881111225034601	12.36720744432023
3.892679080035866	66.16236196622879	64.74537551739499	73.0733769194723	71.12597808644686	76.41620452985079	74.22268409840552	79.57640898683304	77.157322711748	85.13823285378503	82.33957374124671	0.08510017093063608	0.0812601255069769	1.4207755420184185	12.73449901708591	1.3769747924625335	12.341910047751298
3.9161344297041563	66.19799419125897	64.77976601224168	73.10725872933926	71.15877818589293	76.449394668459	74.25485096357622	79.60905100538771	77.18898346705457	85.17016836413912	82.37057119942943	0.0850470079487878	0.08120958028882991	1.4093663913167802	12.708353243493548	1.3659120776669624	12.316522578374133
3.9397311096534064	66.23356871426463	64.81410001541161	73.14107575561843	71.19151523185658	76.48251647194306	74.28695147564524	79.6416212397769	77.2205746611686	85.20202582104973	82.40149325361179	0.0849938755158917	0.08115906373259406	1.3980327169683733	12.68211472085386	1.3549225658587147	12.291045129111808
3.963469971469652	66.26908529746524	64.84837729617115	73.17482775821809	71.2241889913607	76.51556969844624	74.31898539997711	79.67411944606769	77.25209605752072	85.2338049758972	82.43233966288649	0.08494077366820656	0.0811085758735596	1.386774095877172	12.655783545005761	1.3440058466262599	12.265477793151149
3.987351871870168	66.30454370323733	64.88259762394372	73.20851449726639	71.25679923164346	76.54855410636263	74.35095250218026	79.70654538060754	77.28354741981286	85.26550558039436	82.46311018666636	0.08488770244193332	0.08105811674696002	1.3755901068425374	12.629359812073744	1.3331615114002489	12.239820663970022
4.01137767273438	66.3399436941141	64.9167607683094	73.24213573311128	71.28934572015793	76.58146945433707	74.38285254810697	79.73889880002416	77.31492851201835	85.29712738658708	82.49380458468445	0.08483466187321825	0.08100768638798028	1.3644803305564892	12.602843618424231	1.3223891534414633	12.214073835239105
4.035548241134971	66.37528503278591	64.95086649900534	73.27569122632147	71.3218282245733	76.61431550126646	74.41468530385444	79.7711794612272	77.34623909838315	85.3286701468558	82.52442261699593	0.08478165199816166	0.08095728483175903	1.3534443495980213	12.576235060685576	1.3116883678460454	12.188237400932849
4.059864449369175	66.41056748209995	64.98491458592571	73.30918073768645	71.35424651277488	76.64709200629989	74.4464505357653	79.8033871214085	77.3774789434264	85.36013361391642	82.55496404397861	0.08472867285282366	0.08090691211339698	1.3424817484228697	12.54953423571169	1.3010587515298084	12.162311455220333
4.08432717499025	66.44579080506044	65.01890479912167	73.3426040282172	71.38660035286466	76.67979872883959	74.47814801042813	79.83552153804308	77.40864781194144	85.39151754082147	82.58542862633432	0.08467572447322914	0.08085656826796486	1.331592113366014	12.522741240625692	1.2904999032300566	12.136296092538032
4.108937300839158	66.48095476482862	65.05283690880168	73.37596085914659	71.41888951316191	76.71243542854147	74.50977749467832	79.86758246889013	77.43974546899642	85.4228216809613	82.6158161250899	0.08462280689537706	0.08080625333050459	1.3207750326412224	12.495856172869026	1.2800114235092224	12.110191407637103
4.133695715076422	66.5160591247231	65.08671068533158	73.40925099193016	71.45111376220375	76.7450018653162	74.54133875559887	79.89956967199399	77.47077167993565	85.4540457880657	82.64612630159876	0.08456992015524374	0.08075596733604094	1.3100300963249083	12.468879130095956	1.2695929147353127	12.08399749547607
4.15860331121418	66.55110364821934	65.12052589923435	73.44247418824602	71.48327286874526	76.77749779932925	74.57283156052067	79.93148290568462	77.50172621037973	85.48518961620421	82.67635891754126	0.08451706428879327	0.08070571031958342	1.2993568963522648	12.441810210186304	1.2592439810805445	12.057714451237189
4.183660988148428	66.58608809895006	65.1542823211904	73.47563020999581	71.5153666017602	76.80992299100203	74.60425567702336	79.9633219285788	77.5326088262269	85.5162529197881	82.70651373492649	0.08446423933198041	0.0806554823161367	1.2887550265272694	12.414649511369134	1.2489642285281661	12.031342370435596
4.208869650191461	66.6210122407052	65.18797972203765	73.508718819305	71.54739473044164	76.84227720101255	74.63561087293623	79.995086499581	77.56341929365382	85.54723545357132	82.73659051609329	0.08441144532076066	0.08060528336070293	1.2782240824974451	12.387397132068145	1.2387532648542674	12.004881348799245
4.2342302071045115	66.65587583743165	65.22161787277136	73.54173977852327	71.579357024202	76.87456019029581	74.66689691633842	80.02677637788405	77.59415737911624	85.57813697265148	82.76658902371116	0.08435868229109446	0.08055511348829203	1.267763661762956	12.360053170990795	1.22861069962687	11.978331482296198
4.259743574130585	66.69067865323356	65.25519654454435	73.5746928502251	71.61125325267389	76.90677172004487	74.69811357556	80.05839132297027	77.62482284935004	85.60895723247155	82.79650902078183	0.0843059502789565	0.08050497273392578	1.2573733636668294	12.332617727117395	1.2185361442047906	11.951692867192833
4.285410672027485	66.7254204523721	65.28871550866683	73.60757779721018	71.64308318571038	76.93891155171121	74.72926061918241	80.0899310946122	77.65541547137201	85.6396959888207	82.8263502706401	0.08425324932034133	0.08045486113264595	1.247052789391546	12.305090899692004	1.2085292117330937	11.924965600010182
4.311232427101037	66.7601009992656	65.32217453660667	73.64039438250397	71.67484659338567	76.97097944700573	74.76033781603938	80.12139545287371	77.6859350124809	85.67035299783588	82.8561125369554	0.08420057945127087	0.08040477871952027	1.2368015419579024	12.277472788273371	1.1985895171371794	11.898149777569415
4.337209771238533	66.7947200584895	65.35557339998934	73.67314236935823	71.70654324599548	77.00297516789942	74.79134493521755	80.15278415811088	77.71638124025822	85.70092801600306	82.88579558373293	0.08414794070780063	0.08035472552964938	1.2266192262025015	12.2497634925694	1.1887166771043667	11.871245496831762
4.363343641942354	66.82927739477577	65.38891187059728	73.7058215212508	71.73817291405702	77.03489847662344	74.82228174605659	80.18409697097236	77.74675392256864	85.73142080015788	82.91539917531422	0.08409533312603021	0.08030470159817468	1.2165054487988982	12.22196311267544	1.1789103101059482	11.844252855153172
4.389634982363801	66.86377277301395	65.42218972037122	73.73843160188741	71.76973536831063	77.06674913567109	74.85314801815115	80.21533365240157	77.77705282756213	85.7618311074883	82.94492307637987	0.08404275674210655	0.08025470696028417	1.206459818234407	12.19407174891785	1.1691700363717246	11.817171950111515
4.416084741337141	66.89820595824975	65.45540672140864	73.7709723752006	71.80123037971886	77.09852690779702	74.88394352135005	80.24649396363601	77.80727772367325	85.79215869553433	82.974367051949	0.08399021159223392	0.08020474165121949	1.1964819448062372	12.166089501852184	1.1594954778879583	11.790002879506574
4.442693873413836	66.93257671568608	65.48856264596483	73.80344360535139	71.832657719468	77.13023155601923	74.91466802575825	80.27757766620962	77.83742837962346	85.8224033221906	83.00373086738205	0.08393769771268103	0.08015480570628453	1.1865714406328607	12.138016472421441	1.149886258406923	11.762745741516483
4.469463338897009	66.96688481068243	65.52165726645245	73.83584505672924	71.86401715896811	77.16186284361909	74.94532130173688	80.30858452195301	77.86750456442132	85.8525647457072	83.03301428838122	0.08388521513978757	0.08010489916085103	1.1767279196203617	12.109852761697766	1.1403420034159808	11.7354006344558
4.49639410387609	67.00113000875454	65.5546903554412	73.8681764939522	71.89530846985325	77.19342053414199	74.97590311990389	80.33951429299434	77.89750604736341	85.88264272469078	83.06221708099181	0.08383276390997488	0.08005502205036798	1.1669509974849461	12.081598471144389	1.1308623401582736	11.70796765700652
4.523487140261684	67.03531207557506	65.58766168565849	73.90043768186821	71.92653142398265	77.22490439139875	75.00641325113536	80.3703667417609	77.92743259803571	85.91263701810668	83.09133901160412	0.08378034405975007	0.08000517441036578	1.157240291732478	12.053253702448274	1.121446897612941	11.680446908076192
4.550743425820648	67.0694307769724	65.62057102998837	73.93262838555454	71.95768579344022	77.25631417946533	75.03685146656531	80.40114163097917	77.95728398631385	85.94254738527928	83.12037984695385	0.08372795562571579	0.07995535627646792	1.1475954216555238	12.024818557567414	1.1120953064930745	11.65283848684885
4.578163944211368	67.10348587893155	65.65341816147249	73.96474837031916	71.98877135053597	77.28764966268459	75.06721753758734	80.4318387236768	77.98705998236487	85.97237358589446	83.1493393541244	0.08367559864457927	0.07990556768439513	1.1380160083306237	11.996293138730834	1.1028071992420792	11.625142492765008
4.605749685019276	67.13747714759305	65.6862028533089	73.99679740170025	72.01978786780548	77.31891060566592	75.0975112358544	80.46245778318251	78.0167603566472	86.00211537999994	83.17821730054719	0.08362327315315878	0.07985580866997545	1.1285016746148813	11.967677548498614	1.093582210032082	11.597359025594415
4.633501643792551	67.17140434925373	65.71892487885314	74.02877524546783	72.0507351180115	77.3500967732873	75.12773233328065	80.49299857312833	78.0463848799128	86.03177252800793	83.20701345400431	0.08357097918839207	0.07980607926915016	1.119052045140279	11.938971889710956	1.0844199747539278	11.569488185366936
4.6614208220780515	67.20526725036575	65.7515840116171	74.06068166762303	72.08161287414333	77.3812079306948	75.157880602041	80.52346085744944	78.075933323207	86.06134479069546	83.23572758262863	0.08351871678734568	0.0797563795179834	1.1096667462975347	11.910176265404516	1.0753201310083114	11.54153007232344
4.689508227457455	67.23906561753677	65.78418002526936	74.09251643439924	72.11242090941788	77.41224384330398	75.18795581457267	80.55384440038581	78.10540545787016	86.09083192920643	83.26435945490596	0.08346648598722232	0.07970670945266933	1.1003454062472429	11.881290778970651	1.0662823181107797	11.513484787050402
4.717764873583629	67.2727992175297	65.816712693635	74.1242793122623	72.1431589972799	77.44320427680044	75.21795774357544	80.5841489664831	78.13480105553838	86.12023370505288	83.29290883967614	0.08341428682537055	0.07965706910954039	1.091087654902367	11.852315534042646	1.057306177078317	11.485352430361672
4.746191780217212	67.30646781726234	65.84918179069531	74.15597006791091	72.17382691140247	77.4740889971405	75.24788616201256	80.61437432059348	78.16411988814448	86.1495498801165	83.32137550613459	0.08336211933929219	0.07960745852507542	1.081893123931195	11.823250634559372	1.0483913506295721	11.457133103382148
4.774789973263409	67.34007118380735	65.88158709058773	74.18758846827716	72.20442442568742	77.50489777055209	75.27774084311147	80.64452022787688	78.1933617279191	86.17878021665011	83.3497592238336	0.08330998356665185	0.0795578777359086	1.0727614467521107	11.794096184796217	1.03953748318213	11.428826907556868
4.803560484809025	67.37360908439207	65.91392836760582	74.21913428052713	72.23495131426604	77.53563036353565	75.30752156036478	80.67458645380223	78.22252634739188	86.2079244772796	83.37805976268425	0.08325787954528645	0.07950832677883754	1.063692258516312	11.764852289215924	1.0307442208340944	11.400433944523684
4.832504353159697	67.40708128639766	65.9462053961985	74.2506072720607	72.26540735149884	77.56628654286418	75.33722808753025	80.70457276414768	78.25161351939171	86.23698242500447	83.40627689295694	0.08320580731321243	0.0794588056908309	1.054685196110995	11.735519052563177	1.0220112113672712	11.371954316191477
4.861622622877388	67.44048755735946	65.97841795097041	74.2820072105126	72.29579231197664	77.5968660755847	75.36686019863227	80.73447892500248	78.28062301704863	86.26595382320032	83.43441038528373	0.08315376690863677	0.07940931450903929	1.0457398981639017	11.706096579990117	1.0133381042539895	11.343388124874764
4.890916344818065	67.47382766496656	66.01056580668154	74.31333386375273	72.32610597052086	77.62736872901887	75.39641766796247	80.76430470276782	78.30955461379449	86.29483843562011	83.46246001065964	0.08310175836996476	0.07935985327080237	1.0368560050244469	11.676584976876256	1.004724550634137	11.314735473106339
4.9203865761696335	67.50710137706139	66.0426487382469	74.34458699988635	72.35634810218382	77.6577942707636	75.42590027008023	80.79404986415776	78.33840808336392	86.32363602639572	83.49042554044397	0.08304978173581073	0.07931042201365741	1.0280331587546243	11.64698434883212	0.996170203311749	11.285996463648189
4.950034380490085	67.54030846163911	66.07466652073613	74.37576638725444	72.38651848224906	77.68814246869161	75.45530777981344	80.82371417620018	78.36718319979528	86.3523463600393	83.51830674636176	0.08299783704500682	0.07926102077534997	1.0192710031371917	11.617294801808384	0.9876747167586473	11.257171199606091
4.979860827745887	67.57344868684787	66.10661892937352	74.40687179443451	72.41661688623205	77.71841309095265	75.48463997225943	80.85329740623821	78.39587973743203	86.38096920144535	83.54610340050567	0.08294592433661187	0.07921164959384257	1.0105691836618007	11.587516442026754	0.9792377471035252	11.228259784331385
5.009866994350591	67.60652182098775	66.1385057395374	74.4379029902404	72.44664308988024	77.74860590597372	75.51389662278541	80.88279932193086	78.42449747092323	86.40950431589181	83.57381527533703	0.08289404364992314	0.07916230850732238	1.0019273475263617	11.557649376050904	0.9708589521310387	11.199262321522838
5.040053963203681	67.63952763251122	66.17032672676031	74.46885974372354	72.47659686917406	77.7787206824606	75.5430775070298	80.91221969125482	78.45303617522548	86.43795146904247	83.60144214368822	0.08284219502448412	0.07911299755421361	0.9933451436252199	11.527693710711901	0.9625379912720291	11.170178915144788
5.070422823729659	67.67246589002187	66.20208166672812	74.4997418241724	72.5064780003267	77.80875718939775	75.57218240090229	80.94155828250472	78.48149562560299	86.46631042694779	83.62898377876337	0.08279037850009607	0.0790637167731834	0.9848222225371046	11.497649553035444	0.9542745255939735	11.141009669356208
5.100974671917351	67.70533636227435	66.23377033527989	74.53054900111331	72.53628625978462	77.83871519604939	75.60121108058482	80.9708148642946	78.50987559762909	86.49458095604682	83.65643995414027	0.08273859411682773	0.07901446620315522	0.976358236540591	11.467517010476513	0.9460682178093975	11.111754688730798
5.131710610359471	67.73813881817425	66.26539250840783	74.56128104431113	72.56602142422848	77.8685944719607	75.6301633225327	80.99998920555933	78.53817586718763	86.5227628231695	83.68381044377243	0.08268684191502496	0.07896524588331613	0.9679528395940906	11.437296190761117	0.9379187322638245	11.08241407811147
5.1626317482924104	67.77087302677722	66.29694796225655	74.59193772376919	72.59568327057299	77.89839478695801	75.65903890347496	81.02908107555537	78.56639621047357	86.55085579553763	83.7110950219902	0.08263512193532263	0.07891605585312754	0.9596056873290308	11.40698720187902	0.929825734923952	11.052987942595792
5.193739201636265	67.80353875728869	66.32843647312288	74.62251880972993	72.62527157596759	77.92811591114996	75.68783760041532	81.05809024386203	78.59453640399437	86.57885964076709	83.73829346350269	0.08258343421865405	0.07886689615233539	0.9513164370464438	11.37659015207646	0.92178889337697	11.023476387535993
5.225034093035115	67.83613577906313	66.35985781745512	74.65302407267491	72.65478611779643	77.95775761492773	75.71655919063255	81.0870164803823	78.62259622457069	86.60677412686901	83.76540554339901	0.08253177880626188	0.0788177668209806	0.943084747716739	11.346105149950745	0.913807876830333	10.993879518653557
5.256517551897525	67.86866386160392	66.39121177185321	74.68345328332572	72.68422667367946	77.9873196689666	75.74520345168196	81.1158595553446	78.65057544933815	86.63459902225233	83.79243103715079	0.08248015573970957	0.07876866789940877	0.9349102799690172	11.315532304373846	0.9058823560985729	10.964197441893702
5.288190714437326	67.90112277456237	66.42249811306752	74.71380621264369	72.7135930214719	78.01680184422588	75.7737701613952	81.1446192393032	78.67847385574763	86.66233409572472	83.8193697206128	0.08242856506089219	0.07871959942828193	0.9267926960890236	11.284871724543336	0.8980120036057997	10.93443026355817
5.320054723714605	67.93351228773778	66.4537166179993	74.7440826318311	72.74288493926569	78.04620391195061	75.80225909788224	81.17329530314026	78.70629122156737	86.68997911649546	83.84622137002593	0.08237700681204693	0.07867056144858724	0.9187316600127815	11.254123519951463	0.8901964933766067	10.90457809023792
5.352110729676963	67.96583217107614	66.48486706369937	74.77428231233061	72.77210220538888	78.07552564367144	75.83067003953093	81.20188751806616	78.7340273248832	86.71753385417618	83.87298576201779	0.08232548103576613	0.07862155400165054	0.9107268373145416	11.223287800341495	0.8824355010237923	10.874641028754922
5.384359889201005	67.99808219467012	66.51594922736813	74.8044050258263	72.80124459840663	78.10476681120603	75.8590027650086	81.23039565562124	78.7616819441002	86.74499807878342	83.89966267360529	0.08227398777500701	0.0785725771291439	0.9027778952113295	11.192364675789577	0.8747287037540445	10.844619186264026
5.41680336613411	68.03026212875793	66.54696288635462	74.83445054424342	72.83031189712108	78.13392718665943	75.88725705326226	81.25881948767656	78.78925485794355	86.77237156074013	83.92625188219571	0.08222252707310522	0.07852363087310064	0.8948845025486207	11.161354256637424	0.8670757803549805	10.814512670178374
5.44944233133642	68.06237174372308	66.57790781815636	74.8644186397492	72.85930388057209	78.16300654242505	75.91543268351973	81.2871587864354	78.81674584545983	86.79965407087765	83.95275316558913	0.08217109897378476	0.07847471527592352	0.8870463298101186	11.13025665366331	0.8594764112031044	10.78432158835858
5.482277962723094	68.09441081009392	66.60878380041898	74.89430908475339	72.88822032803786	78.19200465118597	75.9435294352908	81.31541332443483	78.84415468601874	86.82684538043827	83.97916630198037	0.08211970352117132	0.078425830380398	0.8792630490897864	11.099071977781932	0.8519302782374325	10.754046048792588
5.515311445306831	68.12637909854202	66.63959061093469	74.9241216519075	72.91706101903421	78.22092128591437	75.9715470883668	81.34358287454577	78.87148115931292	86.85394526107572	84.0054910699598	0.08206834075980463	0.07837697622970335	0.8715343340941217	11.067800340191752	0.8444370649608572	10.723686159737554
5.548543971240616	68.15827637988224	66.67032802764248	74.95385611410609	72.94582573331581	78.24975621987353	75.99948542282239	81.37166720997521	78.89872504536022	86.88095348485834	84.03172724851612	0.08201701073465018	0.07832815286742419	0.8638598601567082	11.036441852578719	0.8369964564544716	10.693242029941757
5.581976739860765	68.19010242507208	66.70099582862763	74.98351224448709	72.97451425087667	78.27850922661845	76.02734421901637	81.39966610426748	78.92588612450496	86.90786982427096	84.05787461703838	0.08196571349111224	0.07827936033756261	0.8562393042045642	11.004996626797947	0.8296081393468739	10.662713768322647
5.615610957730194	68.22185700521025	66.73159379212022	75.01308981643133	73.00312635194955	78.30718007999604	76.05512325759169	81.42757933130467	78.95296417741828	86.93469405221619	84.08393295531701	0.08191444907504658	0.07823059868455123	0.8486723447649638	10.9734647750156	0.8222718018166688	10.63210148408507
5.649447838681973	68.25353989153646	66.76212169649529	75.04258860356366	73.03166181700715	78.33576855414658	76.082822319477	81.45540666530876	78.97995898510013	86.96142594201719	84.10990204354655	0.0818632175327735	0.07818186795326373	0.8411586619615719	10.941846409725258	0.8149871335936041	10.6014052867813
5.6834886038631165	68.28515085543026	66.79257932027154	75.07200837975257	73.06012042676186	78.36427442350397	76.11044118588688	81.48314788084217	79.00687032888001	86.98806526741916	84.13578166232708	0.08181201891109051	0.07813316818902975	0.8336979375039846	10.910141643696988	0.8077538259440189	10.570625286227369
5.717734481778674	68.31668966841035	66.822966442111	75.10134891911096	73.08850196216638	78.39269746279693	76.13797963832303	81.51080275280957	79.03369799041846	87.01461180259173	84.1615715926665	0.08176085325728663	0.07808449943764531	0.8262898546890938	10.878350590064656	0.8005715716767554	10.53976159260128
5.75218670833605	68.34815610213379	66.85328284081811	75.1306099959962	73.11680620441395	78.42103744704968	76.1654374585749	81.53837105645896	79.0604417517083	87.0410653221311	84.18727161598251	0.08170972061915549	0.07803586174538803	0.8189340983878992	10.846473362225879	0.793440065125651	10.508814316341159
5.786846526889619	68.37954992839491	66.88352829533903	75.15979138501037	73.14503293493864	78.44929415158266	76.19281442872047	81.56585256738285	79.0871013950757	87.06742560106193	84.21288151410445	0.0816586210450084	0.07798725515902763	0.8116303550423254	10.814510073863858	0.7863590021481741	10.477783568150699
5.821715188285586	68.41087091912443	66.9137025847606	75.18889286100047	73.17318193541546	78.47746735201329	76.22011033112685	81.59324706151969	79.11367670318145	87.09369241483942	84.23840106927531	0.08160755458369061	0.0779386797258415	0.804378312658173	10.782460838967381	0.7793280801217861	10.446669459070108
5.856793950907131	68.44211884638848	66.94380548830974	75.21791419905871	73.20125298776077	78.50555682425677	76.24732494845138	81.62055431515495	79.14016745902232	87.11986553935164	84.26383006415395	0.0815565212845919	0.07789013549362793	0.7971776608094387	10.7503257718854	0.7723469979425772	10.41547210047247
5.892084080719833	68.47329348238787	66.97383678535266	75.24685517452295	73.22924587413273	78.53356234452723	76.27445806364237	81.64777410492295	79.16657344593234	87.14594475092188	84.28916828181725	0.08150552119766483	0.07784162251071765	0.7900280906203534	10.718104987248807	0.7654154560113966	10.384191604003718
5.927586851317345	68.50439459945666	67.00379625539377	75.27571556297656	73.25716037693128	78.56148368933798	76.3015094599397	81.67490620780757	79.19289444758404	87.17192982631052	84.3144155057619	0.0814545543734363	0.07779314082599079	0.7829292947619706	10.68579859995043	0.7585331562306692	10.352828081589905
5.963303543967366	68.53542197006139	67.03368367807477	75.30449514024883	73.2849962787984	78.58932063550267	76.3284789208757	81.70195040114398	79.21913024798961	87.19782054271732	84.33957151990681	0.0814036208630247	0.07774469048888952	0.7758809674530767	10.6534067252378	0.7516998020028041	10.321381645486326
5.999235447657878	68.56637536679993	67.0634988331739	75.3331936824152	73.31275336261854	78.61707296013599	76.35536623027602	81.72890646261982	79.2452806315024	87.2236166777839	84.36463610859508	0.08135272071815323	0.07769627154943205	0.7688828044515503	10.620929478674952	0.7449150982254196	10.289852408292063
6.035383859143656	68.59725456240047	67.09324150060493	75.36181096579749	73.34043141151888	78.64474044065457	76.3821711722605	81.75577417027678	79.27134538281828	87.24931800959592	84.38960905659646	0.08130185399116657	0.07764788405822794	0.7619345030407203	10.588366976062389	0.7381787512749725	10.258240482808105
6.071750082993084	68.6280593297199	67.12291146041579	75.39034676696362	73.36803020886902	78.67232285477735	76.40889353124341	81.78255330251136	79.2973242869764	87.27492431668503	84.41449014910891	0.08125102073504593	0.07759952806649288	0.7550357620391424	10.555719333580782	0.7314904690160802	10.22654598221925
6.108335431635222	68.65878944174351	67.15250849278826	75.41880086272873	73.39554953828208	78.69981998052721	76.43553309193518	81.80924363807722	79.32321712936148	87.30043537803206	84.43927917176181	0.08120022100342396	0.07755120362606373	0.7481862817846832	10.522986667716395	0.7248499607894701	10.19476902003953
6.145141225407182	68.68944467158293	67.18203237803623	75.44717303015436	73.42298918361418	78.7272315962309	76.46208963934238	81.83584495608564	79.34902369570428	87.32585097306848	84.46397591061732	0.08114945485060264	0.0775029107894136	0.7413857641267896	10.490169095195597	0.7182569374017476	10.162909709992164
6.182168792601758	68.72002479247533	67.21148289660489	75.47546304654921	73.45034892896491	78.75455748052036	76.48856295876887	81.86235703600747	79.37474377208328	87.3511708816793	84.48858015217306	0.08109872233156833	0.07745464960966657	0.734633912430354	10.457266733137658	0.7117111111285794	10.130968166189632
6.2194194695153895	68.75052957778209	67.24085982906976	75.5036706894691	73.4776285586776	78.78179741233347	76.51495283581663	81.88877965767435	79.40037714492621	87.37639488420545	84.51309168336448	0.0810480235020081	0.07740642014061569	0.7279304315604804	10.424279698871032	0.7052121957018471	10.098944502975428
6.256894600496366	68.78095880098718	67.27016295613498	75.53179573671683	73.50482785733905	78.80895117091443	76.54125905638617	81.9151126012799	79.4259236010109	87.4015227614458	84.5375102915667	0.08099735841832806	0.07735822243673714	0.7212750278840758	10.391208110120715	0.6987599063121479	10.066838835076851
6.294595537993358	68.81131223569643	67.29939205863307	75.55983796634304	73.53194660978056	78.83601853581537	76.56748140667813	81.94135564738181	79.45138292746746	87.42655429466055	84.5618357645978	0.08094672713766786	0.07731005655320687	0.7146674092628018	10.358052084900919	0.6923539595969714	10.03465127749405
6.332523642604218	68.84158965563542	67.32854691752263	75.58779715664541	73.55898460107711	78.86299928689627	76.59361967319306	81.9675085769025	79.47675491177877	87.45148926557268	84.58606789072014	0.0808961297179213	0.07726192254591685	0.7081072850412511	10.324811741478698	0.6859940736342196	10.002381945485467
6.370680283125076	68.87179083464855	67.35762731388782	75.6156730861694	73.58594161654814	78.88989320432641	76.61967364273305	81.99357117113108	79.5020393417825	87.4763274563712	84.61020645864348	0.08084556621775113	0.07721382047149289	0.7015943660505854	10.29148719848854	0.6796799679455034	9.970030954698814
6.40906683659976	68.90191554669737	67.3866330289368	75.64346553370804	73.61281744175747	78.91670006858479	76.64564310240208	82.0195432117246	79.52723600567234	87.5010686497134	84.63425125752717	0.08079503669660854	0.07716575038731074	0.6951283645978492	10.258078574855972	0.6734113634809091	9.937598421029179
6.447684688369473	68.93196356585918	67.41556384400045	75.6711742783022	73.63961186251345	78.94341966046123	76.67152783960697	82.04542448070967	79.55234469199938	87.52571262872772	84.65820207698269	0.08074454121475062	0.07711771235151432	0.6887089944597165	10.224585989803018	0.6671879826192253	9.90508446070271
6.486535232122802	68.9619346663253	67.44441954053094	75.6987990992404	73.66632466486905	78.97005176105685	76.69732764205818	82.07121476048371	79.57736518967354	87.55025917701599	84.68205870707608	0.0806940798332589	0.07706970642303161	0.6823359708797625	10.191009562864565	0.6610095491610082	9.872489190243869
6.525619869945995	68.99182862239971	67.47319990010044	75.72633977605906	73.69295563512198	78.99659615178518	76.72304229777053	82.09691383381673	79.60229728796509	87.57470807865644	84.70582093833052	0.08064365261405888	0.07702173266159479	0.6760090105613017	10.15734941390292	0.6548757883227836	9.839812726480886
6.564940012373588	69.02164520849729	67.50190470439959	75.75379608854247	73.71950455981482	79.02305261437279	76.74867159506414	82.12252148385267	79.62714077650605	87.59905911820627	84.72948856172894	0.08059325961993834	0.0769737911277563	0.669727831661703	10.123605663047783	0.6487864267336363	9.807055186565776
6.604497078439295	69.05138419914212	67.53053373523603	75.78116781672274	73.745971225735	79.04942093086005	76.77421532256508	82.14803749411085	79.65189544529164	87.62331208070427	84.75306136871647	0.08054290091456637	0.07692588188290866	0.6634921537843184	10.089778430728984	0.6427411924227044	9.7742166878852
6.644292495727218	69.08104536896566	67.55908677453272	75.80845474087971	73.77235541991469	79.07570088360191	76.799673269206	82.1734616484875	79.6765610846816	87.64746675167353	84.77653915120291	0.08049257656251413	0.07687800498930361	0.6573016979813247	10.05586783774379	0.6367398148264556	9.741297348227818
6.684327700423376	69.11062849270547	67.58756360432685	75.83565664154143	73.79865692963148	79.10189225526909	76.8250452242276	82.19879373125777	79.70113748540219	87.67152291712473	84.7999217015661	0.08044228662927434	0.0768301605100689	0.6511561867404225	10.021874005176869	0.6307820247742484	9.70829728566423
6.724604137367524	69.1401333452028	67.61596400676768	75.8627732994835	73.82487554240764	79.12799482884832	76.85033097717859	82.22403352707651	79.72562443854704	87.69548036355832	84.82320881265369	0.08039203118128108	0.07678234850923006	0.6450553439790383	9.987797054371185	0.6248675544817388	9.675216618523336
6.76512326010531	69.16955970140113	67.64428776411532	75.88980449572942	73.85101104601073	79.1540083876435	76.87553031791714	82.2491808209805	79.75002173557918	87.71933887796777	84.84640027778649	0.0803418102859314	0.07673456905172844	0.6389988950444376	9.953637107037139	0.618996137552017	9.642055465494195
6.805886530940724	69.19890733634415	67.6725346587388	75.91675001155048	73.87706322845324	79.17993271527645	76.90064303661127	82.27423539838968	79.7743291683323	87.7430982478424	84.86949589076094	0.08029162401160553	0.07668682220344322	0.6329865666995147	9.919394285105227	0.6131675089612827	9.608813945482325
6.846895420988873	69.22817602517358	67.70070447311417	75.94360962846534	73.90303187799253	79.2057675956873	76.92566892373961	82.29919704510858	79.79854652901201	87.76675826116988	84.89249544585174	0.0802414724276885	0.07663910803120881	0.6270180871284765	9.885068710891574	0.6073814050658939	9.575492177807973
6.888151410229076	69.25736554312776	67.7287969898234	75.97038312824066	73.92891678313143	79.23151281313613	76.95060777009276	82.32406554732862	79.82267361019825	87.79031870644015	84.91539873781527	0.08019135560459166	0.07659142660283785	0.6210931859247921	9.850660507026987	0.6016375635878148	9.542090282062418
6.92965598755826	69.286475665539	67.75681199155174	75.99707029289023	73.95471773261735	79.25716815220291	76.97545936677338	82.34884069162895	79.84671020484586	87.81377937264745	84.93820556189172	0.0801412736137757	0.07654377798714118	0.6152115940830072	9.81616979636783	0.5959357236087044	9.508608378089775
6.971410650844719	69.31550616783186	67.78474926108645	76.02367090467537	73.98043451544288	79.28273339778882	77.00022350519744	82.37352226497853	79.8706561062869	87.83714004929395	84.96091571380852	0.08009122652777079	0.0764961622539503	0.6093730439979481	9.78159670212517	0.590275625569916	9.475046586094322
7.01341690698215	69.34445682552078	67.81260858131452	76.05018474610449	74.00606692084536	79.30820833511672	77.0248999770948	82.39811005473761	79.8945111082317	87.86040052639248	84.9835289897829	0.08004121442020193	0.07644857947413643	0.6035772694558545	9.746941347766551	0.5846570112612426	9.441405026516804
7.055676271944047	69.37332741420789	67.84038973522075	76.07661159993295	74.03161473830674	79.33359274973206	77.04948857450991	82.42260384865929	79.9182750047706	87.88356059446976	85.0060451865248	0.07999123736581033	0.07640102971963571	0.5978240056356299	9.712203857145141	0.5790796238239864	9.407683820190869
7.098190270838397	69.40211770958112	67.86809250588618	76.10295124916328	74.05707775755407	79.35888642750395	77.0739890898031	82.44700343489164	79.94194759037606	87.90662004456986	85.02846410124056	0.07994129544047707	0.07635351306346955	0.5921129890972452	9.677384354397873	0.5735432077401583	9.373883088248476
7.1409604379627405	69.43082748741152	67.89571667648549	76.12920347704456	74.08245576855875	79.38408915462558	77.09840131565092	82.47130860197895	79.96552865990363	87.92957866825704	85.05078553163516	0.0798913887212479	0.07630602957976797	0.5864439577691201	9.642482963825387	0.5680475088188359	9.34000295198166
7.183988316859528	69.45945652355061	67.9232620302848	76.1553680670719	74.10774856153625	79.40920071761468	77.1227250450466	82.49551913886312	79.98901800859342	87.95243625761857	85.07300927591521	0.07984151728635683	0.07625857934379231	0.5808166509606281	9.60749981018489	0.5625922742079865	9.306043533122647
7.227275460371831	69.48800459392893	67.95072835064028	76.18144480298734	74.13295592694692	79.43422090331542	77.14696007130185	82.51963483488649	80.01241543207286	87.9751926052693	85.09513513279306	0.07979168121525068	0.07621116243196024	0.575230809346408	9.572435018539181	0.5571772523805976	9.272004953711075
7.270823430699384	69.51647147455262	67.9781154209951	76.20743346877843	74.15807765549484	79.45914949889807	77.17110618804672	82.5436554797924	80.03572072635716	87.99784750435362	85.11716290148887	0.07974188058861419	0.07616377892186708	0.5696861749540858	9.537288714120223	0.5518021931245585	9.237887336003041
7.31463379945495	69.54485694150135	68.00542302487763	76.23333384867857	74.1831135381281	79.48398629186029	77.19516318923087	82.56758086372761	80.05893368785166	88.02040074854956	85.13909238173439	0.07969211548839637	0.0761164288923127	0.5641824911700724	9.502061022521957	0.5464668475431154	9.203690802569326
7.358708147721062	69.5731607709254	68.03265094589881	76.25914572716634	74.20806336603832	79.5087310700277	77.21913086912392	82.5914107772436	80.08205411335312	88.04285213207181	85.16092337377577	0.07964238599783566	0.07606911242332466	0.5587195027329699	9.46675206969303	0.5411709680514605	9.169415476344511
7.403048066107065	69.60138273904366	68.05979896775027	76.28486888896585	74.23292693066097	79.53338362155512	77.24300902231695	82.61514501129895	80.10508180005202	88.06520144967575	85.18265567837753	0.07959269220148549	0.07602182959618362	0.55329695572118	9.43136198180764	0.5359143083669551	9.135061480516015
7.447655154806527	69.62952262214	68.08686687420115	76.31050311904552	74.25770402367434	79.55794373492658	77.26679744372242	82.6387833572604	80.12801654553344	88.08744849666013	85.20428909682488	0.07954303418524261	0.07597458049344896	0.5479145975492656	9.395890885305562	0.530696623500944	9.100628938509544
7.49253102365499	69.65758019656116	68.11385444909622	76.33604820261831	74.28239443699985	79.58241119895666	77.29049592857545	82.6623256069051	80.1508581477794	88.1095930688711	85.22582343092785	0.07949341203637372	0.07592736519898421	0.5425721769715892	9.360338907021287	0.5255176697659181	9.066117974172812
7.537677292188054	69.68555523871376	68.1407614763532	76.36150392514135	74.3069979628017	79.60678580279121	77.31410427243469	82.6857715524225	80.17360640517066	88.13163496270589	85.2472584830245	0.0794438258435426	0.07588018379798546	0.5372694440662826	9.324706174045787	0.5203772047576649	9.031528711586361
7.583095589699846	69.71344752506133	68.16758773995996	76.38687007231526	74.33151439348637	79.63106733590794	77.33762227118274	82.7091209864159	80.19626111648802	88.15357397511616	85.26859405598421	0.07939427569683911	0.07583303637700464	0.5320061502291082	9.288992813666482	0.5152749873519724	8.996861275065385
7.628787555301809	69.74125683212101	68.19433302397177	76.41214643008364	74.3559435217022	79.6552555881169	77.36104972102692	82.73237370190414	80.21882208091425	88.1754099036114	85.28982995321095	0.07934476168780709	0.07578592302398018	0.5267820481788021	9.253198953583706	0.5102107777065612	8.962115789317977
7.674754837981857	69.76898293646137	68.22099711250911	76.43733278463327	74.3802851403396	79.67935034956217	77.38438641850055	82.75552949232421	80.24128909803633	88.19714254626363	85.31096597864759	0.07929528390947357	0.07573884382826258	0.5215968919441138	9.217324721776095	0.5051843372502844	8.927292379321443
7.720999096663877	69.79662561469833	68.24757978975421	76.46242892239283	74.40453904252998	79.70335141072152	77.40763216046307	82.77858815153229	80.26366196784656	88.21877170171007	85.33200193677855	0.0792458424563791	0.07569179888064326	0.5164504368547114	9.18137024641328	0.5001954286755108	8.892391170291376
7.767522000267617	69.82418464349257	68.27408083994862	76.48743463003294	74.42870502164587	79.72725856240788	77.4307867441012	82.80154947380606	80.2859404907449	88.24029716915756	85.35293763263404	0.0791964374246061	0.07564478827338342	0.5113424395436823	9.145335656023235	0.495243815937215	8.857412287759871
7.814325227768903	69.85165979954596	68.3005000473899	76.51234969446524	74.45278287130004	79.75107159576964	77.45384996692937	82.82441325384647	80.30812446754042	88.26171874838617	85.37377287179324	0.07914706891181196	0.07559781210024352	0.5062726579408263	9.109221079430426	0.49032926424956713	8.822355857588263
7.861410468260233	69.87905085959865	68.32683719642924	76.53717390284247	74.47677238534577	79.77479030229196	77.47682162679106	82.84717928678002	80.3302136994537	88.28303623975354	85.39450746038871	0.07909773701725746	0.07555087045651131	0.5012408512626507	9.073026645724894	0.48545154007524616	8.787222005894364
7.908779421011744	69.90635760042507	68.35309207146761	76.56190704255708	74.50067335787554	79.79841447379681	77.49970152185881	82.86984736816004	80.35220798811795	88.30424944419818	85.41514120510925	0.07904844184183983	0.07550396343903318	0.4962467800075956	9.036752484220415	0.4806104111202103	8.752010859043367
7.956433795532517	69.93357979883089	68.37926445695318	76.58654890124114	74.52448558322105	79.82194390244409	77.52248945063542	82.89241729396912	80.37410713558147	88.32535816324392	85.43567391320438	0.07899918348812465	0.07545709114624506	0.49129020595910333	9.000398724629122	0.4758056463365392	8.716722543771539
8.004375311632296	69.96071723164948	68.40535413737803	76.61109926676582	74.54820885595278	79.84537838073263	77.54518521195476	82.91488886062128	80.39591094430953	88.3463621990042	85.45610539248811	0.07894996206037912	0.07541025367820313	0.48637089216765617	8.963965496855963	0.4710370159067452	8.681357187037065
8.052605699483543	69.98776967573785	68.43136089727459	76.63555792724019	74.571842970879	79.86871770150015	77.56778860498208	82.93726186496325	80.41761921718583	88.36726135418552	85.47643545134241	0.07890077766460371	0.0753634511366147	0.48148860295304985	8.927452931067819	0.46630429124491	8.645914916078254
8.101126699683881	70.0147369079734	68.45728452121263	76.65992467101104	74.59538772304569	79.8919616579247	77.59029942921522	82.95953610427712	80.4392317575149	88.38805543209214	85.49666389872169	0.07885163040856695	0.07531668362487103	0.47664310390302944	8.890861157837207	0.4616072449937292	8.610395858513584
8.149940063318896	70.04161870525016	68.48312479379585	76.68419928666223	74.61884290773587	79.91511004352532	77.61271748448529	82.98171137628243	80.46074836902417	88.40874423663058	85.51679054415683	0.07880252040184008	0.07526995124808118	0.4718341618532804	8.854190307829413	0.4569456510079135	8.57480014207249
8.199047552025359	70.06841484447405	68.5088814996577	76.70838156301302	74.6422083204683	79.93816265216188	77.63504257095666	83.00378747913722	80.48216885586494	88.42932757231273	85.53681519775837	0.07875344775583155	0.075223254113103	0.4670615448960689	8.817440512077155	0.45231928436089675	8.539127894868216
8.248450938054788	70.09512510256023	68.53455442345886	76.73247128911869	74.665483756998	79.96111927803713	77.6572744891289	83.02576421144153	80.50349302261579	88.44980524426171	85.55673767022192	0.07870441258382196	0.07517659232857879	0.4623250223736477	8.780611901935117	0.4477279213389238	8.503379245330507
8.298152004337403	70.12174925642798	68.56014334988271	76.75646825426861	74.6886690133146	79.98397971569635	77.67941303983653	83.0476413722384	80.52472067428351	88.47017705821521	85.57655777283131	0.07865541500100161	0.07512996600496971	0.4576243648618856	8.743704608898042	0.44317133942524833	8.467554322054639
8.348152544546481	70.14828708299702	68.58564806363196	76.78037224798587	74.71176388564207	80.00674376002846	77.70145802425014	83.06941876101638	80.54585161630551	88.49044282053032	85.59627531746334	0.07860645512450583	0.07508337525458864	0.4529593441794759	8.70671876484812	0.4386493173084318	8.431653254001503
8.398454363163072	70.17473835918338	68.61106834942497	76.80418306002656	74.73476817043807	80.02941120626684	77.72340924387717	83.09109617771183	80.56688565455205	88.51060233818829	85.61589011659198	0.07855753307345295	0.07503682019163894	0.4483297333717928	8.669654501873083	0.434161634867678	8.39567617037028
8.449059275541144	70.20110286189473	68.63640399199144	76.82790048037846	74.7576816643929	80.05198184998967	77.74526650056237	83.11267342271066	80.5878225953279	88.53065541879867	85.63540198329262	0.07850864896898249	0.07499030093224814	0.4437353067107779	8.63251195232624	0.42970807317237814	8.359623200631177
8.49996910797308	70.22738036802636	68.66165477606883	76.85152429926048	74.78050416442898	80.07445548712097	77.76702959648873	83.13415029685079	80.60866224537475	88.5506018706044	85.65481073124658	0.07845980293429285	0.0749438175945056	0.4391758396878913	8.595291248824651	0.4252884144738118	8.323494474507243
8.551185697755594	70.25357065445628	68.6868204863979	76.87505430712135	74.80323546769972	80.09683191393088	77.7886983341779	83.15552660142414	80.629404411873	88.57044150248605	85.67411617474536	0.07841099509468193	0.07489737029850056	0.4346511090080867	8.557992524221845	0.42090244220253226	8.287290121999831
8.602710893256043	70.27967349804089	68.71190090771886	76.89849029463888	74.825875371589	80.11911092703667	77.81027251649122	83.17680213817897	80.65004890244418	88.59017412396705	85.69331812869548	0.07836222557758615	0.07485095916635934	0.43016089258890133	8.520615911669665	0.4165499409639324	8.25101027339042
8.654546553979111	70.3056886756102	68.73689582476689	76.92183205271883	74.84842367371003	80.14129232340323	77.83175194663013	83.19797670932206	80.67059552515286	88.60979954521831	85.71241640862279	0.07831349451262151	0.0748045843222846	0.4257049695496562	8.483161544547329	0.41223069652960476	8.2146550591915
8.706694550633951	70.33161596396307	68.76180502226802	76.94507937249385	74.8708801719046	80.16337590034384	77.85313642813705	83.21905011752096	80.69104408850896	88.6293175770632	85.73141083067729	0.07826480203162456	0.07475824589259426	0.42128312021134207	8.445629556514177	0.40794449583768255	8.178224610237521
8.759156765201672	70.35745513986235	68.7866282849346	76.9682320453225	74.89324466424219	80.1853614555208	77.87442576489603	83.24002216590634	80.71139440146995	88.64872803098267	85.75030121163793	0.07821614826869411	0.07471194400576167	0.41689512608411405	8.408020081416907	0.4036911269805614	8.141719057548471
8.811935091003267	70.3832059800296	68.8113653974605	76.99128986278762	74.91551694901855	80.2072487869458	77.89561976113316	83.26089265807397	80.73164627344269	88.6680307191198	85.76908736891693	0.07816753336023614	0.07466567879245706	0.4125407698713843	8.37033325340235	0.39947037920671846	8.105138532440833
8.865031432767935	70.40886826114046	68.8360161445171	77.01425261669591	74.93769682475536	80.22903769298112	77.91671822141774	83.28166139808752	80.75179951428629	88.68722545428571	85.78776912056533	0.07811895744500394	0.07461945038558807	0.4082198354575439	8.332569206835615	0.3952820429107078	8.068483166462102
8.918447706701835	70.43444175981884	68.86058031074774	77.03712009907592	74.95978409019841	80.25072797233958	77.93772095066224	83.3023281904803	80.77185393431355	88.7063120499639	85.80634628527704	0.07807042066414445	0.07457325892034257	0.40393210790625744	8.294728076343745	0.39112590963270577	8.03175309145081
8.972185840557227	70.45992625263239	68.88505768076384	77.05989210217756	74.98177854431745	80.27231942408591	77.9586277541239	83.32289284025838	80.79180934429422	88.72529032031649	85.82481868239493	0.07802192316124343	0.07452710453423073	0.39967737345364185	8.256809996779339	0.3870017720493024	7.99494843948014
9.02624777370205	70.48532151608617	68.90944803913901	77.08256841847	75.00367998630398	80.2938118476366	77.97943843740434	83.34335515290206	80.81166555545613	88.74416008018845	85.84318613191465	0.07797346508236976	0.07448098736712933	0.3954554195008768	8.218815103167799	0.3829094239670212	7.95806934277789
9.080635457189915	70.51062732661762	68.93375117040462	77.1051488406408	75.02548821557075	80.31520504276095	78.00015280645079	83.36371493436887	80.83142237948825	88.76292114511374	85.86144845449041	0.07792504657612377	0.07443490756132641	0.39126603461920695	8.180743530912878	0.3788486603283445	7.92111593401205
9.135350853830497	70.53584346059121	68.95796685904489	77.12763316159483	75.04720303175091	80.33649880958198	78.02077066755707	83.38397199109626	80.85107962854323	88.78157333132113	85.87960547144068	0.07787666779368306	0.07438886526156442	0.38710900853050134	8.142595415512915	0.3748192771927279	7.884088345921555
9.190395938260405	70.56096969429169	68.98209488949065	77.15002117445185	75.06882423469555	80.35769294857602	78.0412918273631	83.40412613000291	80.87063711523876	88.80011645573848	85.89765700475206	0.07782832888885075	0.0743428606150899	0.3829841321106642	8.104370892726365	0.3708210717378506	7.846986711534555
9.245772697014415	70.58600580391928	69.00613504611522	77.17231267254621	75.09035162447383	80.37878726057447	78.0617160928568	83.42417715849263	80.89009465266106	88.8185503359999	85.91560287708607	0.07778003001810568	0.07429689377169553	0.37889119738690624	8.06607009860818	0.3668538422596157	7.809811164184794
9.301483128597186	70.61095156558291	69.030087113228	77.19450744942448	75.11178500137063	80.39978154676359	78.08204327137383	83.44412488445583	80.90945205436651	88.83687479045047	85.93344291178366	0.07773177134065143	0.07425096488377113	0.3748299975222835	8.027693169320628	0.36291738815441477	7.772561837311514
9.357529243555355	70.63580675529433	69.05395087506932	77.21660529884417	75.13312416588562	80.42067560868526	78.10227317059841	83.46396911627237	80.92870913438432	88.85508963815232	85.95117693287091	0.07768355301846647	0.0742050741063507	0.37080032682104047	7.989240241287916	0.35901150992731345	7.735238864666826
9.413913064550128	70.66057114896188	69.07772611580465	77.23860601477223	75.15436891873179	80.44146924823764	78.12240559856411	83.48370966281418	80.94786570721902	88.87319469889067	85.96880476506473	0.07763537521635669	0.07415922159716132	0.3668019807186056	7.950711451183452	0.3551360091812512	7.697842380242946
9.47063662643026	70.68524452238412	69.10141261951892	77.26050939138328	75.17551906083408	80.46216226767572	78.14244036365432	83.5033463334478	80.96692158785294	88.89118979317969	85.98632623377847	0.07758723810200742	0.07411340751667339	0.36283475577863555	7.912106935866177	0.3512906886118117	7.6603725182376365
9.527701976305488	70.70982665124325	69.12501017021047	77.28231522305802	75.19657439332781	80.48275446961182	78.16237727460283	83.52287893803701	80.98587659174865	88.90907474226866	86.00374116512764	0.07753914184603689	0.0740676320281516	0.35889844968232865	7.87342683233328	0.34747535200062885	7.622829413006912
9.585111173620431	70.73431731109812	69.14851855178475	77.30402330438103	75.21753471755684	80.50324565701578	78.18221614049412	83.54230728694499	81.00473053485116	88.9268493681476	86.02104938593523	0.0774910866220497	0.07402189529770654	0.3549928612325175	7.834671277894813	0.3436898042167513	7.585213199230566
9.642866290228868	70.75871627737835	69.17193754804883	77.32563343013992	75.23839983507288	80.52363563321637	78.20195677076472	83.56163119103799	81.02348323359139	88.94451349355467	86.03825072373886	0.07744307260669307	0.0739761974943474	0.3511177903432099	7.795840410029996	0.33993385120788844	7.54752401177393
9.700969410468568	70.78302332537639	69.19526694270442	77.34714539532243	75.25916954763278	80.54392420190082	78.22159897520285	83.58085046168696	81.0421345048876	88.96206694198125	86.05534500679524	0.07739509997971294	0.07393053879003529	0.34727303803083487	7.756934366312635	0.3362072999908605	7.509761985633304
9.75942263123647	70.80723823024094	69.2185065193417	77.36855899511508	75.27984365719753	80.56411116711575	78.24114256394945	83.59996491077075	81.06068416614866	88.9795095376789	86.07233206408719	0.0773471689240106	0.07388491935973748	0.343458406419586	7.717953284658506	0.33250995865739696	7.471927256141498
9.818228062064373	70.83136076697	69.24165606143299	77.38987402490142	75.30042196593054	80.58419633326804	78.26058734749888	83.61897435067904	81.07913203527679	88.99684110566625	86.08921172532972	0.07729927962570034	0.07383933938148404	0.3396736987259601	7.6788973030579655	0.32884163635901587	7.434019958727731
9.877387825195074	70.85539071040269	69.26471535232551	77.41109028025926	75.32090427619531	80.60417950512435	78.27993313669879	83.63787859431439	81.09747793066944	89.01406147173468	86.10598382097564	0.07725143227416965	0.07379379903642241	0.33591871925966643	7.6397665597214655	0.32520214330827457	7.396040229083155
9.936904055658934	70.87932783521279	69.28768417523523	77.43220755695955	75.34129039055446	80.62406048781268	78.29917974275152	83.656677455096	81.11572167122299	89.03117046245609	86.12264818222279	0.07720362706213926	0.07374829850887532	0.332193273419648	7.600561193070462	0.32159129077376747	7.357988203100831
9.996778901350961	70.90317191590024	69.31056231323932	77.45322565096353	75.3615801117671	80.64383908682206	78.31832697721383	83.67537074696168	81.13386307633463	89.0481679051888	86.13920464101975	0.07715586418572302	0.0737028379864006	0.32849716768271264	7.561281341653739	0.3180088910704626	7.319864016828433
10.05701452310831	70.9269227267839	69.33334954926944	77.47414435842104	75.38177324278738	80.66351510800337	78.33737465199798	83.69395828437133	81.1519019659056	89.06505362808521	86.15565303007271	0.07710814384449217	0.07365741765984818	0.32483020960444264	7.521927144185611	0.31445475756061114	7.281667806530095
10.117613094788254	70.95058004199308	69.35604566610424	77.49496347566779	75.40186958676222	80.68308835756945	78.35632257937172	83.71243988230918	81.16983816034353	89.08182746009791	86.17199318285185	0.0770604662415366	0.07361203772342174	0.3211922078119187	7.482498739569564	0.31092870464487987	7.243399708642755
10.178576803346665	70.97414363545995	69.37865044636214	77.51568279922364	75.42186894702952	80.70255864209601	78.37517057195925	83.73081535628738	81.18767148056568	89.09848923098782	86.18822493359832	0.07701283158353057	0.07356669837474045	0.3175829720003094	7.442996266872797	0.3074305477606458	7.205059859803441
10.239907848916916	70.99761328091088	69.40116367249367	77.53630212578985	75.44177112711594	80.72192576852153	78.39391844274128	83.74908452234847	81.20540174800142	89.11503877133055	86.20434811733071	0.07696524008079811	0.07352139981490044	0.3140023129266183	7.403419865311662	0.3039601033761983	7.166648396825622
10.301608444889292	71.02098875185827	69.42358512677396	77.55682125224689	75.46157593073487	80.74118954414814	78.41256600505591	83.76724719706866	81.2230287845953	89.1314759125243	86.2203625698524	0.07691769194737949	0.07347614224853889	0.3104500424046819	7.363769674258947	0.30051718898380386	7.1281654566901125
10.363680817990868	71.04426982159168	69.44591459129464	77.57723997565185	75.48128316178409	80.76034977664156	78.43111307259862	83.78530319756058	81.24055241280976	89.14780048679688	86.23626812775808	0.07687018740109888	0.07343092588389874	0.30692597329846194	7.3240458331638365	0.2971016230965233	7.089611176490507
10.426127208365882	71.0674562631691	69.4681518479559	77.59755809323572	75.50089262434348	80.77940627403159	78.44955945942286	83.80325234147625	81.25797245562798	89.16401232721324	86.25206462844095	0.07682272666363354	0.07338575093289446	0.3034299195251151	7.284248481766554	0.2937132252476431	7.050985693638722
10.488949869656532	71.09054784940851	69.49029667845885	77.61777540240162	75.52040412267331	80.79835884471305	78.46790497994108	83.82109444701096	81.27528873655751	89.18011126768396	86.26775191010067	0.07677530996058407	0.07334061761117917	0.29996169603998624	7.244377759820054	0.29035181597885185	7.012289145575778
10.552151069084381	71.11354435287782	69.51234886429621	77.63789170072089	75.53981746121082	80.81720729744504	78.48614944892395	83.83882933290512	81.292501079632	89.19609714297158	86.28332981174935	0.07672793752154651	0.0732955261382116	0.2965211188353578	7.204433807197347	0.28701721683728465	6.973521669888214
10.615733087532126	71.13644554588637	69.53430818674472	77.65790678593136	75.55913244456873	80.8359514413522	78.50429268150182	83.85645681844836	81.3096093094154	89.21196978869968	86.29879817322013	0.07668060958018358	0.0732504767373272	0.29310800494135947	7.164416764013367	0.2837092503772283	6.934683404433599
10.679698219625935	71.15925120047514	69.55617442685617	77.67782045593424	75.57834887753238	80.85459108592474	78.5223344931647	83.87397672348244	81.32661325100447	89.22772904136043	86.3141568351743	0.07663332637429958	0.0732054696358076	0.2897221724118708	7.124326770392145	0.2804277401461377	6.895774487100425
10.744048773818252	71.18196108840695	69.57794736544832	77.69763250879103	75.59746656505696	80.87312604101848	78.54027469976245	83.89138886840423	81.3435127300317	89.24337473832253	86.32940563910867	0.07658608814591585	0.07316050506495264	0.2863634403247488	7.084163966595952	0.27717251068600035	6.85679505596454
10.808787072471103	71.20457498115684	69.59962678309638	77.71734274272092	75.61648531226535	80.89155611685551	78.55811311750554	83.90869307416929	81.36030757266879	89.25890671783978	86.34454442736387	0.07653889514134682	0.07311558326015223	0.28303162877853083	7.043928493036219	0.27394338752810654	6.817745249258223
10.87391545193992	71.22709264990186	69.62121246012352	77.73695095609759	75.63540492444514	80.90988112402432	78.57584956296513	83.92588916229501	81.37699760562963	89.2743248190593	86.35957304313193	0.07649174761127857	0.07307070446096264	0.27972655888413556	7.003620490191679	0.27074019718577347	6.778625205313801
10.93943626265785	71.24951386551095	69.6427041765916	77.75645694744628	75.65422520704593	80.92810087348002	78.59348385307351	83.94297695486392	81.39358265617346	89.28962888203006	86.37449133046427	0.07644464581084655	0.07302586891118065	0.27644805276133866	6.963240098650203	0.26756276715252625	6.73943506260548
11.00535186922059	71.27183839853437	69.66410171229171	77.77586051544048	75.67294596567655	80.94621517654467	78.6110158051244	83.95995627452713	81.41006255210819	89.3048187477114	86.38929913427994	0.07639758999971843	0.07298107685892104	0.273195933534339	6.9227874590797	0.264410925895163	6.700174959723881
11.071664650471687	71.29406601919308	69.68540484673436	77.79516145889879	75.69156700610218	80.96422384490737	78.62844523677322	83.9768269445076	81.4264371217935	89.31989425798189	86.40399630037382	0.07635058044217427	0.07293632855669412	0.2699700253270976	6.882262712219017	0.2612845028514812	6.660845035366947
11.138376999588447	71.31619649736787	69.70661335913952	77.81435957678154	75.71008813424127	80.9821266906246	78.64577196603744	83.99358878860366	81.44270619414421	89.33485525564808	86.41858267542489	0.07630361740719135	0.07289162426148628	0.2667701532589035	6.8416659989416075	0.25818332842436575	6.621445428367224
11.205491324168262	71.33822960258846	69.72772702842678	77.83345466818763	75.72850915616281	80.99992352612048	78.66299581129692	84.01024163119267	81.45886959863375	89.34970158445384	86.433058107005	0.07625670116852865	0.0728469642348403	0.26359614343732574	6.800997460120925	0.2551072339759912	6.5819762776282005
11.273010046315514	71.36016510402183	69.74874563320462	77.85244653235065	75.74682987808278	81.01761416418661	78.68011659129392	84.02678529723403	81.47492716529716	89.36443308908899	86.44742244358702	0.07620983200481242	0.07280234874293774	0.2604478229578717	6.760257236750476	0.2520560518273669	6.5424377221897885
11.340935602728974	71.38200277046133	69.7696689517605	77.87133496863595	75.76505010636156	81.03519841798278	78.69713412513379	84.0432196122735	81.49087872473508	89.3790496151992	86.46167553455433	0.07616301019962618	0.07275777805668336	0.25732501989591583	6.7194454698710615	0.24902961524924194	6.5028299011755735
11.409270444789758	71.40374237031429	69.79049676204954	77.89011977653637	75.78316964750003	81.05267610103655	78.71404823228472	84.05954440244601	81.50672410811657	89.39355100939488	86.47581723020885	0.07611623604159744	0.0727132524517906	0.2542275633011286	6.678562300527119	0.24602775845926317	6.463152953760073
11.478017038649782	71.42538367159051	69.81122884168403	77.9088007556689	75.8011883081368	81.07004702724369	78.73085873257831	84.07575949447987	81.522463147183	89.40793711926113	86.48984738178079	0.07606950982449225	0.07266877220886676	0.251155283196681	6.637607869857675	0.24305031661867815	6.4234070192324
11.547177865320764	71.44692644188994	69.83186496792212	77.92737770577084	75.81910589504439	81.0873110108682	78.74756544620955	84.09186471570018	81.53809567425137	89.42220779336728	86.50376584143734	0.07602283184730486	0.07262433761350343	0.24810801057128629	6.5965823190090305	0.24009712582505927	6.383592236921686
11.616755420763786	71.46837044839025	69.85240491765649	77.94585042669573	75.83692221512592	81.10446786654236	78.76416819373704	84.10785989403257	81.55362152221794	89.43636288127678	86.51757246229212	0.0759762024143534	0.07257994895636541	0.24508557737817682	6.555485789222075	0.23716802311366791	6.343708746322591
11.686752215979308	71.48971545783445	69.87284846740316	77.96421871840994	75.8546370754119	81.12151740926716	78.78066679608362	84.12374485800741	81.56904052456224	89.45040223355764	86.53126709841506	0.07592962183537537	0.0725356065332823	0.24208781652521338	6.514318421668577	0.23426284644449424	6.303756686867928
11.75717077709787	71.5109612365174	69.89319539328895	77.98248238098763	75.87225028305569	81.1384594544115	78.79706107453552	84.13951943676277	81.58435251534976	89.46432570179174	86.54484960484098	0.07588309042562646	0.07249131064534113	0.23911456187340718	6.473080357562139	0.23138143470293926	6.263736198077822
11.82801364547121	71.53210755027338	69.91344547104028	78.00064121460761	75.88976164533072	81.15529381771323	78.81335085074356	84.15518346004917	81.59955732923675	89.47813313858613	86.55831983758048	0.07583660850597833	0.0724470615989823	0.2361656482349872	6.431771738178213	0.22852362769776846	6.223647419590634
11.899283377763982	71.55315416446221	69.93359847597046	78.01869501954847	75.90717096962605	81.17202031527843	78.82953594672259	84.17073675823299	81.61465480147318	89.49182439758292	86.57167765362908	0.0757901764030205	0.072402859706095	0.23324091136259995	6.3903927047012985	0.22568926614917473	6.1834904909792385
11.970982546046038	71.57410084395572	69.95365418296728	78.03664359618433	75.92447806344265	81.18863876358164	78.84561618485172	84.18617916230045	81.62964476790685	89.5053993334701	86.5849229109774	0.07574379444916349	0.0723587052841159	0.23034018795090105	6.348943398395932	0.22287819169275735	6.143265551952936
12.043113737885237	71.59494735312417	69.97361236648067	78.05448674498078	75.94168273438967	81.20514897946606	78.86159138787481	84.20151050386205	81.64452706498737	89.5188578019927	86.59805546862178	0.07569746298274316	0.07231459865612765	0.22746331562780142	6.307423960446613	0.22009024686917655	6.10297274217919
12.115679556440844	71.61569345582146	69.99347280050908	78.07222426648966	75.95878479017973	81.22155078014292	78.87746137889975	84.21673061515598	81.65930152976952	89.53219965996311	86.61107518657394	0.07565118234812795	0.07227054015096274	0.22461013294957866	6.265834531986911	0.2173252751194923	6.0626122013109125
12.188682620557461	71.6363389153712	70.01323525858683	78.08985596134498	75.97578403862528	81.23784398319187	78.89322598139911	84.23183932905262	81.67396799991766	89.5454247652729	86.623981925872	0.07560495289582546	0.07222653010330525	0.2217804794024687	6.224175254221336	0.2145831207876654	6.022184069124705
12.26212556485955	71.65688349455192	70.03289951377066	78.10738163025809	75.99268028763429	81.2540284065609	78.90888501921013	84.24683647905887	81.68852631370973	89.55853297690398	86.63677554859126	0.07555877498259579	0.07218256885379647	0.21897419539152452	6.182446268234344	0.21186362910884782	5.981688485331688
12.336011039846525	71.6773269555819	70.0524653386256	78.12480107401261	76.00947334520555	81.2701038685659	78.92443831653439	84.26172189932193	81.70297631004085	89.57152415493998	86.64945591785455	0.075512648971561	0.07213865674914198	0.2161911222380013	6.140647715064915	0.2091666462079047	5.941125589639341
12.41034171198835	71.6976690601041	70.07193250521146	78.14211409345968	76.02616301942454	81.28607018789074	78.9398856979381	84.27649542463388	81.71731782842785	89.5843981605782	86.66202289784384	0.07546657523232118	0.07209479414222107	0.21343110217515004	6.098779735659264	0.20649201909384374	5.900495521709672
12.485120263821853	71.71790956917023	70.09130078506814	78.15932048951261	76.04274911845849	81.3019271835868	78.95522698835161	84.29115689043569	81.73155070901284	89.59715485614105	86.67447635381068	0.07542055414107048	0.07205098139219619	0.2106939783452617	6.056842470954507	0.20383959565822352	5.859798421237429
12.560349394047481	71.73804824322548	70.11056994920169	78.17642006314222	76.05923145055223	81.31767467507333	78.97046201307006	84.30570613282208	81.74567479256817	89.60979410508885	86.6868161520885	0.07537458608071464	0.07200721886462809	0.20797959479500605	6.014836061811366	0.20120922467037872	5.81903442791554
12.63603181762671	71.75808484209193	70.12973976806913	78.19341261537112	76.07560982402303	81.33331248213675	78.98559059775273	84.3201429885456	81.75968992050005	89.62231577203164	86.69904216010359	0.07532867144099285	0.07196350693158886	0.2052877964667914	5.972760648934127	0.19860075576855252	5.7782036813205195
12.712170265880024	71.77801912495211	70.14881001156341	78.21029794726839	76.09188404725577	81.34884042493049	79.00061256842302	84.33446729502106	81.77359593485298	89.63471972274161	86.71115424638676	0.07528281061859897	0.07191984597177939	0.2026184291988784	5.930616372950681	0.19601403946057872	5.737306320999778
12.78876748658549	71.79785085033232	70.16778044899819	78.2270758599441	76.10805392869803	81.36425832397474	79.01552775146841	84.34867889033019	81.78739267831412	89.64700582416586	86.72315228058558	0.07523700401730707	0.07187623637064867	0.1999713397198093	5.888403374385234	0.19344892711779949	5.69634248645707
12.865826244077915	71.81757977608552	70.1866508490921	78.24374615454364	76.12411927685494	81.37956600015622	79.03033597364022	84.3627776132263	81.80107999421762	89.65917394443939	86.73503613347626	0.07519125204809902	0.07183267852051355	0.19734637564499735	5.846121793678321	0.19090527097245058	5.655312317170683
12.943349319348618	71.83720565937409	70.20542097995306	78.26030863224229	76.14007990028425	81.39476327472791	79.04503706205371	84.37676330313901	81.81465772654943	89.67122395289823	86.74680567697625	0.0751455551292919	0.07178917282068441	0.19474338547013303	5.803771771104948	0.18838292411089697	5.614215952509767
13.0213395101458	71.85672825665178	70.22409060906172	78.27676309423879	76.15593560759056	81.40984996930851	79.05963084418744	84.39063580017874	81.82812571995127	89.6831557200924	86.75846078415638	0.07509991368667161	0.07174571967758861	0.19216221856640914	5.761353446765497	0.18588174046908534	5.57305353171796
13.099799631075467	71.87614732364567	70.24265950325494	78.29310934174957	76.17168620742011	81.42482590588199	79.0741171478832	84.40439494514143	81.84148381972538	89.6949691177995	86.77000132925365	0.07505432815362513	0.07170231950489823	0.18960272517858812	5.718866960620289	0.18340157483117991	5.531825193984332
13.178732513703073	71.89546261533799	70.26112742870922	78.30934717600273	76.1873315084553	81.43969090679741	79.0884958013459	84.41804057951374	81.85473187183928	89.70666401903867	86.78142718768422	0.07500879897127835	0.0716589727236604	0.18706475642142095	5.676312452524144	0.180942282824617	5.490531078417916
13.258141006655675	71.91467388594725	70.27949415092331	78.32547639823171	76.202871319409	81.45444479476848	79.10276663314316	84.43157254547775	81.86786972293042	89.71824029808432	86.79273823605654	0.07496332658863335	0.07161567976243012	0.18454816427191645	5.633690062100868	0.1785037209145912	5.449171323989503
13.338027975724735	71.933780888909	70.29775943470077	78.34149680966881	76.21830544901866	81.46908739287282	79.11692947220504	84.44499068591584	81.88089722031083	89.72969783048032	86.80393435218457	0.07491791146271	0.07157244105740382	0.18205280156701065	5.590999928796009	0.176085746400247	5.407746069546192
13.418396303969553	71.95278337685654	70.3159230441321	78.35740821153878	76.23363370604048	81.48361852455176	79.13098414782367	84.45829484441596	81.89381421197196	89.74103649305438	86.81501541510133	0.07487255405869002	0.07152925705255683	0.17957852199822355	5.5482421918368345	0.17368821741007423	5.366255453767735
13.49924889182131	71.97168110160081	70.33398474257658	78.37321040505188	76.24885589924324	81.4980380136094	79.14493048965274	84.47148486527631	81.90662054658941	89.75225616393247	86.82598130507249	0.07482725485006249	0.07148612819978224	0.17712518011114753	5.505416990325102	0.1713109929017378	5.324699615295685
13.580588657187745	71.99047381411086	70.35194429264416	78.38890319139783	76.2639718374027	81.51234568421292	79.15876832770779	84.48456059351145	81.91931607352858	89.76335672255453	86.83683190361106	0.07478201431877339	0.07144305495903404	0.17469263129515866	5.46252446303879	0.16895393265116354	5.283078692498748
13.662418535558457	72.00916126449205	70.36980145617567	78.4044863717375	76.27898132929415	81.52654136089053	79.17249749236453	84.49752187485599	81.93190064284826	89.77433804968793	86.84756709349021	0.07473683295537671	0.07140003779847012	0.17228073178046088	5.41956474847575	0.16661689725094675	5.241392823549177
13.744741480110864	72.02774320196619	70.3875559942245	78.4199597471971	76.29388418368706	81.54062486853212	79.18611781435949	84.51036855577135	81.944374105307	89.78520002744436	86.85818675875889	0.07469171125918907	0.07135707719460013	0.1698893386426903	5.376537985093819	0.16429974811381953	5.199642146646511
13.827560461816718	72.04621937484998	70.40520766703702	78.43532311886062	76.30868020933836	81.55459603238835	79.19962912478947	84.52310048345069	81.95673631236798	89.79594253929497	86.86869078475638	0.07464664973844498	0.07131417363243406	0.16751830978580529	5.333444310908817	0.16200234745610942	5.157826799604663
13.910878469549415	72.06458953053259	70.42275623403187	78.45057628776179	76.32336921498508	81.56845467806927	79.21303125511015	84.53571750582385	81.96898711620355	89.80656547008554	86.87907905812634	0.07460164891045963	0.07127132760563641	0.16516750394367818	5.290283863670993	0.1597245582998994	5.115946920061106
13.9946985101918	72.08285341545415	70.44020145378043	78.46571905487731	76.33795100933814	81.58220063154434	79.22632403713651	84.54821947156353	81.98112636970122	89.81706870605343	86.88935146683275	0.07455670930178823	0.07122853961667962	0.16283678067912888	5.247056780934145	0.15746624447217528	5.074002645549626
14.079023608744702	72.10101077508301	70.45754308398587	78.48075122111884	76.35242540107524	81.59583371914135	79.23950730304185	84.56060623009063	81.99315392646872	89.82745213484364	86.8995079001751	0.07451183144839334	0.07118581017700179	0.16052600037488673	5.203763199877358	0.15522727059459385	5.031994113265682
14.163856808436103	72.1190613538925	70.47478088146191	78.49567258732495	76.36679219883351	81.60935376754556	79.25258088535705	84.57287763157986	82.0050696408394	89.83771564552507	86.90954824880373	0.07446701589581384	0.0711431398071685	0.15823502422989577	5.160403257359576	0.15300750208160707	4.9899214601846325
14.24920117083096	72.13700489533767	70.49191460211156	78.51048295425342	76.38105121120235	81.62276060379888	79.26554461697016	84.58503352696557	82.01687336787765	89.84785912860795	86.91947240473597	0.07442226319933407	0.07110052903703529	0.15596371425851885	5.116977089950524	0.15080680513926836	4.947784823083566
14.335059775941703	72.15484114183151	70.50894400090526	78.52518212257293	76.39520224671621	81.6360540552992	79.27839833112574	84.5970737679477	82.02856496338475	89.85788247606077	86.92928026137228	0.07437757392416047	0.07105797840591352	0.15371193328320487	5.073484833845214	0.1486250467572745	4.905584338430344
14.421435722339384	72.17256983472033	70.52586883185838	78.53976989285451	76.4092451138466	81.6492339497991	79.29114186142394	84.6089982069974	82.04014428390417	89.86778558132761	86.93897171351256	0.0743329486455987	0.07101548846274179	0.1514795449309645	5.029926624869404	0.14646209470657823	4.863320142407247
14.50833212726552	72.19019071425926	70.54268884800877	78.5542460655633	76.42317962099465	81.66230011540517	79.30377504181992	84.62080669736335	82.05161118672751	89.8775683393461	86.94854665737273	0.07428838794923459	0.07097305976625677	0.14926641363143744	4.9863025985250715	0.14431781753711448	4.820992370970998
14.595752126744532	72.20770351958699	70.55940380139357	78.56861044104983	76.43700557648322	81.67525238057706	79.3162977066232	84.63249909307773	82.0629655299003	89.88723064656541	86.95800499060205	0.07424389243111704	0.07093069288516844	0.1470724046096734	4.942612889870361	0.14219208457080867	4.778601159716345
14.683698875697011	72.22510798869983	70.57601344302559	78.58286281954085	76.45072278854865	81.68809057412612	79.32870969049655	84.64407524896221	82.0742071722277	89.89677240096445	86.96734661229995	0.07419946269794667	0.07088838839833973	0.14489738388289197	4.89885763354323	0.1400847658980524	4.736146643894244
14.772175548053516	72.24240385842567	70.59251752286923	78.59700300113045	76.46433106533256	81.7008145252145	79.3410108284552	84.65553502063437	82.08533597328055	89.90619350207045	86.97657142303352	0.07415509936726696	0.0708461468949681	0.14274121825843622	4.855036963801467	0.1379957323764529	4.693628958479167
14.861185336869132	72.2595908643974	70.60891578981627	78.61103078577092	76.47783021487358	81.7134240633541	79.35320095586617	84.6668782645141	82.09635179340145	89.91549385097817	86.9856793248557	0.07411080306765694	0.07080396897477048	0.14060377532752	4.8111510144335625	0.13592485562429601	4.651048238070871
14.95073145443871	72.27666874102549	70.62520799166077	78.62494597326304	76.49122004509861	81.7259190184052	79.36527990844706	84.67810483782972	82.1072544937108	89.92467335036876	86.99467022132283	0.07406657443893012	0.07076185524817198	0.13848492346158991	4.767199918773258	0.13387200801730614	4.60840461690168
15.040817132412794	72.29363722147055	70.64139387507385	78.63874836324673	76.5045003638143	81.73829922057541	79.37724752226534	84.68921459862489	82.11804393611311	89.93373190452968	87.00354401751352	0.07402241413233505	0.07071980633649723	0.1363845318105632	4.723183809723196	0.13183706268694095	4.565698228876499
15.131445621914246	72.31049603761508	70.65747318557779	78.6524377551912	76.517670978698	81.75056450041852	79.38910363373728	84.70020740576503	82.12871998330333	89.94266941937454	87.0123006200472	0.0739783228107601	0.07067782287216608	0.13430247029447173	4.679102819631225	0.12981989351135326	4.522929207427296
15.222620193655578	72.32724492003456	70.6734456675196	78.66601394838462	76.53073169728849	81.76271468883272	79.4008480796266	84.71108311894388	82.13928249877296	89.95148580246295	87.0209399371028	0.07393430114894295	0.07063590549889306	0.1322386096038599	4.634957080375898	0.1278203751173237	4.4800976856349735
15.31434413805701	72.34388359796858	70.68931106404456	78.67947674192442	76.54368232697716	81.77474961705992	79.41248069704402	84.7218415986907	82.14973134681706	89.96018096302166	87.02946187843861	0.07389034983368167	0.07059405487188837	0.13019282119148556	4.590746723253687	0.12583838287127946	4.437203796107497
15.406620765365147	72.36041179929035	70.70506911706819	78.69282593470608	76.5565226749977	81.78666911668343	79.42400132344515	84.7324827063764	82.16006639253989	89.96875481196459	87.03786635541111	0.07384646956405162	0.07055227165806473	0.12816497727220622	4.546471879059027	0.12387379287929434	4.394247671027188
15.499453405772549	72.37682925047726	70.72071956724936	78.70606132541349	76.56925254841745	81.79847301962765	79.4354097966305	84.74300630422161	82.17028750186275	89.97720726191518	87.04615328099597	0.07380266105162563	0.07051055653624737	0.12615495081985273	4.50213267808067	0.12192648198401912	4.351229442198019
15.592845409537835	72.39313567657933	70.73626215396132	78.71918271250743	76.5818717541269	81.81016115815571	79.44670595474338	84.75341225530296	82.18039454152996	89.98553822722722	87.05432256980754	0.07375892502069681	0.0704689101973876	0.1241626155567701	4.457729249896147	0.1199963277548477	4.3081492408200575
15.686800147106629	72.4093308011878	70.75169661526293	78.73218989421451	76.59438009882963	81.82173336486817	79.45788963626892	84.76370042356045	82.19038737911582	89.99374762400691	87.06237413811975	0.07371526220850864	0.0704273333447792	0.12218784595489751	4.413261723510004	0.1180832084887129	4.265007197631348
15.781321009233178	72.42541434640304	70.76702268786921	78.74508266851605	76.60677738903212	81.83318947270128	79.46896068003261	84.77387067380468	82.20026588303158	90.00183537013513	87.07030790388687	0.07367167336548425	0.07038582669428166	0.12023051723434719	4.368730227397464	0.11618700320866537	4.221803442946111
15.87641140710273	72.44138603280237	70.78224010712191	78.75786083313687	76.6190634310337	81.84452931492599	79.47991892519956	84.78392287172497	82.21002992253295	90.0098013852908	87.07812378676552	0.07362815925546683	0.07034439097454352	0.11829050535379793	4.32413488932616	0.11430759165494919	4.1785381064910325
15.972074772454643	72.45724557940594	70.79734860695817	78.7705241855329	76.63123803091514	81.85575272514525	79.49076421127218	84.79385688389571	82.21967936772654	90.01764559097295	87.08582170813541	0.07358472065595582	0.07030302692723303	0.11636768700788025	4.2794758363361325	0.1124448542819323	4.13521131739617
16.06831455770623	72.47299270364346	70.81234791987997	78.78307252287962	76.64330099452822	81.8668595372929	79.50149637808936	84.80367257778487	82.22921408957755	90.0253679105249	87.09340159112202	0.07354135835835592	0.07026173530727171	0.11446193962615325	4.234753194863515	0.11059867225753806	4.091823204282264
16.165134236077357	72.48862712131934	70.82723777692235	78.79550564205972	76.65525212748443	81.87784958563161	79.51211526582466	84.81336982176128	82.23863395991701	90.03296826915778	87.10086336061867	0.07349807316822364	0.07022051688307164	0.11257314136719287	4.189967090609571	0.10876892745739042	4.048373895180703
16.262537301715792	72.50414854657775	70.84201790762113	78.80782333965077	76.6670912351438	81.88872270475115	79.52262071498505	84.82294848510276	82.24793885144939	90.04044659397498	87.10820694330961	0.07345486590552223	0.07017937243677821	0.11070117111461286	4.1451176485279575	0.10695550246060748	4.004863517489866
16.36052726982327	72.51955669186643	70.85668803997991	78.82002541191217	76.678818122603	81.89947872956617	79.53301256640883	84.83240843800378	82.25712863775986	90.04780281399658	87.11543226769282	0.07341173740488177	0.07013830276451624	0.10884590847496156	4.100204992870204	0.10515828054855092	3.961292198031515
16.459107676782416	72.53485126790086	70.8712479004372	78.8321116547729	76.69043259468417	81.91011749531481	79.54329066126475	84.84174955158417	82.26620319332265	90.05503686018507	87.12253926410425	0.07336868851586029	0.07009730867664143	0.10700723377158283	4.055229247069292	0.1033771456982322	3.9176600629598397
16.55828208028434	72.55003198362614	70.88569721383136	78.84408186381732	76.70193445592201	81.92063883755579	79.55345484104934	84.85097169789634	82.27516239350797	90.06214866546979	87.12952786474077	0.07332572010321303	0.07005639099799581	0.10518502804052332	4.010190533708737	0.10161198257839033	3.873967237686884
16.658054059457015	72.56509854617987	70.90003570336664	78.85593583427242	76.71332351055221	81.93104259216686	79.56350494758578	84.86007474993431	82.28400611459055	90.06913816477373	87.13639800368527	0.07328283304716462	0.07001555056816752	0.10337917303041877	3.965088974640821	0.09986267654971925	3.8302138470426144
16.758427214994473	72.58005066085329	70.91426309057752	78.86767336099386	76.72459956249864	81.9413285953426	79.57344082302195	84.86905858164216	82.29273423375751	90.07600529503974	87.14314961693134	0.07324002824368911	0.06997478824175614	0.10158955119669599	3.919924690877451	0.09812911365929722	3.786400015153049
16.859405169286727	72.5948880310522	70.92837909529291	78.87929423845213	76.73576241536084	81.95149668359217	79.58326230982873	84.8779230679225	82.30134662911685	90.08274999525736	87.14978264240855	0.07319730660479044	0.06993410488864375	0.09981604569469482	3.8746978024610144	0.09641118063302656	3.7425258653092897
16.960991566550526	72.60961035825635	70.94238343559883	78.89079826071767	76.74681187240034	81.96154669373652	79.59296925079731	84.88666808464465	82.30984317970481	90.08937220648963	87.15629702000737	0.07315466905879149	0.06989350139426723	0.09805854038046391	3.8294084285735153	0.09470876487745272	3.698591520100308
17.063190072960847	72.62421734197942	70.95627582780176	78.90218522144704	76.75774773652824	81.97147846290675	79.60256148903822	84.89529350865445	82.31822376549543	90.0958718719016	87.16269269160622	0.07311211655062891	0.06985297865990028	0.09631691980462165	3.784056687487464	0.09302175447419359	3.6545971013565577
17.166004376783235	72.6387086797268	70.97005598638995	78.9134549138674	76.76856981029091	81.98129182854092	79.61203886797843	84.90379921778225	82.32648826740815	90.10224893678783	87.16896960109719	0.07306965004214995	0.06981253760293717	0.09459106921059401	3.7386426965676947	0.09135003817601728	3.610542730124507
17.26943818850684	72.65308406695415	70.98372362399529	78.92460713076214	76.77927789585699	81.9909866283825	79.62140123136	84.91218509085307	82.33463656731739	90.10850334860208	87.17512769441373	0.07302727051241795	0.06977217915718295	0.09288087452887339	3.6931665721494937	0.08969350540382948	3.5664285265884246
17.37349524097843	72.66734319702321	70.99727845135295	78.93564166445448	76.7898717950024	82.00056270047665	79.63064842323708	84.92045100769471	82.34266854806033	90.11463505698518	87.18116691955724	0.07298497895802172	0.06973190427314878	0.09118622237224372	3.6476284295113146	0.08805204624042062	3.522254610035816
17.478179289537028	72.68148576115877	71.0107201772617	78.94655830679235	76.8003513090965	82.01001988316834	79.63978028797416	84.92859684914792	82.35058409344656	90.12064401379577	87.18708722662554	0.07294277639339185	0.06969171391835394	0.08950700003543943	3.6020283829820983	0.08642555143143227	3.4780210989774787
17.583494112149474	72.69551144840347	71.0240485085427	78.95735684913211	76.81071623908744	82.01935801509929	79.64879667024375	84.93662249707559	82.35838308826692	90.12653017314005	87.19288856784097	0.07290066385112073	0.06965160907763028	0.08784309549002955	3.556366545799392	0.08481391237893376	3.4337281109710602
17.689443509546752	72.70941994557252	71.03726314999771	78.96803708232218	76.82096638548701	82.02857693520532	79.65769741502379	84.94452783437254	82.36606541830267	90.13229349140259	87.19857089757932	0.07285864238229081	0.06961159075343579	0.08619439738043866	3.5106430301311775	0.08321702113823903	3.389375762662894
17.79603130536116	72.72321093720723	71.05036380436667	78.97859879668644	76.83110154835568	82.03767648271348	79.66648236759544	84.95231274497542	82.373630970335	90.13793392727774	87.2041341723993	0.07281671305680777	0.06957165996617122	0.08456079501991098	3.464857946988559	0.08163477041495071	3.344964169755258
17.90326134626431	72.73688410552757	71.06335017228405	78.98904178200692	76.84112152728673	82.04665649713883	79.67515137354033	84.95997711387245	82.38107963215428	90.14345144180108	87.20957835107211	0.0727748769637402	0.06953181775450433	0.08294217838744089	3.4190114062439534	0.08006705355990107	3.300493446935434
18.011137502105942	72.75043913038422	71.07622195223487	78.99936582750675	76.85102612139065	82.05551681828172	79.6837042787381	84.96752082711372	82.38841129256988	90.14884599838207	87.21490339461192	0.07273313521166294	0.06949206517569956	0.08133843812413488	3.3731035165801586	0.07851376456812886	3.2559637079157255
18.119663666053608	72.76387568920934	71.08897884050968	79.0095707218321	76.86081512927886	82.06425728622433	79.69214092936373	84.97494377182132	82.39562584141979	90.15411756283663	87.22010926630676	0.07269148892901252	0.06945240330595187	0.07974946552985784	3.3271343854939914	0.07697479807342233	3.2113750653879833
18.228843754733095	72.77719345696687	71.10162053115872	79.0196562530345	76.87048834904742	82.0728777413279	79.70046117188485	84.98224583620011	82.40272316958087	90.15926610342103	87.22519593175005	0.07264993926444399	0.0694128332407316	0.07817515255879925	3.281104119207157	0.07545004934519284	3.1667276309290173
18.338681708369887	72.79039210610118	71.11414671594505	79.02962220855201	76.88004557825987	82.08137802422891	79.70866485305869	84.98942690954782	82.40970316897844	90.16429159086542	87.23016335887225	0.07260848738719493	0.06937335609512947	0.07661539181657417	3.235012822649878	0.07393941428551898	3.1220215150551667
18.44918149093129	72.80347130648562	71.12655708429719	79.03946837519076	76.88948661393043	82.08975797583611	79.71675181992953	84.99648688226623	82.41656573259696	90.1691939984088	87.23501151797359	0.07256713448745902	0.06933397300421291	0.07507007655686948	3.188860599497275	0.07244278942567917	3.077256827182282
18.56034709026951	72.81643072536949	71.13885132326052	79.04919453910571	76.89881125250649	82.09801743732694	79.72472191982551	85.00342564587201	82.42331075449034	90.17397330183425	87.23974038175722	0.07252588177676421	0.06929468512338645	0.07353910067683955	3.1426475520238455	0.07096007192205889	3.032433675538414
18.672182518265565	72.82927002732421	71.15102911744793	79.05880048578102	76.90801928985061	82.10615625014383	79.73257500035567	85.01024309300774	82.42993812979235	90.17862947950452	87.24434992536257	0.07248473048835846	0.06925549362875966	0.07202235871409357	3.096373781130751	0.06949115955325169	2.9875521671874594
18.784691810974078	72.84198887418859	71.16309014898953	79.06828600001026	76.91711052122258	82.11417425599072	79.7403109094068	85.01693911745325	82.43644775472754	90.18316251239875	87.24884012639984	0.07244368187760224	0.06921639971752168	0.07051974584362597	3.050039386307617	0.06803595071568225	2.9426124079473084
18.897879028768923	72.8545869250127	71.1750340974811	79.07765086587597	76.92608474126058	82.12207129682916	79.74792949514008	85.023513614137	82.44283952662187	90.18757238414932	87.25321096498458	0.07240273722236976	0.06917740460832256	0.06903115787287106	3.0036444655615924	0.06659434442127576	2.8976145023825666
19.01174825648978	72.86706383600117	71.18686063993228	79.08689486672903	76.93494174396257	82.12984721487452	79.75543060598795	85.02996647914773	82.44911334391404	90.1918590810797	87.25746242377315	0.07236189782345483	0.06913850954166209	0.06755649124113461	2.9571891154773766	0.06516624029507057	2.852558553860945
19.126303603589555	72.87941926045538	71.19856945071332	79.09601778516785	76.94368132266715	82.13750185259231	79.76281409065093	85.03629760974665	82.4552691061669	90.19602259224312	87.26159448799928	0.07232116500498767	0.06909971578028573	0.06609564301305682	2.910673431091709	0.06375153856987481	2.807444664393188
19.241549204282624	72.89165284871402	71.21016020150059	79.10501940301637	76.95230327003357	82.14503505269377	79.77007979809376	85.04250690437898	82.46130671407845	90.20006290946127	87.26560714551002	0.07228054011485754	0.06906102460958709	0.0646485108742354	2.864097505753307	0.06235014008092321	2.762272934540306
19.357489217694134	72.90376424809277	71.22163256122128	79.11389950130211	76.96080737802166	82.15244665813155	79.7772275775417	85.04859426268601	82.46722606949345	90.20398002736383	87.26950038680312	0.07224002452514262	0.06902243733801951	0.0632149931319077	2.817461431326592	0.06096194626769602	2.7170434635881975
19.474127828010037	72.91575310282357	71.2329861959976	79.12265786023436	76.96919343787188	82.15973651209623	79.78425727847753	85.05455958551826	82.47302707541571	90.20777394342969	87.2732742050656	0.07219961963255035	0.06898395529751382	0.06179498871051692	2.7707652980770945	0.05958685916908735	2.6717563494476053
19.59146924462811	72.92761905399185	71.24422076908928	79.131294259181	76.9774612400843	82.16690445801144	79.79116875063742	85.0604027749476	82.47870963601986	90.21144465802773	87.2769285962121	0.07215932685886282	0.0689455798439049	0.06038839714290134	2.7240091944022424	0.058224781415049165	2.6264116884194664
19.709517702309874	72.93936173947235	71.25533594083456	79.13980847664487	76.98561057439679	82.17395033952903	79.79796184400666	85.06612373427961	82.48427365666288	90.2149921744581	87.28046355892351	0.07211914765139313	0.06890731235736537	0.058995118572852334	2.6771932070514595	0.056875616228694525	2.581009575373173
19.828277461333414	72.95098079386503	71.2663313685914	79.14820029024072	76.99364122976428	82.18087400052528	79.80463640881645	85.07172236806741	82.48971904389745	90.21841649899582	87.28387909468802	0.0720790834834493	0.06886915424284787	0.057615053751703726	2.630317421093423	0.05553926742368276	2.535550103748392
19.94775280764713	72.96247584842874	71.27720670667671	79.15646947667082	77.00155299433627	82.18767528509592	79.81119229553963	85.07719858212465	82.49504570548416	90.22171764093378	87.28717520784143	0.0720391358548075	0.06883110693053644	0.056248104030032664	2.583381919650492	0.05421563939563612	2.4900333652803965
20.067948053024427	72.97384653101348	71.28796160630407	79.16461581169997	77.00934565543399	82.19435403755098	79.81762935488607	85.08255228353833	82.50025355040381	90.22489561262644	87.29035190560812	0.07199930629219027	0.06879317187630422	0.054894171357318555	2.5363867839878367	0.052904637121798714	2.444459450109207
20.188867535219305	72.98509246599225	71.2985957155212	79.17263907013067	77.01701899952799	82.20091010241023	79.82394743779895	85.08778338068326	82.50534248887105	90.22795042953537	87.29340919814379	0.07195959634976294	0.06875535056218204	0.053553158279555646	2.4893320935170777	0.05160616615921754	2.3988284467686753
20.31051561812294	72.99621327419084	71.30910867914562	79.18053902577745	77.02457281221439	82.20734332439807	79.83014639545014	85.09289178323537	82.51031243234713	90.23088211027462	87.29634709857812	0.07192000760962695	0.06871764449683387	0.052224967934193955	2.442217925685327	0.050320132639456006	2.353140442097356
20.432896691921076	73.0072085728168	71.31950013869937	79.18831545144069	77.03200687819117	82.21365354843836	79.83622607923591	85.09787740218614	82.51516329355366	90.23369067665733	87.29916562305856	0.07188054168233358	0.06868005521604391	0.05090950404621708	2.395044355882419	0.04904644326472862	2.307395521140279
20.55601517325261	73.01807797538645	71.32976973234203	79.19596811887973	77.03932098123356	82.21984061964889	79.84218634077195	85.10274014985654	82.51989498648565	90.23637615374288	87.30186479079431	0.07184120020740116	0.06864258428320873	0.04960667092660742	2.3478114574973006	0.04778500530687779	2.2615937672198925
20.679875505368887	73.02882109165145	71.33991709480341	79.20349679878626	77.04651490416968	82.22590438333648	79.84802703188923	85.1074799399121	82.52450742642617	90.2389385698856	87.30444462410235	0.07180198485384258	0.06860523328984343	0.04831637346762818	2.3005193017907004	0.04653572660254213	2.2157352618178265
20.804482158294064	73.03943752752282	71.34994185731362	79.2109012607559	77.0535884288547	82.23184468499076	79.85374800462864	85.11209668737713	82.52900052995953	90.24137795678308	87.30690514845253	0.07176289732070591	0.06856800385609277	0.04703851713838958	2.2531679577987234	0.045298515548779505	2.169820084469393
20.92983962898646	73.04992688499428	71.35984364753304	79.21818127326019	77.06054133614515	82.23766137027877	79.85934911123618	85.11659030864992	82.53337421498605	90.24369434952638	87.30924639251495	0.07172393933762149	0.06853089763125654	0.045773007986326775	2.205757492518387	0.04407328110431763	2.1238483129454835
21.055952441500814	73.06028876206447	71.36962208948061	79.22533660361837	77.06737340587321	82.24335428503971	79.86483020415854	85.1209607215187	82.53762840073698	90.24588778665152	87.311468388208	0.07168511266536165	0.06849391629432064	0.04451975262867336	2.158287970596575	0.042859932781766474	2.077820022976084
21.18282514715158	73.07052275265632	71.37927680346002	79.232367017967	77.07408441681893	82.24892327527797	79.87019113603687	85.12520784517609	82.54176300778839	90.24795831019004	87.31357117074597	0.07164641909641076	0.06845706155450125	0.04327865824888022	2.110759454259096	0.04165838064420768	2.031735288188429
21.31046232467717	73.08062844653605	71.38880740598528	79.23927228123041	77.08067414668322	82.25436818715745	79.87543175970202	85.12933160023542	82.5457779580766	90.24990596572216	87.31555477868898	0.07160786045554517	0.06842033515179792	0.042049632596899755	2.063172003456202	0.040468535305194564	1.9855941802288726
21.438868580405217	73.09060542923035	71.39821350970473	79.24605215709015	77.08714237205999	82.25968886699535	79.88055192816904	85.13333190874663	82.54967317491348	90.2517308024304	87.31741925399308	0.07156943860042489	0.06838373885755775	0.04083258398588896	2.0155256757752795	0.03929030792545518	1.9393967686974065
21.568048548418737	73.10045328194214	71.40749472332378	79.25270640795411	77.09348886840795	82.26488516125603	79.88555149463193	85.13720869421316	82.55344858300221	90.25343287315441	87.31916464206199	0.07153115542219769	0.06834727447504892	0.03962742128561558	1.9678205262425763	0.03812361020686694	1.8931431209548464
21.69800689072348	73.11017158146386	71.41665065152525	79.25923479492411	77.0997134100209	82.26995691654386	79.89043031245721	85.14096188160761	82.55710410845249	90.25501223444579	87.32079099179833	0.07149301284611134	0.06831094384004878	0.0384340539201844	1.920056607301376	0.036968354389671276	1.846833302097366
21.828748297416116	73.11975990009012	71.42568089488918	79.26563707776387	77.10581576999856	82.27490397959683	79.89518823517858	85.14459139738919	82.56063967879687	90.25646894662508	87.32229835565722	0.07145501283214176	0.0682747488214379	0.03725239186564977	1.8722339688101783	0.03582445325145045	1.800467375003791
21.960277486853503	73.12921780552801	71.43458504981065	79.27191301486567	77.11179572021611	82.27972619727946	79.89982511649065	85.14809716952055	82.56405522300692	90.25780307383907	87.32368678969996	0.07141715737563031	0.06823869132181003	0.0360823456475714	1.824352657999043	0.03469182010303484	1.7540454002428305
22.092599205822967	73.13854486080632	71.44336270841625	79.2780623632171	77.11765303129371	82.2844234165762	79.90434081024314	85.15147912748556	82.56735067151011	90.25901468411968	87.32495635364931	0.07137944850793297	0.0682027732780919	0.03492382633641	1.7764127193768218	0.03357036878560393	1.7075674360075936
22.225718229713628	73.1477406241822	71.45201345847859	79.28408487836622	77.12338747256484	82.28899548458382	79.90873517043435	85.15473720230683	82.57052595620642	90.26010384944341	87.32610711094537	0.0713418882970863	0.06816699666217445	0.03377674554292298	1.7284141945656302	0.032460013665058796	1.661033537979165
22.359639362688714	73.15680464904648	71.46053688332927	79.28998031438647	77.12899881204405	82.29344224850395	79.91300805120453	85.15787132656348	82.57358101048523	90.26107064579176	87.32713912880216	0.0713044788484794	0.0681313634815567	0.03264101541793707	1.680357122399073	0.03136066963259054	1.6144437593957264
22.494367437858962	73.16573648382729	71.46893256177054	79.29574842384126	77.13448681639473	82.29776355563598	79.91715930682976	85.16088143440997	82.57651576924331	90.26191515321368	87.32805247826633	0.07126722230554529	0.06809587578000298	0.03151654864655029	1.6322415387421643	0.03027225209922335	1.5677981509124947
22.629907317457054	73.17453567189136	71.4772000679846	79.30138895774702	77.13985125089528	82.3019592533687	79.92118879171464	85.16376746159418	82.57933016890192	90.26263745588778	87.3288472342754	0.07123012085046082	0.06806053563821048	0.0304032584460856	1.5840674764403957	0.029194676992915447	1.5210967605598853
22.766263893012997	73.18320175144382	71.48533897144166	79.30690166553629	77.1450918794054	82.30602918917286	79.92509636038582	85.1665293454767	82.58202414742532	90.263237642187	87.32952347571852	0.07119317670486326	0.06802534517449371	0.029301058563248716	1.5358349653215555	0.028127860756455902	1.4743396337016748
22.903442085530802	73.19173425542586	71.49334883680606	79.31228629501962	77.15020846433131	82.30997321059291	79.92888186748466	85.1691670250501	82.58459764433873	90.26371580474358	87.33008128549749	0.07115639213057998	0.06799030654547593	0.02820986327060382	1.4875440320629423	0.027071720343997185	1.4275268129640608
23.041446845665973	73.20013271141046	71.50122922384048	79.31754259234698	77.15520076659044	82.31379116523883	79.93254516776021	85.1716804409584	82.58705060074729	90.26407204051566	87.33052075058913	0.07111976943037004	0.0679554219468007	0.02712958736123028	1.4391947000440268	0.02602617321622347	1.380658338093781
23.180283153904217	73.20839664149574	71.50897968730813	79.32267030196785	77.16006854557487	82.31748290077702	79.93608611606122	85.17406953551668	82.5893829593545	90.26430645085445	87.33084196210847	0.07108331094868305	0.06792069361385374	0.026060146148893182	1.3907869894210307	0.024991137339668512	1.333734245999949
23.31995602074116	73.2165255621971	71.51659977687366	79.32766916659152	77.16481155911532	82.32104826492264	79.93950456732935	85.17633425273215	82.59159466448213	90.26441914157397	87.33104501537399	0.0710470190724329	0.0678861238224973	0.025001455462984268	1.3423209169613983	0.02396653118279346	1.2867545706503734
23.460470486863187	73.22451898433603	71.52408903700119	79.33253892714536	77.16942956344268	82.32448710542961	79.94280037659058	85.1784745383238	82.59368566208914	90.26441022302023	87.33113000997271	0.07101089623178317	0.0678517148898231	0.02395343164425867	1.2937964959146484	0.02295227371138253	1.239719342927856
23.60183162332936	73.23237641292775	71.53144700685118	79.3372793227333	77.17392231315026	82.3277992700822	79.94597339894771	85.18049033974398	82.59565589979208	90.26427981014339	87.33109704982785	0.07097494490095162	0.06781746917491638	0.022915991545005454	1.2452137360996858	0.021948284388543016	1.1926285906884004
23.744044531754422	73.2400973470663	71.53867322017484	79.3418900905929	77.17828956115451	82.33098460668556	79.9490234895721	85.1823816061996	82.59750532688524	90.26402802257029	87.33094624326678	0.07093916759902848	0.06778338907963728	0.021889052522567454	1.1965726436501427	0.02095448316879356	1.1454823385811324
23.887114344492932	73.24768127980715	71.54576720520652	79.3463709660517	77.18253105865513	82.33404296305599	79.95195050369514	85.18414828867363	82.59923389436113	90.26365498467842	87.33067770309061	0.07090356689081082	0.06774947704941434	0.02087253243712439	1.147873220996189	0.01997079049618833	1.098280608013738
24.031046224824397	73.2551276980478	71.55272848455405	79.35072168248266	77.18664655509431	82.33697418701131	79.9547542965999	85.1857903399473	82.60084155493166	90.26316082567153	87.33029154664507	0.07086814538765417	0.06771573557405816	0.01986634964964651	1.0991154667899536	0.01899712730153169	1.0510234170706099
24.175845367139747	73.26243608240584	71.55955657508683	79.35494197125877	77.19063579811527	82.33977812636078	79.95743472361215	85.18730771462246	82.60232826304927	90.26254567965644	87.32978789589242	0.07083290574833945	0.06768216718858647	0.018870423016892346	1.050299375789109	0.01803341499828548	1.0037107804200787
24.32151699712871	73.26960590709464	71.56625098782179	79.35903156170663	77.19449853351985	82.34245462889488	79.95999164009149	85.18870036914444	82.60369397492879	90.26180968572126	87.32916687748519	0.07079785067995917	0.06764877447406835	0.01788467188919185	1.001424938765922	0.01707957548012473	0.9563427092380152
24.468066371968433	73.27663663979662	71.57281122780688	79.36299018105912	77.19823450522514	82.34500354237471	79.962424901422	85.18996826182517	82.60493864856923	90.26095298801512	87.32842862284065	0.07076298293881902	0.06761556005848364	0.016909016108343167	0.9524921424817876	0.016135531119232382	0.9089192111969169
24.61549878051318	73.28352774153419	71.57923679400292	79.3668175544075	77.20184345521986	82.34742471452167	79.96473436300332	85.1911113528671	82.60606224377693	90.25997573582973	87.32757326821759	0.07072830533135664	0.06758252661760111	0.015943376002155674	0.9035009694725886	0.015201204760387554	0.8614402902403526
24.763819543485244	73.2902786665373	71.58552717916172	79.37051340465145	77.20532512351849	82.34971799300573	79.9669198802401	85.19212960438662	82.60706472218737	90.25887808368138	87.32660095479304	0.0706938207150828	0.06754967687587099	0.014987672381948869	0.8544513979904877	0.014276519719373937	0.8139059465574974
24.91303401366693	73.29688886210957	71.59168186970342	79.37407745244938	77.20867924811614	82.3518832254348	79.96898130853296	85.19302298043912	82.6079460472893	90.25766019139587	87.32551182874222	0.07065953199953694	0.0675170136073378	0.014041826541927094	0.8053434020293935	0.013361399781729233	0.7663161766104167
25.063147576093755	73.3033577684909	71.59770034559034	79.3775094161672	77.21190556494132	82.3539202593432	79.97091850326812	85.19379144704365	82.60870618444812	90.25632222419421	87.32430604131875	0.07062544214726175	0.06748453963657124	0.013105760251391985	0.7561769509793521	0.012455769195696575	0.718670972790278
25.214165648248784	73.30968481871709	71.60358208019804	79.38080901182518	77.21500380780773	82.35582894217907	79.97273131980648	85.19443497220767	82.60934510092943	90.25486435277944	87.32298374893624	0.0705915541748012	0.06745225783961321	0.012179395756504618	0.7069520097920758	0.01155955267392983	0.6709703236265341
25.366093680258146	73.31586943847826	71.60932654018558	79.383975953046	77.21797370836663	82.35760912129385	79.97441961347441	85.19495352595428	82.60986276592489	90.2532867534272	87.32154511325322	0.07055787115371497	0.06742017114494711	0.011262655773975894	0.6576685386862664	0.010672675386899755	0.6232142134649621
25.518937155087716	73.3219110459718	71.6149331853603	79.38700995099863	77.22081499605541	82.35926064392812	79.97598323955113	85.19534708034647	82.6102591505753	90.25158960807462	87.31999030125651	0.07052439621161229	0.06738828253448231	0.01035546348640537	0.6083264929529832	0.009795062958744438	0.5754026223112305
25.672701588741027	73.32780905175463	71.62040146854247	79.38991071434353	77.2235273980477	82.36078335720003	79.97742205325866	85.19561560951499	82.6105342279972	90.24977310441393	87.3183194853492	0.07049113253321092	0.06735659504456384	0.009457742545407655	0.558925823221216	0.0089266414710778	0.5275355261182995
25.827392530458226	73.3335628585919	71.6257308354263	79.39267794917622	77.22611063920172	82.36217710809252	79.97873590975074	85.19575908968571	82.61068797330881	90.24783743598691	87.31653284343919	0.07045808336141356	0.06732511176699685	0.008569417062176399	0.5094664749376534	0.008067337452416723	0.4796128962389048
25.983015562916506	73.33917186130152	71.63092072443719	79.39531135896831	77.22856444200627	82.36344174343913	79.97992466409995	85.19577749920606	82.61072036365516	90.24578280227975	87.31463055902819	0.07042525199840616	0.06729383585009477	0.0076904116065747985	0.4599483884339861	0.007217077878095779	0.4316346995292406
26.139576302431465	73.34463544659724	71.6359705665879	79.39781064450938	77.2308885265277	82.3645771099114	79.98098817128705	85.19567081857438	82.61063137823614	90.24360940882212	87.3126128213047	0.07039264180678126	0.0672627704997491	0.006820651205089234	0.4103714988104912	0.006375790168902995	0.3836008982707426
26.297080399159835	73.34995299292699	71.64087978533007	79.40017550384576	77.23308261035397	82.36558305400423	79.98192628618783	85.19543903046755	82.6104209983326	90.24131746728585	87.31047982523664	0.07036025621068018	0.06723191898051653	0.005960061335372302	0.36073573571229645	0.005543402184542856	0.3355114499154297
26.455533537303385	73.35512387030904	71.64564779640382	79.40240563221931	77.23514640853858	82.36645942202209	79.98273886356101	85.19508211977057	82.61008920733472	90.238907195587	87.3082317716671	0.07032809869696172	0.06720128461673483	0.005108567925390162	0.3110410233348375	0.004719842224091053	0.2873663071459305
26.614941435314055	73.36014744016433	71.65027400768396	79.40450072200451	77.2370796335431	82.3672060600643	79.98342575803548	85.1946000736062	82.60963599077003	90.2363788179893	87.30586886741145	0.07029617281639239	0.06717087079365536	0.004266097348534004	0.26128728016556124	0.0039050390204806718	0.23916541759717802
26.77530984610034	73.3650230551451	71.65475781902269	79.40646046264385	77.23888199517816	82.36782281401	79.98398682409676	85.19399288136468	82.6090613363318	90.23373256520932	87.303391325356	0.07026448218486143	0.06714068095860122	0.003432576421715794	0.21147441892753704	0.0030989217386547807	0.19090872384003887
26.93664455723489	73.36975005896078	71.65909862208981	79.4082845405827	77.24055320054377	82.36830952950312	79.98442191607403	85.19326053473497	82.60836523390869	90.23096867452439	87.30079936455934	0.07023303048462082	0.06711071862214926	0.002607932402241886	0.1616023464812315	0.002301419973548491	0.1425961632921826
27.098951391163432	73.37432778619967	71.66329580020907	79.40997263920218	77.24209295396817	82.36866605193678	79.98473088812628	85.19240302773585	82.60754767561441	90.22808738988212	87.29809321035493	0.07020182146555114	0.06708098735933543	0.0017920929826971133	0.11167096351891814	0.0015124637439498656	0.09422766791794857
27.26223620541477	73.37875556214668	71.66734872819096	79.41152443875033	77.24350095694469	82.36889222643673	79.98491359422765	85.1914203567472	82.60660865581742	90.22508896201138	87.29527309445554	0.07017085894645284	0.0670514908108844	0.0009849862897510775	0.06168016453739256	0.0007319834922725477	0.0458031642374408
27.426504892812353	73.38303270259836	71.67125677216289	79.412939616273	77.24477690806866	82.36898789784559	79.98496988815377	85.19031252054303	82.60554817117252	90.22197364853704	87.29233925506065	0.07014014681636205	0.0670222326844661	0.00018654088094649524	0.011629837725195102	-4.0089918826424764e-05	-0.0026774267771543236
27.59176338168682	73.38715851367293	71.675019289395	79.41421784554191	77.24592050297171	82.36895291070564	79.98489962346638	85.18907952032403	82.60436622065157	90.21874171409516	87.28929193696483	0.07010968903589822	0.06699321675597589	-0.0006033142593935281	-0.0384801352811337	-0.0008038252108235611	-0.05121418995440763
27.758017636089992	73.3911322916173	71.6786356281228	79.41535879698235	77.2469314342555	82.36878710924194	79.98470265349846	85.18772135975132	82.60306280557593	90.21539343045188	87.286131391669	0.07007948963863407	0.06696444687084371	-0.0013846497228939825	-0.08864987952802039	-0.0015592906912900162	-0.09980721601459663
27.925273656010095	73.39495332260904	71.68210512736586	79.4163621375982	77.24780939142336	82.36849033734424	79.9843788313384	85.18623804498036	82.60163792964843	90.21192907662328	87.28285787749316	0.07004955273249934	0.0669359269453676	-0.0021575356808227752	-0.13887952692675753	-0.002306554257103244	-0.14845660168430186
28.09353747758831	73.39862088255535	71.68542711674294	79.4172275308965	77.24855406081123	82.36806243854929	79.98392800981446	85.18462958469583	82.60009159898691	90.20834893899872	87.27947165969206	0.07001988250120733	0.06690766096807617	-0.002922041885511817	-0.18916921630807337	-0.003045683396720733	-0.1971624498237361
28.2628151733366	73.40213423688706	71.68860091628332	79.4179546368097	77.24916512551663	82.36750325602245	79.9833500414783	85.18289599014732	82.5984238221578	90.2046533114661	87.27597301057284	0.0699904832057187	0.06687965300111982	-0.0036782376750750245	-0.23951909369861824	-0.0037767451946706387	-0.24592486965775606
28.43311285235687	73.40549264034854	71.69162583623367	79.41854311161643	77.24964226532613	82.36681263253847	79.98264477858825	85.18103727518496	82.59663461021043	90.20084249553933	87.27236220961443	0.0699613591857274	0.06685190718169044	-0.0044261919773873615	-0.2899293125501572	-0.004499806334166578	-0.29474397691774357
28.604436660561465	73.40869533678281	71.69450117686125	79.41899260786023	77.24998515664124	82.36599041046203	79.98181207309209	85.17905345629616	82.59472397671176	90.19691680048837	87.26863954358997	0.06993251486118585	0.06682442772347019	-0.005165973311932248	-0.34040003381414863	-0.005214933100091912	-0.3436198939798487
28.77679278089485	73.41174155891277	71.69722622825282	79.41930277426721	77.25019347240296	82.36503643172802	79.98085177660957	85.17694455264304	82.59269193778212	90.19287654347221	87.26480530669127	0.06990395473385493	0.06679721891811086	-0.005897649791563708	-0.3909314260636165	-0.00592219138013661	-0.3925527499286545
28.950187433556945	73.41463052811764	71.69980027010982	79.41947325566176	77.25026688201484	82.36395053782154	79.97976374041494	85.17471058610096	82.59053851213186	90.18872204967464	87.26085980065642	0.06987568338889226	0.06677028513674514	-0.006621289129100205	-0.44152366586058633	-0.00662164667105003	-0.4415426809046039
29.124626876227456	73.4173614542037	71.70222257153787	79.41950369287945	77.25020505126331	82.36273256975613	79.97854781541756	85.1723515812963	82.5882637210974	90.1844536524411	87.25680333489824	0.0698477054964701	0.06674363083152998	-0.007336958639257318	-0.4921769379052421	-0.007313364080772544	-0.4905898302404239
29.30011740429177	73.41993353517151	71.70449239083324	79.41939372267957	77.25000764223773	82.36138236805319	79.97720385214376	85.16986756564664	82.58586758867949	90.18007169342043	87.25263622663726	0.06982002581342776	0.0667172605372191	-0.008044725239557238	-0.5428914350723062	-0.00799740832891871	-0.5396943484611256
29.476665351068124	73.42234595697745	71.70660897526399	79.41914297765481	77.24967431324788	82.3598997727198	79.97573170071749	85.16725856940094	82.58335014158135	90.17557652270813	87.2483588010362	0.06979264918496277	0.0666911788727732	-0.00874465545606995	-0.5936673587693804	-0.008673843752433186	-0.5888563936368882
29.654277088036206	73.42459789329011	71.70857156084666	79.41875108613922	77.24920471873975	82.35828462322641	79.97413121084026	85.16452462568034	82.58071140924767	90.17096849899255	87.2439713913373	0.0697655805463524	0.06666539054300163	-0.009436815427505962	-0.644504919213432	-0.0093427343095982	-0.6380761316086137
29.832959025067048	73.4266885052412	71.7103793721176	79.41821767211363	77.24859850920915	82.35653675848324	79.97240223177064	85.16166577051942	82.57795142390391	90.16624798970395	87.23947433900203	0.0697388249247159	0.0666399003402398	-0.010121270906068958	-0.6954043354962778	-0.010004143580573555	-0.687353736073419
30.0127176106544	73.42861694117197	71.71203162190031	79.41754235511011	77.24785533111431	82.3546560168175	79.97054461230384	85.15868204290932	82.57507022059737	90.16141537116712	87.23486799385456	0.06971238744081229	0.06661471314606307	-0.010798087260752709	-0.7463658357864915	-0.010658134770807237	-0.7366893887228798
30.193559332147448	73.43038233637337	71.71352751106726	79.41672475011352	77.24697482678602	82.35264223594882	79.96855820075035	85.15557348484084	82.57206783723818	90.15647102875667	87.2301527142274	0.06968627331087851	0.06658983393303443	-0.011467329482371724	-0.797389657695021	-0.011304770715327095	-0.7860832795777242
30.37549071598484	73.43198381282068	71.71486622829622	79.41576446746079	77.24595663433546	82.35049525296455	79.9664428449138	85.15234014134833	82.56894431464116	90.1514153570551	87.22532886710981	0.06966048784850545	0.0665652677664937	-0.012129062186517103	-0.8484760484898288	-0.011944113882151441	-0.8355356072243012
30.55851832793038	73.43342047890235	71.71604694982176	79.41466111273836	77.24480038756045	82.34821490429411	79.96419839206855	85.14898206055443	82.56569969656864	90.14624876001432	87.22039682829953	0.06963503646655311	0.0665410198063833	-0.012783349615801853	-0.8996252652395924	-0.012576226374108046	-0.8850465788800648
30.742648773309874	73.43469142914337	71.71706883918125	79.41341428667732	77.24350571584965	82.34580102568346	79.96182468893693	85.14549929371627	82.56233402977416	90.14097165112085	87.21535698255765	0.06960992467911173	0.06651709530911187	-0.013430255643413602	-0.9508375751101994	-0.013201169932045786	-0.9346164106882497
30.92788869724955	73.43579574392189	71.7179310469551	79.41202358504592	77.24207224408437	82.34325345216796	79.95932158166546	85.14189189527166	82.55884736404676	90.13558445356355	87.21020972376628	0.06958515810350073	0.06649349962946051	-0.014069843777747337	-1.0021132556848897	-0.013819005939438966	-0.9842453279852634
31.114244784915854	73.43673248917986	71.71863271050137	79.41048859853977	77.24049959253814	82.34057201804512	79.95668891580067	85.13815992288652	82.55523975225609	90.13008760040525	87.20495545508955	0.06956074246231266	0.06647023822252936	-0.014702177163826491	-1.0534525951079559	-0.014429795423836822	-1.0339335654825845
31.30172376175672	73.43750071612773	71.71917295368466	79.40880891267	77.23878737677447	82.3377565568468	79.95392653626439	85.13430343750365	82.55151125039885	90.1244815347579	87.19959458913807	0.06953668358550323	0.0664473166457273	-0.015327318587878835	-1.1048558924285317	-0.015033599060757297	-1.083681367474128
31.4903323937443	73.43809946094186	71.71955088659897	79.40698410764816	77.2369352075418	82.33480690131007	79.9510342873284	85.13032250339154	82.54766191764556	90.1187667099609	87.19412754813649	0.06951298741252426	0.0664247405608042	-0.015945330481144993	-1.1563234579189157	-0.0156304771776945	-1.1334889882036805
31.68007748761912	73.43852774445547	71.71976560528385	79.40501375826895	77.23494269066612	82.33172288334778	79.9480120125879	85.12621718819467	82.54369181638813	90.11294358976333	87.18855476409429	0.06948965999450596	0.06640251573592786	-0.016556274921953218	-1.207855613243737	-0.016220489755966128	-1.1833566919885925
31.870965891135747	73.43878457184327	71.71981619143547	79.40289743379057	77.23280942694181	82.32850433401858	79.94485955493545	85.1219875629849	82.53960101228935	90.1070126485101	87.18287667898088	0.06946670749648454	0.06638064804780712	-0.017160213640295296	-1.2594526918710471	-0.016803696434578796	-1.2332847535562905
32.063004493309954	73.43886893229781	71.71970171210961	79.40063469781134	77.23053501201883	82.32515108349527	79.94157675653275	85.11763370231306	82.53538957433166	90.10097437133112	87.17709374490299	0.06944413619968287	0.06635914348386077	-0.017757208020327653	-1.3111150392669515	-0.017380156513581824	-1.2832734582661942
32.25620022466719	73.43877979870008	71.71942121941969	79.39822510814514	77.22811903628885	82.32166296103387	79.93816345878335	85.11315568426285	82.53105757486878	90.09482925433576	87.17120642428742	0.06942195250383625	0.06633800814443488	-0.018347319104947246	-1.3628430133139773	-0.017949928957392558	-1.3333231024571432
32.45056005749291	73.43851612728105	71.71897375022628	79.3956682166918	77.22556108476684	82.31803979493976	79.9346195023027	85.1085535905039	82.52660508967638	90.0885778048094	87.16521519006538	0.0694001629295755	0.06631724824507151	-0.018930607598662164	-1.4146369845766458	-0.018513072398036456	-1.3834339936565812
32.64609100608406	73.43807685727718	71.71835832582133	79.392963569307	77.22286073697224	82.31428141253538	79.9309447268896	85.10382750634803	82.52203219800562	90.08222054141616	87.15912052586314	0.06937877412085793	0.06629687011882252	-0.01950713387009273	-1.466497336556131	-0.019069645137165026	-1.4336064508515847
32.84280012700226	73.43746091057677	71.71757395160373	79.39011070566696	77.22001756680525	82.31038764012499	79.92713897149508	85.09897752080471	82.51733898263605	90.0757579944041	87.15292292619444	0.06935779284745797	0.06627688021862024	-0.020076957958082176	-1.5184244662086712	-0.019619705152138067	-1.4838408049345162
33.040694519328454	73.43666719135904	71.71661961674842	79.38710915913137	77.21703114242163	82.3063583029597	79.92320207419137	85.09400372663863	82.51252552993068	90.06919070581557	87.14662289665817	0.06933722600750816	0.06625728511969946	-0.0206401395730893	-1.5704187841511157	-0.020163310097075282	-1.5341373988630949
33.239781324919136	73.43569458572449	71.71549429386756	79.38395845660254	77.21390102610398	82.3021932252012	79.9191338721399	85.08890622042799	82.5075919298916	90.06251922970162	87.14022095413978	0.06931708063010125	0.06623809152207318	-0.02119673810162226	-1.6224807150792913	-0.020700517307119526	-1.5844965880532982
33.44006772866406	73.4345419613173	71.71419693866413	79.38065811838148	77.21062677413023	82.29789222988455	79.91493420155837	85.08368510262405	82.50253827621674	90.05574413234119	87.13371762701686	0.06929736387794934	0.06621930625306469	-0.02174681261001865	-1.6746106981245248	-0.02123138380193268	-1.6349187407049612
33.64156095874556	73.43320816693836	71.71272648957724	79.37720765802044	77.20720793663901	82.29345513888006	79.91060289768696	85.07834047761177	82.49736466635775	90.04886599246446	87.1271134553692	0.06927808305010395	0.06620093626989605	-0.02229042184646346	-1.7268091871337674	-0.02175596628771359	-1.6854042380236933
33.84426828689945	73.43169203215042	71.71108186742016	79.37360658217267	77.20364405749233	82.28888177285462	79.90613979475424	85.0728724537722	82.49207120157972	90.04188540148184	87.12040899119366	0.06925924558473712	0.06618298866233772	-0.022827624248122902	-1.7790766513298877	-0.022274321163536115	-1.7359534748138685
34.04819702867729	73.42999236687213	71.70926197500798	79.36985439043679	77.19993467413326	82.28417195123015	79.9015447259403	85.06728114354415	82.48665798701985	90.03480296371558	87.11360479862178	0.0692408590619862	0.06616547065541577	-0.023358477942423406	-1.8314135755081224	-0.022786504523196527	-1.7865668596859905
34.25335454371064	73.42810796096512	71.70726569677923	79.36595057520007	77.1960793174431	82.27932549214388	79.89681752334161	85.06156666349005	82.48112513175053	90.02761929663951	87.10670145414484	0.06922293120686562	0.06614838961218233	-0.023883040749836937	-1.8838204603725899	-0.023292572156947244	-1.837244815293161
34.45974823597649	73.42603758380952	71.70509189840668	79.36189462147603	77.19207751159266	82.27434221240506	79.89195801793284	85.05572913436053	82.47547274884097	90.02033503112112	87.09969954684142	0.0692054698922407	0.06613175303654949	-0.024401370190958005	-1.9362978232602472	-0.023792579558715943	-1.8879877790186583
34.66738555406454	73.42377998387006	71.70273942639957	79.35768600673856	77.187928773891	82.2692219274515	79.88696603952822	85.04976868116128	82.46970095542109	90.01295081166988	87.09259967861045	0.06918848314187585	0.06611556857618872	-0.024913523486986833	-1.9888461982573062	-0.024286581926418194	-1.9387962030814379
34.87627399144595	73.42133388825278	71.7002071076973	79.35332420075318	77.18363261463121	82.26396445130554	79.88184141674273	85.04368543322191	82.46380987274728	90.00546729669149	87.08540246441021	0.0691719791335491	0.0660998440254956	-0.025419557565868445	-2.041466136884992	-0.024774634167783915	-1.9896705551236664
35.086421086743854	73.41869800224946	71.69749374925186	79.34880866540232	77.17918853693071	82.25856959652721	79.87658397695047	85.0374795242644	82.45779962626779	89.99788515874593	87.07810853250052	0.06915596620224047	0.06608458732862556	-0.025919529066754876	-2.094158208599765	-0.02525679090430799	-2.0406113186709263
35.29783442400536	73.41587100887284	71.69459813760174	79.34413885450775	77.17459603656926	82.25303717416743	79.87119354624339	85.03115109247432	82.45167034569087	89.99020508481226	87.07071852469171	0.06914045284339537	0.06606980658259883	-0.02641349434097151	-2.1469230010297906	-0.025733106472074496	-2.091618993310476
35.51052163297529	73.41285156838038	71.69151903843556	79.33931421364888	77.16985460182288	82.24736699371998	79.86566994938876	85.02470028057348	82.44542216505418	89.98242777655945	87.06323309659894	0.06912544771626206	0.06605551004047742	-0.02690150945849723	-2.1997611206516012	-0.026203634927981057	-2.1426940953260782
35.72449038937153	73.40963831778605	71.68825519614452	79.33433417997554	77.16496371329289	82.24155886307122	79.86001300978455	85.01812723589306	82.43905522279468	89.97455395062188	87.05565291790089	0.06911095964730919	0.06604170611461832	-0.02738363021202872	-2.252673193348528	-0.02666843005366104	-2.193837158198221
35.93974841516195	73.40622987036075	71.68480533336466	79.32919818201691	77.15992284373142	82.23561258844904	79.85422254941435	85.01143211044878	82.43256966182064	89.96658433888139	87.04797867260507	0.06909699763372355	0.0660284033800024	-0.027859912119595265	-2.3056598648145155	-0.027127545357643612	-2.2450487329242605
36.15630347884324	73.40262481512106	71.68116815050823	79.32390563948587	77.15473145786278	82.22952797437065	79.84829838880106	85.00461506101787	82.42596562958504	89.95851968875594	87.04021105931874	0.06908357084699024	0.06601561057763958	-0.02833041043055573	-2.358721801183492	-0.02758103408072543	-2.2963293886023166
36.374163395721176	73.39882171630468	71.67734232528302	79.31845596307788	77.14938901219973	82.22330482358801	79.84224034695868	84.99767624921672	82.41924327816004	89.95036076349356	87.03235079152515	0.06907068863655798	0.06600333661805925	-0.028795180128497577	-2.411859689585981	-0.02802894919923915	-2.3476797129169427
36.59333602819267	73.39481911283411	71.67332651220106	79.31284855426577	77.1438949548562	82.21694293703291	79.8360482413436	84.99061584158105	82.41240276431357	89.94210834247386	87.0243985978669	0.06905836053359075	0.06599159058487875	-0.02925427593601171	-2.4650742387166247	-0.028471343429089302	-2.399100312662995
36.813829286029524	73.39061551776634	71.66911934207411	79.30708280508841	77.13824872535417	82.21044211375937	79.8297218878036	84.98343400964677	82.40544424958674	89.93376322151491	87.01635522243436	0.06904659625481227	0.06598038173846232	-0.02970775231969469	-2.5183661794781074	-0.02890826923052714	-2.4505918142986047
37.03565112666392	73.38620941772967	71.66471942149785	79.30115809793514	77.132449754427	82.20380215088534	79.82326110052622	84.97613093003318	82.39836790037346	89.92532621318813	87.00822142506141	0.06903540570643685	0.06596971951966195	-0.030155663493161455	-2.5717362655232137	-0.029339778810708594	-2.5021548644144787
37.25880955547555	73.38159927234642	71.66012533232286	79.29507380532408	77.12649746381695	82.19702284353227	79.81666569198532	84.96870678452753	82.39117388800142	89.91679814713942	86.99999798162726	0.06902479898820181	0.06595961355365308	-0.030598063422530686	-2.6251852739605965	-0.029765924128810184	-2.553790130365087
37.483312626080554	73.37678351364127	71.65533563111269	79.28882928967522	77.12039126606804	82.19010398476318	79.80993547288621	84.9611617601714	82.38386238881472	89.90817987041757	86.99168568436515	0.06901478639749303	0.06595007365386026	-0.031035005831341778	-2.678714006067821	-0.030186756900945966	-2.605498300921681
37.70916844062219	73.37176054543478	71.65034884858802	79.28242390307733	77.11413056431326	82.18304536551851	79.80307025210874	84.95349604934829	82.37643358425787	89.89947224780968	86.9832853421776	0.06900537843357125	0.06594110982597888	-0.03146654420461914	-2.7323232878843555	-0.030602328603436035	-2.6572800867961632
37.93638515006311	73.36652874272231	71.64516348905795	79.27585698704969	77.10771475205706	82.17584677455096	79.79606983664975	84.94570984987405	82.36888766096226	89.89067616218486	86.97479778095925	0.06899658580190321	0.06593273227209465	-0.031892731792652285	-2.786013970908243	-0.031012690476813987	-2.7091362212413514
38.164970954479706	73.36108645103687	71.63977802983617	79.2691278722973	77.10114321295188	82.16850799835792	79.78893403156302	84.93780336508831	82.36122481083382	89.88179251484503	86.96622384392676	0.0689884194185964	0.06592495139490327	-0.03231362161778861	-2.8397869329364767	-0.03141789353148283	-2.7610674607931287
38.39493410335793	73.35543198579586	71.63419092064268	79.26223587845955	77.09441532056876	82.16102882111174	79.78166263989775	84.92977680394782	82.35344523114247	89.87282222588344	86.95756439195574	0.06898089041494526	0.06591777780203524	-0.032729266478412455	-2.89364307877986	-0.03181798855160878	-2.8130745859180024
38.626282895891045	73.34956363163167	71.62840058299064	79.25518031385296	77.08753043816253	82.15340902458853	79.77425546263528	84.92163038112201	82.34554912461368	89.8637662345518	86.94882030392583	0.06897401014208776	0.06591122231048469	-0.033139718953265174	-2.9475833409887855	-0.03221302609927079	-2.865158401653389
38.859025681279114	73.34347964170512	71.62240540955753	79.2479604752071	77.08048791843082	82.1456483880946	79.76671229862416	84.9133643170904	82.33753669952192	89.85462549963559	86.93999247707349	0.0689677901757775	0.06590529595115048	-0.03354503140684528	-3.0016086806754174	-0.03260305651923545	-2.917319738335209
39.09317085903034	73.33717823700135	71.61620376354034	79.24057564739367	77.07328710326675	82.137746688391	79.75903294451302	84.9049788382421	82.3294081697859	89.84540099983776	86.93108182735277	0.06896224232127632	0.06590000997348788	-0.033945255995121215	-3.0557200883977202	-0.032988129944442335	-2.9695594524037006
39.328726879264174	73.33065760560758	71.6097939779941	79.23302510314834	77.06592732350515	82.12970369961533	79.75121719468154	84.89647417697695	82.32116375506573	89.8360937341711	86.92208928980412	0.06895737861836633	0.06589537585027652	-0.03434044467027775	-3.109918585007108	-0.033368296299926214	-3.0218784271055483
39.56570224301631	73.32391590197248	71.60317435515366	79.2253081027856	77.05840789866227	82.12151919320186	79.7432648411696	84.88785057180927	82.31280368086236	89.82670472236008	86.91301581893217	0.06895321134648975	0.0658914052825107	-0.0347306491863435	-3.164205222547025	-0.03374360530835929	-3.074277573332438
39.80410550254544	73.31695124614599	71.59634316573761	79.2174238939057	77.05072813666851	82.11319293779866	79.73517567360385	84.87910826747321	82.30432817861869	89.81723500525099	86.90386238909146	0.0689497530300189	0.0658881102044072	-0.03511592110419315	-3.2185810851206043	-0.03411410649439972	-3.1267578303759365
40.04394526164196	73.30976172300015	71.58929864823487	79.20937171109466	77.04288733359448	82.10472469918314	79.72694947912295	84.87024751503107	82.29573748582352	89.80768564523292	86.89462999488214	0.06894701644365572	0.06588550278854628	-0.03549631179717494	-3.2730472898929293	-0.03447984919012015	-3.1793201668278925
40.28523017593832	73.30234538142862	71.58203900817166	79.20115077561516	77.0348847733692	82.09611424017402	79.71858604229946	84.86126857198275	82.28703184611659	89.798057726667	86.88531965155364	0.06894501461797309	0.06588359545113545	-0.03587187245719292	-3.327604988075109	-0.03484088254015205	-3.231965581426266
40.52796895322162	73.2947002335262	71.57456241736047	79.19276029509047	77.02671972749168	82.08736132054176	79.71008514506067	84.85217170237883	82.27821150939718	89.7883523563269	86.87593239541903	0.06894376084509533	0.06588240085741415	-0.03624265409990812	-3.3822553659210826	-0.03519725550668795	-3.284695103960985
40.77217035374772	73.28682425374575	71.56686701312815	79.18419946317873	77.01839145473365	82.07846569691519	79.7014465666057	84.84295717693456	82.26927673193364	89.7785706638485	86.86646928427763	0.06894326868452305	0.0658819319271939	-0.03660870757136081	-3.4369996458408423	-0.035549016875705775	-3.3375097962671134
41.017843190557436	73.27871537803377	71.55895089752448	79.17546745923943	77.0098992008355	82.06942712268628	79.6926700833212	84.83362527314749	82.26022777647627	89.76871380219103	86.85693139784894	0.06894355196911067	0.06588220184053792	-0.03697008355300113	-3.4918390873917815	-0.0358962152612321	-3.3904107530834153
41.26499632979458	73.27037150294227	71.55081213650944	79.1665634479903	77.00124219819322	82.0602453479115	79.68375546869397	84.82417627541682	82.25106491237212	89.75878294810846	86.84731983821588	0.06894462481119683	0.06588322404359358	-0.03732683256868086	-3.546774988501056	-0.03623889911162337	-3.443399103143747
41.51363869102594	73.2617904847173	71.54244875911868	79.15748657915516	76.99241966553718	82.05092011921026	79.67470249322096	84.81461047516547	82.24178841568221	89.74877930263219	86.83763573027875	0.06894650160889328	0.06588501225456928	-0.037679004990650355	-3.601808686627919	-0.03657711671567654	-3.4964760102120636
41.763779247563185	73.2529701383628	71.5338587566068	79.14823598710191	76.98343080760199	82.04145117966021	79.66551092431645	84.80492817096459	82.23239856930137	89.73870409156497	86.82788022222	0.0689491970525393	0.06588758046987211	-0.038026651045953486	-3.656941559904226	-0.03691091620780185	-3.549642674097413
42.0154270267867	73.24390823667967	71.52504008156784	79.1388107904711	76.97427481478785	82.03183826868968	79.65618052621681	84.79512966866116	82.22289566308092	89.72855856598717	86.81805448598033	0.06895272613132448	0.06589094297040292	-0.038369820822993006	-3.7121750284677546	-0.03724034557399136	-3.602900331823548
42.26859111047143	73.23460250927798	71.51599064703132	79.12921009179355	76.96495086281168	82.02208112196607	79.64671105988158	84.78521528150755	82.2132799939532	89.71834400277422	86.80815971774543	0.06895710414008598	0.06589511432801806	-0.03870856427835179	-3.7675105557264033	-0.03756545265855493	-3.6562502587494237
42.523280635114425	73.22505064156331	71.50670832553463	79.11943297709823	76.95545811234969	82.01217947128166	79.63710228289231	84.77518533029452	82.20355186605964	89.7080617051273	86.79819713844545	0.06896234668628427	0.06590010941215964	-0.03904293124341507	-3.822949649687871	-0.03788628516954873	-3.7096937697533576
42.77950479226489	73.21525027369451	71.49719094816935	79.10947851550851	76.94579570866924	82.00213304443513	79.62735394934755	84.76504014348657	82.19371159088114	89.69771300311622	86.78816799426556	0.06896846969716552	0.06590594339666488	-0.039372971431760106	-3.878493864385746	-0.03820289068610805	-3.7632322205208766
43.03727282885567	73.20519899951344	71.48743630360187	79.09934575882764	76.93596278125078	81.99194156510983	79.61746580975488	84.75478005736049	82.18375948737113	89.68729925423564	86.77807355716939	0.06897548942711487	0.06591263176675217	-0.03969873444648897	-3.9341448013037734	-0.038515316664387456	-3.816867008770714
43.29659404753705	73.19489436544472	71.47744213706684	79.08903374111229	76.92595844339921	81.98160475274791	79.60743761091959	84.74440541614653	82.17369588209203	89.67682184397464	86.76791512543508	0.06898342246520474	0.06592019032619889	-0.0400202697871066	-3.989904110885618	-0.03882361044409777	-3.8705995755881304
43.55747780701245	73.18433386936529	71.46720614933295	79.07854147823423	76.91578179184422	81.97112232242075	79.59726909582972	84.73391657217293	82.1635211093541	89.66628218640032	86.75769402420433	0.06899228574294929	0.06592863520470717	-0.040337626857223086	-4.0457734940300725	-0.039127819255810437	-3.9244314068037056
43.81993352237618	73.1735149594424	71.45672599563984	79.06786796742985	76.90543190632967	81.96049398469526	79.58696000353751	84.72331388601349	82.15323551135782	89.65568172475575	86.74741160604509	0.06900209654226458	0.06593798286547063	-0.04065085497333598	-4.101754703830011	-0.03942799022840404	-3.978364034481274
44.08397066545326	73.16243503293856	71.44599928460495	79.05701218683579	76.89490784919032	81.94971944549519	79.57651006903673	84.71259772663767	82.14283943833861	89.64502193207163	86.73706925152752	0.06901287250365036	0.06594825011294718	-0.040960003371566245	-4.157849547105798	-0.03972417039543075	-4.03239903829126
44.349598765141174	73.15109143498391	71.43502357710067	79.0459730950131	76.88420866491812	81.9387984059595	79.56591902313693	84.70176847156523	82.13233324871597	89.63430431179472	86.7266683698151	0.06902463163458816	0.06595945410084118	-0.041265121215900535	-4.214059886124232	-0.040016406702477525	-4.086538047062277
44.6168274077539	73.1394814573128	71.42379638509865	79.03474963045593	76.87333337971448	81.92773056229468	79.55518659233267	84.69082650702288	82.12171730924446	89.62353039843019	86.71621039926958	0.06903739231817584	0.06597161234030471	-0.04156625760757038	-4.2703876404939365	-0.04030474601569267	-4.140782740416398
44.88566623736761	73.12760233696514	71.41231517048229	79.0233407110873	76.86228100103078	81.9165156056232	79.54431249866926	84.67977222810518	82.11099199516924	89.6127017582009	86.70569680807142	0.069051173321996	0.06598474270836488	-0.041863461593550255	-4.326834789018903	-0.04058923512940282	-4.195134850451723
45.15612495616904	73.11545125494999	71.40057734382437	79.01174523373906	76.85105051709444	81.9051532218262	79.53329645960326	84.66860603893807	82.10015769038377	89.60181998972213	86.69512909485506	0.0690659938072316	0.0659988634565835	-0.042156782174402	-4.3834033714756515	-0.040869920773076274	-4.249596163279421
45.42821332480542	73.10302533487211	71.38858026313125	78.9999620736184	76.83964089642294	81.89364309138261	79.52213818786001	84.6573283528475	82.08921478759268	89.59088672469491	86.6845087893617	0.06908187333803446	0.06601399321995538	-0.04244626831442133	-4.4400954907614505	-0.04114684962098636	-4.304168520982785
45.701941162736816	73.09032164151682	71.3763212325488	78.9879900837565	76.82805108732131	81.88198488920071	79.51083739128417	84.6459395925294	82.07816368847604	89.57990362861426	86.67383745310607	0.06909883189115412	0.06603015102605665	-0.042731968951216004	-4.496913314964331	-0.041420068300027424	-4.35885382338347
45.97731834859046	73.07733717939605	71.3637975010332	78.97582809444306	76.81628001736723	81.8701782844464	79.49939377268782	84.63444019022577	82.06700480385959	89.56887240149786	86.66311668006273	0.06911688986583936	0.06604735630444836	-0.04301393300428913	-4.553859079382164	-0.04168962339798554	-4.413654029875033
46.25435482051728	73.06406889125037	71.35100626098121	78.96347491264257	76.80432659287905	81.85822294036419	79.48780702969155	84.6228305879028	82.05573855388685	89.55779477863119	86.65234809736755	0.06913606809401684	0.06606562889634397	-0.043292209386038394	-4.610935088903716	-0.041955561473486114	-4.468571161542059
46.533060576550575	73.05051365650812	71.33794464682161	78.95092932139411	76.79218969836916	81.84611851409313	79.47607685456147	84.61111123743395	82.0443653681963	89.54667253133283	86.64153336603856	0.06915638785075925	0.06608498906455137	-0.04356684701156155	-4.668143720246007	-0.04221792906457722	-4.523607303106473
46.813445674966815	73.03666828969857	71.3246097335648	78.93819007919265	76.77986819598057	81.83386465647608	79.46420293404012	84.59928260078641	82.03288568610186	89.53550746773855	86.63067418171453	0.06917787086505094	0.06610545750369638	-0.04383789480968403	-4.725487424429957	-0.04247677269873407	-4.578764605150354
47.09552023464871	73.02252953881855	71.31099853530958	78.92525591935201	76.76736092490661	81.82146101186271	79.45218494917191	84.58734515021195	82.02129995677751	89.5243014336058	86.61977227541254	0.06920053933086123	0.0661270553507372	-0.044105401732707605	-4.782968729135973	-0.04273213890144234	-4.6340452861823
47.37929443545016	73.00809408365072	71.29710800370626	78.9121255493489	76.75466670079369	81.80890721790645	79.44002257512322	84.57529936844229	82.00960863944664	89.51305631313936	86.60882941430592	0.06922441591853734	0.06614980419578256	-0.04436941676917172	-4.840590241512473	-0.042984074207936374	-4.689451635142177
47.66477851856398	72.99335853403043	71.28293502637263	78.89879765014582	76.74178431512468	81.79620290535297	79.42771548099489	84.56314574888742	81.99781220357421	89.50177402983675	86.59784740252054	0.06924952378652417	0.06617372609321964	-0.04462998895476744	-4.898354650749752	-0.04323262517311832	-4.744986013696689
47.951982786891236	72.97831942806228	71.26847642526418	78.88527087549514	76.72871253458514	81.78334769782353	79.41526332963011	84.55088479584037	81.98591112906507	89.49045654735778	86.58682808195408	0.06927588659342707	0.06619884357316551	-0.04488716738325138	-4.95626473081029	-0.043477838380709954	-4.800650858607696
48.24091760541319	72.96297323028138	71.2537289549941	78.87154385122025	76.71545010040927	81.77034121158933	79.40266577741475	84.53851702468465	81.9739059064655	89.47910587041503	86.57577333311512	0.06930352851042301	0.06622517965324969	-0.04514100122082709	-5.014323343544675	-0.04371976045678139	-4.856448684546194
48.53159340156531	72.94731632975937	71.23868930110244	78.85761517447509	76.70199572770528	81.75718305533854	79.38992247407052	84.52604296210703	81.96179703716929	89.46772404568797	86.56468507598451	0.06933247423403988	0.06625275785074497	-0.04539153971703058	-5.072533441545602	-0.043958438079272355	-4.912382086598882
48.82402066561362	72.93134503815298	71.22335407827347	78.84348341298117	76.68834810476136	81.74387282993578	79.37703306244215	84.51346314631543	81.94958503362945	89.45631316276192	86.55356527090018	0.06936274899930886	0.06628160219504955	-0.045638832218855896	-5.130898071371121	-0.04419391799055461	-4.968453743123973
49.11820995103327	72.91505558769208	71.20771982849752	78.82914710423998	76.67450589232844	81.73041012817237	79.36399717827574	84.50077812726055	81.9372704195735	89.44487535509056	86.54241591946415	0.06939437859330602	0.06631173724054347	-0.04588292818399964	-5.189420376831549	-0.04442624700956799	-5.024666418659763
49.41417187488941	72.89844412910638	71.19178301917718	78.81460475472146	76.66046772288193	81.71679453450857	79.35081444999072	84.48798846686358	81.92485373022471	89.43341280098484	86.53123906547495	0.0694273893691007	0.06634318807982184	-0.04612387719475919	-5.248103602318224	-0.044655472043729105	-5.08102296688412
49.71191711822035	72.88150672948753	71.17554004117436	78.79985483902657	76.64623219985933	81.7030256248065	79.33748449844273	84.47509473924822	81.91233551252756	89.42192772462774	86.52003679588384	0.06946180826011603	0.0663759803573253	-0.04636172897301094	-5.306951096479679	-0.044881640103255904	-5.1375263338886725
50.01145642642306	72.86423937008445	71.15898720679687	78.78489579902306	76.631797896874	81.68910296605328	79.32400693667859	84.46209753097774	81.89971632537856	89.41042239711592	86.50881124177693	0.06949766279492504	0.06641014028337905	-0.046596533394705375	-5.3659663157886826	-0.04510479831304792	-5.19417956128018
50.3128006096408	72.84663794403048	71.1421207477226	78.76972604295462	76.61716335690461	81.6750261160752	79.31038136968284	84.44899744129818	81.88699673986277	89.39889913753005	86.49756457938427	0.06953498111249175	0.06644569464865288	-0.046828340504930566	-5.4251528283621155	-0.045324993926953994	-5.250985789642073
50.61596054315354	72.82869825399818	71.12493681285795	78.75434394452078	76.60232709145797	81.66079462324103	79.29660739411486	84.43579508238612	81.87417733949519	89.38736031403334	86.48629903111559	0.06957379197787492	0.06648267083906145	-0.047057200535221	-5.484514318090078	-0.0455422743428926	-5.307948262136051
50.9209471677702	72.81041600978014	71.10743146612884	78.73874784192719	76.58728757970506	81.64640802615457	79.2826845980364	84.42249107960201	81.86125872046756	89.37580834499951	86.47501686662397	0.06961412479841232	0.06652109685111646	-0.04728316391901899	-5.544054588657673	-0.045756687116636385	-5.36507032807458
51.22777149022361	72.79178682579328	71.08960068420217	78.722936036906	76.57204326759002	81.63186585333706	79.26861256063017	84.40908607174993	81.84824149190163	89.36424570017236	86.46372040389943	0.0696560096404004	0.06656100130774975	-0.0475062813091256	-5.603777567923316	-0.04596827997764308	-5.42235544682444
51.53644458356769	72.77280621850272	71.07144035413374	78.70690679370328	76.55659256690913	81.6171676228968	79.25439085190705	84.39558071134185	81.83512627610702	89.35267490185566	86.4524120103911	0.06969947724628797	0.06660241347462043	-0.04772660359574843	-5.663687312422553	-0.0461771008449432	-5.479807191783038
51.84697758757708	72.75346960376355	71.05294627094186	78.69065833803448	76.54093385436087	81.60231284218808	79.24001903240382	84.38197566486923	81.82191370884622	89.34109852613695	86.4410941041616	0.0697445590524042	0.0666453632769294	-0.04794418192463468	-5.723788012062869	-0.04638319784338307	-5.537429254525705
52.15938170914916	72.73377229407598	71.03411413510167	78.67418885600452	76.52506547056385	81.58730100745639	79.22549665286878	84.36827161307922	81.80860443960448	89.32951920414357	86.42976915507188	0.06979128720723712	0.06668988131675305	-0.04815906771617051	-5.784083994987668	-0.04658661932081998	-5.595225449140344
52.47366822270851	72.71370949575221	71.01493954995945	78.6574964929933	76.50898571904348	81.57213160347183	79.2108232539369	84.35446925125835	81.79519913186711	89.31793962333472	86.41843968600024	0.0698396945902855	0.06673599889092044	-0.04837131268476469	-5.84457973264216	-0.0467874138651041	-5.653199716691233
52.789848470613855	72.69327630598997	70.99541801906173	78.64057935250327	76.49269286518421	81.55680410314795	79.19599836579205	84.34056928952157	81.78169846340202	89.30636252882823	86.40710827409409	0.06988981483150455	0.06678374800944926	-0.04858096886049168	-5.905279845186669	-0.04698563032349057	-5.711356130010245
53.107933863567155	72.67246770985047	70.97554494339761	78.62343549496906	76.47618513514736	81.54131796714698	79.18102150781723	84.32657245310806	81.76810312654948	89.29479072476477	86.39577755205725	0.06994168233136473	0.0668331614145653	-0.0487880886089016	-5.966189106889942	-0.047181317820445656	-5.769698898498973
53.42793588102576	72.65127857713661	70.95531561855019	78.60606293652721	76.45946071475281	81.52567264347043	79.1658921882318	84.31247948268388	81.75441382851847	89.28322707571023	86.38445020947367	0.06999533228155112	0.0668842726003253	-0.048992724654155495	-6.027312451997204	-0.047374525778195675	-5.828232373329229
53.74986607161648	72.62970365916709	70.93472523175329	78.58845964774375	76.44251774832239	81.5098675670337	79.15060990371437	84.29829113465077	81.74063129168907	89.27167450809685	86.37312899416715	0.07005080068632497	0.066937115832863	-0.04919493010154952	-6.088654980714637	-0.04756530393673586	-5.88696105271265
54.073736053552395	72.60773758544376	70.91376885885116	78.57062355229964	76.42535433748537	81.49390215922554	79.13517413901273	84.2840081814624	81.72675625392321	89.26013601170588	86.36181671360123	0.07010812438456752	0.06699172617128682	-0.049394758460664434	-6.150221965397577	-0.047753702374293994	-5.945889587394049
54.399557515052166	72.58537486020651	70.89244146115564	78.55255252563056	76.40796853994226	81.4777758274503	79.11958436653802	84.26963141194733	81.71278946888123	89.2486146411915	86.35051623631759	0.07016734107254134	0.067048139489248	-0.04959226367135727	-6.212018857262592	-0.047939771530877806	-6.005022786623158
54.727342214761876	72.56260985887185	70.87073788219784	78.53424439351996	76.39035836818645	81.46148796465239	79.10384004594343	84.25516163163887	81.69873170634614	89.23711351764764	86.33923049341554	0.07022848932739019	0.06710639249721108	-0.04978750012838873	-6.2740512930759	-0.048123562229804406	-6.064365624037237
55.057101982179326	72.53943682435167	70.84865284437062	78.51569693064468	76.3725217881829	81.44503794882364	79.08794062368776	84.24059966311309	81.68458375255591	89.22563583022095	86.32796248007485	0.07029160863140216	0.0671665227654441	-0.04998052270762798	-6.336325102234696	-0.048305125701062934	-6.123923243945683
55.38884871808102	72.51584986324546	70.82618094545607	78.49690785906888	76.35445671799992	81.42842514249074	79.07188553258129	84.2259463463334	81.67034641054266	89.21418483776846	86.31671525712132	0.07035673939707582	0.06722856874776745	-0.05017138679507127	-6.398846314365073	-0.04848451360743411	-6.183700968093035
55.722594394951685	72.49184294190246	70.80331665503464	78.47787484668606	76.33616102639405	81.41164889218307	79.05567419131408	84.21120253900304	81.65602050047968	89.2027638705635	86.3054919526378	0.07042392299300887	0.0672925698060789	-0.050360148314737785	-6.461621166972691	-0.04866177806904659	-6.243704302392871
56.058351057416104	72.46740988234806	70.78005431077098	78.45859550560648	76.31763253134542	81.39470852788011	79.03930600396663	84.19636911692557	81.64160686003682	89.19137633205098	86.29429576362234	0.07049320177064983	0.06735856623569297	-0.05054686375865458	-6.524656113571837	-0.04883697168996548	-6.303938944132824
56.39613082267415	72.44254435806897	70.75638811457131	78.43906739048752	76.29886899854148	81.37760336243699	79.0227803595007	84.1814469743728	81.62710634474364	89.18002570065335	86.28312995769409	0.07056461909193926	0.06742659929152389	-0.050731590217566236	-6.587957832061875	-0.04901014758567612	-6.364410789414251
56.7359458809379	72.41723988965175	70.73231212860749	78.41928799680544	76.27986813980773	81.36033269098797	79.00609663123102	84.1664370244616	81.61251982836141	89.16871553162964	86.2719978748498	0.07063821935788074	0.06749671121514046	-0.050914385414358776	-6.651533233753071	-0.04918135941272794	-6.425125941115766
57.07780849587155	72.39148984026765	70.70782027120133	78.39925475906415	76.26062761148138	81.34289579032514	78.98925417627466	84.15134019953747	81.59784820326239	89.15744945898747	86.26090292927047	0.07071404803807674	0.06756894526273552	-0.051095307737440976	-6.715389472514289	-0.049350661398392504	-6.486090717027764
57.42173100503407	72.36528741099947	70.68290631256545	78.37896504894148	76.24114501272845	81.325291918254	78.97225233498021	84.13615745156795	81.58309238081914	89.14623119745295	86.24984861118298	0.07079215170126224	0.06764334573403712	-0.0512744162747083	-6.779533954333601	-0.049518108370776304	-6.547311658288891
57.7677258203244	72.3386256360021	70.65756387039305	78.35841617336762	76.22141788379953	81.30752031292232	78.95509043033324	84.1208897525439	81.5682532918019	89.13506454449744	86.23883848877571	0.07087257804688515	0.0677199580022037	-0.05145177085128694	-6.843974347539188	-0.049683755792472084	-6.60879553844461
58.115805428429454	72.31149737749088	70.6317864052909	78.33760537253393	76.2014437042226	81.28958019212243	78.93776776733812	84.1055380948892	81.55333188678519	89.12395338242473	86.22787621017142	0.07095537593776656	0.06779882854474417	-0.05162743206706466	-6.908718593291269	-0.04984765979368433	-6.670549372740425
58.465982391274686	72.2838953205503	70.60556721604956	78.31652981782972	76.18121989093046	81.27147075256526	78.92028363237496	84.09010349187976	81.53832913656348	89.11290168052014	86.21696550545904	0.0710405954338879	0.06788000497549403	-0.05180146133686492	-6.97377491669431	-0.050009877208111675	-6.732580427960784
58.818269346477535	72.25581196775548	70.57889943474315	78.29518660970243	76.1607437963193	81.25319116912473	78.90263729253022	84.07458697807085	81.52324603257614	89.1019134972634	86.206110188786	0.07112828782735284	0.06796353607770367	-0.051973920931374096	-7.039151838276666	-0.05017046560924143	-6.794896232597239
59.172679007803275	72.227239633599	70.55177602165261	78.27357277543997	76.14001270623629	81.2347405940518	78.88482799490048	84.05898960973414	81.50808358734223	89.09099298260831	86.19531416051403	0.07121850567856419	0.06804947183827233	-0.052144874020029874	-7.104858186070487	-0.05032948334813625	-6.857504587513176
59.52922416562417	72.19817043871466	70.5241897600042	78.25168526687011	76.1190238378928	81.21611815615591	78.86685496586745	84.04331246530343	81.49284283490476	89.08014438033078	86.18458140943976	0.07131130285367292	0.06813786348317916	-0.05231438471606964	-7.170903108242783	-0.05048698959382136	-6.9204135771760775
59.887917687380885	72.1685963038893	70.496133250516	78.22952095797443	76.09777433769989	81.19732295995303	78.8487174103431	84.02755664583026	81.47752483128512	89.06937203044764	86.1739160150829	0.07140673456334827	0.06822876351416134	-0.05248251812399474	-7.237296086406786	-0.050643044375206614	-6.983631581413647
60.24877251804685	72.13850894385394	70.4675989057434	78.20707664241239	76.07626127902273	81.17835408477774	78.83041451098337	84.01172327544818	81.4621306549469	89.05868037170855	86.16332215004343	0.07150485740292009	0.06832222574668517	-0.05264934038797264	-7.304046949433541	-0.05079770862379007	-7.0471672876101366
60.6118016805955	72.10789986084505	70.43857894421662	78.18434903095249	76.0544816598511	81.15921058385914	78.81194542736964	83.99581350184754	81.44666140727092	89.04807394416439	86.15280408243197	0.07160572939395772	0.06841830534927049	-0.05281491874329447	-7.371165887991083	-0.050951044219743835	-7.111029703637541
60.97701827647021	72.07676033792515	70.40906538435914	78.16133474880517	76.03243240038105	81.13989148335712	78.79330929515493	83.97982849675886	81.43111821303948	89.03755739181295	86.14236617837344	0.07170941002733695	0.06851705888421669	-0.05297932156899776	-7.438663469669336	-0.05110311403829826	-7.175228171208801
61.34443548605718	72.04508143205406	70.37905003818013	78.13803033285522	76.01011034050563	81.12039578135929	78.77450522517573	83.96376945644747	81.41550222093252	89.02713546532753	86.13201290458942	0.07181596030786308	0.06861854434979514	-0.053142618444113054	-7.506550654952662	-0.05125398199950837	-7.239772380014983
61.71406656916102	72.01285396689758	70.34852450472852	78.1144322287864	75.98751223720848	81.10072244683394	78.75553230252447	83.9476376022165	81.39981460403321	89.01681302486759	86.12174883105884	0.07192544280051384	0.0687228212239668	-0.053304880206439975	-7.574838814041868	-0.05140371312074876	-7.304672382617355
62.085924865483435	71.98006852536417	70.3174801633001	78.09053678809599	75.96463476185771	81.0808704185392	78.73638958558355	83.93143418092059	81.38405656034504	89.00659504297734	86.11157863376218	0.07203792167836762	0.06882995050968933	-0.05346617901223283	-7.643539744150985	-0.05155237356912323	-7.369938609763267
62.46002379510434	71.94671544185694	70.2859081663866	78.06634026499323	75.94147449739528	81.06083860388571	78.71707610501797	83.91516046548989	81.36822931332003	88.99648660757437	86.10150709751147	0.07215346277229721	0.06893999478187954	-0.05362658840023471	-7.712665687951812	-0.05170003071860663	-7.435581886695218
62.83637685896657	71.91278479422805	70.25379943235446	78.04183881317655	75.91802793541648	81.0406258777496	78.69759086272423	83.8988177554636	81.35233411239764	88.98649292503087	86.09153911886818	0.07227213362249127	0.06905301823610424	-0.05378618335879537	-7.782229352897048	-0.05184675320940357	-7.501613450272998
63.21499763936286	71.87826639542237	70.22114463784186	78.01702848248364	75.89429147313488	81.02023108123424	78.67793283073357	83.88240737753364	81.3363722335549	88.97661932335112	86.08167970915301	0.07239400353189722	0.06916908673907354	-0.05394504039419701	-7.852243931249177	-0.051992611008358836	-7.568044966681555
63.59589980042612	71.8431497847978	70.18793420986256	77.99190521541023	75.87026141022888	80.99965302037882	78.65810095006862	83.86593068609933	81.32034497986886	88.96687125544956	86.07193399755154	0.0725191436216554	0.06928826788101133	-0.05410323760465019	-7.922723121426316	-0.052137675474611456	-7.634888550321193
63.979097088622495	71.8074242191049	70.15415831760059	77.96646484348868	75.8459339455613	80.97889046480859	78.63809412954788	83.84938906383064	81.30425368208869	88.95725430253057	86.06230723431634	0.07264762688862149	0.06941063102998639	-0.054260854756265076	-7.993681150244811	-0.05228201942696842	-7.702156783496321
64.36460333324754	71.77107866311391	70.11980686388532	77.94070308352342	75.8213051737701	80.9579421463275	78.61791124453975	83.8327839222432	81.28809969922102	88.94777417757663	86.05280479407284	0.07277952826506054	0.06953624738828974	-0.05441797336123955	-8.065132796022226	-0.05242571721295519	-7.769862736846335
64.75243244692527	71.73410177987078	70.08486947633008	77.91461553367418	75.7963710817218	80.93680675744784	78.59755113566042	83.81611670228293	81.27188441912661	88.93843672894697	86.04343217923018	0.07291492468061433	0.06966519005094696	-0.054574676763536445	-8.137093413430193	-0.05256884478480117	-7.838019991357214
65.14259842611021	71.69648192056515	70.04933549811905	77.8881976693797	75.77112754482062	80.91548294985317	78.57701260741295	83.79938887491963	81.25560925912721	88.92924794408931	86.03419502349998	0.07305389512663919	0.06979753406646043	-0.05473105022572611	-8.209578959162172	-0.05271147977639146	-7.906642661046135
65.53511535159264	71.65820711399427	70.01319397842782	77.86144483911671	75.74557032316955	80.89396933279406	78.55629442676685	83.78260194175203	81.23927566662596	88.92021395337225	86.02509909553004	0.07319652072302142	0.06993335649987732	-0.05488718101952372	-8.282606018849037	-0.052853701583202906	-7.9757454167774995
65.92999738900669	71.61926505560285	69.9764336624596	77.83435225998456	75.71969505757366	80.87226447141057	78.53539532167291	83.76575743562192	81.22288511973855	88.91134103403967	86.01615030265464	0.07334288478758001	0.0700727364982934	-0.055043158522821045	-8.356191835620848	-0.05299559144846455	-8.04534351154507
66.32725878934137	71.57964309607918	69.93904298107937	77.8069150131076	75.69349726537948	80.85036688497894	78.51431397951077	83.7488569212381	81.20643912793624	88.90263561429252	86.00735469476619	0.07349307290817558	0.07021575535889449	-0.055199074320796626	-8.430354340123813	-0.0531372325524444	-8.115452807027395
66.72691388945532	71.53932822948657	69.90101004002688	77.7791280388464	75.66697233614174	80.82827504507749	78.49304904546536	83.73190199580907	81.18993923269993	88.89410427750221	85.9987184683124	0.07364717301764566	0.070362496599656	-0.05535502231060718	-8.505112181786899	-0.05327871010530316	-8.186089801225535
67.12897711259382	71.49830708091018	69.86232260869056	77.7509861318104	75.64011552711128	80.80598737367006	78.47159912083002	83.71489428968653	81.17338700818706	88.88575376656185	85.99024797042527	0.07380527547169631	0.0705130460328162	-0.05551109881251648	-8.58048476197473	-0.05342011144513492	-8.257271657792444
67.53346296890952	71.45656589359298	69.8229681084189	77.72248393565921	75.61292195853251	80.78350224109906	78.44996276123007	83.69783546701606	81.15678406190857	88.87759098837765	85.98194970318363	0.07396747312988934	0.07066749184125592	-0.05566740268697856	-8.656492268915827	-0.053561526141876925	-8.329016236943062
67.94038605598601	71.4140905155397	69.78293360034955	77.69361593768555	75.58538660874385	80.76081796398653	78.42813847476461	83.68072722639737	81.14013203541765	88.86962301850781	85.97383032801686	0.07413386143985855	0.07082592465790992	-0.05582403545577108	-8.73315571421881	-0.05370304610428889	-8.40134212774501
68.3497610593647	71.37086638556148	69.7422057727321	77.66437646316687	75.55750430907013	80.7379328030367	78.40612472006156	83.66357130155238	81.12343260500967	88.86185710595332	85.96589667025341	0.0743045385249183	0.07098843764835892	-0.055981101430504054	-8.810496971453176	-0.05384476569363983	-8.474268682215552
68.7616027530747	71.32687851873526	69.70077092772091	77.634759669476	75.52926973849762	80.71484496073576	78.38391990424155	83.6463694620015	81.10668748243302	88.85430067810658	85.95815572382048	0.07447960527521164	0.07115512659674464	-0.05613870784728192	-8.888538816812797	-0.053986781842894516	-8.54781605131393
69.17592600016614	71.28211149124871	69.65861496761136	77.60475953993722	75.50067741811993	80.6915525789422	78.3615223807852	83.62912351374638	81.08989841560994	88.84696134586272	85.95061465609889	0.07465916544257097	0.07132608999516475	-0.0562969650089542	-8.967304972022248	-0.054129194182536366	-8.62200522286912
69.59274575324658	71.23654942460121	69.61572338049345	77.57436987741622	75.47172170534438	80.66805373636271	78.33893044729906	83.6118352999594	81.0730671893676	88.83984690890013	85.94328081294019	0.07484332573926564	0.07150142913671025	-0.05645598643262417	-9.04682014921491	-0.054272105170966256	-8.696858061277453
70.01207705502031	71.19017596913045	69.57208122529454	77.54358429763127	75.44239678784704	80.64434644590831	78.31614234317573	83.59450670167995	81.0561956261798	88.83296536113777	85.93616172385234	0.07503219594081893	0.07168124821232244	-0.056615889006593534	-9.12711009861232	-0.05441562023327151	-8.772397349639505
70.43393503883172	71.14297428682879	69.52767311617956	77.51239622216926	75.41269667726252	80.6204286519216	78.29315624714002	83.57713963851452	81.03928558691648	88.82632489637221	85.92926510735795	0.07522588899309594	0.07186565441164591	-0.05677679315579098	-9.208201658731923	-0.054559847907455605	-8.848646834150713
70.85833492921113	71.09492703341678	69.48248320627879	77.48079887119391	75.38261520259643	80.59629822727068	78.26997027467728	83.55973606934175	81.02233897160276	88.81993391410455	85.92259887653393	0.07542452112386178	0.072054758028073	-0.056938823013140905	-9.290122809037712	-0.05470489999603956	-8.925631270667509
71.2852920424243	71.04601633963597	69.43649517070922	77.44878525583	75.35214600334662	80.57195297030185	78.24658247533678	83.5422979930213	81.00535772018635	88.8138010255629	85.9161711447385	0.07562821195903378	0.07224867256818046	-0.05710210660299708	-9.37290272588507	-0.054850891728221995	-9.003376474176548
71.71482178702524	70.99622379172054	69.3896921888529	77.41634817020541	75.32128252231627	80.54739060164157	78.22299082990176	83.5248274491034	80.98834381331082	88.80793505992602	85.90999023153091	0.07583708464385061	0.07244751486577326	-0.057266776032363964	-9.456571841341429	-0.054997941928832006	-9.081909370761423
72.14693966441222	70.9455304110089	69.34205692585735	77.38348018313611	75.2900179981061	80.52260876084219	78.19919324742172	83.50732651854113	80.97129927309707	88.802345070759	85.9040646687944	0.07605126596920467	0.07265140520076012	-0.05743296769279027	-9.541161905273839	-0.055146173196703785	-9.161258052476114
72.58166126938723	70.89391663264887	69.29357151331587	77.35017362943266	75.25834545726602	80.49760500285997	78.17518756209607	83.4897973244012	80.9542261639288	88.79704034266499	85.89840320706631	0.07627088650339849	0.07286046742309929	-0.05760082247364551	-9.626706051094516	-0.055295712093339944	-9.241451835512635
73.01900229071879	70.84136228335214	69.2442175290882	77.31642060081047	75.22625770609083	80.47237679435776	78.150971530003	83.47224203257294	80.93712659324308	88.79203039816366	85.89301482208553	0.07649608072958113	0.07307482908206432	-0.05777048598561407	-9.713238864978848	-0.05544668934022923	-9.32252132132271
73.45897851170821	70.78784655814822	69.1939759762161	77.28221293638214	75.19374732203995	80.44692150982183	78.12654282566416	83.45466285247434	80.92000271232402	88.7873250048038	85.8879087215647	0.07672698718916926	0.07329462156109923	-0.05794210879760442	-9.800796459185221	-0.05559924002832872	-9.404498461452022
73.90160581075892	70.73334799608622	69.14282726088778	77.24754221270967	75.16080664476175	80.42123642748194	78.10189903843515	83.43706203775196	80.90285671709792	88.78293418251832	85.8830943521951	0.07696374863153893	0.07351998021854012	-0.058115846686007444	-9.889416549545786	-0.05575350383819	-9.487416625994229
74.34690016194996	70.6778444548299	69.09075116940146	77.21239973339343	75.1274277667017	80.39531872502393	78.07703766871315	83.41944188697371	80.88569084892893	88.77886821123143	85.87858140689363	0.07720651217031968	0.07375104453450171	-0.058291860896630965	-9.979138537157269	-0.05590962527118393	-9.571310675779387
74.79487763561212	70.62131308408851	69.03772684407666	77.17677651817337	75.09360252327238	80.36916547508334	78.05195612395059	83.40180474431264	80.86850739541389	88.77513763872741	85.8743798323013	0.07745542944662283	0.07398795826424458	-0.05847031842374406	-10.070003595286835	-0.056067753896414274	-9.656217039200783
75.24555439890803	70.56373029782006	68.98373275805555	77.14066329151396	75.05932248255972	80.3427736405047	78.02665171446202	83.3841530002163	80.85130869117195	88.77175328878857	85.87049983654006	0.07771065679956429	0.07423086959835162	-0.05865139230195382	-10.162054760861793	-0.05622804460810471	-9.742173793008988
75.6989467164156	70.50507174514564	68.92874668893961	77.10405047064904	75.0245789345443	80.31614006935773	78.00112164901613	83.36648909206436	80.8340971186316	88.76872626961661	85.86695189724269	0.07797235544446393	0.07447993133007196	-0.0588352619159167	-10.25533703155088	-0.05639065789932829	-9.829220748091757
76.15507095071504	70.44531227990143	68.87274569119478	77.0669281530514	74.98936287980625	80.28926148968996	77.97536303019498	83.3488155048046	80.81687510880684	88.7660679825423	85.8637467698596	0.07824069165911886	0.07473530103019795	-0.059022113326975045	-10.349897468518975	-0.05655576015031727	-9.91739954024888
76.61394356297929	70.38442592876017	68.81570606726413	77.02928610330152	74.95366501769101	80.26213450400687	77.9493728495125	83.3311347715713	80.79964514206614	88.76379013104048	85.8608954962599	0.07851583697858398	0.07499714122987575	-0.05921213961833871	-10.445785305200843	-0.05672352393337121	-10.006753726282113
77.07558111356816	70.32238585783995	68.75760333731361	76.99111373931608	74.91747573390035	80.23475558345689	77.9231479822722	83.31344947427522	80.7824097488855	88.76190473005543	85.85840941363108	0.07879796839890546	0.07526561961176731	-0.05940554126094355	-10.543052062790593	-0.05689412833592655	-10.097328886025934
77.54000026262605	70.25916433772223	68.69841220754049	76.95240011790544	74.88078508748156	80.20712106170888	77.89668518215328	83.29576224416674	80.76517151058687	88.76042411565301	85.85630016369375	0.07908726859029026	0.07554090921000409	-0.05960252649850872	-10.641751672301325	-0.057067759300281296	-10.18917273011175
78.00721777068286	70.1947327067896	68.63810653696396	76.91313391961943	74.84358279717827	80.17922712850029	77.8699810755061	83.27807576236492	80.7479330600564	88.75936095500934	85.85457970224078	0.0793839261202236	0.07582318861941179	-0.05980331175680931	-10.741940604360934	-0.057244609984948625	-10.282335214607883
78.47725049925933	70.1290613327915	68.57665930261487	76.87330343284196	74.80585822710772	80.15106982283734	77.84303215534011	83.26039276034797	80.73069708243854	88.7587282567486	85.85326030901324	0.079688135687069	0.07611264221449483	-0.06000812207574313	-10.843678006693153	-0.05742488114613309	-10.37686866245349
78.95011541147531	70.06211957253974	68.51404256303631	76.83289653709177	74.76760037172625	80.1226450258258	77.81583477498555	83.24271602040037	80.7134663158029	88.75853938164359	85.85235459792648	0.08000009836473232	0.07640946037872486	-0.06021719156701977	-10.947025850051432	-0.05760878154148941	-10.472827892290297
79.42582957266194	69.99387572962989	68.45022742000099	76.79190068548354	74.72879784004232	80.0939484531097	77.78838514140924	83.22504837601066	80.6962435517783	88.75880805369218	85.8518755276592	0.08032002185899664	0.07671383974468593	-0.060430763899262274	-11.052049083245947	-0.05779652835852289	-10.570270355376124
79.90441015097758	69.92429701007657	68.38518397834473	76.75030288630033	74.68943883903314	80.06497564689315	77.76067930816185	83.20739271221274	80.6790316361487	88.7595483715828	85.85183641261857	0.08064812077617821	0.07702598344568312	-0.060649092811488	-11.158815797658463	-0.057988347667176754	-10.669256280787522
80.38587441802741	69.85334947574681	68.31888130381145	76.70808968362692	74.6495111562201	80.03572196752067	77.7327131679361	83.1897519658655	80.66183346940704	88.7607748205651	85.8522509342971	0.08098461690479783	0.07734610137945062	-0.06087244265752645	-11.267397402039933	-0.058184474900613736	-10.769848829750117
80.87023974948666	69.78099799546422	68.2512873787948	76.66524713698712	74.60900214135192	80.0061825845869	77.70448244470856	83.17212912586078	80.64465200725837	88.76250228473873	85.8531331530342	0.08132973951099627	0.07767441048463555	-0.061101088983818386	-11.377868808453059	-0.05838515536471789	-10.872114259798764
81.35752362572781	69.70720619365218	68.1823690558574	76.62176079992736	74.56789868714455	79.97635246754665	77.67598268544141	83.15452723325316	80.62749026106732	88.76474605977658	85.85449752019831	0.08168372564848735	0.07801113503078352	-0.061335319141832656	-11.490308629819992	-0.05859064477849074	-10.97612209910585
81.8477436324513	69.6319363963738	68.11209200889981	76.57761569748362	74.52618720902106	79.94622637579384	77.64720925131459	83.13694938130148	80.61035129824172	88.76752186609863	85.85635889080591	0.08204682048387331	0.07835650692259306	-0.061575432937942765	-11.604799390101107	-0.05880120984716086	-11.081945332001851
82.34091746132043	69.55514957461803	68.04042068184282	76.53279630246455	74.48385362379246	79.91579884817487	77.61815730845942	83.11939871541256	80.59323824254437	88.77084586251237	85.85873253659273	0.08241927763822181	0.07871076601925553	-0.06182174332408863	-11.721427748023416	-0.05901712887123267	-11.18966059640843
82.83706291059936	69.47680528467107	67.96731823467795	76.48728651047905	74.44088332721473	79.88506419190006	77.58882181816064	83.10187843297533	80.5761542743236	88.77473466033676	85.86163415955444	0.08280135954584311	0.07907416046976018	-0.06207457713050246	-11.840284735195382	-0.05923869239282453	-11.299348393948094
83.33619788579601	69.3968616054025	67.89274648673265	76.44106961363258	74.39726117035524	79.85401647081468	77.55919752649369	83.08439178307488	80.55910263065361	88.77920533802791	85.8650799059747	0.08319333783129523	0.07944694706509223	-0.06233427584504625	-11.961466009737705	-0.05946620388272095	-11.411093313745369
83.83834040030794	69.31527507228327	67.81666585698426	76.39412827280954	74.35297143469447	79.82264949298677	77.52927895335887	83.06694206607125	80.54208660537245	88.78427545632364	85.86908638095736	0.08359549370568042	0.07982939160831501	-0.06260119644079509	-12.085072126481464	-0.059699980470128367	-11.52498427079081
84.34350857607244	69.2320006079424	67.73903530124927	76.34644448845576	74.30799780588698	79.79095679756848	77.49906038087491	83.04953263303113	80.52510954900788	88.78996307392718	85.87367066348348	0.0840081183834061	0.08022176930360751	-0.06287571225696809	-12.211208825052381	-0.05994035371931261	-11.641114760119308
84.85172064422062	69.14699144905364	67.6598122460585	76.29799956976578	74.26232334609617	79.75893164088049	77.46853584108682	83.03216688499414	80.50817486857515	88.79628676374696	85.87885032200984	0.08443151352063448	0.08062436516537838	-0.06315821393650367	-12.339987337136336	-0.06018767045591744	-11.75958312781222
85.36299494573534	69.06019906933325	67.57895251902075	76.24877410217701	74.21593046481624	79.72656698167016	77.43769910294539	83.01484827205881	80.49128602723579	88.80326562971483	85.88464343063114	0.08486599167674415	0.08103747444868054	-0.06344911042236845	-12.47152471411573	-0.06044229364523801	-11.88049285996567
85.87734993211305	68.9715730984114	67.49641027546089	76.19874791306205	74.16880088808433	79.69385546548632	77.40654365850716	82.99758029226825	80.47444654379925	88.81091932420134	85.89106858582498	0.08531187680022119	0.08146140310221572	-0.0637488300202591	-12.605944176935736	-0.06070460332878724	-12.003952891283916
86.39480416602983	68.88106123632727	67.41213792110517	76.14790003550542	74.12091562598191	79.66078940811182	77.37506270830373	82.98036649027554	80.45765999205183	88.81926806605027	85.8981449238014	0.0857695047404888	0.08189646824531589	-0.06405782152978645	-12.743375489611935	-0.06097499762108782	-12.13007793442921
86.91537632201124	68.78860916337838	67.32608603057129	76.09620867004146	74.07225493831538	79.62736077798937	77.34324914582321	82.9632104557666	80.44092999989377	88.8283326592533	85.90589213847869	0.08623922378730046	0.0823429986703929	-0.06437655545084908	-12.883955358394815	-0.06125389377264412	-12.258988831979877
87.43908518710603	68.6941604450376	67.23820326140314	76.04365114422104	74.02279829835852	79.5935611775712	77.31109554104292	82.94611582161517	80.42426024826332	88.83813451228698	85.91433050010713	0.08672139523943273	0.082801335372442	-0.06470552526903361	-13.02782785821546	-0.061541729302462045	-12.390812932426343
87.9659496615646	68.59765643163236	67.14843626337432	75.99020386986673	73.9725243545324	79.55938182351986	77.27859412294904	82.92908626174517	80.40765446982725	88.8486956581358	85.92348087456533	0.08721639400454868	0.08327183210730596	-0.06504524882801377	-13.175144888826253	-0.06183896320699489	-12.525684492276923
88.4959887595208	68.49903615245749	67.05672958276212	75.93584229786302	73.92141088988538	79.52481352567757	77.245736760971	82.91212548866862	80.39111644741087	88.86003877502272	85.93336474335077	0.0877246092322247	0.08375485598053554	-0.06539626979315472	-13.326066662682933	-0.06214607724933785	-12.663745106108763
89.0292216096782	68.39823620397368	66.96302556127763	75.88054087032043	73.86943477923133	79.48984666472138	77.21251494525721	82.89523725067026	80.37465001214342	88.87218720787378	85.94400422429138	0.08824644498230043	0.08425078806880226	-0.06575915921578712	-13.480762227291052	-0.062463577337069864	-12.805144166995888
89.56566745600044	68.29519063171493	66.86726422930963	75.82427296993517	73.81657194378649	79.45447116840691	77.17891976570691	82.87842532860023	80.35825904128585	88.88516499053713	85.9554220929996	0.08878232093085747	0.08476002407597892	-0.06613451720347996	-13.639410024494282	-0.0627919949931055	-12.950039359377115
90.1053456584057	68.18983080550842	66.76938319312285	75.76701086635941	73.76279730314168	79.41867648630507	77.14494188967417	82.86169353224084	80.34194745571308	88.89899686878593	85.96764180509848	0.08933267311631447	0.08528297502615681	-0.06652297470439805	-13.80219848940942	-0.0631318889268897	-13.098597186823099
90.6482756934654	68.0820852875763	66.66931751562012	75.70872565937691	73.70808472438696	79.38245156292072	77.1105715382458	82.84504569620282	80.32571921701216	88.91370832412701	85.98068751924303	0.08989795472831251	0.08582006799603273	-0.06692519541856257	-13.969326693055336	-0.06348384671736085	-13.250993538331386
91.19447715510712	67.97187969306157	66.56699959025181	75.64938721866493	73.65240696819468	79.34578480907601	77.07579846099047	82.82848567530496	80.30957832415773	88.9293255984406	85.9945841209629	0.09047863694227207	0.0863717468892958	-0.06734187783921186	-14.141005030922315	-0.06384848660998443	-13.407414294913906
91.74396975532183	67.85913654249116	66.46235900763034	75.58896411991094	73.59573563165547	79.30866407143617	77.04061190907146	82.81201733939115	80.29352880972563	88.94587571948117	86.00935724735727	0.09107520980272903	0.0869384732558374	-0.06777375743934044	-14.317455961914675	-0.0642264594414712	-13.568055980538702
92.29677332487483	67.7437751056481	66.35532241436901	75.52742357702674	73.53804108763867	79.2710766000371	77.00500060659915	82.79564456752543	80.27757473559456	88.96338652726052	86.02503331266516	0.09168818315879021	0.0875207271588323	-0.06822160901471364	-14.49891480203587	-0.06461845070224115	-13.733126461303982
92.85290781402206	67.6257112362931	66.24581336363516	75.46473137018846	73.4792924204363	79.2330090136697	76.96895272009559	82.77937124150797	80.2617201880864	88.98188670134255	86.04163953474104	0.09231808765533003	0.0881190080929775	-0.06868624919252397	-14.685630576370386	-0.06502518274415081	-13.90284569574942
93.41239329322968	67.50485719713495	66.13375215687013	75.4008517694083	73.41945735743019	79.19444726296173	76.93245582593167	82.76320123864663	80.24596927249057	89.00140578907589	86.05920396246462	0.09296547578382564	0.08873383595742908	-0.0691685391222876	-14.87786693502494	-0.0654474171485333	-14.077446541496101
93.97524995389855	67.38112147440413	66.01905567608638	75.33574745331796	73.35850219649774	79.15537659098293	76.89549687558288	82.74713842371057	80.23032610690868	89.02197423478933	86.07775550411095	0.0936309229970473	0.089365752087272	-0.06966938736145778	-15.075903137771093	-0.06588595726519486	-14.257175622271461
94.54149810909283	67.25440858134245	65.90163720611372	75.26937942282241	73.29639172885442	79.11578149118897	76.85806215854228	82.73118663999043	80.21479481535602	89.04362340997933	86.09732395671277	0.09431502889216899	0.09001532034766066	-0.07018975297270913	-15.280035113381018	-0.0663416509375736	-14.442294260621566
95.11115819427312	67.12461884986789	65.78140624611626	75.20170690925008	73.23308915700115	79.07564566249894	76.82013726270935	82.71534969937586	80.19937952004264	89.06638564451244	86.11794003644005	0.09501841846723076	0.09068312829510039	-0.07073064885001656	-15.490576600028362	-0.06681539342879717	-14.633079481871391
95.68425076803395	66.99164820962578	65.65826830965676	75.13268727659991	73.16855600742257	79.0349519612888	76.78170703206435	82.69963137135917	80.18408433275685	89.09029425887098	86.13963541002832	0.09574174345630707	0.0913697884107288	-0.07129314529191788	-15.70786037335347	-0.06730813056478269	-14.829825095141132
96.26079651284576	66.85538795357759	65.53212471252895	75.06227591744914	73.10275203764974	78.99368235006077	76.74275552141641	82.6840353708597	80.16891334526001	89.11538359746554	86.16244272728191	0.09648568374917262	0.09207593941083254	-0.07187837384273621	-15.93223956984184	-0.067820862112967	-15.032842858203367
96.84081623580131	66.71572448922142	65.40287234752451	74.99042614205261	73.03563513727181	78.95181784253141	76.70326594799977	82.66856534475777	80.15387061859785	89.1416890630397	86.1863956546817	0.09725094890176086	0.09280224764029966	-0.07248753142427233	-16.16408911371036	-0.06835464541578062	-15.242463733224213
97.42433086936633	66.572539074472	65.27040344523786	74.91708906012289	72.96716122244376	78.90933844485562	76.66322063966935	82.65322485701255	80.13896017122023	89.1692471521896	86.21152891012343	0.09803827974423984	0.09354940855518175	-0.07312188478249482	-16.403807256405344	-0.06891059930141807	-15.459039241577557
98.01136147213543	66.4257075371604	65.1346053199484	74.84221345473901	72.89728412340146	78.86622309268164	76.62260097942767	82.63801737222866	80.12418596579296	89.19809549202036	86.23787829881294	0.09884845009413236	0.09431814830107167	-0.07378277527485011	-16.651817238041986	-0.06948990829313573	-15.682942925737734
98.60192922959182	66.27509997704159	64.99536009955074	74.76574564778613	72.82595546445471	78.82244958370555	76.5813873459922	82.62294623752327	80.10955189457452	89.22827287796144	86.26548075034609	0.09968226858254606	0.09510922539458269	-0.0744716240294423	-16.908569082319445	-0.07009382714544188	-15.914571928522491
99.1960554548718	66.12058044911699	64.8525444384243	74.68762935627288	72.75312453587921	78.77799450536064	76.5395590500819	82.60801466252698	80.09506176321388	89.25981931275632	86.29437435699313	0.1005405806023044	0.09592343251586595	-0.07518993750682057	-17.174541536196557	-0.0707236857341087	-16.154348699536058
99.79376158953411	65.96200662700082	64.70602921205973	74.60780553882334	72.67873815708563	78.73283315725058	76.49709426608035	82.59322569734213	80.08071927281708	89.29277604664588	86.32459841321422	0.10142427038754934	0.09676159842078556	-0.07593931349775573	-17.450244167090204	-0.07138089432857697	-16.40272284000457
100.39506920433367	65.7992294449689	64.55567919216917	74.52621223157546	72.60274053038462	78.6869394678957	76.45396995869599	82.57858220825915	80.06652800011145	89.327185618758	86.35619345642412	0.10233426323524837	0.09762458998216982	-0.07672144759851562	-17.73621963246478	-0.07206694928424184	-16.66017309910785
101.00000000000001	65.63209271723572	64.40135270091817	74.44278437265118	72.52507308460922	78.64028590532352	76.41016180420841	82.564086851014	80.05249137551907	89.36309189971267	86.3892013090241	0.10327152788000041	0.09851331437038345	-0.07712214836208572	-17.88184554781205	-0.07241845646049919	-16.791228988561546
