# Supplementary material for: White matter micro- and macrostructure brain charts for the human lifespan
Source: Nature. 2026 May 13;655(8124):979–89. doi: 10.1038/s41586-026-10454-2 (PMC13391363; doi:10.1038/s41586-026-10454-2)
Supplement: Supplementary file 12 — Centiles trajectories of brain charts. SDT.T9.1–5 contain the brain charts for the global metrics; SDT.T9.6–509 contain the brain charts for the tract-specific metrics (unnormalized); and SDT.T9.510–1157 contain the brain charts for the tract-specific macrostructural metrics (normalized). Included in each table are the male and female centile trajectories for the 2.5th, 25th, 50th, 75th and 97.5th percentiles; the interquartile range normalized by the 50th centile; and the derivatives of the 50th centiles with respect to both age and log(age). Charts are sampled in logarithmically spaced intervals. Age is reported in years, while centile trajectory values are reported in metric-specific units: diffusivities in mm2 s−1, volume in mm3, surface area in mm2, average length in mm, and FA is dimensionless (unitless). [file 41586_2026_10454_MOESM12_ESM.zip › plotted_curves/SDT.T9.204-MLF_left_fa-mean_curve_metrics.csv]

ages	male_0.025th_percentile	female_0.025th_percentile	male_0.25th_percentile	female_0.25th_percentile	male_0.5th_percentile	female_0.5th_percentile	male_0.75th_percentile	female_0.75th_percentile	male_0.975th_percentile	female_0.975th_percentile	male_normalized_quantile_range	fwmale_normalized_quantile_range	male_median_centile_d_age	male_median_centile_d_log_age	female_median_centile_d_age	female_median_centile_d_log_age
0.25	0.22115657637638056	0.22422034522471512	0.2489118503686932	0.25137182425402727	0.2629120821289305	0.2650803372484308	0.27651000376329543	0.27840545532733774	0.30132055068157004	0.3027477655845916	0.10497103507425823	0.10198278512062858	0.143751638987659	0.08299915111854841	0.14487333351845855	0.08364679377866914
0.25150637576242696	0.22135423980304209	0.22442008070110817	0.2491219548963622	0.2515837465610524	0.2631286261137107	0.265298570926665	0.2767329373307318	0.2786299528734657	0.3015555213581864	0.302984067241734	0.10493340402437827	0.10194629476496318	0.14347022312584556	0.08308525186316729	0.14458971024460254	0.08373355965424167
0.2530218281966045	0.2215523240261767	0.2246202410065581	0.24933249890163664	0.2517961120088756	0.2633456193705155	0.2655172573475643	0.27695632996995556	0.2788549127691847	0.3017909697912191	0.3032208495653244	0.1048957303119344	0.10190976296839699	0.14290631490092665	0.08325734714826183	0.14402137879034171	0.08390698432921084
0.25454641199404576	0.22175082860612355	0.22482082569444597	0.2495434818689063	0.2520089200765527	0.2635630613451737	0.2657363959524073	0.2771801810890541	0.27908033441877633	0.3020268953190912	0.30345811189129335	0.10485801416592896	0.10187318995276837	0.14234365095587975	0.08342922910745898	0.14345430145365867	0.08408019392696531
0.2560801821758082	0.2219497530989084	0.22502183431379244	0.24975490327793434	0.2522221702384722	0.26378095147872616	0.26595598617764665	0.27740449009116736	0.2793062172215401	0.3022632972749797	0.3036958535502967	0.1048202558154126	0.1018365759399638	0.14178223568852388	0.08360089590923536	0.142888482666649	0.0842531866015932
0.25762319409447826	0.22214909705626026	0.2252232664092741	0.24996676260387587	0.25243586196437384	0.26399928920744475	0.2661760274549289	0.2776292563745074	0.2795325605718138	0.30250017498683685	0.3039340738677371	0.10478245548947282	0.10179992115190838	0.1412220734357419	0.08377234572929382	0.14232392679997474	0.08442596051441598
0.2591755034361701	0.22234886002562712	0.22542512152123959	0.25017905931729534	0.25264999471936594	0.2642180739628512	0.2663965192111128	0.2778544793323786	0.2797593638589928	0.3027375277774119	0.3041727721637851	0.10474461341722752	0.10176322581055701	0.14066316847326732	0.08394357675050657	0.14176063816285023	0.0845985138340879
0.2607371662225343	0.22254904155019242	0.2256273991857264	0.25039179288418456	0.25286456796394424	0.2644373051717356	0.2666174608682887	0.2780801583531968	0.2799866264675503	0.30297535496427214	0.30441194775340163	0.10470672982781455	0.10172649013788553	0.14010552501643758	0.08411458716308573	0.1411986210032694	0.08477084473648944
0.2623082388127803	0.22274964116889148	0.22583009893447678	0.2506049627659815	0.25307958115400925	0.2646569822561762	0.26683885184379724	0.27830629282051006	0.28021434777705684	0.30321365585982496	0.30465159994635843	0.1046688049503826	0.10168971435588324	0.13954914721988132	0.08428537516449808	0.1406378795081622	0.0849429514048623
0.2638887779057103	0.22295065841642725	0.22603322029495496	0.25081856841958694	0.25329503374088547	0.26487710463355757	0.2670606915502489	0.27853288211301724	0.2804425271622009	0.30345242977133874	0.30489172804726083	0.10463083901408346	0.10165289868654258	0.13899403917733366	0.08445593895923764	0.14007841780338026	0.08511483202973835
0.26547884054176485	0.22315209282328652	0.22623676279036253	0.25103260929738347	0.2535109251713384	0.26509767171658916	0.26728297939554263	0.2787599256045886	0.2806711639928081	0.3036916760009642	0.30513233135556794	0.1045928322480625	0.10161604335185238	0.13844020492230413	0.08462627675915257	0.1395202399537112	0.085286484808762
0.2670784841050822	0.2233539439157562	0.22644072593965514	0.2512470848472525	0.25372725488759307	0.26531868291332483	0.2675057147828842	0.2789874226642847	0.28090025763386084	0.30393139384575585	0.3053734091656146	0.10455478488144963	0.10157914857378733	0.13788764842769297	0.0847963867831325	0.13896334996300652	0.08545790794683938
0.26868776632556873	0.22355621121593883	0.22664510925755876	0.25146199451259227	0.2539440223273515	0.26554013762718026	0.26772889711080583	0.2792153726563762	0.2811298074455183	0.30417158259769267	0.30561496076663264	0.10451669714335168	0.10154221457430239	0.13733637360623163	0.08496626725727907	0.13840775177452258	0.08562909965619525
0.2703067452809827	0.2237588942417695	0.22684991225458598	0.251677337732336	0.2541612269238116	0.2657620352569532	0.26795252577318474	0.27944377494036365	0.2813598127831362	0.3044122415437003	0.30585698544277196	0.1044785692628427	0.10150524157532125	0.13678638431058232	0.08513591641489882	0.13785344927069332	0.08580005815608871
0.2719354793990299	0.22396199250703094	0.22705513443705158	0.2518931139409692	0.25437886810568355	0.2659843751968407	0.26817660015926115	0.27967262887099653	0.28159027299728573	0.3046533699656709	0.30609948247312185	0.10444040146895552	0.10146822979873049	0.13623768433308214	0.0853053324962616	0.13730044627345706	0.0859707816730193
0.27357402745947257	0.22416550552136988	0.22726077530708969	0.2521093225685471	0.25459694529720905	0.26620715683645835	0.2684011196536583	0.27990193379829303	0.28182118743377393	0.30489496714048514	0.30634245113173214	0.10440219399067478	0.10143117946637006	0.1356902774061126	0.08547451374877113	0.13674874654441282	0.08614126844067016
0.2752224485962505	0.22436943279031257	0.2274668343626687	0.25232596304071264	0.2548154579181779	0.2664303795608581	0.2686260836363998	0.2801316890675586	0.2820525554336623	0.3051370323400321	0.30658589068763387	0.10436394705692545	0.10139409080002572	0.13514416720234124	0.08564345842690813	0.13619835378456457	0.08631151669970194
0.27688080229961526	0.22457377381528107	0.22767331109760813	0.25254303477871387	0.2550344053839466	0.26665404275054744	0.26885149148292864	0.28036189401940625	0.28228437633328685	0.3053795648312315	0.30682980040486085	0.10432566089656735	0.10135696402141972	0.13459935733466466	0.08581216479218057	0.13564927163494644	0.0864815246979731
0.2785491484182772	0.2247785280936085	0.22788020500159403	0.2527605371994211	0.2552537871054552	0.26687814578150704	0.2690773425641258	0.2805925479897749	0.28251664946427696	0.3056225638760532	0.30707417954246974	0.10428733573838544	0.10131979935220498	0.13405585135647868	0.08598063111317344	0.13510150367663698	0.08665129069044042
0.28022754716156506	0.2249836951185553	0.2280875155601954	0.25297846971534493	0.2554736024892456	0.26710268802520976	0.26930363624632875	0.28082365030994927	0.282749374153575	0.3058660287315387	0.307319027354562	0.10424897181108204	0.101282597013954	0.13351365276157878	0.08614885566539243	0.13455505343051755	0.08682081293904531
0.2819160591015993	0.22518927437932437	0.22829524225487954	0.2531968317346531	0.2556938509374784	0.26732766884863796	0.2695303718913492	0.28105520030657805	0.2829825497234551	0.3061099586498215	0.3075643430903036	0.10421056934326706	0.10124535722815356	0.13297276498450117	0.08631683673122836	0.13400992435785497	0.08699008971271383
0.28361474517547763	0.2253952653610766	0.2285033845630281	0.2534156226611875	0.2559145318479505	0.267553087614302	0.26975754885649195	0.28128719730169316	0.28321617549154265	0.3063543528781475	0.3078101259939459	0.10417212856345219	0.10120808021619569	0.13243319140062226	0.0864845726001775	0.1334661198602305	0.0871591192874206
0.2853236666874746	0.22560166754494734	0.22871194195795277	0.2536348418944824	0.25613564461411276	0.2677789436802589	0.2699851664945728	0.2815196406127295	0.28345025077083313	0.3065992106588961	0.30805637530484675	0.1041336497000411	0.10117076619936988	0.1318949353264003	0.08665206156855021	0.13292364327980977	0.08732789994611778
0.2870428853112538	0.22580848040806056	0.22892091390891092	0.25385448882978034	0.2563571886250871	0.26800523640012924	0.270213224153937	0.28175252955254243	0.28368477486971094	0.30684453122959976	0.3083030902574903	0.10409513298132198	0.10113341539885429	0.13135800001913367	0.08681930193947096	0.13238249789930023	0.08749642997861429
0.28877246309209376	0.22601570342354496	0.2291302998811212	0.25407456285804986	0.2565791632656835	0.26823196512311565	0.27044172117847665	0.2819858634294272	0.28391974709196843	0.30709031382296476	0.3085502700815078	0.10405657863545968	0.10109602803571006	0.1308223886776858	0.08698629202301333	0.13184268694224954	0.08766470768163259
0.2905124624491269	0.22622333606054948	0.229340099335779	0.2542950633660026	0.25680156791641734	0.2684591291940208	0.27067065690764924	0.28221964154713797	0.2841551667368246	0.3073365576668914	0.30879791400169776	0.10401798689048755	0.1010586043308718	0.13028810444231453	0.08715303013607212	0.13130421357332978	0.08783273135883007
0.29226294617759224	0.2264313777842583	0.22955031173007212	0.25451598973610995	0.2570244019535266	0.2686867279532649	0.2709000306764955	0.2824538632049055	0.28439103309894415	0.3075832619844941	0.30904602123804625	0.10397935797429876	0.1010211445051416	0.12975515039481422	0.08731951460224963	0.13076708089826639	0.0880004993206498
0.294023977451102	0.22663982805590568	0.22976093651719579	0.25473734134661974	0.2572476647489885	0.2689147607369033	0.2711298418156568	0.2826885276974562	0.2846273454684551	0.3078304259941213	0.30929459100574663	0.10394069211463978	0.10098364877917868	0.12922352955871474	0.0874857437518699	0.13023129196399452	0.08816800988433471
0.29579561982392083	0.22684868633279168	0.22997197314636839	0.2549591175715729	0.25747135567053675	0.2691432268766437	0.2713600896513932	0.28292363431503037	0.28486410313096855	0.30807804890937507	0.30954362251522033	0.10390198953910298	0.1009461173734955	0.1286932448995941	0.08765171592211374	0.1296968497591422	0.08833526137392056
0.29757793723326015	0.22705795206829718	0.2301834210628465	0.25518131778082104	0.25769547408167814	0.26937212569986496	0.27159077350560107	0.28315918234340076	0.2851013053675963	0.30832612993913217	0.30979311497213596	0.10386325047511681	0.10090855050844713	0.1281642993251495	0.08781742945675575	0.12916375721381712	0.08850225212015062
0.29937099400158496	0.2272676247118981	0.23039527970793985	0.25540394134004163	0.25792001934170894	0.2696014565296327	0.2718218926958302	0.28339517106389006	0.2853389514549692	0.3085746682875618	0.3100430675774294	0.10382447514993982	0.10087094840422636	0.1276366956853252	0.08798288270620702	0.12863201720016093	0.0886689804605254
0.3011748548389356	0.22747770370918155	0.23060754851902696	0.25562698761075575	0.25814499080573267	0.26983121868471815	0.2720534465353021	0.2836315997533899	0.28557704066525597	0.3088236631541473	0.310293479527324	0.10378566379065242	0.10083331128085404	0.12711043677252576	0.08814807402750802	0.12810163253216444	0.0888354447391535
0.30298958484526295	0.22768818850185926	0.2308202269295694	0.25585045595034345	0.25837038782467503	0.2700614114796141	0.2722854343329262	0.2838684676843781	0.2858155722661804	0.3090731137337037	0.310544350013349	0.10374681662415013	0.1007956393581738	0.126585525321957	0.08831300178434986	0.12757260596619346	0.08900164330680838
0.30481524951277783	0.22789907852778357	0.2310333143691275	0.256074345712061	0.258596209745302	0.2702920342245534	0.2725178553933183	0.2841057741249374	0.28605454552104037	0.30932301921639893	0.31079567822236054	0.10370793387713549	0.10075793285584324	0.12606196401151237	0.08847766434681148	0.12704494020086088	0.0891675745208218
0.3066519147283146	0.22811037322096092	0.23124681026337435	0.25629865624505604	0.2588224559102348	0.2705230862255241	0.2727507090168164	0.284343518338772	0.2862939596887248	0.30957337878777136	0.3110474633365595	0.10366901577611058	0.10072019199332768	0.12553975546225615	0.0886420600915514	0.12651863787750983	0.08933323674504123
0.3084996467757088	0.22832207201156743	0.23146071403411134	0.2565233868943848	0.259049125657967	0.2707545667842884	0.27298399449949906	0.28458169958522656	0.28653381402373224	0.30982419162875036	0.31129970453351186	0.10363006254736953	0.10068241698989304	0.12501890223853707	0.08880618740177937	0.12599370158034162	0.08949862835000033
0.31035851233818973	0.22853417432596287	0.2316750250992824	0.25674853700102757	0.25927621832288067	0.270986475198398	0.2732177111332016	0.2848203171193031	0.28677410777618834	0.3100754569156746	0.3115524009861674	0.10359107441699178	0.10064460806459814	0.12449940684807359	0.08897004466698633	0.1254701338364015	0.08966374771250685
0.3122285785007863	0.228746679586705	0.23188974287298844	0.2569741059019042	0.25950373323526194	0.27121881076121146	0.2734518582055328	0.28505937019167865	0.28701484019186324	0.3103271738203113	0.3118055518628786	0.10355205161083561	0.10060676543628866	0.12398127174223816	0.08913363028308652	0.12494793711600494	0.08982859321584868
0.3141099127527488	0.228959587212564	0.2321048667655021	0.2572000929298909	0.25973166972131717	0.2714515727619105	0.27368643499989204	0.28529885804872246	0.2872560105121891	0.3105793415098746	0.31205915632741976	0.10351299435452871	0.10056888932358947	0.12346449931624193	0.08929694265233223	0.12442711383292249	0.08999316324977968
0.31600258298998396	0.22917289661853663	0.23232039618328204	0.2574264974138349	0.25996002710318916	0.27168476048551654	0.2739214407954859	0.2855387799325133	0.2874976179742776	0.3108319591470448	0.31231321353900565	0.10347390287346309	0.1005309799448975	0.12294909190956105	0.08945998018335644	0.12390766634462125	0.09015745621038462
0.3179066575175057	0.22938660721586057	0.23253633052898737	0.2576533186785711	0.26018880469897265	0.2719183732129076	0.2741568748673445	0.2857791350808572	0.2877396618109374	0.3110850258899867	0.3125677226523106	0.10343477739278789	0.10049303751837596	0.12243505180579461	0.08962274129098091	0.12338959695232177	0.09032147050000106
0.3198222050518999	0.22960071841202812	0.2327526692014916	0.25788055604493676	0.26041800182272984	0.27215241022083375	0.27439273648633794	0.28601992272730337	0.28798214125069094	0.31133854089236795	0.3128226828174861	0.10339561813740089	0.10045506226194702	0.12192238123299148	0.08978522439617365	0.12287290790128225	0.09048520452724773
0.32174929472380437	0.22981522961080014	0.23296941159589676	0.2581082088297872	0.2606476177845059	0.2723868707819336	0.27462902491919244	0.28626114210116194	0.28822505551779126	0.31159250330337707	0.3130780931801798	0.10335642533194382	0.10041705439328497	0.1214110823640624	0.08994742792619093	0.1223576013811396	0.09064865670697486
0.32368799608040405	0.2300301402122201	0.23318655710354758	0.25833627634601114	0.2608776518903449	0.2726217541647506	0.27486573942850684	0.2865027924275204	0.2884684038322397	0.3118469122677425	0.31333395288155413	0.10331719920079344	0.10037901412981017	0.12090115731689366	0.0901093503143926	0.12184367952603736	0.09081182546020017
0.3256383790879404	0.23024544961262758	0.2334041051120451	0.2585647579025458	0.2611081034423044	0.27285705963374873	0.27510287927276833	0.2867448729272604	0.2887121854098016	0.31210176692574965	0.3135902610583033	0.10327793996805618	0.10034094168868136	0.12039260815436137	0.09027099000015681	0.12133114441482462	0.09097470921410178
0.32760051413423674	0.23046115720467206	0.23362205500526093	0.2587936528043921	0.26133897173847137	0.27309278644932816	0.2753404437063687	0.2869873828170744	0.28895639946202406	0.31235706641325955	0.3138470168426726	0.10323864785756111	0.10030283728679083	0.11988543688497089	0.09043234542895107	0.1208199980713971	0.09113730640189743
0.3295744720312385	0.23067726237732636	0.2338404061633504	0.25902296035262923	0.26157025607297685	0.27332893386784135	0.27557843197961973	0.2872303213094816	0.28920104519625145	0.3126128098617261	0.3141042193624753	0.10319932309285293	0.10026470114075554	0.11937964546272894	0.09059341505222562	0.12031024246475397	0.09129961546285159
0.33156032401756863	0.2308937645158999	0.23405915796276636	0.25925267984443	0.26180195573601084	0.27356550114160816	0.2758168433387694	0.28747368761284475	0.28944612181564267	0.31286899639821414	0.3143618677411107	0.10315996589718543	0.10022653346691429	0.1188752357874705	0.09075419732732115	0.11980187950942423	0.0914616348422328
0.33355814176109866	0.23111066300205224	0.2342783097762728	0.2594828105730751	0.26203407001383744	0.27380248751893144	0.27605567702601685	0.287717480931386	0.2896916285191866	0.3131256251454164	0.31461996109758184	0.10312057649351589	0.10018833448131767	0.11837220970524243	0.09091469071751845	0.11929491106559453	0.09162336299124973
0.33556799736153503	0.2313279572138061	0.23449786097295794	0.25971335182796795	0.2622665981888095	0.2740398922441125	0.27629493227952845	0.2879617004652031	0.28993756450171915	0.3133826952216716	0.3148784985465127	0.10308115510449746	0.10015010439972478	0.11787056900850246	0.09107489369201005	0.11878933893937926	0.09178479836696596
0.3375899633530214	0.2315456465255608	0.23471781091824762	0.25994430289464937	0.26249953953938315	0.2742777145574665	0.2765346083334525	0.28820634541028534	0.29018392895393813	0.313640205740981	0.31513747919816554	0.10304170195247313	0.10011184343759401	0.11737031543616183	0.09123480472564438	0.11828516488303364	0.091945939432307
0.3396241127067558	0.23176373030810452	0.2349381589739185	0.26017566305481116	0.2627328933401322	0.2745159536953366	0.2767747044179348	0.2884514149585288	0.2904307210624203	0.3138981558130255	0.3153969021584582	0.10300221725946981	0.10007355181008107	0.1168714506739974	0.09139442229910344	0.11778239059536588	0.09210678465606748
0.3416705188336247	0.231982207928628	0.23515890449811108	0.2604074315863114	0.2629666588617631	0.27475460889011	0.27701521975913385	0.28869690829775285	0.2906779400096365	0.31415654454318337	0.3156567665289812	0.10296270124719187	0.10003522973202865	0.1163739763550069	0.09155374489878909	0.11728101772175137	0.09226733251269081
0.343729255586852	0.23220107875073673	0.23538004684534225	0.26063960776318773	0.26320083537112815	0.27499367937023206	0.27725615357923517	0.2889428246117147	0.2909255849739667	0.3144153710325457	0.31591707140701386	0.10292315413701396	0.09999687741796245	0.11587789405928106	0.09171277101665964	0.11678104785440269	0.09242758148230479
0.34580039726466444	0.2324203421344636	0.23560158536651873	0.2608721908556716	0.26343542213124044	0.27523316436022105	0.2774975050964666	0.28918916308012566	0.29117365512971677	0.31467463437793425	0.3161778158855419	0.10288357614997745	0.09995849508208615	0.11538320531475676	0.09187149915034354	0.11628248253292384	0.09258753005074283
0.3478840186129729	0.23263999743628186	0.23582351940894913	0.2611051801302021	0.2636704184012876	0.275473063080683	0.2777392735251128	0.28943592287866543	0.29142214964713253	0.31493433367191725	0.3164389990532735	0.10284396750678143	0.09992008293827298	0.11488991159710338	0.09202992780301145	0.11578532324421076	0.0927471767093806
0.34998019482807	0.23286004400911706	0.23604584831635675	0.26133857484943995	0.2639058234366452	0.27571337474832563	0.27798145807552954	0.28968310317899787	0.29167106769241574	0.31519446800282575	0.31670061999465576	0.10280432842777805	0.09988164120006351	0.1143980143300638	0.0921880554832839	0.11528957142289187	0.09290651995517152
0.352089001559344	0.23308048120235955	0.2362685714288923	0.26157237427228053	0.2641416364888916	0.2759540985759731	0.2782240579541587	0.2899307031487858	0.29192040842773875	0.31545503645477013	0.31696267778989123	0.10276465913296771	0.09984317008065523	0.1139075148858808	0.09234588070530236	0.11479522845161227	0.0930655582905473
0.3542105149120084	0.23330130836187668	0.23649168808314572	0.261806577653868	0.26437785680582027	0.27619523377257993	0.27846707236354173	0.2901787219517054	0.29217017101125936	0.31571603810765586	0.3172251715149535	0.10272495984199034	0.0998046697929008	0.11341841458524016	0.09250340198844498	0.11430229566110484	0.09322429022326872
0.35634481144984936	0.2335225248300244	0.2367151976121586	0.2620411842456078	0.26461448363145373	0.2764367795432444	0.2787105005023341	0.29042715874746106	0.29242035459713567	0.315977472037199	0.31748810024160334	0.10268523077412244	0.09976614054930116	0.11293071469783911	0.09266061785757529	0.11381077433074438	0.0933827142666317
0.35849196819798806	0.23374412994566007	0.2369390993454364	0.2622761932951808	0.26485151620605735	0.2766787350892238	0.2789543415653195	0.2906760126918002	0.29267095833554074	0.3162393373149428	0.31775146303740476	0.10264547214826965	0.09972758256199873	0.11244441644264924	0.09281752684282196	0.11332066568864718	0.0935408289391404
0.36065206264566085	0.2339661230441534	0.23716339260896005	0.2625116040465557	0.2650889537661516	0.2769210996079467	0.2791985947434231	0.29092528293652725	0.29292198137267683	0.31650163300827244	0.3180152589657401	0.102605684182962	0.09968899604277422	0.11195952098781703	0.09297412747942957	0.1128319709118557	0.09369863276459967
0.3628251727490157	0.2341885034573986	0.23738807672519818	0.26274741574000215	0.2653267955445259	0.2771638722930272	0.27944325922372587	0.2911749686295178	0.29317342285078996	0.3167643581804308	0.31827948708582593	0.10256586709634748	0.09965038120303955	0.11147602945133883	0.09313041830785096	0.11234469112683598	0.0938561242720084
0.3650113769339257	0.23441127051382554	0.2376131510131184	0.2629836276121033	0.265565040770251	0.2774070523342781	0.2796883341894773	0.2914250689147327	0.29342528190818346	0.31702751189053324	0.318544146452728	0.10252602110618722	0.09961173825383181	0.11099394290123854	0.09328639787374726	0.11185882740961262	0.09401330199556668
0.36721075409881926	0.2346344235384117	0.2378386147881992	0.263220238895769	0.2658036886686921	0.27765063891772473	0.27993381882010976	0.29167558293223217	0.29367755767923287	0.3172910931935834	0.31880923611737666	0.10248614642984932	0.09957306740581069	0.1105132623557381	0.09344206472777472	0.1113743807860601	0.09417016447454785
0.3694233836175272	0.23485796185269317	0.23806446736244125	0.2634572488202478	0.2660427384615212	0.2778946312256173	0.28017971229125077	0.2919265098181894	0.29393024929439904	0.3175551011404873	0.3190747551265816	0.1024462432843043	0.09953436886925048	0.11003398878342807	0.0935974174254568	0.11089135223208046	0.09432671025316353
0.37164934534214805	0.23508188477477523	0.23829070804437832	0.26369465661113906	0.2662821893667295	0.27813902843644384	0.28042601377473647	0.29217784870490354	0.2941833558802417	0.31781953477806807	0.31934070252304636	0.10240631188611864	0.09949564285403618	0.10955612310400653	0.09375245452750391	0.11040974267423564	0.09448293788079098
0.3738887196059291	0.23530619161934488	0.23851733613908943	0.26393246149040633	0.26652204059864026	0.27838382972494435	0.28067272243862496	0.29242959872081464	0.29443687655943374	0.3180843931490818	0.31960707734538374	0.10236635245145076	0.09945688956965756	0.1090796661881015	0.09390717459940134	0.10992955298960538	0.09463884591163207
0.3761415872261661	0.23553088169768013	0.23874435094820887	0.26417066267638806	0.26676229136792035	0.27862903426212166	0.2809198374472083	0.29268175899051513	0.2946908104507739	0.3183496752922301	0.3198738786281296	0.10232636519604456	0.09941810922520555	0.10860461885768302	0.09406157621139499	0.10945078400632013	0.09479443290474165
0.3784080295071193	0.2357559543176618	0.23897175176993754	0.2644092593838103	0.26700294088159265	0.2788746412152553	0.28116735796102565	0.29293432863476415	0.29494515666920035	0.3186153802421754	0.3201411054017572	0.10228635033522517	0.09937930202936622	0.10813098188641135	0.09421565793859088	0.1089734365037458	0.09494969742400627
0.3806881282429484	0.23598140878378365	0.23919953789905385	0.2646482508237984	0.2672439883430478	0.279120649747913	0.2814152831368756	0.2931873067705	0.2951999143258033	0.3188815070295546	0.32040875669269153	0.10224630808389329	0.09934046819041521	0.10765875599992114	0.0943694183607704	0.10849751121291007	0.09510463803808022
0.38298196572066395	0.23620724439716317	0.23942770862692409	0.2648876362038883	0.26748543295205607	0.27936705901996367	0.28166361212782853	0.293440692510853	0.2954550825278382	0.3191480546809934	0.320676831523323	0.10220623865652065	0.09930160791621373	0.10718794187604175	0.09452285606240451	0.10802300881658766	0.09525925332029317
0.3852896247230969	0.23643346045555189	0.23965626324151307	0.26512741472803864	0.26772727390477885	0.2796138681875889	0.2819123440832387	0.29369448496515826	0.29571066037873867	0.31941502221911927	0.32094532891202177	0.1021661422671439	0.09926272141420425	0.10671854014510274	0.09467596963248326	0.10754992994973378	0.09541354184856488
0.38761118853188686	0.23666005625334519	0.23988520102739438	0.26536758559664114	0.2679695103937801	0.2798610764032948	0.2821614781487561	0.293948683238968	0.29596664697812836	0.3196824086625755	0.3212142478731501	0.10212601912936249	0.09922380889140411	0.10625055139029627	0.09482875766459387	0.10707827519976831	0.09556750220544075
0.3899467409304866	0.2368870310815932	0.2401145212657608	0.26560814800653304	0.26821214160803764	0.2801086828159244	0.2824110134663386	0.2942032864340638	0.29622304142183403	0.3199502130260346	0.3214835874170774	0.10208586945632911	0.09918487055440242	0.10578397614790447	0.0949812187568142	0.10660804510685296	0.09572113297797813
0.39229636620718694	0.2371143842280101	0.24034422323443416	0.26584910115100696	0.2684551667329544	0.2803566865706687	0.28266094917426376	0.29445829364846904	0.2964798428018975	0.3202184343202111	0.321753346550192	0.1020456934607502	0.09914590660935466	0.10531881490755524	0.09513335151157776	0.10613924016406884	0.09587443275761842
0.3946601491581577	0.23734211497698418	0.2405743062078753	0.26609044421982264	0.2686985849503691	0.28060508680907814	0.2829112844071394	0.29471370397646063	0.29673705020658725	0.32048707155187467	0.322023524274915	0.1020054913548772	0.09910691726197757	0.1048550681125846	0.09528515453565944	0.10567186081794944	0.09602740014023681
0.3970381750905084	0.23757022260958743	0.24080476945719426	0.2663321763992169	0.2689423954385677	0.28085388266907396	0.2831620182959165	0.2949695165085806	0.2969946627204116	0.320756123723863	0.32229411958971305	0.10196526335050407	0.09906790271754624	0.10439273616031386	0.09543662644018269	0.10520590746861558	0.0961800337260712
0.39943052982536675	0.23779870640358525	0.24103561225015918	0.26657429687191503	0.2691865973722931	0.2811030732849594	0.28341314996789885	0.29522573033164834	0.2972526794241287	0.3210255898350945	0.32256513148911087	0.10192500965896172	0.09902886318088813	0.10393181940241192	0.09558776584048445	0.10474138047003123	0.09633233211949488
0.4018372997009759	0.23802756563344557	0.24126683385120654	0.26681680481714065	0.2694311899227568	0.28135265778743074	0.2836646785467551	0.29548234452877165	0.2975110993947594	0.32129546888058064	0.32283655896370367	0.10188473049111395	0.09898979885637874	0.10347231814503033	0.09573857135607255	0.10427828013049378	0.09648429392920832
0.40425857157581063	0.2382567995703485	0.2414984335214503	0.2670596994106262	0.2696761722576484	0.2816026353035876	0.28391660315252937	0.2957393581793581	0.29776992170559835	0.3215657598514383	0.32310840100017	0.10184442605735278	0.09895070994793871	0.10301423264920118	0.09588904161049072	0.10381660671276194	0.09663591776801894
0.4066944328317112	0.23848640748219496	0.2417304105186909	0.26730297982462287	0.2699215435411462	0.28185300495694404	0.28416892290165185	0.2959967703591262	0.2980291454262248	0.3218364617349016	0.3233806565812833	0.10180409656759416	0.09891159665902777	0.1025575631312563	0.09603917523143934	0.10335636043447494	0.09678720225278425
0.4091449713770379	0.2387163886336161	0.2419627640974246	0.267546645227911	0.2701673029339271	0.28210376586743907	0.2844216369069495	0.2962545801401164	0.2982887696225139	0.3221075735143343	0.32365332468592406	0.10176374223127284	0.09887245919264193	0.10210230976284151	0.09618897085050548	0.10289754146830177	0.09693814600438344
0.411610275649843	0.2389467422859818	0.24219549350885244	0.2677906947858092	0.2704134495931767	0.2823549171514464	0.28467474427765627	0.29651278659070196	0.29854879335664775	0.3223790941692409	0.323926404289092	0.10172336325734016	0.09883329775130792	0.10164847267154897	0.09633842710327656	0.10244014994245987	0.0970887476476463
0.41409043462106226	0.23917746769740972	0.24242859800088876	0.26803512766018484	0.2706599826725987	0.2826064579217855	0.28492824411942347	0.29677138877559955	0.2988092156871258	0.3226510226752793	0.3241998943619169	0.10168295985425711	0.0987941125370806	0.1011960519409385	0.09648754262909875	0.10198418594086434	0.09723900581126799
0.41658553779772634	0.23940856412277306	0.24266207681817012	0.2682799430094624	0.27090690132242473	0.2828583872877303	0.2851821355343297	0.29703038575587926	0.2990700356687756	0.32292335800427024	0.3244737938716706	0.10164253222999263	0.09875490375153827	0.10074504761101366	0.0966363160711623	0.10152964950346188	0.0973889191278019
0.41909567522619073	0.2396400308137101	0.24289592920206354	0.2685251399886342	0.2711542046894238	0.2831107043550204	0.28543641762089084	0.29728977658897576	0.2993312523527629	0.32319609912421066	0.32474810178177815	0.1016020805920173	0.09871567159577771	0.10029545967855569	0.09678474607650145	0.10107654062661453	0.09753848623356731
0.4216209374953856	0.23987186701863167	0.24313015439067553	0.26877071774926853	0.2714018919169116	0.2833634082258699	0.28569108947406996	0.2975495603286978	0.29959286478660235	0.32346924499928337	0.32502281705182884	0.10156160514730096	0.09867641627041164	0.09984728809712351	0.09693283129549712	0.10062485926327014	0.09768770576847885
0.42416141574008476	0.24010407198272884	0.24336475161885884	0.2690166754395185	0.27164996214475867	0.2836164979989763	0.28594615018528596	0.2978097360252378	0.29985487201416644	0.32374279458986754	0.32529793863758644	0.10152110610230866	0.0986371379755653	0.09940053277775718	0.09708057038238138	0.10017460532338163	0.09783657637615306
0.4267172016441951	0.24033664494798218	0.24359972011822223	0.26926301220413207	0.27189841450940105	0.28386997276953146	0.28620159884242435	0.2980703027251826	0.3001172730756967	0.3240167468525507	0.325573465491001	0.1014805836629949	0.09859783691087014	0.09895519358921945	0.09722796199496742	0.09972577867429067	0.09798509670382316
0.42928838744406506	0.24056958515316854	0.24383505911713724	0.2695097271844596	0.2721472481438475	0.28412383162922933	0.28645743452984535	0.2983312594715224	0.30038006700781233	0.3242911007401381	0.32584939656021833	0.10144003803480235	0.098558513275463	0.09851127035795315	0.09737500479435113	0.09927837914080584	0.09813326540211875
0.43187506593181346	0.24080289183386885	0.24407076784074627	0.2697568195184628	0.2723964621776889	0.2843780736662753	0.2867136563283934	0.2985926053036603	0.3006432528435201	0.3245658552016632	0.326125730789591	0.10139946942265658	0.09851916726798024	0.09806876286882016	0.0975216974451314	0.09883240650571423	0.09828108112515821
0.4344773304586784	0.24103656422247585	0.24430684551097037	0.2700042883407231	0.2726460557371065	0.28463269796539536	0.286970263315406	0.2988543392574213	0.3009068296122235	0.32484100918239767	0.32640246711968773	0.10135887803096208	0.0984797990865551	0.0976276708651227	0.0976680386151898	0.09838786050994486	0.09842854253034261
0.4370952749383861	0.2412706015482012	0.24454329134651598	0.27025213278244953	0.2728960279448797	0.28488770360784393	0.2872272545647219	0.2991164603650617	0.3011707963397317	0.3251165616238612	0.3266796044873037	0.10131826406360002	0.09844040892881471	0.09718799404908651	0.09781402697574748	0.09794474085303762	0.09857564827845522
0.4397289938505404	0.24150500303708322	0.2447801045628833	0.27050035197148764	0.2731463779203953	0.28514308967141344	0.2874846291466906	0.299378967655278	0.30143515204826915	0.32539251146383186	0.3269571418254705	0.10127762772392213	0.09840099699187513	0.09674973208217352	0.09795966120125854	0.09750304719345593	0.0987223970335549
0.4423785822440318	0.2417397679119929	0.24501728437237252	0.2707489450323261	0.2733971047796544	0.28539885523044156	0.28774238612818	0.2996418601532152	0.3016998957564834	0.3256688576363543	0.32723507806346513	0.10123696921474996	0.09836156347233822	0.09631288458515996	0.09810493996921821	0.09706277914870753	0.09886878746278427
0.4450441357404687	0.24197489539264203	0.24525482998409148	0.2709979110861055	0.2736482076352805	0.28565499935581995	0.2880005245725847	0.29990513688047593	0.30196502647945456	0.32594559907175025	0.3275134121268198	0.10119628873836996	0.0983221085662896	0.0958774511386622	0.09824986196018415	0.0966239362957495	0.09901481823637681
0.44772575053762753	0.2422103846955888	0.24549274060396167	0.2712472492506248	0.27389968559652716	0.28591152111500157	0.28825904353983384	0.3001687968551278	0.302230543228703	0.3262227346966267	0.3277921429373305	0.10115558649652996	0.09828263246929451	0.09544343128354171	0.09839442585787594	0.09618651817140744	0.09916048802760002
0.4504235234129248	0.24244623503424548	0.24573101543472567	0.27149695864035006	0.2741515377692853	0.2861684195720096	0.2885179420863993	0.3004328390917129	0.3024964450121979	0.3265002634338858	0.3280712694130664	0.10111486269043611	0.09824313537639358	0.09501082452096199	0.09853863034888377	0.09575052427265263	0.09930579551276963
0.4531375517269096	0.24268244561888389	0.24596965367595355	0.27174703836642045	0.27440376325609084	0.2864256937874437	0.28877721926530325	0.3006972626012546	0.3027627308343652	0.32677818420273225	0.3283507904683787	0.10107411752074909	0.09820361748210009	0.0945796303128219	0.09868247412259024	0.09531595405685778	0.09945073937109328
0.4558679334267773	0.2429190156566423	0.24620865452404894	0.27199748753665587	0.2746563611561314	0.28668334281848834	0.2890368741261256	0.3009620663912661	0.3030293996960958	0.327056495918683	0.3286307050139087	0.10103335118758178	0.09816407898039825	0.0941498480820897	0.09882595587129828	0.09488280694204576	0.09959531828449997
0.45861476704990445	0.24315594435153143	0.24644801717225537	0.2722483052555636	0.2749093305652532	0.2869413657189196	0.28929690571501093	0.3012272494657576	0.3032964505947526	0.3273351974935751	0.3289110119565964	0.10099256389049535	0.09812452006473864	0.09372147721311563	0.09896907429003932	0.09445108230737276	0.0997395309377751
0.4613781517274047	0.2433932309044404	0.24668774081066255	0.2724994906243454	0.2751626705759684	0.2871997615391126	0.28955731307467636	0.30149281082524426	0.30356388252417843	0.32761428783557395	0.3291917101996892	0.10095175582849625	0.09808494092803459	0.09329451705191616	0.099111828076488	0.09402077949343379	0.09988337601842545
0.4641581871877068	0.2436308745131423	0.24692782462621193	0.2727510427409033	0.27541638027746096	0.28745852932604793	0.2898180952444179	0.3017587494667525	0.3038316944747032	0.32789376584918073	0.32947279864274864	0.10091092720003252	0.09804534176266051	0.09286896690636581	0.0992542159308698	0.09359189780229116	0.1000268522164589
0.4669549737601532	0.2438688743723003	0.24716826780270232	0.2730029606998465	0.27567045875559315	0.28771766812331856	0.2900792512601171	0.30202506438382826	0.304099885433151	0.3281736304352408	0.32975427618165915	0.10087007820299249	0.09800572276044955	0.09244482604687931	0.0993962365561103	0.09316443649829864	0.10016995822459052
0.46976861237862133	0.2441072296734729	0.2474090695207964	0.27325524359249764	0.27592490509291284	0.28797717697113695	0.2903407801542487	0.3022917545665432	0.3043684543828473	0.32845388049095114	0.3300361417086357	0.10082920903470007	0.09796608411268765	0.09202209370637604	0.09953788865755087	0.09273839480799495	0.10031269273803645
0.4725992045851658	0.24434593960511952	0.24765022895802513	0.2735078905068987	0.2761797183686582	0.28823705490634055	0.2906026809558858	0.30255881900150156	0.30463740030362546	0.32873451490986755	0.3303183941122305	0.10078831989191193	0.09792642601011388	0.09160076908059978	0.09967917094280665	0.09231377192051582	0.1004550544542866
0.4754468525336833	0.24458500335260516	0.2478917452887934	0.27376090052781654	0.2764348976587643	0.28849730096239823	0.2908649526907068	0.3028262566718464	0.30490672217183334	0.3290155325819114	0.33060103227734067	0.10074741097081587	0.09788674864291667	0.09118085132873688	0.09982008212204363	0.09189056698806297	0.10059704207333908
0.47831165899359906	0.2448244200982064	0.24813361768438527	0.2740142727367491	0.27669044203586896	0.28875791416941704	0.29112759438100133	0.3030940665572668	0.30517641896033976	0.32929693239337765	0.33088405508521523	0.10070648246702696	0.09784705220073005	0.09076233957347313	0.09996062090764468	0.09146877912604623	0.10073865429744444
0.4811937273535759	0.2450641890211152	0.2483758453129688	0.2742680062119307	0.276946350569318	0.2890188935541471	0.2913906050456761	0.3033622476340031	0.3054464896385406	0.32957871322694066	0.3311674614134617	0.10066553457558527	0.09780733687263235	0.0903452329012211	0.10010078601401062	0.09104840741345299	0.10087988983101326
0.4840931616252451	0.24530430929744435	0.24861842733960063	0.2745221000283371	0.2772026223251707	0.2892802381399873	0.2916539837002605	0.3036307988748531	0.30571693317236476	0.32986087396166086	0.33145125013605253	0.10062456749095267	0.09776760284714263	0.08992953036278095	0.10024057615795812	0.09062945089324614	0.10102074738070854
0.4870100664469608	0.245544780100232	0.24886136292623126	0.2747765532576913	0.2774592563662054	0.28954194694699203	0.29191772935691257	0.30389971924917847	0.3059877485242804	0.33014341347299203	0.3317354201233323	0.1005835814070108	0.09772785031221833	0.08951523097341862	0.10037999005822229	0.09021190857257011	0.10116122565521124
0.4899445470875755	0.24578560059944582	0.2491046512317088	0.27503136496846803	0.27771625175192394	0.2898040189918747	0.2921818410244237	0.3041690077229095	0.3062589346533002	0.33042633063278615	0.33201997024202284	0.10054257651705793	0.0976880794552538	0.0891023337131358	0.1005190264355349	0.08979577942319139	0.10130132336531261
0.49289670945023945	0.24602676996198736	0.24934829141178397	0.2752865342258989	0.27797360753855727	0.29006645328801434	0.29244631770822466	0.3044386632585511	0.306530490514987	0.33070962430930034	0.33230489935523044	0.10050155301380664	0.09764829046307598	0.08869083752718865	0.10065768401267405	0.08938106238166199	0.10144103922365844
0.4958666600762229	0.24626828735169645	0.24959228261911362	0.27554206009197696	0.2782313227790696	0.2903292488454599	0.29271115841038964	0.3047086848151882	0.30680241506145883	0.3309932933672025	0.33259020632245034	0.10046051108938191	0.09760848352194258	0.08828074132619435	0.10079596151417292	0.0889677563496889	0.10158037194479164
0.4988545061487607	0.24651015192935466	0.24983662400326517	0.27579794162546123	0.2784893965231629	0.29059240467093517	0.2929763621296419	0.30497907134849006	0.30707470724139463	0.33127733666757675	0.33287588999957346	0.10041945093531726	0.09756865881754222	0.08787204398654325	0.10093385766641916	0.08855586019457462	0.10171932024513808
0.5018603554969207	0.2467523628526895	0.2500813147107205	0.27605417788188086	0.278747827817282	0.29085591976784325	0.2932419278613579	0.30524982181071586	0.3073473660000383	0.33156175306792846	0.33316194923889125	0.10037837274255418	0.09752881653498709	0.08746474435073281	0.10107137119749154	0.08814537274932377	0.10185788284276498
0.5048843165994948	0.24699491927637765	0.25032635388487906	0.2763107679135395	0.2790066157046179	0.2911197931362711	0.29350785459757184	0.305520935150719	0.3076203902792042	0.33184654142219017	0.33344838288910106	0.10033727670143827	0.09748895685881594	0.08705884122766605	0.10120850083720967	0.08773629281316175	0.10199605845752302
0.5079264985889148	0.24723782035204925	0.2505717406660623	0.27656771076951947	0.27926575922511243	0.29138402377299416	0.2937741413269804	0.305792410313952	0.30789377901728127	0.3321317005807265	0.33373518979531114	0.1002961630017174	0.09744907997298816	0.08665433339294992	0.10134524531696343	0.08732861915177637	0.10213384581089713
0.5109870112551897	0.24748106522829014	0.2508174741915165	0.27682500549568506	0.279525257415462	0.2916486106714797	0.2940407870349464	0.3060642462424704	0.3081675311492377	0.33241722939033824	0.3340223687990456	0.10025503183254032	0.09740918606088327	0.08625121958912985	0.1014816033695638	0.08692235049750963	0.10227124362575779
0.5140659650498691	0.24772465305064573	0.2510635535954158	0.27708265113468655	0.27978510930912087	0.291913552821891	0.2943077907035026	0.30633644187493725	0.30844164560662446	0.33270312669426766	0.3343099187382489	0.1002138833824536	0.09736927530529875	0.08584949852615154	0.1016175737294489	0.08651748554979122	0.10240825062652448
0.5171634710900281	0.24796858296162397	0.25130997800886573	0.2773406467259637	0.2800453139363052	0.29217884921109166	0.2945751513113559	0.3066089961466269	0.3087161213175802	0.3329893913322029	0.3345978384472902	0.1001727178393997	0.09732934788844734	0.08544916888165233	0.10175315513239269	0.08611402297552928	0.10254486553908748
0.5202796411622786	0.24821285410069815	0.2515567465599058	0.27759899130574905	0.28030587032399606	0.29244449882264834	0.2948428678338907	0.3068819079894289	0.3089909572068343	0.33327602214028196	0.33488612675696766	0.10013153539071468	0.09728940399195579	0.08505022930106776	0.10188834631539123	0.08571196140925252	0.10268108709055923
0.5234145877268029	0.24845746560430895	0.25180385837351216	0.2778576839070705	0.2805667774959426	0.2927105006368341	0.295110939243172	0.30715517633185113	0.3092661521957108	0.3335630179510962	0.33517478249451266	0.10009033622312727	0.0972494437968626	0.08465267839829949	0.1020231460168759	0.0853112994536076	0.10281691400948034
0.5265684239214125	0.2487024166058686	0.2520513125716009	0.2781167235597557	0.28082803447266574	0.292976853630633	0.2953793645079497	0.3074288000990244	0.30954170520213226	0.333850377593696	0.3354638044835938	0.10004912052275483	0.09720946748361538	0.08425651475565843	0.1021575529763794	0.08491203567947991	0.10295234502547146
0.5297412635656308	0.24894770623576118	0.2522991082730292	0.27837610929043294	0.2810896402714597	0.2932435567777409	0.2956481425936601	0.307702778212704	0.309817615140622	0.3341380998935918	0.33575319154431965	0.10000788847510365	0.09716947523207044	0.08386173692438348	0.10229156593446476	0.08451416862635597	0.10308737886922614
0.5329332211648017	0.24919333362134646	0.25254724459359895	0.2786358401225353	0.2813515939063958	0.29351060904857007	0.2959172724624299	0.3079771095912742	0.31009388092230805	0.33442618367275984	0.3360429424932433	0.09996664026506638	0.0971294672214898	0.08346834342502518	0.10242518363296682	0.08411769680281367	0.10322201427266009
0.5361444119142209	0.24943929788696137	0.25279572064605776	0.27889591507630257	0.2816138943883245	0.2937780094102514	0.2961867530730784	0.3082517931497507	0.3103705014549258	0.33471462774964417	0.3363330561433651	0.0999253760769194	0.09708944363053984	0.08307633274745996	0.10255840481450207	0.08372261868657915	0.10335624996855586
0.5393749517032939	0.24968559815392163	0.2530445355401013	0.27915633316878324	0.2818765407248774	0.2940457568266361	0.2964565833811201	0.30852682779978247	0.3106474756428202	0.33500343093915974	0.33662353130413536	0.09988409609432154	0.09704940463728993	0.08268570335147274	0.10269122822267462	0.08332893272503128	0.10349008469071208
0.5426249571197181	0.24993223354052418	0.25329368838237565	0.2794170934138373	0.2821395319204703	0.29431385025829926	0.29672676233876727	0.3088022124496558	0.3109248023869494	0.335292592052696	0.3369143667814582	0.09984280050031337	0.09700935041920997	0.08229645366702698	0.10282365260203363	0.082936637335429	0.1036235171737232
0.5458945454536906	0.25017920316204806	0.2535431782764776	0.2796781948221375	0.28240286697630396	0.29458228866254105	0.2969972888949315	0.3090779460042949	0.3112024805848855	0.33558210989811854	0.3372055613776929	0.09980148947731302	0.09696928115316884	0.08190858209435703	0.10295567669774641	0.08254573090516004	0.10375654615299368
0.5491838347021408	0.25042650613075645	0.25379300432295776	0.27993963640117164	0.2826665448903672	0.2948510709933891	0.29726816199522654	0.3093540273652656	0.31148050913081854	0.3358719832797726	0.33749711389165804	0.09976016320711784	0.09692919701543429	0.0815220870045863	0.10308729925584004	0.08215621179218147	0.10388917036467404
0.5524929435729888	0.25067414155589746	0.2540431656193203	0.2802014171552439	0.28293056465743716	0.2951201962016001	0.2975393805819691	0.30963045543077633	0.3117588869155566	0.33616221099848437	0.33778902311863174	0.09971882187090009	0.09688909818166916	0.0811369667397912	0.1032185190228887	0.08176807832525412	0.10402138854549747
0.55582199148943	0.2509221085437055	0.25429366126002495	0.2804635360854761	0.2831949252690818	0.2953896632346615	0.2978109435941813	0.30990722909567997	0.312037612826529	0.33645279185156357	0.33808128785035557	0.09967746564920732	0.09684898482693204	0.08075321961342752	0.10334933474612029	0.08138132880428373	0.10415319943291479
0.5591710985942444	0.25117040619740255	0.2545444903364884	0.28072599218980987	0.2834596257136611	0.2956594710367931	0.29808284996759193	0.3101843472514761	0.31231668574778737	0.3367437246328058	0.3383739068750357	0.09963609472195904	0.09680885712567373	0.08037084391062166	0.10347974517325298	0.08099596150056243	0.10428460176476051
0.5625403857541326	0.251419033617198	0.25479565193708364	0.28098878446300635	0.2837246649763273	0.29592961854894767	0.29835509863463705	0.31046180878631124	0.3125961045600067	0.3370350081324928	0.3386668789773439	0.09959470926844712	0.09676871525173794	0.07998983788836966	0.10360974905239573	0.08061197465708858	0.10441559427931679
0.565929974564078	0.25166798990029055	0.2550471451471423	0.28125191189664844	0.2839900420390269	0.296200104708813	0.2986276885244619	0.3107396125849814	0.3128758681404872	0.3373266411373958	0.3389602029384205	0.09955330946733319	0.09672855937835825	0.07961019977604877	0.10373934513214067	0.08022936648903567	0.10454617571543423
0.569339987351735	0.25191727414086773	0.2552989690489542	0.2815153734791408	0.284255755880501	0.29647092845081185	0.2989006185629219	0.3110177575289322	0.31315597536315526	0.3376186224307753	0.3392538775358747	0.09951189549664796	0.09668838967815799	0.07923192777545296	0.10386853216125758	0.07984813518375233	0.10467634481203447
0.5727705471818436	0.2521668854301067	0.25555112272176744	0.28177916819571047	0.2845218054762854	0.29674208870610325	0.299173887672582	0.3112962424962598	0.3134364250985634	0.33791095079238265	0.3395479015437853	0.09947046753378955	0.0966482063231479	0.07885502006140399	0.10399730888896386	0.07946827890131658	0.10480610030840865
0.5762217778606706	0.2524168228561744	0.2558036052417899	0.2820432950284079	0.2847881897987121	0.2970135844025833	0.2994474947727192	0.3115750663617124	0.31371721621389254	0.3382036249984616	0.3398422737327031	0.0994290257555224	0.09660800948472639	0.07847947478174433	0.10412567406445561	0.07908979577483422	0.10493544094410368
0.5796938039404782	0.25266708550422723	0.25605641568218784	0.2823077529561063	0.2850549078169088	0.2972854144648844	0.2997214387793215	0.3118542279966893	0.31399834757295114	0.3384966438217478	0.34013699286965016	0.09938757033797603	0.0965677993336766	0.07810529005780609	0.10425362643709235	0.07871268391050279	0.10506436545860254
0.5831867507240184	0.2529176724564116	0.25630955311308645	0.2825725409545025	0.28532195849679887	0.29755757781437675	0.2999957186050885	0.3121337262692428	0.314279818036176	0.3387900060314708	0.34043205771812074	0.09934610145664388	0.0965275760401667	0.07773246398474498	0.10438116475638282	0.07833694138819425	0.10519287259154453
0.5867007442690553	0.253168582791863	0.2565630166015697	0.28283765799611654	0.28558934080110204	0.2978300733691678	0.30027033315943175	0.31241356004407705	0.3145616264606326	0.33908371039335305	0.34072746703808227	0.09930461928638229	0.09648733977374793	0.07736099463171797	0.1045082877716581	0.07796256626158993	0.10532096108254763
0.5902359113929144	0.25341981558670573	0.25681680521167954	0.2831031030502914	0.28585705368933334	0.29810290004410184	0.3005452813484741	0.31269372818254876	0.3148437717000147	0.3393777556696106	0.34102321958597465	0.09926312400140913	0.09644709070335414	0.07699088004224564	0.10463499423229905	0.07758955655855715	0.10544862967113033
0.5937923796770596	0.2536713699140526	0.25707091800441567	0.28336887508319275	0.28612509611780335	0.2983760567507604	0.3008205620750499	0.3129742295426668	0.3151262526046445	0.33967214061895357	0.34131931411471084	0.0992216157753033	0.09640682899730048	0.07662211823449638	0.1047612828874378	0.07721791028134817	0.10557587709659799
0.597370277471697	0.2539232448440037	0.25732535403773416	0.2836349730578081	0.28639346703961693	0.298649542397461	0.3010961742387039	0.3132550629790915	0.31540906802147156	0.3399668639965846	0.3416157493736759	0.09918009478100315	0.09636655482328234	0.07625470720158489	0.10488715248601466	0.07684762540701229	0.10570270209808541
0.6009697339004076	0.25417543944364596	0.2575801123665475	0.2839013959339464	0.28666216540467315	0.298923355889257	0.30137211673569114	0.3135362273431346	0.31569221679407306	0.3402619245542001	0.34191252410872736	0.0991385611908059	0.09632626834837474	0.0758886449118421	0.10501260177667149	0.07647869988765166	0.10582910341444318
0.6045908788648067	0.2544279527770517	0.2578351920427226	0.2841681426682369	0.28693119015966395	0.2991974961279365	0.30164838845897574	0.313817721482758	0.3159756977626525	0.34055732103998826	0.342209637062194	0.0990970151763668	0.09628596973903146	0.07552392930917762	0.10513762950775885	0.07611113165066286	0.10595507978419505
0.6082338430492322	0.2546807839052777	0.25809059211508023	0.284435212214128	0.28720054024807334	0.2994719620120216	0.30192498829823033	0.31409954424257325	0.316259509764039	0.3408530521986287	0.3425070869728755	0.09905545690869871	0.09624565916108366	0.07516055831327151	0.10526223442710858	0.07574491859911348	0.10608062994533896
0.611898757925461	0.25493393188636365	0.25834631162939325	0.28470260352188625	0.28747021461017563	0.29974675243676674	0.302201915139834	0.3143816944638399	0.31654365163168563	0.341149116771292	0.34280487257604075	0.09901388655816919	0.09620533677973953	0.07479852981999358	0.10538641528216885	0.07538005861198371	0.10620575263543941
0.6155857557574533	0.2551873957753309	0.25860234962838535	0.28497031553859486	0.2877402121830347	0.3000218662941582	0.30247916786687207	0.314664170984465	0.3168281221956691	0.34144551349563773	0.34310299260342764	0.09897230429450296	0.09616500275958388	0.07443784170150991	0.10551017081976255	0.07501654954448611	0.10633044659159907
0.6192949696061266	0.2554411746241802	0.2588587051517292	0.28523834720815205	0.2880105319005021	0.3002973024729114	0.30275674535913377	0.31494697263900057	0.31711292028268745	0.34174224110581336	0.34340144578324094	0.0989307102867779	0.09612465726457643	0.07407849180672343	0.10563349978607306	0.07465438922832135	0.10645471055013189
0.6230265333341571	0.2556952674818905	0.2591153772360446	0.28550669747126906	0.28828117269321485	0.3005730598584702	0.3030346464931105	0.31523009825864295	0.31739804471605865	0.3420392983324529	0.34370023084015067	0.09888910470342768	0.09608430045805263	0.0737204779615439	0.10575640092675087	0.07429357547196958	0.1065785432467905
0.6267805816108112	0.25594967339441677	0.2593723649148966	0.28577536526546904	0.28855213348859443	0.3008491373330048	0.3033128701419947	0.3155135466712306	0.31768349431571874	0.3423366839026753	0.343999346495291	0.0988474877122379	0.09604393250272096	0.07336379796915082	0.10587887298654408	0.0739341060610812	0.10670194341649619
0.6305572499168048	0.2562043914046878	0.2596296672187932	0.28604434952508423	0.2888234132108439	0.3011255337754093	0.30359141517567684	0.31579731670124195	0.3179692678982199	0.34263439654008176	0.3442987914662576	0.09880585948034748	0.09600355356066428	0.07300844961019237	0.10600091470944761	0.07357597875854083	0.10682490979341708
0.634356674549194	0.25645942055260373	0.2598872831751832	0.28631364918125374	0.28909501078094624	0.30140224806129984	0.3038702804607438	0.3160814071697932	0.31825536427672835	0.34293243496475423	0.344598564467106	0.09876422017424782	0.09596316379333863	0.07265443064322596	0.10612252483859663	0.07321919130503574	0.10694744111081178
0.6381789926262927	0.25671475987503406	0.2601452118084538	0.2865832631619219	0.28936692511666146	0.3016792790630125	0.3041494648604766	0.3163658168946366	0.31854178226102153	0.34323079789325334	0.3448986642083491	0.09872256995978154	0.0959227633615714	0.07230173880488167	0.10624370211615286	0.07286374141910557	0.10706953610096548
0.642024342092622	0.25697040840581464	0.2604034521399277	0.2868531903918346	0.28963915513252425	0.30195662564959996	0.30442896723484714	0.31665054469015685	0.3188285206574861	0.3435294840386151	0.34519908939695454	0.09868090900214274	0.0958823524255633	0.07195037181021036	0.10636444528329037	0.07250962679758288	0.10719119349523254
0.6458928617238878	0.25722636517574526	0.26066200318786076	0.28712342979253774	0.28991169973984143	0.30223428668682967	0.3047087864405165	0.31693558936736954	0.31911557826911524	0.34382849211034905	0.3454998387363423	0.09863923746587587	0.09584193114488616	0.07160032735293242	0.10648475308009608	0.07215684511573528	0.10731241202378072
0.6497846911319898	0.25748262921258647	0.26092086396743835	0.28739398028237323	0.2901845578466884	0.3025122610371803	0.30498892133083083	0.3172209497339175	0.3194029538955048	0.34412782081443466	0.34580091092638127	0.09859755551487678	0.09580149967848288	0.07125160310576462	0.10660462424559825	0.07180539402769881	0.10743319041568355
0.6536999707700591	0.25773919954105684	0.2611800334907735	0.287664840776477	0.2904577283579072	0.3027905475598394	0.3052693707558195	0.31750662459406814	0.31969064633285177	0.3444274688533193	0.3461023046633872	0.09855586331238954	0.09576105818466661	0.07090419672056214	0.10672405751751768	0.07145527116664852	0.1075535273988919
0.6576388419375281	0.25799607518282935	0.26143951076690236	0.28793601018677495	0.290731210175102	0.30306914511069916	0.30555013356219096	0.31779261274871	0.3199786543739499	0.34472743492591384	0.34640401864011844	0.09851416102100935	0.09572060682112232	0.07055810582878763	0.1068430516323744	0.07110647414506843	0.10767342169989291
0.661601446785229	0.2582532551565286	0.26169929480178156	0.28820748742198005	0.2910050021966364	0.30334805254235425	0.3058312085933296	0.31807891299534974	0.3202669768081862	0.34502771772759017	0.34670605154577266	0.09847244880268011	0.09568014574490376	0.07021332804163194	0.1069616053253597	0.07075900055514239	0.10779287204398713
0.6655879283205246	0.25851073847772676	0.26195938459828483	0.28847927138758866	0.2912791033176301	0.30362726870409723	0.30611259468929247	0.3183655241281079	0.3205556124215387	0.34532831595017693	0.34700840206598416	0.09843072681869422	0.0956396751124356	0.06986986095038361	0.10707971733029353	0.07041284796893876	0.10791187715509665
0.6695984304124688	0.2587685241589406	0.26221977915619893	0.288751360985877	0.29155351242995453	0.3039067924419158	0.30639429068680535	0.3186524449377162	0.32084455999657097	0.3456292282819567	0.3473110688828188	0.09838899522969384	0.09559919507951142	0.06952770212665627	0.10719738637952503	0.07006801393870177	0.10803043575558036
0.6736330977969988	0.25902661120962667	0.26248047747221986	0.28902375511589706	0.2918282284222296	0.30418662259848794	0.30667629541925867	0.3189396742115126	0.3211338183124294	0.3459304534076609	0.347614050674771	0.098347254195669	0.09555870580129433	0.06918684912263728	0.10731461120384012	0.0697244959971215	0.10814854656631923
0.6776920760821589	0.2592849986361787	0.26274147853994917	0.2892964526734728	0.2921032501798193	0.30446675801317863	0.30695860771670375	0.31922721073343796	0.3214233861448387	0.34623199000846644	0.3479173461167593	0.09830550387595881	0.09551820743231712	0.06884729947138624	0.10743139053250417	0.0693822916575968	0.1082662083065955
0.6817755117533548	0.25954368544192224	0.2630027813498896	0.28956945255119576	0.29237857658482747	0.3047471975220352	0.3072412264058483	0.3195150532840311	0.32171326226609753	0.346533836761991	0.34822095388012153	0.09826374442924976	0.09547770012648175	0.06850905068717594	0.10754772309319804	0.06904139841455503	0.1083834196940785
0.6858835521786408	0.2598026706271113	0.26326438488944087	0.28984275363842116	0.2926542065160938	0.3050279399577836	0.3075241503100523	0.31980320064042556	0.32200344544507437	0.34683599234228923	0.3485248726326112	0.09822197601357756	0.09543718403705868	0.06817210026567722	0.10766360761184046	0.06870181374368656	0.10850017944466828
0.6900163456140378	0.26006195318892394	0.2635262881428954	0.29011635482126324	0.29293013884918906	0.30530898414982316	0.30780737824932325	0.32009165157634406	0.3222939344472025	0.3471384554198475	0.34882910103839215	0.09818019878632575	0.09539665931668745	0.06783644568413649	0.10777904281249562	0.0683635351022076	0.10861648627249565
0.6941740412088835	0.26032153212145687	0.26378849009143346	0.29039025498259025	0.2932063724564102	0.30559032892422194	0.30809090904031144	0.32038040486209346	0.32258472803447547	0.34744122466157856	0.3491336377580338	0.09813841290422497	0.09535612611737707	0.0675020844018448	0.10789402741752951	0.06802655992914453	0.10873233888989375
0.6983567890112157	0.2605814064157219	0.2640509897131189	0.2906644530020201	0.29348290620677625	0.3058719731037126	0.3083747414963052	0.32066945926456114	0.3228758249654426	0.3477442987308179	0.3494384814485064	0.09809661852335581	0.09531558459050549	0.06716901386025853	0.1080085601474039	0.06769088564558245	0.10884773600726305
0.702564739973187	0.26084157505964034	0.2643137859828938	0.2909389477559154	0.29375973896602253	0.3061539155076866	0.30865887442722595	0.32095881354720884	0.3231672239952029	0.34804767628731753	0.34974363076317544	0.0980548157991458	0.0952750348868195	0.06683723148334053	0.10812263972061942	0.06735650965494244	0.10896267633304291
0.7067980459565127	0.26110203703803886	0.2645768778725739	0.2912137381173784	0.2940368695965963	0.3064361549521899	0.3089433066396226	0.3212484664700681	0.3234589238754007	0.34835135598724115	0.3500490843517966	0.09801300488637098	0.09523447715643424	0.06650673467773771	0.10823626485363746	0.06702342934324435	0.10907715857363343
0.7110568597379514	0.2613627913326431	0.26484026435084307	0.2914888229562452	0.29431429695765043	0.3067186902499162	0.30922803693666645	0.3215384167897342	0.3237509233542195	0.3486553364831578	0.3503548408605096	0.09797118593915634	0.09519391154883554	0.0661775208331079	0.10834943426085886	0.06669164207936262	0.10919118143336703
0.7153413350148182	0.26162383692207397	0.2651039443832485	0.2917642011390813	0.2945920199050393	0.3070015202102035	0.30951306411814583	0.32182866325936127	0.3240432211763771	0.3489596164240376	0.3506608989318334	0.09792935911097402	0.09515333821287703	0.06584958732236146	0.10846214665461673	0.06636114521524661	0.10930474361438769
0.7196516264105322	0.26188517278184087	0.26536791693219447	0.292039871529175	0.2948700372913118	0.3072846436390263	0.30979838698045975	0.32211920462865595	0.32433581608311884	0.34926419445524415	0.350967257204659	0.09788752455464643	0.09511275729678215	0.06552293150185307	0.10857440074489944	0.06603193608631841	0.10941784381674324
0.7239878894801961	0.26214679788433715	0.2656321809569379	0.29231583298653246	0.29514834796570677	0.3075680593389914	0.31008400431661337	0.3224100396438721	0.32462870681221323	0.3495690692185299	0.35127391431424504	0.09784568242234411	0.09507216894814523	0.06519755071177968	0.10868619523961343	0.06570401201150844	0.1095304807380515
0.7283502807162107	0.262408711198834	0.26589673541358144	0.29259208436787165	0.295426950774146	0.3078517661093312	0.31036991491621	0.32270116704780427	0.32492189209794375	0.34987423935202916	0.35158086889220935	0.09780383286558639	0.09503157331392914	0.06487344227630842	0.10879752884424931	0.06537737029373147	0.10964265307370624
0.7327389575539218	0.26267091169147466	0.2661615792550687	0.292868624526616	0.29570584455922955	0.3081357627458978	0.3106561175654474	0.3229925855797817	0.32521537067110484	0.35017970349025185	0.3518881195665251	0.09776197603524281	0.09499097054046708	0.06455060350388209	0.10890840026200266	0.06505200822003587	0.1097543595167565
0.7371540783773028	0.26293339832526863	0.2664267114311772	0.29314545231288885	0.2959850281602279	0.3084200480411568	0.31094261104710913	0.3232842939756621	0.32550914125899366	0.3504854602640772	0.3521956649615118	0.09772011208153177	0.09495036077346346	0.06422903168743943	0.1090188081935608	0.06472792306179542	0.10986559875759383
0.74159580252467	0.26319617006008533	0.266692130888513	0.2934225665735065	0.29626450041307695	0.30870462078418065	0.31122939414055956	0.3235762909678248	0.32580320258540435	0.3507915083007466	0.3525035036978298	0.0976782411540226	0.09490974415799212	0.0639087241047136	0.1091287513371384	0.06440511207509303	0.10997636948432188
0.746064290294433	0.263459225852648	0.26695783657050404	0.29369996615197225	0.29654426015037066	0.3089894797606421	0.3115164656217367	0.3238685752851642	0.3260975533706213	0.3510978462238569	0.35281163439247326	0.09763636340163427	0.09486912083849892	0.06358967801837423	0.10923822838838504	0.06408357250083441	0.11008667038233
0.7505597029508803	0.26372256465652744	0.26722382741739387	0.29397764988846936	0.2968243062013548	0.3092746237528076	0.3118038242631453	0.3241611456530828	0.3263921923314119	0.35140447265335356	0.3531200556587625	0.09759447897263646	0.09482849095880058	0.06327189067644667	0.10934723804038526	0.0637633015651744	0.11019650013443538
0.7550822027299987	0.26398618542213526	0.2674901023662347	0.2942556166198546	0.29710463739191995	0.30956005153953053	0.3120914688338504	0.3244540007934846	0.32668711818102014	0.3517113862055227	0.35342876610633744	0.09755258801465104	0.09478785466208677	0.06295535931241858	0.10945577898354486	0.06344429647960226	0.1103058574208049
0.7596319528453285	0.2642500870967173	0.2677566603508816	0.2945338651796514	0.29738525254459475	0.3098457618962438	0.3123793980994699	0.3247471394247672	0.3269823296291584	0.35201858549298476	0.3537377643411496	0.09751069067464964	0.09474721209091762	0.06264008114549569	0.10956384990551271	0.06312655444123294	0.11041474091880588
0.7642091174938536	0.2645142686243471	0.26802350030198435	0.2948123943980424	0.2976661504785385	0.310131753594953	0.3126676108221673	0.3250405602618155	0.3272778253820011	0.352326069124686	0.35404704896545475	0.09746878709895834	0.09470656338722765	0.06232605338094288	0.10967144949121632	0.06281007263307714	0.11052314930297769
0.7688138618619275	0.26477872894591864	0.2682906211469815	0.29509120310186265	0.2979473300095341	0.3104180254042289	0.3129561057606443	0.3253342620159932	0.3275736041421763	0.3526338357058912	0.3543566185778049	0.09742687743325401	0.09466590869232315	0.062013273210205	0.10977857642266997	0.062494848224233124	0.110631081244982
0.7734463521312342	0.26504346699913933	0.26855802181009264	0.2953702901145922	0.2982287899499804	0.31070457608920005	0.3132448816701332	0.3256282433951358	0.32786966460875844	0.3529418838381759	0.35466647177304045	0.09738496182256694	0.09462524814688511	0.06170173781115551	0.1098852293789605	0.062180878370249104	0.11073853541367384
0.7781067554847866	0.2653084817185228	0.26882570121231164	0.29564965425634815	0.29851052910888515	0.31099140441154466	0.3135339373023897	0.32592250310354237	0.32816600547726077	0.3532502121194174	0.3549766071422823	0.09734304041128164	0.09458458189096837	0.06139144434843047	0.10999140703628996	0.06186816021316588	0.11084551047481028
0.7827952401129585	0.26557377203538185	0.26909365827139864	0.29592929434387766	0.2987925462918566	0.31127850912948374	0.3138232714056842	0.3262170398419682	0.3284626254396267	0.35355881914378806	0.35528702327292305	0.09730111334313682	0.0945439100640026	0.06108238997363458	0.1100971080678832	0.06155669088196447	0.11095200509117831
0.7875119752195561	0.26583933687782063	0.26936189190187315	0.2962092091905498	0.29907484030109643	0.31156588899777227	0.3141128827247947	0.32651185230761604	0.32875952318422225	0.3538677035017457	0.35559771874861945	0.09725918076122536	0.09450323280479267	0.060774571825461976	0.11020233114375344	0.061246467492615864	0.11105801792238168
0.792257131027923	0.2661051751707271	0.2696304010150054	0.29648939760634774	0.29935740993539073	0.3118535427676916	0.3144027700009976	0.32680693919412834	0.3290566973958268	0.35417686378002544	0.3559086921492822	0.09721724280799653	0.0944625502515193	0.06046798703010836	0.11030707493094383	0.06093748714844338	0.11116354762496172
0.7970308787870847	0.26637128583576575	0.26989918451880995	0.29676985839786063	0.299640253990103	0.3121414691870413	0.31469293197206055	0.3271022991915787	0.3293541467556262	0.3544862985616311	0.35621994205106944	0.09717529962525505	0.0944218625417404	0.060162632701342034	0.11041133809317927	0.060629746940342955	0.11126859285219837
0.8018333907779276	0.26663766779136855	0.2701682413180363	0.2970505903682753	0.29992337125716517	0.31242966700013003	0.314983367372233	0.32739793098646314	0.32965186994120244	0.35479600642582615	0.3565314670263755	0.09713335135416319	0.09438116981239038	0.05985850594078812	0.11051511929095881	0.06032324394693234	0.11137315225413857
0.8066648403194178	0.2669043199527284	0.2704375703141619	0.297331592317368	0.30020676052506934	0.31271813494776785	0.31527407493223836	0.3276938332616914	0.32994986562652623	0.35510598594812454	0.3568432656438237	0.09709139813523983	0.09434047219978223	0.05955560383826963	0.11061841718161958	0.06001797523487795	0.11147722447750397
0.8115254017748545	0.2671712412317902	0.27070717040538317	0.2976128630414962	0.3004904205788593	0.31300687176725756	0.3155650533792649	0.3279900046965787	0.3302481324819472	0.35541623570028236	0.35715533646825587	0.09704944010836289	0.09429976983960676	0.059253923471857206	0.11072123041898863	0.059713937859079635	0.11158080816561267
0.8164152505581643	0.26743843053724226	0.27097704048660776	0.2978944013335893	0.3007743502001217	0.3132958761923848	0.31585630143695675	0.3282864439668359	0.3305466691741854	0.35572675425028716	0.3574676780607236	0.09700747741276942	0.09425906286693501	0.058953461908128446	0.1108235576534895	0.05941112886284472	0.11168390195832956
0.8213345631402307	0.2677058867745088	0.2712471794494453	0.29817620598314043	0.301058548166977	0.3135851469534104	0.31614781782540513	0.32858314974456065	0.33084547436632156	0.3560375401623494	0.35778028897847813	0.09696551018705554	0.09421835141621814	0.0586542162025907	0.11092539753229147	0.05910954527825041	0.11178650449212313
0.8262835170552626	0.2679736088457409	0.27151758618219984	0.29845827577619743	0.3013430132540713	0.31387468277706077	0.3164396012611392	0.32888012069822864	0.3311445467177884	0.35634859199689284	0.3580931677749617	0.09692353856917878	0.09417763562128761	0.05835618339959581	0.1110267486987837	0.05880918412621128	0.11188861439978837
0.8312622909072027	0.26824159564980754	0.27178825956986	0.29874060949535336	0.3016277442325661	0.3141644823865181	0.3167316504571161	0.329177355492683	0.33144388488436033	0.35665990831054406	0.35840631299979603	0.09688156269645774	0.0941369156153568	0.05805936053275218	0.11112760979287373	0.05851004241682034	0.11199023031058886
0.8362710643761712	0.26850984608228745	0.2720591984940908	0.29902320591973797	0.3019127398701299	0.3144545445014119	0.3170239641227126	0.329474852789126	0.33174348751814436	0.35697148765612297	0.35871972319877377	0.09683958270557394	0.09409619153102154	0.05776374462515932	0.11122797945089502	0.058212117149526676	0.11209135085012889
0.8413100182249524	0.26877835903545966	0.2723304018332245	0.2993060638250078	0.3021979989309282	0.3147448678378088	0.31731654096371437	0.3297726112451081	0.33204335326757006	0.35728332858263256	0.3590333969138476	0.09679759873257096	0.0940554635002615	0.057469332689528585	0.11132785630547204	0.05791540531332373	0.11219197464030373
0.8463793343055166	0.2690471333982949	0.27260186846225126	0.2995891819833373	0.3024835201756145	0.3150354511082033	0.3176093796823071	0.3300706295145192	0.3323434807773799	0.3575954296352489	0.3593473326831203	0.09675561091285771	0.09401473165444058	0.05717612172845321	0.1114272389855131	0.057619903887040635	0.11229210029929249
0.8514791955655843	0.2693161680564461	0.2728735972528102	0.2998725591634087	0.30276930236132027	0.3153262930215076	0.3179024789770661	0.33036890624757786	0.3326438686886186	0.3579077893553102	0.3596615290408337	0.09671361938120736	0.09397399612430685	0.05688410873460015	0.11152612611606116	0.05732560983947721	0.1123917264413663
0.8566097860552276	0.2695854618922391	0.27314558707317976	0.30015619413040234	0.3030553442416452	0.3156173922830419	0.3181958375429465	0.3306674400908213	0.33294451563862343	0.35822040628030666	0.35997598451735846	0.09667162427176006	0.09393325703999543	0.056593290690948095	0.11162451631842174	0.05703252012968463	0.11249085167695938
0.861771290933513	0.2698550137846633	0.2734178367882682	0.30044008564598734	0.3033416445666472	0.31590874759452425	0.31848945407127277	0.33096622968709516	0.3332454202610134	0.35853327894386955	0.3602906976391833	0.09662962571802154	0.09389251453102813	0.056303664570958034	0.11172240820991419	0.05674063170711108	0.11258947461261215
0.8669638964751838	0.2701248226093623	0.273690345259604	0.300724232468311	0.30362820208283264	0.3162003576540601	0.3187833272497291	0.33126527367554304	0.33354658118567937	0.35884640587576044	0.3606056669289039	0.096587623852866	0.09385176872631489	0.05601522733885744	0.11181980040396411	0.05644994151191085	0.11268759385086469
0.8721877900773816	0.2703948872386238	0.27396311134532614	0.30100863335198863	0.3039150155331455	0.3164922211561324	0.3190774557623479	0.3315645706915959	0.3338479970387722	0.35915978560186024	0.3609208909052117	0.09654561880853736	0.09381101975415372	0.05572797594976464	0.11191669150999672	0.05616044647502605	0.11278520799015723
0.877443160266411	0.2706652065413703	0.274236133900174	0.301293287048094	0.30420208365695756	0.3167843367915906	0.3193718382895002	0.3318641193669614	0.3341496664426933	0.3594734166441578	0.36123636808288284	0.09650361071664879	0.09377026774223347	0.055441907349955244	0.11201308013340139	0.055872143518534756	0.11288231562502204
0.8827301967045416	0.27093577938314833	0.2745094117754776	0.30157819230414823	0.30448940519005796	0.3170767032476406	0.31966647350788463	0.3321639183296129	0.33445158801608305	0.3597872975207387	0.3615520969727672	0.09646159970818435	0.09372951281763385	0.055157018477036246	0.11210896487542499	0.055585029555771825	0.11297891534573523
0.8880490901968541	0.27120660462611956	0.27478294381914736	0.3018633478641095	0.30477697886464217	0.3173693192078331	0.3199613600905163	0.3324639662037785	0.33475376037380944	0.36010142674577394	0.36186807608177607	0.09641958591350099	0.09368875510682576	0.05487330626014142	0.11220434433315774	0.05529910149152073	0.11307500573839491
0.8934000326981257	0.2714776811290498	0.27505672887566374	0.30214875246836254	0.30506480340930153	0.3176621833520538	0.32025649670671613	0.33276426160993	0.3350561821269576	0.36041580282950825	0.3621843039128709	0.0963775694623284	0.09364799473567434	0.05459076762019066	0.1122992170995687	0.05501435622224449	0.11317058538483593
0.8987832173197573	0.2717490077472987	0.2753307657860666	0.30243440485370754	0.305352877549012	0.31795529435651143	0.3205518820220993	0.33306480316477116	0.33535885188281706	0.3607304242782483	0.3625007789650512	0.09633555048376989	0.09360723182943714	0.054309399470007236	0.11239358176324288	0.05473079063632724	0.11326565286267964
0.904198838336744	0.27202058333280993	0.2756050533879454	0.3027203037533495	0.30564120000512407	0.31824865089372695	0.3208475146985647	0.3333655894812272	0.33566176824487226	0.36104528959435056	0.3628174997333433	0.09629352910630587	0.0935664665127683	0.054029198714584226	0.11248743690854468	0.05444840161424125	0.11336020674516334
0.9096470911946843	0.27229240673410005	0.27587959051542776	0.30300644789688713	0.3059297694953503	0.3185422516325225	0.3211433933942829	0.33366661916843227	0.335964929812789	0.3613603972762101	0.3631344647087874	0.09625150545779214	0.09352569890971776	0.05375016225127638	0.1125807811155326	0.05416718602869608	0.11345424560114026
0.915128172516836	0.27256447679624807	0.2761543759991695	0.3032928360103017	0.3062185847337554	0.3188360952380095	0.3214395167636848	0.33396789083171835	0.3362683351824041	0.3616757458182475	0.36345167237842585	0.09620947966546217	0.09348492914373258	0.0534722869699209	0.11267361295968925	0.05388714074492995	0.11354776799501565
0.9206422801112097	0.27283679236088454	0.2764294086663426	0.30357946681594533	0.30650764443074363	0.3191301803715772	0.3217358834574503	0.33426940307260306	0.3365719829457124	0.36199133371089665	0.3637691212252904	0.09616745185592943	0.09344415733765916	0.05319556975314299	0.11276593101220556	0.053608262620841174	0.11364077248675386
0.9261896129777101	0.27310935226618127	0.2767046873406256	0.3038663390325305	0.30679694729304824	0.31942450569088154	0.32203249212249613	0.33457115448877833	0.33687587169085526	0.36230715944059316	0.36408680972838986	0.09612542215518667	0.09340338361374251	0.05292000747648373	0.11285773383973208	0.05333054850719776	0.11373325763170072
0.931770371315315	0.2733821553468392	0.2769802108421914	0.30415345137511757	0.30708649202371946	0.31971906984983245	0.322329341401964	0.3348731436740973	0.33718000000210857	0.36262322148976084	0.3644047363626978	0.09608339068860784	0.09336260809362901	0.05264559700857063	0.11294902000426532	0.05305399524784349	0.1138252219806688
0.9373847565293029	0.27365520043407826	0.2772559779876967	0.3044408025551034	0.3073762773221124	0.32001387149858246	0.32262642993520885	0.33517536921856317	0.33748436645987	0.36293951833679905	0.36472289959913917	0.09604135758095066	0.09332183089836756	0.052372335211380516	0.11303978806330406	0.05277859967984355	0.11391666407975976
0.9430329712385201	0.27392848635562567	0.2775319875902697	0.30472839128020995	0.30766630188387567	0.32030890928351463	0.322923756357786	0.33547782970831613	0.33778896964064675	0.3632560484560704	0.36504129790457707	0.09599932295635576	0.09328105214841001	0.052100218940367427	0.11313003656971432	0.05250435863377234	0.11400758247052778
0.9487152192826929	0.2742020119357048	0.2778082384595001	0.3050162162544719	0.3079565644009392	0.3206041818472302	0.32322131930144005	0.33578052372562134	0.3380938081170431	0.3635728103178876	0.3653599297418009	0.09595728693834947	0.09324027196361243	0.05182924504465802	0.11321976407151624	0.05223126893380581	0.11409797568966695
0.9544317057297852	0.27447577599502315	0.2780847294014259	0.3053042761782246	0.30824706356150183	0.32089968782853606	0.323519117394091	0.3360834498488556	0.3383988804577475	0.36388980238849944	0.36567879356951205	0.09591524964984383	0.09319949046323778	0.051559410367250536	0.11330896911212562	0.05195932739789555	0.11418784226905387
0.9601826368833979	0.27474977735076156	0.2783614592185231	0.30559256974809235	0.30853779805001963	0.32119542586243294	0.32381714925982297	0.3363866066524957	0.3387041852275198	0.3642070231300791	0.3659978878423109	0.0958732112131396	0.09315870776595413	0.05129071174523503	0.11339765023016923	0.051688530838092106	0.1142771807359253
0.9659682202902156	0.2750240148165619	0.27863842670969274	0.30588109565697574	0.3088287665471929	0.3214913945801021	0.32411541351887074	0.3366899927071047	0.33900972098717863	0.3645244710007092	0.36631721101068354	0.09583117174992589	0.09311792398983995	0.05102314600987867	0.11348580595929292	0.051418876060562724	0.11436598961238786
0.9717886647474951	0.27529848720251554	0.27891563067024955	0.30616985259403917	0.3091199677299539	0.32178759260889317	0.3244139087876072	0.3369936065793192	0.33931548629358743	0.36484214445436924	0.36663676152098745	0.09578913138128299	0.09307713925238151	0.05075670998688153	0.11357343482841031	0.051150359865864914	0.11445426741585152
0.9776441803106027	0.27557319331515123	0.27919306989191	0.3064588392446988	0.30941140027145453	0.32208401857231106	0.32471263367853054	0.33729744683183627	0.3396214796996425	0.3651600419409215	0.3669565378154389	0.09574709022768199	0.09303635367047755	0.050491400496554206	0.11366053536135468	0.05088297904914185	0.1145420126586103
0.9835349783005937	0.27584813195742297	0.27947074316277976	0.30674805429060936	0.30970306284105303	0.32238067109000296	0.32501158680025116	0.3376015120234002	0.3399276997542588	0.3654781619060976	0.36727653833209806	0.09570504840898826	0.0929955673604385	0.050227214353956384	0.11374710607709915	0.0506167304002183	0.11462922384797025
0.9894612713118381	0.2761233019286984	0.27974864926734155	0.30703749640965194	0.30999495410430156	0.3226775487777457	0.32531076675747833	0.33790580070878923	0.3402341450023564	0.365796502791484	0.3675967615048552	0.0956630060444608	0.09295478043798769	0.04996414836912422	0.11383314548953649	0.050351610703852856	0.1147158994861428
0.9954232732196957	0.2763987020247459	0.2800267869864429	0.3073271642759207	0.31028707272293293	0.3229746502474321	0.32561017215100707	0.33821031143880187	0.3405408139848475	0.36611506303450875	0.36791720576341697	0.09562096325275515	0.09291399301826442	0.04970219934719111	0.1139186521074862	0.05008761673990847	0.11480203807031586
1.0014211991882311	0.2766743310377225	0.2803051550972836	0.30761705655971	0.31057941735484784	0.32327197410705794	0.32590980157770494	0.33851504276024325	0.3408477052386224	0.3664338410684263	0.36823786953329196	0.09557892015192372	0.09287320521582365	0.049441364088565365	0.1140036244346021	0.04982474528345193	0.11488763809239799
1.0074552656779823	0.27695018775616126	0.28058375237340244	0.3079071719275013	0.3108719866541012	0.32356951896070824	0.32620965363049775	0.33881999321591166	0.3411548172965355	0.3667528353223042	0.36855875123577564	0.09553687685941827	0.0928324171446382	0.049181639389164644	0.11408806096947899	0.049562993105020325	0.11497269803916765
1.013525690453769	0.27722627096495894	0.280862577584666	0.3081975090419501	0.31116477927088926	0.3238672834085443	0.3265097268983571	0.33912516134458465	0.3414621486873918	0.3670720442210078	0.3688798492879369	0.09549483349209029	0.09279162891809997	0.04892302204052257	0.11417196020541809	0.04930235697076668	0.11505721639214528
1.0196326925925556	0.277502579445363	0.28114162949725396	0.3084880665618724	0.31145779385153577	0.3241652660467894	0.3268100199662855	0.33943054568100484	0.3417696979359322	0.3673914661851865	0.36920116210260245	0.0954527901661934	0.09275084064902135	0.04866550882996279	0.11425532063045551	0.049042833642580774	0.11514119162753644
1.0257764924913542	0.27777911197495875	0.28142090687364785	0.30877884314223114	0.3117510290384789	0.3244634654677154	0.32711053141530333	0.33973614475586594	0.3420774635628203	0.3677110996312581	0.36952268808834304	0.09541074699738453	0.09271005244963704	0.048409096540808605	0.11433814072739068	0.0487844198783165	0.11522462221621055
1.0319573118751795	0.27805586732765686	0.28170040847261657	0.3090698374341232	0.312044483470257	0.3247618802596288	0.3274112598224342	0.3400419570957985	0.34238544408462684	0.368030942971395	0.36984442564945735	0.09536870410072397	0.09266926443160432	0.04815378195251796	0.11442041897368682	0.048527112431926867	0.1153075066236724
1.0381753738050519	0.2783328442736799	0.2819801330492043	0.30936104808476517	0.3123381557814952	0.32506050900685685	0.3277122037606913	0.3403479812233561	0.3426936380138161	0.3683509946135087	0.370166373185958	0.09532666159068025	0.09262847670600535	0.047899561840825555	0.11450215384132889	0.0482709080536452	0.11538984330996271
1.0444309026860459	0.2786100415795494	0.2822600793547168	0.30965247373747984	0.31263204460289157	0.32535935028973306	0.32801336179906304	0.340654215657	0.34300204385873156	0.3686712529612347	0.37048852909355595	0.09528461958112791	0.09258768938334984	0.04764643297792759	0.11458334379695145	0.04801580349011303	0.11547163072965816
1.05072412427539	0.27888745800807235	0.2825402461367077	0.30994411303168196	0.3129261485612026	0.3256584026845834	0.32831473250249854	0.3409606589110849	0.3433106601235801	0.36899171641391737	0.37081089176364507	0.09524257818535098	0.0925469025735732	0.04739439213268071	0.11466398730166105	0.04776179548462878	0.1155528673318571
1.057055265690613	0.27916509231832837	0.282820632138966	0.31023596460286484	0.31322046627922984	0.3259576647637117	0.32861631443189354	0.34126730949584505	0.3436194853084187	0.3693123833665949	0.3711334595832873	0.09520053751604517	0.09250611638604178	0.04714343607069793	0.11474408281111437	0.04750888077720816	0.11563355156008015
1.0634245554177415	0.27944294326565605	0.2831012361015014	0.310528027082586	0.31351499637580516	0.3262571350953854	0.3289181061440756	0.3415741659173785	0.3439285179091384	0.36963325220998394	0.37145623093519653	0.0951584976853174	0.0924653309295514	0.046893561554512075	0.11482362877532637	0.04725705610476538	0.11571368185214936
1.0698322233195456	0.27972100960163876	0.2833820567605311	0.31082029909845243	0.313809737465776	0.32655681224382055	0.329220106191789	0.3418812266776321	0.3442377564174497	0.36995432133046324	0.3717792041977232	0.09511645880468822	0.09242454631233146	0.04664476534379958	0.11490262363876269	0.04700631820132273	0.11579325664037299
1.0762785006438331	0.2799992900740922	0.28366309284846636	0.31111277927410713	0.31410468815999226	0.32685669476916795	0.3295223131236811	0.3421884902743878	0.3445471993208676	0.37027558911005914	0.37210237774483873	0.0950744209850953	0.0923837626420436	0.04639704419551549	0.11498106584034673	0.046756663798188214	0.11587227435141756
1.0827636200317978	0.28027778342704973	0.28394434309389815	0.3114054662292142	0.3143998470652908	0.3271567812274979	0.32982472548428654	0.34249595520124615	0.34485684510269626	0.37059705392642933	0.3724257499461197	0.09503238433689154	0.09234298002578496	0.04615039486391126	0.11505895381304754	0.04650808962394848	0.11595073340600237
1.089287815526412	0.2805564884007486	0.28422580622158294	0.3116983585794441	0.31469521278448026	0.32745707017078457	0.3301273418140121	0.34280361994761127	0.34516669224201346	0.37091871415284616	0.3727493191667312	0.09499034896984901	0.09230219857009085	0.04590481410089353	0.1151362859843914	0.046260592404788525	0.11602863221926896
1.0958513225808764	0.2808354037316168	0.2845074809524295	0.3119914549364598	0.3149907839163277	0.3277575601468928	0.33043016064912245	0.3431114829986766	0.34547673921365546	0.3712405681581825	0.37307308376741166	0.09494831499316014	0.09226141838093359	0.045660298656045484	0.11521306077595028	0.046014168864601857	0.11610596920044713
1.1024543780671139	0.28111452815225774	0.2847893660034838	0.3122847539079007	0.3152865590555427	0.32805824969956093	0.3307331805217241	0.34341954283540777	0.34578698448820117	0.37156261430689325	0.37339704210445596	0.09490628251543924	0.09222063956372545	0.045416845276808004	0.11528927660354782	0.04576881572510416	0.1161827427529758
1.1090972202843215	0.28139386039143716	0.2850714600879152	0.31257825409736967	0.31558253679276255	0.32835913736838745	0.3310363999597507	0.3437277979345287	0.3460974265319566	0.3718848509590014	0.37372119252969943	0.09486425164472341	0.09217986222332107	0.04517445070865023	0.11536493187723806	0.045524529705989636	0.1162589512743466
1.115780088967567	0.2816733991740684	0.2853537619150016	0.31287195410441615	0.31587871571453746	0.32866022168881437	0.33133981748694685	0.34403624676850464	0.34640806380693884	0.37220727647008034	0.3740455333905011	0.09482222248847566	0.0921390864640169	0.04493311169516545	0.11544002500104966	0.04528130752512993	0.11633459315616079
1.1225032252964444	0.2819531432211981	0.28563627019011606	0.3131658525245223	0.31617509440331554	0.3289615011921124	0.3316434316228537	0.34434488780552697	0.34671889477086126	0.37252988919123736	0.37437006302972803	0.09478019515358496	0.09209831238955538	0.04469282497826299	0.11551455437318481	0.04503914589865232	0.11640966678403686
1.1292668719037753	0.28223309124999196	0.2859189836147108	0.3134599479490878	0.3164716714374265	0.32926297440536556	0.331947240882792	0.3446537195094977	0.3470299178771155	0.3728526874690981	0.37469477978573706	0.09473816974636898	0.0920575401031241	0.04445358729827831	0.1155885183858203	0.04479804154111733	0.11648417053753235
1.1360712728843656	0.28251324197371985	0.2862019008863033	0.3137542389654139	0.3167684453910675	0.3295646398514548	0.3322512437778474	0.34496274034001234	0.34734113157475727	0.37317566964578863	0.37501968199235963	0.09469614637257541	0.09201676970735889	0.0442153953941542	0.11566191542512172	0.044557991165696365	0.11655810279023626
1.1429166738038161	0.28279359410174154	0.2864850206984617	0.3140487241566887	0.31706541483428724	0.32986649604904333	0.33255543881485433	0.34527194875234524	0.3476525343084896	0.3734988340589198	0.3753447679788843	0.09465412513738396	0.09197600130434583	0.04397824600354383	0.11573474387131455	0.04431899148420371	0.11663146190954166
1.1498033217073829	0.28307414633949163	0.28676834174078913	0.31434340210197154	0.3173625783329697	0.33016854151256	0.33285982449637924	0.3455813431974321	0.34796412451864533	0.37382217904156967	0.37567003607003907	0.0946121061454071	0.0919352349956205	0.043742135862967046	0.115807002098407	0.044081039207370054	0.11670424625677356
1.1567314651288954	0.28335489738846537	0.28705186269890953	0.31463827137617745	0.3176599344488196	0.3304707747521837	0.3331643993207061	0.3458909221218548	0.3482759006411727	0.37414570292226657	0.37599548458597554	0.09457008950069293	0.09189447088217237	0.04350706170794538	0.11587868847436056	0.043844131044945556	0.11677645418717475
1.1637013540997225	0.2836358459462026	0.28733558225445244	0.3149333305500612	0.31795748173934596	0.3307731942738273	0.33346916178181896	0.34620068396782383	0.3485878611076176	0.37446940402497225	0.3763211118422509	0.094528075306726	0.09185370906444525	0.04327302027313351	0.1159498013609479	0.04360826370572113	0.1168480840495576
1.1707132401577995	0.28391699070627396	0.28761949908503726	0.3152285781902022	0.31825521875784607	0.33107579857912156	0.33377411036938603	0.346510627173163	0.3489000043451067	0.3747932806690646	0.3766469161498108	0.09448606366642921	0.09181294964233809	0.0430400082924578	0.11602033911373155	0.04337343389783044	0.11691913418667355
1.177767376356704	0.2841983303582649	0.28790361186425883	0.3155240128589879	0.31855314405339	0.33137858616539856	0.3340792435687439	0.3468207501712918	0.3492123287763321	0.3751173311693201	0.37697289581497195	0.0944440546821665	0.09177219271520927	0.042808022499258414	0.116090300082071	0.04313963832878187	0.11698960293490757
1.1848640172747877	0.2844798635877613	0.2881879192616714	0.31581963311459854	0.31885125617080423	0.33168155552567613	0.33438455986087995	0.34713105139120953	0.34952483281953267	0.37544155383589684	0.37729904913940443	0.0944020484557427	0.09173143838187423	0.042577059626456304	0.11615968260912268	0.042906873705650383	0.11705948862439186
1.1920034190243662	0.2847615890763335	0.288472419942774	0.3161154375109911	0.31914955365065584	0.3319847051486409	0.3346900577224175	0.3474415292574782	0.34983751488847914	0.37576594697431703	0.3776253744201149	0.0943600450884065	0.09169068674061132	0.0423471164065532	0.11622848503152028	0.04267513673514145	0.11712878957882822
1.1991858392609598	0.2850435055015208	0.2887571125689938	0.31641142459788185	0.31944803502923547	0.33228803351863145	0.3349957356255971	0.3477521821902047	0.3501503733924551	0.37609050888544815	0.3779518699494274	0.09431804468085238	0.09164993788916054	0.042118189571883846	0.11629670567970862	0.04244442412374738	0.11719750411548091
1.2064115371925936	0.28532561153681724	0.2890419957976714	0.31670759292073236	0.3197466988385419	0.3325915391156226	0.3353015920382615	0.3480630086050261	0.35046340673624143	0.3764152378654874	0.3782785340149668	0.09427604733322241	0.09160919192472677	0.041890275854783	0.11636434287781583	0.04221473257796404	0.11726563054533301
1.2136807735891502	0.2856079058516544	0.28932706828204474	0.31700394102073154	0.3200455436062648	0.3328952204152082	0.335607625423838	0.34837400691309	0.3507766133200983	0.3767401322059422	0.3786053648996404	0.09423405314510588	0.09156844894398125	0.04166337198756054	0.1164313949434046	0.041986058804283743	0.1173331671728306
1.2209938107917835	0.285890387111387	0.28961232867123377	0.31730046743477963	0.32034456785576915	0.3331990758885843	0.33591383424132193	0.34868517552103917	0.35108999153974824	0.3770651901936127	0.3789323608816202	0.09419206221554473	0.09152770904306205	0.04143747470270753	0.11649786018763564	0.04175839950941551	0.1174001122959254
1.2283509127223842	0.28617305397727644	0.28989777561022395	0.3175971706954719	0.3206437701060777	0.3335031040025321	0.33622021694525933	0.34899651283099314	0.35140353978635863	0.37739041011057384	0.37925952023432413	0.09415007464303199	0.09148697231757778	0.041212580733056114	0.1165637369151753	0.041531751400320616	0.11746646420589002
1.2357523448931043	0.28645590510647573	0.29018340773985024	0.3178940493310822	0.32094314887185427	0.33380730321940183	0.3365267719857297	0.34930801724053195	0.3517172564465237	0.37771579023415786	0.3795868412263983	0.09410809052551583	0.09144623886260787	0.0409886868118825	0.11662902342425951	0.04130611118446126	0.11753222118765905
1.2431983744159416	0.2867389391520127	0.29046922369678213	0.31819110186554583	0.321242702663388	0.33411167199709474	0.3368334978083295	0.3496196871426774	0.352031139902248	0.37804132883693475	0.379914322121699	0.09406610996039921	0.09140550877270445	0.04076578967294253	0.1166937180064167	0.04108147556979702	0.11759738151934584
1.2506892700123766	0.2870221547627747	0.29075522211350596	0.31848832681844313	0.32154242998657506	0.33441620878904627	0.33714039285415376	0.34993152092587654	0.3523451885309276	0.37836702418669527	0.3802419611792734	0.09402413304454434	0.0913647821418947	0.04054388605070969	0.1167578189466667	0.04085784126501224	0.11766194347258363
1.2582253020230734	0.2873055505834924	0.2910414016183101	0.3187857227049826	0.32184232934290286	0.33472091204420895	0.33744745555978023	0.35024351697398354	0.3526594007053334	0.3786928745464318	0.3805697566533422	0.0939821598742718	0.09132405906368195	0.04032297268046037	0.1168213245234142	0.04063520497958706	0.11772590531228388
1.2658067424176331	0.2875891252547233	0.2913277608352676	0.31908328803598385	0.32214239922943205	0.335025780207035	0.3377546843572503	0.35055567366624196	0.35297377479359227	0.37901887817432006	0.3808977067932799	0.09394019054536402	0.09128333963104776	0.040103046298330725	0.11688423300836348	0.04041356342384006	0.1177892652965653
1.2734338648044117	0.28787287741283596	0.2916142983842205	0.31938102131786067	0.32244263813877994	0.3353308117174587	0.33806207767405255	0.35086798937726715	0.3532883091591698	0.3793450333237006	0.3812258098435967	0.09389822515306649	0.09124262393645399	0.03988410364150852	0.11694654266655391	0.04019291330921959	0.11785202167688169
1.2811069444403917	0.28815680568999363	0.2919010128807629	0.319678921052604	0.3227430445591031	0.33563600501087926	0.3383696339331046	0.35118046247702844	0.3536030021608519	0.37967133824306015	0.38155406404392	0.0938562637920904	0.0912019120718433	0.03966614144830771	0.1170082517562605	0.03997325134825758	0.11791417269787985
1.2888262582411194	0.28844090871413736	0.2921879029362249	0.3199769857377645	0.3230436169740801	0.3359413585181428	0.33867735155273565	0.35149309133083045	0.35391785215272703	0.37999779117601257	0.3818824676289749	0.0938143065566126	0.09116120412864252	0.03944915645830349	0.11706935852906497	0.039754574254772024	0.11797571659744222
1.296592084790695	0.2887251851089702	0.2924749671576551	0.32027521386643565	0.3233443538628937	0.3362468706655251	0.33898522894666844	0.35180587429929583	0.35423285748416744	0.3803243903612807	0.3822110188285654	0.09377235354027927	0.09112050019776338	0.03923314541242817	0.11712986122971358	0.03953687874394163	0.11803665160645949
1.3044047043518285	0.2890096334939402	0.2927622041478049	0.3205736039272361	0.32364525370021385	0.33655253987471356	0.3392932645240012	0.35211880973834664	0.3545480164998113	0.3806511340326764	0.38253971586755564	0.0937304048362068	0.09107980036960459	0.039018105053099106	0.11718975809613141	0.03932016153247275	0.1180969759492001
1.312264398875954	0.28929425248422413	0.2930496125051114	0.32087215440429245	0.3239463149561802	0.33685836456278956	0.33960145668919073	0.3524318959991863	0.35486332753954447	0.38097802041908263	0.3828685569658508	0.09368846053698386	0.0910391047340532	0.03880403212430039	0.11724904735942232	0.03910441933861364	0.11815668784278444
1.320171452013404	0.2895790406907102	0.29333719082367976	0.3211708637772213	0.3242475360963836	0.3371643431422101	0.33990980384203245	0.3527451314282809	0.35517878893848126	0.3813050477444332	0.3831975403383772	0.0936465207346736	0.09099841338048734	0.03859092337169301	0.11730772724367	0.0388896488823427	0.11821578549748324
1.3281261491236485	0.2898639967199818	0.2936249376932675	0.32146973052111244	0.32454891558184945	0.3374704740207903	0.3402183043776442	0.3530585143673414	0.3554943990269468	0.38163221422769467	0.38352666419506387	0.09360458552081484	0.0909577263977769	0.03837877554277824	0.11736579596619379	0.03867584688546444	0.11827426711657552
1.3361287772855897	0.29014911917430053	0.2939128516992662	0.3217687531065104	0.3248504518690188	0.3377767556016849	0.3405269566864464	0.35337204315330445	0.3558101561304577	0.3819595180828463	0.38385592674082225	0.09356265498642391	0.0909170438742865	0.03816758538697229	0.11742325173740653	0.03846301007171604	0.1183321308964338
1.3441796253079266	0.2904344066515893	0.2942009314226857	0.32206792999939715	0.32515214340973175	0.338083186283371	0.3408357591541453	0.3536857161183144	0.356126058569704	0.3822869575188614	0.38418532617552786	0.09352072922199742	0.09087636589787533	0.03795734965566311	0.11748009276060145	0.03825113516683487	0.11838937502632518
1.352278983739575	0.29071985774541487	0.2944891754401358	0.32236725966117413	0.325453988651208	0.3383897644596282	0.3411447101617131	0.35399953158970415	0.3564421046605296	0.3826145307396867	0.38451486069399965	0.09347880831751318	0.09083569255590182	0.03774806510233475	0.11753631723200897	0.03804021889867215	0.1184459976883403
1.3604271448801535	0.2910054710449713	0.29477758232380946	0.32266674054864425	0.32575598603602984	0.3386964885195216	0.3414538080853702	0.3543134878899766	0.3567582927139138	0.3829422359442243	0.3848445284859806	0.0934368923624323	0.0907950239352222	0.03753972848274856	0.11759192334100987	0.03783025799737061	0.11850199705763487
1.3686244027905345	0.29129124513506277	0.2950661506414655	0.32296637111399423	0.32605813400212363	0.33900335684738303	0.3417630512965668	0.35462758333678596	0.35707462103595256	0.38327007132631075	0.38517432773611865	0.09339498144570109	0.09075436012219527	0.037332336554964485	0.1176469092698369	0.037621249195396445	0.11855737130223076
1.3768710533034536	0.2915771785960857	0.29535487895641127	0.32326614980477614	0.32636043098274176	0.3393103678227924	0.3420724381619641	0.35494181624291865	0.357391087927839	0.38359803507469853	0.3855042566239459	0.09335307565575299	0.09071370120268184	0.03712588607944056	0.11770127319357471	0.037413189227606836	0.1186121185828739
1.3851673940341884	0.2918632700040122	0.2956437658274847	0.32356607506388946	0.3266628754064439	0.33961751982055927	0.34238196704341506	0.3552561849162745	0.3577076916858446	0.38392612537303494	0.38583431332385953	0.09331117508051069	0.09067304726204849	0.0369203738191608	0.11775501328021676	0.03720607483146665	0.11866623705329005
1.3935137243912972	0.2921495179303723	0.2959328098090376	0.32386614532956287	0.32696546569707957	0.3399248112107041	0.3426916362979471	0.35557068765984723	0.3580244306012999	0.38425434039984374	0.3861644960051016	0.09326927980738699	0.09063239838516711	0.03671579653974888	0.11780812769065108	0.0369999027470449	0.11871972485987214
1.4019103455874267	0.29243592094223664	0.2962220094509167	0.32416635903533614	0.3272682002737684	0.34023224035844	0.34300144427774104	0.3558853227717064	0.3583413029605751	0.3845826783285041	0.3864948028317385	0.09322738992328845	0.09059175465641957	0.03651215100949656	0.11786061457843289	0.03679466971709644	0.11877258014170877
1.410357560650181	0.29272247760219844	0.29651136329844746	0.32446671461004106	0.32757107755088277	0.340539805624153	0.3433113893301142	0.3562000885449765	0.3586583070450608	0.38491113732723087	0.38682523196264157	0.09318550551461496	0.0905511161596967	0.03630943399952358	0.11791247209004041	0.03659037248730357	0.11882480103085413
1.4188556744330574	0.293009186468357	0.2968008698924154	0.3247672104777842	0.3278740959380288	0.3408475053633842	0.3436214697975004	0.3565149832678195	0.3589754411311491	0.3852397155590549	0.3871557815514666	0.093143626667264	0.09051048297840247	0.03610764228386998	0.11796369836471854	0.03638700780619075	0.11887638565183067
1.4274049936264492	0.29329604609429877	0.2970905277690481	0.3250678450579272	0.3281772538400274	0.34115533792681035	0.3439316840174308	0.35683000522341424	0.35929270349021286	0.38556841118180235	0.38748644974663293	0.0931017534666309	0.09046985519545363	0.03590677263953168	0.11801429153432252	0.036184572425341344	0.11892733212197015
1.4360058267687137	0.2935830550290803	0.297380335459998	0.3253686167650689	0.32848054965689594	0.34146330166022465	0.34424203032251555	0.35714515268993713	0.35961009238858765	0.3858972223480746	0.38781723469130464	0.09305988599761063	0.09042923289328407	0.035706821846613224	0.11806424972354534	0.03598306309944377	0.1189776385512431
1.4446584842573071	0.29387021181721074	0.2976702914923239	0.32566952400902693	0.32878398178382945	0.34177139490451847	0.3445525070404234	0.35746042394054367	0.35992760608755076	0.3862261472052286	0.3881481345233684	0.09301802434460099	0.09038861615384355	0.035507786688388165	0.11811357104961928	0.035782476586373235	0.11902730304211673
1.453363278359986	0.2941575149986329	0.2979603943884731	0.32597056519481793	0.32908754861118167	0.3420796159956609	0.34486311249386364	0.3577758172433474	0.3602452428433025	0.38655518389535504	0.38847914737541395	0.09297616859150384	0.09034800505860204	0.035309663951402115	0.11816225362254329	0.03558280964731253	0.11907632368981069
1.4621205232260774	0.2944449631087064	0.2982506426662632	0.32627173872263987	0.3293912485244456	0.3423879632646812	0.3451738450005655	0.3580913308614014	0.36056300090694576	0.3868843305552597	0.3888102713747133	0.09293431882172665	0.09030739968855134	0.03511245042553668	0.11821029554492668	0.035384059046791094	0.11912469858194186
1.470930534897817	0.2947325546781891	0.2985410348388639	0.32657304298785284	0.3296950799042356	0.3426964350376479	0.3454847028732599	0.35840696305267794	0.36088087852446643	0.3872135853164415	0.38914150464320013	0.0928924751181841	0.09026680012420486	0.03491614290411249	0.1182576949118328	0.03518622155287332	0.11917242579889376
1.4797936313217521	0.295020288233219	0.298831569414779	0.3268744763809598	0.32999904112626716	0.34300502963565044	0.3457956844196592	0.35872271207004913	0.3611988739367137	0.3875429463050724	0.389472845297449	0.09285063756330172	0.09022620644560234	0.03472073818401711	0.1183044498111201	0.03498929393713013	0.11921950341337606
1.48871013236022	0.2953081622952966	0.2991222448978277	0.32717603728758804	0.33030313056133875	0.34331374537477977	0.3461067879424378	0.3590385761612667	0.3615169853793795	0.38787241164197717	0.38980429144865464	0.09280880623901562	0.09018561873230875	0.034526233065719225	0.11835055832307262	0.03479327297477042	0.11926592949062353
1.4976803598028874	0.29559617538126604	0.29941305978712635	0.3274777240884701	0.3306073465753117	0.34362258056610834	0.34641801173921266	0.3593545535689425	0.3618352110829789	0.3882019794426119	0.3901358412026109	0.09276698122677582	0.09014503706341882	0.03433262435336104	0.11839601852045689	0.034598155444744094	0.11931170208838182
1.5067046373783677	0.2958843260032972	0.2997040125770704	0.3277795351594242	0.33091168752909184	0.3439315335156707	0.3467293541025235	0.35967064253052794	0.36215354927283	0.3885316478170437	0.3904674926596902	0.09272516260754748	0.09010446151755684	0.03413990885488616	0.11844082846857873	0.034403938129823786	0.11935681925680797
1.5157832907659001	0.2961726126688674	0.2999951017573152	0.32808146887133577	0.33121615177860936	0.34424060252444416	0.3470408133198129	0.35998684127829456	0.36247199816903336	0.3888614148699297	0.3907992439148222	0.09268335046181317	0.09006389217287941	0.03394808338211419	0.11848498622522641	0.0342106178166226	0.11940127903842779
1.5249166476071065	0.2964610338807427	0.3002863258127579	0.3283835235901375	0.33152073767479967	0.34454978588832896	0.3473523876734066	0.36030314803931335	0.362790555986452	0.3891912787004961	0.3911310930574727	0.0926415448695743	0.0900233291070777	0.0337571447507834	0.11852848984068487	0.03401819129578598	0.11944507946822114
1.5341050375178134	0.29674958813695995	0.30057768322351885	0.32868569767679084	0.33182544356358457	0.34485908189812875	0.3476640754404939	0.3606195610354354	0.3631092209346914	0.38952123740251765	0.3914630381716231	0.09259974591035366	0.08998277239737802	0.0335670897806466	0.1185713373575652	0.03382665536198104	0.11948821857357927
1.5433487920999491	0.29703827393080795	0.30086917246492256	0.32898798948726576	0.33213026778585164	0.3451684888395301	0.3479758748931071	0.3609360784832707	0.3634279912180784	0.38985128906429545	0.3917950773357484	0.09255795366319693	0.08994222212054481	0.03337791529555645	0.11861352681087567	0.03363600681397827	0.11953069437402064
1.5526482449535108	0.2973270897508088	0.3011607920074793	0.329290397372522	0.33243520867743537	0.34547800499308357	0.34828778429810187	0.3612526985941684	0.36374686503564124	0.39018143176863695	0.39212720862279665	0.09251616820667433	0.08990167835288193	0.03318961812356491	0.11865505622810701	0.033446242454822084	0.11957250488161719
1.5620037316886017	0.2976160340806994	0.30145254031686614	0.32959291967848925	0.3327402645690975	0.345787628634183	0.34859980191713724	0.36156941957419647	0.36406584058108915	0.3905116635928345	0.3924594301001672	0.09247438961888346	0.0898611411702345	0.033002195096930365	0.11869592362900505	0.033257359091788175	0.11961364810063913
1.5714155899375468	0.29790510539941284	0.3017444158539079	0.3298955547460477	0.3330454337865069	0.346097358033046	0.34891192600665527	0.36188623962412086	0.3643849160427914	0.3908419826086436	0.39279173982968946	0.09243261797744967	0.08982061064799111	0.032815643052288124	0.11873612702571279	0.033069353536550494	0.11965412202765435
1.580884159367074	0.2981943021810595	0.30203641707455864	0.3301983009110085	0.3333507146502204	0.3464071914546939	0.349224154817861	0.3622031569393856	0.3647040896037571	0.3911723868822623	0.39312413586760164	0.09239085335952955	0.08978008686108536	0.032629958830643346	0.11877566442262832	0.032882222605181255	0.11969392465137219
1.5904097816905756	0.29848362289490843	0.30232854242988233	0.33050115650409406	0.33365610547566243	0.3467171271589314	0.34953648659670195	0.36252016971009204	0.36502335944161407	0.3915028744743096	0.3934566162645291	0.09234909584181232	0.08973956988399735	0.032445139277474055	0.11881453381646168	0.03269596311829304	0.1197330539528707
1.5999928006804371	0.29877306600536835	0.30262079036603384	0.3308041198509184	0.3339616045731052	0.3470271634003266	0.34984891958384806	0.36283727612097794	0.3653427237285884	0.3918334434398036	0.39378917906546246	0.09230734550052053	0.08969905979075662	0.032261181242816406	0.11885273319619216	0.03251057190106721	0.11977150790534097
1.6096335621804478	0.29906262997196864	0.30291315932423996	0.3311071892719672	0.3342672102476491	0.34733729842819067	0.35016145201467125	0.3631544743513974	0.36566218063148354	0.3921640918281407	0.39412182230973675	0.09226560241141436	0.08965855665494278	0.03207808158129666	0.11889026054299734	0.0323260457833392	0.11980928447422912
1.6193324141182788	0.29935231324934036	0.30320564774078035	0.33141036308257793	0.3345729207992027	0.34764753048655755	0.3504740821192251	0.36347176257529934	0.36598172831165976	0.3924948176830735	0.3944545440310093	0.09222386664979093	0.08961806054968806	0.03189583715228039	0.11892711383032406	0.03214238159969085	0.11984638161703742
1.6290897065180392	0.29964211428719784	0.30349825404696784	0.33171363959292055	0.33487873452246214	0.34795785781416416	0.350786808122224	0.36378913896120785	0.36630136492501253	0.39282561904268976	0.3947873422572379	0.09218213829048816	0.08957757154767877	0.03171444481985475	0.11896329102388847	0.03195957618944689	0.11988279728350903
1.6389057915129117	0.2999320315303187	0.3037909766691298	0.332017017107977	0.33518464970689177	0.3482682786444292	0.35109962824302304	0.36410660167220044	0.3666210886219524	0.39315649393939034	0.3951202150106592	0.09214041740788541	0.08953708972115765	0.031533901452903024	0.11899879008137759	0.031777626396849	0.11991852941547165
1.6487810233578566	0.30022206341852514	0.3040838140285883	0.33232049392752094	0.33549066463670324	0.34857879120543306	0.3514125406955973	0.3644241488658874	0.36694089754738335	0.3934874403998675	0.395453160307767	0.09209870407590678	0.08949661514192551	0.0313542039252539	0.11903360895286141	0.031596529071059365	0.11995357594686595
1.6587157584424002	0.30051220838666504	0.3043767645416413	0.33262406834609887	0.33579677759083626	0.3488893937198979	0.3517255436885211	0.3647417786943914	0.36726078984068206	0.39381845644508345	0.3957861761592903	0.09205699836802114	0.0894561478813421	0.031175349115677875	0.11906774558046607	0.031416281066206864	0.11998793480366032
1.6687103553034934	0.30080246486459206	0.30466982661954245	0.3329277386530088	0.3361029868429373	0.3492000844051661	0.35203863542494734	0.36505948930432564	0.3675807636356764	0.3941495400902484	0.39611926057017094	0.09201530035724553	0.08941568801032902	0.03099733390792636	0.11910119789828855	0.031236879241507864	0.12002160390392191
1.6787651746384535	0.30109283127714687	0.3049629986684822	0.33323150313228056	0.3364092906613398	0.3495108614731801	0.3523518141025868	0.36537727883677334	0.36790081706062494	0.3944806893447984	0.39645241153954214	0.09197361011614658	0.08937523559937294	0.030820155190912857	0.11913396383283725	0.031058320461308853	0.12005458115774559
1.6888805793179813	0.30138330604413793	0.30525627908956837	0.3335353600626564	0.3367156873090441	0.3498217231304627	0.35266507791368745	0.36569514542726733	0.3682209482381951	0.3948119022123746	0.3967856270607066	0.09193192771684239	0.08933479071852339	0.030643809858631244	0.11916604130244934	0.03088060159513617	0.12008686446729655
1.6990569343992543	0.3016738875803213	0.3055496662788062	0.33383930771756887	0.3370221750436964	0.35013266757809447	0.3529784250450135	0.366013087205767	0.3685411552854421	0.39514317669079907	0.39711890512111386	0.09189025323100418	0.0892943534373985	0.030468294810301444	0.11919742821758916	0.030703719517759964	0.1201184517266114
1.7092946071391046	0.30196457429538215	0.30584315862707856	0.3341433443651227	0.3373287521175685	0.3504436930116948	0.353291853677824	0.36633110229663923	0.36886143631378754	0.3954745107720552	0.3974522437023382	0.09184858672985838	0.08925392382518531	0.030293606950461793	0.11922812248084824	0.030527671109293664	0.12014934082189654
1.7195939670072704	0.3022553645939148	0.30613675452012695	0.334447468268073	0.3376354167775378	0.35075479762140016	0.35360536198785325	0.36664918881863623	0.3691817894289984	0.39580590244226443	0.3977856407800571	0.0918069282841894	0.08921350195064139	0.030119743188922854	0.11925812198673214	0.030352453255211742	0.12017952963114453
1.7299553856997325	0.30254625687540304	0.30643045233853144	0.3347516776838052	0.3379421672650659	0.35106597959184355	0.35391894814528824	0.36696734488487387	0.3695022127311649	0.39613734968166403	0.39811909432402814	0.09176527796433952	0.08917308788209674	0.029946700440937946	0.11928742462177411	0.030178062846434983	0.12020901602443246
1.7403792371521247	0.30283724953420105	0.30672425045769064	0.33505597086431504	0.33824900181617895	0.3513772371021334	0.3542326103147489	0.3672855686028112	0.36982270431468	0.3964688504645856	0.39845260229806784	0.09172363584021268	0.08913268168745571	0.029774475627167618	0.11931602826459198	0.030004496779358902	0.1202377978636946
1.7508658975532332	0.30312834095951324	0.3070181472478022	0.33536034605618753	0.3385559186614458	0.3516885683258331	0.3545463466552659	0.3676038580742286	0.370143262268217	0.3968004027594324	0.39878616266002775	0.09168200198127568	0.08909228343420028	0.02960306567383597	0.11934393078568917	0.029831751955931907	0.12026587300269398
1.76141574535857	0.30341952953537515	0.3073121410738429	0.335664801500577	0.3388629160259585	0.3519999714309399	0.35486015532026033	0.36792221139520653	0.3704638846747083	0.3971320045286572	0.3991197733617736	0.09164037645655958	0.08905189318938891	0.029432467512677363	0.11937113004753996	0.029659825283747665	0.1202932392872782
1.7720291613040315	0.3037108136406332	0.3076062302955487	0.3359693354331859	0.339169992129311	0.3523114445798634	0.3551740344575225	0.36824062665610413	0.370784569611324	0.3974636537287405	0.3994534323491622	0.09159875933466258	0.08901151101966043	0.029262678081071414	0.11939762390458952	0.02948871367603445	0.12031989455509517
1.7827065284196406	0.304002191648925	0.30790041326739487	0.33627394608424466	0.33947714518557814	0.3526229859294052	0.3554879822091902	0.36855910194153735	0.3711053151494503	0.39779534831016716	0.399787137562019	0.0915571506837508	0.08897113699123657	0.029093694322082087	0.1194234102031686	0.029318414051758168	0.12034583663557896
1.7934482320433673	0.30429366192866014	0.30819468833857594	0.336578631678491	0.3397843734032956	0.3529345936307373	0.3558019967117279	0.3688776353303583	0.3714261193546673	0.3981270862174053	0.40012088693411557	0.09151555057156158	0.08893077116992112	0.02892551318450387	0.1194484867815504	0.029148923335661436	0.12037106335009184
1.8042546598350382	0.3045852228429996	0.3084890538529857	0.33688339043514903	0.3400916749854382	0.3532462658293814	0.3561160760959054	0.3691962248956324	0.37174698028672776	0.3984588653888829	0.4004546783931475	0.09147395906540325	0.08889041362110398	0.028758131622893757	0.11947285146989373	0.028980238458292007	0.12039557251178223
1.8151262017903238	0.3048768727498362	0.30878350814919686	0.3371882205679086	0.3403990481293992	0.3535580006651872	0.35643021848677603	0.3695148687046181	0.37206789599953494	0.39879068375696575	0.40078850986071096	0.09143237623215948	0.08885006440976241	0.028591546597660056	0.11949650209017193	0.02881235635612356	0.12041936192568414
1.8260632502548164	0.30516861000177486	0.30907804956044177	0.33749312028490464	0.3407064910269702	0.3538697962723118	0.35674442200365636	0.36983356481874424	0.3723888645411216	0.39912253924793545	0.40112237925228134	0.09139080213828935	0.08880972360046221	0.028425755075108583	0.11951943645635765	0.02864527397152017	0.12044242938851824
1.8370661999381863	0.30546043294611214	0.3093726764145908	0.33779808778869624	0.34101400186431846	0.354181650779198	0.3570586847601031	0.370152311293589	0.37270988395362675	0.3994544297819658	0.40145628447718895	0.09134923684983005	0.08876939125736094	0.02826075402745687	0.1195416523741244	0.028478988252853554	0.12046477268883393
1.848135447928429	0.3057523399248168	0.3096673870341339	0.3381031212762458	0.3413215788219678	0.35449356230855295	0.3573730048638935	0.3704711061788577	0.3730309522732755	0.3997863532731014	0.40179022343859805	0.09130768043239848	0.08872906744420805	0.028096540432935413	0.11956314764108811	0.028313496154545703	0.12048638960706626
1.8592713937061955	0.30604432927450936	0.3099621797361588	0.3384082189388983	0.34162922007477603	0.35480552897732753	0.3576873804170026	0.3707899475183614	0.3733520675303556	0.4001183076292344	0.402124194033483	0.09126613295119303	0.08868875222434779	0.027933111275794786	0.11958392004662244	0.02814879463707065	0.12050727791519478
1.8704744391592067	0.3063363993264422	0.31025705283233174	0.33871337896236003	0.34193692379191465	0.3551175488966939	0.3580018095155819	0.37110883334999495	0.3736732277491963	0.40045029075208166	0.40245819415260564	0.09122459447099578	0.08864844566072047	0.02777046354636603	0.11960396737187295	0.027984880667046852	0.12052743537708466
1.8817449885967616	0.30662854840647913	0.31055200462887694	0.3390185995266779	0.34224468813684744	0.35542962017202495	0.35831629024993833	0.37142776170571484	0.37399443094814644	0.40078230053716296	0.40279222168049306	0.09118306505617393	0.08860814781586521	0.027608594241140594	0.11962328738991346	0.02782175121730468	0.12054685974833035
1.8930834487643238	0.30692077483507585	0.31084703342655584	0.3393238788062185	0.3425525112673095	0.35574174090287275	0.3586308207045122	0.3717467306115181	0.37431567513955183	0.40111433487377757	0.40312627449541416	0.09114154477068213	0.08856785875191982	0.027447500362752564	0.11964187786546177	0.027659403266858007	0.12056554877621295
1.9044902288582053	0.3072130769272593	0.3111421375206472	0.33962921496964693	0.34286039133528556	0.3560539091829466	0.3589453989578555	0.3720657380874199	0.3746369583297336	0.40144639164498197	0.4034603504693571	0.09110003367806449	0.08852757853062489	0.02728717892008703	0.11965973655505024	0.02749783380101256	0.12058350019962916
1.9159657405403292	0.3075054529926074	0.3114373152009265	0.33993460617990573	0.3431683264869894	0.35636612310009225	0.35926002308261057	0.37238478214743137	0.3749582785189664	0.40177846872756673	0.40379444746800613	0.09105853184145506	0.08848730721332443	0.027127626928272974	0.11967686120698318	0.02733703981139257	0.12060071174931863
1.9275103979530908	0.3077979013352289	0.31173256475164557	0.3402400505941937	0.3434763148628421	0.3566783807362695	0.3595746911454881	0.37270386079953804	0.3752796337014554	0.4021105639920337	0.40412856335071917	0.09101703932358127	0.08844704486096693	0.026968841408770317	0.11969324956127991	0.027177018295981625	0.12061718114760822
1.9391246177343011	0.3080904202537435	0.3120278844515118	0.34054554636394513	0.3437843545974509	0.35699068016753177	0.3598894012072458	0.3730229720456782	0.37560102186531513	0.40244267530257427	0.40446269597050455	0.09097555618676591	0.08840679153410888	0.02681081938940011	0.11970889934968909	0.02701776625917951	0.12063290610848298
1.9508088190322228	0.30838300804126056	0.3123232725736681	0.3408510916348082	0.3440924438195878	0.35730301946400317	0.36020415132266587	0.3733421138817196	0.3759224409925465	0.40277480051704445	0.40479684317399756	0.09093408249292659	0.0883665472929151	0.02665355790434809	0.11972380829568863	0.026859280711825306	0.12064788433761464
1.9625634235206988	0.30867566298535987	0.3126187273856718	0.34115668454662407	0.34440058065216833	0.357615396689858	0.36051893954053427	0.3736612842974391	0.37624388905901496	0.40310693748694426	0.4051310028014384	0.09089261830358122	0.08832631219716096	0.026497053994281927	0.11973797411448572	0.02670155867125068	0.12066211353231893
1.9743888554143678	0.30896838336807025	0.3129142471494747	0.34146232323340564	0.34470876321222993	0.3579278099032986	0.3608337639036178	0.373980481276499	0.37656536403442853	0.4034390840573932	0.4054651726866484	0.090851163679846	0.08828608630623548	0.026341304706315682	0.11975139451290318	0.026544597161320738	0.12067559138151296
1.9862855414839768	0.3092611674658497	0.31320983012140197	0.34176800582331596	0.3450169896109108	0.3582402571565335	0.3611486224486433	0.3742997027964258	0.37688686388231485	0.40377123806710796	0.4057993506570074	0.09080971868244027	0.08824586967914033	0.02618630709408265	0.11976406718947885	0.026388393212467776	0.12068831556574366
1.9982539110717792	0.30955401354956497	0.3135054745521314	0.3420737304386475	0.34532525795342817	0.3585527364957561	0.36146351320627484	0.37461894682858826	0.3772083865599993	0.4041033973483799	0.4061335345334302	0.09076828337168735	0.08820566237449394	0.02603205821782595	0.11977598983456517	0.026232943861749902	0.1207002837572162
2.010294396107033	0.30984691988447094	0.3138011786866734	0.3423794951958006	0.34563356633905706	0.35886524596112307	0.3617784342010925	0.3749382113381746	0.3775299300185829	0.4044355597270511	0.4064677221303439	0.09072685780751594	0.08816546445053286	0.025878555144325688	0.1197871601299596	0.02607824615286347	0.12071149361965183
2.0224074311215867	0.31013988473018983	0.31409694076434963	0.3426852982052617	0.3459419128611086	0.3591777835867315	0.36209338345157005	0.3752574942841705	0.3778514922029194	0.40476772302249214	0.40680191125566456	0.09068544204946206	0.08812527596511226	0.02572579494702154	0.11979757574921734	0.02592429713619815	0.1207219428084585
2.0345934532655616	0.31043290634069126	0.3143927590187725	0.34299113757158295	0.3462502956069085	0.35949034740059893	0.36240835897005325	0.3755767936193372	0.37817307105159337	0.4050998850475788	0.407136099710774	0.09064403615667144	0.08808509697570945	0.025573774706035834	0.11980723435762286	0.025771093868861783	0.12073162897048917
2.0468529023231294	0.3107259829642712	0.31468863167782446	0.3432970113933598	0.3465587126577756	0.35980293542463965	0.3627233587627375	0.37589610729018885	0.3784946644968975	0.405432043608669	0.4074702852904967	0.09060264018790065	0.08804492753942451	0.02542249150818776	0.1198161336119199	0.02561863341473014	0.12074054974425508
2.059186220728381	0.3110191128435316	0.31498455696363703	0.3436029177632104	0.34686716208900004	0.3601155456746443	0.3630383808296461	0.37621543323697076	0.37881627046481015	0.40576419650558015	0.40780446578307644	0.0905612542015195	0.08800476771298202	0.025271942447044893	0.11982427116058147	0.02546691284449132	0.12074870275986882
2.0715938535812968	0.31131229421535955	0.31528053309257037	0.3439088547677534	0.347175641969822	0.3604281761602571	0.3633534231646086	0.3765347693936362	0.37913788687497363	0.40609634153156504	0.4081386389701534	0.09051987825551233	0.08796461755273437	0.025122124622949826	0.11983164464368201	0.02531592923565995	0.12075608563900175
2.084076248663807	0.311605525310907	0.31557655827519226	0.3442148204875875	0.3474841503634102	0.36074082488495435	0.3636684837552381	0.37685411368782556	0.3794595116406709	0.4064284764732901	0.4084728026267409	0.09047851240748042	0.08792447711466045	0.02497303514308058	0.11983825169299678	0.025165679672594976	0.12076269599465661
2.0966338564559543	0.3118988043555699	0.3158726307162566	0.3445208129972687	0.347792685326839	0.3610534898460229	0.3639835605829089	0.3771734640408425	0.3797811426688029	0.4067605991108111	0.4088069545212012	0.09043715671464368	0.08788434645437106	0.024824671121425723	0.1198440899317319	0.0250161612465849	0.12076853143166488
2.109267130152151	0.3121921295689672	0.31616874861468386	0.3448268303652902	0.34810124491106886	0.36136616903453733	0.3642986516227361	0.37749281836763254	0.3801027778598676	0.40709270721755103	0.40914109241522384	0.09039581123384104	0.08784422562710777	0.024677029678887408	0.11984915697478016	0.024867371055863785	0.1207735895462747
2.1219765256775314	0.3124854991649209	0.3164649101635389	0.3451328706540596	0.34840982716092256	0.36167886043533887	0.36461375484355146	0.3778121745767606	0.3804244151079354	0.4074247985602761	0.4094752140638013	0.0903544760215351	0.08780411468774585	0.024530107943261825	0.11985345042869255	0.024719306205593483	0.12077786792617928
2.1347625017044103	0.3127789113514346	0.3167611135500108	0.3454389319198783	0.34871843011506476	0.3619915620270129	0.3649288682078825	0.37813153057038834	0.38074605230062825	0.4077568708990731	0.4098093172152055	0.09031315113381133	0.08776401369079655	0.02438390304928717	0.11985696789143674	0.02457196380796134	0.12078136415068741
2.147625519668832	0.3130723643306728	0.3170573569553915	0.34574501221291926	0.34902705180597976	0.36230427178186714	0.36524398967192984	0.37845088424425194	0.381067687319096	0.4080889219873258	0.41014339961096535	0.0902718366263811	0.08772392269040719	0.02423841213869693	0.11985970695269543	0.024425340982180188	0.12078407579055295
2.160566043787228	0.31336585629894076	0.31735363855505516	0.3460511095772062	0.34933569025994987	0.36261698766591	0.3655591171855453	0.3787702334876396	0.3813893180379947	0.40842094957169267	0.41047745898584265	0.09023053255458216	0.0876838417403648	0.024093632360203898	0.11986166519366748	0.024279434854520332	0.12078600040806009
2.1735845410731627	0.313659385446663	0.31764995651843686	0.3463572220505911	0.3496443434970337	0.36292970763882787	0.3658742486922097	0.3790895761833695	0.3817109423254633	0.40875295139208245	0.4108114930678091	0.0901892389733834	0.08764377089409621	0.023949560869573006	0.11986284018712468	0.024134242558353947	0.12078713555703757
2.1866814813541975	0.3139529499583629	0.317946309009012	0.34666334766473345	0.3499530095310444	0.36324242965396397	0.3661893821290107	0.37940891020776707	0.3820325580431018	0.4090849251816318	0.41114549957802327	0.09014795593738337	0.08760371020467107	0.02380619482962487	0.1198632294974118	0.023989761234158635	0.1207874787827592
2.199857337288837	0.31424654801264157	0.3182426941842746	0.34696948444507786	0.3502616863695276	0.36355515165829544	0.36650451542662027	0.37972823343064216	0.3823541630459478	0.40941686866668175	0.411479476230806	0.09010668350081356	0.08756365972480258	0.023663531410266003	0.11986283068038972	0.023845988029554732	0.12078702762195803
2.213112584383593	0.3145401777821572	0.31853911019571696	0.34727563041083315	0.35057037201373975	0.3638678715924119	0.36681964650927285	0.3800475437152673	0.3826757551824545	0.4097487795667546	0.41181342073361854	0.09006542171753962	0.08752361950684982	0.023521567788518993	0.11986164128342125	0.023702920099351488	0.12078577960288328
2.2264477010101436	0.31483383743360416	0.3188355551888083	0.34758178357495	0.35087906445862643	0.3641805873904931	0.36713477329474303	0.3803668389183549	0.3829973322944679	0.41008065559453044	0.4121473307870385	0.09002417064106455	0.08748358960281953	0.023380301148559823	0.11985965884554162	0.023560554605563055	0.12078373224531447
2.2398631684225956	0.31512752512769215	0.31913202730297363	0.3478879419440999	0.3511877616928004	0.3644932969802869	0.3674498936943233	0.3806861168900346	0.38331889221720417	0.4104124944558243	0.41248120408473615	0.08998293032452824	0.08744357006436695	0.023239728681740957	0.11985688089727375	0.02341888871740494	0.12078088306037671
2.2533594707748548	0.3154212390191253	0.31942852467157257	0.34819410351865315	0.3514964616985196	0.3648059982830875	0.36776500561280145	0.38100537547383134	0.3836404327792266	0.4107442938495627	0.4128150383134514	0.08994170082071079	0.08740356094279814	0.023099847586598443	0.11985330496061408	0.023277919611368603	0.12077722955075387
2.2669370951380965	0.3157149772565808	0.3197250454218785	0.348500266292657	0.3518051624516655	0.3651186892137128	0.36808010694843896	0.3813246125066422	0.383961951802424	0.41107605146776	0.41314883115297035	0.08990048218203446	0.08736356228907273	0.022960655068892777	0.11984892854913198	0.023137644471230345	0.12077276921061753
2.2805965315183476	0.3160087379826891	0.32002158767505745	0.3488064282538146	0.3521138619217211	0.3654313676804828	0.3683951955929483	0.3816438258187143	0.3842834471019866	0.4114077649954961	0.41348258027610185	0.08985927446056385	0.0873235741538027	0.022822148341637316	0.11984374916799823	0.022998060488049532	0.12076749952552746
2.294338272874165	0.31630251933401166	0.32031814954614657	0.34911258738346246	0.3524225580717492	0.3657440315851972	0.36871026943147067	0.38196301323362225	0.38460491648638473	0.41173943211089226	0.413816283348654	0.08981807770800915	0.08728359658725753	0.02268432462510539	0.1198377643137718	0.022859164860223657	0.12076141797255957
2.308162815134429	0.31659631944102073	0.3206147291440336	0.3494187416565495	0.3527312488583703	0.3660566788231133	0.36902532634255397	0.38228217256824554	0.3849263577573455	0.4120710504850881	0.41414993802941114	0.08977689197572696	0.08724362963936395	0.022547181146849837	0.11983097147458466	0.022720954793504333	0.12075452202022063
2.3220706572162446	0.3168901364280784	0.32091132457143506	0.3497248890416147	0.35303993223174074	0.36636930728292383	0.36934036419813004	0.38260130163274597	0.3852477687098297	0.41240261778221843	0.4144835419701097	0.08973571731472282	0.08720367335970698	0.02241071514177939	0.11982336813014172	0.02258342750099196	0.12074680912843405
2.336062301042938	0.3171839684134155	0.3212079339248754	0.35003102750076587	0.3533486061355308	0.36668191484673546	0.3696553808634928	0.38292039823054563	0.3855691471320099	0.4127341316593902	0.41481709281541534	0.08969455377565255	0.08716372779753356	0.022274923852110717	0.11981495175170664	0.022446580203233424	0.12073827674873883
2.3501382515621807	0.3174778135091103	0.32150455529466615	0.35033715498965745	0.35365726850690316	0.36699449939004547	0.36997037419727613	0.38323946015830346	0.3858904908052478	0.4130655897666587	0.4151505882028995	0.08965340140882358	0.08712379300175313	0.022139804527405715	0.11980571980186028	0.022310410128136837	0.12072892232390586
2.3642990167642037	0.3177716698210681	0.32180118676488395	0.3506432694574692	0.3539659172764901	0.3673070587817208	0.3702853420514306	0.38355848520589353	0.3862117975040705	0.4133969897470047	0.4154840257630157	0.08961226026419714	0.08708386902093891	0.02200535442464613	0.11979566973491274	0.022174914511078114	0.12071874328827903
2.378545107700138	0.3180655354489999	0.32209782641335016	0.3509493688468843	0.3542745503683728	0.3676195908839754	0.37060028227120234	0.3838774711563824	0.38653306499614887	0.4137283292363111	0.41581740311907656	0.08957113039139013	0.08704395590332968	0.02187157080816604	0.11978479899650551	0.022040090594876105	0.12070773706761884
2.392877038500453	0.3183594084864013	0.32239447231160906	0.3512554510940673	0.35458316570005793	0.36793209355234746	0.3709151926951097	0.38419641578600583	0.38685429104227465	0.4140596058633393	0.4161507178872296	0.08953001183967621	0.08700405369683362	0.021738450949746024	0.11977310502396676	0.021905935629840556	0.12069590107914507
2.4072953263935135	0.3186532870205318	0.322691122524907	0.351561514128643	0.3548917611824571	0.3682445646356789	0.37123007115492196	0.3845153168641477	0.38717547339633734	0.41439081724970683	0.41648396767643486	0.08948890465798832	0.08696416244902641	0.021605992128606033	0.1197605852460697	0.021772446873779217	0.12068323273162207
2.4218004917242455	0.3189471691323935	0.3229877751121711	0.3518675558736741	0.35520033471986423	0.3685570019760914	0.37154491547563623	0.38483417215331583	0.3874966098053019	0.414721961009863	0.4168171500884409	0.08944780889491913	0.0869242822071547	0.021474191631416062	0.11974723708306101	0.021639621591994285	0.12066972942503185
2.436393057972914	0.31924105289671023	0.3232844281259879	0.35217357424563955	0.3555088842099336	0.3688694034089658	0.37185972347545515	0.38515297940912097	0.3878176980091858	0.4150530347510666	0.41715026271776134	0.08940672459872503	0.08688441301813848	0.021343046752301476	0.11973305794678879	0.021507457057333923	0.12065538855098623
2.4510735517740176	0.3195349363819064	0.3235810796125825	0.35247956715441325	0.35581740754365826	0.36918176676291864	0.3721744929657653	0.38547173638025306	0.38813873574103686	0.415384036073362	0.4174833031516517	0.08936565181732482	0.08684455492857135	0.021212554792903404	0.11971804524046092	0.02137595055021002	0.12064020749257054
2.46584250293529	0.3198288176500861	0.32387772761179656	0.35278553250324163	0.3561259026053475	0.3694940898597811	0.37248922175111426	0.3857904408084593	0.3884597207269097	0.41571496256955603	0.41781626897008595	0.08932459059830343	0.08680470798472303	0.021082713062364533	0.11970219635901458	0.021245099358587538	0.12062418362422989
2.4807004444568266	0.32012269475701205	0.3241743701570683	0.3530914681887225	0.3564343672726058	0.3698063705145762	0.37280390762918847	0.3861090904285219	0.38878065068584416	0.41604581182519534	0.4181491577457333	0.08928354098891315	0.0867648722325405	0.020953518877343313	0.11968550868873251	0.021114900778002266	0.12060731431181182
2.4956479125503126	0.32041656575208444	0.3244710052754098	0.35339737210078287	0.35674279941630993	0.370118606535497	0.3731185483907906	0.3864276829682351	0.3891015233298414	0.4163765814185424	0.41848196704393426	0.08924250303607578	0.08672504771764955	0.020824969562060147	0.11966797960752729	0.020985352111624778	0.12058959691275106
2.510685446658382	0.32071042867832	0.3247676309873872	0.3537032421226574	0.35705119690058784	0.3704307957238845	0.3734331418198183	0.3867462161483828	0.3894223363638424	0.4167072689205528	0.4188146944226782	0.08920147678638274	0.08668523448535705	0.020697062448258308	0.11964960648477074	0.02085645067020714	0.12057102877591319
2.5258135894740787	0.321004281572331	0.3250642453070985	0.35400907613086663	0.35735955758279625	0.37074293587420515	0.3737476856932406	0.3870646876827162	0.3897430874857047	0.4170378718948518	0.4191473374325792	0.08916046228609863	0.08664543258065212	0.02056979487527144	0.11963038668135084	0.020728193772155734	0.120551607241552
2.54103288696045	0.32129812246430406	0.32536084624215245	0.3543148719951951	0.3576678793134988	0.37105502477402913	0.3740621777810766	0.38738309527793113	0.3900637743861797	0.41736838789771125	0.41947989361685317	0.08911945958116162	0.08660564204820748	0.02044316419002179	0.11961031754974272	0.020600578743504627	0.12053132964142321
2.556343888370238	0.3215919493779792	0.325657431793648	0.3546206275786701	0.3579761599364444	0.3713670602040082	0.3743766158463726	0.3877014366336459	0.39038439474889036	0.41769881447802676	0.41981236051129434	0.08907846871718537	0.08656586293238162	0.020317167747013087	0.11958939643395183	0.020473602917951084	0.12051019329878443
2.571747146265715	0.32188576033062893	0.32595399995615204	0.35492634073753904	0.35828439728854494	0.3716790399378535	0.3746909976451803	0.3880197094423785	0.3907049462503083	0.41802914917729356	0.42014473564425203	0.08903748973946135	0.08652609527721973	0.02019180290837319	0.11956762066944293	0.02034726363688044	0.12048819552833834
2.5872432165386163	0.32217955333303694	0.32625054871767917	0.35523200932124865	0.3585925891998538	0.37199096174231344	0.37500532092653444	0.3883379113895244	0.3910254265597317	0.4183593895295849	0.42047701653660763	0.0889965226929598	0.08648633912645647	0.020067067043841647	0.11954498758328214	0.02022155824933236	0.12046533363619005
2.602832658430207	0.3224733263894774	0.3265470760596697	0.35553763117242293	0.35890073349354346	0.3723028233771517	0.37531958343243	0.3886560401533339	0.3913458333392616	0.41868953306152734	0.4208092007017505	0.08895556762233094	0.08644659452351582	0.0199429575308141	0.11952149449408012	0.02009648411206122	0.12044160492003186
2.6185160345514573	0.3227670774976937	0.3268435799569691	0.35584320412684123	0.3592088279858844	0.37261462259512534	0.3756337828978009	0.38897409340489003	0.391666164243781	0.4190195772922789	0.42114128564555614	0.08891462457190812	0.08640686151151453	0.01981947175431209	0.11949713871197787	0.019972038589536112	0.12041700666901534
2.6342939109033563	0.32306080464887743	0.327140058377806	0.3561487260134168	0.35951687048622216	0.3729263571419623	0.37594791705049707	0.3892920688080858	0.3919864169209304	0.41934951973350515	0.4214732688663614	0.08887369358570786	0.08636714013326198	0.019696607107027475	0.11947191753863251	0.019848219053924865	0.12039153616369447
2.6501668568973313	0.32335450582764774	0.3274365092837721	0.3564541946541752	0.35982485879695647	0.37323802475634	0.37626198361126256	0.38960996401960224	0.39230658901108706	0.4196793578893568	0.42180514785494233	0.0888327747074324	0.0863274304312638	0.019574360989322415	0.11944582826734518	0.0197250228851491	0.12036519067625306
2.666135445375801	0.32364817901202964	0.32773293062979986	0.3567596078642322	0.36013279071351906	0.3735496231698627	0.3765759802937134	0.3899277766888855	0.39262667814734103	0.42000908925644587	0.4221369200944908	0.08879186798047141	0.08628773244772041	0.019452730809225827	0.11941886818291891	0.019602447470850493	0.12033796747024894
2.6822002526328483	0.32394182217343365	0.32802932036414184	0.35706496345177274	0.36044066402435143	0.3738611501070399	0.37688990480431517	0.39024550445812506	0.39294668195547344	0.4203387113238238	0.422468583060591	0.08875097344790284	0.08624804622453193	0.019331713982486676	0.11939103456177236	0.019480490206445822	0.12030986380082709
2.6983618584350144	0.3242354332766348	0.32832567642834964	0.35737025921802884	0.36074847651088365	0.3741726032852643	0.37720375484236107	0.39056314496223077	0.3932665980539338	0.4206682215729574	0.42280013422119644	0.08871009115249441	0.08620837180329757	0.01921130793251713	0.11936232467182606	0.01935914849508613	0.1202808769146344
2.71462084604223	0.3245290102797509	0.32862199675725245	0.35767549295725787	0.3610562259475123	0.3744839804147896	0.3775175280999497	0.3908806958288113	0.3935864240538176	0.42099761747770637	0.4231315710366073	0.08866922113670753	0.0861687092253178	0.019091510090460062	0.119332735772673	0.01923841974771001	0.12025100404976286
2.730977802228858	0.32482255113422254	0.32891827927893613	0.3579806624567216	0.36136391010157853	0.3747952791987089	0.37783122226196303	0.39119815467815133	0.3939061575588437	0.4213268965043005	0.4234628909594467	0.08862836344269555	0.08612905853159618	0.01897231789517484	0.11930226511543651	0.019118301383032943	0.12022024243596263
2.747433317304874	0.3251160537847916	0.3292145219147219	0.3582857654966639	0.36167152673334657	0.3751064973329325	0.3781448350060442	0.39151551912318916	0.39422579616533204	0.4216560561113162	0.423794091434638	0.08858751811230714	0.0860894197628407	0.018853728793230218	0.11927090994284129	0.01899879082754552	0.12018858929438636
2.763987985137163	0.3254095161694804	0.3295107225791453	0.35859079985028947	0.3619790735959819	0.37541763250616605	0.3784583640025753	0.391832786769495	0.394545337462181	0.4219850937496544	0.42412516989938154	0.08854668518708844	0.08604979295946408	0.018735740238952303	0.11923866748934131	0.018879885515541872	0.12015604183781647
2.780642403170963	0.325702936219571	0.3298068791799352	0.3588957632837426	0.3622865484355293	0.3757286823998891	0.37877180691465584	0.39214995521524865	0.39486477903084577	0.42231400686251747	0.42445612378313197	0.08850586470828303	0.08601017816158876	0.01861834969438192	0.1192055349807788	0.01876158288911256	0.12012259727055152
2.797397172451417	0.3259963118595837	0.33010298961799217	0.3592006535560847	0.3625939489908914	0.3760396446883321	0.3790851613980801	0.39246702205121653	0.39518411844531454	0.42264279288538514	0.4247869505075747	0.08846505671683509	0.08597057540904361	0.018501554629313688	0.11917150963475365	0.018643880398162338	0.12008825278842039
2.8142528976452668	0.3262896410072568	0.33039905178736817	0.3595054684192739	0.362901272993807	0.37635051703845596	0.3793984251013154	0.3927839848607307	0.39550335327208797	0.422971449245994	0.42511764748660397	0.0884242612533899	0.08593098474137012	0.018385352521312015	0.11913658866058086	0.0185267755004066	0.12005300557889598
2.831210187062679	0.3265829215735254	0.330695063575245	0.35981020561814275	0.36320851816882904	0.3766612971099293	0.37971159566548024	0.39310084121966565	0.3958224810701554	0.4232999733643128	0.4254482121262986	0.08838347835829538	0.0858914061978205	0.018269740855679117	0.11910076925903468	0.018410265661380265	0.12001685282098151
2.848269652679189	0.32687615146250076	0.3309910228619131	0.36011486289037714	0.36351568223330344	0.3769719825551069	0.38002467072432217	0.3934175886964171	0.39614149939097315	0.4236283626525207	0.42577864182490033	0.08834270807160488	0.0858518398173606	0.018154717125488773	0.11906404862270392	0.018294348354441325	0.1199797916852674
2.865431910157798	0.3271693285714488	0.33128692752075106	0.3604194379664947	0.3638227628973472	0.37728257101900803	0.38033764790419566	0.39373422485187903	0.39646040577844277	0.4239566145149841	0.42610893397279004	0.08830195043307702	0.08581228563867214	0.018040278831582768	0.11902642393572194	0.01817902106078151	0.11994181933397385
2.882697578871184	0.32746245079077013	0.33158277541820425	0.36072392856982355	0.36412975786382695	0.37759306013929467	0.3806505248240409	0.3940507472394226	0.39677919776888787	0.4242847263482345	0.42643908595246605	0.08826120548217906	0.0857727437001523	0.01792642348257978	0.11898789237393714	0.018064281269435156	0.11990293292086562
2.900067281924058	0.32775551600397895	0.33187856441376373	0.3610283324164807	0.36443666482833703	0.3779034475462497	0.38096329909536086	0.3943671534048733	0.3970978728910325	0.4246126955409454	0.4267690951385196	0.08822047325808655	0.0857332140399169	0.01781314859487715	0.11894845110492724	0.017950126477265016	0.11986312959136569
2.9175416461756507	0.32804852208768187	0.3321742923599456	0.3613326472153507	0.36474348147917846	0.37821373086275545	0.3812759683222006	0.3946834408864891	0.39741642866597904	0.42494051947390976	0.4270989588976142	0.08817975379968583	0.08569369669580125	0.01770045169265444	0.11890809728789975	0.01783655418899066	0.11982240648256948
2.9351213022623317	0.3283414669115576	0.33246995710226984	0.3616368706680642	0.3650502054973369	0.3785239077042716	0.3815885301011244	0.39499960721493893	0.3977348626071857	0.42526819552001766	0.42742867458846123	0.0881390471455767	0.08565419170536145	0.017588330307876987	0.11886682807380566	0.017723561917167174	0.11978076072317378
2.952806884620376	0.32863434833833605	0.3327655564792393	0.3619410004689773	0.3653568345564618	0.3788339756788142	0.3819009820211949	0.39531564991328044	0.39805317222044506	0.425595721044234	0.42775823956179826	0.08809835333407125	0.08561469910587631	0.01747678198029945	0.11882464060533948	0.017611147182202913	0.11973818943350523
2.970599031508854	0.3289271642237776	0.3330610883223191	0.36224503430514926	0.36566336632284413	0.37914393238693367	0.3822133216639504	0.3956315664969382	0.39837135500386117	0.42592309340357515	0.42808765116036607	0.08805767240319823	0.08557521893434829	0.01736580425745693	0.1187815320168113	0.017499307512364837	0.11969468972559127
2.9884983850326714	0.32921991241665244	0.3333565504559155	0.3625489698563218	0.3659697984553957	0.37945377542169295	0.3825255466033841	0.3959473544736815	0.39868940844782846	0.4262503099470877	0.42841690671888616	0.08801700439070233	0.08553575122750592	0.017255394694693393	0.11873749943443102	0.017388040443780284	0.1196502587032171
3.006505591165733	0.3295125907587198	0.33365194069735504	0.36285280479489795	0.36627612860562725	0.37976350236864687	0.3828376544059218	0.39626301134360326	0.3990073300350089	0.4265773680158251	0.42874600356403814	0.0879763493340471	0.08549629602180359	0.017145550855151015	0.11869253997608098	0.017277343520417432	0.11960489346168401
3.0246212997742656	0.3298051970847074	0.3339472568568639	0.3631565367859205	0.36658235441762743	0.3800731108058197	0.38314964263040024	0.3965785345990975	0.39932511724031067	0.4269042649428258	0.4290749390144373	0.08793570727041602	0.0854568533534248	0.017036270309755963	0.11864665075142966	0.017167214294117272	0.11955859108812206
3.0428461646402667	0.3300977292222911	0.3342424967375468	0.3634601634870515	0.36688847352804116	0.3803825983036845	0.38346150882804586	0.39689392172483806	0.39964276753086614	0.42723099805309106	0.42940371038061226	0.08789507823671307	0.0854174232582829	0.016927550637237943	0.11859982886188902	0.017057650324584728	0.11951134866141899
3.0611808434850984	0.33039018499207334	0.3345376581353668	0.3637636825485499	0.3671944835660486	0.3806919624251409	0.38377325054245304	0.39720917019775687	0.39996027836600995	0.4275575646635622	0.4297323149649825	0.087854462269567	0.08537800577202234	0.01681938942414085	0.11855207140079926	0.01694864917937622	0.11946316325212081
3.079625997993227	0.330682562207564	0.3348327388391237	0.364067091613252	0.3675003821533437	0.3810012007254949	0.3840848653095623	0.39752427748702207	0.40027764719725695	0.42788396208309903	0.43006075006183575	0.08781385940532876	0.0853386009300201	0.016711784264790808	0.11850337545318723	0.016840208433908543	0.11941403192248856
3.0981822938360946	0.3309748586751585	0.335127736630434	0.3643703883165491	0.36780616690411305	0.38131031075243604	0.3843963506576392	0.3978392410540164	0.4005948714682808	0.428210187612457	0.43038901295730597	0.0877732696800764	0.08529920876738727	0.016604732761315688	0.11845373809593696	0.01673232567148375	0.11936395172672576
3.116850400696155	0.3312670721941184	0.33542264928371013	0.3646735702863671	0.3681118354250149	0.3816192900460173	0.38470770410725297	0.3981540583523162	0.4009119486148922	0.42853623854426587	0.4307171009293516	0.08773269312961587	0.08525982931897025	0.016498232523662892	0.11840315639781807	0.01662499848324117	0.11931291971063729
3.135630992291033	0.33155920055654997	0.3357174745661395	0.36497663514314577	0.36841738531515733	0.3819281361386333	0.3850189231712543	0.398468726827669	0.40122887606501706	0.42886211216300696	0.4310450112477321	0.08769212978948	0.0852204626193538	0.016392281169558487	0.11835162741941474	0.01651822446818585	0.11926093291184259
3.1545247463978408	0.3318512415473846	0.336012210237664	0.36527958049981696	0.36872281416607805	0.38223684655499923	0.38533000535475476	0.39878324391797254	0.4015456512386748	0.42918780574499155	0.4313727411739869	0.08765157969493349	0.08518110870285939	0.01628687632453918	0.11829914821323939	0.016412001233202744	0.11920798835997459
3.1735323448776414	0.332143192944358	0.33630685405095984	0.36558240396178465	0.3690281195617227	0.3825454188121298	0.38564094815510563	0.3990976070532536	0.401862271547957	0.429513316558339	0.43170028796141297	0.08761104288097211	0.08514176760354901	0.016182015621946988	0.11824571582373267	0.016306326393026538	0.11915408307629605
3.192654473700048	0.3324350525179896	0.3366014037514163	0.36588510312690325	0.3693332990784242	0.38285385041931785	0.3859517490618757	0.399411813655646	0.40217873439700585	0.42983864186295456	0.4320276488550425	0.08757051938232527	0.08510243935522589	0.016077696702904376	0.11819132728714976	0.01620119757023808	0.1190992140739553
3.211891822967991	0.3327268180315626	0.3368958570771156	0.36618767558545745	0.3696383502848812	0.38316213887811357	0.3862624055568307	0.39972586113936975	0.4024950371819923	0.43016377891050744	0.4323548210916216	0.0875300092334567	0.08506312399143626	0.015973917216332012	0.1181359796316599	0.016096612395289256	0.1190433783580005
3.2312450869426166	0.3330184872411035	0.3371902117588125	0.36649011892014094	0.36994327074213773	0.3834702816823029	0.38657291511391195	0.40003974691070937	0.402811177291095	0.43048872494440976	0.43268180189958727	0.08748951246856619	0.08502382154546974	0.015870674818952324	0.11807966987748841	0.0159925685064799	0.11898657292537962
3.2507149640683446	0.3333100578953618	0.33748446551991357	0.366792430706036	0.3702480580035621	0.3837782763178876	0.38688327519921534	0.400353468367993	0.4031271521044788	0.4308134771997938	0.4330085884990468	0.08744902912159115	0.08498453205036195	0.015767967175285946	0.11802239503685996	0.015889063549977323	0.11892879476496887
3.2703021569980693	0.33360152773579	0.33777861607645726	0.3670946085105929	0.37055270961482606	0.38408612026306327	0.3871934832709699	0.40066702290157125	0.40344295899427324	0.43113803290349145	0.4333351781017552	0.08740855922620784	0.08494525553889441	0.01566579195761264	0.1179641521137853	0.015786095179775472	0.11887004085748742
3.2900073726185273	0.333892894496523	0.33807266113709283	0.36739664989360865	0.37085722311388386	0.3843938109881988	0.3875035367795174	0.40098040789379535	0.4037585953245517	0.4314623892740113	0.43366156791109345	0.08736810281583267	0.08490599204359818	0.015564146846029914	0.11790493810448766	0.015683661057741105	0.11881030817566796
3.3098313220758016	0.33418415590435846	0.33836659840306094	0.36769855240720717	0.3711615960309517	0.3847013459558161	0.38781343316729044	0.40129362071899743	0.40407405845130956	0.43178654352151846	0.43398775512204707	0.08732765992362486	0.08486674159675238	0.015463029528397954	0.11784474999711847	0.015581758853556948	0.11874959368415716
3.329774720800988	0.3344753096787363	0.3386604255681724	0.36800031359581836	0.37146582588848687	0.38500872262056834	0.38812316986879236	0.4016066587434682	0.4043893457224437	0.4321104928478121	0.43431373692118447	0.08728723058248568	0.0848275042303887	0.015362437700353837	0.11778358477182849	0.015480386244762556	0.11868789433962945
3.349838288536016	0.3347663535317188	0.33895414031878857	0.3683019309961576	0.37176991020116695	0.38531593842921996	0.3884327443105758	0.4019195193254365	0.4047044544777308	0.4324342344463046	0.4346395104866351	0.0872468148250614	0.08478827997629018	0.015262369065320414	0.11772143940099511	0.015379540916734769	0.11862520709077273
3.370022749359618	0.3350572851679705	0.3392477403338013	0.36860340213720527	0.37207384647586994	0.3856229908206259	0.38874215391122235	0.4022321998150487	0.40501938204880655	0.43275776550199974	0.4349650729880685	0.08720641268374481	0.08474906886599294	0.015162821334488541	0.11765831084892397	0.015279220562675278	0.11856152887825999
3.390328831713469	0.33534810228473844	0.33954122328461206	0.3689047245401867	0.37237763221165265	0.38592987722571054	0.38905139608132117	0.4025446975543472	0.40533412575914485	0.4330810831914717	0.4352904215866723	0.08716602419067494	0.08470987093078954	0.015063792226802875	0.11759419607211896	0.01517942288360885	0.11849685663479192
3.4107572684284713	0.3356388025718318	0.3398345868351125	0.3692058957185512	0.3726812648997308	0.3862365950674478	0.38936046822344883	0.40285700987725026	0.4056486829240364	0.4334041846828439	0.43561555343513114	0.08712564937774113	0.08467068620172816	0.014965279468979631	0.11752909201914008	0.015080145588395766	0.11843118728525326
3.431308796751202	0.33592938371160264	0.34012782864166424	0.36950691317795253	0.37298474202345866	0.3865431417608398	0.38966936773214844	0.4031691341095309	0.4059630508505682	0.43372706713576764	0.43594046567760536	0.08708528827658188	0.08463151470961465	0.014867280795488824	0.11746299563081664	0.014981386393701612	0.11836451774654222
3.4519841583705158	0.33621984337892546	0.3404209463530787	0.3698077744162282	0.37328806105830853	0.3868495147128977	0.38997809199390904	0.4034810675687967	0.40627722683760287	0.4340497277014014	0.4362651554497099	0.08704494091858771	0.08459235648501401	0.014769793948557819	0.11739590384006249	0.014883143024016832	0.11829684492764159
3.47278409944432	0.33651017924117765	0.340713937610597	0.37010847692337917	0.37359121947185	0.3871557113226197	0.39028663838714495	0.40379280756446834	0.40659120817575706	0.43437216352238905	0.4365896198784927	0.08700460733490191	0.08455321155825153	0.014672816678137579	0.11732781357198974	0.014785413211612308	0.11822816572970396
3.4937093706264992	0.33680038895821995	0.34100680004787093	0.3704090181815502	0.37389421472373036	0.38746172898097214	0.3905950042821755	0.40410435139775996	0.40690499214738196	0.43469437173283987	0.4369138560824142	0.08696428755642215	0.08451407995941444	0.014576346741939972	0.11725872174395136	0.014688194696594437	0.11815847704609439
3.514760727094002	0.33709047018237637	0.3412995312909419	0.3707093956650093	0.37419704426565414	0.3877675650708682	0.3909031870412046	0.40441569636165825	0.40721857602654205	0.43501634945830703	0.437237861171326	0.08692398161380203	0.0844749617183529	0.014480381905407569	0.11718862526561225	0.014591485226839396	0.11808777576230511
3.535938928574102	0.33738042055841483	0.34159212895822183	0.3710096068401285	0.3744997055413624	0.3880732169671488	0.39121118401830013	0.4047268397409023	0.4075319570789941	0.4353380938157672	0.4375616322464499	0.0868836895374514	0.08443585686468127	0.01438491994169766	0.11711752103884976	0.014495282558016243	0.11801605875609766
3.557244739371806	0.33767023772352767	0.34188459066047344	0.37130964916536263	0.3748021959866136	0.38837868203656106	0.3915189925593741	0.4050377788119629	0.40784513256216787	0.43565960191359937	0.43788516640035713	0.08684341135753991	0.08439676542778014	0.014289958631692912	0.11704540595779633	0.014399584453574477	0.11794332289736076
3.578678928397448	0.3379599193073118	0.34217691400079026	0.3716095200912309	0.3751045130291628	0.3886839576377398	0.39182661000216185	0.40534851084302287	0.40815809972514455	0.43598087085156495	0.43820846071694786	0.08680314710399577	0.08435768743679602	0.014195495763990706	0.11697227690895318	0.014304388684747593	0.11786956504843715
3.600242269194432	0.33824946293174907	0.342469096574577	0.3719092170602958	0.3754066540887421	0.3889890411211858	0.3921340336762028	0.4056590330939559	0.4084708558086372	0.43630189772078615	0.4385315122714299	0.08676289680650845	0.08431862292064463	0.01410152913489604	0.11689813077121869	0.014209693030526438	0.11779478206378258
3.6219355399671502	0.33853886621118795	0.34276113596953045	0.37220873750714445	0.3757086165770404	0.389293929829248	0.39244126090281906	0.40596934281630787	0.4087833980449701	0.43662267960372675	0.4388543181302987	0.08672266049453041	0.08427957190801112	0.014008056548409087	0.1168229644158032	0.014115495277655654	0.11771897079019311
3.643759523609069	0.33882812675232243	0.3430530297656193	0.37250807885836795	0.3760103978976841	0.3895986210961014	0.39274828899509684	0.4062794372532753	0.4090957236580587	0.4369432135741708	0.4391768753513163	0.08668243819727754	0.08424053442735084	0.013915075816216316	0.11674677470625738	0.014021793220647893	0.11764212806690466
3.6657150077309777	0.3391172421541743	0.34334477553506487	0.37280723853254255	0.3763119954462166	0.3899031122477288	0.39305511525786524	0.40658931363968653	0.4094078298633894	0.43726349669720255	0.43949918098349117	0.08664222994373076	0.08420151050689215	0.013822584757699374	0.11666955849869964	0.013928584661744736	0.11756425072546506
3.6878027846894206	0.33940621000807303	0.34363637084232207	0.37310621394020954	0.3766134066100792	0.39020740060190057	0.39336173698767746	0.40689896920198104	0.40971971386799966	0.4375835260291861	0.439821232067058	0.08660203576263723	0.08416250017463585	0.013730581199911995	0.1165913126416882	0.013835867410938008	0.11748533558980512
3.710023651615288	0.3396950278976369	0.34392781324405963	0.37340500248385633	0.3769146287685911	0.39051148346815534	0.3936681514727902	0.4072084011581905	0.41003137287045793	0.4379032986177461	0.4401430256334568	0.08656185568251212	0.0841235034583584	0.013639062977567562	0.11651203397616428	0.013743639285928921	0.11740537947630969
3.732378410442586	0.3399836933987537	0.344219100289141	0.3737036015578963	0.37721565929293016	0.3908153581477797	0.39397435599314445	0.40751760671791804	0.41034280406084384	0.4382228115017464	0.44046455870531354	0.08652168973163948	0.08408452038561139	0.01354802793303378	0.11643171933562257	0.01365189811215295	0.11732437919381766
3.7548678679373717	0.3402722040795616	0.34451022951860516	0.37400200854864984	0.37751649554611316	0.3911190219337893	0.3942803478203456	0.4078265830823192	0.41065400462072865	0.4385420617112708	0.4407858282964194	0.08648153793807396	0.08404555098372452	0.013457473916346885	0.11635036554612554	0.013560641722749622	0.11724233154365038
3.777492835726878	0.34056055750043046	0.34480119846564716	0.3743002208343255	0.3778171348829763	0.3914224721109093	0.3945861242176439	0.40813532744408254	0.41096497172315466	0.4388610462676033	0.44110683141171103	0.08644140032964145	0.08400659527980471	0.013367398785163687	0.11626796942634599	0.013469867958558979	0.11715923331962586
3.8002541303288	0.3408487512139429	0.3450920046555996	0.37459823578500007	0.37811757465015605	0.39172570595555517	0.39489168243991496	0.4084438369874095	0.4112757025326167	0.439179762183208	0.44142756504725034	0.08640127693394091	0.08396765330073985	0.013277800404781104	0.11618452778746757	0.013379574668109129	0.11707508130811561
3.823152573180761	0.3411367827648748	0.345382645605913	0.3748960507625998	0.37841781218607007	0.392028720735813	0.39519701973364046	0.40875210888799546	0.411586194205042	0.4394982064617093	0.44174802619020537	0.08636116777834539	0.08392872507319804	0.01318867664811485	0.11610003743331276	0.013289759707612703	0.11698987228811575
3.8461889906699622	0.3414246496901774	0.34567311882613705	0.3751936631208814	0.37871784482089726	0.3923315137114207	0.3955021333368888	0.40906014031301047	0.4118964438877704	0.4398163760978729	0.44206821181882955	0.08632107289000372	0.08388981062362971	0.01310002539570121	0.11601449516049911	0.013200420940963298	0.11690360303114744
3.8693642141629967	0.3417123495189578	0.34596342181790213	0.37549107020541306	0.37901766987655966	0.39263408213374906	0.3958070204792955	0.40936792842107966	0.41220644871953566	0.44013426807758554	0.4423881189024429	0.086280992295841	0.08385090997826827	0.013011844535665062	0.11592789775819767	0.013111556239703503	0.11681627030147013
3.892679080035866	0.3419998797724608	0.34625355207489994	0.37578826935355536	0.3793172846667027	0.3929364232457819	0.39611167838204486	0.40967547036226437	0.4125162058304461	0.440451879377836	0.4427077444014121	0.08624092602256053	0.08381202316313291	0.012924131963732322	0.1158402420083462	0.013023163483037337	0.11672787085593939
3.9161344297041563	0.3422872379640501	0.346543507082865	0.37608525789444275	0.37961668649667646	0.3932385342820983	0.39641610425785	0.40998276327804317	0.4128257123419649	0.4407692069666959	0.44302708526713114	0.08620087409664512	0.0837731502040279	0.012836885583213942	0.11575152468567751	0.012935240557803596	0.11663840144413484
3.9397311096534064	0.3425744215991895	0.34683328431955573	0.37638203314896435	0.37991587266351656	0.39354041246885274	0.39672029531093433	0.4102898043012924	0.41313496536689126	0.44108624780330014	0.4433461384420019	0.08616083654435805	0.08373429112654504	0.012750103304975724	0.11566174255767692	0.012847785358472308	0.11654785880834595
3.963469971469652	0.3428614281754249	0.3471228812547363	0.37667859242974594	0.3802148404559259	0.393842055023757	0.3970242487370124	0.41059659055626796	0.4134439620093412	0.4414029988378281	0.44366490085941457	0.08612081339174417	0.08369544595606337	0.01266378304746496	0.11557089238463902	0.012760795787148282	0.1164562396837141
3.987351871870168	0.3431482551823659	0.34741229535015766	0.376974933041131	0.38051358715425565	0.39414345915606097	0.3973279617232716	0.4109031191585859	0.4137526993647293	0.4417194570114842	0.4439833694437295	0.08608080466463114	0.08365661471775251	0.012577922736655367	0.11547897091978143	0.012674269753523149	0.11636354079810474
4.01137767273438	0.3434349001016671	0.3477015240595393	0.3772710522791622	0.38081211003048604	0.39444462206653474	0.39763143144835267	0.4112093872152043	0.414061174519749	0.4420356192564795	0.444301541110257	0.0860408103886314	0.0836177974365731	0.012492520306089716	0.11538597490923053	0.012588205174898448	0.11626975887223523
4.035548241134971	0.34372136040701023	0.347990564828551	0.37756694743156316	0.3811104063482091	0.39474554094744946	0.39793465508233167	0.4115153918244043	0.4143693845523543	0.44235148249601275	0.44461941276523914	0.08600083058914275	0.08357899413727612	0.012407573696812335	0.115291901091922	0.012502599976173201	0.11617489061976016
4.059864449369175	0.3440076335640858	0.34827941509479415	0.37786261577772007	0.38140847336260914	0.3950462129825591	0.3982376297867013	0.4118211300757716	0.41467732653174133	0.4426670436442513	0.44493698130583065	0.0859608652913495	0.08354020484440712	0.012323080857393975	0.11519674619984244	0.012417452089806602	0.11607893274722869
4.08432717499025	0.34429371703057493	0.348568072287784	0.3781580545886634	0.38170630832044466	0.3953466353470824	0.3985403527143523	0.41212659905017834	0.4149849975183294	0.44298229960631297	0.44525424362008026	0.08592091452022423	0.08350142958230564	0.012239039743910496	0.11510050695804352	0.01233275945582335	0.1159818819540277
4.108937300839158	0.34457960825613193	0.34885653382893106	0.3784532611270501	0.38200390846003035	0.39564680520768464	0.39884282100955504	0.41243179581976447	0.4152923945637426	0.44329724727824754	0.44557119658691186	0.08588097830052799	0.08346266837510603	0.012155448319930429	0.11500318008445731	0.012248520021804765	0.11588373493269444
4.133695715076422	0.3448653046823656	0.34914479713152335	0.37874823264714486	0.3823012710112187	0.395946719722459	0.3991450318079418	0.41273671744791984	0.4155995147107918	0.443611883547018	0.4458878370761066	0.08584105665681332	0.08342392124673964	0.012072304556495439	0.11490476229018043	0.012164731742875468	0.11578448836867494
4.15860331121418	0.345150803742822	0.34943285960070836	0.379042966394803	0.38259839319538175	0.39624637604090907	0.3994469822364879	0.41304136098926597	0.4159063549934561	0.4439262052904825	0.4462041619482834	0.08580114961342365	0.08338518822093575	0.011989606432123878	0.11480525027943145	0.012081392581674066	0.11568413894046614
4.183660988148428	0.34543610286296605	0.34972071863347504	0.3793374596074521	0.38289527222539343	0.3965457713039308	0.399748669413494	0.41334572348963783	0.41621291243686487	0.44424020937737657	0.446520168054882	0.08576125719449486	0.08334646932122285	0.011907351932793908	0.11470464074957931	0.011998500508370924	0.11558268331977217
4.208869650191461	0.34572119946016494	0.3500083716186363	0.37963170951407416	0.3831919053056115	0.39684490264379474	0.40005009044856826	0.4136498019860663	0.4165191840572796	0.4445538926672941	0.44683585223814365	0.08572137942395741	0.0833077645709289	0.011825539051915968	0.11460293039111491	0.011916053500629076	0.11548011817133386
4.2342302071045115	0.3460060909436692	0.35029581593681075	0.3799257133351883	0.3834882896318596	0.39714376718412797	0.4003512424426082	0.4139535935067604	0.4168251668620761	0.4448672520106706	0.44715121133109403	0.08568151632553693	0.08326907399318352	0.011744165790340766	0.11450011588783582	0.011834049543605119	0.11537644015309922
4.259743574130585	0.34629077471459635	0.35058304896040576	0.38021946828283304	0.38378442239140975	0.39744236203989697	0.40065212248778315	0.4142570950710893	0.4171308578497266	0.44518028424876477	0.44746624215752434	0.08564166792275514	0.08323039761091906	0.011663230156328197	0.11439619391674682	0.011752486629930559	0.11527164591626615
4.285410672027485	0.34657524816591284	0.3508700680535994	0.38051297156054875	0.384080300762965	0.3977406843173897	0.4009527276675167	0.414560303689565	0.4174362540097821	0.44549298621364053	0.4477809415319742	0.08560183423893114	0.08319173544687038	0.011582730165563326	0.11429116114824467	0.01167136275970293	0.11516573210522552
4.311232427101037	0.34685950868241694	0.35115687057232303	0.3808062203633603	0.38437592191664116	0.3980387311141986	0.4012530550564685	0.4148632163638246	0.4177413523228548	0.4458053547281503	0.44809530625971367	0.08556201529718283	0.08315308752357814	0.011502663841096883	0.11418501424594751	0.011590675940462702	0.11505869535758961
4.337209771238533	0.34714355364072136	0.35144345386424425	0.3810992118777597	0.38467128301395	0.3983364995192025	0.40155310172051767	0.4151658300866134	0.4180461497606003	0.4461173866059165	0.4484093331367257	0.0855222111204285	0.08311445386338796	0.011423029213375457	0.1140777498669081	0.011510424187204826	0.11495053230459007
4.363343641942354	0.34742738040923654	0.35172981526874936	0.38139194328168924	0.38496638120778187	0.3986339866125506	0.40185286471674525	0.4154681418417673	0.41835064328570115	0.4464290786513153	0.4487230189496889	0.08548242173138677	0.08307583448845364	0.011343824320210416	0.11396936466169905	0.011430605522334325	0.11484123957056624
4.389634982363801	0.3477109863481532	0.3520159521169263	0.3816844117445243	0.38526121364238847	0.39893118946564443	0.4021523410934164	0.415770148604196	0.4186548298518483	0.4467404276594588	0.4490363604759597	0.085442647152579	0.0830372294207354	0.01126504720676369	0.1138598552743133	0.011351217975664518	0.11473081377337735
4.416084741337141	0.34799436880942547	0.35230186173154776	0.38197661442705616	0.3855557774533657	0.39922810514112145	0.4024515278899643	0.4160718473398656	0.4189587064037255	0.44705143041617784	0.4493493544835559	0.08540288740632936	0.08299863868200447	0.011186695925530898	0.11374921834215002	0.01127225958441791	0.11461925152435981
4.442693873413836	0.34827752513675375	0.35258754142705345	0.3822685484814751	0.3858500697676365	0.39952473069283734	0.40275042213697204	0.4163732350057816	0.41926226987699033	0.4473620836980054	0.44966199773113874	0.08536314251476676	0.08296006229384062	0.011108768536334246	0.11363745049625606	0.01119372839318622	0.11450654942831306
4.469463338897009	0.3485604526655689	0.3528729885095342	0.3825602110513544	0.3861440877034346	0.3998210631658504	0.4030490208561566	0.41667430854997317	0.4195655171982593	0.4476723842721598	0.44997428696799674	0.08532341249982581	0.08292150027763594	0.01103126310631275	0.1135245483613545	0.011115622453939267	0.11439270408364166
4.49639410387609	0.3488431487230145	0.3531582002767145	0.3828515992716326	0.38643782837028684	0.4001170995964041	0.40334732106035187	0.4169750649114751	0.4198684452850899	0.4479823288965276	0.4502862189340282	0.08528369738324776	0.0828829526545954	0.010954177709895596	0.11341050855571666	0.011037939825995657	0.11427771208236948
4.523487140261684	0.34912561062793096	0.3534431740179364	0.38314271026859814	0.3867312888689976	0.4004128370119111	0.4036453197534919	0.4172755010203128	0.42017105104596436	0.44829191431964793	0.4505977903597255	0.08524399718658197	0.08284441944573662	0.010877510428795034	0.11329532769129003	0.010960678576014793	0.11416157001006866
4.550743425820648	0.34940783569083866	0.35372790701414214	0.38343354115987177	0.3870244662916311	0.4007082724309361	0.4039430139305942	0.417575613797484	0.4204733313802729	0.44860113728069473	0.45090899796615724	0.08520431193118617	0.08280590067189271	0.010801259351990389	0.11317900237384038	0.010883836777978217	0.11404427444605858
4.578163944211368	0.34968982121392195	0.3540123965378584	0.38372408905439115	0.3873173577214961	0.40100340286318037	0.40424040057774363	0.4178754001549443	0.4207752831782975	0.44890999450946173	0.451219838464953	0.08516464163822902	0.0827673963537119	0.01072542257571829	0.1130615292028665	0.010807412513181625	0.11392582196333478
4.605749685019276	0.34997156449101274	0.35429663985317944	0.3840143510523943	0.38760996023312855	0.40129822530946513	0.40453747667207596	0.41817485699559015	0.42107690332119563	0.44921848272634574	0.4515303085582863	0.08512498632869021	0.08272890651166018	0.010649998203448696	0.11294290477165703	0.010731403870222422	0.11380620912883899
4.633501643792551	0.3502530628075741	0.3545806342157513	0.3843043242454035	0.3879022708922764	0.4015927367617155	0.40483423918176226	0.41847398121324264	0.4213781886809839	0.4495265986423305	0.451840404938859	0.08508534602336111	0.0826904311660198	0.01057498434587334	0.11282312566741837	0.010655808944965983	0.11368543250320329
4.6614208220780515	0.3505343134406848	0.35486437687275507	0.38459400571620944	0.3881942867558826	0.40188693420294486	0.40513068506599165	0.4187727696926323	0.4216791361205225	0.4498343389589712	0.45215012428988505	0.08504572074284764	0.08265197033689406	0.010500379120905734	0.11270218847133151	0.010580625840550084	0.11356348864087806
4.689508227457455	0.3508153136590226	0.35514786506289137	0.38488339253885534	0.38848600487206986	0.40218081460723876	0.4054268112749565	0.4190712193093825	0.42197974249349884	0.4501417003683784	0.4524594632850747	0.08500611050756929	0.08261352404420501	0.010426180653637651	0.112580089758481	0.010505852667362703	0.11344037409040197
4.717764873583629	0.3510960607228492	0.3554310960163642	0.3851724817786214	0.3887774222801246	0.4024743749397396	0.4057226147498363	0.41936932692999496	0.422280004644412	0.45044867955320295	0.4527684185886188	0.08496651533776199	0.08257509230769582	0.010352387076352443	0.11245682609799701	0.01043148754303136	0.11331608539424565
4.746191780217212	0.3513765518839942	0.35571406695486496	0.38546127049200885	0.38906853601048097	0.4027676121566307	0.40601809242278203	0.4196670894118329	0.4225799194085574	0.45075527318661995	0.45307698685517334	0.08492693525347783	0.08253667514693258	0.010278996528480633	0.11233239405302697	0.010357528592388476	0.11319061908878325
4.774789973263409	0.35165678438583914	0.3559967750915567	0.3857497557267249	0.38935934308470554	0.4030605232051211	0.4063132412169	0.41996450360310655	0.4228794836120103	0.45106147793231355	0.45338516472984336	0.0848873702745865	0.08249827258130349	0.010206007156618568	0.11220679018090607	0.010283973947487368	0.1130639717045483
4.803560484809025	0.35193675546330266	0.3562792176310592	0.386037934521667	0.3896498405154819	0.4033531050234303	0.4066080580462378	0.42026156634285805	0.4231786940716121	0.4513672904444626	0.453692948848169	0.08484782042077754	0.0824598846300224	0.0101334171144849	0.11208001103314302	0.0102108217475676	0.11293613976631889
4.832504353159697	0.3522164623428246	0.3565613917694326	0.38632580390690796	0.3899400253065952	0.4036453545407731	0.40690253981576774	0.42055827446094557	0.42347754759495393	0.45167270736772447	0.45400033583610944	0.08480828571155948	0.08242151131212751	0.010061224562914362	0.1119520531553917	0.010138070139032784	0.11280711979283353
4.861622622877388	0.35249590224235117	0.35684329469416237	0.38661336090368065	0.39022989445291695	0.40393726867734436	0.4071966834213726	0.4208546247780292	0.4237760409803616	0.4519777253372211	0.45430732231002807	0.08476876616626251	0.08238315264648322	0.009989427669845341	0.11182291308765002	0.01006571727545058	0.11267690829723165
4.890916344818065	0.3527750723713191	0.3571249235841444	0.38690060252436315	0.39051944494038987	0.40422884434430467	0.4074904857498302	0.42115061410555565	0.4240741710168813	0.45228234097852377	0.4546139048766777	0.08472926180403847	0.08234480865178184	0.009918024610306553	0.1116925873642316	0.009993761317528715	0.112545501786812
4.9203865761696335	0.35305396993064175	0.35740627560966926	0.3871875257724639	0.3908086737460133	0.40452007844376503	0.40778394367879844	0.4214462392457438	0.42437193448426447	0.4525865509076391	0.45492008013318624	0.08468977264386257	0.08230647934654371	0.009847013566386842	0.11156107251377989	0.009922200433096329	0.11241289676330268
4.950034380490085	0.35333259211269286	0.35768734793240753	0.38747412764260697	0.39109757783782806	0.4048109678687725	0.40807705407680117	0.42174149699157	0.42466932815295333	0.4528903517309941	0.4552258446670418	0.08465029870453378	0.08226816474911863	0.009776392727234295	0.11142836505945297	0.009851032797101311	0.1122790897227901
4.979860827745887	0.3536109361012929	0.3579681377053951	0.38776040512051746	0.3913861541749018	0.40510150950329593	0.40836981380321297	0.4220363841267541	0.42496634878406625	0.4531937400454227	0.45553119505607875	0.0846108400046773	0.08222986487768712	0.009706160289031374	0.11129446151879563	0.009780256591570335	0.11214407715573316
5.009866994350591	0.3538889990716937	0.35824864207301793	0.3880463551830072	0.39167439970731444	0.4053917002222112	0.40866221970824507	0.42233089742574476	0.4252629931293833	0.4534967124381504	0.45583612786846295	0.0845713965627438	0.08219157975026094	0.009636314454980699	0.11115935840398095	0.009709870005617738	0.11200785554721904
5.040053963203681	0.3541667781905644	0.35852885817099783	0.38833197479796033	0.39196231137614446	0.4056815368912875	0.4089542686329313	0.4226250336537055	0.42555925793133254	0.45379926548678196	0.4561406396626786	0.08453196839701105	0.08215330938468328	0.009566853435291733	0.11102305222169662	0.009639871235409103	0.11187042137680692
5.070422823729659	0.35444427061597655	0.3588087831263777	0.3886172609243193	0.39224988611345335	0.4059710163671729	0.4092459574091131	0.42291878956650114	0.42585513992297547	0.4541013957592867	0.45644472698751337	0.08449255552558574	0.08211505379863232	0.009497775447163903	0.11088553947338653	0.009570258484164818	0.11173177111869848
5.100974671917351	0.35472147349739014	0.3590884140575073	0.3889022105120708	0.39253712084227266	0.4062601354973809	0.4095372828594269	0.4232121619106837	0.42615063582799373	0.45440309981398486	0.45674838638204596	0.08445315796640382	0.08207681300962008	0.009429078714764394	0.11074681665506603	0.009501029962122765	0.11159190124176632
5.131710610359471	0.3549983839756393	0.35936774807402894	0.38918682050223175	0.3928240124765895	0.40654889112027626	0.4098282417972889	0.42350514742347883	0.42644574236067473	0.4547043741995349	0.4570516143756313	0.08441377573723136	0.08203858703499349	0.009360761469214829	0.11060688025763454	0.009432183886528556	0.11145080820952558
5.1626317482924104	0.3552749991829185	0.35964678227686314	0.3894710878268355	0.39311055792133276	0.4068372800650616	0.41011883102688196	0.423797742832772	0.4267404562258985	0.45500521545491934	0.457354407487888	0.08437440885566579	0.08200037589193612	0.009292821948577945	0.1104657267667335	0.009363718481627537	0.11130848848037544
5.193739201636265	0.3555513162427683	0.3599255137581952	0.3897550094089188	0.39339675407235947	0.40712529915176415	0.41040904734314254	0.4240899448570963	0.4270347741191244	0.45530562010943265	0.4576567622286852	0.08433505733913742	0.08196217959746926	0.00922525839783983	0.11032335266295945	0.009295631978640806	0.11116493850757081
5.225034093035115	0.35582733227006186	0.36020393960146063	0.3900385821625078	0.3936825978164413	0.4074129451912223	0.41069888753174644	0.4243817502056181	0.42732869272637736	0.45560558468266776	0.457958675098129	0.08429572120490932	0.0819239981684519	0.00915806906888239	0.11017975442177885	0.009227922615742123	0.11102015473915117
5.256517551897525	0.35610304437099116	0.3604820568813322	0.39032180299260494	0.3939680860312514	0.4077002149850722	0.41098834836909615	0.42467315557812474	0.4276222087242356	0.45590510568450326	0.4582601425865505	0.08425640047007962	0.08188583162158283	0.009091252220488677	0.11003492851367014	0.009160588638055245	0.11087413361822485
5.288190714437326	0.35637844964305376	0.3607598626637057	0.39060466879517586	0.39425321558535037	0.40798710532573546	0.41127742662230765	0.4249641576650116	0.4279153187798169	0.45620417961509163	0.458561161174492	0.08421709515158146	0.081847679973401	0.00902480611829759	0.10988887140423742	0.009093628297622836	0.11072687158288375
5.320054723714605	0.35665354517503894	0.3610373540056868	0.39088717645713633	0.39453798333817414	0.4082736129964056	0.4115661190491975	0.4252547531472692	0.42820801955076637	0.4565028029648457	0.458861727332696	0.08417780526618412	0.08180954324028653	0.008958729034814539	0.10974157955406838	0.00902703985340203	0.11057836506631702
5.352110729676963	0.3569283280470149	0.3613145279555779	0.39116932285633954	0.3948223861400206	0.4085597347710359	0.4118544223982701	0.4255449386964711	0.4285003076852436	0.4568009722144275	0.45916183752209144	0.0841385308304947	0.08177142143846139	0.008893019249372358	0.10959304941910375	0.008960821571229793	0.11042861049681107
5.384359889201005	0.35720279533031574	0.36159138155286435	0.39145110486156337	0.3951064208320367	0.40884546741432676	0.4121423334087049	0.4258347109747614	0.42879217982191037	0.45709868383473584	0.45946148819378235	0.08409927186095827	0.08173331458399079	0.0088276750481322	0.10944327745043836	0.00889497172382736	0.11027760429793432
5.41680336613411	0.35747694408752806	0.36186791182820244	0.3917325193324975	0.3953900842462062	0.4091308076817135	0.4124298488103445	0.42612406663484265	0.4290836325899188	0.45739593428689423	0.4597606757890364	0.08406002837386019	0.08169522269278459	0.008762694724045339	0.10929226009439219	0.008829488590764711	0.1101253428884661
5.44944233133642	0.3577507713724786	0.36214411580340555	0.3920135631197317	0.3956733732053369	0.4094157523193535	0.4127169653236817	0.4264130023199635	0.4293746626088983	0.45769272002223976	0.4600593967392717	0.08402080038532438	0.08165714578059677	0.008698076576852287	0.10913999379280881	0.008764370458450799	0.10997182268258143
5.482277962723094	0.35802427423022165	0.36241999049143214	0.39229423306474326	0.39595628452304843	0.4097002980641156	0.41300367965984824	0.42670151466390777	0.4296652664889449	0.4579890374823114	0.46035764746604707	0.08398158791131749	0.08161908386302834	0.00863381891306858	0.10898647498288483	0.008699615620114898	0.10981704008976578
5.515311445306831	0.35829744969702587	0.3626955328963725	0.3925745259998848	0.3962388150037602	0.40998444164356673	0.4132899885206018	0.4269896002909819	0.42995544083060816	0.45828488309883875	0.4606554243810489	0.08394239096764784	0.08158103695552564	0.0085699200459457	0.10883170009726939	0.008635222375787954	0.10966099151504238
5.548543971240616	0.35857029480036284	0.36297074001343715	0.39285443874837267	0.3965209614426794	0.41026817977596114	0.41357588859831546	0.4272772558160039	0.4302451822248812	0.45858025329373053	0.46095272388608155	0.08390320956996666	0.0815430050733841	0.008506378295479067	0.10867566556433417	0.008571189032295479	0.1095036733590149
5.581976739860765	0.35884280655889433	0.3632456088289438	0.3931339681242752	0.39680272062578914	0.41055150917022915	0.41386137657596533	0.4275644778442925	0.430534487253188	0.4588751444790648	0.4612495423730553	0.08386404373376988	0.08150498823174744	0.00844319198836807	0.10851836780790336	0.008507513903210473	0.10934508201771109
5.615610957730194	0.3591149819824601	0.36352013632030566	0.3934131109325007	0.3970840893298367	0.41083442652596464	0.4141464491271191	0.4278512629716551	0.4308233524873728	0.45916955305707713	0.46154587622397575	0.08382489347439806	0.08146698644560901	0.008380359458011633	0.10835980324753791	0.00844419530887297	0.10918521388296654
5.649447838681973	0.3593868180720665	0.3637943194560196	0.39369186396878686	0.3973650643223228	0.41111692853341525	0.41443110291592566	0.42813760778437787	0.4311117744896895	0.45946347542015076	0.461841721810934	0.08378575880703801	0.08142899972981221	0.008317879044493992	0.10819996829869183	0.008381231576348291	0.10902406534233933
5.6834886038631165	0.35965831181987445	0.36406815519565366	0.3939702240196887	0.39764564236148897	0.41139901187347067	0.41471533459710286	0.4284235088592141	0.4313997498127898	0.4597569079508059	0.4621370754960952	0.08374663974672314	0.08139102809905262	0.008255749094551845	0.10803885937249902	0.008318621039408391	0.10886163277909588
5.717734481778674	0.3599294602091878	0.3643416404898361	0.3942481878625682	0.3979258201963075	0.41168067321765206	0.41499914081592754	0.42870896276337467	0.4316872749997133	0.4600498470216902	0.4624319336316885	0.08370753630833512	0.08135307156787747	0.008193967961567239	0.1078764728760433	0.008256362038535414	0.10869791257250938
5.75218670833605	0.360200260214442	0.3646147722802437	0.394525752265583	0.39820559456647037	0.4119619092281012	0.41528251820822476	0.4289939660545166	0.4319743465838778	0.4603422889955681	0.46272629255999853	0.08366844850660389	0.0813151301506884	0.008132534005545367	0.10771280521234416	0.008194452920872841	0.10853290109764657
5.786846526889619	0.36047070880119264	0.3648875474995903	0.39480291398767575	0.3984849622023779	0.41224271655757044	0.4155654634003566	0.42927851528073396	0.4322609610890669	0.4606342302253118	0.4630201486133534	0.08362937635610994	0.0812772038617395	0.008071445593105686	0.10754785278057	0.008132892040234374	0.10836659472570886
5.821715188285586	0.36074080292610483	0.36515996307161586	0.39507966977856385	0.39876391982512877	0.41252309184941244	0.41584797300921295	0.42956260698054693	0.43254711502942234	0.46092566705389165	0.46331349811411654	0.08359031987128311	0.08123929271514116	0.008010701097449946	0.10738161197595275	0.008071677757068407	0.10819898982393283
5.856793950907131	0.36101053953694157	0.36543201591107516	0.3953560163787288	0.39904246414650923	0.41280303173756977	0.41613004364220024	0.42984623768289304	0.4328328049094325	0.4612165958143662	0.4636063373746772	0.08355127906640622	0.08120139672485915	0.007950298898347974	0.10721407918980219	0.00801080843844737	0.1080300827556897
5.892084080719833	0.3612799155725535	0.36570370292372717	0.39563195051940603	0.3993205918689832	0.41308253284656515	0.4164116718972325	0.43012940390711646	0.4331180272239236	0.4615070128298743	0.4638986626974409	0.08351225395561357	0.08116351590471597	0.007890237382129683	0.1070452508097901	0.007950282458049962	0.10785986988057061
5.927586851317345	0.36154892796286814	0.36597502100632434	0.39590746892257517	0.3995982996856816	0.4133615917914921	0.41669285436272074	0.4304121021629594	0.4334027784580498	0.46179691441362514	0.4641904703748207	0.08347324455289268	0.08112565026839227	0.0078305149416531	0.10687512321986503	0.007890098196133621	0.10768834755448609
5.963303543967366	0.3618175736288791	0.3662459670466023	0.39618256830095	0.39987558428039344	0.4136402051780049	0.416973587617564	0.4306943289505529	0.43368705508728417	0.46208629686889013	0.4644817566892283	0.08343425087208621	0.0810877998294262	0.007771129976292812	0.10670369280043701	0.007830254039532747	0.10751551212976551
5.999235447657878	0.3620858494826365	0.366516537923269	0.3964572453579691	0.40015244232755515	0.41391836960231	0.4172538682311399	0.4309760807604075	0.4339708535774096	0.46237515648899474	0.4647725179130662	0.083395272926891	0.0810499646012163	0.007712080891924877	0.1065309559282781	0.007770748381626724	0.1073413599551003
6.035383859143656	0.36235375242723594	0.366786730505995	0.39673149678778574	0.40042887049224163	0.4141960816511558	0.41753369276329494	0.4312573540734045	0.4342541703845098	0.4626634895573092	0.46506275030871813	0.08335631073086082	0.08101214459702097	0.007653366100903725	0.10635690897684924	0.007711579622319498	0.10716588737577126
6.071750082993084	0.36262127935680966	0.3670565416554036	0.39700531927525984	0.400704865430157	0.41447333790182556	0.4178130577643366	0.43153814536078783	0.4345370019549609	0.4629512923472424	0.46535245012854226	0.08331736429740537	0.08097433982995961	0.007594984022044393	0.10618154831620075	0.0076527461680404585	0.1069890907336628
6.108335431635222	0.3628884271565158	0.36732596822306063	0.3972787094959476	0.4009804237876251	0.41475013492212665	0.41809195977502334	0.43181845108415506	0.43481934472542283	0.4632385611222317	0.4656416136148625	0.08327843363979281	0.0809365503130138	0.007536933080598551	0.1060048703129155	0.007594246431696483	0.10681096636724874
6.145141225407182	0.36315519270252916	0.3675950070514648	0.3975516641160936	0.40125554220158094	0.4150264692703833	0.4183703953265569	0.4320982676954495	0.4351011951228308	0.4635252921357375	0.4659302369999612	0.08323951877114935	0.08089877605902733	0.007479211708250055	0.10582687133057789	0.007536078832679927	0.10663151061186227
6.182168792601758	0.3634215728620319	0.367863654974039	0.39782417979262136	0.40153021729956184	0.41530233749542794	0.41864836094057356	0.4323775916369524	0.43538254956438815	0.4638114816312346	0.46621831650607176	0.08320061970446152	0.08086101708070845	0.007421818343083864	0.10564754772954643	0.007478241796833984	0.10645071979959653
6.2194194695153895	0.3636875644932045	0.36813190881512	0.39809625317312575	0.4018044456996988	0.4155777361365933	0.418925853129136	0.43265641934127497	0.43566340445755747	0.46409712584220575	0.46650584834537145	0.08316173645257523	0.08082327339062902	0.007364751429575378	0.10546689586705327	0.0074207337564402565	0.10626859025950353
6.256894600496366	0.36395316444521597	0.3683997653899502	0.39836788089586367	0.40207822401070836	0.4158526617237041	0.4192028683947256	0.4329347472313511	0.43594375620005404	0.4643822209921344	0.46679282871997435	0.08312286902819911	0.08078554500122732	0.00730800941855847	0.10528491209737467	0.007363553150201874	0.10608511831759415
6.294595537993358	0.36421836955821574	0.368667221504668	0.398639059589747	0.4023515488318843	0.41612711077706965	0.4194794032302342	0.4332125717204296	0.43622360117983744	0.4646667632944983	0.46707925382192444	0.08308401744390202	0.08074783192480667	0.00725159076723525	0.1051015927720016	0.007306698423219515	0.10590030029702291
6.332523642604218	0.36448317666332486	0.36893427395630024	0.39890978587433423	0.40262441675309	0.41640107980747676	0.4197554541189574	0.433489889212068	0.43650293577510524	0.4649507489527633	0.4673651198331898	0.08304518171211728	0.0807101341735375	0.007195493939118336	0.1049169342394265	0.007250168026970982	0.10571413251798845
6.370680283125076	0.3647475825826268	0.369200919532752	0.39918005635982234	0.4028968243547502	0.41667456531618113	0.42003101753458605	0.4337666961001241	0.4367817563542855	0.4652341741603761	0.46765042292565545	0.08300636184514093	0.08067245175945882	0.007139717404046841	0.10473093284544177	0.00719396041929965	0.10552661129794672
6.40906683659976	0.3650115841291602	0.3694671550127999	0.39944986764704005	0.4031687682078439	0.41694756379490217	0.4203060899412001	0.4340429887687511	0.4370600592760302	0.46551703510075987	0.4679351592611179	0.08296755785513475	0.0806347846944773	0.007084259638148183	0.10454358493323923	0.0071380740643967044	0.1053377329517815
6.447684688369473	0.3652751781069099	0.36973297716608305	0.39971921632744045	0.4034402448738974	0.4172200717258145	0.42058066779326175	0.43431876359239	0.4373378408892093	0.46579932794730733	0.4682193249912799	0.08292876975412496	0.08059713299036941	0.007029119123821204	0.10435488684339589	0.007082507432770058	0.10514749379167654
6.486535232122802	0.3655383613107997	0.3699983827530954	0.3999880989830936	0.4037112509049762	0.4174920855815425	0.420854747535608	0.4345940169357638	0.43761509753290345	0.466081048863376	0.4685029162577434	0.0828899975540043	0.0805594966587817	0.006974294349732624	0.10416483491397344	0.007027259001236352	0.10495589012732864
6.525619869945995	0.36580113052668384	0.3702633685251776	0.40025651218667985	0.4039817828436789	0.41776360182515304	0.4211283256034448	0.4348687451538715	0.4378918255363988	0.4663621940022824	0.46878592919200573	0.08285124126653325	0.0805218757112322	0.0069197838107681875	0.10397342548061772	0.00697232725289787	0.10476291826599038
6.564940012373588	0.3660634825313403	0.3705279312245104	0.40052445250148333	0.4042518372231305	0.41803461691014987	0.4214013984223408	0.4351429445919823	0.4381680212191808	0.4666427595072977	0.4690683599154537	0.08281250090333944	0.08048427015910967	0.006865586008047764	0.10378065487665822	0.006917710677123878	0.10456857451254109
6.604497078439295	0.3663254140924626	0.3707920675841059	0.40079191648138524	0.4045214105669754	0.4183051272804673	0.42167396240822097	0.43541661158562994	0.4384436808909289	0.4669227415116423	0.46935020453935944	0.0827737764759201	0.08044668001367722	0.006811699448886266	0.10358651943322172	0.006863407769531982	0.10437285516970007
6.644292495727218	0.3665869219686536	0.3710557743278018	0.40105890067085803	0.40479049938937195	0.41857512937046504	0.42194601396736126	0.4356897424606077	0.4387188008515107	0.4672021361384823	0.4696314591648751	0.08273506799564107	0.08040910528606918	0.006758122646778553	0.10339101547927498	0.006809417031975684	0.10417575653799815
6.684327700423376	0.3668480029094179	0.37131904817025363	0.4013254016049592	0.40505910019498587	0.41884461960492186	0.42221754949638307	0.43596233353296315	0.43899337739097777	0.4674809395009242	0.4699121198830296	0.08269637547373884	0.08037154598729582	0.006704854121379	0.10319413934162469	0.006755736972509752	0.1039772749157919
6.724604137367524	0.3671086536551551	0.3715818858169281	0.40159141580932534	0.40532720947898443	0.41911359439903084	0.42248856538224716	0.43623438110899354	0.4392674067895597	0.46775914770201155	0.4701921827747233	0.08265769892132212	0.08033400212824186	0.006651892398489956	0.10299588734520171	0.006702366105380442	0.10377740659949097
6.76512326010531	0.36736887093715365	0.3718442839640968	0.401856939800167	0.40559482372703154	0.4193820501583944	0.4227590580022497	0.43650588148524117	0.4395408853176603	0.46803675683472157	0.47047164391072543	0.08261903834937084	0.0802964737196668	0.006599236010033316	0.10279625581299001	0.0066493029510175106	0.10357614788370029
6.805886530940724	0.3676286514775843	0.3721062392988297	0.40212197008426315	0.4058619394152814	0.4196499832790191	0.42302902372401696	0.43677683094848835	0.43981380923585295	0.46831376298196054	0.47075049935166996	0.08258039376873678	0.08025896077220847	0.006546883494037203	0.10259524106622564	0.006596546035989803	0.10337349506104943
6.846895420988873	0.36788799198949407	0.3723677484989891	0.4023865031589561	0.40612855301037454	0.4199173901473114	0.4232984589054999	0.43704722577575494	0.44008617479487633	0.468590162216562	0.4710287451480524	0.08254176519014735	0.08022146329638004	0.006494833394613764	0.10239283942433985	0.006544093893004366	0.10316944442247689
6.888151410229076	0.36814688917679994	0.3726288082332238	0.40265053551214647	0.4063946609694316	0.4201842671400729	0.4235673598949711	0.43731706223429256	0.4403579782356306	0.46886595060128267	0.47130637734022673	0.08250315262420246	0.08018398130257402	0.006443084261948506	0.10218904720524336	0.006491945060893123	0.10296399225750008
6.92965598755826	0.36840533973428397	0.3728894151609633	0.402914063622289	0.40666025974005027	0.42045061062449685	0.4238357230310201	0.4375863365815826	0.44062921578917436	0.46914112418880055	0.4715833919584034	0.08246455608137836	0.08014651480106111	0.006391634652270106	0.10198386072526944	0.006440098084571133	0.10275713485381743
6.971410650844719	0.368663340347587	0.3731495659324121	0.4031770839583876	0.40692534576029915	0.42071641695816375	0.42410354464254896	0.4378550450653318	0.44089988367672023	0.469415679021712	0.4718597850226456	0.08242597557202672	0.08010906380199238	0.006340483127836194	0.10177727629935873	0.00638855151503126	0.10254886849781997
7.01341690698215	0.36892088769320397	0.3734092571885451	0.4034395929799917	0.40718991545871525	0.4209816824890381	0.42437082104876966	0.43812318392346994	0.44116997810963254	0.4696896111325301	0.47213555254286826	0.08238741110637599	0.08007162831539785	0.006289628256917368	0.10156929024108763	0.006337303909330849	0.10233918947461973
7.055676271944047	0.36917797843847855	0.3736684855611022	0.4037015871371922	0.4074539652542988	0.42124640355546483	0.42463754855919994	0.4383907493841467	0.44143949528942417	0.46996291654368255	0.4724106905188357	0.08234886269453227	0.08003420835118957	0.0062390686137696605	0.10135989886272512	0.006286353830563307	0.10212809406790768
7.098190270838397	0.3694346092415981	0.37392724767258306	0.40396306287061684	0.40771749155651	0.4215105764861658	0.42490372347366034	0.4386577376657284	0.44170843140775395	0.4702355912675095	0.47268519494015965	0.08231033034648008	0.07999680391916135	0.006188802778625657	0.10114909847547437	0.00623569984783412	0.1019155785603516
7.1409604379627405	0.3696907767515899	0.3741855401362433	0.40422401661142865	0.4079804907652656	0.421774197600238	0.42516934208227136	0.43892414497679705	0.44197678264642426	0.47050763130626366	0.4729590617862983	0.0822718140720821	0.07995941502898929	0.006138829337670515	0.10093688538945855	0.006185340536252859	0.10170163923345399
7.183988316859528	0.36994647760831584	0.37444335955608954	0.4044844447813209	0.4082429592709357	0.42203726320714957	0.42543440066545063	0.4391899675161473	0.4422445451773789	0.4707790326521076	0.4732322870265554	0.08223331388108214	0.07992204169023244	0.006089146883020646	0.10072325591382025	0.006135274476911867	0.10148627236783625
7.227275460371831	0.3702017084424687	0.3747007025268757	0.4047443437925151	0.40850489345434077	0.4222997696067386	0.4256988954939111	0.43945520147278455	0.44251171516270177	0.4710497912871144	0.47350486662007885	0.08219482978310287	0.07988468391233448	0.006039754012713949	0.1005082063569489	0.0060855002568640515	0.10126947424325294
7.270823430699384	0.37045646587556863	0.3749575656340988	0.4050037100477584	0.4087662896867487	0.42256171308921053	0.4259628228286582	0.43971984302592465	0.4427782887546147	0.47131990318326644	0.47377679651586085	0.08215636178764973	0.07984734170462382	0.005990649330670728	0.1002917330262818	0.006036016469105121	0.10105124113870545
7.31463379945495	0.3707107465199581	0.37521394545399567	0.4052625399403199	0.4090271443298729	0.4228230899351357	0.42622617892098863	0.4399838883449907	0.4430442620954766	0.4715893643024551	0.4740480726527374	0.08211790990410979	0.07981001507631369	0.005941831446697243	0.10007383222868782	0.005986821712546941	0.10083156933241355
7.358708147721062	0.3709645469788001	0.37546983855353855	0.40552082985399013	0.4092874537358691	0.42308389641544886	0.4264889600124878	0.4402473335896139	0.4433096313177817	0.47185817059648155	0.4743186909593878	0.08207947414175255	0.07977270403650409	0.0058932989764590715	0.09985450027056686	0.0059379145920113174	0.10061045510215649
7.403048066107065	0.3712178638460739	0.37572524149043346	0.40577857616307794	0.4095472142473346	0.4233441287914472	0.42675116233502974	0.4405101749096317	0.4435743925441599	0.47212631800705657	0.4745886473543363	0.08204105450973108	0.07973540859418117	0.00584505054145712	0.0996337334577646	0.005889293718204236	0.10038789472523035
7.447655154806527	0.3714706937065724	0.37598015081311575	0.4060357752324091	0.40980642219730556	0.4236037833147896	0.42701278211077515	0.4407724084450878	0.4438385418873758	0.47239380246580126	0.47485793774595153	0.08200265101708297	0.07969812875821988	0.005797084769005423	0.09941152809570042	0.005840957707690997	0.1001638844785333
7.49253102365499	0.37172303313589883	0.3762345630607484	0.4062924234173248	0.41006507390925623	0.423862856227495	0.4272738155521708	0.4410340303262318	0.44410207545032826	0.47266061989424835	0.47512655803244824	0.08196426367273033	0.0796608645373825	0.005749400292227591	0.09918788048969418	0.005792905182895325	0.09993842063873615
7.537677292188054	0.3719748787004653	0.3764884747632188	0.40654851706368056	0.4103231656970972	0.42412134376194305	0.4275342588619491	0.44129503667351955	0.44436498932605073	0.47292676620384316	0.47539450410188777	0.08192589248548174	0.07962361594032079	0.005701995750022171	0.09896278694478156	0.005745134772046967	0.09971149948232494
7.583095589699846	0.3722262269574893	0.3767418824411371	0.40680405250784507	0.410580693865175	0.4243792421408729	0.42779410823312763	0.441555423597613	0.4446272795977115	0.47319223729594523	0.4756617718321802	0.08188753746403131	0.0795863829755755	0.0056548697870546505	0.09873624376599821	0.005697645109202121	0.0994831172857431
7.628787555301809	0.3724770744549926	0.37699478260583397	0.40705902607669997	0.4108376547082712	0.4246365475773839	0.4280533598490095	0.4418151871993818	0.444888942338615	0.47345702906183074	0.4759283570910865	0.0818491986169608	0.07954916565157888	0.005608021053730816	0.09850824725850771	0.005650434834199913	0.0992532703256046
7.674754837981857	0.3727274177317992	0.37724717175935907	0.4073134340876389	0.41109404451160203	0.42489325627493557	0.4283120098831836	0.44207432356990345	0.4451499736122019	0.4737211373826938	0.4761942557362198	0.08181087595274	0.07951196397665372	0.0055614482061754344	0.09827879372751624	0.005603502592641085	0.09902195487850918
7.720999096663877	0.3729772533175332	0.3774990463944788	0.40756727284856753	0.41134985955081815	0.4251493644273477	0.4285700544995244	0.4423328287904645	0.44541036947205054	0.47398455812964924	0.47645946361504826	0.08177256947972673	0.07947477795901436	0.0055151499062207066	0.0980478794784716	0.005556847035880885	0.09878916722145448
7.767522000267617	0.37322657773261847	0.3777504029946764	0.4078205386579039	0.4116050960920051	0.425404868218802	0.42882748985219415	0.4425906989325628	0.44567012596187894	0.4742472871637359	0.47672397656489796	0.08173427920616855	0.07943760760676795	0.005469124821389393	0.09781550081738999	0.005510466821005977	0.09855490363180763
7.814325227768903	0.37347538748827697	0.3780012380341498	0.4080732278045787	0.4118597503916836	0.42565976382384296	0.4290843120856429	0.4428479300579088	0.4459292391155464	0.47450932033591914	0.4769877904129562	0.08169600514020253	0.07940045292791478	0.005423371624867279	0.09758165405062869	0.005464360610814012	0.09831916038734789
7.861410468260233	0.37372367908652815	0.3782515479778113	0.40832533656803577	0.41211381869680996	0.425914047407379	0.42934051733461037	0.44310451821842767	0.44618770495705506	0.4747706534870945	0.4772509009762741	0.08165774728985693	0.07936331393034893	0.0053778889954845255	0.09734633548514182	0.005418527073791424	0.09808193376657925
7.908779421011744	0.3739714490201884	0.37850132928128744	0.4085768612182332	0.4123672972447777	0.4261677151246844	0.4295961017241278	0.443360459456262	0.4464455195005534	0.4750312824480916	0.47751330406177106	0.08161950566305125	0.07932619062185894	0.005332675617705007	0.09710954142866512	0.0053729648841001065	0.097843220048631
7.956433795532517	0.3742186937728709	0.37875057839091814	0.4088277980156449	0.41262018226341823	0.4264207631214012	0.4298510613695196	0.4436157498037743	0.4467026787503379	0.47529120303967787	0.47777499546623864	0.08158128026759642	0.07928908301012852	0.005287730181597006	0.09687126818965908	0.005327672721553434	0.09760301551344241
8.004375311632296	0.37446540981898535	0.3789992917437574	0.4090781432112612	0.4128724699710026	0.42667318753354155	0.43010539237640577	0.44387038528355005	0.4469591787008567	0.4755504110725631	0.4780359709763447	0.08154307111119746	0.07925199110273706	0.005243051382818109	0.09663151207757892	0.005282649271596718	0.09736131644197599
8.052605699483543	0.3747115936237385	0.3792474657675732	0.4093278930465917	0.4131241565762434	0.42692498448749017	0.43035909084070484	0.4441243619084009	0.4472150153367129	0.4758089023474042	0.47829622636863817	0.08150487820145091	0.07921491490716068	0.005198637922602778	0.09639026940287465	0.005237893225298329	0.09711811911621737
8.101126699683881	0.3749572416431344	0.3794950968808483	0.40957704375366644	0.41337523827829686	0.4271761501000073	0.43061215284863624	0.4443776756813687	0.44747018463266813	0.47606667265480984	0.47855575740955425	0.08146670154584944	0.07917785443077341	0.0051544885077312586	0.0961475364772042	0.005193403279312392	0.0968734198192891
8.149940063318896	0.3752023503239755	0.3797421814927812	0.4098255915550391	0.4136257112667654	0.4274266804782319	0.4308645744767239	0.4446303225957291	0.4477246825536461	0.47632371777534643	0.47881455985541943	0.08142854115177896	0.07914080968084511	0.00511060185052159	0.09590330961347604	0.005149178135875232	0.09662721483559267
8.199047552025359	0.3754469161038633	0.3799887160032869	0.41007353266378904	0.4138755717216998	0.42767657171968493	0.43111635179179947	0.44488229863499595	0.44797850505473763	0.4765800334795436	0.4790726294524578	0.08139039702652187	0.07910378066454615	0.005066976668802958	0.0956575851259629	0.005105216502777843	0.09637950045095067
8.248450938054788	0.3756909354112003	0.3802346968029986	0.4103208632835244	0.414124815813603	0.4279258199122735	0.43136748085100624	0.4451335997729256	0.4482316480812046	0.4768356155278995	0.479329961936796	0.08135226917725587	0.07906676738894473	0.005023611685901486	0.09541035933045805	0.0050615170933534515	0.09613027295273469
8.298152004337403	0.3759344046651907	0.3804801202732695	0.41056757960838547	0.4143734397034329	0.4281744211342944	0.4316179577018035	0.44538422197352207	0.4484841075684852	0.4770904596708883	0.4795865530344706	0.0813141576110558	0.07902976986100924	0.004980505630611809	0.09516162854431798	0.005018078626449096	0.0958795286299079
8.348152544546481	0.376177320275843	0.3807249827861744	0.41081367782304806	0.41462143954260566	0.4284223714544387	0.4318677783819704	0.4456341611910422	0.44873587944219906	0.47734456164896616	0.4798423984614343	0.08127606233489418	0.07899278808760882	0.004937657237197968	0.0949113890867892	0.004974899826414969	0.09562726377319564
8.398454363163072	0.3764196786439722	0.38096928070451236	0.4110591541027277	0.41486881147300053	0.42866966693179703	0.4321169389196112	0.4458834133700013	0.4489869596181529	0.4775979171925783	0.48009749392356293	0.08123798335564128	0.07895582207551348	0.004895065245354324	0.09465963727886617	0.004931979423081323	0.09537347467519908
8.449059275541144	0.3766614761612015	0.38121301038180894	0.4113040046131831	0.41511555162696334	0.42891630361586364	0.4323654353331602	0.44613197444517855	0.44923734400234583	0.47785052202216693	0.480351835116663	0.08119992068006646	0.07891887183139387	0.004852728400188688	0.09440636944340497	0.0048893161517380435	0.0951181576305089
8.49996910797308	0.37690270920996555	0.381456168162319	0.41154822551072123	0.415361656127311	0.42916227754654185	0.43261326363138664	0.4463798403416234	0.4494870284909763	0.47810237184817783	0.48060541772647924	0.08116187431483833	0.07888193736182403	0.004810645452224094	0.09415158190563488	0.00484690875311955	0.09486130893586164
8.551185697755594	0.37714337416351373	0.38169875038102996	0.411791812942202	0.41560712108733655	0.429407584754151	0.43286041981340123	0.44662700697466234	0.44973600897044863	0.4783534623710697	0.4808582374287029	0.08112384426652487	0.07884501867328148	0.004768815157349948	0.09389527099283157	0.004804755973383479	0.09460292489023914
8.602710893256043	0.37738346738591283	0.3819407533636655	0.412034763045043	0.41585194261081454	0.42965222125943026	0.4331068998686617	0.44687347024990554	0.449984281317379	0.4786037892813219	0.48111028988898014	0.08108583054159615	0.07880811577214536	0.004727236276825586	0.09363743303457284	0.004762856564094697	0.0943430017949396
8.654546553979111	0.3776229852320506	0.3821821734266883	0.41227707194722485	0.4160961167920058	0.4298961830735466	0.43335269977697866	0.44711922606325355	0.45023184139860367	0.47885334825944337	0.4813615707629207	0.08104783314642248	0.07877122866470089	0.004685907577252735	0.09337806436307972	0.00472120928219244	0.09408153595373392
8.706694550633951	0.3778619240476404	0.38242300687730507	0.4125187357672974	0.4163396397156638	0.43013946619810095	0.43359781550852317	0.4473642703009056	0.4504786850711858	0.4791021349759815	0.48161207569610665	0.08100985208727636	0.07873435735713703	0.004644827830555975	0.09311716131298908	0.004679812889998303	0.09381852367314991
8.759156765201672	0.3781002801692244	0.3826632500134703	0.4127597506143852	0.4165825074570405	0.4303820666251345	0.4338422430238333	0.4476085988393668	0.4507248081824239	0.47935014509153195	0.48186180032410303	0.0809718873703332	0.07869750185554836	0.0046039958139605375	0.09285472022169472	0.004638666155166504	0.09355396126231597
8.811935091003267	0.3783380499241788	0.38290289912389064	0.4130001125881942	0.4168247160818927	0.4306239803371368	0.4340859782738212	0.44785220754545685	0.45097020656985926	0.4795973742567487	0.4821107402724665	0.08093393900167113	0.07866066216593524	0.004563410309989635	0.09259073742957469	0.004597767850688328	0.0932878450332737
8.865031432767935	0.37857522963071794	0.3831419504880304	0.41323981777901775	0.4170662616464888	0.43086520330705297	0.4343290171997813	0.4480950922763179	0.4512148760612855	0.4798438181123533	0.4823588911567562	0.08089600698727295	0.0786238382942053	0.004523070106425386	0.0923252092798208	0.004557116754862811	0.09302017130107743
8.918447706701835	0.3788118155978999	0.3833804003761162	0.4134788622677445	0.417307140197616	0.4311057314982916	0.43457135573339783	0.44833724887942394	0.4514588124747566	0.48008947228914706	0.48260624858254425	0.08085809133302507	0.07858703024617224	0.004482973996301709	0.09205813211873703	0.004516711651276317	0.09275093638390786
8.972185840557227	0.37904780412563155	0.38361824504914277	0.4137172421258651	0.41754734777258734	0.431345560864733	0.43481298979675337	0.44857867319258976	0.451702011618597	0.48033433240802015	0.4828528081454268	0.08082019204471884	0.07855023802755928	0.004443120777883447	0.09178950229599536	0.004476551328787437	0.09248013660319998
9.02624777370205	0.37928319150467416	0.38385548075887854	0.41395495341547967	0.41778688039925005	0.4315846873507382	0.43505391530233767	0.4488193610439808	0.45194446929141047	0.48057839407996433	0.483098565431035	0.08078230912805227	0.0785134616439961	0.004403509254643723	0.09151931616446518	0.004436634581509669	0.09220776828378519
9.080635457189915	0.37951797401664966	0.38409210374787184	0.4141919921893061	0.41802573409599264	0.43182310689115694	0.43529412815305624	0.44905930825212276	0.4521861812820902	0.4808216529060838	0.4833435160150473	0.08074444258862959	0.07847670110102246	0.004364138235252835	0.09124757008061124	0.004396960208785661	0.09193382775393388
9.135350853830497	0.3797521479340467	0.3843281102494572	0.41442835449068827	0.41826390487175386	0.43206081541133823	0.43553362424223985	0.4492985106259117	0.4524271433698296	0.4810641044776081	0.48358765546320087	0.08070659243196059	0.07843995640408799	0.004325006533553832	0.09097426040450785	0.004357527015178331	0.09165831134571079
9.190395938260405	0.37998570952022725	0.3845634964877624	0.41466403635360466	0.4185013887260318	0.432297808827139	0.4357723994536548	0.44953696396462545	0.45266735132413277	0.4813057443759037	0.48383097933130487	0.08066875866346404	0.07840322755855161	0.004286112968540756	0.09069938349995255	0.004318333810443775	0.0913812153949749
9.245772697014415	0.3802186550294335	0.38479825867771533	0.41489903380267684	0.41873818164889215	0.4325340830449344	0.43601044966151237	0.44977466405793354	0.4529068009048253	0.4815465681724873	0.4840734831652526	0.08063094128846626	0.07836651456968352	0.004247456364348867	0.09042293573460825	0.0042793794095148385	0.09110253624136533
9.301483128597186	0.3804509807067951	0.38503239302505116	0.41513334285317954	0.4189742796209779	0.43276963396162804	0.4362477707304793	0.45001160668590945	0.4531454878620659	0.48178657142903897	0.48431516250103523	0.08059314031220227	0.07832981744266493	0.00420903555022889	0.09014491348028741	0.004240662632480241	0.09082227022871336
9.357529243555355	0.3806826827883367	0.3852658957263203	0.4153669595110496	0.41920967861351927	0.43300445746466315	0.4364843585156888	0.4502477876190417	0.4533834079363581	0.4820257496974157	0.4845560128647551	0.08055535573981629	0.07829313618258907	0.004170849360535911	0.08986531311286683	0.004202182304573476	0.09054041370495725
9.413913064550128	0.38091375750098605	0.3854987629688965	0.41559987977289664	0.41944437458834355	0.4332385494320329	0.43672020886275154	0.45048320261824676	0.4536205568585629	0.4822640985196657	0.48479602977264014	0.08051758757636286	0.0782564707944622	0.004132896634696515	0.08958413101255758	0.004163937256143058	0.09025696302244057
9.47063662643026	0.3811442010625815	0.38573099093098484	0.41583209962601253	0.41967836349788573	0.43347190573229233	0.4369553176077672	0.45071784743488025	0.4538569303499102	0.48250161342804226	0.48503520873105777	0.08047983582680623	0.07821982128320236	0.004095176217208785	0.08930136356403295	0.004125926322642304	0.08997191453795494
9.527701976305488	0.38137400968188145	0.38596257578163073	0.4160636150483826	0.4199116412851992	0.4337045222245699	0.43718968057733626	0.4509517178107511	0.454092524122013	0.4827382899450191	0.48527354523653043	0.0804421004960231	0.07818318765364228	0.004057686957608553	0.0890170071564711	0.004088148344611575	0.08968526461299575
9.585111173620431	0.3816031795585724	0.3861935136807289	0.41629442200869676	0.42014420388396667	0.4339363947585797	0.4374232935885726	0.4511848094781337	0.4543273338768798	0.4829741235833052	0.4855110347757503	0.08040438158879991	0.07814656991052872	0.004020427710455632	0.08873105818379656	0.004050602167647188	0.08939700961367691
9.642866290228868	0.3818317068832783	0.38642380077903243	0.41652451646636024	0.4203760472185124	0.4341675191746336	0.4376561524491154	0.4514171181597819	0.45456135530692854	0.4832091098458601	0.4857476728255951	0.08036667910983676	0.07810996805852222	0.003983397335323602	0.08844351304489351	0.004013286642397418	0.08910714591104352
9.700969410468568	0.3820595878375705	0.3866534332181627	0.41675389437150645	0.4206071672038131	0.434397891303655	0.4378882529571427	0.4516486395689437	0.45479458409500084	0.4834432442259109	0.48598345485314387	0.0803289930637461	0.07807338210219988	0.003946594696768724	0.08815436814354882	0.003976200624540294	0.08881566988137024
9.75942263123647	0.3822868185939771	0.3868824071306199	0.41698255166500786	0.420837559745511	0.43462750696719105	0.4381195909013849	0.451879369409374	0.45502701591437655	0.4836765222069678	0.4862183763156942	0.08029132345505326	0.07803681204605421	0.0039100186643152846	0.08786361988869373	0.003939342974752513	0.08852257790584872
9.818228062064373	0.3825133953159932	0.38711071863979185	0.41721048427848895	0.4210672207399257	0.4348563619774269	0.43835016206113736	0.45210930337535105	0.45525864642878733	0.4839089392628412	0.4864524326607779	0.08025367028819892	0.07800025789449326	0.003873668112444495	0.08757126469461696	0.0039027125587085543	0.08822786637112756
9.877387825195074	0.38273931415809165	0.3873383638599668	0.41743768813433957	0.4212961460740682	0.43508445213719954	0.4385799622062762	0.4523384371516902	0.45548947129243417	0.4841404908576586	0.48668561932617976	0.08021603356753605	0.07796371965184294	0.0038375419205656236	0.08727729898097891	0.0038663082470580257	0.08793153166948287
9.936904055658934	0.3829645712657337	0.3875653388963425	0.417664159145727	0.4215243316256527	0.4353117732400119	0.4388089870972714	0.4525667664137604	0.45571948615000063	0.48437117244588296	0.4869179317399535	0.0801784132973349	0.07792719732234613	0.0038016389730040068	0.08698171917302489	0.0038301289153941376	0.0876335701985198
9.996778901350961	0.3831891627753801	0.38779163984503906	0.41788989321661074	0.4217517732631117	0.4355383210700481	0.4390372324852022	0.45279428682749967	0.4559486866366706	0.4846009794723301	0.48714936532044145	0.08014080948177972	0.07789069091016446	0.003765958158980176	0.08668452170178398	0.0037941734442501485	0.08733397836189738
10.05701452310831	0.38341308481450304	0.3880172627931101	0.4181148862417554	0.4219784668456097	0.4357640914021882	0.4392646941117727	0.45302099404943136	0.4561770683781439	0.48482990737218734	0.4873799154762926	0.08010322212497169	0.07785420041937688	0.003730498372597424	0.08638570300414017	0.003758440719077605	0.08703275256901577
10.117613094788254	0.3836363335015979	0.38824220381855484	0.4183391341067458	0.4222044082230571	0.435989080002024	0.4394913677093267	0.45324688372668115	0.45640462699065326	0.4850579515710328	0.48760957760648094	0.08006565123092833	0.0778177258539824	0.0036952585128124937	0.08608525952300283	0.0037229296302196957	0.08672988923547109
10.178576803346665	0.38385890494619507	0.38846645899033055	0.418562632688001	0.42242959323612567	0.43621328262587483	0.4397172490008647	0.453471951496994	0.45663135808098143	0.4852851074848541	0.48783834710032575	0.0800280968035848	0.07778126721789917	0.0036602374834227014	0.08578318770739202	0.0036876390729028152	0.08642538478302697
10.239907848916916	0.3840807952488733	0.3886900243683656	0.41878537785279	0.42265401771626354	0.43643669502080346	0.43994233370005936	0.45369619298875163	0.45685725724647924	0.48551137052006854	0.4880662193375107	0.07999055884679343	0.07774482451496594	0.0036254341930574974	0.08547948401276528	0.003652567947218799	0.08611923563985613
10.301608444889292	0.38430200050127206	0.3889128960035725	0.4190073654592466	0.4228776774857111	0.43665931292463384	0.4401666175112736	0.4539196038209907	0.4570823200750832	0.48573673607354334	0.4882931896881052	0.0799530373643259	0.0777083977489412	0.0035908475551420516	0.08517414490103192	0.003617715158092505	0.08581143824065407
10.363680817990868	0.38452251678610544	0.3891350699378615	0.4192285913563858	0.4231005683575164	0.43688113206596724	0.44039009612957647	0.4541421796034209	0.4573065421453341	0.4859611995326161	0.4885192535125834	0.07991553235987152	0.07767198692350528	0.0035564764878937005	0.08486716684069506	0.003583079615280038	0.08550198902678119
10.426127208365882	0.38474234017717507	0.38935654220415455	0.41944905138411953	0.4233226861355523	0.4371021481642001	0.44061276524076176	0.4543639159364437	0.4575299190263962	0.48618475627511554	0.48874440616184717	0.07987804383703964	0.07763559204226017	0.00352231991429397	0.08455854630706483	0.0035486602333425488	0.08519088444653278
10.488949869656532	0.3849614667393849	0.38957730882639935	0.41966874137327354	0.42354402661453244	0.437322356929542	0.44083462052136574	0.4545848084111719	0.4577524462780762	0.4864074016693838	0.48896864297724635	0.07984057179935979	0.07759921310873043	0.0034883767620796924	0.08424827978242888	0.0035144559316289126	0.0848781209551106
10.552151069084381	0.38517989252875556	0.3897973658195844	0.4198876571456045	0.4237645855800292	0.4375417540630341	0.4410556576386857	0.4548048526094489	0.4579741194508426	0.48662913107429806	0.48919195929060144	0.07980311625028158	0.07756285012636194	0.0034546459637194715	0.08393636375613767	0.0034804656342570794	0.08456369501489291
10.615733087532126	0.3853976135924385	0.39001670918975373	0.42010579451381713	0.42398435880849106	0.4377603352565673	0.4412758722507986	0.4550240441038687	0.45819493408584705	0.48684993983929253	0.489414350424226	0.07976567719317537	0.0775265030985253	0.003421126456393253	0.08362279472480338	0.00344668827009853	0.0842476030956334
10.679698219625935	0.385614625968732	0.3902353349340224	0.4203231492815821	0.42420334206726007	0.43797809619290234	0.44149526000658096	0.4552423784577966	0.45841488571494354	0.48706982330438164	0.4896358116909494	0.0797282546313337	0.07749017202851399	0.0033878171819829994	0.08330756919254156	0.003413122772756072	0.083929841674518
10.744048773818252	0.3858309256870962	0.3904532390405925	0.42053971724355454	0.42442153111459113	0.4381950325456886	0.44171381654572783	0.45545985122539007	0.45863396986071053	0.4872887768001837	0.4898563383941405	0.07969084856797083	0.07745385691954601	0.0033547170870442677	0.08299068367085738	0.003379768080551404	0.08361040723639235
10.808787072471103	0.38604650876816915	0.39067041748876896	0.42075549418539204	0.4246389216996702	0.4384111399794839	0.4419315374987736	0.45567645795161943	0.45885218203647193	0.48750679564794386	0.49007592582773135	0.07965345900622317	0.07741755777476429	0.0033218251227937756	0.08267213467912882	0.0033466231365002486	0.08328929627391801
10.87391545193992	0.3862613712237832	0.3908868662489764	0.4209704758837744	0.4248555095626336	0.4386264141497759	0.4421484184871122	0.4558921941722906	0.4590695177463186	0.4877238751595592	0.49029456927624127	0.07961608594915041	0.07738127459723629	0.003289140245099631	0.08235191874474879	0.0033136868882985837	0.0829665052876436
10.93943626265785	0.3864755090569817	0.39110258128277586	0.42118465810642247	0.4250712904345877	0.43884085070300227	0.44236445512301803	0.4561070554140669	0.45928597248513137	0.48794001063760273	0.4905122640148021	0.07957872939973655	0.07734500738995598	0.0032566614144440287	0.08203003240295459	0.0032809582883053245	0.08264203078636001
11.00535186922059	0.38668891826203594	0.3913175585428826	0.42139803661211855	0.4252862600376292	0.4390544452765716	0.4425796430096678	0.45632103719449096	0.45950154173860375	0.4881551973753491	0.4907290053091833	0.07954138936088785	0.0773087561558432	0.0032243875959192536	0.08170647219724003	0.0032484362935214506	0.08231586928710044
11.071664650471687	0.3869015948244628	0.3915317939731831	0.42161060715072585	0.4255004140848652	0.4392671934988858	0.44279397774116175	0.4565341350220092	0.4597162209832645	0.4883694306567996	0.4909447884158173	0.07950406583543762	0.07727252089774433	0.003192317759214802	0.08138123467966807	0.0032161198655780154	0.08198801731538197
11.138376999588447	0.3871135347210423	0.3917452835087538	0.42182236546321	0.4257137482804344	0.439479090989362	0.443007454902547	0.45674634439599376	0.45993000568650194	0.4885827057567089	0.4911596085818264	0.07946675882614204	0.07723630161843315	0.0031604508785831875	0.08105431641070027	0.003184007970706837	0.08165847140530502
11.205491324168262	0.3873247339198363	0.3919580230758796	0.42203330728165966	0.4259262583195282	0.43969013335845464	0.4432200700698388	0.4569576608067677	0.4601428913065877	0.488795017940611	0.4913734610450488	0.07942946833568397	0.07720009832061069	0.003128785932832834	0.08072571395953787	0.0031520995797325035	0.08132722809978077
11.273010046315514	0.38753518838020695	0.3921700085920724	0.42224342832930856	0.42613793988841275	0.43990031620767905	0.44343181881004523	0.4571680797356291	0.46035487329270197	0.48900636246484697	0.491586341034066	0.07939219436667208	0.07716391100690695	0.0030973219053129775	0.08039542390433496	0.0031203936680546107	0.08099428395071584
11.340935602728974	0.3877448940528354	0.3923812359660906	0.4224527243205566	0.42634878866445064	0.4401096351296347	0.44364269668118944	0.4573775966548753	0.4605659470849573	0.4892167345765917	0.4917982437682305	0.07935493692164132	0.0771277396798798	0.003066057783888354	0.08006344283231215	0.003088889215623336	0.08065963551914024
11.409270444789758	0.3879538468797418	0.39259170109795916	0.4226611909609928	0.4265588003161239	0.4403180857080289	0.44385269923233495	0.4575862070278292	0.46077610811442515	0.4894261295138825	0.4920091644576937	0.07931769600305466	0.0770915843420165	0.0030349925609254313	0.07972976733985604	0.0030575852069301135	0.08032327937544892
11.478017038649782	0.38816204279430505	0.3928013998789893	0.4228688239474184	0.4267679705030571	0.44052566351770117	0.44406182200360933	0.457793906308864	0.4609853518031615	0.48963454250564714	0.49221909830343497	0.07928047161330076	0.07705544499573376	0.003004125233275534	0.0793943940328461	0.003026480630982764	0.07998521209945864
11.547177865320764	0.38836947772128266	0.39301032819179954	0.4230756189678696	0.4269762948760406	0.4407323641246484	0.4442700605262297	0.4580006899434308	0.4611936735642337	0.4898419687717336	0.49242804049729033	0.07924326375469817	0.07701932164337887	0.0029734548022557483	0.07905731952665462	0.002995574481288621	0.07964543028060689
11.616755420763786	0.38857614757683195	0.39321848191033604	0.42328157170164105	0.4271837690770544	0.4409381830860493	0.44447741032252747	0.4582065533680837	0.4614010688017459	0.49004840352293844	0.492635986221982	0.07920607242949294	0.07698321428722847	0.0029429802736329336	0.07871854044650206	0.0029648657558420943	0.07930393051822193
11.686752215979308	0.38878204826853074	0.39342585689989445	0.4234866778193109	0.42739038873929286	0.44114311595029093	0.44468386690597494	0.4584114920105086	0.46160753291086826	0.49025384196103755	0.4928429306511487	0.07916889763986062	0.07694712292949084	0.0029127006576041836	0.07837805342747117	0.0029343534571029117	0.07896070942169331
11.75717077709787	0.38898717569539926	0.393632449017142	0.4236909329827644	0.42759614948718927	0.4413471582569942	0.4448894257812114	0.4586155012895495	0.461813061277864	0.4904582792788167	0.4930488689493765	0.07913173938790535	0.07691104757230614	0.0028826149687795066	0.07803585511470601	0.0029040365919801303	0.07861576361051448
11.82801364547121	0.3891915257479213	0.39383825411013895	0.4238943328452194	0.42780104693644105	0.4415503055370405	0.4450940824440698	0.4588185766152372	0.4620176492801173	0.49066171066010156	0.4932537962722292	0.07909459767566188	0.0768749882177458	0.002852722226170723	0.07769194216376718	0.002873914171813041	0.07826908971453861
11.899283377763982	0.3893950943080678	0.39404326801836187	0.4240968730512519	0.4280050766940359	0.4417525533125996	0.4452978323816041	0.4590207133888185	0.46222129228616293	0.49086413127979067	0.49345770776628073	0.07905747250509561	0.07683894486781367	0.0028230214531657083	0.07734631124063185	0.0028439852123551823	0.07792068437423438
11.970982546046038	0.38959787724931855	0.3942474865727266	0.4242985492368217	0.4282082343582773	0.4419538970971559	0.4455006710721172	0.4592219070027842	0.4624239856557146	0.4910655363038857	0.4936605985691467	0.079020363878102	0.07680291752444621	0.0027935116775119617	0.076998959021779	0.002814248733758351	0.07757054424077126
12.043113737885237	0.3897998704366857	0.39445090559561163	0.4244993570292989	0.4284105155188119	0.4421543323955371	0.4457025939851889	0.4594221528408992	0.46262572473969577	0.49126592088952564	0.4938624638095174	0.0789832717965081	0.07676690618951365	0.0027641919313072805	0.07664988219467261	0.002784703760551288	0.07721866597617577
12.115679556440844	0.3900010697267375	0.3946535209008823	0.4246992920474908	0.4286119157566559	0.4423538547039429	0.44590359658170475	0.45962144627823265	0.46282650488026905	0.4914652801850182	0.4940632986071905	0.07894619626207267	0.07673091086481931	0.002735061250975779	0.07629907745773323	0.0027553493216263547	0.07686504625363
12.188682620557461	0.39020147096762237	0.3948553282939149	0.424898349901669	0.42881243064422325	0.44255245950997346	0.44610367431388526	0.45981978268118845	0.4630263214108675	0.4916636093298749	0.49426309807310537	0.07890913727648693	0.07669493155210119	0.002706118677248348	0.07594654152052271	0.0027261844502182164	0.07650968175755679
12.26212556485955	0.3904010699990933	0.3950563235716218	0.4250965261935974	0.42901205574535334	0.442750142292659	0.4463028226253153	0.46001715740753624	0.46322516965622557	0.4918609034548438	0.49446185730937686	0.07887209484137493	0.07665896825303113	0.0026773632551551074	0.07559227110404265	0.0026972081838905204	0.07615256918386137
12.336011039846525	0.39059986265253277	0.39525650252247646	0.4252938165165603	0.42921078661533935	0.4429468985224899	0.4465010369509746	0.46021356580644296	0.4634230449324109	0.4920571576819447	0.4946595714093297	0.07883506895829338	0.0766230209692167	0.0026487940340014227	0.07523626294083385	0.002668419564517688	0.07579370524010187
12.41034171198835	0.3907978447509783	0.39545586092653945	0.4254902164553911	0.42940861880095754	0.4431427236614469	0.4466983127172682	0.4604090032185048	0.4636199425468566	0.4922523671245044	0.4948562354575346	0.07879805962873272	0.07658708970220061	0.002620410067349699	0.07487851377507582	0.002639817638266706	0.07543308664561721
12.485120263821853	0.3909950121091476	0.3956543945554843	0.4256857215865013	0.42960554784049687	0.4433376131630315	0.4468946453420575	0.46060346497577986	0.46381585779839446	0.4924465268871917	0.49505184452984313	0.07876106685411784	0.07655117445346137	0.0025922104130065016	0.07451902036297042	0.0026114014555811416	0.07507071013185396
12.560349394047481	0.39119136053346615	0.3958520991726246	0.42588032747791066	0.42980156926378826	0.4435315624722984	0.4470900302346922	0.4607969464018211	0.4640107859772873	0.4926396320660541	0.49524639369342494	0.07872409063580732	0.07651527522441394	0.0025641941330052376	0.07415777947285562	0.002583170071161156	0.07470657244240897
12.63603181762671	0.3913868858220925	0.3960489705329402	0.42607402968927666	0.4299966785922356	0.4437245670258864	0.44728446279604184	0.4609894428117099	0.46420472236526344	0.4928316777485542	0.49543987800680356	0.07868713097509498	0.07647939201640998	0.0025363602935861707	0.07379478788531912	0.0025551225439497394	0.0743406703333136
12.712170265880024	0.3915815837649463	0.3962450043831059	0.42626682377192554	0.4301908713388465	0.44391662225205136	0.4474779384185292	0.46118094951209054	0.46439766223555085	0.4930226590136071	0.49563229251989477	0.07865018787321083	0.07644352483073817	0.002508707965182655	0.0734300423934684	0.002527257937119831	0.07397300057323264
12.78876748658549	0.39177545014373555	0.3964401964615187	0.4264587052688834	0.4303841430082637	0.44410772357069844	0.4476704524861627	0.461371461801204	0.464589600852912	0.493212570931618	0.49582363227404425	0.07861326133131916	0.07640767366862472	0.0024812362224033713	0.073063539803087	0.00249957531804057	0.07360355994347856
12.865826244077915	0.391968480731985	0.39663454249832597	0.4266496697149075	0.43057648909679647	0.4442978663934163	0.44786200037457014	0.4615609749689238	0.46478053347367876	0.49340140856452086	0.4960138923020654	0.07857635135052189	0.07637183853123436	0.0024539441440141196	0.07269527693286193	0.002472073758285287	0.07323234523852307
12.943349319348618	0.39216067129506427	0.39682803821545554	0.42683971263651843	0.43076790509245416	0.44448704612351	0.4480525774510336	0.46174948429679086	0.4649704553457893	0.49358916696581673	0.4962030676282795	0.07853945793185617	0.07633601941966962	0.0024268308129244964	0.07232525061452577	0.0024447523335946464	0.07285935326594029
13.0213395101458	0.3923520175902171	0.39702067932664387	0.4270288295520328	0.4309583864749776	0.4446752581560362	0.44824217907452285	0.4619369850580507	0.46515936170882277	0.4937758411806135	0.4963911532685545	0.0785025810762978	0.07630021633497164	0.0023998953161692427	0.07195345769311245	0.0024176101238668757	0.07248458084667675
13.099799631075467	0.39254251536659074	0.39721246153746637	0.42721701597159606	0.4311479287158735	0.4448624978778375	0.4484308005957316	0.46212347251768887	0.4653472477940383	0.4939614262456659	0.4965781442303453	0.07846572078475894	0.07626442927812203	0.0023731367448855956	0.07157989502705675	0.0023906462131422224	0.07210802481527878
13.178732513703073	0.39273216036526576	0.39740338054536795	0.4274042673972163	0.43133652727844785	0.44504876066757787	0.4486184373571123	0.46230894193246913	0.4655341088244106	0.49414591718941586	0.4967640355127349	0.07842887705809005	0.07622865825004102	0.0023465541943124	0.07120455948857796	0.0023638596895856345	0.07172968202004881
13.258141006655675	0.3929209483192872	0.3975934320396938	0.4275905793227983	0.43152417761784095	0.4452340418957793	0.44880508469291347	0.462493388550971	0.46571994001466943	0.49432930903203404	0.49694882210647534	0.07839204989708032	0.07619290325158926	0.0023201467637581352	0.07082744796370832	0.002337249645467665	0.07134954932328696
13.338027975724735	0.39310887495369407	0.39778261170172013	0.4277759472341777	0.43171087518106105	0.44541833692485705	0.44899073792921496	0.4626768076136272	0.46590473657133646	0.49451159678546047	0.4971324989940292	0.07835523930245668	0.07615716428356747	0.0022939135565889224	0.07044855735247779	0.0023108151771502605	0.07096762360143316
13.418396303969553	0.39329593598555196	0.3979709152046865	0.42796036660915654	0.4318966154070213	0.4456016411091575	0.4491753923839665	0.4628591943527638	0.46608849369276634	0.49469277545344814	0.4973150611496128	0.0783184452748867	0.07612144134671778	0.002267853680215648	0.07006788456921242	0.0022845553850703304	0.07058390174539397
13.49924889182131	0.3934821271239841	0.3981583382138281	0.4281438329175385	0.4320813937265743	0.445783949794995	0.44935904336702476	0.4630405439926383	0.4662712065691847	0.49487284003160453	0.49749650353923874	0.0782816678149761	0.07608573444172362	0.0022419662460730905	0.06968542654274756	0.002258469373721095	0.07019838066058526
13.580588657187745	0.3936674440702044	0.39834487638640803	0.42832634162116523	0.4322652055625495	0.4459652583206906	0.449541686180192	0.46322085174948036	0.4664528703827289	0.4950517855074357	0.4976768211207593	0.0782449069232714	0.07605004356920933	0.0022162503696114833	0.06930118021662679	0.0022325562516360975	0.06981105726715953
13.662418535558457	0.3938518825175494	0.398530525371751	0.42850788817395286	0.4324480463297896	0.4461455620166102	0.4497233161172545	0.46340011283153226	0.46663348030748897	0.49522960686039075	0.4978560088439109	0.07820816260025994	0.0760143687297421	0.002190705170266316	0.06891514254913034	0.002206815131375439	0.06942192850034701
13.744741480110864	0.39403543815151226	0.39871528081127655	0.4286884680219291	0.43262991143518803	0.44632485620520324	0.4499039284640226	0.4635783224390891	0.4668130315095483	0.49540629906190436	0.4980340616503589	0.0781714348463688	0.07597870992383159	0.0021653297714543385	0.06852731051375827	0.002181245129508902	0.06903099131069723
13.827560461816718	0.3942181066497759	0.3988991383385342	0.4288680766032708	0.43281079627772767	0.44650313620104304	0.45008351849837025	0.46375547576454085	0.46699151914702614	0.4955818570754442	0.4982109744737427	0.07813472366196683	0.07594306715192957	0.00214012330055402	0.06813768109920204	0.0021558453665955213	0.06863824266393692
13.910878469549415	0.39439988368224826	0.399082093579237	0.42904670934834244	0.4329906962485185	0.4466803973108665	0.4502620814902753	0.463931567992415	0.4671689383701195	0.4957562758565556	0.49838674223972174	0.07809802904736488	0.07590744041443163	0.0021150848888851215	0.06774625130971401	0.002130614967167599	0.06824367954152422
13.9946985101918	0.39458076491109606	0.3992641421512976	0.4292243616797342	0.43316960673083704	0.4468566348336151	0.4504396127018609	0.4641065942994179	0.46734528432114636	0.49592955035290703	0.49856135986602174	0.07806135100281533	0.07587182971167697	0.002090213671697594	0.06735301816523531	0.0021055530597204886	0.06784729894074815
14.079023608744702	0.3947607459907804	0.3994452796648636	0.42940102901230237	0.4333475231001659	0.4470318440604758	0.450616107387437	0.4642805498544797	0.46752055213458893	0.49610167550433903	0.49873482226248245	0.07802468952851314	0.07583623504394901	0.002065508788156034	0.06695797870160902	0.0020806587766948326	0.06744909787501285
14.163856808436103	0.394939822568093	0.39962550172235417	0.4295767067532076	0.43352444072423435	0.44720602027492307	0.4507915607935425	0.4644534298187962	0.4676947369371382	0.4962726462429093	0.49890712433110485	0.07798804462459591	0.07580065641147499	0.002040969381317037	0.06656112997082175	0.002055931254452581	0.06704907337386601
14.24920117083096	0.3951179902821918	0.3998048039184962	0.42975139030195647	0.4337003549630583	0.44737915875276135	0.4509659681589877	0.4646252293458752	0.46786783384773795	0.496442457492943	0.4990782609660993	0.07795141629114494	0.07576509381442707	0.002016594598121202	0.06616246904121681	0.0020313696332672215	0.06664722248332566
14.335059775941703	0.39529524476463834	0.3999831818403622	0.42992507505044164	0.4338752611689818	0.4475512547621678	0.4511393247148977	0.46479594358157966	0.46803983797763044	0.4966111041710795	0.4992482270539349	0.07791480452818454	0.07572954725292307	0.0019923835893700392	0.0657619929976363	0.0020069730573122335	0.06624354226624973
14.421435722339384	0.3954715816394345	0.40016063106740773	0.4300977563829836	0.4340491546867195	0.4477223035637355	0.4513116256847568	0.4649655676641745	0.4682107444304026	0.49677858118632323	0.4994170174733891	0.07787820933568328	0.07569401672702562	0.0019683355097162014	0.06535969894173377	0.0019827406746353304	0.06583802980226494
14.50833212726552	0.3956469965230609	0.4003371471715096	0.43026942967637216	0.4342220308533976	0.44789230041051814	0.4514828662844518	0.4651340967243721	0.4683805483020313	0.49694488344009247	0.49958462709559726	0.07784163071355447	0.07565850223674378	0.0019444495176452747	0.06495558399224421	0.0019586716371451374	0.0654306821881363
14.595752126744532	0.39582148502451486	0.400512725717005	0.4304400902999097	0.43439388499859816	0.44806124054807434	0.4516530417223177	0.46530152588537904	0.46854924468093156	0.49711000582627063	0.4997510507841036	0.07780506866165521	0.07562300378203271	0.0019207247754571277	0.06454964528491303	0.0019347651006031974	0.06502149653806555
14.683698875697011	0.3959950427453492	0.40068736226073115	0.4306097336154533	0.43456471244440165	0.44822911921451236	0.4518221471991833	0.4654678502629434	0.46871682864800335	0.49727394323125645	0.4999162833949132	0.07776852317978877	0.07558752136279395	0.0018971604492530325	0.064141879973036	0.001911020224596438	0.06461046998370534
14.772175548053516	0.39616766527971214	0.4008610523520642	0.4307783549774592	0.4347345085054314	0.44839593164053654	0.4519901779084169	0.4656330649654027	0.46888329527668043	0.49743669053401707	0.500080319776543	0.0777319942677029	0.07555205497887688	0.0018737557089223422	0.06373228522753038	0.0018874361725287336	0.06419759967451455
14.861185336869132	0.39633934821438666	0.40103379153296037	0.43094594973302625	0.43490326848889777	0.44856167304949324	0.4521571290359731	0.46579716509373253	0.46904863963297805	0.4975982426061392	0.5002431547700751	0.0776954819250928	0.07551660463007699	0.0018505097281207306	0.06332085823721911	0.0018640121116040298	0.06378288277807087
14.95073145443871	0.3965100871288311	0.40120557533799706	0.43111251322194105	0.4350709876946438	0.448726338657418	0.45232299576044055	0.4659601457415948	0.46921285677554375	0.49775859431188263	0.5004047832092101	0.07765898615159805	0.07548117031613881	0.0018274216842586455	0.0629075962089587	0.0018407472128072477	0.06336631648007085
15.040817132412794	0.3966798775952205	0.40137639929441377	0.43127804077672327	0.4352376614151907	0.44888992367308267	0.4524877732530889	0.4661220019953884	0.46937594175570607	0.497917740508234	0.5005651999203201	0.0776225069468061	0.07544575203675366	0.0018044907584875425	0.06249249636790921	0.001817640650893182	0.06294789798469935
15.131445621914246	0.39684871517848724	0.4015462589221545	0.43144252772267105	0.43540328493578373	0.4490524232980438	0.45265145667791845	0.4662827289342986	0.46953788961752585	0.4980756760449607	0.5007243997225046	0.07758604431025089	0.07541034979156248	0.001781716135677236	0.062075555957861184	0.0017946916043678485	0.06252762451487115
15.222620193655578	0.39701659543636425	0.4017151497339103	0.431605969377908	0.43556785353443994	0.4492138327266912	0.45281404119170793	0.4664423216303487	0.4696986953978474	0.4982323957646661	0.5008823774276443	0.0775495982414141	0.07537496358015432	0.0017590970044101262	0.06165677224123556	0.0017718992554756063	0.062105493312344606
15.31434413805701	0.3971835139194267	0.4018830672351625	0.43176836105342997	0.4357313624819949	0.44937414714629703	0.45297552194406526	0.4666007751484507	0.4698583541263501	0.49838789450284454	0.5010391278404581	0.07751316873972458	0.07533959340206749	0.0017366325569545538	0.0612361424995953	0.0017492627901778413	0.061681501638119585
15.406620765365147	0.39734946617113553	0.40205000692422593	0.4319296980531524	0.4358938070421507	0.44953336173706593	0.453135894077477	0.4667580845464579	0.47001686082560057	0.49854216708793847	0.5011946457585584	0.07747675580455979	0.07530423925679021	0.0017143219892576944	0.06081366403354593	0.0017267813981418634	0.061255646772451655
15.499453405772549	0.3975144477278809	0.4022159642922935	0.4320899756739588	0.43605518247152525	0.4496914716721852	0.4532951527273596	0.4669142448752174	0.47017421051110647	0.498695208341394	0.5013489259725092	0.07744035943524559	0.07526890114376	0.0016921645009309039	0.060389334163318154	0.001704454272728917	0.06082792601529263
15.592845409537835	0.3976784541190269	0.40238093482348125	0.43224918920574934	0.4362154840197007	0.4498484721178762	0.4534532930221108	0.467069251178623	0.4703303981913692	0.4988470130777197	0.5015019632658834	0.07740397963105584	0.07523357906236437	0.0016701592952284017	0.059963150228725226	0.0016822806109719757	0.06039833668639005
15.686800147106629	0.3978414808669556	0.40254491399487297	0.4324073339314903	0.43637470692927377	0.4500043582334454	0.45361031008316155	0.4672230984936705	0.47048541886793926	0.4989975761045438	0.501653752415321	0.07736761639121527	0.07519827301194254	0.0016483055790326162	0.05953510958948982	0.001660259613561088	0.05996687612561402
15.781321009233178	0.39800352348711304	0.4027078972765669	0.4325644051272638	0.43653284643590584	0.4501591251713373	0.4537661990250291	0.4673757818505101	0.4706392675354705	0.4991468922226732	0.5018042881905888	0.07733126971489597	0.07516298299178377	0.0016266025628475234	0.05910520962552823	0.0016383904848344955	0.059533541693113534
15.87641140710273	0.39816457748805495	0.40286988013172165	0.4327203980623185	0.436689897768374	0.450312768077187	0.4539209549553697	0.4675272962725035	0.4707919391817753	0.4992949562261532	0.5019535653546395	0.07729493960122144	0.0751277090011283	0.0016050494607720012	0.05867344773712091	0.0016166724327528748	0.05909833076951543
15.972074772454643	0.3983246383714931	0.40303085801660365	0.43287530799912066	0.436845856148623	0.4504652820898735	0.45407457297503273	0.467677636776279	0.470943428787882	0.4994417629023273	0.5021015786636727	0.07725862604926527	0.07509245103916852	0.0015836454904927244	0.058239821345196674	0.001595104668895786	0.058661240756322286
16.06831455770623	0.3984837016323425	0.40319082638063414	0.4330291301934059	0.4370007167918165	0.4506166623415744	0.45422704817811554	0.4678267983717875	0.4710937313280903	0.499587307031898	0.5022483228671953	0.07722232905805072	0.07505720910504855	0.0015623898732632924	0.057804327891446405	0.0015736864084390234	0.058222269076082966
16.165134236077357	0.3986417627587687	0.4033497806664383	0.4331818598942312	0.4371544749063913	0.4507669039578195	0.45437837565201844	0.46797477606236004	0.47124284177003	0.49973158338898827	0.502393792708084	0.07718604862655266	0.07502198319786452	0.001541281833894903	0.057366964838706735	0.0015524168701381846	0.05778141317249208
16.262537301715792	0.3987988172322364	0.40350771630989307	0.4333334923440285	0.43730712569410934	0.45091600205754756	0.4545285504775	0.46812156484476586	0.47139075507471817	0.49987458674120394	0.5025379829226472	0.0771497847536969	0.07498677331666545	0.0015203206007385894	0.056927729671230054	0.0015312952763202325	0.0573386705108021
16.36052726982327	0.39895486052755796	0.40366462874017717	0.4334840227786572	0.43745866435011244	0.45106395175316105	0.4546775677287343	0.46826715970926985	0.47153746619661824	0.500016311849696	0.502680888240688	0.07711353743836143	0.07495157946045315	0.0014995054056701207	0.0564866198946703	0.0015103208528639556	0.056894038578050754
16.459107676782416	0.3991098881129426	0.4038205133798206	0.4336334464274596	0.4376090860629771	0.45121074815058376	0.45482542247336727	0.46841155563969245	0.4716829700836997	0.5001567534692245	0.5028225033855687	0.07707730667937514	0.07491640162818256	0.001478835484075347	0.05604363303670823	0.0014894928291857568	0.05644751488325994
16.55828208028434	0.39926389545004665	0.40397536564475545	0.43378175851331435	0.43775838601476924	0.45135638634931713	0.4549721097725752	0.4685547476134687	0.47182726167749767	0.5002959063482223	0.5029628230742745	0.0770410924755202	0.07488123981876225	0.0014583100748333244	0.05559876664685248	0.0014688104382241107	0.05599909695763472
16.658054059457015	0.39941687799402364	0.4041291809443671	0.43392895425269284	0.4379065593811006	0.4515008614424986	0.4551176246811219	0.4686967306017089	0.4719703359131741	0.5004337652288605	0.5031018420174792	0.07700489482553059	0.07484609403105465	0.0014379284203056564	0.05515201829705063	0.0014482729164235764	0.055548782354875925
16.758427214994473	0.3995688311935758	0.40428195468154554	0.4340750288557146	0.43805360133118504	0.45164416851696015	0.45526196224741866	0.46883749956925935	0.47211218771957875	0.5005703248471133	0.5032395549196108	0.0769687137280936	0.07481096426387601	0.0014176897663205068	0.05470338558184551	0.001427879503725915	0.05509656865143597
16.859405169286727	0.3997197504910054	0.4044336822527376	0.4342199775262042	0.43819950702789523	0.4517863026532874	0.4554051175135836	0.4689770494747644	0.4722528120193115	0.5007055799328248	0.5033759564789182	0.07693254918184989	0.07477585051599812	0.0013975933621539482	0.05425286611843205	0.0014076294435478864	0.05464245344674623
16.960991566550526	0.39986963132226705	0.4045843590480008	0.4343637954617484	0.4383442716278214	0.4519272589258789	0.4555470855155018	0.4691153752707278	0.4723922037287852	0.5008395252097753	0.5035110413875381	0.07689640118539298	0.0747407527861468	0.0013776384605233005	0.05380045754716889	0.001387521982771478	0.05418643436344439
17.063190072960847	0.40001846911702105	0.40473398045105524	0.434506477853754	0.43848789028132895	0.45206703240300783	0.45568786128288624	0.46925247190357705	0.47253035775828833	0.5009721553957496	0.5036448043315634	0.0768602697372715	0.0747056710730027	0.00135782431756315	0.053346157531635185	0.0013675563717243655	0.05372850904764448
17.166004376783235	0.4001662592986859	0.4048825418393395	0.4346480198875065	0.4386303581326178	0.4522056181468814	0.4558274398393396	0.46938833431372584	0.47266726901205014	0.5011034652026048	0.503777239991112	0.07682415483598722	0.07467060537520283	0.0013381501928155792	0.052889963759028547	0.001347731864170143	0.05326867516924949
17.26943818850684	0.40031299728449327	0.4050300385840641	0.43478841674222907	0.43877167031978215	0.4523430112137043	0.4559658162024163	0.4695229574356389	0.4728029323883046	0.50123344933634	0.5039083430403954	0.07678805647999692	0.07463555569133942	0.0013186153492199537	0.05243187394020765	0.0013280477172941119	0.05280693042207929
17.37349524097843	0.40045867848554206	0.4051764660502671	0.4349276635911424	0.4389118219748706	0.4524792066537395	0.45610298538368554	0.46965633619789676	0.47293734277935623	0.5013621024971647	0.5040381081477898	0.07675197466771233	0.07460052201996108	0.001299219053088052	0.051971885810232266	0.0013085031916832968	0.05234327252422588
17.478179289537028	0.40060329830685415	0.4053218195968704	0.4350657556015253	0.43905080822394765	0.4526141995113729	0.45623894238879475	0.46978846552326176	0.47307049507164606	0.5014894193795709	0.5041665299759063	0.07671590939750003	0.07456550435957246	0.0012799605741000697	0.05150999712842008	0.0012890975513135672	0.05187769921825236
17.583494112149474	0.40074685214743	0.4054660945767359	0.4352026879347755	0.4391886241871545	0.45274798482517575	0.45637368221753394	0.46991934032874405	0.4732023841458182	0.5016153946724031	0.5042936031816619	0.07667986066768256	0.0745305027086352	0.0012608391852824141	0.0510462056785741	0.0012698300635403115	0.051410208271548186
17.689443509546752	0.4008893354003049	0.40560928633672283	0.4353384557464716	0.43932526497877217	0.45288055762796997	0.45650719986390065	0.4700489555256685	0.473333004876788	0.5017400230589308	0.5044193224163536	0.07664382847653771	0.07449551706556787	0.0012418541629979352	0.05058050926935209	0.0012506999990775647	0.050940797476386024
17.79603130536116	0.40103074345260675	0.40575139021774553	0.4354730541864354	0.43946072570728384	0.45301191294689236	0.45663949031616524	0.47017730601974306	0.4734623521338092	0.5018632992169206	0.5045436823257289	0.07660781282230016	0.07446054742874635	0.001223004786931714	0.05011290573455085	0.0012317066319886827	0.05046946465046176
17.90326134626431	0.4011710716856133	0.40589240155483197	0.43560647839879485	0.4395950014754391	0.45314204580346157	0.4567705485569378	0.4703043867111264	0.473590420780544	0.5019852178187103	0.5046666775500618	0.07657181370316021	0.07442559379650378	0.0012042903400728555	0.04964339293319142	0.0012128492396672463	0.04999620763693713
18.011137502105942	0.4013103154748104	0.4060323156771829	0.4357387235220478	0.43972808738031793	0.4532709512136429	0.4569003695632345	0.47043019249449747	0.47371720567513204	0.5021057735312818	0.5047883027242259	0.07653583111726553	0.07439065616713196	0.0011857101087064947	0.04917196874995966	0.001194127102825071	0.04952102430463867
18.119663666053608	0.40144847018995167	0.406171127908231	0.4358697846891266	0.4398599785133951	0.45339862418791743	0.45702894830654506	0.47055471825912537	0.4738427016702602	0.5022249610163375	0.5049085524777698	0.07649986506272036	0.07435573453888032	0.0011672633823924805	0.04869863109541939	0.0011755395054806606	0.04904391254869722
18.228843754733095	0.4015855311951175	0.4063088335657018	0.4359996570274627	0.4399906699606067	0.4535250597313476	0.4571562797529022	0.47067795888893943	0.4739669036132346	0.5023427749303743	0.5050274214349932	0.07646391553758675	0.07432082890995707	0.0011489494539542733	0.0482233779060266	0.001157085734940999	0.048564870290434214
18.338681708369887	0.4017214938487749	0.40644542796167443	0.4361283356590523	0.440120156802416	0.4536502528436471	0.4572823588629495	0.47079990926260046	0.47408980634605147	0.5024592099247599	0.5051449042150238	0.07642798253988388	0.07428593927852875	0.0011307676194713956	0.047746207145010544	0.0011387650817882289	0.04808389547777381
18.44918149093129	0.40185635350384	0.4065809064026432	0.43625581570052363	0.4402484341138805	0.45377419851925044	0.4574071805920117	0.4709205642535739	0.47421140470547024	0.5025742606458122	0.5052609954318942	0.07639206606759004	0.07425106564272178	0.0011127171782558953	0.04726711680197582	0.0011205768398658833	0.047600986085498675
18.56034709026951	0.4019901055077377	0.40671526418957993	0.4363820922632029	0.44037549696471956	0.4538968917473811	0.4575307398901649	0.47103991873020035	0.47433169352308613	0.5026879217348738	0.5053756896946204	0.07635616611864011	0.07421620800062115	0.0010947974328399113	0.04678610489339974	0.0011025203062668965	0.04711614011547738
18.672182518265565	0.402122745202465	0.4068484966179967	0.4365071604531825	0.4405013404193825	0.4540183275121238	0.4576530317023078	0.4711579675557704	0.4744506676254041	0.5028001878283924	0.5054889816072808	0.0763202826909286	0.07418136635027217	0.0010770076889672353	0.0463031694630871	0.0010845947813162837	0.04662935559704806
18.784691810974078	0.40225426792465324	0.4069805989780096	0.4366310153713893	0.44062595953711825	0.4541385007924945	0.45777405096823354	0.4712747055885983	0.4745683218339136	0.5029110535579999	0.5056008657690956	0.0762844157823087	0.07414654068967912	0.001059347255575327	0.0458183085821986	0.0010667995685591514	0.0461406305872174
18.897879028768923	0.4023846690056321	0.4071115665544029	0.436753652113654	0.4407493493720445	0.45425740656251323	0.45789379262270213	0.4713901276820968	0.4746846509651644	0.503020513550592	0.5057113367745072	0.07624856539059259	0.07411173101680821	0.0010418154447837669	0.04533152034971977	0.0010491339747460415	0.045649963170845353
19.01174825648978	0.402513943771493	0.4072413946266936	0.43687506577078056	0.4408715049732183	0.4543750397912766	0.45801225159551373	0.4715042286848527	0.47479964983084094	0.5031285624284092	0.5058203892132619	0.07621273151355216	0.07407693732958423	0.0010244115718780478	0.04484280289251785	0.0010315973098207198	0.04515735146105726
19.126303603589555	0.4026420875431546	0.40737007846919754	0.43699525142861667	0.44099242138470723	0.4544913954430306	0.4581294228115828	0.4716170034407028	0.4749133132378412	0.5032351948091184	0.5059280176704913	0.07617691414891896	0.07404215962589414	0.0010071349552949194	0.04435215436573969	0.0010141888869033	0.04466279359951386
19.241549204282624	0.40276909563642765	0.407497613351095	0.4371142041681253	0.441112093645661	0.45460646847724534	0.45824530119101226	0.471728446788811	0.4750256359883527	0.5033404053058951	0.5060342167267957	0.07614111329438387	0.0740073979035856	0.0009899849166132846	0.04385957295309595	0.0009969080222784754	0.04416628775652498
19.357489217694134	0.40289496336208125	0.407623994536498	0.4372319190654561	0.4412305167903842	0.4547202538486896	0.4583598816491698	0.47183855356374643	0.4751366128799312	0.5034441885275067	0.5061389809583265	0.07610532894759918	0.07397265216046726	0.0009729607805384344	0.04336505686710268	0.0009797540353830847	0.04366783213156111
19.474127828010037	0.40301968602590965	0.40774921728451746	0.4373483911920182	0.44134768584840955	0.4548327465075063	0.45847315909676295	0.4719473185955612	0.47524623870558014	0.5035465390783956	0.506242304936872	0.07606956110617694	0.07393792239430996	0.0009560618748871708	0.042868604349322936	0.0009627262487894583	0.043167424953310274
19.59146924462811	0.4031432589287997	0.4078732768493318	0.43746361561455316	0.44146359584457145	0.4549439413992889	0.4585851284399168	0.47205473670987014	0.4753545082538295	0.5036474515587651	0.5063441832299411	0.07603380976769075	0.07390320860284594	0.0009392875305758164	0.042370213670736234	0.0009458239881929842	0.04266506448011853
19.709517702309874	0.4032656773667988	0.40799616848025533	0.43757758739520963	0.44157824179908106	0.4550538334651583	0.4586957845802509	0.4721608027279303	0.475461416308817	0.5037469205646639	0.5064446104008502	0.07599807492967442	0.07386851078376963	0.0009226370816060037	0.041869883131965935	0.0009290465824007832	0.04216074900021738
19.828277461333414	0.4033869366311837	0.4081178874218083	0.4376903015916172	0.44169161872760127	0.4551624176418405	0.45880512241495836	0.4722655114667222	0.47556695765036916	0.5038449406880722	0.5065435810088089	0.07596235658962429	0.07383382893473872	0.000906109865050686	0.041367611063478194	0.0009123933633139458	0.04165447683192269
19.94775280764713	0.4035070320085298	0.4082384289137867	0.4378017532569623	0.4418037216413231	0.4552696888617449	0.45891313683688384	0.4723688577390303	0.47567112705408293	0.5039415065169893	0.5066410896090081	0.07592665474499723	0.07379916305337252	0.0008897052210434797	0.04086339582605092	0.000895863665917096	0.04114624632404684
20.067948053024427	0.40362595878078134	0.4083577881913335	0.437911937440064	0.4419145455470422	0.455375642053044	0.4590198227346045	0.4724708363535262	0.4757739192914089	0.5040366126355211	0.5067371307527084	0.07589096939321283	0.07376451313725393	0.0008734224927617884	0.04035723581085904	0.0008794568282648463	0.040636055856168696
20.188867535219305	0.40374371222532246	0.4084759604850099	0.4380208491854511	0.4420240854472365	0.4554802721397525	0.4591251749925097	0.4725714421148512	0.4758753291297346	0.5041302536239682	0.5068316989873285	0.07585530053165318	0.07372987918392931	0.0008572610264163671	0.03984912943990082	0.0008631721914671431	0.04012390383878994
20.31051561812294	0.40386028761504816	0.40859294102086824	0.4381284835334395	0.4421323363401447	0.4555835740418088	0.4592291884908827	0.47267066982369976	0.4759753513324688	0.5042224240589166	0.5069247888565351	0.07581964815766241	0.07369526119090755	0.0008412201712357792	0.03933907516613999	0.0008470090996772761	0.03960978871380405
20.432896691921076	0.40397568021843655	0.408708725020524	0.4382348355202103	0.4422392932198445	0.4556855426751554	0.45933185810598237	0.4727685142769038	0.47607398065912643	0.5043131185133254	0.507016394900334	0.07578401226854706	0.07366065915566254	0.0008252992794537395	0.038827071473974684	0.0008309669000756692	0.03909370895458153
20.55601517325261	0.40408988529962203	0.40882330770123076	0.4383399001778891	0.44234495107633326	0.455786172951822	0.45943317871012646	0.4728649702675187	0.47617121186541467	0.5044023315566206	0.5071065116551612	0.07574839286157774	0.07362607307563143	0.0008094977063011211	0.038313116879479026	0.0008150449428621087	0.038575663066481525
20.679875505368887	0.40420289811846877	0.4089366842759534	0.4384436725346258	0.44244930489560774	0.45588545978000816	0.4595331451717746	0.47296003258490904	0.47626703970331935	0.5044900577547851	0.5071951336539751	0.07571278993398789	0.07359150294821597	0.0007938148099817521	0.03779720993038893	0.0007992425812368698	0.03805564958695129
20.804482158294064	0.4043147139306441	0.409048849953444	0.43854614761467436	0.44255234965974566	0.4559833980641659	0.45963175235561315	0.47305369601483427	0.4763614589211923	0.5045762916704514	0.5072822554263501	0.0756772034829742	0.07355694877078212	0.0007782499516697516	0.037279349206883694	0.0007835591713907242	0.03753366708590988
20.92983962898646	0.40442532798769504	0.4091597999383168	0.438647320438475	0.44265408034698717	0.4560799827050858	0.4597289951226395	0.47314595533953796	0.47645446426383953	0.5046610278629957	0.5073678714985692	0.07564163350569754	0.07352241054066126	0.000762802495493542	0.0367595333216002	0.0007679940724913958	0.0370097141660608
21.055952441500814	0.4045347355371221	0.40926952943112593	0.43874718602273505	0.44275449193181826	0.45617520859998084	0.4598248683302488	0.4732368053378348	0.4765460504726101	0.5047442608886312	0.5074519763937206	0.07560607999928298	0.07348788825514885	0.0007474718085203058	0.03623776091987452	0.0007525466466697939	0.03648378946317621
21.18282514715158	0.4046429318224572	0.4093780336284415	0.43884573938051263	0.44285357938505326	0.45626907064257305	0.45991936683232004	0.47332624078520064	0.47663621228548625	0.504825985300504	0.5075345646317913	0.07557054296082004	0.0734533819115072	0.0007322572607457722	0.035714030680139786	0.0007372162590084663	0.035955891646253235
21.31046232467717	0.4047499120833396	0.40948530772292796	0.43894297552129935	0.4429513376739201	0.45636156372317943	0.4600124854793033	0.4734142564538615	0.4767249444371732	0.5049061956487885	0.5076156307297648	0.07553502238736254	0.07341889150696251	0.0007171582250780073	0.035188341314182026	0.0007220022775251689	0.03542601941798296
21.438868580405217	0.4048556715555941	0.4095913469034228	0.43903888945110464	0.443047761762144	0.45645268272880024	0.46010421911830823	0.47350084711288487	0.47681224165919095	0.5049848864807837	0.5076951692017176	0.07549951827592978	0.07338441703870785	0.000702174077331863	0.03466069156759488	0.0007069040731653153	0.03489417151506302
21.568048548418737	0.4049602054713096	0.40969614635501583	0.43913347617254106	0.44314284661003417	0.4565424225432067	0.46019456259319275	0.4735860075282709	0.4768980986799661	0.5050620523410112	0.5077731745589172	0.07546403062350529	0.07334995850390176	0.0006873041962065507	0.034131080219722776	0.000691921019784214	0.0343603467082545
21.69800689072348	0.4050635090589181	0.4097997012591292	0.43922673068490925	0.44323658717456965	0.45663077804703	0.46028351074465285	0.47366973246304445	0.47698251022492505	0.5051376877713134	0.5078496413099212	0.07542855942703842	0.07331551589966973	0.0006725479632809783	0.03359950608428619	0.0006770524941379641	0.0338245438030782
21.828748297416116	0.4051655775432743	0.40990200679359845	0.43931864798428494	0.443328978409487	0.4567177441178513	0.4603710584103132	0.47375201667734895	0.47706547101658764	0.5052117873109526	0.5079245639606772	0.07539310468344501	0.07328108922310328	0.000657904762997541	0.033065968009594826	0.000662297875867468	0.03328676163964417
21.960277486853503	0.4052664061457373	0.4100030581327538	0.4394092230636061	0.4434200152653677	0.45680331563029236	0.4604572004248179	0.4738328549285393	0.4771469757746613	0.5052843454967109	0.5079979370146225	0.07535766638960552	0.07324667847126103	0.0006433739826492424	0.032530464878718135	0.0006476565474877738	0.032746999093347995
22.092599205822967	0.4053659900842503	0.4101028504475025	0.4394984509127604	0.44350969268972745	0.4568874874561062	0.46054193161992324	0.4739122419712771	0.47722701921613675	0.5053553568629912	0.5080697549727864	0.07532224454236755	0.07321228364116818	0.0006289550123670384	0.031992995609925856	0.0006331278943749741	0.03220525507499872
22.225718229713628	0.40546432457342413	0.41020137890541203	0.4395863265186746	0.4435980056271053	0.4569702544642699	0.46062524682458994	0.47399017255762566	0.47730559605538403	0.5054248159419185	0.5081400123338917	0.07528683913854416	0.07317790472981803	0.0006146472451089569	0.03145355915697223	0.0006187113047535497	0.031661528531103045
22.359639362688714	0.40556140482461933	0.4102986386707934	0.43967284486540326	0.44368494901915395	0.45705161152107737	0.4607071408650772	0.47406664143714683	0.47738270100424923	0.5054927172634429	0.508208703594458	0.07525145017491634	0.0731435417341708	0.0006004500766474408	0.030912154509323386	0.0006044061696839353	0.031115818444277465
22.494367437858962	0.4056572260460299	0.4103946249047863	0.4397580009342201	0.44377051780473137	0.4571315534902329	0.46078760856503703	0.4741416433569975	0.4774583287721524	0.5055590553554427	0.508275823248906	0.07521607764823011	0.07310919465115392	0.0005863629055544717	0.03036878069254101	0.0005902118830483083	0.03056812383337615
22.629907317457054	0.4057517834427673	0.4104893327654435	0.4398417897037076	0.44385470691999174	0.45721007523294555	0.46086664474560923	0.4742151730620282	0.4775324740661864	0.5056238247438285	0.5083413657896613	0.07518072155520111	0.07307486347766437	0.0005723851331929097	0.02982343676856658	0.0005761278415425952	0.03001844375411622
22.766263893012997	0.40584507221694593	0.41058275740781786	0.4399242061498502	0.443937511298479	0.4572871716080249	0.46094424422551816	0.474287225294881	0.4776051315912158	0.5056870199526488	0.5084053257072615	0.07514538189250994	0.07304054821056583	0.0005585161637000624	0.029276121836005586	0.0005621534446575982	0.029466777298935654
22.903442085530802	0.4059370875677686	0.410674893984048	0.44000524524612594	0.4440189258712195	0.4573628374719767	0.46102040182116844	0.47435779479608947	0.47767629604997736	0.5057486355041948	0.508467697490461	0.07511005865680628	0.07300624884669135	0.0005447554039779146	0.028726835030383313	0.0005482880946714452	0.028913123597689605
23.041446845665973	0.4060278246916126	0.4107657376434465	0.44008490196360006	0.4440989455668169	0.4574370676790996	0.4610951123467437	0.4744268763041791	0.4777459621431812	0.5058086659191084	0.5085284756263395	0.07507475184470748	0.0729719653828422	0.0005311022636826923	0.02817557552467065	0.0005345311966364896	0.02835748181784936
23.180283153904217	0.4061172787821181	0.4108552835325878	0.4401631712710198	0.4441775653115465	0.45750985708158387	0.46116837061430455	0.4744944645557686	0.4778141245696124	0.5058671057164893	0.5085876546004102	0.07503946145279841	0.07293769781578896	0.0005175561552079877	0.027622342529355137	0.0005208821583653211	0.027799851164687084
23.31995602074116	0.40620544503027484	0.4109435267953976	0.44024004813490797	0.4442547800294516	0.4575812005296085	0.46124017143388785	0.474560554285671	0.4778807780262338	0.5059239494140034	0.5086452288967284	0.0750041874776328	0.07290344614227076	0.0005041164936745446	0.027067135292739408	0.0005073403904207741	0.027240230881787397
23.460470486863187	0.40629231862451193	0.4110304625732419	0.4403155275196603	0.4443305846424399	0.4576510928714415	0.4613105096136071	0.4746251402269979	0.47794591720828994	0.5059791915279925	0.5087011929980015	0.0749689299157328	0.07286921035899697	0.000490782696921821	0.02650995310153803	0.0004939053061014942	0.026678620251246343
23.60183162332936	0.40637789475078656	0.41111608600501826	0.4403896043876409	0.444404974070381	0.45771952895354007	0.46137937995975314	0.47468821711126213	0.4780095368094111	0.5060328265735843	0.5087555413857003	0.07493368876358919	0.07283499046264594	0.0004775541854891152	0.025950795280905936	0.0004805763214306147	0.026115018593941386
23.744044531754422	0.40646216859267476	0.41120039222724675	0.44046227369927976	0.4444779432312042	0.45778650362065065	0.4614467772768959	0.4747497796684826	0.4780716315217183	0.5060848490648037	0.5088082685401707	0.0748984640176625	0.07280078644986576	0.0004644303826091267	0.02538966119482211	0.0004673528551433215	0.025549425269915105
23.887114344492932	0.4065451353314623	0.4112833763741619	0.44053353041317134	0.44454948704099817	0.4578520117159118	0.46151269636798703	0.4748098226272893	0.4781321960359298	0.5061352535146842	0.5088593689407455	0.074863255674381	0.07276659831727465	0.00045141071419330103	0.024826550246544343	0.0004542343286768613	0.02498183967881573
24.031046224824397	0.4066267901462363	0.4113650335778056	0.440603369486173	0.44461960041411014	0.45791604808095604	0.46157713203446354	0.4748683407150305	0.47819122504146844	0.5061840344353824	0.5089088370658589	0.074828063730144	0.07273242606146199	0.00043849460882161573	0.024261461878637647	0.00044122016615721904	0.02441226125992557
24.175845367139747	0.4067071282139781	0.41144535896812123	0.44067178587350486	0.44468827826324714	0.4579786075560135	0.4616400790763516	0.47492532865787834	0.47824871322656826	0.5062311863382897	0.5089566673931606	0.07479288818131985	0.0726982696789862	0.00042568149772859165	0.02369439557364217	0.0004283097943833525	0.02384068949274365
24.32151699712871	0.40678614470965635	0.4115243476730469	0.4407387745288508	0.4447555154995768	0.4580396849800165	0.461701532292372	0.47498078118093817	0.4783046552783841	0.5062767037341482	0.5090028543996307	0.07475772902424666	0.07266412916637743	0.00041297081479307884	0.023125350854158455	0.0004155026428231956	0.023267123897213082
24.468066371968433	0.40686383480632116	0.41160199481861187	0.440804330404459	0.44482130703283057	0.45809927519070404	0.46176148648004606	0.4750346930083563	0.47835904588310096	0.5063205811331664	0.5090473925616963	0.07472258625523351	0.07263000452013585	0.00040036199652582205	0.022554327283188513	0.00040279814359500676	0.02269156403393424
24.61549878051318	0.40694019367519907	0.41167829552903157	0.44086844845124507	0.4448856477714055	0.4581573730247282	0.461819936435802	0.47508705886342995	0.47841187972604415	0.5063628130451346	0.5090902763553484	0.07468745987055848	0.07259589573673413	0.00038785448205813644	0.021981324464562135	0.0003901957314562665	0.022114009504690557
24.763819543485244	0.4070152164857887	0.41175324492680476	0.44093112361889414	0.44494853262246936	0.4582139733177608	0.46187687695508295	0.47513787346871783	0.4784631514917907	0.5064033939795435	0.50913150025626	0.07465234986647189	0.07256180281261536	0.0003754477131294731	0.02140634204313585	0.0003776948437979044	0.02153445995271852
24.91303401366693	0.40708889840595697	0.41182683813281096	0.4409923508559655	0.4450099564920649	0.45826907090460095	0.4619323028324556	0.4751871315461513	0.4785128558642812	0.5064423184457015	0.5091710587399046	0.07461725623919357	0.07252772574419407	0.0003631411340758728	0.02082937970517662	0.00036529492062342683	0.020952915062835586
25.063147576093755	0.40716123460203635	0.4118990702664088	0.44105212510999653	0.4450699142852153	0.4583226606192831	0.4619862088617186	0.47523482781714643	0.47856098752693327	0.506479580952854	0.509208946281677	0.07458217898491516	0.07249366452785712	0.00035093419181997376	0.020250437178702896	0.00035299540454536427	0.02036937456198018
25.214165648248784	0.4072322202389233	0.41196993644553503	0.44111044132760874	0.4451284009060309	0.45837473729518735	0.46203858983601376	0.4752809570027172	0.47860754116275456	0.5065151760103039	0.5092451573570124	0.07454711809979858	0.07245961915996246	0.00033882633585746724	0.01966951423381147	0.00034079574076884	0.019783838219581185
25.366093680258146	0.4073018504801765	0.41203943178680463	0.4411672944546135	0.4451854112578162	0.45842529576514857	0.4620894405479366	0.47532551382359	0.47865251145445875	0.5065490981275323	0.5092796864415094	0.07451207357997926	0.07242558963684159	0.0003268170182451069	0.019086610682876426	0.0003286953770802459	0.01919630584762899
25.518937155087716	0.40737012048811666	0.41210755140561106	0.44122267943611976	0.4452409402431779	0.45847433086156764	0.4621387557896478	0.47536849300031697	0.47869589308457977	0.5065813418143198	0.5093125280110521	0.07447704542156199	0.07239157595479744	0.0003149056935920491	0.018501726381074945	0.0003166937638376943	0.018606777301215516
25.672701588741027	0.4074370254239272	0.4121742904162282	0.44127659121664187	0.44529498276413426	0.45852183741652397	0.462186530352987	0.47540988925339334	0.47873768073558925	0.5066119015808703	0.5093436765419331	0.07444203362062465	0.0723575781101057	0.00030309181904741855	0.017914861226628886	0.00030479035395991616	0.018015252478889465
25.827392530458226	0.4075025604477547	0.4122396439319127	0.4413290247402077	0.44534753372222424	0.4585678102618872	0.46223275902958516	0.4754496973033725	0.47877786909001335	0.5066407719379338	0.5093731265109785	0.07440703817321709	0.07232359609901513	0.00029137485428565313	0.01732601516100374	0.0002929846029107175	0.017421731322713185
25.983015562916506	0.4075667207188115	0.4123036070650065	0.44137997495046927	0.44539858801861865	0.45861224422943137	0.46227743661098	0.47548791187098455	0.47881645283055135	0.5066679473969314	0.5094008723956729	0.07437205907536128	0.07228962991774747	0.0002797542614987325	0.016735188169434423	0.00028127596869165217	0.016826213818987412
26.139576302431465	0.4076295013954784	0.4123661749270414	0.4414294367908126	0.4454481405542311	0.45865513415094916	0.46232055788873067	0.47552452767725417	0.47885342664019426	0.5066934224700812	0.5094269086742852	0.0743370963230523	0.07225567956249741	0.00026822950538618606	0.016142380281252144	0.0002696639118306976	0.01622869999835075
26.297080399159835	0.40769089763540795	0.41242734262884373	0.44147740520446926	0.4454961862298313	0.4586964748583675	0.46236211765453483	0.4755595394436195	0.47888878520234585	0.5067171916705234	0.509451229825997	0.07430214991225699	0.0722217450294331	0.00025680005313888365	0.015547591570012287	0.00025814789536604543	0.015629189935978616
26.455533537303385	0.4077509045956289	0.4124871052806392	0.44152387513462826	0.44554271994615663	0.4587362611838629	0.4624021107003441	0.4755929418920527	0.4789225232009422	0.5067392495124496	0.509473830331029	0.07426721983891622	0.07218782631469664	0.00024546537443081995	0.014950822153977583	0.0002467273848392182	0.015027683752208532
26.614941435314055	0.40780951743265176	0.4125454579921602	0.4415688415245495	0.4455877366040275	0.45877448795997955	0.4624405318184839	0.4756247297451806	0.4789546353205746	0.5067595905112292	0.5094947046707712	0.07423230609894313	0.07215392341440387	0.00023422494140934447	0.01435207219653023	0.0002354018482861875	0.01442418161288117
26.77530984610034	0.40786673130257434	0.4126023958727525	0.4416122993176773	0.445631231104462	0.4588111500197463	0.4624773758017711	0.47565489772640696	0.47898511624661183	0.50677820918354	0.5095138473279124	0.07419740868822502	0.07212003632464412	0.00022307822868095073	0.013751341906285575	0.00022417075621761207	0.013818683729297732
26.93664455723489	0.4079225413611886	0.4126579140314831	0.4416542434577552	0.4456731983487911	0.458846242196796	0.4625126374436338	0.4756834405600345	0.47901396066532403	0.5067951000474977	0.5095312527865711	0.07416252760262197	0.07208616504148205	0.00021202471330195038	0.013148631537617916	0.0002130335816159512	0.013211190358944691
27.098951391163432	0.4079769427640888	0.4127120075772494	0.4416946688889417	0.4457136332387756	0.4588797593254848	0.46254631153823256	0.47571035297138914	0.4790411632640065	0.5068102576227872	0.5095469155324276	0.07412766283796797	0.07205230956095544	0.00020106387476626075	0.012543941390902091	0.0002019897999208098	0.012601701805749599
27.26223620541477	0.40802993066677945	0.41276467161888886	0.4417335705559263	0.4457525306767239	0.45891169624101275	0.4625783928805811	0.4757356296869444	0.47906671873110607	0.5068236764307943	0.5095608300528558	0.07409281439007112	0.07201846987907745	0.00019019519499852144	0.011937271812925587	0.0001910388890180581	0.011990218420223187
27.426504892812353	0.4080815002247846	0.4128159012652891	0.4417709434040474	0.44578988556560956	0.4589420477795458	0.4626088762666692	0.47575926543444713	0.4790906217563468	0.5068353509947392	0.5095729908370585	0.0740579822547141	0.07198464599183603	0.0001794181583358867	0.011328623197101706	0.00018018032922806348	0.011376740600098856
27.59176338168682	0.40813164659375806	0.4128656916254998	0.44180678237940946	0.44582569280919127	0.4589708087783366	0.46263775649358574	0.47578125494304285	0.4791128670308575	0.50684527583981	0.5095833923762007	0.07402316642765318	0.07195083789519398	0.00016873225152180815	0.01071799598389589	0.00016941360329791877	0.010761268790488998
27.758017636089992	0.4081803649295946	0.4129140378088442	0.44184108242900333	0.4458599473121327	0.4589979740758496	0.46266502835964307	0.47580159294340457	0.47913344924729956	0.5068534454932979	0.5095920291635455	0.07398836690462006	0.07191704558508884	0.00015813696369715302	0.010105390661237834	0.000158738196385233	0.010143803484126579
27.925273656010095	0.4082276503885412	0.4129609349250326	0.44187383850082523	0.445892643980123	0.4590235385118834	0.46269068666450136	0.4758202741678593	0.4791523630999965	0.5068598544847324	0.509598895694591	0.07395358368131981	0.07188326905743449	0.00014763178638399488	0.00949080776464939	0.00014815359605258038	0.009524345221976205
28.09353747758831	0.40827349812730973	0.41300637808427604	0.4419050455439974	0.4459237777199995	0.4590474969276967	0.46271472620929566	0.4758372933505182	0.47916960328506364	0.5068644973460187	0.509603986467208	0.07391881675343367	0.07184950830811969	0.00013721621347961843	0.008874247877884045	0.00013765929225395546	0.008902894593489918
28.2628151733366	0.4083179033031909	0.4130503623974008	0.44193469850889067	0.44595334343986964	0.4590698441661342	0.4627371417967617	0.4758526452274067	0.4791851645005388	0.5068673686115751	0.5096072959817771	0.07388406611661773	0.07181576333300871	0.00012688974124230867	0.008255711632955354	0.00012725477732322688	0.00827945223679194
28.43311285235687	0.40836086107416764	0.4130928829759641	0.4419627923472459	0.4459813360492348	0.4590905750717525	0.4627579282313643	0.47586632453659455	0.4791990414465146	0.5068684628184716	0.5096088187413302	0.07384933176650335	0.07178203412794261	0.00011665186828113683	0.0076351997106201	0.00011693954596547762	0.007654018839176047
28.604436660561465	0.40840236659903106	0.41313393493237044	0.441989322012298	0.4460077504591151	0.4591096844909484	0.46277708031942555	0.475878326018328	0.479211228825271	0.5068677745065697	0.5096085492516891	0.07381461369869698	0.07174832068873775	0.00010650209554929901	0.007012712840861468	0.00010671309524434847	0.007026595137432423
28.77679278089485	0.4084424150374957	0.4131735133799887	0.44201428245889995	0.44603258158217446	0.4591271672720874	0.4627945928692549	0.4758886444151629	0.4792217213414089	0.5068652982186628	0.5096064820216077	0.07377991190878133	0.0717146230111871	9.643992632923926e-05	0.006388251803002731	9.657492457360028e-05	0.00639718191817451
28.950187433556945	0.4084810015503166	0.4132116134332704	0.4420376686436483	0.44605582433284663	0.4591430182656331	0.4628104606912789	0.4758972744720982	0.4792305137019847	0.5068610285006178	0.5096026115629143	0.07374522639231489	0.07168094109106041	8.646486622265748e-05	0.00576181742621884	8.652453570356933e-05	0.005765780018208488
29.124626876227456	0.40851812129940707	0.4132482302078682	0.4420594755250085	0.4460774736274629	0.4591572323242773	0.4628246785981734	0.47590421093671	0.47923760061664605	0.5068549599015176	0.5095969323906544	0.07371055714483182	0.07164727492410343	7.657642314073954e-05	0.005133410589721166	7.656143271383975e-05	0.00513239032493118
29.30011740429177	0.40855376944795674	0.4132833588207565	0.44207969806344255	0.44609752438438	0.4591698043030716	0.4628372414049953	0.47590944855928774	0.4792429767977683	0.5068470869738047	0.509589439023236	0.07367590416184275	0.07161362450603906	6.677410729438726e-05	0.004503032223254877	6.668512199969889e-05	0.004497013776457948
29.476665351068124	0.40858794116055125	0.4133169943903506	0.44209833122153636	0.4461159715241083	0.459180729059559	0.4628481439293157	0.4759129820929706	0.47924663696059155	0.5068374042734249	0.5095801259825732	0.07364126743883509	0.07157998983256768	5.705743118267215e-05	0.003870683307411582	5.689511226281141e-05	0.0038596513622337625
29.654277088036206	0.4086206316032921	0.41334913203662993	0.4421153699641284	0.44613280996944277	0.45919000145390776	0.46285738099135443	0.4759148062938844	0.47924857582335956	0.506825906359974	0.5095689877942339	0.07360664697127264	0.07154637089936641	4.742590958284332e-05	0.0032363648739561768	4.71909145014493e-05	0.003220304123303208
29.832959025067048	0.40865183594391785	0.4133797668812589	0.44213080925843984	0.4461480346455929	0.45919761634904477	0.46286494741411444	0.4759149159212801	0.4792487881074582	0.5068125877968428	0.5095560189875863	0.0735720427545955	0.07151276770208921	3.787905954055759e-05	0.0026000780061252726	3.757204200027786e-05	0.0025789731526231208
30.0127176106544	0.40868154935192597	0.4134088940477112	0.4421446440742041	0.4461616404803147	0.45920356861079065	0.4628708380235188	0.4759133057376734	0.47924726853755684	0.5067974431513653	0.5095412140959471	0.07353745478422169	0.07147918023636872	2.841640035833315e-05	0.001961823839124577	2.803801031792119e-05	0.0019356595954462819
30.193559332147448	0.40870976699869555	0.41343650866139314	0.4421568693837993	0.44617362240404307	0.4592078531079956	0.4628750476485464	0.4759099705089844	0.47924401184174853	0.5067804669949668	0.5095245676567307	0.07350288305554556	0.0714456084978149	1.9037453586445707e-05	0.001321603560356266	1.8588337277636313e-05	0.001290364649634057
30.37549071598484	0.40873648405761076	0.4134626058497687	0.44216748016237944	0.4461839753500254	0.45921046471267607	0.4628775711213706	0.47590490500467914	0.47923901275169206	0.5067616539033127	0.5095060742115993	0.07346832756393934	0.07141205248201436	9.741743012492421e-06	0.0006794184097458356	9.222542959985702e-06	0.0006430895660969327
30.55851832793038	0.4087616957041855	0.41348718074248586	0.44217647138800864	0.44619269425445585	0.45921139830015234	0.46287840327749774	0.47589810399791144	0.47923226600275626	0.5067409984564599	0.5094857283066141	0.07343378830475256	0.07137851218453378	5.287946491794315e-07	3.526968019684773e-05	-5.985031492627968e-08	-6.164350935478069e-06
30.742648773309874	0.40878539711618844	0.4135102284715025	0.4421838380417942	0.44619977405661027	0.45921064874918704	0.4628775389559063	0.47588956226566553	0.47922376633416236	0.5067184952390068	0.5094635244923871	0.07339926527331217	0.07134498760091697	-8.601863271229249e-06	-0.0006108412820253761	-9.25931798811952e-06	-0.0006573957435449529
30.92788869724955	0.40880758347376955	0.4135317441712145	0.4421895751080223	0.446205209698983	0.4592082109421253	0.46287497299918845	0.47587927458890117	0.47921350848913014	0.506694138840246	0.5094394573242345	0.07336475846492392	0.07131147872668639	-1.7650700311788725e-05	-0.0012589130771232249	-1.8376333279723767e-05	-0.0013106031996841239
31.114244784915854	0.40882824995958666	0.4135517229785839	0.44219367757429373	0.44620899612742354	0.45920407976503386	0.4628707002536907	0.47586723575269685	0.47920148721502304	0.5066679238543176	0.5094135213623306	0.07333026787487003	0.07127798555734233	-2.6618183838644782e-05	-0.0019089442512978394	-2.7411367193641567e-05	-0.0019657852528780495
31.30172376175672	0.4088473917589338	0.41357016003326863	0.4421961404316603	0.44621112829127474	0.4591982501078437	0.4628647155696571	0.4758534405463973	0.4791876972634961	0.5066398448803636	0.5093857111718632	0.07329579349841274	0.07124450808836531	-3.55047790305818e-05	-0.002560933296322787	-3.636488853220321e-05	-0.0026229403819542085
31.4903323937443	0.40886500405986975	0.41358705047775157	0.44219695867476294	0.44621160114351127	0.45919071686449164	0.46285701380137173	0.47583788376375896	0.4791721333906421	0.5066098965226826	0.5093560213231886	0.07326133533079142	0.0712110463152133	-4.4310948889458857e-05	-0.0032148786492598447	-4.5237363902828065e-05	-0.0032820670105166982
31.68007748761912	0.4088810820533477	0.41360238945747313	0.44219612730197033	0.4462104096408802	0.4591814749330639	0.4628475898073042	0.4758205602030985	0.47915479035714215	0.5065780733908865	0.50932444639199	0.0732268933672241	0.07117760023332423	-5.303715425153399e-05	-0.0038707786921463594	-5.40292577295709e-05	-0.00394316350670465
31.870965891135747	0.4088956209333457	0.41361617212096186	0.442193641315518	0.446207548744041	0.45917051921593977	0.4628364384502537	0.4758014646674412	0.4791356629284141	0.5065443701000566	0.509290980959435	0.07319246760290817	0.07114416983811495	-6.168385379545782e-05	-0.004528631751611556	-6.274103226222572e-05	-0.004606228182780114
32.063004493309954	0.4089086158969983	0.4136283936199682	0.44218949572164934	0.4462030134177078	0.4591578446199371	0.4628235545974963	0.47578059196467065	0.4791147458747641	0.5065087812709032	0.5092556196123342	0.07315805803301907	0.07111075512498202	-7.025150405315372e-05	-0.005188436098464422	-7.137314758653979e-05	-0.005271259294744368
32.25620022466719	0.4089200621447285	0.41363904910959765	0.44218368553075615	0.44619679863079165	0.459143446056458	0.46280893312093135	0.47575793690767926	0.4790920339715373	0.5064713015299235	0.5092183569433018	0.07312366465271222	0.07107735608930045	-7.874055941914371e-05	-0.005850189947381068	-7.992606163598204e-05	-0.005938255042110541
32.45056005749291	0.4089299548803812	0.41364813374844556	0.44217620575752203	0.44618889935654404	0.45912731844163635	0.46279256889723	0.47573349431452017	0.4790675219992717	0.5064319255095628	0.5091791875509161	0.07308928745712152	0.07104397272642653	-8.715147216054042e-05	-0.006513891456521037	-8.840023019884846e-05	-0.00660721356734939
32.64609100608406	0.4089382893113568	0.4136556426987325	0.4421670514210644	0.44617931057270166	0.4591094566964848	0.46277445680798396	0.47570725900855915	0.4790412047438508	0.5063906478483747	0.5091381060398825	0.07305492644136068	0.07101060503169544	-9.548469242637303e-05	-0.007179538727200452	-9.679610692781004e-05	-0.007278132955661931
32.84280012700226	0.40894506064874664	0.41366157112644075	0.4421562175450793	0.44616802726163113	0.4590898557470444	0.4627545917398558	0.4756792258186285	0.4790130769966581	0.5063474631911835	0.5090951070211953	0.07302058160052259	0.07097725300042257	-0.00010374066825735717	-0.007847129803479902	-0.0001051141433525693	-0.007951011234524685
33.040694519328454	0.4089502641074685	0.4136659142014516	0.44214369915798646	0.4461550444104763	0.45906851052453407	0.4627329685847298	0.47564938957918157	0.47898313355473376	0.506302366189248	0.5090501851123028	0.07298625292968	0.07094391662790368	-0.00011191984559677515	-0.008516662671880226	-0.0001133547888874098	-0.008625846373448098
33.239781324919136	0.4089538949064031	0.41366866709768324	0.4421294912930747	0.44614035701130444	0.4590454159655011	0.46270958223986364	0.4756177451304478	0.4789513692209296	0.5062553515004243	0.5090033349372719	0.07295194042388574	0.07091059590941495	-0.00012002266829846953	-0.009188135260956187	-0.00012151849084229838	-0.009302636283564425
33.44006772866406	0.408955948268532	0.41366982499323	0.44211358898864933	0.44612396006125504	0.45902056701197297	0.46268442760804135	0.4755842873185894	0.4789177788040675	0.5062064137893326	0.5089545511269538	0.07291764407817276	0.07087729084021263	-0.0001280495781366131	-0.0098615454409412	-0.00012960569442976855	-0.009981378817087716
33.64156095874556	0.4089564194210761	0.4136693830705025	0.44209598728817984	0.4461058485626888	0.45899395861161024	0.46265749959772756	0.4755490109958585	0.47888235711909766	0.5061555477275216	0.5089038283191519	0.07288336388755351	0.07084400141553403	-0.00013600101481592297	-0.010536891023448902	-0.00013761684277713293	-0.010662071767214343
33.84426828689945	0.40895530359563426	0.41366733651636794	0.44207668124044813	0.44608601752333754	0.4589655857178595	0.46262879312322147	0.4755119110207553	0.4788450989872577	0.5061027479936367	0.5088511611587894	0.07284909984702174	0.0708107276305968	-0.00014387741598098636	-0.011214169760947357	-0.00014555237693580914	-0.011344712867597195
34.04819702867729	0.4089525960283247	0.4136636805222927	0.4420556658996992	0.4460644619564554	0.45893544329010844	0.4625983031048133	0.4754729822581877	0.47880599923623396	0.5060480092735883	0.5087965442980782	0.0728148519515506	0.07077746948060065	-0.00015167921722425426	-0.01189337934663115	-0.00015341273588975746	-0.012029299792089887
34.25335454371064	0.408948291959925	0.4136584102844838	0.44203293632579066	0.4460411768809702	0.458903526293841	0.4625660244689403	0.4754322195796315	0.47876505270032127	0.5059913262607203	0.5087399723966893	0.07278062019609521	0.07074422696072513	-0.00015940685209847594	-0.012574517413824537	-0.00016119835656547288	-0.012715830154206742
34.45974823597649	0.4089423866360149	0.4136515210040336	0.4420084875843449	0.4460161573216374	0.4588698297007938	0.4625319521483452	0.4753896178632911	0.47872225422058695	0.5059326936559801	0.5086814401219243	0.07274640457559033	0.07071100006613144	-0.0001670607521235823	-0.013257581535825125	-0.00016890967384131095	-0.013404301506895422
34.66738555406454	0.40893487530711853	0.4136430078870636	0.44198231474690125	0.4459893983091925	0.4588343484891134	0.4624960810822338	0.4753451719942621	0.47867759864503306	0.505872106168091	0.5086209421488862	0.07271220508495216	0.07067778879196271	-0.00017464134679601173	-0.013942569225378065	-0.00017654712055770183	-0.014094711342224286
34.87627399144595	0.408925753228849	0.4136328661448698	0.4419544128910696	0.4459608948805068	0.45879707764351496	0.4624584062164353	0.4752988768646947	0.47863108082876116	0.5058095585137227	0.5085584731606545	0.07267802171907836	0.0706445931333431	-0.00018214906359848015	-0.014629477934335	-0.00018411112752492187	-0.01478705709081396
35.086421086743854	0.4089150156620525	0.41362109099406946	0.4419247771006845	0.4459306420787425	0.4587580121554411	0.4624189225035625	0.4752507273739572	0.4785826956341372	0.5057450454176661	0.5084940278484577	0.07264385447284752	0.07061141308537852	-0.0001895843280117493	-0.015318305053469317	-0.0001916021235330856	-0.015481336121609957
35.29783442400536	0.4089026578729539	0.41360767765674755	0.4418934024659603	0.44589863495350984	0.4587171470232218	0.4623776249031733	0.4752007184288012	0.47853243793095857	0.5056785616130058	0.508427600911849	0.07260970334111957	0.07057824864315738	-0.00019694756351729126	-0.016009047911751395	-0.00019902053536102748	-0.016177545741427934
35.51052163297529	0.40888867513330385	0.41359262136060554	0.441860284083648	0.44586486856102436	0.4586744772522372	0.4623345083819335	0.47514884494352827	0.4784803025966205	0.5056101018412974	0.5083591870588833	0.07257556831873596	0.07054509980174917	-0.00020423919161416393	-0.016701703776334398	-0.00020636678778873652	-0.016875683194797375
35.72449038937153	0.4088730627205253	0.4135759173391094	0.44182541705719136	0.4458293379642649	0.45862999785507724	0.462289567913779	0.4750951018401563	0.4784262845162843	0.5055396608527413	0.5082887810062927	0.07254144940052056	0.07051196655620617	-0.00021145963182389593	-0.01739626985208531	-0.00021364130360090883	-0.017575745663279463
35.93974841516195	0.40885581591786263	0.41355756083164097	0.4417887964968859	0.4457920382331343	0.4585837038517069	0.4622427984800822	0.475039484048588	0.4783703785830476	0.505467233406362	0.5082163774796666	0.07250734658127846	0.0704788489015629	-0.00021860930169781412	-0.018092743281044932	-0.00022084450359893815	-0.018277730265268133
36.15630347884324	0.40883693001453025	0.4135375470836473	0.44175041752003746	0.44575296444461865	0.4585355902696289	0.46219419506981524	0.4749819865067794	0.4783125796981133	0.5053928142701855	0.5081419712136301	0.07247325985579672	0.07044574683283608	-0.0002256886168312544	-0.01879112114225734	-0.00022797680661357234	-0.018981634055677432
36.374163395721176	0.4088164003058631	0.41351587134679324	0.4417102752511221	0.4457121116829491	0.4584856521440498	0.46214375267971775	0.47492260416091037	0.4782528827709613	0.5053163982214179	0.5080655569520237	0.07243918921884475	0.07041266034502494	-0.00023269799086889087	-0.019491400451371987	-0.0002350386295069118	-0.01968745402544414
36.59333602819267	0.4087942220934674	0.4134925288791135	0.4416683648219472	0.4456694750397642	0.45843388451804457	0.4620914663144631	0.47486133196555536	0.47819128271952055	0.505237980046627	0.5079871294480858	0.07240513466517466	0.07037958943311148	-0.00023963783551383955	-0.02019357816028844	-0.00024203038718595415	-0.020395187101200918
36.813829286029524	0.4087703906853725	0.41346751494516687	0.441624681371813	0.445625049614273	0.4583802824427247	0.4620373309868278	0.4747981648838549	0.47812777447034294	0.5051575545419227	0.507906683464634	0.0723710961895203	0.07034653409206136	-0.00024650856053809456	-0.020897651156531083	-0.0002489524926114761	-0.021104830144892617
37.03565112666392	0.40874490139618436	0.41344082481619016	0.44157922004767597	0.4455788305134195	0.45832484097740606	0.46198134171785954	0.4747330978876898	0.478062352958776	0.5050751165131397	0.5078242137742492	0.07233707378659891	0.07031349431682199	-0.0002533105737900776	-0.02160361626330598	-0.000255805356806027	-0.02181637995352048
37.25880955547555	0.40871774954723816	0.4134124537702535	0.4415319760043115	0.4455308128520473	0.4582675551897764	0.461923493537048	0.4746661259578532	0.4779950131291393	0.5049906607760202	0.5077397151594597	0.07230306745111002	0.07028047010232488	-0.0002600442812052961	-0.022311470238861375	-0.0002625893888623665	-0.022529833258559506
37.483312626080554	0.4086889304667539	0.4133823970924172	0.44148294440447977	0.44548099175306627	0.4582084201560671	0.4618637814824959	0.474597244084227	0.4779257499348997	0.5049041821563992	0.5076531824129261	0.07226907717773583	0.07024746144348423	-0.0002667100868112282	-0.023021209776104	-0.0002693049959525684	-0.02324518672573106
37.70916844062219	0.40865843948999186	0.41335065007488825	0.4414321204190904	0.4454293623476193	0.4581474309612224	0.4618022006010911	0.47452644726595705	0.47785455833884954	0.5048156754903892	0.5075646103376288	0.07223510296114209	0.07021446833519834	-0.00027330839274175567	-0.02373283150240013	-0.000275952583339345	-0.023962436954633404
37.93638515006311	0.408626271959408	0.413317208017179	0.4413794992273693	0.4453759197752503	0.4580845826990717	0.4617387459486797	0.47445373051163003	0.4777814333132832	0.5047251356245666	0.507473993747054	0.07220114479597778	0.0701814907723482	-0.00027983959924127166	-0.024446331979078195	-0.0002825325543795998	-0.024681580478315368
38.164970954479706	0.4085924232248129	0.41328206622626584	0.4413250760170266	0.4453206591840734	0.45801987047250253	0.4616734125902399	0.4743790888394513	0.47770636984017767	0.5046325574161593	0.507381327465384	0.07216720267687408	0.07014852874979907	-0.00028630410467489487	-0.025161707700988245	-0.0002890453105404145	-0.0254026137629495
38.39493410335793	0.40855688864352874	0.41324522001674946	0.4412688459844243	0.4452635757309424	0.45795328939363383	0.46160619560005733	0.4743025172774241	0.47762936291137165	0.5045379357332352	0.5072866063276847	0.07213327659844744	0.07011558226239986	-0.00029270230553712917	-0.025878955096359846	-0.00029549125139927135	-0.026125533207377316
38.626282895891045	0.4085196635805494	0.4132066647110153	0.44121080433474635	0.4452046645816221	0.4578848345839906	0.461537090061901	0.4742240108635286	0.4775504075287471	0.5044412654548913	0.5071898251800977	0.0720993665552961	0.07008265130498355	-0.00029903459646207775	-0.026598070526333117	-0.00030187077465981815	-0.026850335142810877
38.859025681279114	0.4084807434086997	0.4131663956393959	0.44115094628216844	0.44514392091096006	0.4578145011746794	0.4614660910692001	0.4741435646459032	0.4774694987044111	0.504342541471444	0.5070909788800307	0.07206547254200317	0.07004973587236678	-0.00030530137022777293	-0.02731905028437609	-0.00030818427615764143	-0.027577015832520146
39.09317085903034	0.4084401235087972	0.413124408140333	0.4410892670500298	0.44508133990305887	0.45774228430656577	0.46139319372522186	0.4740611736830263	0.4773866314608789	0.5042417586846215	0.5069900622963511	0.0720315945531352	0.07001683595935124	-0.0003115030177698319	-0.02804189059624207	-0.0003144321498684821	-0.028305571471278768
39.328726879264174	0.4083977992698134	0.41308069756054183	0.4410257618710048	0.44501691675145066	0.45766817913045016	0.46131839314325107	0.4739768330438986	0.47730180083125817	0.5041389120077551	0.5068870703095788	0.07199773258324278	0.06998395156072225	-0.0003176399281870079	-0.028766587619486472	-0.0003206147879167842	-0.02903599818510827
39.56570224301631	0.4083537660890372	0.4130352592551751	0.44096042598727675	0.44495064665927125	0.45759218080724795	0.46124168444676933	0.47389053780822765	0.47721500185943383	0.5040339963659735	0.506781997812081	0.07196388662686107	0.06995108267125003	-0.00032371248874807357	-0.029493137442912598	-0.00032673258058613097	-0.029768292030979637
39.80410550254544	0.40830801937223815	0.4129880885879887	0.4408932546507117	0.4448825248394358	0.45751428450816817	0.46116306276963603	0.47380228306661154	0.4771262296002538	0.503927006696397	0.5066748397082679	0.07193005667850855	0.06991822928568901	-0.00032972108490592067	-0.03022153608651479	-0.00033278591632590615	-0.03050244899625909
40.04394526164196	0.40826055453383164	0.41293918093150844	0.44082424312303353	0.44481254651481594	0.4574344854148938	0.46108252325627064	0.4737120639207254	0.4770354791197169	0.503817937948333	0.5065655909147897	0.07189624273268895	0.06988539139877868	-0.0003356661002992256	-0.03095177950086736	-0.00033877518175962074	-0.03123846499848071
40.28523017593832	0.40821136699704386	0.4128885316671966	0.44075338667600006	0.44474070691841644	0.4573527787197636	0.46100006106183483	0.47361987548350754	0.4769427454951595	0.5037067850834727	0.5064542463607334	0.07186244478388958	0.06985256900524307	-0.0003415479167661051	-0.0316838635668546	-0.00034470076169546005	-0.031976335884920104
40.52796895322162	0.4081604521940785	0.41283613618562065	0.4406806805915795	0.44466700129355435	0.4572691596259541	0.46091567135241684	0.4735257128793476	0.47684802381544594	0.5035935430760885	0.5063408009878224	0.07182866282658402	0.06981976209979185	-0.00034736691434855693	-0.03241778409530127	-0.0003505630391317238	-0.03271605743221073
40.77217035374772	0.4081078055662843	0.4127819898866227	0.44060612016212947	0.4445914248940384	0.45718362334766316	0.4608293493052158	0.47342957124427476	0.4767513091811575	0.5034782069132329	0.5062252497506157	0.0717948968552289	0.06978697067711934	-0.0003531234713035625	-0.033153536826546315	-0.00035636239526648517	-0.033457625345960196
41.017843190557436	0.40805342256432336	0.41272608817948897	0.44052970069057457	0.4445139729843494	0.45709616511029405	0.46074109010872805	0.47333144572614766	0.47665259670478377	0.5033607715949375	0.506107587616709	0.0717611468642671	0.06975419473190489	-0.00035881796411030287	-0.03389111743011597	-0.00036209920950758256	-0.034201035260423396
41.26499632979458	0.40799729864834006	0.4126684264831213	0.44045141749058736	0.4444346408398213	0.45700678015064083	0.460650888962933	0.47323133148484475	0.47655188151091443	0.5032412321344145	0.505987809566936	0.07172741284812517	0.06972143425881347	-0.0003644507674774866	-0.03463052150442536	-0.0003677738594777269	-0.03494628273814726
41.51363869102594	0.4079394292881314	0.4126090002262086	0.44037126588676795	0.44435342374682396	0.4569154637170744	0.46055874107948164	0.473129223692456	0.47644915873643273	0.503119583558257	0.505865910595572	0.07169369480121614	0.06968868925249602	-0.00037002225435234237	-0.035371744576266906	-0.00037338672102504855	-0.03569336326948758
41.763779247563185	0.4078798099633182	0.41254780484740017	0.4402892412148265	0.44427031700294584	0.45682221106972987	0.4604646416818845	0.4730251175334755	0.47634442353070827	0.5029958209066432	0.5057418857105361	0.07165999271793759	0.06965595970758831	-0.00037553279593005584	-0.03611478210049768	-0.0003789381682313131	-0.03644227227242425
42.0154270267867	0.4078184361635164	0.412484835795479	0.4402053388217657	0.444185315917179	0.4567270174806945	0.4603685860057016	0.47291900820499505	0.47623767105579323	0.502869939233539	0.5056157299335983	0.07162630659267298	0.06962324561871223	-0.00038098276165821066	-0.03685962945968413	-0.00038442857341780545	-0.037193005091950226
42.26859111047143	0.40775530338851096	0.41242008852953693	0.44011955406606434	0.4440984158101037	0.4566298782341971	0.46027056929873306	0.47281089091689854	0.47612889648661744	0.5027419336069026	0.5054874383005833	0.07159263641979076	0.06959054698047566	-0.00038637251924911187	-0.03760628196381788	-0.00038985830715465575	-0.03794555699981572
42.523280635114425	0.40769040714842864	0.41235355851914995	0.4400318823178615	0.4440096120140747	0.45653078862679736	0.46017058682121087	0.47270076089205737	0.47601809501118536	0.5026117991088908	0.5053570058615785	0.07155898219364537	0.06955786378747164	-0.0003917024346855591	-0.03835473484980412	-0.0003952277382720526	-0.03869992319437188
42.77950479226489	0.4076237429639131	0.4122852412445547	0.4399423189591424	0.4439188998734082	0.4564297439675779	0.4600686338459903	0.4725886133665273	0.4759052618307746	0.5024795308360654	0.5052244276811418	0.07152534390857736	0.0695251960342811	-0.0003969728722270638	-0.0391049832810495	-0.0004005372338629076	-0.039456098799803385
43.03727282885567	0.40755530636630105	0.41221513219682615	0.439850859383925	0.4438262747445704	0.4563267395783355	0.4599647056587449	0.4724744435897457	0.4757903921601337	0.5023451238996012	0.5050896988385097	0.07149172155891248	0.06949254371546922	-0.00040218419442350495	-0.03985702234739108	-0.0004057871592939577	-0.040214078865901115
43.29659404753705	0.40748509289779744	0.4121432268780559	0.4397574989984466	0.44373173199636595	0.456221770793774	0.4598587975581601	0.4723582468247295	0.47567348122768266	0.5022085734254933	0.5049528144278081	0.0714581151389625	0.06945990682558793	-0.0004073367621159063	-0.04061084706439999	-0.00041097787821331444	-0.04097385836790579
43.55747780701245	0.4074130981116542	0.41206952080153125	0.43966223322135284	0.44363526701012795	0.4561148329616989	0.4597509048561287	0.47224001834827567	0.47555452427571404	0.5020698745547691	0.5048137695582632	0.07142452464302661	0.06942728535917658	-0.00041243093444909285	-0.04136645237309722	-0.00041610975255901295	-0.04173543220595377
43.81993352237618	0.407339317572348	0.41199400949191556	0.43956505748388686	0.443536875179909	0.4560059214432115	0.45964102287794706	0.47211975345116075	0.47543351656059407	0.5019290224436971	0.5046725593544122	0.07139095006538874	0.06939467931076057	-0.0004174670688791293	-0.04212383313985413	-0.0004211831425654511	-0.0424987952046223
44.08397066545326	0.40726374685575895	0.41191668848542934	0.4394659672300787	0.4434365519126728	0.4558950316129046	0.4595291469625131	0.47199744743834215	0.47531045335296557	0.5017860122639989	0.5045291789563179	0.07135739140032037	0.06936208867485168	-0.00042244552117942646	-0.0428829841556535	-0.0004261984067712721	-0.04326394211265949
44.349598765141174	0.40718638154935183	0.4118375533300326	0.43936495791693764	0.4433342926284874	0.4557821588590601	0.4594152724625243	0.47187309562916097	0.4751853299379525	0.5016408392030629	0.5043836235197818	0.07132384864207839	0.06932951344594941	-0.00042736664544806846	-0.043643900135805325	-0.0004311559020298006	-0.044030867602756985
44.6168274077539	0.4071072172523567	0.41175659958560706	0.43926202501464356	0.44323009276071856	0.4556672985838462	0.4592993947446763	0.47174669335754543	0.475058141615363	0.5014934984641576	0.5042358882165588	0.07129032178490738	0.06929695361853812	-0.00043223079411869314	-0.04440657571979045	-0.00043605598351403874	-0.044799566271024105
44.88566623736761	0.4070262495759503	0.4116738228241406	0.43915716400673976	0.443123947756224	0.4555504462035156	0.45918150918986395	0.4716182359722142	0.4749288836998971	0.5013439852666453	0.5040859682345736	0.07125681082303793	0.06926440918709185	-0.000437038317965599	-0.04517100547082009	-0.00044089900472488175	-0.0455700326364763
45.15612495616904	0.4069434741434398	0.4115892186299122	0.43905037039032724	0.4430158530755503	0.4554315971486061	0.45906161119338257	0.4714877188368824	0.4747975515213522	0.501192294846199	0.503933858778138	0.07122331575068767	0.06923188014606972	-0.0004417895661116278	-0.04593718387521051	-0.0004456853174994446	-0.04634226114099249
45.42821332480542	0.40685888659044567	0.4115027825996769	0.4389416396762594	0.44290580419312786	0.45531074686414025	0.4589396961651293	0.47135513733046763	0.4746641404248309	0.5010384224550186	0.5037795550681675	0.0711898365620614	0.06919936648991941	-0.0004464848860376014	-0.046705105342397246	-0.0004504152720193888	-0.04711624614870402
45.701941162736816	0.4067724825650871	0.41141451034285287	0.4388309673893379	0.44279379659746965	0.4551878908098274	0.45881575952980713	0.47122048684729717	0.4745286457709498	0.5008823633620489	0.5036230523424021	0.07115637325135095	0.0691668682130751	-0.00045112462358620764	-0.04747476420426722	-0.00045508921681680636	-0.04789198194576727
45.97731834859046	0.40668425772816746	0.41132439748170907	0.43871834906850954	0.44267982579136883	0.4550630244602663	0.45868979672712795	0.4710837627973161	0.47439106293604877	0.5007241128531978	0.5034643458556247	0.07112292581273555	0.06913438530995879	-0.0004557091229736576	-0.048246154714988165	-0.0004597074987836569	-0.04866946273996575
46.25435482051728	0.40659420775336025	0.41123243965155326	0.4386037802670635	0.4425638872920987	0.4549361433051479	0.45856180321201856	0.4709449606062959	0.47425138731240213	0.5005636662315565	0.503303430879883	0.07108949424038097	0.06910191777497987	-0.0004602387267957919	-0.04901927105066761	-0.0004642704631779848	-0.04944868266024116
46.533060576550575	0.40650232832739686	0.41113863250092175	0.43848725655283016	0.44244597663161267	0.45480724284945995	0.45843177445482586	0.47080407571604516	0.4741096143084299	0.5004010188176194	0.5031403027047111	0.07105607852844106	0.06906946560253621	-0.0004647137760335207	-0.049794107308741786	-0.00046877845363269	-0.05022963575650863
46.813445674966815	0.40640861515025506	0.4110429716917691	0.4383687735083808	0.4423260893567454	0.45467631861369284	0.45829970594152397	0.47066110358462043	0.4739657393489096	0.5002361659495069	0.5029749566373523	0.07102267867105737	0.06903702878701223	-0.00046913461006337087	-0.05057065750787615	-0.0004732318121614121	-0.05101231599911671
47.09552023464871	0.40631306393534766	0.4109454528996598	0.43824832673122777	0.44220422102941526	0.4545433661340448	0.4581655931739225	0.4705160396865378	0.4738197578751909	0.500069102983187	0.5028073880029831	0.0709892946623586	0.06900460732278113	-0.0004735015666633702	-0.051348915587468014	-0.0004776308791668571	-0.05179671727849211
47.37929443545016	0.40621567040971285	0.41084607181396	0.4381259118340257	0.4420803672268277	0.4544083809626301	0.4580294316698751	0.4703688795129861	0.47367166534540917	0.4998998252926991	0.5026375921449387	0.07095592649646137	0.0689722012042032	-0.0004778149820201527	-0.052128875407433384	-0.0004819759934499013	-0.052582833405139695
47.66477851856398	0.4061164303142048	0.4107448241380304	0.43800152444477414	0.4419545235416779	0.4542713586676862	0.45789121696348833	0.4702196185720406	0.47352145723470124	0.4997283282703791	0.5024655644249381	0.07092257416747025	0.06893981042562874	-0.00048207519073717453	-0.05291053074763852	-0.00048626749221447607	-0.05337065810874719
47.951982786891236	0.4060153394036864	0.41064170558942037	0.43787516020702066	0.4418266855823578	0.45413229483378376	0.45775094460533394	0.47006825238887817	0.47336912903542167	0.4995546073270845	0.5022913002233109	0.0708892376694779	0.06890743498139423	-0.00048628252584126397	-0.053693875307644134	-0.0004905057110750066	-0.05416018503805731
48.24091760541319	0.40591239344722096	0.41053671190006263	0.4377468147800649	0.4416968489731605	0.4539911850620358	0.4576086101626593	0.46991477650599267	0.47321467625735986	0.4993786578924212	0.5021147949392266	0.07085591699656499	0.06887507486582509	-0.0004904373187905042	-0.054478902706406984	-0.0004946909840664038	-0.05495140776065455
48.53159340156531	0.4058075882282664	0.41042983881646855	0.43761648383916335	0.4415650093544871	0.45384802497030896	0.45746420921960024	0.46975918648341136	0.47305809442795854	0.49920047541497053	0.5019360439909214	0.07082261214280003	0.06884273007323628	-0.0004945398994807837	-0.055265606481867735	-0.0004988236436481719	-0.05574431976243943
48.82402066561362	0.4057009195448696	0.4103210820999249	0.43748416307573595	0.4414311623830553	0.4537028101934354	0.45731773737739484	0.4696014778989133	0.47289937909253255	0.4990200553625184	0.5017550428159293	0.07078932310224001	0.06881040059792948	-0.0004985905962543447	-0.0560539800905957	-0.0005029040207140678	-0.056538914447259
49.11820995103327	0.40559238320986185	0.4102104375266914	0.4373498481975723	0.44129530373210724	0.4535555363834253	0.4571691902545974	0.46944164634824753	0.4727385258144894	0.4988373932222842	0.5015717868713128	0.0707560498689307	0.06877808643419611	-0.0005025897359050013	-0.05684401690739094	-0.0005069324445974299	-0.05733518513657998
49.41417187488941	0.4054819750510551	0.410097900888199	0.4372135349290396	0.4411574290916195	0.4534061992096807	0.4570185634872944	0.4692796874453524	0.4725755301755505	0.4986524845011516	0.5013862716338942	0.0707227924369063	0.06874578757631682	-0.0005065376436876878	-0.05763571022505687	-0.0005109092430808371	-0.05813312506926138
49.71191711822035	0.40536969091143893	0.40998346799124874	0.43707521901129137	0.4410175341685133	0.45325479435921007	0.45686585272931984	0.46911559682257603	0.47241038777597205	0.49846532472589944	0.5011984926004885	0.07068955080018913	0.06871350401855954	-0.0005104346433232321	-0.05842905325391712	-0.0005148347424009936	-0.058932727400986096
50.01145642642306	0.40525552664937914	0.4098671346582124	0.43693489620247733	0.4408756146868663	0.45310131753684374	0.4567110536524735	0.46894937013089816	0.4722430942347697	0.4982759094434345	0.5010084452881378	0.07065632495279069	0.06868123575518256	-0.0005142810570063494	-0.05922403912147445	-0.0005187092672561677	-0.05973398520400508
50.3128006096408	0.40513947813881596	0.40974889672723286	0.4367925622779533	0.4407316663881241	0.45294576446545065	0.4565541619467382	0.4687810030401517	0.47207364518994044	0.4980842342210244	0.5008161252343443	0.07062311488871059	0.0686489827804323	-0.0005180772054133032	-0.060020660872197595	-0.0005225331408139633	-0.06053689146682473
50.61596054315354	0.4050215412694644	0.40962875005242666	0.436648213030493	0.44058568503131457	0.4527881308861552	0.4563951733204998	0.468610491239247	0.4719020362986895	0.49789029464653245	0.5006215279973074	0.0705899206019388	0.06861674508854472	-0.000521823407708788	-0.06081891146706653	-0.0005263066847194242	-0.06134143909388001
50.9209471677702	0.40490171194701435	0.40950669050408584	0.4365018442704999	0.44043766639326076	0.45262841255855557	0.45623408350076555	0.4684378304363946	0.4717282632376543	0.4976940863286518	0.5004246491561598	0.07055674208645314	0.06858452267374507	-0.0005255199815522582	-0.06161878378321717	-0.0005300302190998085	-0.062147620905022904
51.22777149022361	0.4047799860933327	0.40938271396888254	0.4363534518262208	0.440287606268797	0.4524666052609433	0.4560708882333871	0.4682630163593312	0.47155232170313255	0.49749560489714234	0.5002254843112047	0.07052357933622026	0.06855231553024788	-0.000529167243104145	-0.06242027061352928	-0.0005337040625723599	-0.06295542963523815
51.53644458356769	0.40465635964666546	0.40925681635007266	0.43620303154395995	0.4401355004709837	0.45230270479052304	0.45590558328328046	0.46808604475554605	0.4713742074113084	0.4972948460030677	0.5000240290841547	0.07049043234519727	0.06852012365225696	-0.0005327655070356263	-0.06322336466647016	-0.0005373285322533006	-0.06376485793452957
51.84697758757708	0.4045308285618409	0.4091289935677016	0.4360505792882933	0.43998134483132517	0.4521367069636334	0.4557381644346494	0.4679069113925065	0.4711939160984824	0.4970918053190327	0.49982027911837046	0.07045730110732963	0.06848794703396612	-0.0005363150865319577	-0.06402805856562566	-0.0005409039437612728	-0.06457589836719535
52.15938170914916	0.40440338881047394	0.40899924155881046	0.43589609094228543	0.4398251351999866	0.45196860761596913	0.4555686274912093	0.46772561205788726	0.47101144352129964	0.49688647853942286	0.49961423007910194	0.07042418561655259	0.0684557856695582	-0.0005398162933027972	-0.06483434484938755	-0.0005444306112262209	-0.06538854341162903
52.47366822270851	0.4042740363811707	0.4088675562776434	0.43573956240770484	0.43966686744601313	0.45179840260280335	0.4553969682764116	0.4675421425597978	0.47082678545698126	0.496678861380644	0.4994058776537292	0.07039108586679108	0.06842363955320634	-0.0005432694375859803	-0.06564221597058406	-0.0005479088472969407	-0.0662027854601348
52.789848470613855	0.4041427672797349	0.4087339336958546	0.4355809896052429	0.43950653745754886	0.45162608779921176	0.45522318263366834	0.4673564987270129	0.4706399377035542	0.4964689495813627	0.49919521755200424	0.07035800185195917	0.06839150867907212	-0.0005466748281558464	-0.0664516642961388	-0.0005513389631475185	-0.0670186168185154
53.107933863567155	0.4040095775293741	0.4085983698027184	0.43542036847473137	0.4393441411420575	0.4514516591002967	0.45504726642657917	0.46716867640920257	0.4704508960800854	0.49625673890274846	0.4989822455062948	0.07032493356596091	0.06835939304130925	-0.0005500327723302334	-0.06726268210678654	-0.0005547212684821057	-0.0678360297054752
53.42793588102576	0.40387446317090736	0.4084608606053382	0.4352576949753622	0.4391796744265434	0.451275112421413	0.454869215539159	0.466978671477164	0.4702596564269127	0.4960422251287163	0.49876695727182796	0.07029188100269058	0.06832729263405976	-0.0005533435759760286	-0.06807526159663269	-0.0005580560715436889	-0.0686550162525208
53.74986607161648	0.4037374202629741	0.40832140212885715	0.43509296508590783	0.43901313325777397	0.45109644369839386	0.4546890258760648	0.4667864798230534	0.47006621460588044	0.49582540406617	0.49854934862693523	0.07025884415603162	0.0682952074514564	-0.0005566075435178286	-0.06888939487298273	-0.0005613436791216397	-0.06947556850370518
54.073736053552395	0.403598444882242	0.40817999041666925	0.4349261748049415	0.43884451360250215	0.45091564888777796	0.4545066933628256	0.46659209736061896	0.46987056650057313	0.49560627154524617	0.49832941537329833	0.07022582301985786	0.0682631374876219	-0.0005598249779419362	-0.06970507395584491	-0.0005645843965557118	-0.07029767841501666
54.399557515052166	0.40345753312361887	0.4080366215306322	0.4347573201510602	0.4386738114476907	0.4507327239670382	0.454322213946072	0.4663955200254358	0.46967270801655214	0.49538482341956064	0.49810715333619593	0.07019281758803302	0.06823108273666985	-0.0005629961808045758	-0.07052229077763172	-0.0005677785277453662	-0.07112133785433628
54.727342214761876	0.40331468110046215	0.4078912915512799	0.43458639716310665	0.4385010228007366	0.4505476649348096	0.454135583593766	0.4661967437751401	0.4694726350815911	0.49516105556645373	0.49788255836475154	0.07015982785441177	0.06819904319270269	-0.0005661214522401092	-0.07134103718301787	-0.0005709263751548788	-0.0719465386008693
55.057101982179326	0.403169884944791	0.40774399657803667	0.4344134019003932	0.43832614368969675	0.45036046781111927	0.45394679829543433	0.4659957645896647	0.4692703436459151	0.4949349638872375	0.49765562633218174	0.07012685381283758	0.06816701884981564	-0.0005692010909639222	-0.07216130492828654	-0.0005740282398195573	-0.07277327234479003
55.38884871808102	0.40302314080749946	0.40759473272943186	0.4342383304429264	0.4381491701635144	0.4501711286376181	0.45375585406239943	0.46579257847147704	0.4690658296824371	0.4947065443074442	0.4974263531360462	0.07009389545714596	0.06813500970209214	-0.0005722353942804181	-0.07298308568110201	-0.0005770844213547344	-0.07360153068729858
55.722594394951685	0.4028744448585691	0.40744349614331543	0.4340611788916324	0.43797009829224637	0.449979643477811	0.453562746928013	0.4655871814458152	0.46885908918699887	0.4944757927770749	0.4971947346984974	0.0700609527811614	0.06810301574360786	-0.0005752246580917886	-0.07380637102042442	-0.000580095217959542	-0.07443130513973983
56.058351057416104	0.4027237932872835	0.40729028297707454	0.4338819433685829	0.4377889241672909	0.4497860084172896	0.4533674729478907	0.4653795695609276	0.46865011817861	0.494242705270849	0.49696076696653224	0.07002802577870036	0.06807103696842898	-0.0005781691769017883	-0.07463115243596974	-0.0005830609264249054	-0.07526258712374556
56.39613082267415	0.4025711823024436	0.4071350894078504	0.43370062001722215	0.43760564390161744	0.4495902195639655	0.4531700282001465	0.4651697388883111	0.4684389126996893	0.49400727778845566	0.4967244459122442	0.06999511444356869	0.0680390733706115	-0.0005810692438227294	-0.07545742132785449	-0.000585981842139649	-0.07609536797056649
56.7359458809379	0.40241660813258295	0.4069779116327571	0.4335172050025946	0.43742025362999526	0.44939227304830415	0.452970408785629	0.46495768552295175	0.4682254688163064	0.4937695063548037	0.4964857675330761	0.0699622187695641	0.06800712494420333	-0.0005839251505825871	-0.07628516900636839	-0.0005888582590973801	-0.07692963892098703
57.07780849587155	0.40226006702618494	0.4068187458690994	0.4333316945115746	0.43723274950922514	0.4491921650235601	0.45276861082815784	0.46474340558356597	0.4680097826184249	0.49352938702027627	0.49624472785207435	0.06992933875047404	0.0679751916832432	-0.0005867371875308836	-0.07711438669160486	-0.0005916904699023728	-0.07776539112487058
57.42173100503407	0.4021015552518998	0.4066575883545934	0.4331440847530943	0.43704312771837023	0.44898989166601205	0.45256463047476136	0.4645268952128417	0.4677918502201454	0.49328691586098206	0.49600132291814336	0.06989647438007796	0.06794327358176078	-0.0005895056436452384	-0.07794506551321945	-0.0005944787657761186	-0.07860261564090365
57.7677258203244	0.4019410690987631	0.4064944353475864	0.4329543719583752	0.4368513844589883	0.44878544917519975	0.4523584638959148	0.46430815057768127	0.46757166775994985	0.49304208897901025	0.49575554880630085	0.06986362565214534	0.06791137063377711	-0.0005922308065376969	-0.07877719651004611	-0.0005972234365639872	-0.07944130343624067
58.115805428429454	0.40177860487641504	0.4063292831272787	0.4327625523811588	0.4366575159553655	0.4485788337741613	0.45215010728577976	0.4640871678694451	0.46734923140094703	0.49279490250268543	0.4955074016179352	0.0698307925604372	0.06787948283330372	-0.0005949129624599481	-0.07961077062974198	-0.0005999247707407784	-0.0802814453861771
58.465982391274686	0.4016141589153201	0.40616212799394524	0.4325686222979385	0.4364615184547495	0.4483700417096713	0.45193955686244397	0.46386394330419584	0.46712453733111853	0.4925453525868235	0.4952568774810621	0.06979797509870579	0.06784761017434432	-0.0005975523963120954	-0.08044577872857417	-0.000602583055418493	-0.08112303227392204
58.818269346477535	0.4014477275669875	0.4059929662691588	0.43237257800819257	0.43626338822758454	0.4481590692524797	0.45172680886816213	0.4636384731229435	0.4668975817635655	0.4922934354129879	0.4950039725505825	0.06976517326069469	0.06781575265089401	-0.0006001493916464318	-0.08128221157102189	-0.0006051985763509959	-0.08196605479008667
59.172679007803275	0.4012793072041929	0.40582179429601384	0.43217441583461735	0.43606312156774724	0.44794591269755174	0.45151185956959805	0.4634107535918912	0.4666683609367564	0.49203914718974723	0.4947486830085423	0.0697323870401387	0.06778391025693874	-0.0006027042306743224	-0.08212005982957749	-0.0006077716179411219	-0.08281050353264163
59.52922416562417	0.40110889422120066	0.40564860843935047	0.4319741321233617	0.43586071479278243	0.44773056836430836	0.4512947052580662	0.46318078100268206	0.4664368711147756	0.4917824841529333	0.4944910050643913	0.06969961643076421	0.06775208298645705	-0.0006052171942730888	-0.08295931408439117	-0.0006103024632467813	-0.08365636900646223
59.887917687380885	0.4009364850339866	0.4054734050859802	0.43177172324426255	0.4356561642441408	0.44751303259686726	0.4510753422497757	0.4629485516726466	0.46620310858757213	0.4915234425659006	0.4942309349552448	0.06966686142628842	0.06772027083341763	-0.0006076885619917816	-0.08379996482280205	-0.0006127913939872887	-0.08450364162295898
60.24877251804685	0.40076207608046216	0.40529618064491185	0.4315671855910801	0.43544946628741626	0.4472933017642862	0.4508537668860741	0.4627140619450515	0.4659670696712108	0.4912620187197864	0.4939684689461438	0.06963412202042123	0.06768847379178275	-0.0006101186120559543	-0.08464200243926712	-0.0006152386905485807	-0.08535231169985025
60.6118016805955	0.4005856638206985	0.4051169315475782	0.4313605155817348	0.43524061731258523	0.44707137226080446	0.45062997553369244	0.46247730818934807	0.46572875070812203	0.4909982089337702	0.4937036033303186	0.06960139820686369	0.06765669185550502	-0.0006125076213771008	-0.08548541723509118	-0.0006176446319912099	-0.08620236946090643
60.97701827647021	0.400407244737152	0.4049356542480641	0.4311517096585452	0.4350296137342458	0.44684724050608754	0.4504039645849905	0.46223828680142265	0.46548814806735445	0.4907320095553367	0.4934363344294511	0.06956868997930835	0.06762492501853003	-0.0006148558655543201	-0.08633019941783004	-0.0006200094960545632	-0.08705380503560889
61.34443548605718	0.4002268153348905	0.40475234522333386	0.43094076428846545	0.4348164519918581	0.4466209029454713	0.45017573045820336	0.4619969942038472	0.46524525814482676	0.4904634169605374	0.49316665859393854	0.06953599733144032	0.06759317327479482	-0.0006171636188834206	-0.08717633910123368	-0.0006223335591636348	-0.08790660845878051
61.71406656916102	0.4000443721418198	0.40456700097346143	0.43072767596332495	0.4346011285499852	0.44639235605020766	0.4499452695976891	0.4617534268461308	0.46500007736358107	0.49019242755425363	0.4928945722031583	0.06950332025693613	0.06756143661822812	-0.0006194311543624709	-0.08802382630496197	-0.0006246170964354647	-0.08876076967041513
62.085924865483435	0.3998599117089114	0.4043796180218595	0.4305124412000674	0.4343836398985352	0.4461615963177096	0.4497125784741756	0.4615075812049712	0.4647526021740374	0.48991903777046025	0.4926200716657336	0.06947065874946426	0.06752971504275179	-0.0006216587436967957	-0.08887265095418684	-0.0006268603816844687	-0.08961627851527965
62.46002379510434	0.3996734306104305	0.4041901929155106	0.43029505654099204	0.43416398255300326	0.44592862027179925	0.4494776535850108	0.46125945378450933	0.46450282905424806	0.4896432440724911	0.49234315341979984	0.06943801280268598	0.06749800854227948	-0.0006238466573055268	-0.08972280287935064	-0.0006290636874292099	-0.09047312474270086
62.83637685896657	0.39948492544416575	0.40399872222519806	0.43007551855399456	0.4339421530547156	0.4456934244629544	0.4492404914544104	0.4610090411165814	0.4642507545101529	0.48936504295330335	0.4920638139332704	0.06940538241025367	0.0674663171107163	-0.0006259951643279305	-0.09057427181592459	-0.0006312272848972844	-0.09133129800625284
63.21499763936286	0.39929439283165813	0.4038052025457383	0.4298538238328088	0.43371814797107305	0.44545600546855707	0.4490010886337098	0.46075633976097446	0.4639963750758368	0.48908443093574433	0.4917820497041062	0.06937276756581287	0.0674346407419613	-0.0006281045326277379	-0.09142704740398244	-0.00063335144403176	-0.09219078786335899
63.59589980042612	0.399101829418432	0.4036096304962137	0.42962996899724964	0.4334919638957959	0.44521635989314295	0.4487594417016138	0.46050134630568107	0.4637396873137853	0.48880140457281807	0.4914978572605825	0.06934016826300118	0.06740297942990466	-0.0006301750287999175	-0.09228111918802995	-0.0006354364334972828	-0.09305158377517841
63.979097088622495	0.3989072318742261	0.4034120027202061	0.429403950693457	0.4332635974491696	0.4449744843686507	0.4485155472644492	0.4602440573671559	0.4634806878151437	0.48851596044795315	0.4912112331615592	0.06930758449544855	0.06737133316843037	-0.0006322069181778911	-0.09313647661680591	-0.0006374825206862944	-0.09391367510637849
64.36460333324754	0.3987105968932253	0.40321231588603074	0.4291757655941388	0.4330330452782905	0.44473037555467226	0.44826940195641596	0.45998446959057143	0.46321937319997397	0.48822809517527094	0.49092217399675026	0.06927501625677743	0.06733970195141359	-0.00063420046483742	-0.09399310904288427	-0.0006394899717244718	-0.09477705112463752
64.75243244692527	0.39851192119429407	0.4030105666869716	0.428945410398817	0.4328003040573138	0.4444840301387044	0.44802100243984183	0.4597225796500765	0.4629557401175163	0.487937805399855	0.49063067638699476	0.06924246354060296	0.06730808577272361	-0.000636155931602489	-0.09485100572233307	-0.0006414590514743912	-0.09564170100031788
65.14259842611021	0.3983112015212083	0.40280675184151726	0.4287128818340725	0.43256537048770016	0.4442354448364006	0.4477703454054356	0.45945838424905355	0.4626897852464466	0.4876450877980201	0.4903367369845285	0.06920992634053262	0.06727648462622098	-0.0006380735800516346	-0.0957101558146718	-0.0006433900235457424	-0.09650761380657968
65.53511535159264	0.39810843464289075	0.40260086809359663	0.42847817665379156	0.4323282412984646	0.44398461639182313	0.44751742757254104	0.45919188012037815	0.46242150529513915	0.48734993907758406	0.49004035247325545	0.0691774046501676	0.06724489850576053	-0.0006399536705237185	-0.09657054838238821	-0.0006452831502971046	-0.09737477851875553
65.92999738900669	0.39790361735364504	0.4023929122128164	0.42824129163941277	0.43208891324642557	0.44373154157769723	0.4472622456893934	0.45892306402667765	0.46215089700192685	0.4870523559781375	0.4897415195690214	0.06914489846310039	0.06721332740518901	-0.0006417964621233674	-0.097432172390711	-0.0006471386928438294	-0.09824318401425103
66.32725878934137	0.397696746473391	0.4021828809946991	0.42800222360017487	0.4318473831164546	0.44347621719566416	0.44700479653337405	0.4586519327605925	0.46187795713536384	0.48675233527131717	0.4894402350198868	0.06911240777291745	0.06718177131834673	-0.0006436022127260799	-0.09829501670755292	-0.0006489569110630367	-0.09911281907224634
66.72691388945532	0.39748781884790096	0.4019707712609206	0.42776096937336455	0.4316036477217266	0.44321864007653644	0.44674507691126825	0.4583784831450363	0.46160268249448794	0.4864498737610772	0.48913649560640177	0.06907993257319826	0.06715023023906695	-0.0006453711789854433	-0.09915907010299918	-0.0006507380635988325	-0.09998367237334094
67.12897711259382	0.3972768313490366	0.40175657985955043	0.42751752582456604	0.4313577039039713	0.44295880708055274	0.4464830836595218	0.45810271203345737	0.4613250699090844	0.4861449682839636	0.4888302981418805	0.0690474728575142	0.06711870416117607	-0.0006471036163365751	-0.10002432124916538	-0.0006524824078688596	-0.10085573249946833
67.53346296890952	0.39706378087498556	0.40154030366529037	0.4272718898479105	0.43110954853372496	0.4426967150976342	0.4462188136444991	0.4578246163101019	0.46104511623994954	0.4858376157093876	0.488521639472677	0.06901502861943125	0.06708719307849295	-0.0006487997790028954	-0.10089075871984221	-0.0006541902000697375	-0.10172898793351237
67.94038605598601	0.396848664350501	0.40132193957971585	0.4270240583663264	0.4308591785105825	0.4424323610476413	0.44595226376274205	0.45754419289027604	0.4607628183791563	0.4855278129399004	0.4882105164784616	0.06898259985250767	0.06705569698483088	-0.0006504599200019001	-0.1017583709904386	-0.0006558616951809482	-0.10260342705902303
68.3497610593647	0.3966314787271382	0.40110148453151634	0.4267740283317901	0.43060659076345104	0.44216574188063024	0.4456834309412296	0.4572614387206091	0.4604781732503193	0.4852155569114683	0.48789692607249735	0.06895018655029483	0.06702421587399626	-0.0006520842911504898	-0.10262714643759807	-0.0006574971469737179	-0.10347903816021642
68.7616027530747	0.396412220983496	0.40087893547673736	0.4265217967255782	0.43035178225080306	0.4418968545771119	0.44541231213763627	0.45697635077931903	0.46019117780886026	0.484900844593749	0.48758086520191835	0.06891778870633809	0.06699274973978844	-0.0006536731430690779	-0.10349707333890024	-0.0006590968080137927	-0.10435580942147737
69.17592600016614	0.3961908881254552	0.400654289399023	0.42626736055851905	0.43009474996093183	0.44162569614830993	0.44513890434059467	0.45668892607647615	0.4599018290422759	0.48458367299036786	0.4872623308480074	0.06888540631417588	0.06696129857599999	-0.0006552267251895838	-0.10436813987284665	-0.0006606609296665455	-0.10523372892699001
69.59274575324658	0.3959674771864197	0.4004275433098585	0.42601071687124575	0.42983549091220496	0.44135226363641955	0.4448632045699557	0.45639916165426875	0.45961012397040446	0.4842640391391948	0.48694132002647517	0.06885303936733994	0.06692986237641817	-0.0006567452857587641	-0.10524033411834921	-0.000662189762105081	-0.10611278466093665
70.01207705502031	0.39574198522755827	0.4001986942488143	0.42575186273445026	0.4295740021533214	0.4410765541148683	0.4445852098770505	0.45610705458727	0.4593160596456943	0.48394194011262315	0.4866178297877396	0.06882068785935615	0.06689844113482313	-0.0006582290718438744	-0.1061136440547017	-0.0006636835543141206	-0.10699296450705731
70.43393503883172	0.39551440933804505	0.3999677392837899	0.42549079524913663	0.4293102807635669	0.4407985646885754	0.4443049173449524	0.45581260198270324	0.45901963315347166	0.4836173730178469	0.48629185721720564	0.06878835178374273	0.06686703484498867	-0.0006596783293393305	-0.10698805756119611	-0.0006651425540951106	-0.1078742562481807
70.85833492921113	0.39528474663530333	0.399734675511259	0.42522751154687616	0.42904432385307095	0.44051829249421387	0.44402232408874137	0.45551580098071054	0.4587208416122106	0.4832903349971403	0.48596339943554684	0.06875603113401292	0.06683564350068256	-0.0006610933029703725	-0.10786356241703743	-0.0006665670080712172	-0.1087566475662527
71.2852920424243	0.3950529942652475	0.3994995000565147	0.4249620087900621	0.4287761285630646	0.4402357347004709	0.4437374272557661	0.45521664875461965	0.4584196821738025	0.48296082322813694	0.48563245359898544	0.06872372590367369	0.0668042670956662	-0.000662474236299726	-0.1087401463010167	-0.0006679571616950986	-0.1096401260421942
71.71482178702524	0.39481914940252744	0.3992622100739156	0.42469428417216654	0.4285056920661377	0.4399508885083112	0.44345022402590906	0.45491514251121296	0.45811615202382644	0.48262883492411107	0.4852990168995754	0.06869143608622467	0.0667729056236957	-0.0006638213717313768	-0.1096177967912979	-0.0006693132592511253	-0.11052467915537534
72.14693966441222	0.39458320925077217	0.39902280274713253	0.424424334917996	0.42823301156649857	0.439663751151239	0.4431607116118514	0.4546112794909964	0.45781024838181994	0.48229436733425696	0.48496308656548387	0.0686591616751603	0.06674155907852007	-0.0006651349505184534	-0.11049650136536115	-0.0006706355438629297	-0.11141029428365812
72.58166126938723	0.3943451710428347	0.3987812752893954	0.42415215828394853	0.42795808430023247	0.4393743198955613	0.44286888725933765	0.4543050569684688	0.45750196850155067	0.4819574177439709	0.48462465986127495	0.06862690266396898	0.06671022745388237	-0.0006664152127653367	-0.11137624739947682	-0.0006719242574976247	-0.11229695870304113
73.01900229071879	0.3941050320410374	0.3985376249437415	0.42387775155827156	0.4276809075355614	0.4390825920406526	0.4425747482474426	0.45399647225239226	0.4571913096712888	0.4816179834751331	0.4842837340881928	0.06859465904613259	0.0666789107435207	-0.00066766239743421	-0.11225702216873401	-0.0006731796409709112	-0.11318465958747481
73.45897851170821	0.3938627895374181	0.3982918489832632	0.42360111206131956	0.4274014785731043	0.43878856491921814	0.44227829188883677	0.4536855226860625	0.45687826921407876	0.4812760618863897	0.4839403065844456	0.0685624308151274	0.06664760894116692	-0.000668876742351554	-0.11313881284684157	-0.0006744019339535723	-0.11407338400871936
73.90160581075892	0.3936184408539759	0.3980439447113571	0.4233222371458131	0.42711979474613854	0.43849223589755987	0.4419795155300542	0.4533722056475808	0.45656284448801343	0.4809316503734361	0.4835943747254908	0.06853021796442473	0.06661632204054668	-0.000670058484210867	-0.11402160650582971	-0.0006755913749749154	-0.1149631189360889
74.34690016194996	0.3933719833429188	0.3977939094619737	0.4230411241970979	0.42683585342086044	0.4381936023758412	0.4416784165517597	0.4530565185501244	0.4562450328865071	0.4805847463693001	0.48324593592431986	0.06849802048748796	0.0665850500353807	-0.0006712078585792147	-0.11490539011576573	-0.0006767482014288229	-0.11585385123616732
74.79487763561212	0.39312341438691045	0.39754174059986674	0.42275777063340414	0.4265496519966476	0.4378926617883536	0.4413749923690167	0.4527384588422201	0.4559248318385695	0.48023534734462564	0.48289498763174343	0.06846583837777691	0.06655379291938324	-0.0006723250999025043	-0.11579015054482511	-0.0006778726495792475	-0.11674556767272293
75.24555439890803	0.39287273139931883	0.397287435520844	0.42247217390610736	0.4262611879063215	0.4375894116037824	0.4410692404315566	0.45241802400801634	0.45560223880908146	0.4798834508079579	0.4825415273366787	0.06843367162874499	0.06652255068626348	-0.0006734104415098696	-0.11667587455890782	-0.0006789649545647647	-0.11763825490662327
75.6989467164156	0.3926199318244642	0.39703099165201805	0.4221843314999882	0.42597045861640936	0.43728384932547415	0.44076115822404627	0.4520952115675559	0.4552772512990684	0.47952905430602716	0.48218555256643447	0.06840152023383964	0.06649132332972471	-0.0006744641156190556	-0.11756254882142514	-0.0006800253504038456	-0.11853189949533771
76.15507095071504	0.3923650131378685	0.3967724064520583	0.4218942409334945	0.4256774616274092	0.4369759724917042	0.4404507432663598	0.4517700190770507	0.4549498668459783	0.4791721554240354	0.481827060887	0.06836938418650335	0.06646011084346566	-0.000675486353341026	-0.11845015989320018	-0.0006810540699994649	-0.11942648789296584
76.61394356297929	0.3921079728465045	0.39651167741144205	0.4216018997590025	0.4253821944740522	0.4366657786759446	0.4401379931138464	0.45144244412915535	0.45462008302395557	0.47881275178594085	0.481466049903331	0.06833726348017287	0.06642891322117857	-0.0006764773846857364	-0.11933869423234	-0.0006820513451453181	-0.12032200645013802
77.07558111356816	0.3918488084890461	0.3962488020527076	0.4213073055630787	0.42508465472556767	0.43635326548713205	0.4398229053576024	0.45111248435324136	0.45428789744411907	0.47845084105474545	0.4811025172596387	0.06830515810827957	0.06639773045655141	-0.0006774374385660753	-0.12022813819389455	-0.0006830174065289296	-0.1212184414135038
77.54000026262605	0.39158751763611827	0.3959837779307072	0.42101045596674314	0.42478483998594824	0.4360384305699376	0.43950547762474146	0.4507801374156732	0.45395330775483844	0.47808642093278064	0.48073646063967784	0.0682730680642499	0.06636656254326556	-0.0006783667428038598	-0.1211184780297998	-0.0006839524837387589	-0.12211577892593084
78.00721777068286	0.3913240978905488	0.39571660263285974	0.4207113486257319	0.4244827478942143	0.4357212716050351	0.4391857075786664	0.450445401020083	0.45361631164201216	0.4777194891619952	0.4803678777670356	0.0682409933415046	0.06633540947499865	-0.0006792655241344425	-0.1220096998887783	-0.0006848568052678083	-0.1230140050261781
78.47725049925933	0.39105854688761865	0.3954472737794055	0.4204099812307608	0.4241783761246804	0.4354017863093713	0.4388635929193404	0.4501082729076469	0.4532769068293449	0.47735004352424215	0.4799967664054211	0.06820893393345934	0.06630427124542222	-0.0006801340082107643	-0.12290178981598388	-0.0006857305985185635	-0.12391310564862579
78.95011541147531	0.3907908622953146	0.39517578902365963	0.420106351507789	0.42387172238722093	0.43507997243643626	0.43853913138356015	0.44976875085736084	0.45293509107862623	0.47697808184156715	0.4796231243589551	0.06817688983352457	0.06627314784820322	-0.0006809724196089051	-0.12379473375294481	-0.0006865740898085448	-0.12481306662331804
79.42582957266194	0.39052104181458097	0.3949021460522676	0.4198004572182838	0.42356278442753686	0.4347558277765335	0.43821232074522765	0.4494268326863182	0.452590862190009	0.47660360197649687	0.47924694947245966	0.06814486103510617	0.06624203927700327	-0.0006817809818339127	-0.12468851753752119	-0.0006873875043748034	-0.12571387367567866
79.90441015097758	0.3902490831795723	0.39462634258545976	0.41949229615948475	0.423251560027423	0.43442935015705075	0.43788315881562395	0.4490825162499859	0.452244218002289	0.4762266018323271	0.47886823963174924	0.06811284753160436	0.06621094552547911	-0.0006825599173220787	-0.12558312690354967	-0.00068817106637864	-0.12661551242636904
80.38587441802741	0.3899749841579068	0.394348376377307	0.4191818661646696	0.4229380470050344	0.43410053744273225	0.437551643443682	0.44873579944248293	0.4518951563931836	0.4758470793534127	0.47848699276392087	0.06808084931641473	0.06617986658728281	-0.000683309447448377	-0.12647854748074394	-0.0006889249989108781	-0.1275179683912171
80.87023974948666	0.3896987425509195	0.3940682452159773	0.4188691651034189	0.42262224321515557	0.4337693875359495	0.43721777251626137	0.44838668019685735	0.45154367527961276	0.47546503252545647	0.4781032068376464	0.0680488663829283	0.06614880245606099	-0.0006840297925292949	-0.12737476479473742	-0.0006896495239957501	-0.12842122698090463
81.35752362572781	0.38942035619391613	0.39378594692399105	0.4185541908818822	0.4223041465494671	0.43343589837697377	0.43688154395842144	0.4480351564853647	0.45118977261797827	0.4750804593757987	0.47771687986346273	0.06801689872453036	0.06611775312545654	-0.0006847211718292723	-0.12827176426677056	-0.0006903448625971698	-0.12932527350109524
81.8477436324513	0.3891398229564274	0.3935014793584789	0.41823694144304496	0.42198375493681517	0.4331000679442483	0.4365429557336966	0.4476812263197473	0.45083344640444467	0.47469335797370804	0.47732800989406454	0.06798494633460238	0.06608671858910631	-0.0006853838035634774	-0.12916953121350616	-0.0006910112346222852	-0.13023009315212164
82.34091746132043	0.3888571407424637	0.3932148404114379	0.4179174147669938	0.4216610663434798	0.43276189425466155	0.4362020058443708	0.4473248877515122	0.45047469467522033	0.47430372643067137	0.4769365950245963	0.06795300920652081	0.06605569884064393	-0.0006860179049041903	-0.1300680508471146	-0.0006916488589260306	-0.13113567102875834
82.83706291059936	0.38857230749076993	0.3929260280099898	0.41759560887118446	0.42133607877344453	0.4324213753638195	0.4358586923317534	0.4469661388722106	0.45011351550683854	0.4739115629006841	0.47654263339294467	0.06792108733365716	0.06602469387369722	-0.000686623691984467	-0.13096730827493275	-0.0006922579533169548	-0.13204199212037793
83.33619788579601	0.3882853211750812	0.39263504011663825	0.417271521810709	0.42100879026866556	0.4320785093663202	0.43551301327645364	0.4466049778137181	0.4497499070164388	0.47351686558054223	0.4761461231800313	0.06788918070937879	0.06599370368188985	-0.0006872013799030241	-0.1318672884995209	-0.0006928387345608855	-0.13294904131062424
83.83834040030794	0.3879961798043776	0.39234187472952736	0.4169451516785625	0.42067919890934147	0.4317332943960261	0.4351649667986577	0.44624140274851337	0.4493838673620491	0.47311963271013263	0.4757470626101059	0.06785728932704832	0.06596272825884149	-0.0006877511827294014	-0.13276797641846372	-0.0006933914183862022	-0.13385680337729866
84.34350857607244	0.3877048814231414	0.39204652988269995	0.416616496605912	0.4203473028141838	0.43138572862633917	0.4348145510584039	0.44587541188995894	0.4490153947428676	0.4727198625727249	0.4753454499510395	0.06782541318002351	0.06593176759816653	-0.0006882733135075703	-0.13366935682425662	-0.0006939162194877224	-0.13476526299240277
84.85172064422062	0.3874114241116123	0.3917490036463565	0.41628555476236373	0.42001310014068705	0.43103581027047444	0.43446176425585964	0.4455070034925816	0.44864448739954527	0.4723175534952631	0.4749412835146179	0.06779355226165883	0.06590082169347557	-0.0006887679842615957	-0.1345714144042489	-0.0006944133515330853	-0.135674404721982
85.36299494573534	0.38711580598604445	0.3914492941271141	0.4159523243562322	0.41967658908539934	0.430683537581735	0.4341066046315974	0.44513617585235254	0.4482711436144682	0.4719127038486578	0.4745345616568356	0.0677617065653034	0.06586989053837473	-0.0006892354059980232	-0.13547413374031692	-0.0006948830271643058	-0.13658421302582724
85.87734993211305	0.3868180251989637	0.391147399468266	0.4156168036348088	0.4193377678841937	0.4303289088537872	0.433749070466873	0.4447629273069687	0.44789536171204075	0.4715053120480785	0.4741252827781899	0.06772987608430202	0.06583897412646585	-0.0006896757887139282	-0.13637749930930454	-0.0006953254580047696	-0.1374946722576027
86.39480416602983	0.38651807993942383	0.3908433178500412	0.41527899088462994	0.4189966348125392	0.4299719224209339	0.43338916008390127	0.4443872562361332	0.44751714005896875	0.47109537655324496	0.4737134453239744	0.06769806081199606	0.06580807245134648	-0.000690089341398803	-0.13728149548245483	-0.0006957408546636179	-0.13840576666476068
86.91537632201124	0.3862159684332651	0.3905370474898646	0.4149388844317474	0.418653188185772	0.42961257665839186	0.4330268718461344	0.44400916106183713	0.44713647706454224	0.47068289586872114	0.4732990477845747	0.06766626074172184	0.06577718550661	-0.0006904762720384983	-0.13818610652523944	-0.0006961294267390783	-0.13931748038831415
87.43908518710603	0.38591168894337124	0.39022858664261684	0.4145964826419972	0.4183074263593677	0.4292508699825663	0.4326622041585393	0.4436286402486412	0.4467533711809197	0.47026786854420743	0.4728820886957617	0.06763447586681205	0.06574631328584601	-0.0006908367876222732	-0.13909131659788443	-0.0006964913828234054	-0.14022979746285102
87.9659496615646	0.3856052397699272	0.38991793360089494	0.41425178392126877	0.41795934772921234	0.42888680085132597	0.43229515546787534	0.44324569230395633	0.44636782090341065	0.4698502931748329	0.4724625666389868	0.06760270618059502	0.06571545578263922	-0.0006911710941451266	-0.13999710975471658	-0.0006968269305079322	-0.14114270181647726
88.4959887595208	0.3852966192506781	0.38960508669527305	0.4139047867157755	0.41760895073187526	0.42852036776428	0.43192572426297204	0.4428603157783268	0.44597982477076104	0.4694301684014494	0.4720404802416766	0.06757095167639524	0.06568461299057186	-0.000691479396612682	-0.14090346994431968	-0.0006971362763866784	-0.1420561772707032
89.0292216096782	0.38498582576118684	0.3892900442945632	0.41355548951232424	0.4172562338448811	0.42815156926305314	0.43155390907500807	0.4424725092657112	0.4455893813654356	0.46900749291092403	0.4716158281775284	0.06753921234753328	0.06565378490322035	-0.0006917618990463503	-0.14181038100953458	-0.0006974196260611798	-0.14297020754030143
89.56566745600044	0.384672857715093	0.3889728048060764	0.4132038908385855	0.4169011955869821	0.4277804039315623	0.4311797084777888	0.44208227140376494	0.4451964893139034	0.4685822654364325	0.4711886091668046	0.0675074881873259	0.06562297151415897	-0.0006920188044861053	-0.14271782668721755	-0.0006976771841448182	-0.1438847762334774
90.1053456584057	0.384357713564372	0.3886533666758841	0.4128499892633643	0.4165438345184308	0.4274068703962931	0.430803121088025	0.4416896008741226	0.4448011472869209	0.4681544847577528	0.4707588219766284	0.06747577918908541	0.06559217281695676	-0.0006922503149959791	-0.1436257906083256	-0.0006979091542672622	-0.1447998668516135
90.6482756934654	0.3840403917995931	0.3883317283890794	0.41249378339687004	0.41618414924125297	0.4270309673265757	0.43042414556561154	0.44129449640268026	0.4444033539998173	0.4677241497015585	0.4703264654212786	0.06744408534612109	0.0655613888051797	-0.0006924566316690028	-0.14453425629795902	-0.0006981157390788528	-0.14571546278934022
91.19447715510712	0.38372089095017936	0.38800788847003886	0.41213527189098703	0.4158221383995201	0.42665269343486145	0.4300427806139057	0.4408969567598773	0.4440031082127784	0.46729125914171193	0.4698915383624853	0.06741240665173814	0.06553061947238986	-0.0006926379546293715	-0.1454432071750773	-0.000698297140254156	-0.14663154733437977
91.74396975532183	0.3833992095846666	0.38768184548268425	0.4117744534395459	0.4154578006796226	0.426272047477	0.42965902498000663	0.44049698076097954	0.4436004087311313	0.4668558119995581	0.4694540397097254	0.06738074309923738	0.06549986481214555	-0.0006927944830387167	-0.1463526265525843	-0.0006984535584975138	-0.14754810366756033
92.29677332487483	0.38307534631096285	0.38735359803074415	0.41141132677859366	0.4150911348105431	0.42588902825251573	0.4292728774550337	0.4400945672663619	0.44319525440562946	0.4664178072442185	0.4690139684205173	0.06734909468191691	0.06546912481800171	-0.0006929264150991599	-0.1472624976374135	-0.0006985851935462084	-0.1484651148629723
92.85290781402206	0.3827492997766079	0.3870231447580167	0.4110458906866651	0.4147221395641291	0.4255036346048843	0.42888433687440536	0.43968971518179084	0.44278764413273647	0.4659772438928842	0.4685713235007174	0.06731746139307117	0.06543839948350937	-0.0006930339480581971	-0.14817280353031492	-0.0006986922441757915	-0.14938256388759896
93.41239329322968	0.3824210686690326	0.38669048434863096	0.4106781439850533	0.4143508137553667	0.42511586542180985	0.42849340211811865	0.43928242345870677	0.44237757685491147	0.4655341210111096	0.4681261040048145	0.06728584322599117	0.06540768880221615	-0.0006931172782123629	-0.14908352722595453	-0.0006987749082028039	-0.15030043360155787
93.97524995389855	0.38209065171581913	0.3863556155273097	0.4103080855380812	0.4139771562426536	0.42472571963550154	0.4281000721110277	0.4388726910945065	0.4419650515608937	0.46508843771310593	0.46767830903622587	0.06725424017396305	0.06537699276766645	-0.0006931766009114493	-0.1499946516128432	-0.000698833382490327	-0.15121870675805837
94.54149810909283	0.38175804768496063	0.3860185370596315	0.4099357142533722	0.4136011659280725	0.424333196222951	0.427704345823123	0.4384605171328271	0.441550067285987	0.4646401931620354	0.4672279377475922	0.06722265223027118	0.06534631137340083	-0.0006932121105632794	-0.15090615947336516	-0.0006988678629515355	-0.1521373660032026
95.11115819427312	0.381423255385121	0.38567924775229323	0.40956102908212166	0.4132228417576649	0.42393829420620865	0.42730622226981096	0.43804590066382737	0.44113262311234464	0.4641893865703038	0.46677498934107337	0.06719107938819588	0.06531564461295598	-0.0006932240006372603	-0.15181803348387746	-0.0006988785445542489	-0.1530563938762839
95.68425076803395	0.38108627366589476	0.38533774645337227	0.40918402901936735	0.4128421827217035	0.42354101265266053	0.42690570051219173	0.43762884082447084	0.4407127181692542	0.46373601719985436	0.4663194630686431	0.06715952164101438	0.0652849924798669	-0.0006932124636684356	-0.15273025621446834	-0.0006988656213245403	-0.1539757728096447
96.26079651284576	0.3807471014180674	0.3849940320525893	0.4088047131042616	0.41245918785496655	0.4231413506753059	0.4265027796573394	0.4372093367988084	0.4402903516334219	0.46328008436246143	0.46586135823238484	0.06712797898199953	0.06525435496766385	-0.0006931776912614818	-0.15364281012912784	-0.0006988292863508438	-0.15489548512853446
96.84081623580131	0.38040573757387486	0.3846481034815708	0.4084230804203411	0.41207385623701087	0.4227393074330333	0.4260974588585805	0.436787387818261	0.43986552272925716	0.4628215874200228	0.4654006741847864	0.06709645140442287	0.06522373206987418	-0.0006931198740955935	-0.15455567758587563	-0.0006987697317890063	-0.15581551305147912
97.42433086936633	0.38006218110726425	0.38429995971411113	0.40803913009579923	0.4116861869924448	0.4223348821308977	0.4256897373157727	0.4363629931619015	0.4394382307291571	0.46236052578485376	0.4649374103290345	0.06706493890155076	0.0651931237800222	-0.0006930392019275367	-0.1554688408365763	-0.0006986871488647295	-0.15673583868998264
98.01136147213543	0.3797164310341531	0.3839495997664358	0.40765286130375605	0.41129617929120227	0.42192807402039706	0.4252796142755844	0.43593615215673764	0.43900847495379136	0.46189689891997937	0.4644715661193107	0.06703344146664748	0.06516253009162888	-0.0006929358635959226	-0.15638228202705307	-0.0006985817278792328	-0.15765644404874024
98.60192922959182	0.37936848641268994	0.38359702269746304	0.40726427326252956	0.4109038323488149	0.42151888239974905	0.4248670890317722	0.4355068641779939	0.43857625477238554	0.4614307063394278	0.4640031410610848	0.06700195909297453	0.06513195099821269	-0.0006928100470254273	-0.15729598319714455	-0.0006984536582120282	-0.1585773110255957
99.1960554548718	0.379018346343514	0.38324222760906723	0.40687336523590706	0.41050914542668626	0.4211073066141673	0.4244521609254614	0.43507512864939385	0.438141569603006	0.46096194760852244	0.4635321347114103	0.06697049177378961	0.06510138649328798	-0.0006926619392308986	-0.15820992628079011	-0.0006983031283258057	-0.15949842141165504
99.79376158953411	0.37866600997001515	0.38288521364634037	0.40648013653341486	0.41011211783236395	0.4206933460561379	0.42403482934542214	0.4346409450434414	0.43770441891284334	0.4604906223441747	0.46305854667921764	0.06693903950234749	0.06507083657036691	-0.000692491726320632	-0.15912409310598719	-0.0006981303257700966	-0.16041975689132926
100.39506920433367	0.37831147647859387	0.3825259799978552	0.40608458651058976	0.4097127489198132	0.42027700016569564	0.42361509372835	0.4342043128817035	0.4372648022184969	0.4600167302151761	0.46258237662560936	0.06690760227190036	0.06504030122295856	-0.0006922995935006448	-0.16003846539486233	-0.0006979354371842716	-0.1613412990422063
101.00000000000001	0.3779547450989208	0.3821645258959269	0.40568671456924954	0.409311038089689	0.41985826843070034	0.42319295355914316	0.43376523173509146	0.4368227190862575	0.4595402709424904	0.4621036242641533	0.06687618007569718	0.06500978044456888	-0.0006921977488913381	-0.16049570061384824	-0.0006978321689538573	-0.16180211947599438
