# Supplementary material for: White matter micro- and macrostructure brain charts for the human lifespan
Source: Nature. 2026 May 13;655(8124):979–89. doi: 10.1038/s41586-026-10454-2 (PMC13391363; doi:10.1038/s41586-026-10454-2)
Supplement: Supplementary file 12 — Centiles trajectories of brain charts. SDT.T9.1–5 contain the brain charts for the global metrics; SDT.T9.6–509 contain the brain charts for the tract-specific metrics (unnormalized); and SDT.T9.510–1157 contain the brain charts for the tract-specific macrostructural metrics (normalized). Included in each table are the male and female centile trajectories for the 2.5th, 25th, 50th, 75th and 97.5th percentiles; the interquartile range normalized by the 50th centile; and the derivatives of the 50th centiles with respect to both age and log(age). Charts are sampled in logarithmically spaced intervals. Age is reported in years, while centile trajectory values are reported in metric-specific units: diffusivities in mm2 s−1, volume in mm3, surface area in mm2, average length in mm, and FA is dimensionless (unitless). [file 41586_2026_10454_MOESM12_ESM.zip › plotted_curves/SDT.T9.205-MLF_left_md-mean_curve_metrics.csv]

ages	male_0.025th_percentile	female_0.025th_percentile	male_0.25th_percentile	female_0.25th_percentile	male_0.5th_percentile	female_0.5th_percentile	male_0.75th_percentile	female_0.75th_percentile	male_0.975th_percentile	female_0.975th_percentile	male_normalized_quantile_range	fwmale_normalized_quantile_range	male_median_centile_d_age	male_median_centile_d_log_age	female_median_centile_d_age	female_median_centile_d_log_age
0.25	0.0010887176257140061	0.0010854660630305706	0.0011363330504920066	0.0011312112544570804	0.0011632622326913104	0.001157011970551716	0.00119166433164494	0.001184169388600252	0.001250296411484303	0.0012400584437907574	0.04756561297870009	0.045771466061771716	-0.0004107626576838756	-0.00023716565695565685	-0.00040855561087672063	-0.0002358913548832576
0.25150637576242696	0.0010881385145683437	0.0010848886814585007	0.001135728611749903	0.001130609540103143	0.0011626434697796654	0.0011563965322818877	0.0011910304610906121	0.0011835395047583093	0.001249631353359943	0.001239398831448055	0.04756561300016543	0.04577146608241803	-0.0004097272913423655	-0.00023727696565001288	-0.00040752580760700097	-0.00023600206551105396
0.2530218281966045	0.0010875588598350916	0.0010843107579223332	0.0011351236056465173	0.001130007260945197	0.0011620241260614003	0.001155780516326139	0.0011903959955489292	0.0011829090296711616	0.001248965670974157	0.0012387385999556228	0.04756561302195488	0.045771466103376235	-0.0004076539626701736	-0.00023749875407341747	-0.0004054636190268246	-0.00023622266225548083
0.25454641199404576	0.0010869786655625792	0.0010837322964583063	0.0011345180364072385	0.0011294044211895852	0.0011614042058620399	0.0011551639269867535	0.0011897609394510326	0.0011822779677420788	0.0012482993689761116	0.0012380777539245575	0.04756561304407421	0.045771466124651446	-0.00040558794317918645	-0.00023771888458193335	-0.00040340870035565635	-0.00023644160999339303
0.2560801821758082	0.001086397935799057	0.00108315330110258	0.0011339119082573734	0.00112880102504257	0.0011607837135070274	0.0011545467685659318	0.0011891252972279754	0.0011816463233742462	0.0012476324520148835	0.0012374162979658671	0.04756561306652731	0.04577146614624849	-0.0004035292367357557	-0.00023793735723631748	-0.0004013610554385316	-0.0002366589087846871
0.25762319409447826	0.0010858166745925566	0.0010825737758910976	0.001133305225422	0.0011281970767101869	0.0011601626533215706	0.0011539290453656446	0.0011884890733105738	0.001181014100970612	0.0012469649247392985	0.0012367542366903104	0.047565613089321016	0.0457714661681725	-0.00040147784689531507	-0.00023815417215702905	-0.00039932068781145524	-0.0002368745587492116
0.2591755034361701	0.0010852348859907409	0.0010819937248594323	0.0011326979921258114	0.0011275925803980868	0.001159541029630484	0.001153310761687468	0.0011878522721292387	0.0011803813049337222	0.0012462967917977587	0.0012360915747082262	0.047565613112460166	0.045771466190428683	-0.0003994337769035461	-0.00023836932952306378	-0.00039728760070378843	-0.00023708856006551815
0.2607371662225343	0.0010846525740407671	0.0010814131520426545	0.001132090212592974	0.0011269875403113953	0.0011589188467580414	0.00115269192183244	0.0011872148981138288	0.0011797479396655733	0.0012456280578380865	0.0012354283166293775	0.04756561313595046	0.04577146621302292	-0.00039739702969593393	-0.00023858282957070487	-0.00039526179703447406	-0.0002373009129681969
0.2623082388127803	0.0010840697427891436	0.0010808320614751883	0.0011314818910469757	0.0011263819606545657	0.0011582961090278246	0.0011520725301009133	0.0011865769556934917	0.0011791140095674564	0.0012449587275073593	0.0012347644670627888	0.047565613159797404	0.045771466235959735	-0.00039536760790304104	-0.0002387946725947443	-0.0003932432794199747	-0.0002375116177504577
0.2638887779057103	0.0010834863962815883	0.0010802504571906675	0.0011308730317104807	0.0011257758456312279	0.0011576728207625686	0.0011514525907923958	0.001185938449296511	0.001178479519039803	0.001244288805451746	0.0012341000306165847	0.047565613184006636	0.0457714662592456	-0.0003933455138506736	-0.00023900485894731704	-0.00039123205017382867	-0.00023772067476271475
0.26547884054176485	0.0010829025385628896	0.0010796683432218019	0.0011302636388051826	0.0011251691994440473	0.0011570489862840184	0.0011508321082054117	0.0011852993833501527	0.0011778444724820335	0.0012436182963163499	0.0012334350118978314	0.04756561320858423	0.045771466282885614	-0.0003913307495599372	-0.00023921338903651335	-0.0003892281113060947	-0.00023792808441072677
0.2670784841050822	0.0010823181736767716	0.001079085723600238	0.0011296537165516641	0.0011245620262945839	0.0011564246099127794	0.0011502110866373517	0.0011846597622805178	0.0011772088742924116	0.001242947204745051	0.0012327694155123824	0.047565613233535704	0.045771466306885514	-0.0003893233167534538	-0.00023942026332809951	-0.00038723146453012447	-0.00023813384715778985
0.26868776632556873	0.001081733305665748	0.0010785026023564168	0.0011290432691692443	0.0011239543303831394	0.001155799695968166	0.0011495895303843223	0.0011840195905123835	0.0011765727288678843	0.0012422755353803411	0.001232103246064714	0.04756561325886813	0.04577146633125123	-0.00038732321685230886	-0.00023962548234290892	-0.000385242111259565	-0.0002383379635220173
0.2703067452809827	0.001081147938570999	0.0010779189835194497	0.001128432300875852	0.00112334611590863	0.0011551742487680664	0.001148967443741011	0.0011833788724690663	0.001175936040603948	0.0012416032928631794	0.0012314365081577832	0.04756561328458629	0.04577146635598863	-0.00038533045098115837	-0.00023982904665767468	-0.00038326005261313245	-0.0002385404340771169
0.2719354793990299	0.001080562076432222	0.0010773348711169682	0.0011278208158878665	0.0011227373870684313	0.001154548272628785	0.0011483448310005305	0.0011827376125722606	0.001175298813894486	0.0012409304818328227	0.001230769206392858	0.047565613310697155	0.04577146638110351	-0.00038334501997067116	-0.0002400309569054737	-0.0003812852894163332	-0.00023874125945227975
0.27357402745947257	0.0010799757232875056	0.001076750269175003	0.0011272088184199887	0.0011221281480582488	0.001153921771864907	0.0011477216964542853	0.0011820958152419	0.0011746610531316343	0.0012402571069266815	0.001230101345369376	0.04756561333720733	0.045771466406601916	-0.00038136692435547515	-0.0002402312137722573	-0.00037931782220174126	-0.00023894044033045958
0.2752224485962505	0.0010793888831731964	0.0010761651817178428	0.0011265963126851025	0.0011215184030719744	0.0011532947507891576	0.0011470980443918245	0.001181453484896012	0.0011740227627056302	0.0012395831727801657	0.0012294329296847868	0.0475656133641229	0.045771466432490464	-0.0003793961643800414	-0.00024042981799951568	-0.0003773576512124954	-0.000239137977449011
0.27688080229961526	0.001078801560123761	0.0010755796127679086	0.001125983302894129	0.0011209081563015519	0.0011526672137122528	0.001146473879100705	0.001180810625950566	0.001173383947004672	0.0012389086840265263	0.001228763963934406	0.04756561339145008	0.04577146645877547	-0.00037743273999929494	-0.0002406267703826681	-0.00037540477640291003	-0.00023933387159852382
0.2785491484182772	0.001078213758171662	0.0010749935663456175	0.0011253697932558965	0.0011202974119368383	0.001152039164942767	0.0011458492048663507	0.0011801672428193373	0.0011727446104147726	0.001238233645296713	0.0012280944527112596	0.04756561341919582	0.04577146648546278	-0.00037547665088005777	-0.00024082207177036907	-0.00037345919744236067	-0.00023952812362351694
0.28022754716156506	0.0010776254813472212	0.0010744070464692563	0.0011247557879770012	0.0011196861741654698	0.0011514106087869883	0.0011452240259719117	0.001179523339913761	0.0011721047573196217	0.0012375580612192186	0.0012274244006059407	0.04756561344736735	0.045771466512559526	-0.0003735278964043798	-0.00024101572306467478	-0.0003715209137158948	-0.00023972073442132813
0.2819160591015993	0.0010770367336784953	0.0010738200571548508	0.0011241412912616731	0.0011190744471727273	0.0011507815495487841	0.0011445983466981298	0.0011788789216427894	0.0011714643921004423	0.001236881936419933	0.0012267538122064602	0.04756561347597084	0.045771466540071824	-0.00037158647566859493	-0.00024120772521957212	-0.0003695899243248979	-0.00023991170494053193
0.28361474517547763	0.0010764475191911479	0.001073232602416042	0.0011235263073116459	0.0011184622351414055	0.0011501519915294647	0.0011439721713232052	0.0011782339924127584	0.0011708235191358557	0.0012362052755219995	0.001226082692098105	0.0475656135050139	0.04577146656800681	-0.00036965238748903895	-0.00024139807924181134	-0.0003676662280917564	-0.00024010103618246625
0.2853236666874746	0.0010758578419083177	0.0010726446862639536	0.0011229108403260177	0.001117849542251676	0.0011495219390276442	0.001143345504122655	0.0011775885566272398	0.001170182142801737	0.0012355280831456625	0.0012254110448632852	0.047565613534503524	0.045771466596371	-0.0003677256304018828	-0.0002415867861898513	-0.0003657498235611345	-0.00024028872920034416
0.2870428853112538	0.0010752677058504985	0.0010720563127070719	0.0011222948945011264	0.0011172363726809622	0.00114889139633911	0.0011427183493691834	0.0011769426186869097	0.0011695402674710856	0.001234850363908128	0.0012247388750813997	0.047565613564446364	0.045771466625172126	-0.0003658062026658526	-0.000241773847173693	-0.00036384070900075116	-0.00024047478509786613
0.28877246309209376	0.0010746771150354098	0.0010714674857511166	0.0011216784740304133	0.0011166227306038045	0.001148260367756684	0.0011420907113325488	0.0011762961829894089	0.0011688978975138808	0.0012341721224234175	0.0012240661873286855	0.047565613594850654	0.045771466654416275	-0.0003638941022638398	-0.00024195926335385254	-0.0003619388824035452	-0.0002406592050287759
0.2905124624491269	0.0010740860734778771	0.0010708782093989254	0.001121061583104301	0.0011160086201917397	0.0011476288575700982	0.0011414625942794351	0.0011756492539292105	0.0011682550372969598	0.0012334933633022288	0.0012233929861780897	0.04756561362572332	0.04577146668411101	-0.00036198932690345575	-0.00024214303594033426	-0.00036004434149061737	-0.00024084199019749897
0.29226294617759224	0.0010734945851897082	0.001070288487650322	0.0011204442259100606	0.001115394045613164	0.0011469968700658607	0.0011408340024733157	0.0011750018358974842	0.0011676116911838721	0.0012328140911517947	0.0012227192761991152	0.047565613657072084	0.04577146671426407	-0.00036009187402347154	-0.0002423251661949899	-0.00035815708371439436	-0.00024102314185889262
0.294023977451102	0.001072902654179568	0.0010696983245020006	0.0011198264066316843	0.0011147790110332117	0.0011463644095271192	0.0011402049401743272	0.0011743539332819603	0.001166967863534751	0.001232134310575739	0.0012220450619576894	0.047565613688904516	0.045771466744881924	-0.00035820174079143063	-0.00024250565542793812	-0.0003562771062567416	-0.0002412026613155538
0.29579561982392083	0.0010723102844528666	0.0010691077239474084	0.0011192081294497662	0.0011141635206136338	0.0011457314802335457	0.0011395754116391456	0.0011737055504668075	0.0011663235587061913	0.0012314540261739483	0.001221370348016032	0.04756561372122943	0.04577146677597345	-0.0003563189241082565	-0.0002426845049989801	-0.00035440440603640155	-0.00024138054992070557
0.29757793723326015	0.0010717174800116255	0.0010685166899766154	0.0011185893985413656	0.0011135475785126617	0.0011450980864611924	0.0011389454211208467	0.0011730566918324839	0.0011656787810511004	0.0012307732425424172	0.0012206951389325043	0.04756561375405301	0.04577146680754542	-0.0003544434206092517	-0.00024286171631618392	-0.0003525389797057188	-0.00024155680907417265
0.29937099400158496	0.0010711242448543793	0.0010679252265762146	0.0011179702180798999	0.001112931188884904	0.001144464232482384	0.0011383149728688023	0.0011724073617556336	0.001165033534918595	0.0012300919642731383	0.001220019439261496	0.047565613787385545	0.045771466839605764	-0.00035257522666515273	-0.00024303729083527403	-0.00035068082365541375	-0.0002417314402240467
0.3011748548389356	0.0010705305829760404	0.0010673333377291868	0.0011173505922350082	0.001112314355881204	0.0011438299225655767	0.0011376840711285318	0.001171757564608934	0.0011643878246538509	0.0012294101959539423	0.0012193432535532707	0.047565613821233685	0.04577146687216282	-0.00035071433838862465	-0.0002432112300613798	-0.0003488299340192458	-0.00024190444486768548
0.30298958484526295	0.0010699364983677918	0.0010667410274147959	0.001116730525172436	0.0011116970836485321	0.0011431951609752417	0.0011370527201415939	0.0011711073047609825	0.0011637416545979885	0.0012287279421683793	0.0012186665863538452	0.04756561385560677	0.04577146690522439	-0.00034886075162943175	-0.0002433835355444003	-0.000346986306668684	-0.00024207582454627286
0.30481524951277783	0.001069341995016977	0.001066148299608477	0.001116110021053922	0.0011110793763298684	0.0011425599519717475	0.0011364209241454663	0.0011704565865761729	0.0011630950290879517	0.00122804520749559	0.0012179894422048637	0.04756561389051264	0.04577146693879877	-0.0003470144619828197	-0.0002435542088828624	-0.00034514993722339904	-0.00024224558085006453
0.3066519147283146	0.0010687470769069716	0.0010655551582817089	0.001115489084037063	0.0011104612380640707	0.0011419242998112246	0.0011357886873734097	0.0011698054144145566	0.00116244795245637	0.001227361996510158	0.0012173118256434507	0.0475656139259606	0.04577146697289447	-0.00034517546478957106	-0.00024372325172158926	-0.00034332082104848727	-0.0002424137154148076
0.3084996467757088	0.001068151748017086	0.0010649616074019188	0.0011148677182752141	0.0011098426729857737	0.0011412882087454585	0.0011351560140543664	0.001169153792631737	0.001161800429031451	0.0012266783137820007	0.0012166337412021022	0.04756561396195961	0.045771467007519946	-0.0003433437551354501	-0.0002438906657498685	-0.0003414989532564694	-0.00024258022992074135
0.31035851233818973	0.0010675560123224463	0.00106436765093236	0.001114245927917362	0.0011092236852252631	0.0011406516830217654	0.0011345229084128298	0.0011685017255787349	0.0011611524631368506	0.0012259941638762286	0.0012159551934085473	0.04756561399851778	0.04577146704268369	-0.00034151932785758676	-0.00024405645270358933	-0.0003396843287124529	-0.00024274512609470666
0.3122285785007863	0.0010669598737938848	0.001063773292832006	0.001113623717108012	0.0011086042789083645	0.0011400147268828726	0.0011338893746687315	0.001167849217601874	0.0011605040590915558	0.0012253095513530224	0.0012152761867856247	0.047565614035644875	0.045771467078394586	-0.00033970217754480947	-0.00024422061436379927	-0.000337876942033688	-0.00024290840570770356
0.3141099127527488	0.0010663633363978296	0.0010631785370554397	0.0011130010899870737	0.0011079844581563273	0.001139377344566803	0.0011332554170373238	0.0011671962730426574	0.0011598552212097634	0.0012246244807675056	0.0012145967258511586	0.04756561407335068	0.045771467114661665	-0.0003378922985378119	-0.0002443831525545115	-0.000336076787591455	-0.00024307007057400298
0.31600258298998396	0.001065766404096205	0.0010625833875527527	0.001112378050689755	0.0011073642270857211	0.0011387395403067665	0.0011326210397290715	0.0011665428962376575	0.0011592059538007714	0.0012239389566696302	0.0012139168151178426	0.047565614111643985	0.0457714671514941	-0.00033608968493487046	-0.00024454406914509175	-0.00033428385951633777	-0.0002432301225534783
0.3179066575175057	0.001065169080846308	0.0010619878482694238	0.0011117546033464355	0.0011067435898083084	0.0011381013183310311	0.0011319862469495222	0.0011658890915183838	0.0011585562611688457	0.0012232529836040346	0.0012132364590931016	0.0475656141505344	0.04577146718890105	-0.00033429433059239955	-0.00024470336604850984	-0.0003324981516975023	-0.00024338856354844118
0.3198222050518999	0.0010645713706007214	0.001061391923146231	0.0011111307520825728	0.0011061225504309527	0.0011374626828628252	0.0011313510428992142	0.0011652348632111848	0.001157906147613124	0.001222566566109943	0.001212555662278989	0.04756561419003219	0.0457714672268918	-0.00033250622912461836	-0.0002448610452189526	-0.0003307196577830296	-0.00024354539550247578
0.32174929472380437	0.001063973277307199	0.0010607956161191384	0.001110506501018586	0.0011055011130555008	0.00113682363812022	0.001130715431773554	0.0011645802156371244	0.0011572556174274929	0.0012218797087210351	0.0012118744291720609	0.04756561423014677	0.04577146726547626	-0.0003307253739118221	-0.0002450171086558761	-0.00032894837118901954	-0.00024370062040446339
0.32368799608040405	0.0010633748049085577	0.0010601989311191877	0.0011098818542697405	0.0011048792817786703	0.0011361841883160105	0.0011300794177627016	0.001163925153111863	0.0011566046749004694	0.001221192415965322	0.0012111927642632497	0.04756561427088896	0.045771467304663874	-0.00032895175809599664	-0.0002451715583991487	-0.00032718428509459496	-0.00024385424028328107
0.3256383790879404	0.0010627759573425888	0.0010596018720724098	0.0011092568159460578	0.0011042570606919562	0.0011355443376576241	0.0011294430050514768	0.00116326967994556	0.001155953324315104	0.0012205046923650425	0.001210510672037764	0.04756561431226779	0.04577146734446473	-0.0003271853745862585	-0.00024532439652996674	-0.0003254273924466755	-0.0002440062572089674
0.32760051413423674	0.0010621767385419457	0.0010590044428997135	0.0011086313901521945	0.0011036344538815164	0.001134904090346996	0.0011288061978192384	0.0011626138004427523	0.0011553015699488597	0.0012198165424365365	0.0012098281569749606	0.04756561435429551	0.0457714673848885	-0.00032542621606240774	-0.00024547562517265864	-0.0003236776859643631	-0.00024415667329430457
0.3295744720312385	0.001061577152434045	0.0010584066475167865	0.0011080055809873442	0.001103011465428067	0.0011342634505804691	0.0011281690002397818	0.0011619575189022444	0.0011546494160735042	0.0012191279706901311	0.0012091452235482338	0.04756561439698148	0.04577146742594592	-0.00032367427497309587	-0.0002456252464901054	-0.00032193515813722096	-0.00024430549069079377
0.33156032401756863	0.0010609772029409761	0.0010578084898340042	0.0011073793925451393	0.0011023880994067887	0.0011336224225486928	0.001127531416481239	0.001161300839617011	0.0011539968669550104	0.0012184389816300345	0.001208461876224908	0.04756561444033679	0.045771467467647625	-0.0003219295435406	-0.00024577326268587774	-0.0003201998012292151	-0.0002444527115901818
0.33355814176109866	0.001060376893979395	0.0010572099737563248	0.0011067528289135401	0.0011017643598872171	0.0011329810104365114	0.0011268934507059692	0.0011606437668740782	0.0011533439268534408	0.0012177495797542168	0.00120777811946612	0.0475656144843726	0.04577146751000324	-0.00032019201376493056	-0.00024591967600515185	-0.00031847160728259993	-0.00024459833822484955
0.33556799736153503	0.0010597762294604254	0.0010566111031831945	0.0011061258941747352	0.0011011402509331426	0.0011323392184228592	0.0011262551070704556	0.0011599863049544196	0.001152690600022846	0.0012170597695542946	0.00120709395772671	0.047565614529100214	0.04577146755302438	-0.000318461677422055	-0.0002460644887309349	-0.00031675056811836244	-0.0002447423728664244
0.3375899633530214	0.0010591752132895727	0.0010560118820084523	0.0011054985924050479	0.0011005157766025132	0.0011316970506806679	0.0011256163897252044	0.0011593284581328574	0.0011520368907111595	0.001216369555515434	0.0012064093954551136	0.047565614574530506	0.045771467596721876	-0.00031673852606634023	-0.0002462077031840093	-0.0003150366753364997	-0.0002448848178231433
0.3396241127067558	0.001058573849366628	0.0010554123141202434	0.001104870927674837	0.0010998909409473427	0.0011310545113767622	0.0011249773028146543	0.0011586702306779608	0.0011513828031601032	0.001215678942116238	0.001205724437093261	0.04756561462067565	0.045771467641106726	-0.0003150225510367144	-0.00024634932172540314	-0.000313329920321459	-0.0002450256754427116
0.3416705188336247	0.001057972141585566	0.0010548124034009134	0.0011042429040483922	0.0010992657480136015	0.0011304116046717534	0.0011243378504770614	0.0011580116268519328	0.0011507283416050727	0.0012149879338286317	0.0012050390870764587	0.04756561466754744	0.04577146768619013	-0.0003133137434553901	-0.0002464893467532814	-0.00031163029424374766	-0.0002451649481108875
0.343729255586852	0.0010573700938344643	0.0010542121537269278	0.001103614525583847	0.001098640201841132	0.0011297683347199533	0.001123698036844415	0.001157352650910521	0.0011500735102750496	0.0012142965351177677	0.0012043533498332952	0.04756561471515711	0.04577146773198368	-0.0003116120942309175	-0.00024662778070316804	-0.0003099377880609877	-0.000245302638250261
0.34580039726466444	0.0010567677099954029	0.0010536115689687732	0.0011029857963330753	0.0010980143064635462	0.0011291247056692644	0.0011230578660423307	0.0011566933071029102	0.001149418313392493	0.0012136047504419125	0.00120366722978553	0.047565614763518026	0.045771467778499456	-0.00030991759406034936	-0.00024676462604736327	-0.0003082523925197478	-0.0002454387483195042
0.3478840186129729	0.0010561649939443858	0.0010530106529908784	0.0011023567203416109	0.0010973880659081421	0.0011284807216610977	0.0011224173421899683	0.0011560335996716345	0.001148762755173253	0.0012129125842523546	0.0012029807313480019	0.04756561481264163	0.045771467825748945	-0.0003082302334321829	-0.0002468998852953319	-0.00030657409815998404	-0.000245573280814676
0.34998019482807	0.0010555619495512378	0.00105240940965151	0.001101727301648536	0.0010967614841957975	0.001127836386830262	0.0011217764693999194	0.0011553735328524634	0.0011481068398264585	0.0012122200409932864	0.0012022938589285111	0.04756561486254041	0.0457714678737445	-0.0003065500026288026	-0.0002470335609926211	-0.0003049028953160948	-0.0002457062382678066
0.352089001559344	0.0010549585806795307	0.001051807842802702	0.0011010975442864084	0.0010961345653408942	0.0011271917053048853	0.0011211352517781312	0.0011547131108743255	0.0011474505715544394	0.0012115271251017217	0.001201606616927738	0.04756561491322815	0.045771467922498595	-0.0003048768917248146	-0.0002471656557185009	-0.00030323877411586597	-0.00024583762324392744
0.3542105149120084	0.001054354891186492	0.001051205956290163	0.001100467452281163	0.0010955073133512225	0.0011265466812063179	0.0011204936934238112	0.001154052337959203	0.0011467939545526243	0.0012108338410073876	0.0012009190097391372	0.04756561496471743	0.04577146797202312	-0.0003032108905952069	-0.00024729617208935073	-0.00030158172448901954	-0.0002459674383457622
0.35634481144984936	0.0010537508849229158	0.0010506037539531861	0.0010998370296520217	0.0010948797322278864	0.0011259013186490357	0.0011198517984293257	0.0011533912183220379	0.0011461369930094447	0.0012101401931326242	0.001200231041748835	0.04756561501702087	0.045771468022331514	-0.0003015519889136842	-0.0002474251127552729	-0.0002999317361647713	-0.00024609568620917455
0.35849196819798806	0.0010531465657330871	0.0010500012396245754	0.001099206280411411	0.0010942518259652286	0.0011252556217405606	0.001119209570880128	0.001152729756170648	0.001145479691106253	0.0012094461858922969	0.0011995427173355454	0.04756561507015273	0.04577146807343655	-0.0002999001761559428	-0.0002475524804008422	-0.0002982887986748839	-0.0002462223695039456
0.36065206264566085	0.0010525419374546898	0.0010493984171305543	0.0010985752085648686	0.0010936235985507328	0.0011246095945813606	0.0011185670148546542	0.0011520679557056259	0.0011448220530172219	0.0012087518236936913	0.0011988540408704635	0.047565615124126805	0.04577146812535124	-0.0002982554416013916	-0.0002476782777437181	-0.00029665290135666433	-0.00024634749093332964
0.3628251727490157	0.0010519370039187353	0.001048795290290693	0.0010979438181109688	0.0010929950539649506	0.001123963241264777	0.0011179241344242514	0.0011514058211202617	0.001144164082909268	0.0012080571109364317	0.0011981650167171864	0.04756561517895639	0.0457714681780891	-0.0002966177743357057	-0.0002478025075350332	-0.00029502403335457394	-0.00024647105323385987
0.3650113769339257	0.0010513317689494716	0.001048191862917818	0.001097312113041225	0.0010923661961814045	0.0011233165658769222	0.001117280933653077	0.0011507433566004424	0.0011435057849419504	0.0012073620520123738	0.0011974756492316079	0.04756561523465648	0.04577146823166419	-0.00029498716325376817	-0.0002479251725590881	-0.00029340218362350345	-0.00024659305917493213
0.36721075409881926	0.0010507262363643123	0.0010475881388179427	0.0010966800973400196	0.0010917370291665183	0.0011226695724966091	0.0011166374165980269	0.0011500805663245748	0.0011428471632673964	0.0012066666513055274	0.001196785942761837	0.04756561529124063	0.04577146828608997	-0.00029336359706033655	-0.0002480462756316859	-0.00029178734092805136	-0.0002467135115567787
0.3694233836175272	0.001050120409973754	0.001046984121790184	0.0010960477749845144	0.0010911075568795277	0.0011220222651952573	0.0011159935873086473	0.0011494174544634964	0.0011421882220302092	0.0012059709131919585	0.0011960959016481059	0.047565615348724284	0.045771468341380586	-0.00029174706427376185	-0.00024816581960115935	-0.0002901794938482971	-0.0002468324132124111
0.37164934534214805	0.0010495142935813004	0.0010463798156266863	0.0010954151499445728	0.001090477783272403	0.0011213746480368176	0.0011153494498270518	0.001148754025180389	0.0011415289653673869	0.0012052748420397028	0.0011954055302226825	0.04756561540712204	0.045771468397550225	-0.0002901375532264605	-0.0002482838073464555	-0.0002885786307801619	-0.00024694976700584403
0.3738887196059291	0.0010489078909833858	0.0010457752241125463	0.0010947822261826803	0.0010898477122897698	0.0011207267250776868	0.0011147050081878416	0.001148090282630698	0.0011408693974082396	0.0012045784422086798	0.001194714832809783	0.04756561546644874	0.045771468454613815	-0.00028853505206899444	-0.0002484002417777742	-0.00028698473993721274	-0.0002470655758312901
0.3761415872261661	0.0010483012059693021	0.0010451703510257395	0.0010941490076538675	0.0010892173478688322	0.0011200785003666303	0.0011140602664180287	0.0011474262309620524	0.0011402095222743083	0.001203881718050606	0.00119402381372549	0.047565615526720575	0.04577146851258611	-0.00028693954877034855	-0.00024851512583520807	-0.00028539780935332715	-0.0002471798426131322
0.3784080295071193	0.001047694242321124	0.001044565200137045	0.0010935154983056322	0.0010885866939392961	0.0011194299779447036	0.001113415228536955	0.0011467618743141801	0.0011395493440792847	0.0012031846739089097	0.0011933324772776645	0.04756561558795251	0.04577146857148193	-0.00028535103112209415	-0.0002486284624894364	-0.00028381782688557955	-0.0002472925703060347
0.3806881282429484	0.001047087003813636	0.0010439597752099755	0.001092881702077864	0.0010879557544232923	0.0011187811618451717	0.001112769898556215	0.001146097216818832	0.0011388888669289325	0.0012024873141186503	0.0011926408277658674	0.047565615650161056	0.045771468631317536	-0.0002837694867398044	-0.0002487402547410589	-0.00028224478021612875	-0.0002474037618944436
0.38298196572066395	0.001046479494214259	0.0010433540800006999	0.001092247622902766	0.0010873245332353016	0.0011181320560934326	0.0011121242804795776	0.0011454322625996981	0.0011382280949210053	0.001201789643006429	0.0011919488694812706	0.0475656157133625	0.04577146869210765	-0.00028219490306377604	-0.0002488505056181256	-0.00028067865685296733	-0.00024751342039044943
0.3852896247230969	0.0010458717172829874	0.0010427481182579833	0.0010916132647047917	0.001086693034282087	0.0011174826647069507	0.0011114783783029206	0.0011447670157723406	0.0011375670321451797	0.0012010916648903208	0.0011912566067065892	0.047565615777572665	0.04577146875386854	-0.00028062726736283183	-0.00024895921817802424	-0.00027911944413289147	-0.00024762154883462006
0.38761118853188686	0.0010452636767723112	0.0010421418937231102	0.001090978631400561	0.0010860612614626175	0.001116832991695171	0.0011108321960141476	0.0011441014804441088	0.0011369056826829726	0.001200393384079783	0.001190564043715992	0.047565615842809154	0.04577146881661635	-0.00027906656673673536	-0.00024906639550670295	-0.00027756712922513693	-0.00024772815029638906
0.3899467409304866	0.0010446553764271534	0.0010415354101298185	0.0010903437268987963	0.0010854292186679964	0.0011161830410594553	0.0011101857375931193	0.0011434356607140687	0.0011362440506076676	0.001199694804875583	0.0011898711847750285	0.0475656159090885	0.045771468880367386	-0.0002775127881171069	-0.0002491720407170883	-0.00027602169913146235	-0.0002478332278718631
0.39229636620718694	0.001044046819984802	0.0010409286712042365	0.0010897085551002514	0.0010847969097813976	0.0011155328167930057	0.0011095390070115841	0.0011427695606729316	0.0011355821399842481	0.0011989959315697222	0.0011891780341405551	0.04756561597642897	0.045771468945138484	-0.0002759659182700047	-0.0002492761569493074	-0.0002744831406895354	-0.00024793678468484903
0.3946601491581577	0.001043438011174843	0.0010403216806648102	0.001089073119897642	0.0010841643386779887	0.0011148823228807985	0.0011088920082331032	0.0011421031844029777	0.0011349199548693167	0.0011982967684453572	0.0011884845960606514	0.04756561604484742	0.04577146901094674	-0.0002744259437983676	-0.0002493787473701603	-0.00027295144057429277	-0.0002480388238850495
0.3970381750905084	0.0010428289537190976	0.0010397144422222475	0.0010884374251755792	0.0010835315092248736	0.0011142315632995117	0.0011082447452129896	0.001141436535977989	0.0011342574993110346	0.001197597319776728	0.00118779087477456	0.04756561611436177	0.0457714690778093	-0.0002728928511451234	-0.00024947981517373097	-0.0002714265853004938	-0.0002481393486485628
0.39943052982536675	0.0010422196513315545	0.001039106959579445	0.001087801474810499	0.001082898425281016	0.001113580542017455	0.0011075972218982317	0.001140769619463175	0.0011335947773490427	0.001196897589829081	0.0011870968745125996	0.04756561618499048	0.045771469145743995	-0.0002713666265932446	-0.0002495793635790833	-0.0002699085612253571	-0.0002482383621776052
0.4018372997009759	0.0010416101077183125	0.0010384992364314337	0.0010871652726706029	0.0010822650906971835	0.0011129292629945093	0.0011069494422274334	0.001140102438915111	0.0011329317930144013	0.0011961975828586025	0.001186402599496103	0.04756561625675324	0.04577146921476823	-0.0002698472562676357	-0.00024967739582951176	-0.00026839735454861624	-0.0002483358676983183
0.40425857157581063	0.00104100032657752	0.0010378912764653187	0.0010865288226157954	0.0010816315093158816	0.001112277730182061	0.0011063014101307493	0.0011394349983816687	0.001132268550329524	0.0011954973031123501	0.0011857080539373504	0.04756561632966751	0.04577146928490116	-0.00026833472614060105	-0.0002497739151949008	-0.00026689295131782087	-0.0002484318684628506
0.4066944328317112	0.0010403903115993075	0.0010372830833602087	0.001085892128497611	0.0010809976849712856	0.0011116259475229284	0.0011056531295298134	0.0011387673019019452	0.001131605053308102	0.0011947967548281734	0.0011850132420394876	0.047565616403753175	0.04577146935616012	-0.0002668290220313452	-0.0002498689249695041	-0.00026539533742797605	-0.0002485263677474703
0.4091449713770379	0.0010397800664657345	0.001036674660787169	0.001085255194159162	0.0010803636214891865	0.0011109739189513086	0.001105004604337685	0.0011380993535062042	0.0011309413059550526	0.0011940959422346547	0.0011843181679964715	0.04756561647902927	0.045771469428565206	-0.0002653301296076105	-0.00024996242847030725	-0.0002639044986246786	-0.00024861936885200997
0.411610275649843	0.0010391695948507302	0.001036066012409154	0.0010846180234350747	0.0010797293226869247	0.0011103216483927126	0.0011043558384587794	0.0011374311572158117	0.0011302773122664448	0.001193394869551041	0.0011836228359929962	0.0475656165555167	0.045771469502134385	-0.0002638380343900071	-0.00025005442903916486	-0.0002624204205059488	-0.0002487108751001166
0.41409043462106226	0.0010385589004200345	0.0010354571418809593	0.001083980620151427	0.0010790947923733363	0.0011096691397638992	0.0011037068357888137	0.001136762717043169	0.0011296130762294472	0.001192693540987174	0.0011829272502044325	0.04756561663323558	0.04577146957688797	-0.00026235272175195723	-0.00025014493004005267	-0.00026094308852314674	-0.00024880088983708637
0.41658553779772634	0.0010379479868311474	0.0010348480528491613	0.001083342988125699	0.001078460034348693	0.0011090163969728261	0.0011030576002147468	0.0011360940369916598	0.0011289486018222633	0.0011919919607434359	0.0011822314147967648	0.047565616712205626	0.045771469652845904	-0.00026087417692333137	-0.00025023393486042766	-0.00025947248798630085	-0.00024888941643280704
0.41909567522619073	0.001037336857733265	0.001034238748952058	0.001082705131166702	0.0010778250524046398	0.001108363423918577	0.0011024081356147122	0.0011354251210555794	0.0011282838930140647	0.0011912901330106715	0.0011815353339265206	0.04756561679244867	0.04577146973002756	-0.000259402384992502	-0.0002503214469100623	-0.00025800860406333115	-0.0002489764582783438
0.4216209374953856	0.0010367255167672354	0.0010336292338196244	0.0010820670530745354	0.001077189850324148	0.0011077102244913168	0.0011017584458579742	0.0011347559732200862	0.0011276189537649456	0.001190588061970141	0.0011808390117407203	0.04756561687398587	0.04577146980845417	-0.0002579373309056776	-0.0002504074696189629	-0.0002565514217817977	-0.00024906201878557854
0.42416141574008476	0.001036113967565501	0.0010330195110734553	0.0010814287576405256	0.0010765544318814553	0.001107056802572232	0.0011011085348048633	0.001134086597461139	0.0011269537880258568	0.0011898857517934523	0.0011801424523768115	0.04756561695683876	0.04577146988814615	-0.00025647899947339736	-0.0002504920064402283	-0.00025510092603384105	-0.00024914610138912496
0.4267172016441951	0.0010355022137520454	0.0010324095843267124	0.0010807902486471707	0.001075918800842012	0.001106403162033469	0.001100458406306722	0.0011334169977454385	0.001126288399738551	0.0011891832066424997	0.001179445659962608	0.047565617041029275	0.045771469969124845	-0.00025502737536908793	-0.00025057506084683046	-0.00025365710157507215	-0.00024922870954310894
0.42928838744406506	0.0010348902589423514	0.0010317994571840802	0.0010801515298680957	0.0010752829609624332	0.0011057493067380924	0.0010998080642058569	0.0011327471780303814	0.0011256227928355335	0.001188480430669417	0.0011787486386162413	0.04756561712658028	0.04577147005141246	-0.0002535824431337541	-0.0002506566363334739	-0.00025221993302937395	-0.00024930984672327794
0.43187506593181346	0.001034278106743335	0.001031189133241704	0.001079512605067985	0.0010746469159904368	0.0011050952405400139	0.0010991575123354743	0.0011320771422639883	0.0011249569712399941	0.0011877774280165004	0.0011780513924460878	0.04756561721351479	0.04577147013503028	-0.000252144187175396	-0.0002507367364137092	-0.00025078940488876267	-0.0002493895164245863
0.4344773304586784	0.0010336657607533176	0.0010305786160871592	0.0010788734780025533	0.0010740106696648078	0.0011044409672839638	0.0010985067545196446	0.0011314068943848734	0.0011242909388657733	0.0011870742028161777	0.0011773539255507351	0.04756561730185549	0.04577147022000071	-0.00025071259177189553	-0.00025081536462015497	-0.00024936550151577475	-0.0002494677221608621
0.4370952749383861	0.001033053224561962	0.0010299679092993883	0.0010782341524184773	0.0010733742257153372	0.0011037864908054204	0.0010978557945732388	0.0011307364383221735	0.001123624699617297	0.001186370759190933	0.0011766562420189094	0.047565617391626035	0.045771470306346755	-0.00024928764107506884	-0.00025089252450644084	-0.00024794820714715837	-0.00024954446746622283
0.4397289938505404	0.0010324405017502363	0.001029357016448666	0.0010775946320533598	0.0010727375878627806	0.0011031318149305723	0.001097204636301886	0.0011300657779955107	0.0011229582573895323	0.0011856671012532682	0.0011759583459294348	0.047565617482851055	0.045771470394091456	-0.00024786931911047194	-0.00025096821964396	-0.00024653750589376244	-0.00024961975589257723
0.4423785822440318	0.0010318275958903606	0.001028745941096545	0.0010769549206356731	0.0010721007598188074	0.0011024769434762613	0.0010965532835019237	0.0011293949173149312	0.0011222916160679353	0.0011849632331056383	0.0011752602413511747	0.04756561757555449	0.045771470483257956	-0.00024645760977945463	-0.0002510424536220357	-0.00024513338174447785	-0.00024969359101095767
0.4450441357404687	0.0010312145105457718	0.0010281346867958181	0.0010763150218847223	0.0010714637452859544	0.0011018218802499474	0.0010959017399603476	0.0011287238601808687	0.0011216247795284035	0.0011842591588404146	0.0011745619323429834	0.047565617669761154	0.04577147057387103	-0.0002450524968622414	-0.0002511152300483932	-0.00024373581856634852	-0.00024976597640924414
0.44772575053762753	0.0010306012492710714	0.001027523257090474	0.001075674939510591	0.0010708265479575875	0.0011011666290496474	0.001095250009454773	0.0011280526104840872	0.001120957751637233	0.001183554882539822	0.0011738634229536613	0.04756561776549677	0.045771470665954515	-0.0002436539640200408	-0.0002511865525487711	-0.00024234480010768	-0.0002498369156931357
0.4504235234129248	0.0010299878156119885	0.0010269116555156525	0.0010750346772141035	0.0010701891715178492	0.0011005111936639024	0.001094598095753382	0.00112738117210564	0.0011202905362510656	0.0011828504082758975	0.0011731647172218986	0.04756561786278685	0.04577147075953296	-0.00024226199479546184	-0.00025125642476503396	-0.00024096031000031548	-0.0002499064124856232
0.4531375517269096	0.0010293742131053376	0.001026299885597606	0.0010743942386867793	0.0010695516196416199	0.0010998555778717258	0.0010939460026148848	0.0011267095489168241	0.001119623137216848	0.0011821457401104422	0.0011724658191762341	0.04756561796165775	0.04577147085463181	-0.00024087657261587236	-0.000251324850355783	-0.00023958233176032961	-0.00024997447042549026
0.4558679334267773	0.0010287604452789807	0.00102568795085366	0.0010737536276107936	0.0010689138959944784	0.001099199785442568	0.0010932937337884763	0.0011260377447791367	0.0011189555583717902	0.0011814408820949773	0.0011717667328350106	0.04756561806213602	0.045771470951276504	-0.00023949768079503664	-0.00025139183299627277	-0.00023821084879130372	-0.00025004109316822953
0.45861476704990445	0.0010281465156517812	0.0010250758547921722	0.0010731128476589315	0.0010682760042326571	0.0010985438201362653	0.0010926412930137926	0.0011253657635442278	0.001118287803543319	0.001180735838270691	0.0011710674622063266	0.04756561816424828	0.04577147104949346	-0.00023812530253539133	-0.000251457376377745	-0.00023684584438557477	-0.0002501062843849322
0.4613781517274047	0.0010275324277335739	0.0010244636009124953	0.001072471902494553	0.0010676379480030046	0.0010978876857030073	0.0010919886840208728	0.001124693609053866	0.0011176198765490387	0.0011800306126684044	0.0011703680112879937	0.047565618268023385	0.04577147114930971	-0.00023675942092918345	-0.00025152148420640175	-0.00023548730172645582	-0.0002501700477622326
0.4641581871877068	0.0010269181850251232	0.0010238511927049376	0.0010718307957715534	0.0010669997309429452	0.0010972313858832912	0.0010913359105301163	0.0011240212851398913	0.0011169517811966865	0.0011793252093085236	0.0011696683840674937	0.047565618373487904	0.04577147125075092	-0.00023540001896057983	-0.0002515841602030444	-0.00023413520388959608	-0.0002502323870008094
0.4669549737601532	0.0010263037910180901	0.0010232386336507353	0.001071189531134325	0.0010663613566804478	0.0010965749244078917	0.0010906829762522522	0.001123348795624182	0.0011162835212841045	0.0011786196322010022	0.0011689685845219441	0.047565618480671396	0.04577147135384526	-0.00023404707950847037	-0.00025164540810379554	-0.00023278953384617274	-0.0002502933058171064
0.46976861237862133	0.0010256892491949919	0.001022625927222003	0.0010705481122177177	0.0010657228288339772	0.0010959183049978108	0.0010900298848882872	0.0011226761443186074	0.0011156151005991847	0.0011779138853452928	0.0011682686166180456	0.047565618589602635	0.04577147145862039	-0.00023270058534824445	-0.00025170523165940484	-0.0002314502744637792	-0.00025035280794141745
0.4725992045851658	0.0010250745630291727	0.0010220130768817137	0.001069906542647008	0.0010650841510124697	0.0010952615313642522	0.001089376640129486	0.001122003335024998	0.001114946522919846	0.0011772079727303166	0.001167568484312053	0.04756561870031033	0.04577147156510494	-0.000231360519152235	-0.000251763634633112	-0.00023011740850778506	-0.0002504108971166097
0.4754468525336833	0.001024459735984769	0.0010214000860836602	0.0010692648260378617	0.0010644453268152958	0.001094604607208581	0.0010887232456573254	0.001121330371535108	0.001114277792013994	0.0011765018983344222	0.0011668681915497385	0.04756561881282586	0.045771471673328214	-0.00023002686349302137	-0.0002518206208020901	-0.00022879091864422274	-0.000250467577099428
0.47831165899359906	0.0010238447715166788	0.0010207869582724224	0.0010686229659963022	0.0010638063598322263	0.0010939475362222919	0.0010880697051434674	0.0011206572576305785	0.001113608911639485	0.0011757956661253488	0.0011661677422663487	0.047565618927179344	0.04577147178331912	-0.00022869960084509477	-0.00025187619395655725	-0.0002274707874421189	-0.00025052285165999555
0.4811937273535759	0.0010232296730705267	0.0010201736968833358	0.0010679809661186751	0.0010631672536433971	0.0010932903220869728	0.0010874160222497159	0.0011199839970829017	0.001112939885544089	0.001175089280060188	0.0011654671403865707	0.04756561904340137	0.04577147189510702	-0.00022737871358732842	-0.000251930357899971	-0.00022615699737507655	-0.00025057672458164704
0.4840931616252451	0.0010226144440826342	0.0010195603053424602	0.0010673388299916166	0.001062528011819278	0.0010926329684742715	0.0010867622006279919	0.0011193105936533893	0.0011122707174654612	0.001174382744085351	0.001164766389824498	0.04756561916152409	0.045771472008723765	-0.00022606418400278327	-0.00025198311644672455	-0.00022484953082119175	-0.00025062919965776476
0.4870100664469608	0.0010219990879799983	0.001018946787066558	0.0010666965611920297	0.0010618886379206503	0.0010919754790458733	0.0010861082439203053	0.001118637051093146	0.0011116014111311118	0.0011736760621365386	0.0011640654944836022	0.04756561928157941	0.04577147212419949	-0.00022475599428234405	-0.00025203447342317387	-0.00022354837006696715	-0.0002506802806943875
0.4899445470875755	0.0010213836081802514	0.0010183331454630563	0.001066054163287045	0.001061249135498568	0.0010913178574534594	0.0010854541557587176	0.0011179633731430287	0.0011109319702583694	0.001172969238138702	0.0011633644582566933	0.04756561940360019	0.045771472241564824	-0.00022345412652688412	-0.0002520844326681926	-0.0002222534973094492	-0.0002507299715096001
0.49289670945023945	0.0010207680080916422	0.001017719383930026	0.0010654116398339988	0.0010606095080943328	0.0010906601073386844	0.0010847999397653157	0.0011172895635336237	0.001110262398554356	0.0011722622760060163	0.0011626632850258924	0.04756561952761986	0.045771472360853126	-0.0002221585627479039	-0.00025213299803097944	-0.00022096489465692204	-0.0002507782759320343
0.4958666600762229	0.0010201522911130044	0.0010171055058561514	0.0010647689943804018	0.001059969759239466	0.0010900022323331441	0.0010841455995521834	0.0011166156259852136	0.0011095926997159553	0.0011715551796418467	0.0011619619786626	0.04756561965367202	0.045771472482096946	-0.0002208692848701399	-0.0002521801733716411	-0.00021968254413118338	-0.0002508251978010634
0.4988545061487607	0.0010195364606337336	0.001016491514620706	0.0010641262304639126	0.0010593298924556826	0.0010893442360583516	0.001083491138721374	0.0011159415642077507	0.0011089228774297838	0.0011708479529387206	0.0011612605430274673	0.047565619781791885	0.04577147260532817	-0.0002195862747317312	-0.00025222596255905505	-0.00021840642766821072	-0.0002508707409650257
0.5018603554969207	0.0010189205200337667	0.0010158774135935339	0.0010634833516123203	0.0010586899112548695	0.0010886861221257147	0.0010828365608648906	0.0011152673819008353	0.001108252935372174	0.001170140599778305	0.001160558981970374	0.0475656199120129	0.04577147273058185	-0.00021830951408868815	-0.000252270369473534	-0.00021713652712179732	-0.00025091490928319526
0.5048843165994948	0.00101830447268355	0.0010152632061350164	0.0010628403613435068	0.001058049819139054	0.0010880278941364989	0.001082181869564649	0.0011145930827536823	0.001107582877209135	0.0011694331240313695	0.0011598572993303915	0.04756562004437253	0.04577147285789177	-0.0002170389846159193	-0.0002523133980055492	-0.0002158728242650232	-0.00025095770662467154
0.5079264985889148	0.0010176883219440195	0.0010146488955960536	0.0010621972631654287	0.001057409619600382	0.001087369555681812	0.0010815270683924632	0.001113918670445096	0.001106912706596334	0.0011687255295577642	0.0011591554989357608	0.04756562017890638	0.04577147298729327	-0.00021577466790723143	-0.00025235505205295494	-0.00021461530079086577	-0.0002509991368668807
0.5109870112551897	0.0010170720711665828	0.0010140344853180445	0.001061554060576099	0.001056769316121099	0.00108671111034258	0.001080872160910017	0.0011132441486434532	0.001106242427179074	0.0011680178202063973	0.001158453584603872	0.04756562031565061	0.045771473118821036	-0.00021451654547854915	-0.00025239533552307014	-0.00021336393831475342	-0.00025103920389607515
0.5140659650498691	0.0010164557236930943	0.0010134199786328644	0.0010609107570635587	0.0010561289121735263	0.0010860525616895233	0.0010802171506688457	0.0011125695210066765	0.0011055720425922702	0.0011673099998152094	0.0011577515601412349	0.04756562045464404	0.04577147325251207	-0.00021326459876977455	-0.0002524342523313461	-0.0002121187183759532	-0.00025107791160655646
0.5171634710900281	0.0010158392828558372	0.0010128053788628463	0.0010602673561058607	0.00105548841122004	0.0010853939132831364	0.0010795620412103128	0.001111894791182212	0.0011049015564604274	0.0011666020722111508	0.0011570494293434614	0.04756562059592437	0.0457714733884025	-0.00021201880914614724	-0.00025247180640169953	-0.00021087962244031866	-0.00025111526390150796
0.5202796411622786	0.001015222751977502	0.0010121906893207579	0.0010596238611710455	0.0010548478167130497	0.0010847351686736652	0.0010789068360655871	0.0011112199628070074	0.0011042309723976178	0.001165894041210157	0.001156347195995237	0.047565620739530225	0.04577147352652991	-0.0002107791578999374	-0.00025250800166515264	-0.00020964663190012334	-0.0002511512646903302
0.5234145877268029	0.0010146061343711738	0.0010115759133097913	0.0010589802757171288	0.001054207132094985	0.0010840763314010917	0.0010782515387556325	0.0011105450395074985	0.001103560294007468	0.0011651859106171342	0.0011556448638703096	0.047565620885501626	0.04577147366693263	-0.00020954562625261075	-0.0002525428420604714	-0.0002084197280778355	-0.0002511859178907505
0.5265684239214125	0.0010139894333403056	0.0010109610541235348	0.001058336603192073	0.0010535663607982686	0.0010834174049951096	0.0010775961527911754	0.0011098700248995785	0.001102889524883128	0.0011644776842259297	0.0011549424367314574	0.04756562103387864	0.045771473809648626	-0.00020831819535602203	-0.00025257633153305536	-0.00020719889222700627	-0.0002512192274274072
0.5297412635656308	0.0010133726521787114	0.001010346115045967	0.0010576928470337821	0.0010529255062453082	0.0010827583929751141	0.001076940681672701	0.0011091949225885927	0.0011022186686072664	0.0011637693658193237	0.0011542399183304822	0.047565621184701645	0.04577147395471797	-0.0002070968462942746	-0.0002526084740348544	-0.00020598410553301916	-0.0002512511972306841
0.5329332211648017	0.0010127557941705448	0.0010097310993514336	0.001057049010670076	0.0010522845718484739	0.0010820992988501779	0.0010762851288904272	0.0011085197361693129	0.0011015477287520444	0.0011630609591690034	0.0011535373124081842	0.047565621338013	0.04577147410218085	-0.00020588156008605196	-0.0002526392735245353	-0.00020477534911639284	-0.0002512818312377374
0.5361444119142209	0.0010121388625902853	0.0010091160103046376	0.0010564050975186783	0.0010516435610100864	0.0010814401261190392	0.0010756294979242947	0.0011078444692259233	0.0011008767088791034	0.0011623524680355489	0.0011528346226943478	0.047565621493854945	0.04577147425207762	-0.0002046723176847287	-0.00025266873396562195	-0.00020357260403294775	-0.00025131113339088573
0.5393749517032939	0.0010115218607027285	0.0010085008511606247	0.0010557611109872059	0.0010510024771224038	0.0010807808782700896	0.001074973792243951	0.0011071691253320105	0.0011002056125395524	0.0011616438961684207	0.0011521318529077278	0.04756562165227134	0.045771474404450126	-0.00020346909998134044	-0.0002526968593272727	-0.00020237585127677593	-0.00025133910763855405
0.5426249571197181	0.001010904791762968	0.0010078856251647685	0.0010551170544731505	0.0010503613235676036	0.0010801215587813563	0.0010743180153087338	0.0011064937080505417	0.0010995344432739482	0.0011609352473059401	0.0011514290067560313	0.04756562181330465	0.0457714745593403	-0.0002022718878065266	-0.00025272365358491866	-0.000201185071781268	-0.0002513657579343298
0.5458945454536906	0.0010102876590163833	0.0010072703355527577	0.001054472931363865	0.001049720103717772	0.0010794621711204874	0.0010736621705676607	0.0011058182209338538	0.0010988632046122844	0.0011602265251752745	0.0011507260879359028	0.047565621977000025	0.04577147471679073	-0.00020108066193169627	-0.0002527491207182375	-0.00020000024642050085	-0.0002513910882360193
0.5491838347021408	0.0010096704656986316	0.0010066549855505887	0.0010538287450365552	0.001049078820934895	0.0010788027187447434	0.001073006261459418	0.001105142667523644	0.0010981919000739829	0.0011595177334924292	0.0011500231001329172	0.04756562214340341	0.04577147487684562	-0.0001998954030691391	-0.0002527732647103209	-0.000198821356011597	-0.00025141510250636934
0.5524929435729888	0.001009053215035638	0.0010060395783745505	0.00105318449885827	0.0010484374785708422	0.0010781432051009895	0.0010723502914123453	0.0011044670513509567	0.0010975205331678758	0.0011588088759622338	0.0011493200470215612	0.047565622312560146	0.04577147503954932	-0.0001987160918758002	-0.0002527960895489789	-0.00019764838131500206	-0.00025143780471159616
0.55582199148943	0.0010084359102435823	0.0010054241172312228	0.0010525401961858879	0.0010477960799673647	0.0010774836336256777	0.0010716942638444337	0.0011037913759361737	0.0010968491073922039	0.0011580999562783307	0.0011486169322652315	0.04756562248451812	0.04577147520494676	-0.00019754270895527837	-0.0002528175992271564	-0.00019648130303773215	-0.0002514591988220516
0.5591710985942444	0.0010078185545288902	0.0010048086053174553	0.001051895840366106	0.0010471546284560754	0.001076824007744838	0.0010710381821633053	0.0011031156447889982	0.0010961776262345963	0.0011573909781231611	0.001147913759516211	0.04756562265932418	0.045771475373084534	-0.00019637523485632746	-0.00025283779773904724	-0.00019532010183398452	-0.0002514792888116124
0.5625403857541326	0.0010072011510882317	0.001004193045820373	0.0010512514347354408	0.0010465131273584523	0.0010761643308740806	0.0010703820497662158	0.0011024398614084595	0.0010955060931720727	0.0011566819451679653	0.0011472105324156756	0.04756562283702762	0.0457714755440088	-0.00019521365007771352	-0.00025285668908336945	-0.0001941647583070527	-0.0002514980786572085
0.565929974564078	0.0010065837031085028	0.001003577441917355	0.0010506069826202078	0.0010458715799858188	0.0010755046064185709	0.0010697258700400356	0.00110176402928289	0.0010948345116710242	0.0011559728610727627	0.001146507254593671	0.04756562301767829	0.04577147571776767	-0.00019405793506813152	-0.0002528742772613668	-0.00019301525301054778	-0.00025151557233832333
0.569339987351735	0.0010059662137668316	0.0010029617967760435	0.0010499624873365275	0.0010452299896393498	0.0010748448377730399	0.0010690696463612553	0.0011010881518899304	0.0010941628851872185	0.0011552637294863566	0.001145803929669119	0.04756562320132613	0.04577147589440917	-0.00019290807022748213	-0.0002528905662756986	-0.0001918715664497861	-0.0002515317738365219
0.5727705471818436	0.0010053486862305631	0.0010023461135543258	0.0010493179521903113	0.0010445883596100559	0.0010741850283217675	0.0010684133820959701	0.0011004122326965164	0.0010934912171657847	0.001154554554046318	0.0011451005612498008	0.04756562338802213	0.04577147607398293	-0.00019176403591011915	-0.0002529055601328545	-0.00019073367908467587	-0.00025154668713650574
0.5762217778606706	0.001004731123657259	0.001001730395400334	0.0010486733804772582	0.0010439466931787824	0.001073525181438579	0.001067757080599878	0.0010997362751588753	0.0010928195110412112	0.0011538453383789853	0.0011443971529323568	0.04756562357781886	0.04577147625653904	-0.00019062581242476617	-0.00025291926284026767	-0.0001896015713298005	-0.00025156031622436403
0.5796938039404782	0.0010041135291946912	0.0010011146454524421	0.0010480287754828523	0.0010433049936162053	0.0010728653004868438	0.0010671007452182754	0.0010990602827225223	0.001092147770237341	0.001153136086099457	0.0011436937083022802	0.047565623770768735	0.04577147644212824	-0.0001894933800357934	-0.0002529316784058988	-0.00018847522355538993	-0.00025157266508618603
0.5831867507240184	0.0010034959059808453	0.0010004988668392654	0.0010473841404823618	0.001042663264182831	0.0010722053888194735	0.0010664443792860604	0.0010983842588222618	0.001091475998167374	0.001152426800811595	0.0011429902309339189	0.04756562396692715	0.04577147663080281	-0.0001883667189666871	-0.0002529428108403453	-0.00018735461609142856	-0.00025158373771139164
0.5867007442690553	0.001002878257143905	0.0009998830626796469	0.0010467394787408268	0.0010420215081289833	0.0010715454497789098	0.001065787986127713	0.00109770820688217	0.00109080419823385	0.0011517174861080082	0.00114228672439046	0.047565624166347305	0.045771476822615564	-0.0001872458093999385	-0.0002529526641546487	-0.000186239729226656	-0.00025159353808928975
0.5902359113929144	0.0010022605858022663	0.0009992672360826713	0.001046094793513071	0.0010413797286948168	0.0010708854866971357	0.0010651315690573154	0.0010970321303156137	0.0010901323738286655	0.001151008145570067	0.001141583192223944	0.047565624369086845	0.04577147701762023	-0.00018613063147837616	-0.00025296124235937856	-0.0001851305432105932	-0.00025160207020880065
0.5937923796770596	0.0010016428950645239	0.0009986513901476513	0.0010454500880436905	0.0010407379291103031	0.0010702255028956652	0.001064475131378533	0.0010963560325252311	0.001089460528333057	0.0011502987827678893	0.001140879637975251	0.0475656245752008	0.04577147721587103	-0.00018502116530810797	-0.00025296854946682545	-0.00018402703825651234	-0.00025160933806092634
0.597370277471697	0.001001025188029477	0.0009980355279641338	0.0010448053655670569	0.0010400961125952369	0.0010695655016855453	0.001063818676384623	0.0010956799169029423	0.0010887886651176097	0.0011495894012603467	0.0011401760651741073	0.04756562478474798	0.045771477417424156	-0.00018391739095818815	-0.0002529745894878366	-0.00018292919454052092	-0.0002516153456350312
0.6009697339004076	0.0010004074677861304	0.0009974196526118997	0.00104416062930732	0.0010394542823592356	0.0010689054863673615	0.0010631622073584348	0.0010950037868299471	0.001088116787542256	0.0011488800045950647	0.0011394724773390848	0.047565624997787125	0.045771477622336534	-0.00018281928846350382	-0.0002529793664337032	-0.00018183699220458704	-0.0002516200969205351
0.6045908788648067	0.0009997897374136925	0.0009968037671609633	0.0010435158824784055	0.0010388124416017405	0.0010682454602312305	0.0010625057275724088	0.0010943276456767254	0.0010874448989562756	0.0011481705963084228	0.0011387688779776006	0.04756562521437838	0.04577147783066506	-0.0001817268378258019	-0.00025298288431493954	-0.00018075041135773295	-0.0002516235959062474
0.6082338430492322	0.0009991719999815792	0.0009961878746715762	0.00104287112828402	0.001038170593512019	0.00106758542655681	0.0010618492402885806	0.0010936514968030403	0.001086773002698299	0.0011474611799255573	0.0011380652705859221	0.047565625434582544	0.045771478042467846	-0.00018064001901421656	-0.00025298514714050535	-0.00017966943207708974	-0.00025162584658000586
0.611898757925461	0.0009985542585494184	0.00099557197819423	0.0010422263699176538	0.0010375287412691674	0.001066925388613299	0.0010611927487585823	0.0010929753435579424	0.0010861011020963122	0.0011467517589603658	0.001137361658649169	0.04756562565846137	0.045771478257806	-0.0001795588119678504	-0.00025298615891838905	-0.00017859403440964594	-0.0002516268529284271
0.6155857557574533	0.0009979365161670503	0.000994956080769659	0.0010415816105625827	0.0010368868880421141	0.001066265349659441	0.0010605362562236475	0.0010922991892797723	0.0010854292004676565	0.0011460423369155106	0.0011366580456413171	0.04756562588607851	0.045771478476739354	-0.00017848319659694023	-0.000252985923655219	-0.00017752419837310796	-0.00025162661893601834
0.6192949696061266	0.0009973187758745335	0.000994340185428845	0.001040936853391874	0.0010362450369896263	0.0010656053129435286	0.0010598797659146172	0.0010916230372961648	0.001084757301119038	0.001145332917282422	0.0011359544350252042	0.04756562611749746	0.04577147869932985	-0.0001774131527834122	-0.00025298444535507003	-0.00017645990395775968	-0.00025162514858556584
0.6230265333341571	0.0009967010407021515	0.0009937242951930229	0.001040292101568393	0.0010356031912603124	0.0010649452817034124	0.0010592232810519425	0.0010909468909240576	0.0010840854073465294	0.0011446235035413093	0.001135250830252536	0.047565626352783816	0.045771478925640645	-0.00017634866038335195	-0.00025298172802029617	-0.00017540113112790578	-0.0002516224458580796
0.6267805816108112	0.000996083313670413	0.0009931084130736843	0.001039647358244804	0.00103496135399263	0.0010642852591665002	0.001058566804845692	0.0010902707534696918	0.001083413522435577	0.0011439140991611587	0.00113454723476389	0.04756562659200388	0.04577147915573457	-0.00017528969922755988	-0.0002529777756506424	-0.0001743478598228987	-0.0002516185147319605
0.6305572499168048	0.0009954655977900677	0.000992492542072587	0.0010390026265635853	0.0010343195283148917	0.001063625248549773	0.001057910340495558	0.0010895946282286283	0.0010827416496610107	0.0011432047075997523	0.0011338436519887274	0.04756562683522601	0.045771479389677294	-0.0001742362491237992	-0.0002529725922435222	-0.00017330006995880387	-0.00025161335918286176
0.634356674549194	0.0009948478960620998	0.000991876685181757	0.0010383579096570252	0.0010336777173452687	0.001062965253059779	0.001057253891190863	0.001088918518485741	0.001082069792287044	0.0011424953323036606	0.0011331400853453939	0.04756562708251798	0.04577147962753567	-0.00017318828985679602	-0.0002529661817924911	-0.00017225774142867745	-0.00025160698318257846
0.6381789926262927	0.0009942302114777516	0.000991260845383506	0.0010377132106472436	0.0010330359241918115	0.0010623052758926615	0.0010565974601105753	0.0010882424275152434	0.001081397953567296	0.001141785976708271	0.0011324365382411412	0.04756562733395049	0.045771479869375624	-0.00017214580119032097	-0.0002529585482879404	-0.000171220854105536	-0.000251599390700713
0.642024342092622	0.0009936125470185178	0.0009906450256504252	0.0010370685326461877	0.0010323941519524396	0.001061645320234147	0.0010559410504233045	0.001087566358580681	0.0010807261367447839	0.001141076644237779	0.0011317330140721204	0.04756562758959462	0.045771480115266806	-0.00017110876286935417	-0.0002529496957176802	-0.0001701893878429117	-0.00025159058570314863
0.6458928617238878	0.0009929949056561643	0.0009900292289454085	0.0010364238787556517	0.001031752403714968	0.0010609853892595705	0.001055284665287324	0.001086890314934953	0.0010800543450519466	0.0011403673383052115	0.0011310295162234062	0.047565627849522334	0.04577148036527882	-0.000170077154618975	-0.0002529396280634699	-0.00016916332247496335	-0.0002515805721506892
0.6497846911319898	0.0009923772903527356	0.0009894134582216565	0.0010357792520672836	0.0010311106825571109	0.0010603254861338816	0.001054628307850577	0.001086214299820321	0.0010793825817106513	0.0011396580623124347	0.0011303260480690033	0.047565628113808434	0.04577148061948256	-0.00016905095614869192	-0.00025292834930540353	-0.0001681426378201678	-0.0002515693540017794
0.6536999707700591	0.0009917597040605588	0.000988797716422682	0.001035134655662591	0.0010304689915464872	0.001059665614011647	0.001053971981250681	0.0010855383164684112	0.0010787108499321974	0.001138948819650159	0.0011296226129718528	0.047565628382526995	0.04577148087794965	-0.00016803014715172093	-0.00025291586341810723	-0.00016712731368070943	-0.0002515569352095903
0.6576388419375281	0.000991142149722265	0.0009881820064823303	0.0010344900926129612	0.0010298273337406413	0.0010590057760370773	0.0010533156886149521	0.0010848623681002402	0.0010780391529173412	0.0011382396136979638	0.0011289192142838547	0.047565628655754706	0.04577148114075422	-0.0001670147073059014	-0.00025290217437057283	-0.00016611732984381233	-0.0002515433197220751
0.661601446785229	0.000990524630270794	0.0009875663313247847	0.0010338455659796681	0.0010291857121870506	0.0010583459753440287	0.0010526594330604075	0.0010841864579262189	0.0010773674938562997	0.0011375304478243018	0.0011282158553458745	0.04756562893356949	0.04577148140797038	-0.00016600461627647167	-0.0002528872861279341	-0.00016511266608393305	-0.00025152851148296795
0.6655879283205246	0.000989907148629411	0.0009869506938645822	0.0010332010788138889	0.00102854412992314	0.0010576862150560218	0.0010520032176937846	0.0010835105891461713	0.0010766958759287702	0.0011368213253865201	0.001127512539487762	0.047565629216050336	0.04577148167967507	-0.00016499985371651316	-0.0002528712026499125	-0.00016411330216339892	-0.00025151251443053524
0.6695984304124688	0.000989289707711715	0.0009863350970066235	0.0010325566341567122	0.0010279025899762929	0.0010570264982862512	0.001051347045611551	0.0010828347649493434	0.0010760243023039374	0.001136112249730869	0.001126809270028361	0.04756562950327809	0.04577148195594434	-0.00016400039926828258	-0.00025285392789095584	-0.00016311921783382366	-0.00025149533249804734
0.6736330977969988	0.0009886723104216553	0.000985719543646188	0.001031912235039158	0.0010272610953638668	0.0010563668281376034	0.0010506909198999203	0.0010821589885144215	0.0010753527761404942	0.0011354032241925206	0.0011261060502755285	0.04756562979533321	0.045771482236858244	-0.0001630062325639059	-0.0002528354657990173	-0.00016213039283691222	-0.0002514769696124186
0.6776920760821589	0.0009880549596535475	0.00098510403666895	0.0010312678844821884	0.001026619649093211	0.0010557072077026725	0.0010500348436348697	0.0010814832630095495	0.0010746813005866563	0.0011346942520955871	0.0011254028835261513	0.0475656300923008	0.045771482522496146	-0.00016201733322740441	-0.0002528158203167208	-0.00016114680690604288	-0.00025145742969479024
0.6817755117533548	0.0009874376582920848	0.000984488578950991	0.001030623585496728	0.001025978254161678	0.0010550476400637723	0.0010493788198821523	0.001080807591592342	0.0010740098787801772	0.0011339853367531353	0.0011246997730661621	0.04756563039426414	0.04577148281294011	-0.00016103368087513892	-0.00025279499537964045	-0.0001601684397673775	-0.00025143671666022493
0.6858835521786408	0.000986820409212358	0.0009838731733588166	0.0010299793410836772	0.0010253369135566424	0.0010543881282929614	0.0010487228516973166	0.0010801319774099056	0.0010733385138483654	0.0011332764814672089	0.0011239967221705579	0.047565630701309924	0.045771483108272414	-0.00016005525511775254	-0.0002527729949179103	-0.00015919527114083287	-0.00025141483441720736
0.6900163456140378	0.0009862032152798635	0.00098325782274937	0.0010293351542339237	0.0010246956302555146	0.001053728675452046	0.001048066942125721	0.0010794564235988477	0.0010726672089081013	0.0011325676895288365	0.001123293734103415	0.04756563101352647	0.04577148340857821	-0.0001590820355609479	-0.0002527498228548086	-0.00015822728074144088	-0.0002513917868676163
0.6941740412088835	0.0009855860793505312	0.0009826425299700539	0.0010286910279283725	0.0010240544072257637	0.0010530692845926136	0.0010474110942025547	0.0010787809332853079	0.0010719959670658589	0.0011318589642180653	0.001122590812117915	0.04756563133100304	0.04577148371394277	-0.0001581140018055982	-0.0002527254831049819	-0.00015726444828031982	-0.00025136757790594766
0.6983567890112157	0.0009849690042707342	0.0009820272978587443	0.001028046965137955	0.0010234132474249307	0.0010524099587560431	0.001046755310952854	0.0010781055095849664	0.0010713247914177213	0.001131150308803972	0.0011218879594563599	0.047565631653829196	0.04577148402445365	-0.00015715113345117493	-0.00025269997957799717	-0.0001563067534661594	-0.00025134221142023017
0.702564739973187	0.0009843519928773058	0.0009814121292438058	0.0010274029688236454	0.0010227721538006464	0.0010517507009735225	0.0010460995953915208	0.0010774301556030668	0.0010706536850493991	0.0011304417265446825	0.00112118517935019	0.04756563198209914	0.04577148434020017	-0.0001561934100949014	-0.00025267331617506716	-0.00015535417600570645	-0.00025131569129041575
0.7067980459565127	0.0009837350479975663	0.0009807970269441171	0.0010267590419364913	0.0010221311292906575	0.0010510915142660745	0.001045443950523346	0.0010767548744344403	0.001069982651036257	0.001129733220687402	0.0011204824750200143	0.04756563231590603	0.04577148466127247	-0.00015524081133322376	-0.0002526454967888281	-0.00015440669560534692	-0.0002512880213889346
0.7110568597379514	0.000983118172449333	0.0009801819937690843	0.0010261151874176237	0.0010214901768228386	0.0010504324016445744	0.001044788379343025	0.0010760796691635219	0.0010693116924433267	0.0011290247944684268	0.0011197798496756226	0.0475656326553455	0.04577148498776264	-0.00015429331676353186	-0.00025261652530492174	-0.00015346429197203582	-0.0002512592055803342
0.7153413350148182	0.0009825013690409464	0.000979567032518663	0.0010254714081982805	0.0010208492993152183	0.0010497733661097707	0.0010441328848351838	0.001075404542864374	0.0010686408123253355	0.0011283164511131745	0.0011190773065160144	0.04756563300051577	0.0457714853197647	-0.00015335090598522783	-0.0002525864056010241	-0.00015252694481449058	-0.0002512292477210021
0.7196516264105322	0.0009818846405712834	0.0009789521459833766	0.001024827707199827	0.0010202084996759958	0.0010491144106523046	0.0010434774699743948	0.0010747294986007052	0.0010679700137267213	0.001127608193836201	0.001118374848729417	0.04756563335151493	0.045771485657373594	-0.00015241355859992034	-0.00025255514154576275	-0.00015159463384427363	-0.000251198151659332
0.7239878894801961	0.0009812679898297883	0.0009783373369443389	0.0010241840873337822	0.0010195677808035656	0.0010484555382527382	0.0010428221377252035	0.0010740545394259025	0.0010672992996816608	0.001126900025841233	0.0011176724794933137	0.047565633708445	0.045771486000686666	-0.00015148125421325653	-0.0002525227369992722	-0.00015066733877652783	-0.00025116592123458625
0.7283502807162107	0.0009806514195964825	0.0009777226081732749	0.0010235405515018323	0.0010189271455865393	0.0010477967518815706	0.001042166891042149	0.0010733796683830405	0.0010666286732140913	0.0011261919503211806	0.0011169702019744668	0.0475656340714075	0.04577148634980259	-0.00015055397243568525	-0.0002524891958127218	-0.00014974503933101735	-0.0002511325602769232
0.7327389575539218	0.000980034932641998	0.000977107962432545	0.0010228971025958654	0.0010182865969037705	0.0010471380544992688	0.0010415117328697915	0.0010727048885049225	0.0010659581373377361	0.0011254839704581787	0.0011162680193289446	0.04756563444050807	0.04577148670482181	-0.0001496316928833452	-0.00025245452182812156	-0.00014882771523376526	-0.00025109807260828565
0.7371540783773028	0.0009794185317275896	0.0009764934024751609	0.0010222537434979825	0.0010176461376243708	0.0010464794490562838	0.0010408566661427269	0.0010720302028140879	0.001065287695056123	0.0011247760894235953	0.0011155659347021397	0.0475656348158522	0.04577148706584675	-0.00014871439517967489	-0.0002524187188785165	-0.00014791534621751146	-0.0002510624620407076
0.74159580252467	0.000978802219605166	0.0009758789310448169	0.0010216104770805323	0.0010170057706077437	0.0010458209384930823	0.001040201693785624	0.0010713556143228512	0.001064617349362618	0.0011240683103780722	0.001114863951228806	0.04756563519754776	0.045771487432981005	-0.00014780205895584264	-0.0002523817907873205	-0.00014700791202282293	-0.00025102573237703596
0.746064290294433	0.0009781859990173067	0.0009752645508759045	0.0010209673062061258	0.001016365498703599	0.001045162525740165	0.0010395468187132358	0.0010706811260333183	0.0010639471032404422	0.0011233606364715423	0.0011141620720330752	0.04756563558570577	0.04577148780633115	-0.00014689466385196803	-0.0002523437413678442	-0.0001461053923992317	-0.00025098788741026445
0.7505597029508803	0.0009775698726972927	0.0009746502646935461	0.0010203242337276722	0.0010157253247519886	0.0010445042137181004	0.0010388920438304395	0.001070006740937421	0.001063276959662707	0.0011226530708432656	0.0011134603002284943	0.047565635980438135	0.045771488186003954	-0.00014599218951791282	-0.0002523045744236285	-0.00014520776710598426	-0.00025094893092339476
0.7550822027299987	0.0009769538433691233	0.0009740360752136107	0.0010196812624883944	0.0010150852515833212	0.0010438460053375427	0.0010382373720322486	0.0010693324620169352	0.0010626069215924332	0.0011219456166218496	0.0011127586389180445	0.047565636381858206	0.045771488572110414	-0.00014509461561471038	-0.0002522642937483055	-0.00014431501591342932	-0.0002509088666898529
0.7596319528453285	0.00097633791374755	0.0009734219851427444	0.0010190383953218637	0.0010144452820183972	0.0010431879034992649	0.0010375828062038502	0.001068658292243517	0.001061936991982582	0.0011212382769252849	0.0011120570911941762	0.04756563679008221	0.0457714889647606	-0.00014420192181460734	-0.0002522229031239054	-0.00014342711860323987	-0.0002508676984715741
0.7642091174938536	0.0009757220865380962	0.000972807997178395	0.0010183956350520212	0.0010138054188684306	0.0010425299110941868	0.001036928349220628	0.0010679842345787261	0.0010612671737760847	0.0011205310548609714	0.0011113556601388362	0.0475656372052282	0.04577148936406951	-0.0001433140878035477	-0.0002521804063237154	-0.00014254405496996747	-0.0002508254300207513
0.7688138618619275	0.0009751063644370816	0.0009721941140088361	0.0010177529844932042	0.0010131656649350776	0.0010418720310033927	0.0010362740039481905	0.0010673102919740523	0.0010605974699058663	0.0011198239535257456	0.001110654348823497	0.047565637627416724	0.04577148977015167	-0.00014243109328059	-0.00025213680710894915	-0.00014166580482190272	-0.00025078206507864187
0.7734463521312342	0.0009744907501316587	0.0009715803383131961	0.001017110446450182	0.0010125260230104645	0.0010412142660981762	0.0010356197732423998	0.0010666364673709528	0.001059927883294879	0.0011191169760059213	0.0011099531603091892	0.04756563805676956	0.0457714901831249	-0.00014155291795939218	-0.00025209210922982894	-0.0001407923479820744	-0.0002507376073760115
0.7781067554847866	0.0009738752462998265	0.0009709666727614817	0.0010164680237181739	0.0010118864958772135	0.0010405566192400533	0.0010349656599493973	0.0010659627637008722	0.0010592584168561275	0.0011184101253773073	0.0011092520976465274	0.047565638493411055	0.04577149060310872	-0.00014067954156969653	-0.0002520463164260023	-0.00013992366428888792	-0.00025069206063185745
0.7827952401129585	0.0009732598556104686	0.0009703531200146101	0.001015825719082884	0.0010112470863084747	0.0010398990932808038	0.001034311666905639	0.00106528918388528	0.0010585890734927036	0.0011177034047052496	0.001108551163875749	0.047565638937468714	0.04577149103022536	-0.00013981094385677462	-0.0002519994324244046	-0.0001390597335965693	-0.000250645428553381
0.7875119752195561	0.0009726445807233792	0.0009697396827244365	0.0010151835353205338	0.0010106077970679574	0.001039241691062497	0.0010336577969379224	0.0010646157308356998	0.0010579198560978172	0.0011169968170446623	0.0011078503620267442	0.047565639389069964	0.04577149146459856	-0.00013894710458442483	-0.0002519514609421458	-0.0001382005357774968	-0.00025059771483743054
0.792257131027923	0.0009720294242892842	0.000969126363533775	0.0010145414751978794	0.0010099686309099495	0.0010385844154175165	0.0010330040528634136	0.0010639424074537346	0.001057250767554818	0.0011162903654400517	0.00110714969511908	0.04756563984834662	0.04577149190635382	-0.00013808800353402872	-0.0002519024056834296	-0.00013734605072168726	-0.0002505489231683644
0.7970308787870847	0.0009714143889498824	0.0009685131650764392	0.0010138995414722583	0.0010093295905793608	0.0010379272691686033	0.0010323504374896851	0.001063269216631111	0.0010565818107372412	0.0011155840529255639	0.0011064491661620488	0.047565640315432346	0.04577149235562034	-0.00013723362050585552	-0.000251852270340136	-0.00013649625833797585	-0.0002504990572182175
0.8018333907779276	0.0009707994773378656	0.0009679000899772644	0.001013257736891608	0.001008690678811746	0.0010372702551288773	0.0010316969536147424	0.0010625961612496992	0.0010559129885088306	0.001114877882525008	0.0011057487781546908	0.04756564079046226	0.04577149281252835	-0.00013638393532071358	-0.0002518010585927377	-0.00013565113855565358	-0.0002504481206478393
0.8066648403194178	0.000970184692076953	0.000967287140852136	0.0010126160641945024	0.001008051898333335	0.001036613376101874	0.0010310436040270553	0.0010619232441815539	0.0010552443037235703	0.0011141718572518944	0.0011050485340858283	0.04756564127357524	0.04577149327721046	-0.00013553892781993648	-0.0002517487741090785	-0.00013481067132432856	-0.00025039611710528376
0.8115254017748545	0.0009695700357819182	0.0009666743203080265	0.001011974526110182	0.001007413251861071	0.0010359566348815755	0.0010303903915055948	0.0010612504682889414	0.0010545757592257253	0.001113465980109469	0.0011043484369341091	0.04756564176491066	0.045771493749801946	-0.00013469857786638229	-0.00025169542054398475	-0.00013397483661510556	-0.000250343050225893
0.8164152505581643	0.0009689555110586262	0.0009660616309430204	0.0010113331253585886	0.0010067747421026352	0.0010353000342524456	0.0010297373188198607	0.0010605778364243823	0.0010539073578498682	0.001112760254090752	0.001103648489668032	0.04756564226461322	0.045771494230440975	-0.00013386286534568248	-0.00025164100154018154	-0.0001331436144217657	-0.00025028892363279653
0.8213345631402307	0.0009683411205040561	0.0009654490753463484	0.0010106918646503931	0.0010061363717564845	0.0010346435769894593	0.001029084388729919	0.001059905351430674	0.001053239102420916	0.0011120546821785674	0.0011029486952459891	0.04756564277282723	0.04577149471926697	-0.00013303177016665835	-0.0002515855207271822	-0.00013231698476069698	-0.00025023374093552375
0.8262835170552626	0.0009677268667063418	0.0009648366560984192	0.0010100507466870362	0.001005498143511884	0.0010339872658581414	0.0010284316039864347	0.001059233016140938	0.0010525709957541671	0.001111349267345588	0.0011022490566162998	0.047565643289701136	0.045771495216422715	-0.00013220527226198708	-0.00025152898172098315	-0.00013149492767275395	-0.0002501775057311417
0.8312622909072027	0.0009671127522447978	0.0009642243757708492	0.0010094097741607535	0.0010048600600489378	0.0010333311036145986	0.0010277789673307045	0.001058560833378646	0.0010519030406553314	0.0011106440125543645	0.001101549576717247	0.047565643815386874	0.045771495722053177	-0.0001313833515895757	-0.0002514713881249797	-0.00013067742322343812	-0.00025012022160353364
0.8362710643761712	0.0009664987796899542	0.0009636122369264971	0.0010087689497546167	0.0010042221240386244	0.0010326750930055538	0.0010271264814946932	0.0010578888059576592	0.0010512352399205688	0.001109938920757369	0.0011008502584771152	0.047565644350036	0.04577149623630592	-0.00013056598813269982	-0.00025141274352852294	-0.0001298644515035502	-0.0002500618921227604
0.8413100182249524	0.0009658849516035906	0.0009630002421194979	0.0010081282761425644	0.0010035843381428335	0.0010320192367683843	0.0010264741492010687	0.0010572169366822662	0.0010505675963365275	0.00110923399489703	0.0011001511048142297	0.047565644893806124	0.04577149675933131	-0.00012975316190111386	-0.0002513530515071971	-0.00012905599263052236	-0.00025000252084569907
0.8463793343055166	0.0009652712705387694	0.0009623883938952921	0.0010074877559894397	0.0010029467050143958	0.0010313635376311553	0.0010258219731632359	0.0010565452283472175	0.0010499001126803747	0.001108529237905774	0.0010994521186369912	0.04756564544685518	0.045771497291282236	-0.00012894485293225844	-0.0002512923156240132	-0.00012825202674882075	-0.0002499421113157374
0.8514791955655843	0.0009646577390398645	0.0009617766947906623	0.0010068473919510185	0.0010023092272971209	0.0010307079983126527	0.0010251699560853735	0.0010558736837377593	0.001049232791719836	0.001107824652706057	0.0010987533028439156	0.047565646009345576	0.04577149783231398	-0.0001281410412909273	-0.0002512305394266612	-0.00012745253402991763	-0.00024988066706074785
0.8566097860552276	0.0009640443596426052	0.0009611651473337723	0.0010062071866740567	0.001001671907625839	0.00103005262152243	0.001024518100662478	0.00105520230562968	0.0010485656362132405	0.001107120242210415	0.001098054660323681	0.04756564658144165	0.04577149838258479	-0.00012734170707041914	-0.00025116772644845353	-0.00012665749467463683	-0.0002498181915960851
0.861771290933513	0.0009634311348741039	0.0009605537540441909	0.0010055671427963184	0.0010010347486264246	0.001029397409960836	0.001023866409580385	0.0010545310967893416	0.0010478986489095444	0.0011064160093214967	0.0010973561939551545	0.04756564716331089	0.04577149894225579	-0.00012654683039406422	-0.0002511038802093801	-0.0001258668889133202	-0.0002497546884232815
0.8669638964751838	0.0009628180672528946	0.0009599425174329351	0.0010049272629466162	0.0010003977529158417	0.0010287423663190571	0.0010232148855158203	0.001053860059973721	0.0010472318325483803	0.001105711956932107	0.0010966579066074404	0.04756564775512391	0.045771499511491856	-0.0001257563914150439	-0.0002510390042147481	-0.00012508069700524482	-0.0002496901610277158
0.8721877900773816	0.0009622051592889635	0.0009593314400025037	0.0010042875497448434	0.0009997609231021808	0.0010280874932791517	0.0010225635311364328	0.001053189197930445	0.0010465651898600916	0.0011050080879252443	0.0010959598011399195	0.04756564835705435	0.0457715000904585	-0.00012497037031745928	-0.0002509731019552097	-0.00012429889924109316	-0.00024962461288152715
0.877443160266411	0.0009615924134837911	0.0009587205242469112	0.0010036480058020184	0.0009991242617846908	0.0010274327935140923	0.0010219123491008307	0.001052518513397834	0.001045898723565771	0.0011043044051741453	0.0010952618804022892	0.047565648969277556	0.04577150067932595	-0.0001241887473165254	-0.0002509061769055687	-0.00012352147594257845	-0.00024955804744133947
0.8827301967045416	0.0009609798323303862	0.0009581097726517276	0.0010030086337203183	0.0009984877715538236	0.0010267782696878047	0.001021261342058626	0.0010518480091049425	0.001045232436377305	0.0011036009115423272	0.0010945641472346068	0.04756564959197465	0.04577150127826738	-0.00012341150266026446	-0.0002508382325274172	-0.000122748407463652	-0.00024949046814951026
0.8880490901968541	0.0009603674183133195	0.0009574991876941096	0.0010023694360931168	0.0009978514549912655	0.0010261239244552	0.0010206105126504652	0.0010511776877715935	0.0010445663309974057	0.0011028976098836267	0.0010938666044673273	0.04756565022532775	0.045771501887457995	-0.000122638616629131	-0.0002507692722657495	-0.00012197967419082245	-0.00024942187843293717
0.8934000326981257	0.0009597551739087673	0.0009568887718428454	0.0010017304155050277	0.0009972153146699826	0.0010254697604622275	0.0010199598635080786	0.0010505075521084276	0.0010439004101196615	0.0011021945030422482	0.001093169254921353	0.047565650869523184	0.04577150250707789	-0.00012187006953692792	-0.0002506992995502666	-0.00012121525654379406	-0.000249352281703058
0.8987832173197573	0.000959143101584543	0.0009562785275583841	0.0010010915745319387	0.000996579353154255	0.0010248157803459024	0.0010193093972543118	0.0010498376048169366	0.0010432346764285684	0.0011014915938528003	0.0010924721014080694	0.04756565152475	0.045771503137308135	-0.00012110584173258276	-0.0002506283177968749	-0.00012045513497691007	-0.00024928168135707196
0.904198838336744	0.0009585312038001359	0.0009556684572928764	0.0010004529157410513	0.0009959435729997152	0.00102416198673435	0.0010186591165031685	0.001049167848589507	0.001042569132599575	0.0011007888851403429	0.0010917751467293892	0.04756565219120114	0.04577150377833457	-0.00012034591359912084	-0.0002505563304045777	-0.00011969928997865309	-0.0002492100807758857
0.9096470911946843	0.0009579194830067512	0.000955058563490214	0.000999814441690924	0.0009953079767533915	0.0010235083822468496	0.0010180090238598536	0.001048498286109464	0.0010419037812991246	0.0011000863797204308	0.0010910783936778	0.04756565286907284	0.04577150443034568	-0.0001195902655550668	-0.00025048334075630785	-0.0001189477020726859	-0.00024913748332422436
0.915128172516836	0.0009573079416473493	0.0009544488485860685	0.0009991761549315121	0.000994672566953748	0.0010228549694938738	0.0010173591219208127	0.0010478289200511136	0.0010412386251846995	0.001099384080399161	0.001090381845036407	0.047565653558564354	0.045771505093533615	-0.00011883887805524962	-0.0002504093522200379	-0.00011820035181896171	-0.0002490638923519639
0.9206422801112097	0.0009566965821566809	0.0009538393150079257	0.000998538058004205	0.0009940373461307217	0.0010222017510771284	0.0010167094132737715	0.0010471597530797825	0.001040573666904857	0.001098681989973211	0.0010896855035789732	0.04756565425987901	0.04577150576809346	-0.0001180917315911495	-0.0002503343681473369	-0.0001174572198137519	-0.0002489893111926045
0.9261896129777101	0.0009560854069613306	0.000953229965175131	0.00099790015344187	0.000993402316805767	0.0010215487295895977	0.0010160599004977813	0.0010464907878518636	0.0010399089090992798	0.0010979801112298907	0.001088989372069972	0.04756565497322346	0.045771506454224425	-0.00011734880669174441	-0.0002502583918737311	-0.00011671828669052031	-0.00024891374316368675
0.931770371315315	0.0009554744184797518	0.0009526208014989221	0.0009972624437688924	0.0009927674814918924	0.0010208959076155823	0.0010154105861632575	0.0010458220270148574	0.0010392443543988106	0.0010972784469471819	0.0010882934532646224	0.04756565569880819	0.045771507152128105	-0.0001166100839234685	-0.000250181426717927	-0.00011598353312031184	-0.00024883719156634787
0.9373847565293029	0.0009548636191223133	0.0009520118263824766	0.0009966249315012203	0.0009921328426937088	0.0010202432877307501	0.0010147614728320256	0.0010451534732074212	0.001038580005425506	0.001096576999893793	0.0010875977499089468	0.04756565643684777	0.04577150786201132	-0.00011587554389169696	-0.00025010347598275473	-0.00011525293981268225	-0.0002487596596856545
0.9430329712385201	0.0009542530112913307	0.0009514030422209428	0.0009959876191464006	0.0009914984029074628	0.0010195908725021672	0.0010141125630573596	0.001044485129059403	0.0010379158647926697	0.0010958757728291928	0.0010869022647398043	0.047565657187559174	0.045771508584083576	-0.0001151451672409265	-0.0002500245429546133	-0.00011452648751603123	-0.0002486811507901865
0.9487152192826929	0.0009536425973811152	0.0009507944514014895	0.0009953505092036273	0.0009908641646210867	0.001018938664488353	0.0010134638593840297	0.001043816997191897	0.0010372519351049046	0.0010951747685036702	0.0010862070004849476	0.04756565795116476	0.0457715093185581	-0.00011441893465466424	-0.00024994463090205477	-0.00011380415701785218	-0.0002486016681312875
0.9544317057297852	0.0009530323797780113	0.0009501860563033413	0.0009947136041637827	0.0009902301303142378	0.0010182866662393191	0.001012815364348345	0.0010431490802172826	0.0010365882189581547	0.0010944739896583745	0.001085511959863065	0.04756565872788961	0.04577151006565163	-0.00011369682685750948	-0.0002498637430783379	-0.00011308592914606452	-0.0002485212149442584
0.9601826368833979	0.0009524223608604345	0.0009495778592978193	0.0009940769065094762	0.000989596302458339	0.0010176348802966092	0.0010121670804781931	0.0010424813807392692	0.0010359247189397475	0.0010937734390253611	0.0010848171455838248	0.04756565951796439	0.04577151082558521	-0.0001129788246142932	-0.0002497818827187914	-0.00011237178476879162	-0.0002484397944469141
0.9659682202902156	0.0009518125429989196	0.0009489698627483876	0.0009934404187150947	0.000988962683516628	0.001016983309193352	0.001011519010293093	0.0010418139013529453	0.0010352614376284467	0.0010930731193276458	0.0010841225603479315	0.047565660321622606	0.04577151159858422	-0.00011226490873091077	-0.0002496990530412302	-0.00011166170479538773	-0.0002483574098404995
0.9717886647474951	0.0009512029285561591	0.0009483620690106891	0.000992804143246843	0.0009883292759441944	0.0010163319554543021	0.0010108711563042287	0.0010411466446448225	0.001034598377594488	0.0010923730332792496	0.0010834282068471646	0.04756566113910137	0.045771512384876756	-0.0001115550600555848	-0.00024961525724695455	-0.000110955670176896	-0.0002482740643089121
0.9776441803106027	0.0009505935198870447	0.0009477544804325914	0.0009921680825627863	0.0009876960821880284	0.001015680821595883	0.0010102235210145045	0.0010404796131928819	0.0010339355413996338	0.0010916731835852466	0.0010827340877644317	0.047565661970643776	0.04577151318469597	-0.00011084925947869861	-0.0002495304985200286	-0.0001102536619060901	-0.00024818976101845247
0.9835349783005937	0.0009499843193387104	0.0009471470993542279	0.0009915322391128975	0.0009870631046870618	0.0010150299101262354	0.0010095761069185835	0.0010398128095666203	0.0010332729315972143	0.0010909735729418143	0.0010820402057738166	0.047565662816496074	0.04577151399827955	-0.00011014748793351792	-0.00024944478002664194	-0.0001095556610190146	-0.0002481045031191842
0.9894612713118381	0.0009493753292505749	0.0009465399281080388	0.0009908966153390978	0.0009864303458722138	0.0010143792235452612	0.001008928916502933	0.0010391462363270958	0.0010326105507321747	0.0010902742040362807	0.0010813465635406251	0.04756566367690901	0.04577151482586792	-0.00010944972639621853	-0.0002493581049147209	-0.00010886164859402747	-0.00024801829374182516
0.9954232732196957	0.0009487665519543894	0.0009459329690188207	0.0009902612136753113	0.0009857978081664394	0.0010137287643446759	0.0010082819522458802	0.0010384798960269826	0.0010319484013411276	0.0010895750795471815	0.0010806531637214429	0.047565664552137114	0.045771515667706694	-0.0001087559558874962	-0.0002492704763156772	-0.00010817160575354867	-0.0002479311360006342
1.0014211991882311	0.0009481579897742718	0.000945326224403759	0.0009896260365474952	0.0009851654939847657	0.0010130785350080413	0.0010076352166176422	0.0010378137912106064	0.0010312864859523911	0.0010888762021442975	0.0010799600089641719	0.04756566544244143	0.04577151652404633	-0.00010806615747208093	-0.00024918189734243756	-0.0001074855136642544	-0.0002478430329921899
1.0074552656779823	0.0009475496450267602	0.0009447196965724828	0.0009889910863737019	0.0009845334057343477	0.0010124285380108296	0.001006988712080388	0.0010371479244140045	0.0010306248070860449	0.0010881775744887182	0.0010792671019080931	0.04756566634808506	0.04577151739514005	-0.00010738031225916711	-0.00024909237108933224	-0.00010680335353678572	-0.0002477539877940582
1.013525690453769	0.0009469415200208499	0.0009441133878271015	0.0009883563655641119	0.0009839015458145072	0.0010117787758204568	0.0010063424410882763	0.001036482298164966	0.001029963367253975	0.0010874791992328842	0.0010785744451839105	0.0475656672693382	0.045771518281247904	-0.0001066984014039124	-0.00024900190063412153	-0.00010612510662762198	-0.00024766400346759587
1.0196326925925556	0.0009463336170580397	0.0009435073004622487	0.0009877218765210862	0.0009832699166167794	0.0010111292508963353	0.0010056964060875019	0.0010358169149830819	0.001029302168959918	0.0010867810790206385	0.0010778820414137989	0.047565668206474	0.04577151918263252	-0.00010602040610650787	-0.0002489104890346372	-0.0001054507542379568	-0.00024757308305425885
1.0257764924913542	0.0009457259384323804	0.0009429014367651348	0.0009870876216392154	0.0009826385205249652	0.0010104799656899253	0.0010050506095163531	0.0010351517773797999	0.0010286412146995204	0.0010860832164872854	0.0010771898932114656	0.047565669159771756	0.04577152009956235	-0.00010534630761366293	-0.0002488181393312805	-0.00010478027771507192	-0.00024748122957760077
1.0319573118751795	0.0009451184864305127	0.0009422957990155807	0.0009864536033053592	0.0009820073599151689	0.0010098309226447748	0.0010044050538052483	0.001034486887858464	0.0010279805069603742	0.001085385614259632	0.001076498003182189	0.047565670129514744	0.04577152103230999	-0.00010467608721877186	-0.0002487248545460785	-0.00010411365845307274	-0.00024738844604399457
1.0381753738050519	0.0009445112633317171	0.0009416903894860696	0.0009858198238986986	0.0009813764371558518	0.0010091821241965744	0.0010037597413767882	0.0010338222489143709	0.0010273200482220763	0.0010846882749560472	0.0010758063739228774	0.047565671115991845	0.045771521981153314	-0.00010400972626199712	-0.00024863063768204574	-0.00010345087789237484	-0.0002472947354400512
1.0444309026860459	0.0009439042714079589	0.0009410852104417922	0.0009851862857907844	0.0009807457546078776	0.0010085335727732033	0.0010031146746458071	0.001033157863034819	0.0010266598409562737	0.0010839912011865126	0.001075115008022122	0.04756567211949659	0.04577152294637502	-0.00010334720613124071	-0.00024853549172365597	-0.0001027919175208003	-0.000247200100734396
1.05072412427539	0.0009432975129239313	0.0009404802641406882	0.0009845529913455793	0.0009801153146245588	0.0010078852707947781	0.0010024698560194155	0.0010324937326991548	0.0010259998876267133	0.0010832943955526725	0.0010744239080602434	0.04756567314032815	0.045771523928262524	-0.00010268850826197773	-0.0002484394196365647	-0.00010213675887381368	-0.0002471045448770859
1.057055265690613	0.0009426909901371052	0.0009398755528334964	0.0009839199429195129	0.0009794851195517055	0.0010072372206737044	0.0010018252878970547	0.0010318298603788295	0.0010253401906892936	0.0010825978606478924	0.0010737330766093496	0.04756567417879126	0.04577152492710884	-0.00010203361413831102	-0.00024834242436783116	-0.00010148538353453584	-0.00024700807079819365
1.0634245554177415	0.000942084705297771	0.0009392710787637998	0.0009832871428615234	0.0009788551717276753	0.0010065894248147207	0.0010011809726705458	0.0010311662485374426	0.001024680752592115	0.0010819015990573048	0.0010730425162333878	0.04756567523519546	0.04577152594321154	-0.00010138250529288795	-0.00024824450884528004	-0.00010083777313509013	-0.00024691068141061145
1.0698322233195456	0.0009414786606490892	0.0009386668441680681	0.0009826545935131118	0.0009782254734834162	0.0010059418856149548	0.001000536912724131	0.0010305028996307989	0.001024021575775527	0.0010812056133578708	0.0010723522294881934	0.04756567630985591	0.04577152697687405	-0.00010073516330728893	-0.0002481456759773071	-0.00010019390935625538	-0.0002468123796075805
1.0762785006438331	0.0009408728584271342	0.0009380628512757099	0.000982022297208387	0.000977596027142521	0.0010052946054639699	0.0009998931104345343	0.0010298398161069566	0.0010233626626721846	0.0010805099061184276	0.001071662218921548	0.047565677403093795	0.04577152802840531	-0.00010009156981273526	-0.000248045928653684	-9.955377392767417e-05	-0.0002467131682626078
1.0827636200317978	0.0009402673008609417	0.0009374591023091144	0.000981390256274115	0.0009769668350212716	0.0010046475867438148	0.000999249568171004	0.0010291770004062781	0.0010227040157070938	0.0010798144798997444	0.0010709724870732315	0.04756567851523523	0.04577152909811916	-9.945170649015844e-05	-0.0002479452697442819	-9.891734862876866e-05	-0.00024661305023038205
1.089287815526412	0.0009396619901725587	0.0009368555994837043	0.0009807584730297722	0.0009763378994286941	0.0010040008318290775	0.0009986062882953682	0.0010285144549614872	0.0010220456372976702	0.0010791193372545822	0.0010702830364750777	0.04756567964661312	0.045771530186335674	-9.881555507081086e-05	-0.00024784370209993134	-9.828461528889332e-05	-0.00024651202834632957
1.0958513225808764	0.0009390569285770858	0.0009362523450079767	0.0009801269497875884	0.0009757092226666004	0.0010033543430869312	0.00099796327316208	0.0010278521821977125	0.0010213875298537825	0.0010784244807277388	0.0010695938696510252	0.047565680797565624	0.04577153129338003	-9.818309733669595e-05	-0.00024774122855256153	-9.765555578797325e-05	-0.0002464101054271972
1.1024543780671139	0.0009384521182827278	0.0009356493410835541	0.0009794956888526012	0.0009750808070296435	0.0010027081228771877	0.0009973205251182704	0.0010271901845325456	0.0010207296957778099	0.0010777299128561094	0.0010689049891171734	0.04756568196843663	0.04577153241958288	-9.755431511998536e-05	-0.00024763785191256327	-9.703015205599075e-05	-0.00024630728426883186
1.1090972202843215	0.0009378475614908459	0.0009350465899052326	0.0009788646925227087	0.000974452654805365	0.0010020621735523547	0.0009966780465038032	0.0010265284643760975	0.0010200721374646936	0.0010770356361687469	0.0010682163973818404	0.04756568315957743	0.04577153356528211	-9.692919030483693e-05	-0.00024753357497245276	-9.640838607430369e-05	-0.0002462035676482621
1.115780088967567	0.0009372432603959953	0.0009344440936610278	0.0009782339630887106	0.0009738247682742456	0.0010014164974576733	0.0009960358396513191	0.0010258670241310394	0.001019414857301988	0.0010763416531869047	0.0010675280969456129	0.04756568437134429	0.045771534730820594	-9.630770482696449e-05	-0.0002474284005047622	-9.579023987534019e-05	-0.00024609895832236606
1.1225032252964444	0.0009366392171859838	0.0009338418545322277	0.0009776035028343682	0.000973197149709759	0.0010007710969311841	0.0009953939068862965	0.0010252058661926668	0.0010187578576699172	0.0010756479664241051	0.0010668400903014077	0.04756568560409964	0.04577153591654704	-9.568984067338804e-05	-0.0002473223312607076	-9.517569554334804e-05	-0.0002459934590286761
1.1292668719037753	0.0009360354340419163	0.0009332398746934332	0.0009769733140364517	0.0009725698013784141	0.0010001259743037724	0.0009947522505270921	0.001024544992948951	0.0010181011409414208	0.0010749545783861896	0.001066152379934521	0.04756568685821388	0.045771537122817195	-9.507557988393256e-05	-0.00024721536997279747	-9.45647352146306e-05	-0.00024588707248496267
1.1360712728843656	0.0009354319131382419	0.0009326381563126141	0.0009763433989647884	0.000971942725539814	0.00099948113189922	0.0009941108728850022	0.0010238844067805863	0.001017444709482215	0.0010742614915713734	0.0010654649683226882	0.047565688134062346	0.04577153834999295	-9.446490455090883e-05	-0.0002471075193535288	-9.39573410776301e-05	-0.00024577980138904
1.1429166738038161	0.0009348286566428056	0.0009320367015511523	0.0009757137598823181	0.000971315924446701	0.0009988365720342593	0.0009934697762643075	0.001023224110061052	0.0010167885656508387	0.0010735687084703072	0.0010647778579361367	0.0475656894320288	0.04577153959844265	-9.385779681922446e-05	-0.000246998782094332	-9.335349537320514e-05	-0.0002456716484178223
1.1498033217073829	0.0009342256667168971	0.0009314355125638981	0.0009750843990451433	0.000970689400345015	0.000998192297018628	0.0009928289629623352	0.0010225641051566608	0.0010161327117987156	0.0010728762315661295	0.0010640910512376498	0.047565690752501895	0.04577154086853984	-9.32542388872859e-05	-0.00024688916086740287	-9.275318039524139e-05	-0.0002455626162286284
1.1567314651288954	0.0009336229455152974	0.0009308345914992102	0.0009744553187025783	0.0009700631554739359	0.0009975483091551151	0.0009921884352695005	0.0010219043944266143	0.0010154771502702002	0.001072184063334525	0.0010634045506826126	0.04756569209587814	0.0457715421606672	-9.265421300652665e-05	-0.0002467786583233156	-9.215637849076252e-05	-0.00024545270745857106
1.1637013540997225	0.000933020495186336	0.0009302339404990162	0.0009738265210972084	0.0009694371920659453	0.0009969046107396271	0.0009915481954693702	0.0010212449802230635	0.0010148218834026396	0.0010714922062437875	0.0010627183587190799	0.047565693462561294	0.04577154347521208	-9.205770148228154e-05	-0.0002466672770927436	-9.15630720601801e-05	-0.0002453419247241684
1.1707132401577995	0.0009324183178719321	0.0009296335616988515	0.0009731980084649334	0.0009688115123468691	0.0009962612040612271	0.000990908245838707	0.0010205858648911546	0.0010141669135264205	0.0010708006627548681	0.0010620324777878244	0.04756569485296242	0.045771544812569835	-9.146468667432794e-05	-0.00024655501978715355	-9.097324355776537e-05	-0.00024523027062195446
1.177767376356704	0.0009318164157076469	0.0009290334572279163	0.0009725697830350224	0.0009681861185359358	0.0009956180914021944	0.0009902685886475282	0.0010199270507690863	0.0010135122429650292	0.0010701094353214372	0.0010613469103223985	0.047565696267499076	0.04577154617314289	-9.087515099603927e-05	-0.00024644188899525243	-9.03868754916215e-05	-0.00024511774772756345
1.1848640172747877	0.0009312147908227401	0.0009284336292091233	0.0009719418470301724	0.0009675610128458265	0.000994975275038084	0.0009896292261591575	0.0010192685401881722	0.001012857874035104	0.0010694185263899465	0.0010606616587491918	0.04756569770659713	0.0457715475573401	-9.028907691545351e-05	-0.00024632788728576327	-8.980395042415545e-05	-0.0002450043585961459
1.1920034190243662	0.0009306134453402128	0.0009278340797591495	0.0009713142026665543	0.0009669361974827289	0.0009943327572377726	0.0009889901606302792	0.0010186103354728885	0.0010122038090464925	0.001068727938399683	0.0010599767254874885	0.04756569917068961	0.04577154896557792	-8.970644695592556e-05	-0.00024621301720761934	-8.92244509723833e-05	-0.0002448901057625352
1.1991858392609598	0.0009300123813768602	0.0009272348109884829	0.0009706868521538661	0.0009663116746463859	0.0009936905402635142	0.0009883513943109905	0.00101795243894093	0.0010115500503023022	0.0010680376737828257	0.0010592921129495229	0.047565700660217196	0.04577155039828047	-8.912724369548874e-05	-0.0002460972812881046	-8.864835980790242e-05	-0.0002447749917401376
1.2064115371925936	0.000929411601043326	0.0009266358250014793	0.0009700597976953915	0.0009656874465301556	0.0009930486263709983	0.0009877129294448605	0.001017294852903271	0.0010108966000989636	0.001067347734964511	0.001058607823540544	0.047565702175628076	0.04577155185587942	-8.855144976732676e-05	-0.0002459806820332422	-8.80756596573079e-05	-0.0002446590190219311
1.2136807735891502	0.0009288111064441488	0.0009260371238964078	0.0009694330414880474	0.0009650635153210581	0.0009924070178094029	0.0009870747682689785	0.001016637579664218	0.0010102434607262793	0.0010666581243628853	0.0010579238596588668	0.04756570371737992	0.045771553338814115	-8.797904786023159e-05	-0.0002458632219281831	-8.750633330253943e-05	-0.000244542190079966
1.2209938107917835	0.000928210899677818	0.000925438709765506	0.0009688065857224429	0.0009644398831998332	0.0009917657168214496	0.0009864369130140143	0.0010159806215214676	0.0010095906344674836	0.0010659688443891697	0.0010572402236959377	0.04756570528593662	0.04577155484753128	-8.741002071895043e-05	-0.00024574490343737265	-8.694036358079804e-05	-0.0002444245073649487
1.2283509127223842	0.0009276109828368202	0.0009248405846950284	0.0009681804325829278	0.0009638165523409918	0.0009911247256434567	0.000985799365904269	0.0010153239807661608	0.001008938123599298	0.0010652798974477144	0.0010565569180363875	0.04756570688177164	0.045771556382485944	-8.684435114413025e-05	-0.0002456257290042174	-8.637773338532329e-05	-0.0002443059733073516
1.2357523448931043	0.0009270113580076944	0.0009242427507652977	0.0009675545842476501	0.0009631935249128678	0.000990484046505397	0.000985162129157731	0.0010146676596829414	0.0010082859303919846	0.0010645912859360617	0.0010558739450580942	0.04756570850536627	0.0457715579441414	-8.62820219926369e-05	-0.0002455057010506412	-8.581842566492137e-05	-0.0002441865903158591
1.2431983744159416	0.0009264120272710813	0.0009236452100507603	0.0009669290428886068	0.0009625708030776776	0.0009898436816309507	0.0009845252049861327	0.0010140116605500112	0.0010076340571094087	0.0010639030122450025	0.001055191307132242	0.04756571015721094	0.04577155953296872	-8.572301617733313e-05	-0.00024538482197611344	-8.52624234245064e-05	-0.00024406636077767274
1.2506892700123766	0.0009258129927017824	0.0009230479646200354	0.0009663038106717077	0.0009619483889915706	0.0009892036332375701	0.0009838885955950059	0.001013355985639195	0.0010069825060090923	0.0010632150787586456	0.0010545090066233819	0.04756571183780422	0.04577156114944833	-8.516731666811939e-05	-0.0002452630941600642	-8.470970972539182e-05	-0.00024394528705914964
1.2582253020230734	0.0009252142563688005	0.0009224510165359655	0.0009656788897568161	0.0009613262848046823	0.00098856390353652	0.0009832523031837353	0.001012700637215985	0.0010063312793422686	0.0010625274878544653	0.001053827045889488	0.04756571354765408	0.04577156279406793	-8.46149064918783e-05	-0.0002451405199608847	-8.416026768549856e-05	-0.00024382337150563593
1.2658067424176331	0.0009246158203354013	0.0009218543678556719	0.0009650542822978136	0.0009607044926611916	0.0009879244947329465	0.000982616329945615	0.0010120456175396076	0.0010056803793539431	0.00106184024190337	0.0010531454272820207	0.04756571528727666	0.04577156446732448	-8.406576873197513e-05	-0.00024501710171370705	-8.36140804793134e-05	-0.0002437006164403288
1.2734338648044117	0.0009240176866591622	0.0009212580206306046	0.0009644299904426511	0.0009600830146993737	0.0009872854090259293	0.0009819806780679073	0.001011390928863079	0.0010050298082829503	0.001061153343269761	0.0010524641531459856	0.04756571705719847	0.04577156616972495	-8.351988652917364e-05	-0.00024489284173304093	-8.307113133806943e-05	-0.00024357702416499816
1.2811069444403917	0.0009234198573920277	0.0009206619769065986	0.0009638060163334071	0.0009594618530516585	0.000986646648608538	0.000981345349731896	0.0010107365734332641	0.001004379568362011	0.0010604667943115954	0.0010517832258199967	0.04756571885795482	0.04577156790178305	-8.297724308167775e-05	-0.00024476774231163567	-8.253140355027333e-05	-0.00024345259696012533
1.2888262582411194	0.0009228223345803577	0.0009200662387239208	0.0009631823621063381	0.0009588410098446795	0.0009860082156678887	0.000980710347112943	0.001010082553490931	0.0010037296618177882	0.0010597805973804426	0.0010511026476363325	0.047565720690090144	0.045771569664023376	-8.243782164533975e-05	-0.00024464180572089655	-8.199488046174708e-05	-0.00024332733708495868
1.296592084790695	0.000922225120264983	0.0009194708081173262	0.0009625590298919366	0.0009582204871993328	0.0009853701123851988	0.0009800756723805442	0.0010094288712708117	0.0010030800908709461	0.0010590947548215484	0.0010504224209209976	0.04756572255415932	0.0457715714569795	-8.190160553339654e-05	-0.0002445150342095248	-8.146154547541279e-05	-0.00024320124677620902
1.3044047043518285	0.000921628216481262	0.0009188756871161141	0.0009619360218149891	0.0009576002872308351	0.0009847323409358506	0.0009794413276983903	0.0010087755290016636	0.0010024308577362123	0.0010584092689738997	0.0010497425479937899	0.047565724450727494	0.04577157328119433	-8.136857811707338e-05	-0.0002443874300046278	-8.09313820517299e-05	-0.00024307432824871578
1.312264398875954	0.0009210316252591276	0.0009182808777441744	0.0009613133399946283	0.0009569804120487734	0.0009840949034894402	0.0009788073152244196	0.0010081225289063221	0.001001781964622429	0.0010577241421702802	0.0010490630311683535	0.047565726380368524	0.04577157513722049	-8.083872282568794e-05	-0.0002442589953114971	-8.040437370920861e-05	-0.0002429465836963074
1.320171452013404	0.000920435348623147	0.0009176863820200465	0.0009606909865443929	0.0009563608637571645	0.0009834578022098436	0.0009781736371108761	0.0010074698732017663	0.0010011334137326165	0.0010570393767373382	0.0010483838727522454	0.047565728343667214	0.04577157702562069	-8.031202314660174e-05	-0.00024412973231305313	-7.988050402389646e-05	-0.00024281801529016378
1.3281261491236485	0.0009198393885925702	0.0009170922019569725	0.0009600689635722786	0.0009557416444545132	0.0009828210392552657	0.0009775402955043686	0.0010068175640991718	0.001000485207264033	0.0010563549749956446	0.0010477050750469972	0.04756573034121961	0.045771578946967116	-7.978846262589323e-05	-0.00024399964317128875	-7.935975663012074e-05	-0.00024268862518023182
1.3361287772855897	0.0009192437471813847	0.0009164983395629442	0.0009594472731807968	0.0009551227562338585	0.0009821846167783015	0.000976907292545923	0.0010061656038039706	0.0009998373474082245	0.0010556709392597527	0.00104702664034817	0.047565732373630855	0.045771580901842905	-7.926802486745571e-05	-0.00024386873002421594	-7.88421152201138e-05	-0.0002425584154937266
1.3441796253079266	0.0009186484263983755	0.000915904796840769	0.0009588259174670361	0.0009545042011828444	0.000981548536926	0.0009762746303710482	0.0010055139945159188	0.0009991898363510981	0.0010549872718382729	0.0010463485709454289	0.047565734441518064	0.04577158289084116	-7.875069353412145e-05	-0.0002437369949884194	-7.832756354434617e-05	-0.00024242738833543664
1.352278983739575	0.0009180534282471709	0.0009153115757881128	0.0009582048985227106	0.0009538859813837644	0.0009809128018399113	0.0009756423111097871	0.0010048627384291447	0.000998542676272969	0.0010543039750339203	0.0010456708691225932	0.04756573654550878	0.04577158491456563	-7.823645234759924e-05	-0.0002436044401590287	-7.781608541196361e-05	-0.00024229554578908408
1.3604271448801535	0.0009174587547263018	0.0009147186783975591	0.0009575842184342216	0.0009532680989136227	0.0009802774136561528	0.000975010336886776	0.0010042118377322157	0.0009978958693486252	0.0010536210511435866	0.0010449935371577047	0.0475657386862424	0.04577158697363114	-7.772528508805804e-05	-0.0002434710676073315	-7.730766469043332e-05	-0.0002421628899154371
1.3686244027905345	0.0009168644078292553	0.0009141261066566638	0.0009569638792827151	0.0009526505558441916	0.0009796423745054663	0.000974378709821305	0.0010035612946081968	0.0009972494177473866	0.0010529385024584026	0.0010443165773230904	0.047565740864368544	0.045771589068663146	-7.721717559494579e-05	-0.00024333687938338233	-7.680228530594635e-05	-0.00024202942275317052
1.3768710533034536	0.0009162703895445269	0.0009135338625480069	0.0009563438831441341	0.0009520333542420657	0.0009790076865132718	0.0009737474320273717	0.0010029111112347079	0.0009966033236331626	0.0010522563312637952	0.0010436399918854207	0.047565743080549804	0.04577159120029803	-7.671210776668408e-05	-0.00024320187751444844	-7.629993124341067e-05	-0.00024189514631864362
1.3851673940341884	0.00091567670185568	0.0009129419480492497	0.0009557242320892826	0.000951416496168722	0.0009783733517997335	0.0009731165056137461	0.0010022612897839889	0.000995957589164516	0.0010515745398395606	0.001042963783105779	0.0475657453354597	0.04577159336918442	-7.621006556078613e-05	-0.0002430660640048432	-7.580058654656219e-05	-0.00024176006260551164
1.3935137243912972	0.0009150833467413959	0.0009123503651331881	0.0009551049281838771	0.0009507999836805744	0.0009777393724798124	0.0009724859326840225	0.0010016118324229556	0.0009953122164947186	0.001050893130459919	0.0010422879532397187	0.04756574762978432	0.045771595575981434	-7.571103299398169e-05	-0.00024292944083631474	-7.530423531802721e-05	-0.0002416241735849478
1.4019103455874267	0.0009144903261755337	0.00091175911576781	0.0009544859734886106	0.000950183818829035	0.0009771057506633319	0.0009718557153366848	0.0010009627413132655	0.0009946672077718165	0.001050212105393585	0.0010416125045373328	0.04756574996422142	0.04577159782136067	-7.521499414254312e-05	-0.0002427920099683789	-7.481086171966245e-05	-0.00024148748120594865
1.410357560650181	0.0009138976421271798	0.0009111682019163447	0.000953867370059202	0.000949568003660565	0.000976472488455029	0.0009712258556651585	0.0010003140186113713	0.0009940225651386843	0.001049531466903826	0.0010409374392433084	0.04756575233948172	0.045771600106006165	-7.472193314218833e-05	-0.00024265377333770877	-7.432044997236764e-05	-0.00024134998739464009
1.4188556744330574	0.0009133052965607089	0.0009105776255373258	0.000953249119946462	0.0009489525402167404	0.0009758395879546207	0.0009705963557578761	0.0009996656664685894	0.0009933782907330917	0.0010488512172485316	0.001040262759597	0.04756575475628873	0.04577160243061307	-7.42318341881501e-05	-0.00024251473285819003	-7.383298435631458e-05	-0.00024121169405466603
1.4274049936264492	0.0009127132914358339	0.0009099873885846374	0.0009526312251963448	0.0009483374305343004	0.0009752070512568581	0.0009699672176983299	0.0009990176870311532	0.0009927343866877566	0.001048171358680271	0.0010395884678324838	0.04756575721537799	0.04577160479588917	-7.374468153534264e-05	-0.0002423748904209766	-7.334844921103728e-05	-0.00024107260306724387
1.4360058267687137	0.0009121216287076662	0.0009093974930075778	0.0009520136878500104	0.0009477226766452145	0.0009745748804515898	0.000969338443565137	0.0009983700824402815	0.000992090855130415	0.001047491893446365	0.00103891456617863	0.04756575971749954	0.045771607202556054	-7.32604594981881e-05	-0.0002422342478937134	-7.286682893522384e-05	-0.00024093271628983226
1.4446584842573071	0.0009115303103267703	0.000908807940750912	0.0009513965099438832	0.0009471082805767362	0.0009739430776238216	0.000968710035432097	0.0009977228548322373	0.0009914476981838763	0.0010468128237889473	0.001038241056859163	0.047565762263415634	0.045771609651346586	-7.27791524510607e-05	-0.0002420928071215911	-7.238810798723683e-05	-0.00024079203555787965
1.453363278359986	0.000910939338239217	0.0009082187337549254	0.0009507796935097064	0.0009464942443514599	0.0009733116448537738	0.0009680819953682499	0.0009970760063383866	0.0009908049179660847	0.0010461341519450269	0.0010375679420927242	0.04756576485390305	0.045771612143007984	-7.230074482823118e-05	-0.0002419505699271518	-7.191227088495372e-05	-0.00024065056268399165
1.4621205232260774	0.0009103487143866426	0.0009076298739554821	0.0009501632405746037	0.0009458805699873818	0.0009726805842169427	0.000967454325437937	0.0009964295390852628	0.000990162516590182	0.0010454558801465568	0.0010368952240929386	0.04756576748975187	0.04577161467830034	-7.182522112381129e-05	-0.00024180753810931765	-7.14393022057877e-05	-0.00024050829945748697
1.470930534897817	0.0009097584407063035	0.0009070413632840796	0.0009495471531611393	0.0009452672594979569	0.0009720498977841615	0.0009668270277008616	0.0009957834551946293	0.0009895204961645678	0.0010447780106204972	0.001036222905068479	0.047565770171765914	0.04577161725799716	-7.135256589183708e-05	-0.0002416637134440014	-7.096918658681256e-05	-0.00024036524764484146
1.4797936313217521	0.0009091685191311319	0.000906453203667906	0.0009489314332873719	0.0009446543148921589	0.0009714195876216596	0.0009662001042121477	0.0009951377567835383	0.0009888788587929622	0.0010441005455888803	0.00103555098722313	0.04756577290076475	0.04577161988288608	-7.088276374645625e-05	-0.00024151909768432844	-7.050190872482515e-05	-0.0002402214089897714
1.48871013236022	0.0009085789515897932	0.0009058653970298943	0.0009483160829669178	0.0009440417381745366	0.0009707896557911227	0.0009655735570224	0.0009944924459643952	0.0009882376065744657	0.0010434234872688769	0.0010348794727558527	0.04756577567758185	0.045771622553768564	-7.041579936177544e-05	-0.00024137369255960994	-7.00374533762621e-05	-0.00024007678521215103
1.4976803598028874	0.0009079897400067439	0.0009052779452887824	0.0009477011042090107	0.0009434295313452772	0.0009701601043497571	0.0009649473881777681	0.0009938475248450216	0.0009875967416036247	0.0010427468378728624	0.0010342083638608525	0.04756577850306491	0.0457716252714607	-6.995165747201992e-05	-0.00024122749977589786	-6.957580535741498e-05	-0.0002399313780091228
1.5067046373783677	0.000907400886302285	0.0009046908503591651	0.0009470864990185579	0.0009428176964002601	0.0009695309353503456	0.0009643215997200011	0.0009932029955287153	0.0009869562659704893	0.0010420705996084811	0.0010335376627276396	0.04756578137807741	0.04577162803679311	-6.949032287177637e-05	-0.00024108052101692867	-6.911694954453429e-05	-0.00023978518905512503
1.5157832907659001	0.0009068123923926198	0.0009041041141515535	0.0009464722693961999	0.0009422062353311191	0.0009689021508413094	0.000963696193686511	0.0009925588601143141	0.0009863161817606771	0.0010413947746787115	0.0010328673715410974	0.0475657843034993	0.045771630850611165	-6.903178041563901e-05	-0.0002409327579419862	-6.866087087360057e-05	-0.0002396382200008651
1.5249166476071065	0.0009062242601899118	0.0009035177385724296	0.000945858417338372	0.0009415951501253004	0.0009682737528667726	0.0009630711721104343	0.0009919151206962567	0.000985676491055435	0.0010407193652819335	0.0010321974924815465	0.04756578728022358	0.045771633713774906	-6.857601501839006e-05	-0.00024078421218720614	-6.820755434051168e-05	-0.00023949047247362465
1.5341050375178134	0.000905636491602342	0.0009029317255243069	0.0009452449448373638	0.0009409844427661234	0.0009676457434666196	0.0009624465370206915	0.0009912717793646507	0.0009850371959317043	0.001040044373611996	0.0010315280277248128	0.04756579030916253	0.0457716366271613	-6.812301165525642e-05	-0.00024063488536565925	-6.77569850011453e-05	-0.00023934194807773146
1.5433487920999491	0.0009050490885341623	0.0009023460769057815	0.0009446318538813758	0.0009403741152328381	0.0009670181246765572	0.0009618222904420478	0.0009906288382053269	0.000984398298462177	0.001039369801858278	0.0010308589794422885	0.047565793391241666	0.045771639591660425	-6.767275536167378e-05	-0.00024048477906682408	-6.730914797133808e-05	-0.0002391926483940321
1.5526482449535108	0.0009044620528857575	0.0009017607946115939	0.0009440191464545821	0.0009397641695006855	0.000966390898528176	0.0009611984343951745	0.0009899862992999102	0.000983759800715365	0.0010386956522057608	0.0010301903498010014	0.047565796527405745	0.04577164260818148	-6.722523123309926e-05	-0.00024033389485567103	-6.686402842661504e-05	-0.00023904257497908699
1.5620037316886017	0.000903875386553702	0.0009011758805326884	0.0009434068245371938	0.0009391546075409626	0.0009657640670490173	0.0009605749708967154	0.000989344164725882	0.0009831217047556638	0.001038021926835095	0.0010295221409636858	0.04756579971861469	0.04577164567764763	-6.67804244254902e-05	-0.0002401822342739668	-6.642161160284876e-05	-0.00023889172936703007
1.5714155899375468	0.0009032890914308142	0.0009005913365562602	0.0009427948901055115	0.0009385454313210712	0.0009651376322626259	0.0009599519019593362	0.000988702436556639	0.0009824840126434046	0.0010373486279226607	0.001028854355088835	0.04756580296584642	0.04577164880099858	-6.633832015544294e-05	-0.00024002979884130138	-6.59818827959957e-05	-0.00023874011306890264
1.580884159367074	0.0009027031694062133	0.0009000071645658228	0.0009421833451319883	0.0009379366428045866	0.0009645115961886145	0.0009593292295917961	0.0009880611168615564	0.0009818467264349287	0.0010366757576406374	0.0010281869943307798	0.04756580627009538	0.045771651979192036	-6.589890369946422e-05	-0.0002398765900518407	-6.554482736153416e-05	-0.00023858772757046065
1.5904097816905756	0.000902117622365383	0.0008994233664412622	0.0009415721915852947	0.0009373282439513165	0.0009638859608427312	0.0009587069557990083	0.0009874202077060589	0.0009812098481826478	0.0010360033181570753	0.001027520060839752	0.04756580963237493	0.04577165521320271	-6.546216039433894e-05	-0.00023972260937588086	-6.511043071515815e-05	-0.00023843457433456172
1.5999928006804371	0.0009015324521902251	0.0008988399440588944	0.0009409614314303747	0.0009367202367173601	0.0009632607282369168	0.000958085082582099	0.0009867797111516787	0.0009805733799351049	0.0010353313116359584	0.001026853556761949	0.04756581305371644	0.045771658504021207	-6.502807563747715e-05	-0.00023956785826093063	-6.467867833276353e-05	-0.00023828065480099858
1.6096335621804478	0.0009009476607591162	0.0008982568992915215	0.0009403510666285064	0.0009361126230551663	0.0009626359003793663	0.0009574636119384684	0.0009861396292561182	0.0009799373237370384	0.0010346597402372702	0.0010261874842396007	0.04756581653516859	0.04577166185265801	-6.459663488651152e-05	-0.00023941233813021268	-6.424955575008717e-05	-0.00023812597038527783
1.6193324141182788	0.0009003632499469684	0.000897674234008492	0.0009397410991373641	0.0009355054049135981	0.000962011479274594	0.0009568425458618564	0.0009854999640733187	0.0009793016816294475	0.0010339886061170654	0.0010255218454110376	0.04756582007780106	0.045771665260140336	-6.416782365935292e-05	-0.00023925605038313535	-6.382304856283882e-05	-0.00023797052247931383
1.6290897065180392	0.0008997792216252855	0.0008970919500757569	0.0009391315309110787	0.0009348985842379899	0.0009613874669234933	0.0009562218863424009	0.000984860717653519	0.000978666455649653	0.001033317911427533	0.0010248566424107572	0.047565823682699834	0.04577166872751419	-6.374162753423201e-05	-0.00023909899639490417	-6.339914242674272e-05	-0.00023781431245090134
1.6389057915129117	0.0008991955776622236	0.0008965100493559307	0.0009385223639003001	0.0009342921629702121	0.0009607638653234022	0.0009556016353667042	0.0009842218920433263	0.0009780316478313655	0.0010326476583170702	0.0010241918773694924	0.0475658273509728	0.04577167225584407	-6.331803214956744e-05	-0.00023894117751649402	-6.297782305744043e-05	-0.00023765734164396535
1.6487810233578566	0.0008986123199226477	0.0008959285337083456	0.0009379136000522561	0.0009336861430487272	0.0009601406764681646	0.0009549817949178912	0.0009835834892857748	0.000977397260204745	0.001031977848930344	0.001023527552414277	0.04756583108374634	0.045771675846214416	-6.289702320434742e-05	-0.00023878259507614796	-6.255907623069212e-05	-0.00023749961137933817
1.6587157584424002	0.0008980294502681872	0.0008953474049891106	0.0009373052413108124	0.0009330805264086533	0.0009595179023481887	0.0009543623669756729	0.0009829455114203905	0.0009767632947964653	0.0010313084854083599	0.0010228636696685113	0.0475658348821679	0.04577167949972769	-6.247858645737348e-05	-0.00023862325037590781	-6.214288778186305e-05	-0.0002373411229524558
1.6687103553034934	0.0008974469705573039	0.0008947666650511757	0.0009366972896165421	0.0009324753149818286	0.0009588955449505232	0.0009537433535164142	0.000982307960483263	0.0009761297536297848	0.0010306395698885377	0.0010222002312520388	0.04756583874740421	0.045771683217507145	-6.206270772792649e-05	-0.00023846314469511132	-6.172924360642318e-05	-0.0002371818776355783
1.6787651746384535	0.0008968648826453383	0.0008941863157443806	0.0009360897469067752	0.000931870510696864	0.0009582736062589014	0.0009531247565131877	0.0009816708385070995	0.0009754966387246003	0.0010299711045047679	0.0010215372392812004	0.047565842680643976	0.045771687000696046	-6.164937289566963e-05	-0.00023830227928942072	-6.131812965982225e-05	-0.0002370218766775123
1.6888805793179813	0.000896283188384576	0.0008936063589155194	0.0009354826151156671	0.0009312661154792112	0.0009576520882538199	0.0009525065779358421	0.0009810341475212962	0.0009748639520975178	0.001029303091387488	0.001020874695868911	0.04756584668309717	0.04577169085045751	-6.123856790010707e-05	-0.00023814065538899087	-6.0909531957246965e-05	-0.0002368611213021954
1.6990569343992543	0.0008957018896243049	0.0008930267964083982	0.00093487589617426	0.0009306621312512217	0.0009570309929125927	0.0009518888197510631	0.0009803978895520024	0.0009742316957619165	0.0010286355326637484	0.0010202126031247259	0.04756585075599537	0.04577169476797627	-6.083027874081992e-05	-0.0002379782741997738	-6.0503436573468294e-05	-0.00023669961270900153
1.7092946071391046	0.0008951209882108774	0.0008924476300638969	0.0009342695920105472	0.0009300585599322118	0.0009564103222094245	0.0009512714839224414	0.0009797620666221884	0.0009735998717280158	0.001027968430457286	0.0010195509631549108	0.04756585490059121	0.04577169875445781	-6.042449147766055e-05	-0.00023781513690382394	-6.009982964323701e-05	-0.00023653735207368465
1.7195939670072704	0.0008945404859877615	0.0008918688617200208	0.0009336637045495265	0.0009294554034385175	0.0009557900781154608	0.0009506545724105275	0.0009791266807517027	0.0009729684820029335	0.0010273017868885836	0.0010188897780625044	0.04756585911816109	0.04577170281112939	-6.002119223061375e-05	-0.00023765124465940923	-5.969869736104777e-05	-0.00023637434054804562
1.7299553856997325	0.000893960384795607	0.0008912904932119657	0.0009330582357132703	0.0009288526636835616	0.0009551702625988628	0.0009500380871729023	0.0009784917339573456	0.0009723375285907567	0.0010266356040749464	0.0010182290499473915	0.04756586341000418	0.04577170693924082	-5.9620367179359646e-05	-0.0002374865985991237	-5.9300025980930926e-05	-0.00023621057925907185
1.7403792371521247	0.0008933806864723024	0.0008907125263721759	0.000932453187420985	0.000928250342577915	0.0009545508776248658	0.0009494220301642357	0.0009778572282529306	0.0009717070134926044	0.0010259698841305698	0.001017568780906371	0.047565867777442074	0.04577171114006288	-5.9222002563849574e-05	-0.00023732119983235767	-5.890380181675092e-05	-0.0002360460693099642
1.7508658975532332	0.0008928013928530318	0.000890134963030399	0.0009318485615890699	0.0009276484420293539	0.0009539319251558422	0.0009488064033363516	0.0009772231656493475	0.0009710769387066906	0.0010253046291666026	0.0010169089730332195	0.04756587222181999	0.045771715414889884	-5.8826084683660795e-05	-0.00023715504944304966	-5.851001124167199e-05	-0.00023588081177888798
1.76141574535857	0.0008922225057703413	0.0008895578050137539	0.000931244360131188	0.0009270469639429301	0.0009533134071513718	0.0009481912086382945	0.0009765895481546381	0.0009704473062283972	0.0010246398412912285	0.00101624962841877	0.04756587674450906	0.04577171976504052	-5.843259989832261e-05	-0.0002369881484909908	-5.811864068854672e-05	-0.00023571480772002773
1.7720291613040315	0.0008916440270541889	0.00088898105414678	0.0009306405849583177	0.0009264459102210246	0.0009526953255682966	0.0009475764480163874	0.0009759563777740485	0.0009698181180503283	0.0010239755226097217	0.0010155907491509696	0.04756588134690308	0.04577172419185504	-5.804153462719841e-05	-0.0002368204980115196	-5.772967664968709e-05	-0.0002355480581631153
1.7827065284196406	0.0008910659585320134	0.0008884047122515056	0.0009300372379788249	0.0009258452827634164	0.0009520776823607945	0.0009469621234143018	0.0009753236565101061	0.0009691893761623867	0.0010233116752245278	0.0010149323373149575	0.047565886030421306	0.0457717286966999	-5.7652875349235855e-05	-0.00023665209901485573	-5.734310567665629e-05	-0.0002353805641129303
1.7934482320433673	0.0008904883020287879	0.0008878287811475015	0.0009294343210985196	0.0009252450834673421	0.0009514604794804354	0.0009463482367731177	0.0009746913863626802	0.0009685610825518314	0.0010226483012353265	0.0010142743949931288	0.047565890796509185	0.0457717332809636	-5.7266608603084856e-05	-0.00023648295248693274	-5.695891438053935e-05	-0.00023521232655041024
1.8042546598350382	0.0008899110593670829	0.0008872532626519443	0.0009288318362207217	0.0009246453142275583	0.0009508437188762534	0.0009457347900313882	0.0009740595693290498	0.0009679332392033486	0.0010219854027391055	0.0010136169242652064	0.04756589564663706	0.04577173794606153	-5.688272098709063e-05	-0.00023631305938898173	-5.657708943166556e-05	-0.00023504334643165148
1.8151262017903238	0.0008893342323671235	0.0008866781585796725	0.0009282297852463206	0.0009240459769364032	0.0009502274024948025	0.0009451217851252044	0.0009734282074039683	0.000967305848099113	0.0010213229818302264	0.0010129599272083079	0.047565900582302895	0.04577174269343394	-5.650119915904389e-05	-0.00023614242065747582	-5.6197617559421154e-05	-0.0002348736246877703
1.8260632502548164	0.0008887578228468529	0.0008861034707432505	0.0009276281700738437	0.0009234470734838632	0.0009496115322802299	0.0009445092239882608	0.0009727973025797328	0.0009666789112188587	0.0010206610406005001	0.001012303405897018	0.047565905605029817	0.045771747524546005	-5.612202983610454e-05	-0.00023597103720368606	-5.582048555241581e-05	-0.00023470316222545806
1.8370661999381863	0.0008881818326219898	0.0008855292009530261	0.0009270269925995135	0.0009228486057576309	0.000948996110174335	0.0009438971085519172	0.0009721668568462481	0.0009660524305399419	0.0010199995811392528	0.001011647362403457	0.04756591071636979	0.04577175244089086	-5.5745199794926537e-05	-0.0002357989099145974	-5.5445680258371655e-05	-0.00023453195992692577
1.848135447928429	0.0008876062635060891	0.0008849553510171901	0.0009264262547173146	0.0009222505756431712	0.0009483811381166367	0.0009432854407452651	0.0009715368721910948	0.000965426408037408	0.0010193386055333974	0.0010109917987973487	0.04756591591790209	0.045771757443987246	-5.5370695871491404e-05	-0.000235626039652298	-5.507318858394977e-05	-0.00023436001864965417
1.8592713937061955	0.0008870311173106022	0.0008843819227418376	0.0009258259583190538	0.0009216529850237822	0.000947766618044436	0.0009426742224951897	0.0009709073505995936	0.0009648008456840568	0.0010186781158675045	0.0010103367171460926	0.04756592121123453	0.04577176253538086	-5.499850496078207e-05	-0.0002354524272531744	-5.470299749459062e-05	-0.00023418733922556112
1.8704744391592067	0.0008864563958449412	0.0008838089179310307	0.0009252261052944305	0.0009210558357806622	0.0009471525518928876	0.0009420634557264415	0.0009702782940548783	0.0009641757454505143	0.001018018114223876	0.0010096821195148364	0.04756592659800243	0.045771767716646664	-5.4628614017018795e-05	-0.00023527807352899388	-5.4335094014597296e-05	-0.0002340139224622506
1.8817449885967616	0.0008858821009165326	0.0008832363383868536	0.0009246266975310913	0.0009204591297929684	0.0009465389415950564	0.0009414531423616922	0.0009696497045379562	0.000963551109305292	0.0010173586026826099	0.0010090280079665395	0.04756593207987262	0.0457717729893862	-5.426101005364531e-05	-0.00023510297926737644	-5.39694652271841e-05	-0.00023383976914287397
1.8930834487643238	0.0008853082343308823	0.000882664185909476	0.0009240277369146971	0.0009198628689378815	0.0009459257890819877	0.0009408432843216051	0.0009690215840277771	0.0009629269392148572	0.0010166995833216746	0.0010083743845620487	0.04756593765854096	0.04577177835523052	-5.389568014287083e-05	-0.00023492714522993507	-5.360609827403939e-05	-0.00023366488002524166
1.9044902288582053	0.000884734797891635	0.0008820924622972132	0.000923429225328989	0.00091926705509067	0.0009453130962827723	0.0009402338835248983	0.0009683939345013012	0.0009623032371436994	0.0010160410582169797	0.0010077212513601652	0.04756594333573254	0.04577178381584011	-5.353261141575333e-05	-0.00023475057215316397	-5.324498035537417e-05	-0.0002334892558418511
1.9159657405403292	0.0008841617934006379	0.0008815211693465889	0.0009228311646558513	0.0009186716901247548	0.0009447008651246122	0.0009396249418884125	0.0009677667579335698	0.0009616800050543995	0.0010153830294424495	0.0010070686104177203	0.047565949113205455	0.04577178937290523	-5.3171791062213425e-05	-0.00023457326074866058	-5.2886098729887365e-05	-0.00023331289730035842
1.9275103979530908	0.0008835892226579969	0.0008809503088523926	0.0009222335567753735	0.0009180767759117711	0.0009440890975328853	0.0009390164613271733	0.0009671400562977666	0.0009610572449076934	0.0010147254990700895	0.001006416463789641	0.04756595499274781	0.045771795028145885	-5.281320633084008e-05	-0.00023439521170301458	-5.252944071478666e-05	-0.00023313580508402265
1.9391246177343011	0.0008830170874621394	0.0008803798826077402	0.0009216364035659141	0.0009174823143216305	0.000943477795431211	0.0009384084437544564	0.0009665138315652878	0.0009604349586625384	0.0010140684691700604	0.0010057648135290208	0.04756596097618041	0.045771800783313096	-5.245684452878652e-05	-0.00023421642567725276	-5.217499368535827e-05	-0.00023295797985026234
1.9508088190322228	0.0008824453896098787	0.0008798098924041408	0.0009210397069041691	0.0009168883072225907	0.0009428669607415178	0.0009378008910818568	0.0009658880857058134	0.0009598131482761879	0.0010134119418107527	0.0010051136616871965	0.04756596706535695	0.04577180664019057	-5.210269302168696e-05	-0.00023403690330731086	-5.1822745075119636e-05	-0.0002327794222314883
1.9625634235206988	0.0008818741308964695	0.0008792403400315491	0.0009204434686652306	0.000916294756481312	0.0009422565953841071	0.0009371938052193505	0.000965262820687369	0.0009591918157042484	0.001012755919058851	0.001004463010313812	0.047565973262164316	0.045771812600592626	-5.17507392335248e-05	-0.0002338566452035895	-5.1472682375645895e-05	-0.00023260013283496472
1.9743888554143678	0.0008813033131156747	0.0008786712272784346	0.0009198476907226567	0.0009157016639629289	0.0009416467012777223	0.0009365871880753637	0.0009646380384763993	0.0009585709629007559	0.0010121004029794156	0.0010038128614568954	0.04756597956852239	0.04577181866636585	-5.140097064668114e-05	-0.00023367565195153706	-5.112479313657686e-05	-0.0002324201122431424
1.9862855414839768	0.0008807329380598211	0.0008781025559318355	0.0009192523749485292	0.0009151090315311061	0.0009410372803396094	0.0009359810415568333	0.0009640137410378305	0.000957950591818237	0.0010114453956359432	0.001003163217162925	0.04756598598638666	0.04577182483939193	-5.1053374801574014e-05	-0.00023349392411076142	-5.0779064965297827e-05	-0.00023223936101254838
1.9982539110717792	0.0008801630075198672	0.0008775343277774274	0.0009186575232135267	0.0009145168610481115	0.0009404283344855925	0.0009353753675692809	0.000963389930335146	0.0009573307044077828	0.0010107908990904509	0.0010025140794769074	0.04756599251774737	0.04577183112158468	-5.0707939296706916e-05	-0.00023331146221552967	-5.043548552691873e-05	-0.00023205787967464642
2.010294396107033	0.0008795935232854589	0.0008769665445995782	0.0009180631373869802	0.0009139251543748738	0.0009398198656301295	0.0009347701680168712	0.0009627666083304464	0.0009567113026191105	0.0010101369154035386	0.0010018654504424422	0.04756599916463093	0.04577183751489221	-5.0364651788613324e-05	-0.00023312826677482357	-5.0094042544281125e-05	-0.00023187566873567045
2.0224074311215867	0.0008790244871449962	0.0008763992081814141	0.0009174692193369465	0.0009133339133710503	0.0009392118756863884	0.0009341654448024837	0.000962143776984525	0.0009560923884006369	0.0010094834466344675	0.0010012173321017996	0.04756600592909862	0.04577184402129888	-5.002349999159994e-05	-0.0002329443382719787	-4.975472379779161e-05	-0.00023169272867670787
2.0345934532655616	0.000878455900885689	0.0008758323203048769	0.0009168757709302648	0.0009127431398950896	0.0009386043665663054	0.0009335611998277729	0.0009615214382569305	0.0009554739636995418	0.001008830494841229	0.0010005697264959864	0.04756601281325052	0.04577185064282382	-4.968447167767731e-05	-0.0002327596771644902	-4.9417517125095733e-05	-0.0002315090599525338
2.0468529023231294	0.0008778877662936279	0.0008752658827507938	0.000916282794032631	0.0009121528358043009	0.0009379973401806613	0.0009329574349932454	0.0009608995941060435	0.0009548560304618427	0.0010081780620806227	0.0009999226356648273	0.04756601981922376	0.04577185738152238	-4.9347554676427985e-05	-0.00023257428388417933	-4.908241042118899e-05	-0.00023132466299283228
2.059186220728381	0.0008773200851538365	0.0008746998972989278	0.0009156902905086531	0.0009115630029549115	0.000937390798439139	0.0009323541521983133	0.0009602782464891355	0.0009542385906324549	0.0010075261504083218	0.000999276061647025	0.04756602694919382	0.04577186423948721	-4.901273687514529e-05	-0.00023238815883808162	-4.8749391638458484e-05	-0.00023113953820264044
2.0715938535812968	0.0008767528592503387	0.0008741343657280483	0.0009150982622219233	0.0009109736432021372	0.0009367847432503952	0.0009317513533413701	0.0009596573973624449	0.0009536216461552659	0.0010068747618789508	0.0009986300064802423	0.04756603420537486	0.04577187121884816	-4.8680006218160266e-05	-0.00023220130240622638	-4.841844878598206e-05	-0.00023095368595971166
2.084076248663807	0.0008761860903662233	0.0008735692898159922	0.0009145067110350831	0.0009103847584002483	0.00093617917652213	0.000931149040319857	0.0009590370486812468	0.0009530051989732056	0.0010062238985461616	0.0009979844722011726	0.04756604159002151	0.04577187832177418	-4.83493507073135e-05	-0.00023201371494385725	-4.808956993009733e-05	-0.00023076710661756872
2.0966338564559543	0.0008756197802836971	0.0008730046713397199	0.0009139156388098814	0.0009097963504026275	0.0009355741001611464	0.000930547215030322	0.0009584172023999137	0.0009523892510283059	0.001005573562462696	0.0009973394608456068	0.04756604910542869	0.04577188555047199	-4.802075840155268e-05	-0.0002318253967804884	-4.7762743193908996e-05	-0.00023057980050411597
2.109267130152151	0.0008750539307841571	0.000872440512075384	0.0009133250474072496	0.0009092084210618429	0.0009349695160734252	0.000929945879368496	0.0009577978604719948	0.0009517738042617792	0.0010049237556804711	0.0009966949744485123	0.047566056753932384	0.04577189290718872	-4.769421741656482e-05	-0.0002316363482186834	-4.7437956756976596e-05	-0.0002303917679201406
2.1219765256775314	0.0008744885436482488	0.0008718768137983902	0.0009127349386873627	0.0009086209722297105	0.0009343654261641906	0.000929345035229357	0.0009571790248502811	0.0009511588606140842	0.0010042744802506466	0.0009960510150441057	0.0475660645379108	0.04577190039421214	-4.7369715925067724e-05	-0.0002314465695354706	-4.7115198855529616e-05	-0.00023020300914144975
2.1347625017044103	0.0008739236206559291	0.0008713135782834596	0.0009121453145097061	0.0009080340057573614	0.0009337618323379776	0.0009287446845071974	0.0009565606974868755	0.0009505444220249959	0.001003625738223701	0.0009954075846659242	0.04756607245978453	0.04577190801387033	-4.704724215665035e-05	-0.00023125606098314822	-4.679445778248137e-05	-0.00023001352441909262
2.147625519668832	0.0008733591635865258	0.0008707508073046848	0.0009115561767331373	0.0009074475234952992	0.0009331587364986944	0.0009281448290956846	0.0009559428803332592	0.000949930490433667	0.0010029775316495008	0.0009947646853468927	0.04756608052201839	0.045771915768533664	-4.6726784397342624e-05	-0.0002310648227867862	-4.64757218867351e-05	-0.00022982331397689015
2.160566043787228	0.0008727951742188073	0.0008701885026356056	0.0009109675272159601	0.0009068615272934802	0.0009325561405497011	0.0009275454708879433	0.0009553255753403684	0.0009493170677787123	0.0010023298625773814	0.0009941223191194117	0.04756608872712068	0.04577192366061501	-4.6408330989601565e-05	-0.00023087285514544753	-4.615897957338522e-05	-0.00022963237801265635
2.1735845410731627	0.0008722316543310397	0.0008696266660492602	0.0009103793678159837	0.0009062760190013669	0.0009319540463938676	0.0009269466117766091	0.0009547087844586591	0.0009487041559982659	0.001001682733056216	0.0009934804880154177	0.04756609707764567	0.04577193169257094	-4.60918703323876e-05	-0.00023068015823285437	-4.584421930377974e-05	-0.0002294407166996415
2.1866814813541975	0.0008716686057010504	0.0008690652993182515	0.0009097917003905912	0.0009056910004679978	0.0009313524559336474	0.0009263482536539023	0.0009540925096381766	0.0009480917570300541	0.001001036145134491	0.000992839194066461	0.04756610557619185	0.04577193986690214	-4.577739088072047e-05	-0.00023048673219575044	-4.553142959492357e-05	-0.0002292483301836734
2.199857337288837	0.0008711060301062949	0.0008685044042148132	0.0009092045267968077	0.000905106473542057	0.0009307513710711445	0.0009257503984116975	0.0009534767528286318	0.000947479872811468	0.0010003901008603835	0.0009921984393037818	0.0475661142254068	0.04577194818615331	-4.5464881145713953e-05	-0.00023029257715509455	-4.522059901969355e-05	-0.00022905521858510025
2.213112584383593	0.0008705439293239161	0.0008679439825108683	0.0009086178488913647	0.0009045224400719352	0.0009301507937081812	0.0009251530479415869	0.0009528615159794647	0.000946868505279631	0.0009997446022818317	0.0009915582257583823	0.04756612302798372	0.045771956652916355	-4.51543296945342e-05	-0.00023009769320619933	-4.491171620669976e-05	-0.00022886138199895711
2.2264477010101436	0.0008699823051308065	0.0008673840359780922	0.000908031668530764	0.0009039389019057964	0.0009295507257463646	0.0009245562041349498	0.0009522468010399165	0.0009462576563714659	0.0009990996514466098	0.000990918555461097	0.04756613198666577	0.04577196526982859	-4.484572514991403e-05	-0.00022990208041687166	-4.4604769839751146e-05	-0.000228666820492468
2.2398631684225956	0.0008694211593036799	0.0008668245663879835	0.0009074459875713549	0.0009033558608916515	0.0009289511690871628	0.000923959868883027	0.0009516326099591073	0.0009456473280237752	0.0009984552504024098	0.0009902794304426775	0.04756614110424402	0.04577197403957577	-4.453905619037496e-05	-0.0002297057388294943	-4.429974865828579e-05	-0.00022847153410826548
2.2533594707748548	0.0008688604936191212	0.0008662655755119136	0.0009068608078693847	0.0009027733188774124	0.0009283521256319619	0.0009233640440769759	0.0009510189446860928	0.000945037522173296	0.0009978114011969037	0.0009896408527338522	0.04756615038356068	0.045771982964890316	-4.423431154988028e-05	-0.0002295086684597769	-4.399664145679494e-05	-0.0002282755228620037
2.2669370951380965	0.0008683003098536659	0.0008657070651212062	0.0009062761312810839	0.0009021912777109725	0.0009277535972821479	0.0009227687316079551	0.0009504058071699526	0.0009444282407567883	0.0009971681058778361	0.0009890028243654165	0.04756615982750861	0.045771992048556406	-4.393148001775177e-05	-0.0002293108692970891	-4.3695437084725897e-05	-0.0002280787867425249
2.2805965315183476	0.0008677406097838474	0.0008651490369871875	0.0009056919596627154	0.000901609739240262	0.0009271555859391627	0.0009221739333671807	0.0009497931993598438	0.00094381948571109	0.0009965253664930796	0.0009883653473682947	0.0475661694390333	0.04577200129340605	-4.363055043851011e-05	-0.00022911234130409963	-4.339612444664853e-05	-0.00022788132571338604
2.294338272874165	0.0008671813951862768	0.0008645914928812571	0.0009051082948706586	0.0009010287053133221	0.0009265580935045865	0.000921579651246001	0.0009491811232050887	0.0009432112589731971	0.00099588318509073	0.0009877284237736223	0.04756617922113267	0.045772010702322924	-4.3331511711791615e-05	-0.00022891308441752578	-4.309869250186671e-05	-0.00022768313971183174
2.308162815134429	0.0008666226678376911	0.0008640344345749465	0.0009045251387614599	0.0009004481777783651	0.0009259611218801922	0.00092098588713596	0.0009485695806552294	0.0009426035624803273	0.0009952415637191636	0.0009870920556128155	0.0475661891768587	0.04577202027824228	-4.303435279211232e-05	-0.00022871309854718969	-4.2803130264175426e-05	-0.0002274842286479617
2.3220706572162446	0.0008660644295150309	0.0008634778638399897	0.0009039424931919154	0.0008998681584838506	0.0009253646729680299	0.0009203926429288748	0.0009479585736601146	0.0009419963981700006	0.0009946005044271288	0.0009864562449176534	0.047566199309318005	0.04577203002415307	-4.2739062688638974e-05	-0.0002285123835758518	-4.250942680183306e-05	-0.00022728459240517473
2.336062301042938	0.0008655066819954955	0.0008629217824483818	0.0009033603600191281	0.0008992886492785446	0.0009247687486704845	0.0009197999205168977	0.0009473481041699615	0.0009413897679801019	0.0009939600092638123	0.000985820993720347	0.047566209621673974	0.04577203994309742	-4.244563046523764e-05	-0.00022831093936001579	-4.221757123744341e-05	-0.00022708423084091822
2.3501382515621807	0.0008649494270566131	0.0008623661921724462	0.0009027787411005823	0.0008987096520115932	0.0009241733508903546	0.0009192077217925899	0.0009467381741354328	0.0009407836738489577	0.0009933200802789207	0.0009851863040536203	0.047566220117145425	0.045772050038171995	-4.215404524022387e-05	-0.00022810876572948446	-4.1927552747830776e-05	-0.00022688314378613295
2.3642990167642037	0.0008643926664762986	0.000861811094784895	0.0009021976382942041	0.000898131168532584	0.0009235784815309135	0.000918616048648986	0.0009461287855077038	0.0009401781177154025	0.0009926807195227512	0.0009845521779507792	0.047566230799011074	0.04577206031252905	-4.186429618627252e-05	-0.0002279058624877761	-4.1639360563852645e-05	-0.00022668133104541965
2.378545107700138	0.0008638364020329232	0.0008612564920588958	0.0009016170534584358	0.000897553200691617	0.0009229841424959851	0.0009180249029796665	0.0009455199402385376	0.000939573101518854	0.0009920419290462737	0.000983918617445792	0.04756624167060677	0.04577207076937829	-4.157637253001528e-05	-0.00022770222941026486	-4.13529839700319e-05	-0.00022647879239545698
2.392877038500453	0.0008632806355053796	0.0008607023857681392	0.0009010369884523031	0.0008969757503393752	0.0009223903356900146	0.0009174342866788313	0.0009449116402803601	0.0009389686271993872	0.000991403710901207	0.0009832856245733683	0.047566252735329856	0.04577208141198738	-4.129026355225579e-05	-0.00022749786624662316	-4.106841230470254e-05	-0.00022627552758708314
2.4072953263935135	0.0008627253686731401	0.0008601487776868946	0.000900457445135478	0.0008963988193271851	0.000921797063018132	0.0009168442016413612	0.0009443038875863235	0.0009383646966977976	0.0009907660671400888	0.0009826532013690248	0.047566263996637485	0.04577209224368106	-4.100595858758105e-05	-0.0002272927727195173	-4.078563495982929e-05	-0.00022607153634482402
2.4218004917242455	0.0008621706033163287	0.0008595956695900841	0.0008998784253683539	0.000895822409507092	0.0009212043263862298	0.0009162546497628934	0.0009436966841103885	0.0009377613119556829	0.0009901289998163628	0.0009820213498691732	0.04756627545804975	0.04577210326784569	-4.072344702407693e-05	-0.00022708694852346945	-4.0504641380521844e-05	-0.00022586681836492262
2.436393057972914	0.0008616163412157839	0.0008590430632533429	0.000899299931012111	0.000895246522731925	0.0009206121277010321	0.0009156656329398933	0.0009430900318073927	0.000937158474915511	0.0009894925109844503	0.000981390072111192	0.04756628712315037	0.045772114487928214	-4.044271830362309e-05	-0.00022688039332746657	-4.022542106538879e-05	-0.00022566137331833658
2.4510735517740176	0.0008610625841531181	0.0008584909604530802	0.0008987219639287815	0.0008946711608553615	0.0009200204688701582	0.0009150771530697158	0.0009424839326331196	0.0009365561875206871	0.0009888566026998247	0.000980759370133497	0.04756629899558703	0.04577212590743655	-4.016376192127538e-05	-0.00022667310677290664	-3.9947963565878375e-05	-0.00022545520084796267
2.46584250293529	0.0008605093339107924	0.0008579393629665561	0.0008981445259813263	0.0008940963257320068	0.000919429351802204	0.0009144892120506895	0.0009418783885443804	0.0009359544517156406	0.000988221277019098	0.0009801292459756345	0.047566311079073005	0.04577213752994344	-3.9886567425224256e-05	-0.00022646508847312674	-3.967225848637915e-05	-0.00022524830056966372
2.4807004444568266	0.0008599565922721746	0.000857388272571932	0.0008975676190336966	0.0008935220192174489	0.000918838778406806	0.0009139018117821731	0.0009412734014990803	0.0009353532694458805	0.0009875865360000908	0.0009794997016783383	0.04756632337738944	0.04577214935908455	-3.9611124416805144e-05	-0.00022625633801540146	-3.939829548418872e-05	-0.00022504067207346212
2.4956479125503126	0.0008594043610216064	0.0008568376910483447	0.0008969912449509058	0.0008929482431683348	0.0009182487505947136	0.000913314954164635	0.0009406689734562925	0.0009347526426580787	0.0009869523817019122	0.0009788707392836206	0.047566335894384186	0.045772161398561974	-3.933742255019662e-05	-0.0002260468549594996	-3.912606426894824e-05	-0.00022483231492090305
2.510685446658382	0.0008588526419444687	0.0008562876201759718	0.0008964154055990975	0.0008923749994424411	0.0009176592702778605	0.0009127286410997216	0.0009400651063763333	0.0009341525733001425	0.0009863188161850392	0.000978242360834847	0.04756634863397501	0.045772173652143575	-3.906545153218796e-05	-0.0002258366388373234	-3.8855554602805487e-05	-0.00022462322864669204
2.5258135894740787	0.0008583014368272505	0.0008557380617360934	0.0008958401028456185	0.0008918022898987372	0.0009170703393694387	0.0009121428744903293	0.000939461802220838	0.0009335530633212839	0.0009856858415113964	0.0009776145683768117	0.04756636160015055	0.04577218612366562	-3.8795201122203415e-05	-0.0002256256891542685	-3.858675630023095e-05	-0.00022441341275916682
2.54103288696045	0.0008577507474576064	0.0008551890175111569	0.0008952653385590797	0.0008912301163974561	0.0009164819597839627	0.0009115576562406699	0.000938859062952826	0.0009329541146720926	0.0009850534597444273	0.0009769873639558127	0.047566374796970866	0.04577219881703291	-3.852666113195874e-05	-0.00022541400538761414	-3.831965922769867e-05	-0.0002242028667384932
2.556343888370238	0.0008572005756244336	0.0008546404892848497	0.000894691114609437	0.0008906584808001679	0.0009158941334373522	0.0009109729882563522	0.0009382568905367872	0.0009323557293046163	0.0009844216729491845	0.0009763607496197389	0.04756638822856926	0.04577221173622175	-3.825982142530854e-05	-0.0002252015869868007	-3.8054253303502344e-05	-0.00022399159003713698
2.571747146265715	0.0008566509231179287	0.0008540924788421574	0.0008941174328680529	0.0008900873849698444	0.0009153068622469942	0.0009103888724444452	0.0009376552869387459	0.0009317579091724271	0.0009837904831923993	0.0009757347274181407	0.047566401899152816	0.04577222488527893	-3.799467191832953e-05	-0.0002249884333752339	-3.779052849788023e-05	-0.00022377958208144588
2.5872432165386163	0.0008561017917296561	0.0008535449879694318	0.0008935442952077655	0.0008895168307709283	0.0009147201481318173	0.0009098053107135508	0.0009370542541263378	0.0009311606562306961	0.0009831598925425628	0.0009751092994023081	0.047566415813005844	0.045772238268324626	-3.77312025787932e-05	-0.00022477454394731478	-3.752847483255717e-05	-0.00022356684226954027
2.602832658430207	0.0008555531832526173	0.00085299801845446	0.0008929717035029657	0.0008889468200694071	0.0009141339930123685	0.0009092223049738787	0.000936453794068888	0.0009305639724362717	0.000982529903070008	0.0009744844676253552	0.04756642997448833	0.04577225188955333	-3.746940342612415e-05	-0.00022455991806991094	-3.7268082380598894e-05	-0.0002233533699717849
2.6185160345514573	0.000855005099481314	0.0008524515720865265	0.0008923996596296611	0.0008883773547328796	0.0009135483988108801	0.0009086398571373165	0.0009358539087374813	0.0009299678597477492	0.0009819005168469877	0.000973860234142293	0.047566444388039385	0.0457722657532338	-3.7209264531372355e-05	-0.0002243445550826062	-3.700934126637037e-05	-0.00022313916453123306
2.6342939109033563	0.0008544575422118161	0.0008519056506564827	0.0008918281654655488	0.0008878084366306265	0.0009129633674513448	0.0009080579691175014	0.0009352546001050397	0.0009293723201255485	0.000981271735947754	0.0009732366010101129	0.04756645905817821	0.04577227986371392	-3.6950776016966835e-05	-0.00022412845429747863	-3.6752241665383156e-05	-0.00022292422526376532
2.6501668568973313	0.000853910513241825	0.0008513602559568088	0.0008912572228900823	0.0008872400676336792	0.0009123789008595848	0.0009074766428298907	0.0009346558701463937	0.0009287773555319836	0.000980643562448636	0.00097261357028786	0.0475664739895059	0.04577229422541808	-3.669392805639993e-05	-0.00022391161499807355	-3.6496773803948446e-05	-0.00022270855145700708
2.666135445375801	0.0008533640143707457	0.0008508153897816861	0.0008906868337845483	0.0008866722496148937	0.0009117950009633312	0.000906895880191839	0.0009340577208383623	0.0009281829679313439	0.000980015998428125	0.0009719911440367203	0.04756648918670505	0.04577230884285115	-3.643871087414055e-05	-0.00022369403643976438	-3.6242927959076465e-05	-0.0002224921423705506
2.6822002526328483	0.0008528180473997508	0.0008502710539270606	0.0008901170000321332	0.000886104984449018	0.0009112116696922915	0.0009063156831226671	0.0009334601541598263	0.0009275891592899644	0.000979389045966952	0.0009713693243200951	0.04756650465454387	0.045772323720598786	-3.61851147455336e-05	-0.00022347571785052978	-3.599069445833769e-05	-0.00022227499723642685
2.6983618584350144	0.0008522726141318473	0.0008497272501907104	0.0008895477235179955	0.0008855382740127645	0.0009106289089782255	0.0009057360535437368	0.0009328631720918035	0.0009269959315763036	0.000978762707148169	0.0009707481132036827	0.047566520397875664	0.04577233886333004	-3.593312999672707e-05	-0.0002232566584308704	-3.574006367987673e-05	-0.00022205711525974392
2.71462084604223	0.00085172771637194	0.0008491839803723083	0.000888979006129331	0.0008849721201848752	0.0009100467207550121	0.0009051569933785167	0.0009322667766175202	0.0009264032867610117	0.0009781369840572238	0.0009701275127555532	0.047566536421642096	0.0457723542757967	-3.5682747004151666e-05	-0.0002230368573522823	-3.5491026051860664e-05	-0.00022183849561649427
2.730977802228858	0.0008511833559269083	0.0008486412462734978	0.0008884108497554553	0.000884406524846202	0.0009094651069587343	0.0009045785045526677	0.000931670969722497	0.0009258112268170172	0.0009775118787820536	0.0009695075250462393	0.04756655273087297	0.04577236996283776	-3.543395619448955e-05	-0.00022281631375770106	-3.5243572052374994e-05	-0.0002216191374542209
2.747433317304874	0.0008506395346056646	0.0008480990496979532	0.0008878432562878661	0.0008838414898797701	0.0009088840695277435	0.0009040005889941071	0.0009310757533946161	0.0009252197537195939	0.0009768873934131546	0.000968888152148808	0.04756656933068882	0.045772385929378566	-3.5186748044809674e-05	-0.00022259502676316711	-3.499769220968035e-05	-0.00022139903989404353
2.763987985137163	0.0008500962542192235	0.0008475573924514476	0.0008872762276203146	0.0008832770171708513	0.0009083036104027347	0.0009034232486330819	0.0009304811296241993	0.0009246288694464383	0.0009762635300436677	0.0009682693961389422	0.04756658622630376	0.04577240218043321	-3.49411130819155e-05	-0.00022237299545546652	-3.475337710150475e-05	-0.00022117820202771643
2.780642403170963	0.000849553516580774	0.0008470162763419238	0.0008867097656488843	0.0008827131086070366	0.0009077237315268247	0.0009028464854022479	0.000929887100404088	0.0009240385759777472	0.0009756402907694618	0.0009676512590950256	0.04756660342302373	0.04577241872110604	-3.469704188239012e-05	-0.00022215021889268605	-3.451061735506786e-05	-0.00022095662291868323
2.797397172451417	0.0008490113235057438	0.0008464757031795597	0.0008861438722720571	0.0008821497660783073	0.0009071444348456233	0.0009022703012367394	0.0009292936677297179	0.0009234488752962946	0.0009750176776892156	0.0009670337430982223	0.04756662092625182	0.04577243555659406	-3.445452507254074e-05	-0.000221926696105601	-3.426940364699427e-05	-0.00022073430160268748
2.8142528976452668	0.0008484696768118636	0.0008459356747768355	0.0008855785493907836	0.0008815869914771055	0.0009065657223073048	0.0009016946980742441	0.0009287008335991914	0.0009228597693875047	0.0009743956929044929	0.0009664168502325557	0.04756663874148814	0.04577245269218709	-3.4213553328044793e-05	-0.00022170242609606539	-3.402972670308105e-05	-0.000220511237087051
2.831210187062679	0.0008479285783192434	0.000845396192948601	0.0008850137989085611	0.0008810247866984046	0.0009059875958626872	0.0009011196778550753	0.0009281086000133623	0.0009222712602395286	0.000973774338519835	0.000965800582584991	0.0475666568743318	0.04577247013327082	-3.3974117373745255e-05	-0.0002214774078367343	-3.379157729810692e-05	-0.00022028742835084048
2.848269652679189	0.000847388029850433	0.0008448572595121465	0.0008844496227315008	0.0008804631536397851	0.0009054100574653056	0.0009005452425222486	0.0009275169689759071	0.0009216833498433247	0.0009731536166428361	0.0009651849422455191	0.047566675330483095	0.04577248788532829	-3.3736207983570826e-05	-0.00022125164027192445	-3.355494625549918e-05	-0.00022006287434361838
2.865431910157798	0.0008468480332304965	0.0008443188762872695	0.000883886022768405	0.0008799020942015055	0.0009048331090714863	0.000899971394021558	0.0009269259424934068	0.0009210960401927338	0.0009725335293842309	0.0009645699313072381	0.04756669411574488	0.04577250595394095	-3.349981598033819e-05	-0.00022102512231719773	-3.33198244473476e-05	-0.00021983757398671977
2.882697578871184	0.0008463085902870769	0.0008437810450963437	0.0008833230009308359	0.0008793416102865748	0.000904256752640423	0.0008993981343016479	0.0009263355225754214	0.0009205093332845559	0.0009719140788579751	0.0009639555518664354	0.04756671323602427	0.045772524344790226	-3.326493223566179e-05	-0.00022079785286011067	-3.308620279441482e-05	-0.000219611526174196
2.900067281924058	0.0008457697028504626	0.000843243767764382	0.0008827605591331869	0.0008787817038008188	0.0009036809901342471	0.0008988254653140826	0.0009257457112345667	0.0009199232311186235	0.0009712952671813249	0.0009633418060226652	0.04756673269733618	0.04577254306366183	-3.3031547669541e-05	-0.00022056983075818826	-3.2854072265466744e-05	-0.00021938472976998358
2.9175416461756507	0.0008452313727536643	0.0008427070461191165	0.0008821986992927629	0.0008782223766529654	0.0009031058235181133	0.0008982533890134351	0.0009251565104865979	0.0009193377356978889	0.0009706770964749311	0.0009627286958788424	0.04756675250580247	0.045772562116443614	-3.2799653250370486e-05	-0.0002203410548406448	-3.2623423877404384e-05	-0.00021915718360943082
2.9351213022623317	0.0008446936018324732	0.000842170881991053	0.0008816374233298437	0.0008776636307547027	0.0009025312547602621	0.0008976819073573463	0.0009245679223504793	0.0009187528490284898	0.0009700595688629099	0.0009621162235413116	0.04756677266765579	0.04577258150913185	-3.2569239994669624e-05	-0.00022011152390738475	-3.239424869503141e-05	-0.00021892888649913123
2.952806884620376	0.000844156391925542	0.0008416352772135555	0.000881076733167769	0.0008771054680207684	0.0009019572858321106	0.0008971110223066169	0.0009239799488484748	0.0009181685731198408	0.0009694426864729413	0.0009615043911199465	0.047566793189241834	0.045772601247828316	-3.234029896699922e-05	-0.00021988123672947446	-3.216653783090148e-05	-0.00021869983721667374
2.970599031508854	0.0008436197448744408	0.0008411002336228996	0.0008805166307329973	0.0008765478903690054	0.0009013839187083119	0.0008965407358252657	0.0009233925920062117	0.0009175849099846973	0.0009688264514363371	0.0009608932007282168	0.047566814077020465	0.0457726213387475	-3.211282127970824e-05	-0.00021965019204889247	-3.1940282445214185e-05	-0.00021847003451169744
2.9884983850326714	0.0008430836625237385	0.0008405657530583524	0.0008799571179551947	0.0008759908997204474	0.0009008111553668469	0.0008959710498806182	0.0009228058538527728	0.0009170018616392428	0.0009682108658881406	0.0009602826544832824	0.04756683533756687	0.04577264178821376	-3.1886798092652796e-05	-0.00021941838857772455	-3.171547374527031e-05	-0.00021823947710283842
3.006505591165733	0.0008425481467210648	0.0008400318373622401	0.0008793981967672974	0.000875434497999391	0.0009002389977890895	0.0008954019664433791	0.0009222197364207682	0.0009164194301031686	0.0009675959319672031	0.0009596727545060781	0.04756685697757685	0.04577266260266729	-3.166222061327939e-05	-0.00021918582499974582	-3.14921029856835e-05	-0.00021800816368064413
3.0246212997742656	0.000842013199317183	0.0008394984883800143	0.0008788398691055921	0.0008748786871334655	0.0008996674479598886	0.0008948334874877068	0.0009216342417464168	0.0009158376173997465	0.0009669816518162701	0.0009590635029213914	0.047566879003865664	0.04577268378866264	-3.1439080096139216e-05	-0.00021895249996825572	-3.127016146813738e-05	-0.00021777609290674071
3.0428461646402667	0.0008414788221660582	0.0008389657079603233	0.0008782821369097871	0.000874323469053708	0.0008990965078676447	0.0008942656149912895	0.0009210493718696246	0.0009152564255559111	0.0009663680275820678	0.0009584549018579514	0.04756690142337113	0.045772705352874164	-3.121736784291937e-05	-0.0002187184121076602	-3.10496405410525e-05	-0.0002175432634129726
3.0611808434850984	0.0008409450171249299	0.000838433497955082	0.0008777250021230895	0.0008737688456946385	0.0008985261795043852	0.0008936983509354247	0.0009204651288340684	0.0009146758566023384	0.0009657550614153904	0.0009578469534485117	0.04756692424315762	0.04577272730209585	-3.0997075202182645e-05	-0.00021848356001266667	-3.083053159938856e-05	-0.0002173096738012359
3.079625997993227	0.0008404117860543791	0.0008379018602195446	0.0008771684666922773	0.0008732148189943371	0.0008979564648658426	0.0008931316973050956	0.0009198815146872711	0.000914095912573529	0.0009651427554711827	0.0009572396598299403	0.04756694747041582	0.04577274964324421	-3.077819356919059e-05	-0.00021824794224847843	-3.0612826084675665e-05	-0.0002170753226447275
3.0981822938360946	0.0008398791308183994	0.0008373707966123695	0.0008766125325677745	0.0008726613908945117	0.0008973873659515319	0.0008925656560890452	0.0009192985314806832	0.000913516595507881	0.0009645311119086272	0.0009566330231432976	0.047566971112466196	0.04577277238336122	-3.0560714385743926e-05	-0.00021801155735057254	-3.0396515484785308e-05	-0.0002168402084874732
3.116850400696155	0.0008393470532844696	0.0008368403089956915	0.0008760572017037278	0.000872108563340577	0.0008968188847648271	0.0008920002292798535	0.0009187161812697657	0.0009129379074477731	0.0009639201328912328	0.0009560270455339253	0.04756699517676229	0.04577279552961465	-3.0344629139925777e-05	-0.000217774403824339	-3.018159133349671e-05	-0.00021660432984288436
3.135630992291033	0.0008388155553236207	0.0008363103992351963	0.0008755024760580807	0.0008715563382817309	0.0008962510233130419	0.0008914354188740206	0.000918134466114068	0.0009123598504396483	0.0009633098205869195	0.0009554217291515365	0.04756701967089071	0.045772819089302884	-3.0129929365914354e-05	-0.0002175364801448587	-2.9968045210437833e-05	-0.000216367685194091
3.1545247463978408	0.0008382846388105122	0.0008357810692001876	0.000874948357592651	0.0008710047176710284	0.0008956837836075072	0.0008908712268720418	0.0009175533880773127	0.0009117824265340918	0.0009627001771681083	0.0009548170761502976	0.047567044602575305	0.045772843069855254	-2.991660664406967e-05	-0.00021729778475887418	-2.9755868741217217e-05	-0.00021613027299630105
3.1735323448776414	0.0008377543056234928	0.0008352523207636539	0.0008743948482731979	0.0008704537034654506	0.0008951171676636418	0.0008903076552784774	0.000916972949227468	0.0009112056377859047	0.0009620912048118001	0.0009542130886889109	0.047567069979680715	0.04577286747883507	-2.9704652600274356e-05	-0.00021705831608109794	-2.9545053596806425e-05	-0.0002158920916736362
3.192654473700048	0.0008372245576446886	0.0008347241558023505	0.000873841950069516	0.0008699032976259934	0.0008945511775010486	0.0008897447061020458	0.0009163931516368456	0.0009106294862541999	0.0009614829056996803	0.0009536097689307137	0.04756709581021118	0.04577289232394218	-2.9494058906114062e-05	-0.00021681807249687712	-2.933559149352616e-05	-0.00021565313962024213
3.211891822967991	0.0008366953967600542	0.0008341965761968581	0.000873289664955488	0.0008693535021177283	0.0008939858151435717	0.0008891823813556871	0.0009158139973821625	0.0009100539740024682	0.0009608752820181862	0.0009530071190437506	0.04756712210231789	0.045772917613016745	-2.9284817278707465e-05	-0.000216577052362249	-2.9127474192897074e-05	-0.0002154134152002607
3.2312450869426166	0.0008361668248594591	0.0008336695838316652	0.00087273799490918	0.0008688043189098929	0.0008934210826193918	0.0008886206830566548	0.0009152354885446372	0.0009094791030986707	0.0009602683359586104	0.0009524051412008747	0.04756714886429614	0.045772943354036866	-2.9076919480119923e-05	-0.00021633525400091558	-2.892069350135182e-05	-0.0002151729167473304
3.2507149640683446	0.000835638843836756	0.0008331431805952323	0.0008721869419129101	0.0008682557499759551	0.0008928569819611004	0.0008880596132265846	0.0009146576272100699	0.0009089048756153154	0.0009596620697171862	0.0009518038375798257	0.047567176104593815	0.045772969555129196	-2.8870357317734713e-05	-0.0002160926757080739	-2.871524127031136e-05	-0.00021493164256616848
3.2703021569980693	0.0008351114555898454	0.0008326173683800638	0.0008716365079533219	0.0008677077972936933	0.0008922935152057733	0.0008874991738915755	0.0009140804154689169	0.0009083312936295358	0.0009590564854951696	0.0009512032103633194	0.04756720383180967	0.04577299622456369	-2.8665122643628527e-05	-0.00021584931574725186	-2.851110939561252e-05	-0.00021468959092954543
3.2900073726185273	0.0008345846620207597	0.0008320921490827868	0.0008710866950214712	0.0008671604628452789	0.0008917306843950633	0.0008869393670822764	0.0009135038554163857	0.000907758359223184	0.0009584515854989395	0.0009506032617391429	0.04756723205469781	0.04577302337076115	-2.8461207354564533e-05	-0.00021560517235150178	-2.830828981758085e-05	-0.0002144467600804778
3.3098313220758016	0.0008340584650357238	0.0008315675246042137	0.000870537505112892	0.0008666137486173429	0.000891168491575266	0.0008863801948339539	0.0009129279491525064	0.0009071860744829005	0.000957847371940077	0.0009500039939002332	0.04756726078217078	0.04577305100229362	-2.8258603391857068e-05	-0.00021536024372356688	-2.810677452077734e-05	-0.0002142031482310347
3.329774720800988	0.0008335328665452378	0.0008310434968494244	0.0008699889402276839	0.000866067656601064	0.000890606938797412	0.0008858216591865859	0.0009123526987822254	0.0009066144415002087	0.0009572438470354656	0.0009494054090447774	0.04756729002330176	0.04577307912788811	-2.805730274104898e-05	-0.0002151145280349931	-2.7906555533876998e-05	-0.00021395875356330918
3.349838288536016	0.0008330078684641394	0.0008305200677278284	0.0008694410023705806	0.0008655221887922345	0.000890046028117338	0.0008852637621849255	0.0009117781064154788	0.0009060434623715869	0.0009566410130073697	0.0009488075093762906	0.047567319787327575	0.04577310775642906	-2.785729743185958e-05	-0.00021486802342665645	-2.7707624929443342e-05	-0.0002137135742284746
3.370022749359618	0.0008324834727116867	0.0008299972391532466	0.0008688936935510366	0.0008649773471913475	0.0008894857615957756	0.0008847065058785972	0.0009112041741672864	0.0009054731391985613	0.0009560388720835373	0.0009482102971037149	0.047567350083651636	0.045773136896961844	-2.765857953789322e-05	-0.00021462072800834675	-2.7509974823636957e-05	-0.00021346760834642375
3.390328831713469	0.000831959681211622	0.0008294750130439776	0.0008683470157832962	0.0008644331338036678	0.0008889261412984242	0.000884149892322165	0.000910630904157827	0.0009049034740877818	0.0009554374264972807	0.0009476137744415033	0.04756738092184819	0.04577316655869427	-2.746114117658377e-05	-0.00021437263985918387	-2.7313597376288357e-05	-0.00021322085400701796
3.4107572684284713	0.0008314364958922512	0.0008289533913228723	0.0008678009710864784	0.0008638895506393121	0.0008883671692960387	0.0008835939235752201	0.0009100582985125279	0.0009043344691511096	0.0009548366784875736	0.0009470179436097114	0.047567412311662845	0.04577319675100099	-2.726497450880258e-05	-0.00021412375702631326	-2.7118484790328995e-05	-0.00021297330926769997
3.431308796751202	0.0008309139186865152	0.0008284323759174132	0.0008672555614846541	0.0008633465997133319	0.0008878088476645086	0.0008830386017024629	0.0009094863593621501	0.0009037661265057053	0.0009542366302991423	0.000946422806834095	0.04756744426301833	0.04577322748342615	-2.7070071738861945e-05	-0.00021387407752579413	-2.6924629312030657e-05	-0.00021272497215593655
3.4519841583705158	0.0008303919515320632	0.0008279119687597769	0.0008667107890069227	0.0008628042830457831	0.0008872511784849406	0.0008824839287737768	0.0009089150888428698	0.0009031984482741036	0.0009536372841825559	0.0009458283663461884	0.047567476786015375	0.04577325876568512	-2.687642511426183e-05	-0.00021362359934265496	-2.673202323056484e-05	-0.00021247584066788616
3.47278409944432	0.0008298705963713271	0.0008273921717869169	0.0008661666556874937	0.0008622626026618121	0.0008866941638437388	0.0008819299068643188	0.0009083444890963683	0.0009026314365843078	0.0009530386423943207	0.0009452346243834076	0.047567509890938615	0.045773290607669846	-2.668402692548172e-05	-0.00021337232042992205	-2.654065887780152e-05	-0.00021222591276742753
3.4937093706264992	0.0008293498551515955	0.0008268729869406343	0.0008656231635657655	0.0008617215605917319	0.0008861378058326906	0.0008813765380545964	0.0009077745622699147	0.0009020650935698695	0.0009524407071969721	0.0009446415831891364	0.047567543588257384	0.045773323019450016	-2.649286950587304e-05	-0.0002131202387095632	-2.635052862834039e-05	-0.00021197518638840784
3.514760727094002	0.0008288297298250845	0.0008263544161676484	0.0008650803146864004	0.0008611811588710982	0.000885582106549043	0.0008808238244305478	0.0009072053105164487	0.0009014994213699728	0.0009518434808591642	0.0009440492450128165	0.04756757788862968	0.04577335601127772	-2.6302945231433672e-05	-0.00021286735207184937	-2.616162489912574e-05	-0.00021172365943247784
3.535938928574102	0.0008283102223490172	0.0008258364614196765	0.0008645381110994113	0.0008606413995407948	0.0008850270680955925	0.0008802717680836299	0.0009066367359946744	0.0009009344221295252	0.0009512469656557694	0.0009434576121100458	0.047567612802906944	0.04577338959359015	-2.6114246520533846e-05	-0.0002126136583745497	-2.5973940149252167e-05	-0.000211471329768953
3.557244739371806	0.0008277913346856954	0.0008253191246535053	0.0008639965548602373	0.0008601022846471091	0.0008844726925807639	0.0008797203711108982	0.0009060688408691414	0.0009003700979992391	0.0009506511638679686	0.000942866686742668	0.04756764834213612	0.04577342377701265	-2.592676583383982e-05	-0.00021235915544381978	-2.578746687991948e-05	-0.00021121819523620133
3.578678928397448	0.0008272730688025758	0.0008248024078310671	0.0008634556480298265	0.0008595638162418147	0.0008839189821186967	0.0008791696356150895	0.0009055016273103348	0.0008998064511357217	0.0009500560777833473	0.0009422764711788667	0.04756768451756387	0.04577345857236325	-2.574049567409184e-05	-0.00021210384107381297	-2.560219763420371e-05	-0.0002109642536406442
3.600242269194432	0.0008267554266723433	0.000824286312919513	0.0008629153926747143	0.0008590259963822493	0.0008833659388293262	0.0008786195637047051	0.0009049350974947596	0.0008992434837015576	0.0009494617096959884	0.0009416869676932588	0.04756772134063899	0.045773493990653974	-2.5555428586048617e-05	-0.0002118477130272356	-2.5418124996883645e-05	-0.00021070950275708933
3.6219355399671502	0.0008262384102729841	0.0008237708418912859	0.0008623757908671016	0.0008584888271313932	0.0008828135648384656	0.000878070157494093	0.0009043692536050272	0.0008986811978653958	0.0009488680619065647	0.0009410981785669849	0.0475677588230188	0.04577353004309669	-2.5371557156032842e-05	-0.00021159076903348728	-2.5235241594125102e-05	-0.00021045394032737086
3.643759523609069	0.0008257220215878687	0.0008232559967242032	0.0008618368446849445	0.0008579523105579575	0.0008822618622778981	0.0008775214191035372	0.0009038040978299507	0.0008981195958020434	0.0009482751367224432	0.0009405101060878128	0.047567796976570556	0.04577356674110606	-2.518887401191383e-05	-0.00021133300678974343	-2.5053540093449705e-05	-0.00021019756406157053
3.6657150077309777	0.000825206262605819	0.0008227417794015239	0.0008612985562120273	0.0008574164487364564	0.0008817108332854534	0.0008769733506593347	0.0009032396323646232	0.0008975586796925447	0.0009476829364577716	0.000939922752550222	0.04756783581337435	0.04577360409630256	-2.5007371822989566e-05	-0.00021107442396128828	-2.4873013203519784e-05	-0.00020994037163762913
3.6878027846894206	0.0008246911353211901	0.0008222281919120301	0.0008607609275380474	0.0008568812437472949	0.0008811604800050971	0.0008764259542938861	0.0009026758594105138	0.0008969984517242749	0.0009470914634335797	0.0009393361202555075	0.047567875345730426	0.045773642120515975	-2.4827043299629342e-05	-0.00021081501818023818	-2.4693653673905913e-05	-0.00020968236070068036
3.710023651615288	0.0008241766417339427	0.0008217152362500999	0.0008602239607586972	0.0008563466976768464	0.0008806108045870141	0.0008758792321457758	0.0009021127811755535	0.0008964389140910257	0.0009465007199778742	0.0009387502115118692	0.0475679155861609	0.04577368082579056	-2.4647881193304993e-05	-0.00021055478704670727	-2.451545429501059e-05	-0.0002094235288641333
3.732378410442586	0.0008236627838497184	0.0008212029144157829	0.000859687657975743	0.0008558128126175343	0.0008800618091876929	0.0008753331863598578	0.0009015503998742207	0.0008958800689930925	0.0009459107084257337	0.0009381650286345099	0.04756795654741283	0.04577372022438802	-2.4469878296129455e-05	-0.00021029372812692015	-2.433840789774211e-05	-0.00020916387370781275
3.7548678679373717	0.0008231495636799246	0.0008206912284148807	0.0008591520212971158	0.0008552795906679187	0.0008795134959700176	0.0008747878190873445	0.0009009887177276421	0.0008953219186373689	0.0009453214311194146	0.0009375805739457342	0.047567998242465256	0.04577376032879137	-2.429302744087411e-05	-0.0002100318389546274	-2.4162507353344548e-05	-0.00020890339277868097
3.777492835726878	0.0008226369832417996	0.0008201801802590205	0.0008586170528369833	0.0008547470339327743	0.0008789658671033462	0.0008742431324858903	0.0009004277369636691	0.0008947644652374312	0.0009447328904084378	0.0009369968497750437	0.04756804068453077	0.045773801151709606	-2.4117321500864708e-05	-0.0002097691170312166	-2.3987745573439412e-05	-0.00020864208359197556
3.8002541303288	0.0008221250445584953	0.0008196697719657296	0.000858082754715838	0.000854215144523172	0.0008784189247635994	0.000873699128719673	0.0008998674598169745	0.0008942077110136262	0.0009441450886496928	0.0009364138584592305	0.04756808388706057	0.04577384270608078	-2.3942753389554622e-05	-0.00020950555982415797	-2.3814115509612765e-05	-0.00020837994362937762
3.823152573180761	0.0008216137496591556	0.0008191600055585173	0.0008575491290605821	0.0008536839245565662	0.0008778726711333506	0.0008731558099594872	0.0008993078885291445	0.0008936516581931672	0.0009435580282075373	0.0009358316023424817	0.04756812786374934	0.045773885005077564	-2.3769316060413825e-05	-0.00020924116476711552	-2.3641610153144615e-05	-0.00020811697033815135
3.8461889906699622	0.000821103100578994	0.000818650883066952	0.0008570161780046102	0.0008531533761568776	0.0008773271084019117	0.0008726131783828309	0.0008987490253487698	0.0008930963090102214	0.0009429717114538976	0.0009352500837764755	0.0475681726285395	0.04577392806210876	-2.3597002506915016e-05	-0.00020897592926130693	-2.347022253521361e-05	-0.00020785316113428043
3.8693642141629967	0.0008205930993593638	0.0008181424065267309	0.0008564839036878873	0.0008526235014545694	0.000876782238765416	0.0008720712361739823	0.0008981908725315285	0.0008925416657059971	0.0009423861407683595	0.0009346693051204732	0.047568218195624144	0.04577397189082821	-2.3425805762204016e-05	-0.00020870985067422687	-2.329994572640437e-05	-0.00020758851339972018
3.892679080035866	0.0008200837480478461	0.0008176345779797686	0.0008559523082570416	0.0008520943025867412	0.000876238064426912	0.0008715299855241001	0.00089763343234029	0.0008919877305288409	0.0009418013185382798	0.0009340892687414292	0.047568264579454386	0.04577401650513436	-2.3255718898867322e-05	-0.0002084429263388976	-2.3130772836523622e-05	-0.00020732302448206452
3.9161344297041563	0.0008195750486983224	0.0008171273994742686	0.0008554213938654444	0.0008515657816972072	0.0008756945875964492	0.0008709894286313027	0.0008970767070452002	0.0008914345057343255	0.0009412172471588812	0.0009335099770140827	0.0475683117947419	0.045774061919177544	-2.3086735028852307e-05	-0.00020817515355497918	-2.2962697014548145e-05	-0.0002070566916958505
3.9397311096534064	0.0008190670033710538	0.0008166208730648034	0.000854891162673295	0.0008510379409365815	0.0008751518104911668	0.0008704495677007616	0.0008965206989237742	0.0008908819935853424	0.0009406339290333535	0.0009329314323210613	0.047568359856463294	0.045774108147364025	-2.2918847303363132e-05	-0.00020790652958876943	-2.2795711448479056e-05	-0.00020678951232239173
3.963469971469652	0.0008185596141327572	0.0008161150008123904	0.0008543616168477035	0.0008505107824623616	0.0008746097353353782	0.0008699104049447814	0.0008959654102609888	0.0008903301963521917	0.000940051366572954	0.0009323536370529776	0.04756840877986778	0.045774155204360074	-2.2752048912479117e-05	-0.00020763705167176072	-2.2629809365015685e-05	-0.0002065214836085849
3.987351871870168	0.0008180528830566899	0.0008156097847845752	0.0008538327585627827	0.0008499843084390169	0.0008740683643606688	0.0008693719425828989	0.0008954108433493794	0.0008897791163126796	0.0009394695621971138	0.0009317765936085351	0.04756845858047809	0.04577420310509744	-2.2586333085050647e-05	-0.00020736671700094522	-2.246498402938904e-05	-0.00020625260276677104
4.01137767273438	0.0008175468122227234	0.0008151052270555071	0.0008533045899997265	0.0008494585210380706	0.0008735276998059781	0.0008688341828419648	0.0008948570004891298	0.0008892287557522066	0.0009388885183335369	0.0009312003043946269	0.047568509274099245	0.04577425186477721	-2.242169308862979e-05	-0.00020709552273986964	-2.2301228745351398e-05	-0.000205982866976262
4.035548241134971	0.0008170414037174247	0.0008146013297060196	0.0008527771133469004	0.0008489334224381869	0.0008729877439176918	0.0008682971279562343	0.0008943038839881681	0.0008886791169638639	0.0009383082374183039	0.0009306247718264374	0.04756856087682136	0.04577430149887623	-2.225812222911988e-05	-0.00020682346601694213	-2.213853685477385e-05	-0.00020571227338106457
4.059864449369175	0.0008165366596341368	0.00081409809482371	0.0008522503307999262	0.0008484090148252574	0.0008724484989497336	0.0008677607801674604	0.0008937514961622606	0.0008881302022485258	0.0009377287218959762	0.0009300499983275465	0.047568613405025176	0.04577435202314971	-2.209561385072001e-05	-0.00020655054392598737	-2.197690173762895e-05	-0.0002054408190912127
4.08432717499025	0.0008160325820730558	0.000813595524503018	0.0008517242445617684	0.0008478853003924848	0.0008719099671636533	0.0008672251417249783	0.000893199839335106	0.0008875820139149432	0.0009371499742196993	0.0009294759863300292	0.04756866687538717	0.04577440345363902	-2.193416133571338e-05	-0.00020627675352646868	-2.1816316811772152e-05	-0.00020516850118226793
4.108937300839158	0.0008155291731413138	0.0008130936208453063	0.0008511988568428211	0.0008473622813404721	0.0008713721508287187	0.0008666902148858005	0.0008926489158384317	0.0008870345542798391	0.0009365719968513073	0.0009289027382745624	0.04756872130488615	0.04577445580667415	-2.177375810420365e-05	-0.0002060020918422667	-2.1656775532678113e-05	-0.0002048953166945422
4.133695715076422	0.0008150264349530585	0.0008125923859589432	0.0008506741698609972	0.0008468399598773095	0.0008708350522220088	0.0008661560019147059	0.0008920987280120907	0.0008864878256680055	0.0009359947922614303	0.0009283302566105283	0.04756877671080801	0.04577450909888198	-2.1614397614101027e-05	-0.00020572655586290067	-2.1498271393423363e-05	-0.0002046212626342636
4.15860331121418	0.0008145243696295307	0.0008120918219593777	0.0008501501858418106	0.0008463183382186586	0.0008702986736284996	0.0008656225050843283	0.000891549278204152	0.0008859418304123933	0.0009354183629295937	0.0009277585437961158	0.04756883311075028	0.045774563347188615	-2.1456073360827388e-05	-0.00020545014254244598	-2.1340797924377514e-05	-0.00020434633597229968
4.183660988148428	0.0008140229792991507	0.0008115919309692242	0.0008496269070184722	0.0008457974185878425	0.000869763017341164	0.0008650897266752528	0.0008910005687710055	0.0008853965708542125	0.0009348427113443334	0.0009271876022984273	0.047568890522629054	0.04577461856882648	-2.1298778877073404e-05	-0.0002051728487991178	-2.1184348693005506e-05	-0.00020407053364368544
4.208869650191461	0.0008135222660975948	0.000811092715118346	0.0008491043356319706	0.0008452772032159353	0.0008692280856610586	0.000864557668976106	0.0008904526020774514	0.00088485204934303	0.0009342678400032947	0.0009266174345935885	0.04756894896468389	0.04577467478134008	-2.114250773279855e-05	-0.00020489467151615925	-2.1028917303857197e-05	-0.00020379385254926108
4.2342302071045115	0.0008130222321678801	0.0008105941765439293	0.000848582473931166	0.0008447576943418455	0.0008686938808974199	0.0008640263342836443	0.0008899053804968042	0.0008843082682368607	0.0009336937514133445	0.0009260480431668458	0.04756900845548587	0.04577473200259124	-2.0987253534974354e-05	-0.00020461560754131414	-2.087449739822042e-05	-0.0002035162895538123
4.259743574130585	0.0008125228796604419	0.0008100963173905712	0.0008480613241728742	0.0008442388942124096	0.0008681604053677524	0.0008634957249028537	0.0008893589064109829	0.0008837652299022687	0.0009331204480906752	0.0009254794305126801	0.047569069013939924	0.04577479025076345	-2.0833009927365836e-05	-0.00020433565368635498	-2.072108265401343e-05	-0.0002032378414864866
4.285410672027485	0.0008120242107332197	0.0008095991398103588	0.000847540888621961	0.0008437208050824769	0.0008676276613979288	0.0008629658431470363	0.0008888131822106164	0.0008832229367144635	0.0009325479325609155	0.0009249115991349107	0.04756913065929359	0.04577484954437075	-2.0679770590361496e-05	-0.00020405480672680554	-2.0568666785646117e-05	-0.00020295850514120972
4.311232427101037	0.000811526227551737	0.0008091026459629508	0.0008470211695514279	0.0008432034292150014	0.0008670956513222789	0.0008624366913379072	0.0008882682102951381	0.0008826813910573977	0.0009319762073592389	0.0009243445515468018	0.04756919341114262	0.045774909902260456	-2.052752924087617e-05	-0.00020377306340266244	-2.0417243543777164e-05	-0.00020267827727554755
4.337209771238533	0.0008110289322891846	0.0008086068380156617	0.0008465021692425034	0.0008426867688811297	0.000866564377483686	0.0008619082718056875	0.0008877239930728856	0.0008821405953238662	0.0009314052750304724	0.0009237782902711741	0.04756925728943692	0.045774971343622406	-2.037627963202837e-05	-0.00020349042041678533	-2.0266806715133617e-05	-0.00020239715461098373
4.363343641942354	0.000810532327126505	0.0008081117181435441	0.0008459838899847359	0.0008421708263602945	0.0008660338422336847	0.0008613805868891997	0.0008871805329612036	0.0008816005519156057	0.0009308351381292086	0.0009232128178405124	0.047569322314486975	0.04577503388799166	-2.0226015553150706e-05	-0.00020320687443650676	-2.01173501224311e-05	-0.0002021151338330862
4.389634982363801	0.0008100364142524708	0.0008076172885294694	0.0008454663340760786	0.0008416556039402985	0.0008655040479325476	0.000860853638935959	0.0008866378323865385	0.0008810612632433909	0.0009302657992199129	0.0009226481367970715	0.047569388506971635	0.045775097555258076	-2.0076730829543532e-05	-0.0002029224220926884	-1.9968867624068493e-05	-0.0002018322115907023
4.416084741337141	0.0008095411958637725	0.0008071235513642154	0.0008449495038229854	0.0008411411039174129	0.0008649749969493895	0.0008603274303022745	0.0008860958937845424	0.0008805227317271394	0.0009296972608770369	0.0009220842496929929	0.04756945588794231	0.04577516236567031	-1.9928419322107205e-05	-0.00020263705997808357	-1.9821353114044676e-05	-0.0002015483844960697
4.442693873413836	0.0008090466741651015	0.0008066305088465456	0.0008444334015405027	0.0008406273285964624	0.000864446691662262	0.0008598019633533388	0.0008855547196001764	0.0008799849597960075	0.0009291295256851329	0.0009215211590904101	0.04756952447883249	0.04577522833984388	-1.978107492749126e-05	-0.00020235078464989065	-1.9674800521812807e-05	-0.00020126364912567696
4.469463338897009	0.0008085528513692312	0.0008061381631832948	0.0008439180295523566	0.0008401142802909192	0.0008639191344582443	0.0008592772404633249	0.0008850143122878059	0.0008794479498884922	0.0009285625962389599	0.0009209588675615597	0.047569594301462514	0.045775295498766154	-1.9634691577730123e-05	-0.00020206359262792128	-1.9529203811999296e-05	-0.00020097800201804294
4.49639410387609	0.0008080597296971045	0.0008056465165894542	0.0008434033901910501	0.0008396019613229951	0.0008633923277335478	0.000858753264015487	0.0008844746743113086	0.0008789117044525351	0.0009279964751436028	0.0009203973776888972	0.047569665378047646	0.045775363863805985	-1.948926324011821e-05	-0.00020177548039498894	-1.938455698432401e-05	-0.0002006914396754933
4.523487140261684	0.0008075673113779127	0.0008051555712882513	0.0008428894857979495	0.00083909037402373	0.0008628662738936042	0.0008582300364022489	0.0008839358081441706	0.0008783762259456172	0.0009274311650145793	0.0009198366920652027	0.047569737731205285	0.04577543345671731	-1.9344783916998287e-05	-0.00020148644439604846	-1.924085407338516e-05	-0.0002004039585628281
4.550743425820648	0.0008070755986491898	0.0008046653295112423	0.0008423763187233862	0.0008385795207330918	0.000862340975353175	0.0008577075600253117	0.0008833977162695981	0.0008778415168348711	0.0009268666684779639	0.0009192768132937026	0.04756981138396147	0.04577550429964801	-1.9201247645532493e-05	-0.00020119648103783527	-1.909808914840258e-05	-0.00020011555510662804
4.578163944211368	0.0008065845937568891	0.000804175793498391	0.0008418638913267431	0.0008380694038000636	0.0008618164345364414	0.000857185837295745	0.0008828604011806146	0.0008773075795971764	0.0009263029881704947	0.0009187177439881768	0.047569886359759395	0.045775576415146596	-1.9058648497754377e-05	-0.00020090558669075276	-1.895625631325934e-05	-0.00019982622569736375
4.605749685019276	0.000806094298955472	0.000803686965498157	0.0008413522059765508	0.0008375600255827394	0.0008612926538771042	0.0008566648706340846	0.0008823238653801667	0.0008767744167192662	0.0009257401267396932	0.0009181594867730759	0.04756996268246595	0.04577564982616966	-1.891698058020981e-05	-0.0002006137576869571	-1.8815349706201648e-05	-0.00019953596668739748
4.633501643792551	0.0008056047165079916	0.0008031988477675776	0.0008408412650505792	0.0008370513884484144	0.0008607696358184833	0.000856144662470433	0.0008817881113812262	0.0008762420306978266	0.0009251780868439763	0.0009176020442836323	0.047570040376379796	0.04577572455608887	-1.8776238033804335e-05	-0.00020032099032005202	-1.8675363499606398e-05	-0.00019924477439076105
4.6614208220780515	0.0008051158486861819	0.0008027114425723584	0.000840331070935937	0.0008365434947736847	0.0008602473828136194	0.0008556252152445596	0.0008812531417069006	0.0008757104240396072	0.0009246168711527789	0.0009170454191659805	0.04757011946623936	0.04577580062869878	-1.863641503360887e-05	-0.00020002728084503318	-1.85362918998927e-05	-0.00019895264508357213
4.689508227457455	0.0008046276977705424	0.0008022247521869587	0.0008398216260291629	0.0008360363469445392	0.0008597258973253736	0.000855106531405998	0.0008807189588905355	0.0008751795992615232	0.0009240564823466694	0.0009164896140772726	0.047570199977231255	0.045775878068225244	-1.8497505788851037e-05	-0.0001997326254795928	-1.8398129147388295e-05	-0.0001986595750040343
4.717764873583629	0.0008041402660504234	0.0008017387788946744	0.0008393129327363212	0.0008355299473564534	0.0008592051818265232	0.0008545886134141467	0.0008801855654758194	0.0008746495588907587	0.0009234969231174648	0.0009159346316857915	0.04757028193499719	0.04577595689933132	-1.835950454257343e-05	-0.0001994370204021767	-1.8260869516098857e-05	-0.00019836556035199293
4.746191780217212	0.0008036535558241131	0.0008012535249877274	0.0008388049934730979	0.0008350242984144848	0.0008586852387998692	0.0008540714637383681	0.0008796529640168919	0.0008741203054648734	0.0009229381961683533	0.0009153804746710713	0.04757036536564276	0.04577603714712687	-1.8222405571487882e-05	-0.00019914046175209532	-1.8124507313517155e-05	-0.00019807059728821352
4.774789973263409	0.0008031675693989289	0.0008007689927673552	0.0008382978106648994	0.0008345194025333734	0.0008581660707383346	0.0008535550848580941	0.0008791211570784532	0.0008735918415319141	0.0009223803042140152	0.0009148271457240178	0.04757045029574626	0.045776118837176825	-1.8086203185900887e-05	-0.00019884294563032867	-1.798903688049816e-05	-0.00019777468193493686
4.803560484809025	0.000802682309091298	0.0008002851845438925	0.0008377913867469437	0.0008340152621376305	0.0008576476801450652	0.0008530394792629209	0.0008785901472358669	0.0008730641696505125	0.0009218232499807375	0.000914274647547021	0.04757053675236713	0.04577620199550748	-1.7950891729432567e-05	-0.00019854446809813853	-1.7854452591108128e-05	-0.00019747781037560141
4.832504353159697	0.0008021977772268523	0.0007998021026368659	0.000837285724164364	0.000833511879661643	0.0008571300695335363	0.0008525246494527171	0.0008780599370752744	0.0008725372923900027	0.0009212670362065429	0.0009137229828540827	0.047570624763054195	0.04577628664861743	-1.7816465578914323e-05	-0.00019824502517742926	-1.772074885240081e-05	-0.00019717997865403847
4.861622622877388	0.0008017139761405104	0.0007993197493750754	0.0008367808253723006	0.000833009257549764	0.0008566132414276511	0.0008520105979377221	0.000877530529193698	0.00087201121233052	0.0009207116656413043	0.0009131721543709302	0.047570714355854485	0.04577637282348327	-1.768291914423445e-05	-0.00019794461285105314	-1.758792010431859e-05	-0.00019688118277547129
4.890916344818065	0.0008012309081765704	0.000798838127096688	0.0008362766928360016	0.0008325073982564147	0.0008560971983618466	0.0008514973272386493	0.0008770019261991549	0.0008714859320631173	0.000920157141046873	0.0009126221648351415	0.0475708055593238	0.04577646054757145	-1.7550246868126493e-05	-0.00019764322706186666	-1.745596081946868e-05	-0.0001965814187050996
4.9203865761696335	0.000800748575688796	0.0007983572381493229	0.0008357733290309201	0.0008320063042461799	0.000855581942881196	0.0008509848398867911	0.0008764741307107643	0.0008709614541898685	0.0009196034651971979	0.0009120730169962644	0.04757089840253422	0.0457765498488444	-1.74184432259767e-05	-0.00019734086371220316	-1.7324865502941003e-05	-0.00019628068236812735
4.950034380490085	0.0008002669810405088	0.0007978770848901445	0.0008352707364428158	0.0008315059779939091	0.0008550674775415177	0.0008504731384241236	0.0008759471453588615	0.0008704377813239838	0.0009190506408784548	0.0009115247136159436	0.04757099291508329	0.045776640755771494	-1.7287502725740755e-05	-0.00019703751866489982	-1.7194628692228375e-05	-0.00019597896965042882
4.979860827745887	0.0007997861266046733	0.0007973976696859475	0.0008347689175678491	0.0008310064219848118	0.0008545538049094727	0.0008499622254034068	0.0008754209727851048	0.0008699149160899148	0.0009184986708891643	0.0009109772574680378	0.04757108912710549	0.045776733297337266	-1.7157419907768562e-05	-0.0001967331877426315	-1.706524495700447e-05	-0.00019567627639754948
5.009866994350591	0.0007993060147639901	0.0007969189949132493	0.0008342678749126852	0.0008305076387145596	0.0008540409275626763	0.0008494521033882942	0.0008748956156425907	0.0008693928611234686	0.0009179475580403241	0.0009104306513387485	0.047571187069279985	0.04577682750305007	-1.7028189344550984e-05	-0.00019642786672707802	-1.693670889895728e-05	-0.00019537259841465038
5.040053963203681	0.0007988266479109841	0.0007964410629583789	0.000833767610994592	0.0008300096306893839	0.0008535288480898013	0.0008489427749534344	0.0008743710765959647	0.0008688716190719181	0.0009173973051555304	0.0009098848980267426	0.04757128677284118	0.045776923402953536	-1.689980564061576e-05	-0.00019612155135900755	-1.68090151516382e-05	-0.00019506793146645274
5.070422823729659	0.0007983480284480971	0.00079596387621757	0.0008332681283415414	0.0008295124004261795	0.000853017569090687	0.0008484342426845809	0.0008738473583215366	0.0008683511925941169	0.0009168479150711094	0.0009093400003432809	0.047571388269590405	0.04577702102763471	-1.677226343233841e-05	-0.00019581423733824876	-1.6682158380257328e-05	-0.000194762271276544
5.100974671917351	0.0007978701587877777	0.0007954874370970477	0.0008327694294923122	0.0008290159504526014	0.0008525070931764445	0.000847926509178696	0.0008733244635073929	0.0008678315843606079	0.0009162993906362442	0.0009087959611123401	0.04757149159190282	0.045777120408233736	-1.66455573878746e-05	-0.00019550592032410719	-1.6556133281633162e-05	-0.00019445561352837704
5.131710610359471	0.0007973930413525696	0.0007950117480131231	0.0008322715169965867	0.0008285202833071678	0.0008519974229695628	0.0008474195770440574	0.0008728023948535087	0.0008673127970537405	0.0009157517347131002	0.0009082527831707445	0.04757159677274044	0.04577722157645629	-1.6519682206884295e-05	-0.00019519659593433825	-1.643093458390983e-05	-0.00019414795386379913
5.1626317482924104	0.0007969166785752063	0.0007945368113922822	0.0008317743934150567	0.0008280254015393616	0.0008514885611040195	0.0008469134489003678	0.0008722811550718661	0.0008667948333677816	0.0009152049501769581	0.0009077104693682907	0.047571703845662124	0.04577732456458009	-1.6394632620328822e-05	-0.00019488625974398155	-1.6306557046381898e-05	-0.0001938392878825801
5.193739201636265	0.0007964410728987057	0.000794062629671283	0.0008312780613195283	0.0008275313077097356	0.000850980510225393	0.0008464081273788653	0.0008717607468865731	0.0008662776960090363	0.0009146590399163489	0.0009071690225678816	0.04757181284483519	0.04577742940546837	-1.627040339048473e-05	-0.00019457490728769233	-1.618299545950823e-05	-0.00019352961114435518
5.225034093035115	0.0007959662267764524	0.0007935892052972371	0.0008307825232930162	0.0008270380043900055	0.0008504732729909609	0.0008459036151224224	0.0008712411730339682	0.0008657613876959519	0.0009141140068331726	0.0009066284456456462	0.047571923805043506	0.045777536132579594	-1.6146989310671447e-05	-0.00019426253405774307	-1.606024464459975e-05	-0.0001932189191664324
5.256517551897525	0.0007954921426723011	0.0007931165407277147	0.0008302877819298566	0.0008265454941631655	0.0008499668520698229	0.0008453999147856676	0.0008707224362627511	0.0008652459111592465	0.0009135698538428443	0.000906088741491082	0.04757203676170291	0.04577764477997689	-1.602438520500321e-05	-0.00019394913550327408	-1.5938299453595664e-05	-0.00019290720742323741
5.288190714437326	0.0007950188230606639	0.0007926446384308296	0.0008297938398358057	0.0008260537796235837	0.0008494612501430029	0.0008448970290350881	0.0008702045393340919	0.0008647312691420193	0.0009130265838744197	0.0009055499130071793	0.04757215175086941	0.04577775538234185	-1.590258592841856e-05	-0.00019363470703184782	-1.5817154769091207e-05	-0.0001925944713477845
5.320054723714605	0.000794546270426605	0.0007921735008853357	0.0008293006996281471	0.0008255628633771097	0.0008489564699035638	0.0008443949605491428	0.0008696874850217533	0.0008642174643998692	0.000912484199870732	0.0009050119631105565	0.04757226880925221	0.04577786797498284	-1.578158636641319e-05	-0.00019331924400836642	-1.56968055041104e-05	-0.00019228070633109384
5.352110729676963	0.0007940744872659311	0.0007917031305807171	0.0008288083639357921	0.000825072748041175	0.0008484525140567152	0.0008438937120183682	0.0008691712761122044	0.0008637044997010091	0.0009119427047885224	0.0009044748947315882	0.04757238797422454	0.045777982593847376	-1.56613814348925e-05	-0.00019300274175465537	-1.557724660187186e-05	-0.0001919659077206648
5.384359889201005	0.0007936034760852909	0.0007912335300172871	0.0008283168353993907	0.0008245834362449036	0.000847949385319931	0.0008433932861454998	0.0008686559154047481	0.0008631923778263923	0.0009114021015985823	0.000903938710814547	0.0475725092838383	0.04577809927553531	-1.554196607996515e-05	-0.00019268519554893615	-1.54584730356587e-05	-0.0001916500708211144
5.41680336613411	0.0007931332394022656	0.0007907647017062798	0.0008278261166714343	0.0008240949306292144	0.0008474470864230587	0.0008428936856455748	0.0008681414057116358	0.0008626811015698257	0.0009108623932858866	0.0009034034143177332	0.04757263277683341	0.04577821805730824	-1.542333527785808e-05	-0.00019236660062632582	-1.534047980873872e-05	-0.00019133319089437162
5.44944233133642	0.0007926637797454651	0.0007902966481699452	0.0008273362104163645	0.0008236072338469284	0.0008469456201084352	0.0008423949132460519	0.0008676277498581914	0.0008621706737380935	0.0009103235828497329	0.000902869008213613	0.047572758492650795	0.04577833897710305	-1.5305484034774247e-05	-0.00019204695217875378	-1.5223261954147582e-05	-0.00019101526315890016
5.482277962723094	0.0007921950996546208	0.0007898293719416427	0.0008268471193106759	0.0008231203485628727	0.0008464449891309966	0.0008418969716869181	0.0008671149506829294	0.0008616610971510742	0.0009097856733038762	0.0009023354954889522	0.047572886471446245	0.04577846207354446	-1.5188407386648034e-05	-0.0001917262453539348	-1.5106814534511862e-05	-0.00019069628278947648
5.515311445306831	0.0007917272016806846	0.0007893628755659405	0.0008263588460430288	0.0008226342774539931	0.0008459451962583989	0.0008413998637208101	0.0008666030110376832	0.0008611523746418667	0.0009092486676766741	0.0009018028791449586	0.04757301675410373	0.04577858738595485	-1.507210039901341e-05	-0.00019140447525511917	-1.4991132641917204e-05	-0.00019037624491680116
5.548543971240616	0.0007912600883859215	0.0007888971615987076	0.0008258713933143538	0.0008221490232094557	0.0008454462442711293	0.0008409035921131225	0.0008660919337877236	0.0008606445090569092	0.000908712569011224	0.0009012711621974167	0.04757314938224665	0.0457787149543712	-1.4956558166938014e-05	-0.00019108163694209201	-1.4876211397804248e-05	-0.00019005514462824835
5.581976739860765	0.0007907937623440072	0.0007884322326072121	0.0008253847638379605	0.0008216645885307594	0.0008449481359626218	0.0008404081596421265	0.000865581721811884	0.0008601375032561028	0.0009081773803655045	0.000900740347676829	0.04757328439825286	0.045778844819553355	-1.4841775814705693e-05	-0.00019075772542900826	-1.4762045952677189e-05	-0.0001897329769657008
5.615610957730194	0.0007903282261401265	0.0007879680911702189	0.000824898960339651	0.0008211809761318441	0.0008444508741393794	0.0008399135690990877	0.0008650723780026884	0.0008596313601129387	0.0009076431048125222	0.0009002104386285596	0.04757342184526729	0.04577897702300187	-1.472774849582345e-05	-0.00019043273568608576	-1.4648631486096839e-05	-0.00018940973692740948
5.649447838681973	0.0007898634823710649	0.0007875047398780825	0.000824413985557822	0.0008206981887391968	0.0008439544616210818	0.0008394198232883765	0.0008645639052664714	0.0008591260825146162	0.0009071097454404476	0.0008996814381129675	0.04757356176721767	0.045779111606967356	-1.461447139279072e-05	-0.00019010666263838405	-1.4535963206468994e-05	-0.00018908541946677238
5.6834886038631165	0.0007893995336453114	0.0007870421813328497	0.0008239298422435813	0.0008202162290919666	0.0008434589012407126	0.0008389269250275916	0.0008640563065235091	0.0008586216733621745	0.000906577305352767	0.0008991533492055591	0.04757370420882689	0.04577924861446636	-1.4501939716873857e-05	-0.00018977950116474962	-1.4424036350841468e-05	-0.00018876001949144627
5.717734481778674	0.0007889363825831545	0.0007865804181483543	0.0008234465331608577	0.0008197350999420708	0.0008429641958446739	0.000838434877147675	0.0008635495847081448	0.0008581181355706148	0.0009060457876684252	0.0008986261749971259	0.04757384921562731	0.045779388089295214	-1.4390148708128686e-05	-0.00018945124609970332	-1.4312846184841646e-05	-0.00018843353186462353
5.75218670833605	0.0007884740318167766	0.0007861194529503134	0.0008229640610865072	0.0008192548040543063	0.0008424703482929023	0.0008379436824930292	0.0008630437427689136	0.0008576154720690262	0.0009055151955219687	0.0008980999185938876	0.047573996833977464	0.04577953007604306	-1.4279093635086518e-05	-0.00018912189223119213	-1.4202388002457905e-05	-0.00018810595140342223
5.786846526889619	0.000788012483990359	0.0007856592883764321	0.0008224824288104329	0.0008187753442064652	0.0008419773614589965	0.0008374533439216405	0.0008625387836686784	0.0008571136858007186	0.0009049855320637009	0.000897574583117645	0.04757414711107545	0.045779674620107146	-1.4168769794627514e-05	-0.00018879143430072798	-1.4092657125885227e-05	-0.00018777727287902501
5.821715188285586	0.0007875517417601761	0.0007851999270764969	0.0008220016391356917	0.0008182967231894421	0.0008414852382303319	0.000836963864305195	0.0008620347103847521	0.0008566127797233461	0.000904456800459825	0.0008970501717059201	0.04757430009497393	0.04577982176770805	-1.4059172511961607e-05	-0.00018845986700447015	-1.3983648905436727e-05	-0.0001874474910168178
5.856793950907131	0.0007870918077946954	0.0007847413717124775	0.0008215216948786094	0.0008178189438073495	0.0008409939815081822	0.0008364752465292022	0.000861531525909032	0.0008561127568090373	0.0009039290038925956	0.0008965266875121061	0.047574455834596734	0.04577997156590206	-1.3950297140290224e-05	-0.00018812718499128245	-1.3875358719335484e-05	-0.00018711660049583467
5.892084080719833	0.0007866326847746779	0.0007842836249586256	0.0008210425988688934	0.00081734200887763	0.0008405035942078455	0.0008359874934931126	0.0008610292332481296	0.000855613620044527	0.0009034021455604699	0.0008960041337056168	0.04757461437975485	0.04578012406260038	-1.3842139060766395e-05	-0.00018779338286301073	-1.3767781973577503e-05	-0.00018678459594831387
5.927586851317345	0.0007861743753932786	0.0007838266895015768	0.0008205643539497489	0.000816865921231171	0.0008400140792587624	0.0008355006081104447	0.0008605278354235027	0.0008551153724312849	0.0009028762286782598	0.000895482513472036	0.04757477578116064	0.04578027930658025	-1.3734693682335153e-05	-0.00018745845517481596	-1.3660914101775584e-05	-0.00018645147195947565
5.963303543967366	0.000785716882356145	0.0007833705680404487	0.0008200869629779915	0.0008163906837124183	0.0008395254396046422	0.0008350145933089032	0.0008600273354715878	0.0008546180169856485	0.0009023512564772842	0.0008949618300132683	0.04757494009044603	0.045780437347504435	-1.3627956441528838e-05	-0.00018712239643375872	-1.3554750565044835e-05	-0.0001861172230676611
5.999235447657878	0.0007852602083815212	0.0007829152632869457	0.0008196104288241654	0.0008159162991794934	0.0008390376782035876	0.0008345294520305056	0.0008595277364439366	0.0008541215567389568	0.000901827232205527	0.0008944420865476937	0.04757510736017914	0.04578059823593477	-1.3521922802401179e-05	-0.00018678520109996488	-1.3449286851815317e-05	-0.00018578184376372153
6.035383859143656	0.0007848043562003442	0.0007824607779654545	0.0008191347543726548	0.0008154427705043043	0.0008385507980282149	0.0008340451872317026	0.0008590290414073444	0.0008536259947376792	0.0009013041591277852	0.0008939232863103151	0.04757527764388015	0.045780762023349825	-1.3416588256336473e-05	-0.0001864468635854044	-1.3344518477729703e-05	-0.00018544532849101847
6.071750082993084	0.00078434932855635	0.0007820071148131513	0.000818659942521805	0.0008149701005726663	0.0008380648020657852	0.000833561801883507	0.0008585312534439913	0.0008531313340435545	0.0009007820405258332	0.0008934054325529188	0.047575450996039555	0.04578092876216187	-1.3311948321836214e-05	-0.0001861073782529754	-1.3240440985402141e-05	-0.0001851076716442024
6.108335431635222	0.0007838951282061748	0.0007815542765801033	0.0008181859961840388	0.0008144982922844189	0.0008375796933183287	0.0008330792989716177	0.0008580343756515767	0.0008526375777337246	0.0009002608796985771	0.0008928885285442283	0.04757562747213501	0.04578109850573197	-1.3207998544494809e-05	-0.00018576673941791966	-1.313704994438357e-05	-0.0001847688675702952
6.145141225407182	0.0007834417579194549	0.0007811022660293676	0.0008177129182859726	0.000814027348553539	0.00083709547480277	0.0008325976814965443	0.0008575384111434549	0.0008521447289008679	0.000899740679962214	0.0008923725775700583	0.04757580712865005	0.045781271308388924	-1.3104734496789672e-05	-0.0001854249413464626	-1.3034340950939666e-05	-0.00018442891056744126
6.182168792601758	0.0007829892204789318	0.0007806510859370997	0.0008172407117685348	0.000813557272308266	0.0008366121495510572	0.0008321169524737385	0.0008570433630487745	0.0008516527906533405	0.0008992214446503914	0.0008918575829334782	0.04757599002309315	0.04578144722544487	-1.3002151777900817e-05	-0.00018508197825520267	-1.2932309627957175e-05	-0.00018408779488504612
6.2194194695153895	0.0007825375186805564	0.0007802007390926518	0.0008167693795870893	0.0008130880664912123	0.0008361297206102931	0.0008316371149337162	0.0008565492345126179	0.0008511617661153104	0.0008987031771143726	0.0008913435479549649	0.04757617621401291	0.04578162631321803	-1.2900246013589425e-05	-0.0001847378443114167	-1.283095162474962e-05	-0.0001837455147233602
6.256894600496366	0.0007820866553335909	0.0007797512282986813	0.0008162989247115507	0.00081261973405949	0.0008356481910428611	0.0008311581719221917	0.0008560560286961411	0.0008506716584268979	0.0008981858807231952	0.000890830475972569	0.047576365761020534	0.04578180862904397	-1.2799012856123254e-05	-0.00018439253363305985	-1.2730262616944543e-05	-0.00018340206423314576
6.294595537993358	0.000781636633260712	0.0007793025563712513	0.0008158293501265046	0.0008121522779848264	0.0008351675639265559	0.0008306801265002025	0.0008555637487767118	0.000850182470744314	0.0008976695588638365	0.0008903183703420719	0.047576558724808655	0.04578199423129974	-1.2698447984063263e-05	-0.00018404604028823823	-1.2630238306351668e-05	-0.00018305743751578785
6.332523642604218	0.0007811874552981169	0.000778854726139937	0.0008153606588313311	0.0008116857012536859	0.0008346878423547136	0.0008302029817442417	0.0008550723979480539	0.000849694206240001	0.0008971542149413789	0.0008898072344371504	0.047576755167169034	0.045782183179419456	-1.2598547102083205e-05	-0.0001836983582938767	-1.2530874420737387e-05	-0.00018271162862160129
6.370680283125076	0.0007807391242956301	0.0007784077404479335	0.0008148928538403271	0.0008112200068673942	0.0008342090294363486	0.000829726740746392	0.000854581979420391	0.0008492068681027774	0.000896639852379178	0.0008892970716495442	0.047576955151013796	0.045782375533915655	-1.249930594086554e-05	-0.00018334948161638498	-1.2432166713816084e-05	-0.00018236463155185678
6.40906683659976	0.0007802916431168049	0.0007779616021521545	0.0008144259381828254	0.0008107551978422536	0.00083373112829628	0.000829251406614448	0.0008540924964205872	0.000848720459537973	0.0008961264746190289	0.0008887878853892134	0.047577158740396315	0.04578257135639802	-1.240072025701644e-05	-0.00018299940417176863	-1.2334110964974318e-05	-0.0001820164402561164
6.447684688369473	0.0007798450146390329	0.0007775163141233488	0.0008139599149033216	0.0008102912772096756	0.0008332541420752683	0.000828776982472063	0.0008536039521922948	0.0008482349837675823	0.0008956140851213362	0.0008882796790845161	0.04757736600053072	0.04578277070959285	-1.2302785832842e-05	-0.00018264811982435236	-1.2236702979192757e-05	-0.000181667048632983
6.486535232122802	0.0007793992417536468	0.0007770718792461966	0.0008134947870615943	0.000809828248016295	0.0008327780739301485	0.0008283034714588691	0.0008531163499960971	0.0008477504440303989	0.0008951026873652846	0.0008877724561823673	0.04757757699781393	0.045782973657363266	-1.220549847624243e-05	-0.00018229562238719632	-1.2139938586971585e-05	-0.00018131645053096057
6.525619869945995	0.0007789543273660287	0.0007766283004194215	0.0008130305577328309	0.0008093661133240975	0.0008323029270339646	0.0008278308767306177	0.000852629693109656	0.0008472668435821661	0.0008945922848490092	0.000887266220148411	0.047577791799846815	0.04578318026473156	-1.2108854020571533e-05	-0.00018194190562126344	-1.2043813644061624e-05	-0.00018096463974601185
6.564940012373588	0.0007785102743957181	0.000776185580555897	0.0008125672300077536	0.0008089048762105456	0.0008318287045761066	0.0008273592014593136	0.0008521439848278607	0.0008467841856957227	0.0008940828810897719	0.0008867609744671927	0.04757801047545622	0.04578339059789853	-1.2012848324456302e-05	-0.0001815869632351419	-1.194832403138106e-05	-0.0001806116100221966
6.604497078439295	0.0007780670857765173	0.0007757437225827544	0.0008121048069927437	0.0008084445397687017	0.0008313554097624469	0.0008268884488333515	0.0008516592284629749	0.0008463024736611494	0.0008935744796241337	0.0008862567226423301	0.04757823309471649	0.04578360472426613	-1.1917477271689361e-05	-0.0001812307888846565	-1.1853465654885348e-05	-0.0001802573550513109
6.644292495727218	0.0007776247644566024	0.0007753027294414927	0.0008116432918099707	0.0008079851071073587	0.0008308830458154794	0.0008264186220576522	0.0008511754273447891	0.0008458217107859188	0.0008930670840081341	0.0008857534681966884	0.04757845972897322	0.04578382271245648	-1.1822736771123152e-05	-0.00018087337617339605	-1.175923444541628e-05	-0.0001799018684727205
6.684327700423376	0.0007771833133986279	0.0007748626040880839	0.0008111826875975155	0.0008075265813511601	0.0008304116159744528	0.0008259497243538003	0.0008506925848207679	0.0008453419003950428	0.0008925606978174651	0.0008852512146725529	0.04757869045086655	0.04578404463233931	-1.1728622756466967e-05	-0.0001805147186512701	-1.166562635856322e-05	-0.0001795451438726947
6.724604137367524	0.000776742735579839	0.0007744233494930851	0.0008107229975095025	0.0008070689656407336	0.0008299411234955177	0.000825481758960183	0.0008502107042562039	0.0008448630458312242	0.0008920553246476528	0.000884749965631807	0.047578925334352026	0.0457842705550488	-1.163513118616899e-05	-0.00018015480981445342	-1.1572637374552067e-05	-0.00017918717478462853
6.76512326010531	0.0007763030339921781	0.0007739849686417465	0.0008102642247162245	0.0008066122631328153	0.0008294715716518594	0.0008250147291321278	0.0008497297890343707	0.0008443851504550081	0.0008915509681142375	0.0008842497246561096	0.047579164454728914	0.04578450055301177	-1.1542258043319154e-05	-0.0001797936431057745	-1.1480263498071797e-05	-0.00017882795468809887
6.805886530940724	0.0007758642116423963	0.0007735474645341219	0.0008098063724042745	0.0008061564770003815	0.0008290029637338435	0.0008245486381420451	0.000849249842556676	0.0008439082176449333	0.0008910476318529547	0.0008837504953470737	0.04757940788866114	0.045784734699966	-1.1449999335461786e-05	-0.0001794312119135777	-1.1388500758149553e-05	-0.00017846747700875354
6.846895420988873	0.0007754262715521622	0.0007731108401851791	0.0008093494437766742	0.0008057016104327753	0.0008285353030491553	0.0008240834892795675	0.0008487708682428162	0.0008434322507976874	0.0008905453195199204	0.0008832522813264484	0.04757965571420344	0.045784973070989506	-1.1358351094474181e-05	-0.0001790675095715566	-1.1297345208017076e-05	-0.00017810573511803374
6.888151410229076	0.0007749892167581732	0.0007726750986249115	0.0008088934420530064	0.0008052476666358411	0.0008280685929229445	0.0008236192858516927	0.0008482928695309335	0.0008429572533282611	0.0008900440347918149	0.0008827550862363006	0.04757990801082519	0.04578521574252005	-1.1267309376401802e-05	-0.00017870252935794917	-1.1206792924978864e-05	-0.00017774272233281319
6.92965598755826	0.000774553050312268	0.0007722402428984485	0.000808438370469546	0.0008047946488320517	0.0008276028366979707	0.0008231560311829263	0.0008478158498777757	0.0008424832286701035	0.0008895437813660727	0.0008822589137391986	0.047580164859440124	0.04578546279238324	-1.1176870261388888e-05	-0.00017833626449639817	-1.1116840010243906e-05	-0.00017737843191445446
6.971410650844719	0.0007741177752815348	0.0007718062760661696	0.0008079842322793917	0.0008043425602606446	0.0008271380377347426	0.0008226937286154276	0.000847339812758849	0.0008420101802752808	0.0008890445629610663	0.0008817637675183999	0.047580426342426714	0.04578571429981587	-1.1087029853499783e-05	-0.00017796870815467436	-1.1027482588826798e-05	-0.00017701285706925307
7.01341690698215	0.0007736833947484272	0.0007713732012038147	0.0008075310307526001	0.0008038914041777516	0.00082667419941167	0.000822232381509152	0.0008468647616685836	0.0008415381116146336	0.0008885463833163014	0.000881269651278036	0.04758069254366062	0.04578597034549283	-1.0997784280590561e-05	-0.00017759985344448226	-1.093871680947836e-05	-0.00017664599094868727
7.055676271944047	0.0007732499118108707	0.0007709410214025946	0.0008070787691763167	0.0008034411838565305	0.0008262113251252048	0.000821771993241994	0.0008463907001204879	0.000841067026177932	0.0008880492461926009	0.0008807765687432976	0.04758096354853737	0.045786231011552075	-1.0909129694173722e-05	-0.0001772296934212103	-1.0850538844402874e-05	-0.00017627782664716984
7.098190270838397	0.000772817329582383	0.0007705097397693108	0.0008066274508549155	0.0008029919025873052	0.0008257494182899938	0.0008213125672099419	0.0008459176316473173	0.0008405969274740443	0.0008875531553723079	0.0008802845236606328	0.04758123944400224	0.045786496381622466	-1.0821062269288084e-05	-0.00017685822108332028	-1.0762944889211243e-05	-0.00017590835720276976
7.1409604379627405	0.0007723856511921799	0.0007700793594264621	0.0008061770791101284	0.0008025435636776942	0.0008252884823390222	0.0008208541068272182	0.000845445559801232	0.0008401278190310897	0.0008870581146594716	0.0008797935197979307	0.047581520318579144	0.045786766540849594	-1.0733578204372152e-05	-0.000176485429372486	-1.0675931162818647e-05	-0.00017553757559729544
7.183988316859528	0.0007719548797852951	0.0007696498835123644	0.0008057276572811866	0.0008020961704527519	0.0008248285207237676	0.0008203966155264315	0.0008449744881539647	0.000839659704396608	0.0008865641278800508	0.0008793035609447217	0.04758180626239731	0.04578704157592398	-1.0646673721081967e-05	-0.00017611131117203915	-1.0589493907227701e-05	-0.00017516547475465716
7.227275460371831	0.0007715250185226909	0.0007692213151812623	0.0008052791887249552	0.0008016497262551018	0.0008243695369143496	0.0008199400967587271	0.0008445044202969847	0.0008391925871377207	0.0008860711988821091	0.0008788146509123681	0.04758209736722104	0.045787321575110285	-1.0560345064233867e-05	-0.00017573585930788505	-1.0503629387476413e-05	-0.00017479204754158872
7.270823430699384	0.0007710960705813738	0.0007687936576034456	0.0008048316768160705	0.0008012042344450761	0.0008239115343996799	0.0008194845539939351	0.0008440353598416654	0.0008387264708412964	0.0008855793315360153	0.0008783267935342636	0.04758239372648126	0.04578760662827333	-1.0474588501689988e-05	-0.00017535906654861377	-1.0418333891495934e-05	-0.00017441728676748092
7.31463379945495	0.0007706680391545072	0.0007683669139653613	0.0008043851249470773	0.0008007596984008488	0.0008234545166876118	0.0008190299907207212	0.0008435673104194488	0.0008382613591141146	0.0008850885297346426	0.0008778399926660274	0.04758269543530319	0.04578789682691043	-1.0389400324078979e-05	-0.00017498092560230827	-1.0333603729904134e-05	-0.00017404118518221656
7.358708147721062	0.0007702409274515347	0.0007679410874697384	0.0008039395365285758	0.0008003161215185849	0.0008229984873051059	0.0008185764104467466	0.000843100275682024	0.0008377972555830415	0.0008845987973935822	0.0008773542521857145	0.04758300259053858	0.045788192264178344	-1.0304776844823754e-05	-0.00017460142911909782	-1.0249435235974366e-05	-0.00017366373547766933
7.403048066107065	0.000769814738698283	0.0007675161813356917	0.0008034949149893478	0.0007998735072125672	0.0008225434497983671	0.0008181238166988103	0.000842634259301484	0.0008373341638951864	0.0008841101384513327	0.0008768695759940026	0.047583315290797776	0.04578849303492436	-1.0220714399980166e-05	-0.00017422056968990907	-1.0165824765470677e-05	-0.00017328493028684333
7.447655154806527	0.000769389476137092	0.0007670921987988511	0.0008030512637765126	0.0007994318589153483	0.0008220894077330164	0.0008176722130230147	0.0008421692649705114	0.0008368720877180844	0.0008836225568695234	0.0008763859680144112	0.04758363363648011	0.04578879923571806	-1.0137209348023632e-05	-0.00017383833984482844	-1.0082768696495145e-05	-0.00017290476218259632
7.49253102365499	0.0007689651430269216	0.0007666691431114701	0.0008026085863556573	0.000798991180077884	0.0008216363646942362	0.0008172216029849132	0.0008417052964025408	0.0008364110307398589	0.0008831360566331121	0.0008759034321934963	0.0475839577298079	0.04578911096488196	-1.005425806979883e-05	-0.00017345473205426787	-1.0000263429371659e-05	-0.00017252322367805606
7.537677292188054	0.0007685417426434758	0.0007662470175425509	0.0008021668862109884	0.000798551474169683	0.0008211843242869373	0.0008167719901696745	0.0008412423573319418	0.000835950996669401	0.0008826506417506046	0.0008754219725010664	0.04758428767485788	0.04578942832252205	-9.97185696840347e-06	-0.0001730697387279656	-9.91830538656091e-06	-0.0001721403072264538
7.583095589699846	0.0007681192782793135	0.0007658258253779542	0.0008017261668454658	0.0007981127446789403	0.0008207332901359076	0.0008163233781822316	0.0008407804515141862	0.000835491989236535	0.0008821663162542585	0.0008749415929303819	0.04758462357759766	0.04578975141056215	-9.890002469000944e-06	-0.00017268335221462539	-9.836891012499072e-06	-0.00017175600522020829
7.628787555301809	0.0007676977532439744	0.0007654055699205268	0.0008012864317809566	0.0007976749951126913	0.0008202832658859824	0.0008158757706474488	0.0008403195827260337	0.0008350340121922044	0.0008816830842003074	0.0008744622974983772	0.04758496554591747	0.04579008033277708	-9.808691018686755e-06	-0.0001722955648003066	-9.75601677340697e-06	-0.00017137030998948255
7.674754837981857	0.0007672771708640944	0.0007649862544902178	0.000800847684558376	0.0007972382289969521	0.0008198342552022005	0.00081542917121028	0.0008398597547657066	0.0008345770693086432	0.0008812009496691746	0.0008739840902458685	0.04758531368966633	0.045790415194825476	-9.727919086495451e-06	-0.00017190636871097786	-9.675679157309172e-06	-0.0001709832138042655
7.720999096663877	0.0007668575344835205	0.000764567882424194	0.0008004099287378295	0.000796802449876862	0.0008193862617699621	0.0008149835835359249	0.0008394009714530653	0.0008341211643795501	0.0008807199167656857	0.0008735069752377652	0.04758566812068703	0.04579075610428299	-9.647683163093584e-06	-0.00017151575610885317	-9.595874673810206e-06	-0.00017059470887209605
7.767522000267617	0.0007664388474634393	0.0007641504570769685	0.0007999731678987682	0.0007963676613168381	0.0008189392892952035	0.0008145390113099984	0.0008389432366298003	0.0008336663012202776	0.0008802399896193014	0.0008730309565632969	0.04758602895285504	0.045791103170679665	-9.567979760783177e-06	-0.0001711237190938908	-9.516599853978333e-06	-0.00017020478733795197
7.814325227768903	0.0007660211131824868	0.0007637339818205116	0.0007995374056401274	0.0007959338669007119	0.0008184933415045473	0.0008140954582386873	0.000838486554159602	0.0008332124836680012	0.0008797611723843279	0.0008725560383362204	0.047586396302111214	0.04579145650553365	-9.48880541332478e-06	-0.0001707302497028218	-9.437851250239729e-06	-0.00016981344128402798
7.861410468260233	0.0007656043350368789	0.0007633184600443828	0.0007991026455804845	0.0007955010702318905	0.0008180484221454817	0.0008136529280489213	0.0008380309279283575	0.0008327597155819152	0.0008792834692401532	0.0008720822246950534	0.04758677028650277	0.04579181622238874	-9.410156675793493e-06	-0.0001703353399078733	-9.359625436232769e-06	-0.0001694206627287087
7.908779421011744	0.0007651885164405258	0.0007629038951558447	0.0007986688913582015	0.0007950692749334958	0.000817604534986518	0.0008132114244885355	0.0008375763618443279	0.0008323080008434048	0.0008788068843914671	0.0008716095198032883	0.04758715102622063	0.04579218243684915	-9.33203012453733e-06	-0.00016993898161846155	-9.28191900674731e-06	-0.0001690264436277622
7.956433795532517	0.000764773660825154	0.0007624902905799862	0.0007982361466315776	0.0007946384846485169	0.0008171616838173611	0.0008127709513264343	0.0008371228598383363	0.0008318573433562364	0.0008783314220684907	0.00087113792784962	0.04758753864363774	0.04579255526662056	-9.254422356963846e-06	-0.0001695411666783886	-9.204728577525204e-06	-0.00016863077587184194
8.004375311632296	0.0007643597716404324	0.0007620776497598496	0.0007978044150790029	0.0007942087030399658	0.0008167198724490811	0.0008123315123527667	0.0008366704258639617	0.0008314077470467463	0.0008778570865272141	0.0008706674530481768	0.04758793326335023	0.045792934831544896	-9.177329991495037e-06	-0.00016914188686714682	-9.12805078519957e-06	-0.00016823365128751377
8.052605699483543	0.0007639468523540877	0.0007616659761565467	0.0007973737003991051	0.0007937799337910213	0.0008162791047142777	0.0008118931113790863	0.0008362190638977207	0.0008309592158640215	0.00087738388204962	0.0008701980996387428	0.047588335012216945	0.045793321253640454	-9.100749667353969e-06	-0.00016874113389792056	-9.051882287102256e-06	-0.0001678350616356461
8.101126699683881	0.0007635349064520359	0.0007612552732493908	0.0007969440063109116	0.0007933521806051924	0.000815839384467261	0.0008114557522385337	0.0008357687779392687	0.0008305117537801002	0.000876911812943931	0.0008697298718869994	0.04758874401939976	0.045793714657141917	-9.024678044537021e-06	-0.00016833889941833546	-8.976219761229129e-06	-0.00016743499861196498
8.149940063318896	0.0007631239374384961	0.0007608455445360122	0.0007965153365539933	0.0007929254472064597	0.0008154007155842132	0.000811019438785994	0.0008353195720115841	0.0008300653647901516	0.0008764408835448369	0.000869262774084748	0.047589160416407816	0.04579411516854176	-8.949111803645618e-06	-0.0001679351750096536	-8.901059906052736e-06	-0.0001670334538458884
8.199047552025359	0.0007627139488361249	0.0007604367935324924	0.0007960876948886304	0.0007924997373394448	0.0008149631019633737	0.0008105841748982856	0.0008348714501611725	0.0008296200529126803	0.0008759710982137465	0.000868796810550159	0.04758958433713868	0.04579452291662793	-8.874047645770003e-06	-0.00016752995218607958	-8.826399440452909e-06	-0.00016663041890063734
8.248450938054788	0.0007623049441861277	0.0007600290237734762	0.0007956610850959558	0.0007920750547695492	0.0008145265475252028	0.000810149964474316	0.0008344244164582504	0.0008291758221897068	0.0008755024613390163	0.0008683319856279943	0.04759001591792222	0.04579493803252986	-8.799482292402502e-06	-0.00016712322239492705	-8.752235103590134e-06	-0.0001662258852728471
8.298152004337403	0.0007618969270483948	0.0007596222388123105	0.0007952355109781248	0.0007916514032831258	0.0008140910562125681	0.0008097168114352742	0.0008339784749969567	0.0008287326766869765	0.0008750349773362096	0.000867868303689863	0.04759045529756527	0.04579536064975825	-8.725412485232828e-06	-0.00016671497701431504	-8.678563654699115e-06	-0.00016581984439018038
8.348152544546481	0.0007614899010016216	0.0007592164422211631	0.0007948109763584664	0.0007912287866876299	0.0008136566319909186	0.0008092847197247982	0.000833533629895544	0.0008282906204941505	0.0008745686506483359	0.0008674057691344569	0.04759090261739534	0.04579579090424897	-8.651834986137669e-06	-0.00016630520735530507	-8.605381873125206e-06	-0.00016541228761399185
8.398454363163072	0.000761083869643432	0.0007588116375911485	0.0007943874850816406	0.0007908072088117763	0.0008132232788484605	0.0008088536933091531	0.0008330898852965811	0.0008278496577250042	0.0008741034857461019	0.0008669443863877952	0.04759135802130983	0.04579622893440863	-8.578746577031504e-06	-0.00016589390466001386	-8.532686558109306e-06	-0.0001650032062367468
8.449059275541144	0.0007606788365905076	0.0007584078285324577	0.0007939650410138027	0.0007903866735057017	0.0008127910007963415	0.0008084237361774129	0.0008326472453671566	0.0008274097925176298	0.0008736394871281648	0.0008664841599034745	0.04759182165581867	0.04579667488115808	-8.506144059653234e-06	-0.00016548106009997565	-8.46047452864214e-06	-0.00016459259148104977
8.49996910797308	0.0007602748054787148	0.0007580050186744865	0.0007935436480427638	0.0007899671846411275	0.0008123598018688342	0.0008079948523416426	0.0008322057142990852	0.0008269710290346412	0.0008731766593213895	0.0008660250941629211	0.04759229367009452	0.04579712888797897	-8.434024255599137e-06	-0.00016506666477808518	-8.388742623445175e-06	-0.00016418043450128206
8.551185697755594	0.0007598717799632274	0.0007576032116659581	0.0007931233100781481	0.0007895487461115147	0.0008119296861235115	0.0008075670458370729	0.0008317652963091097	0.0008265333714633712	0.0008727150068810999	0.0008655671936756371	0.04759277421602157	0.045797591100959954	-8.362384006107768e-06	-0.00016465070972629392	-8.317487700791083e-06	-0.0001637667263811593
8.602710893256043	0.00075946976371866	0.0007572024111750584	0.000792704031051563	0.0007891313618322345	0.0008115006576414411	0.0008071403207222933	0.0008313259956391145	0.0008260968240160855	0.0008722545343913469	0.0008651104629794642	0.047593263448242946	0.045798061668845105	-8.291220171968879e-06	-0.00016423318590549907	-8.24670663838404e-06	-0.00016335145813395346
8.654546553979111	0.0007590687604391883	0.0007568026208895585	0.0007922858149167555	0.0007887150357407251	0.0008110727205273617	0.0008067146810794272	0.0008308878165563299	0.0008256613909301828	0.0008717952464651637	0.0008646549066408325	0.04759376152421364	0.04579854074308089	-8.220529633463577e-06	-0.00016381408420623744	-8.176396333330234e-06	-0.00016293462070302023
8.706694550633951	0.0007586687738386815	0.0007564038445169454	0.0007918686656497802	0.0007882997717966581	0.0008106458789098739	0.0008062901310143219	0.0008304507633535437	0.0008252270764684059	0.0008713371477448319	0.0008642005292550243	0.047594268604248306	0.04579902847786678	-8.150309290121463e-06	-0.0001633933954455491	-8.106553701868122e-06	-0.0001625162049584683
8.759156765201672	0.0007582698076508341	0.0007560060857845573	0.0007914525872491701	0.0007878855739821097	0.0008102201369416331	0.0008058666746567401	0.0008300148403493229	0.0008247938849190591	0.0008708802429021575	0.0008637473354464428	0.04759478485157768	0.045799525030205034	-8.080556060718891e-06	-0.0001629711103686149	-8.037175679403985e-06	-0.0001620962016994354
8.811935091003267	0.000757871865629287	0.0007556093484397046	0.000791037583736094	0.0007874724463017183	0.0008097954987995313	0.0008054443161605389	0.0008295800518882166	0.0008243618205962107	0.0008704245366387294	0.0008632953298688662	0.047595310432398355	0.045800030559952014	-8.011266883150604e-06	-0.00016254721964803487	-7.968259220326318e-06	-0.0001616746016523396
8.865031432767935	0.0007574749515477645	0.0007552136362498089	0.0007906236591545331	0.0007870603927828605	0.000809371968684894	0.0008050230597038705	0.0008291464023409825	0.0008239308878399156	0.0008699700336862032	0.000862844517205726	0.04759584551592879	0.045800545229869524	-7.942438714290956e-06	-0.00016212171388255148	-7.899801297918223e-06	-0.0001612513954705741
8.918447706701835	0.000757079069200197	0.0007548189530025262	0.0007902108175714432	0.0007866494174758125	0.0008089495508236689	0.0008046029094893625	0.0008287138961047978	0.0008235010910164246	0.0008695167388065679	0.0008623949021703694	0.047596390274462615	0.04580106920567783	-7.874068529861201e-06	-0.0001616945835964112	-7.83179890423251e-06	-0.00016082657373386877
8.972185840557227	0.0007566842224008593	0.0007544253025058865	0.0007897990630769318	0.0007862395244539278	0.0008085282494666257	0.0008041838697443219	0.0008282825376034885	0.000823072434518411	0.0008690646567924338	0.0008619464895063407	0.04759694488342698	0.04580160265611116	-7.80615332436358e-06	-0.0001612658192392813	-7.764249049963326e-06	-0.00016040012694712447
9.02624777370205	0.0007562904149844949	0.0007540326885884199	0.0007893883997844237	0.0007858307178138014	0.0008081080688895456	0.0008037659447209214	0.0008278523312877446	0.0008226449227651835	0.0008686137924673093	0.0008614992839876525	0.04759750952143792	0.045802145752970994	-7.738690110961621e-06	-0.00016083541118599998	-7.697148764390649e-06	-0.00015997204554127342
9.080635457189915	0.0007558976508064494	0.0007536411150992907	0.0007889788318308351	0.0007854230016754459	0.0008076890133934222	0.0008033491386963991	0.0008274232816353476	0.000822218560202911	0.0008681641506858853	0.0008610532904190659	0.047598084370359506	0.04580269867118244	-7.67167592135437e-06	-0.00016040334973538295	-7.63049509521982e-06	-0.00015954231987161394
9.135350853830497	0.000755505933742802	0.0007532505859084308	0.000788570363376747	0.0007850163801824623	0.0008072710873046573	0.0008029334559732538	0.0008269953931513957	0.000821793351304846	0.0008677157363343239	0.0008606085136363732	0.04759866961536233	0.0458032615888518	-7.605107805668844e-06	-0.0001599696251097793	-7.564285108500879e-06	-0.00015911094021783811
9.190395938260405	0.0007551152676904982	0.0007528611049066716	0.0007881629986065803	0.0007846108575022149	0.0008068542949752643	0.0008025189008794442	0.0008265686703685345	0.0008213693005715498	0.0008672685543305508	0.0008601649585066816	0.04759926544498553	0.04580383468732389	-7.538982832352471e-06	-0.00015953422745443313	-7.498515888492395e-06	-0.0001586778967824498
9.245772697014415	0.0007547256565674806	0.0007524726760058807	0.0007877567417287704	0.0007842064378260088	0.0008064386407830666	0.0008021054777685917	0.0008261431178471847	0.0008209464125311233	0.0008668226096245462	0.0008597226299287046	0.04759987205119584	0.04580441815124224	-7.473298088058605e-06	-0.00015909714683712273	-7.4331845375539066e-06	-0.00015824317969104218
9.301483128597186	0.0007543371043128235	0.0007520853031390931	0.0007873515969759451	0.0007838031253692637	0.0008060241291319039	0.0008016931910201796	0.0008257187401757763	0.0008205246917394328	0.000866377907198644	0.0008592815328330489	0.04760048962945192	0.04580501216860744	-7.408050677580602e-06	-0.000158658373247883	-7.36828817611123e-06	-0.00015780677899249196
9.357529243555355	0.0007539496148868623	0.0007516989902606455	0.0007869475686050986	0.0007834009243716902	0.0008056107644518313	0.0008012820450397545	0.0008252955419709796	0.0008201041427803421	0.0008659344520678274	0.0008588416721825082	0.047601118378767425	0.045805616930841106	-7.343237723664471e-06	-0.0001582178965973402	-7.303823942440488e-06	-0.00015736868465648923
9.413913064550128	0.0007535631922713332	0.000751313741346314	0.0007865446608977763	0.0007829998390974731	0.0008051985511993347	0.0008008720442591373	0.0008248735278779474	0.0008196847702659494	0.0008654922492800389	0.0008584030529723647	0.047601758501776496	0.045806232632845216	-7.278856366962905e-06	-0.00015777570671693386	-7.239788992623002e-06	-0.00015692888657398152
9.47063662643026	0.0007531778404695009	0.000750929560393447	0.0007861428781602501	0.0007825998738354472	0.0008047874938575286	0.0008004631931366235	0.0008244527025705481	0.0008192665788368196	0.0008650513039164798	0.0008579656802306836	0.047602410204798704	0.04580685947306783	-7.214903765939001e-06	-0.00015733179335886138	-7.176180500452489e-06	-0.00015648737455706274
9.527701976305488	0.0007527935635062964	0.0007505464514211026	0.0007857422247237008	0.0007822010328992792	0.0008043775969363719	0.000800055496157194	0.0008240330707516092	0.0008188495731622242	0.0008646116210919233	0.0008575295590186207	0.04760307369790818	0.045807497653568285	-7.151377096681517e-06	-0.00015688614619358	-7.112995657267661e-06	-0.0001560441383370581
9.585111173620431	0.0007524103654284515	0.000750164418470184	0.0007853427049444019	0.0007818033206276517	0.0008039688649728781	0.0007996489578327267	0.0008236146371531596	0.0008184337579403812	0.0008641732059550276	0.0008570946944307268	0.047603749195000065	0.04580814738008072	-7.08827355288405e-06	-0.00015643875481091696	-7.050231671899311e-06	-0.00015559916756466285
9.642866290228868	0.000752028250304633	0.000749783465603577	0.0007849443232039019	0.0007814067413844446	0.0008035613025313261	0.0007992435827022045	0.0008231974065366749	0.0008180191378986964	0.0008637360636886507	0.0008566610915952584	0.04760443691386164	0.04580880886208307	-7.025590345703658e-06	-0.00015598960871915368	-6.987885770568837e-06	-0.0001551524518099423
9.700969410468568	0.0007516472222255775	0.0007494035969062858	0.0007845470839092077	0.0007810112995589193	0.0008031549142034757	0.0007988393753319286	0.000822781383693323	0.0008176057177940082	0.0008633001995101698	0.00085622875567449	0.047605137076243725	0.045809482312865926	-6.963324703642901e-06	-0.00015553869734341585	-6.925955196740788e-06	-0.00015470398056025014
9.75942263123647	0.0007512672853042296	0.0007490248164855719	0.0007841509914929735	0.0007806169995659066	0.0008027497046087846	0.0007984363403157367	0.0008223665734442162	0.0008171935024128342	0.0008628656186718062	0.0008557976918650311	0.04760584990793219	0.045810167949599634	-6.901473872471774e-06	-0.00015508601002606204	-6.864437211063883e-06	-0.00015425374322078356
9.818228062064373	0.000750888443675875	0.0007486471284710903	0.0007837560504136845	0.0007802238458459903	0.0008023456783946243	0.0007980344822752135	0.00082195298064066	0.0008167824965716192	0.0008624323264609503	0.0008553679053981456	0.04760657563882173	0.04581086599340844	-6.840035115128831e-06	-0.00015463153602596202	-6.80332909124004e-06	-0.000153801729113473
9.877387825195074	0.0007505107014982787	0.0007482705370150289	0.0007833622651558467	0.0007798318428656982	0.0008019428402364993	0.0007976338058599146	0.0008215406101644083	0.000816372705116987	0.0008620003282004917	0.000854939401540075	0.04760731450299186	0.04581157666944022	-6.779005711572868e-06	-0.000154175264516887	-6.742628131929836e-06	-0.00015334792747614956
9.936904055658934	0.0007501340629518224	0.0007478950462922468	0.0007829696402301774	0.0007794409951176893	0.0008015411948382724	0.0007972343157475814	0.0008211294669279214	0.0008159641329259934	0.0008615696292491548	0.0008545121855923662	0.047608066738782664	0.045812300206941964	-6.718382958717864e-06	-0.00015371718458781491	-6.682331644639744e-06	-0.00015289232746207304
9.996778901350961	0.0007497585322396403	0.0007475206605004152	0.0007825781801737932	0.0007790513071209479	0.0008011407469323814	0.0007968360166443679	0.0008207195558746212	0.0008155567849063828	0.0008611402350018339	0.0008540862628922029	0.047608832588872455	0.045813036839331814	-6.658164170353191e-06	-0.00015325728524231974	-6.622436957666629e-06	-0.00015243491813973775
10.05701452310831	0.000749384113587756	0.0007471473838601504	0.0007821878895504039	0.0007786627834209677	0.000800741501280068	0.0007964389132850557	0.0008203108819791541	0.0008151506659968413	0.0008607121508899349	0.0008536616388127334	0.047609612300357436	0.04581378680427949	-6.59834667695626e-06	-0.0001527955553966842	-6.562941415928607e-06	-0.0001519756884913459
10.117613094788254	0.0007490108112452248	0.0007467752206151632	0.0007817987729505064	0.0007782754285899548	0.0008003434626716055	0.0007960430104332894	0.0008199034502476565	0.0008147457811672655	0.0008602853823817241	0.000853238318763418	0.04761040612483277	0.04581455034378072	-6.538927825694256e-06	-0.0001523319838805659	-6.503842380904332e-06	-0.0001515146274123913
10.178576803346665	0.0007486386294842641	0.0007464041750323894	0.000781410834991574	0.0007778892472270125	0.0007999466359265212	0.0007956483128817938	0.0008194972657180151	0.0008143421354190155	0.0008598599349826696	0.0008528163081903614	0.04761121431847545	0.045815327704237394	-6.479904980263677e-06	-0.000151866559435887	-6.4451372305419224e-06	-0.0001510517237115483
10.239907848916916	0.0007482675726003999	0.0007460342514021381	0.0007810240803182595	0.0007775042439583451	0.0007995510258938334	0.0007952548254526095	0.0008190923334601419	0.0008139397337851888	0.0008594358142358013	0.0008523956125766647	0.04761203714212631	0.04581611913653829	-6.421275520782782e-06	-0.00015139927071550208	-6.386823359119317e-06	-0.00015058696610908973
10.301608444889292	0.0007478976449125996	0.0007456654540382266	0.0007806385136025858	0.0007771204234374476	0.0007991566374522784	0.0007948625529973186	0.0008186886585762391	0.0008135385813308806	0.0008590130257220624	0.0008519762374427691	0.04761287486137604	0.04581692489614095	-6.3630368437577606e-06	-0.00015093010628386416	-6.3288981772087124e-06	-0.00015012034323724777
10.363680817990868	0.0007475288507634129	0.0007452977872781237	0.0007802541395441452	0.0007767377903453067	0.0007987634755105453	0.000794471500397279	0.0008182862462010749	0.0008131386831534568	0.0008585915750606718	0.000851558188346811	0.047613727746653366	0.04581774524315561	-6.305186361904927e-06	-0.00015045905461488762	-6.271359111506558e-06	-0.00014965184363843753
10.426127208365882	0.0007471611945191113	0.0007449312554830913	0.0007798709628703009	0.0007763563493906003	0.0007983715450075127	0.0007940816725638579	0.0008178851015022598	0.000812740044382827	0.000858171467909489	0.0008511414708849791	0.04761459607331225	0.04581858044243029	-6.247721504063983e-06	-0.00014998610409117097	-6.214203604762436e-06	-0.00014918145576442443
10.488949869656532	0.0007467946805698311	0.0007445658630383288	0.0007794889883363888	0.0007759761053099008	0.0007979808509124897	0.0007936930744386714	0.0008174852296805268	0.0008123426701817215	0.0008577527099653863	0.0008507260906918783	0.04761548012172146	0.045819430763636725	-6.190639715145975e-06	-0.00014951124300432994	-6.157429115700129e-06	-0.00014870916797685152
10.552151069084381	0.0007464293133297063	0.0007442016143531093	0.0007791082207259145	0.0007755970628678706	0.0007975913982254485	0.000793305710993816	0.0008170866359700085	0.0008119465657459638	0.0008573353069646152	0.0008503120534408874	0.04761638017735866	0.04582029648136057	-6.133938456023141e-06	-0.0001490344595544424	-6.101033118915272e-06	-0.00014823496854576845
10.615733087532126	0.0007460650972370139	0.0007438385138609266	0.0007787286648507605	0.000775219226857471	0.0007972031919772704	0.0007929195872321141	0.0008166893256385237	0.0008115517363047545	0.0008569192646831886	0.0008498993648445343	0.047617296530901944	0.045821177875188114	-6.077615203438705e-06	-0.00014855574184874376	-6.045013104785148e-06	-0.0001477588456491874
10.679698219625935	0.0007457020367543086	0.0007434765660196326	0.0007783503255513858	0.0007748426021001603	0.0007968162372299837	0.0007925347081873489	0.000816293303987859	0.0008111581871209496	0.0008565045889372565	0.0008494880306548626	0.04761822947832553	0.045822075229801244	-6.021667449831666e-06	-0.00014807507789946217	-5.989366579330774e-06	-0.00014728078737158423
10.744048773818252	0.0007453401363685729	0.0007431157753115889	0.0007779732076970408	0.0007744671934461091	0.0007964305390770213	0.0007921510789245182	0.0008158985763540681	0.0008107659234913551	0.0008560912855835034	0.0008490780566638201	0.04761917932099737	0.04582298883506889	-5.966092703293437e-06	-0.00014759245562429024	-5.934091064115424e-06	-0.0001468007817026773
10.808787072471103	0.00074497940059135	0.0007427561462438035	0.0007775973161859682	0.0007740930057744015	0.000796046102643457	0.0007917687045400746	0.0008155051481077557	0.0008103749507470089	0.0008556793605195287	0.0008486694487036316	0.04762014636577658	0.045823918986142555	-5.910888487571306e-06	-0.00014710786284777289	-5.879184096274116e-06	-0.0001463188165397311
10.87391545193992	0.0007446198339588842	0.0007423976833480716	0.000777222655945608	0.0007737200439932396	0.0007956629330862551	0.0007913875901621676	0.0008151130246543707	0.0008099852742534675	0.0008552688196842423	0.0008482622126471835	0.04762113092511641	0.045824865983552544	-5.856052341817776e-06	-0.0001466212872971162	-5.824643228275958e-06	-0.0001458348796834763
10.93943626265785	0.0007442614410322672	0.0007420403911811282	0.0007768492319328155	0.000773348313040164	0.0007952810355945286	0.0007910077409509052	0.0008147222114345108	0.0008095968994111119	0.000854859669058269	0.0008478563544084243	0.04762213331716444	0.04582583013330803	-5.80158182053505e-06	-0.00014613271660185445	-5.7704660278582245e-06	-0.00014534895883791532
11.00535186922059	0.000743904226397577	0.0007416842743247836	0.0007764770491340699	0.0007729778178822554	0.0007949004153897906	0.0007906291620985974	0.0008143327139242192	0.0008092098316554325	0.0008544519146643517	0.0008474518799427498	0.047623153865866644	0.04582681174699539	-5.747474493548142e-06	-0.00014564213829504347	-5.716650078009013e-06	-0.00014486104161109958
11.071664650471687	0.0007435481946660183	0.0007413293373860728	0.0007761061125656835	0.0007726085635163533	0.0007945210777262061	0.0007902518588300128	0.0008139445376352882	0.0008088240764573363	0.0008540455625677572	0.0008470487952474089	0.047624192901077375	0.04582781114188199	-5.693727945868705e-06	-0.00014514953981153988	-5.6631929767868294e-06	-0.00014437111551296455
11.138376999588447	0.0007431933504740651	0.0007409755849973964	0.0007757364272740185	0.0007722405549692664	0.0007941430278908532	0.000789875836402635	0.0008135576881155641	0.0008084396393234445	0.0008536406188766919	0.0008466471063619047	0.04762525075866273	0.0458288286410193	-5.64033977756926e-06	-0.0001446549084859472	-5.61009233727202e-06	-0.00014387916795474687
11.205491324168262	0.0007428396984836033	0.0007406230218166683	0.0007753679983357041	0.0007718737972979913	0.0007937662712039847	0.00078950110010692	0.0008131721709492615	0.0008080565257964024	0.0008532370897427225	0.0008462468193684069	0.04762632778061479	0.04582986457335024	-5.5873076037467675e-06	-0.0001441582315533929	-5.557345787473959e-06	-0.00014338518624848473
11.273010046315514	0.0007424872433820707	0.0007402716525274571	0.000775000830857849	0.0007715082955899259	0.0007933908130192856	0.000789127655266557	0.0008127879917572691	0.0008076747414551829	0.0008528349813611956	0.0008458479403921621	0.04762742431516109	0.04583091927381573	-5.5346290543951265e-06	-0.00014365949614797424	-5.50495097021049e-06	-0.00014288915760574117
11.340935602728974	0.0007421359898826019	0.0007399214818391346	0.0007746349299782636	0.0007711440549630915	0.0007930166587241424	0.000788755507238732	0.0008124051561974716	0.0008072942919154022	0.0008524342999716708	0.0008454504756019157	0.04762854071688131	0.045831993083465306	-5.482301774331448e-06	-0.00014315868930211972	-5.452905543066287e-06	-0.00014239106913757626
11.409270444789758	0.0007417859427241656	0.0007395725144870162	0.0007742703008656761	0.0007707810805663475	0.0007926438137399049	0.0007883846614143881	0.0008120236699650622	0.0008069151828296296	0.0008520350518583498	0.0008450544312103327	0.047629677346821955	0.045833086349569924	-5.430323423114523e-06	-0.00014265579794611738	-5.4012071782618895e-06	-0.00014189090785293734
11.478017038649782	0.000741437106671711	0.0007392247552325097	0.0007739069487199546	0.0007704193775796167	0.0007922722835221569	0.0007880151232184988	0.0008116435387928681	0.0008065374198877087	0.0008516372433505182	0.0008446598134744283	0.04763083457261718	0.045834199425735175	-5.378691674876555e-06	-0.00014215080890522813	-5.3498535625348675e-06	-0.00014138866065696587
11.547177865320764	0.0007410894865163125	0.0007388782088632629	0.0007735448787723357	0.00077005895121411	0.000791902073560994	0.0007876468981103356	0.0008112647684516784	0.0008061610088170803	0.000851240880822994	0.0008442666286960056	0.04763201276860576	0.04583533267201806	-5.327404218352649e-06	-0.0001416437089018785	-5.298842397158908e-06	-0.00014088431435307913
11.616755420763786	0.0007407430870753013	0.0007385328801932995	0.0007731840962856353	0.0007696998067125404	0.0007915331893812821	0.0007872799915837317	0.000810887364750562	0.0008057859553830956	0.0008508459706965657	0.000843874883222084	0.04763321231595896	0.04583648645504442	-5.276458756733361e-06	-0.0001411344845533291	-5.248171397748656e-06	-0.0001403778556391122
11.686752215979308	0.00074039791319242	0.0007381887740631757	0.0007728246065544863	0.0007693419493493604	0.0007911656365429473	0.0007869144091673686	0.000810511333537211	0.0008054122653893566	0.0008504525194384592	0.0008434845834453554	0.04763443360280334	0.045837661148131786	-5.225853007516379e-06	-0.00014062312236923225	-5.197838294184257e-06	-0.00013986927110701264
11.75717077709787	0.0007400539697379589	0.0007378458953401203	0.0007724664149055606	0.0007689853844309828	0.0007907994206412483	0.0007865501564250433	0.0008101366806982692	0.0008050399446780383	0.0008500605335627935	0.0008430957358046285	0.04763567702434866	0.045838857131409616	-5.1755847025195326e-06	-0.00014010960875343592	-5.147840830576657e-06	-0.00013935854724322905
11.82801364547121	0.0007397112616088982	0.0007375042489181801	0.0007721095266977962	0.0007686301172960098	0.0007904345473070557	0.0007861872389559499	0.0008097634121596699	0.0008046689991302237	0.0008496700196310456	0.0008427083467852825	0.04763694298301788	0.04584007479194553	-5.125651587759364e-06	-0.00013959393000201326	-5.098176765160924e-06	-0.00013884567042737883
11.899283377763982	0.0007393697937290501	0.0007371638397183653	0.0007717539473226267	0.0007682761533154617	0.0007900710222071346	0.0007858256623949568	0.0008093915338869785	0.0008042994346662405	0.0008492809842525235	0.0008423224229197294	0.04763823188858106	0.045841314523873904	-5.076051423308879e-06	-0.00013907607230120855	-5.048843870164403e-06	-0.0001383306269301665
11.970982546046038	0.0007390295710492053	0.0007368246726887997	0.0007713996822042179	0.0007679234978930126	0.0007897088510444357	0.0007854654324128972	0.0008090210518857405	0.0008039312572460045	0.000848893434084847	0.0008419379707878828	0.047639544158288465	0.04584257672852441	-5.026781983276732e-06	-0.00013855602172810344	-4.999839931768557e-06	-0.00013781340291360578
12.043113737885237	0.0007386905985472687	0.0007364867528048596	0.0007710467367996927	0.0007675721564652183	0.0007893480395583739	0.0007851065547168456	0.0008086519722018241	0.0008035644728693577	0.0008485073758344255	0.0008415549970176247	0.04764088021700903	0.04584386181455371	-4.97784105569013e-06	-0.0001380337642488405	-4.951162749991869e-06	-0.0001372939844295762
12.115679556440844	0.0007383528812284086	0.0007361500850693272	0.0007706951165993731	0.0007672221345017567	0.000788988593525128	0.0007847490350504167	0.0008082843009217796	0.0008031990875764234	0.0008481228162569551	0.00084117350828529	0.047642240497370814	0.04584517019808175	-4.929226442407231e-06	-0.00013750928571767962	-4.9028101386195885e-06	-0.00013677235741885174
12.188682620557461	0.0007380164241251926	0.0007358146745125294	0.0007703448271270099	0.000766873437505657	0.000788630518757925	0.0007843928791940453	0.000807918044173189	0.000802835107447949	0.0008477397621579068	0.0008407935113161432	0.04764362543990323	0.04584650230282841	-4.88093595905556e-06	-0.00013698257187674812	-4.854779925143014e-06	-0.00013624850771129515
12.26212556485955	0.0007376812322977335	0.0007354805261924882	0.0007699958739400233	0.0007665260710135431	0.0007882738211073412	0.0007840380929652859	0.0008075532081250286	0.0008024725386056661	0.0008473582203930332	0.0008404150128848729	0.0476450354931818	0.045847858560253	-4.832967434916652e-06	-0.0001364536083542367	-4.807069950618116e-06	-0.00013572242102316556
12.336011039846525	0.0007373473108338268	0.0007351476451950618	0.0007696482626297384	0.0007661800405958681	0.0007879185064615954	0.0007836846822191054	0.0008071897989880289	0.0008021113872126437	0.0008469781978688735	0.0008400380198160834	0.047646471113977185	0.04584923940969632	-4.78531871285319e-06	-0.0001359223806637333	-4.759678069615227e-06	-0.00013519408295692426
12.41034171198835	0.0007370146648490987	0.0007348160366340956	0.0007693019988216313	0.0007658353518571595	0.0007875645807468537	0.0007833326528481844	0.0008068278230150475	0.0008017516594736551	0.0008465997015432719	0.0008396625389848016	0.04764793276740571	0.04585064529852616	-4.737987649202323e-06	-0.000135388874202641	-4.712602150118428e-06	-0.00013466347900015219
12.485120263821853	0.0007366832994871428	0.0007344857056515652	0.0007689570881755664	0.000765492010436259	0.0007872120499275312	0.0007829820107832157	0.0008064672865014348	0.0008013933616355415	0.0008462227384258969	0.0008392885773169827	0.047649420927082554	0.04585207668228603	-4.690972113733163e-06	-0.00013485307425237236	-4.665840073474377e-06	-0.0001341305945251059
12.560349394047481	0.000736353219919661	0.0007341566574177187	0.0007686135363860403	0.000765150022006565	0.000786860920006595	0.0007826327619932067	0.0008061081957854091	0.0008010364999875779	0.0008458473155787656	0.0008389161417900223	0.047650936075278094	0.04585353402484369	-4.644269989568725e-06	-0.0001343149659773224	-4.6193897342942936e-06	-0.000133595414787413
12.63603181762671	0.0007360244313466049	0.0007338288971312242	0.0007682713491824259	0.0007648093922762789	0.0007865111970258721	0.000782284912485786	0.0008057505572484343	0.0008006810808618487	0.0008454734401167807	0.0008385452394332789	0.04765247870307884	0.04585501779854609	-4.597879173013318e-06	-0.00013377453442148246	-4.573249040317785e-06	-0.0001330579249237962
12.712170265880024	0.0007356969389963215	0.0007335024300193192	0.0007679305323292258	0.0007644701269886574	0.0007861628870663698	0.0007819384683075176	0.0008053943773156091	0.0008003271106336291	0.000845101119208277	0.0008381758773286063	0.047654049310547564	0.04585652848437431	-4.551797573561223e-06	-0.00013323176451010554	-4.527415912392897e-06	-0.00013251810995257296
12.78876748658549	0.000735370748125686	0.0007331772613379468	0.000767591091626311	0.0007641322319222519	0.0007858159962485749	0.0007815934355442042	0.0008050396624560437	0.0007999745957217574	0.0008447303600755585	0.0008378080626108799	0.04765564840689079	0.04585806657210389	-4.506023113801279e-06	-0.00013268664104804095	-4.481888284410193e-06	-0.00013197595477296153
12.865826244077915	0.0007350458640202457	0.0007328533963719062	0.0007672530329091768	0.0007637957128911653	0.0007854705307327827	0.0007812498203212055	0.0008046864191832563	0.000799623542589026	0.000844361169995461	0.0008374418024685424	0.04765727651062498	0.0458596325604661	-4.4605537292789765e-06	-0.00013213914871715304	-4.436664103145763e-06	-0.00013143144416211117
12.943349319348618	0.0007347222919943605	0.0007325308404349957	0.0007669163620491931	0.0007634605757453032	0.0007851264967194098	0.0007809076288037565	0.0008043346540555679	0.0007992739577425693	0.0008439935562999143	0.0008370771041441523	0.0476589341497507	0.0458612269573128	-4.4153873685016595e-06	-0.00013158927207784776	-4.391741328245609e-06	-0.00013088456277587923
13.0213395101458	0.0007344000373913375	0.0007322095988701527	0.0007665810849538531	0.000763126826370622	0.0007847839004493148	0.0007805668671972821	0.0008039843736764959	0.0007989258477342517	0.0008436275263765042	0.0008367139749349323	0.04766062186192678	0.04586285027978492	-4.3705219927615835e-06	-0.00013103699556521464	-4.347117932107687e-06	-0.0001303352951466663
13.099799631075467	0.0007340791055835779	0.0007318896770496055	0.0007662472075670375	0.0007627944706893936	0.0007844427482041319	0.0007802275417477274	0.0008036355846951659	0.0007985792191610759	0.0008432630876690616	0.0008363524221933423	0.04766234019464602	0.0458645030544854	-4.325955576102956e-06	-0.00013048230348902679	-4.302791899796904e-06	-0.0001297836256820839
13.178732513703073	0.0007337595019727089	0.0007315710803750101	0.000765914735869262	0.000762463514660455	0.0007841030463065911	0.0007798896587418781	0.0008032882938067132	0.0007982340786655739	0.0008429002476782366	0.0008359924533276405	0.04766408970542092	0.0458661858176504	-4.281686105283775e-06	-0.00012992518003424047	-4.258761229023432e-06	-0.0001292295386656761
13.258141006655675	0.0007334412319897215	0.0007312538142775925	0.0007655836758779362	0.0007621339642794667	0.0007837648011208489	0.0007795532245076872	0.0008029425077526925	0.000797890432936215	0.0008425390139620922	0.0008356340758024594	0.047665870961964674	0.0458678991153293	-4.237711579616228e-06	-0.00012936560925744245	-4.215023929993525e-06	-0.00012867301825375543
13.338027975724735	0.0007331243010951137	0.0007309378842182968	0.0007652540336476288	0.0007618058255791777	0.0007834280190528278	0.0007792182454146126	0.0008025982333215025	0.0007975482887078209	0.0008421793941367095	0.000835277297139397	0.047667684542382356	0.04586964350356698	-4.194030010918129e-06	-0.00012880357508637807	-4.171578025356608e-06	-0.00012811404847490326
13.418396303969553	0.0007328087147790211	0.0007306232956879218	0.0007649258152703226	0.000761479104629683	0.0007830927065505491	0.0007788847278739458	0.0008022554773487982	0.0007972076527619744	0.000841821395876788	0.0008349221249176009	0.04766953103536018	0.045871419548585306	-4.15063942346694e-06	-0.0001282390613200901	-4.128421550147164e-06	-0.00012755261322963674
13.49924889182131	0.0007324944785613561	0.000730310054207265	0.0007645990268756798	0.0007611538075386879	0.0007827588701044716	0.0007785526783391513	0.0008019142467179204	0.0007968685319274403	0.0008414650269162651	0.0008345685667743717	0.04767141104036337	0.0458732278269736	-4.107537853867069e-06	-0.0001276720516258656	-4.085552551664172e-06	-0.00012698869628793852
13.580588657187745	0.0007321815979919454	0.0007299981653272653	0.0007642736746313084	0.0007608299404517765	0.0007824265162478402	0.0007782221033062089	0.0008015745483603278	0.0007965309330805912	0.0008411102950489414	0.0008342166304057718	0.0476733251678348	0.045875068925878795	-4.064723351004766e-06	-0.0001271025295395134	-4.042969089435543e-06	-0.0001264222812892568
13.662418535558457	0.0007318700786506599	0.0007296876346291381	0.0007639497647430237	0.0007605075095526726	0.0007820956515570236	0.000777893009313952	0.0008012363892560249	0.0007961948631458308	0.0008407572081291065	0.0008338663235672345	0.04767527403939616	0.04587694344320174	-4.022193975962256e-06	-0.0001265304784633936	-4.000669235107099e-06	-0.00012585335174036816
13.744741480110864	0.000731559926147556	0.0007293784677245232	0.0007636273034551225	0.000760186521063515	0.0007817662826518733	0.0007775654029444217	0.0008008997764340097	0.0007958603290960327	0.0008404057740721874	0.0008335176540741964	0.04767725828805665	0.04587885198779551	-3.979947801922325e-06	-0.0001259558816647799	-3.958651072369715e-06	-0.00012528189101432274
13.827560461816718	0.0007312511461230039	0.0007290706702556176	0.0007633062970506472	0.0007598669812451239	0.0007814384161960682	0.0007772392908232101	0.0008005647169727125	0.0007955273379529728	0.0008400560008553922	0.0008331706298027212	0.0476792785584231	0.045880795179666416	-3.937982914150977e-06	-0.0001253787222768865	-3.916912696934165e-06	-0.00012470788235097174
13.910878469549415	0.00073094374424782	0.0007287642478953146	0.0007629867518516572	0.0007595488963972703	0.0007811120588974711	0.0007769146796198131	0.000800231218000444	0.0007951958967877715	0.0008397078965183654	0.0008328252586901413	0.04768133550691408	0.04588277365018412	-3.896297409843909e-06	-0.00012479898329481598	-3.8754522163793326e-06	-0.00012413130885313706
13.9946985101918	0.0007306377262234039	0.0007284592063473469	0.0007626686742195072	0.0007592322728589571	0.000780787217508492	0.0007765915760479917	0.0007998992866958553	0.000794866012721346	0.0008393614691638625	0.0008324815487357111	0.047683429801978164	0.04588478804228852	-3.854889398071e-06	-0.0001242166475750317	-3.834267750094968e-06	-0.00012355215348597293
14.079023608744702	0.0007303330977818679	0.0007281555513464202	0.000762352070555118	0.0007589171170086907	0.0007804638988264481	0.0007762699868661292	0.0007995689302883942	0.0007945376929248583	0.0008390167269584204	0.0008321395080012607	0.047685562124318334	0.0458868390107043	-3.813756999743352e-06	-0.00012363169783569106	-3.7933574292478567e-06	-0.00012297039907738228
14.163856808436103	0.0007300298646861629	0.0007278532886583492	0.0007620369472992509	0.0007586034352647566	0.0007801421096939257	0.0007759499188775903	0.0007992401560587669	0.000794210944620172	0.0008386736781330403	0.0008317991446118608	0.04768773316711752	0.045888927222160876	-3.7728983475057362e-06	-0.00012304411665392534	-3.752719396685547e-06	-0.0001223860283155187
14.24920117083096	0.0007297280327302138	0.0007275524240801945	0.0007617233109327906	0.0007582912340855005	0.0007798218569991542	0.0007756313789310912	0.0007989129713394112	0.0007938857750803162	0.0008383323309838857	0.0008314604667565008	0.04768994363626931	0.04589105335561467	-3.732311585642918e-06	-0.0001224538864645075	-3.712351806833998e-06	-0.00012179902374720442
14.335059775941703	0.0007294276077390444	0.0007272529634403977	0.0007614111679770212	0.0007579805199696089	0.0007795031476763751	0.0007753143739210671	0.0007985873835149698	0.0007935621916299512	0.0008379926938729835	0.0008311234826887704	0.047692194250616375	0.045893218102473564	-3.6919948700414942e-06	-0.00012186098955921376	-3.672252825652478e-06	-0.00012120936777715308
14.421435722339384	0.000729128595568906	0.0007269549125989153	0.0007611005249939109	0.0007576712994563929	0.0007791859887062192	0.0007749989107880458	0.000798263400022771	0.0007932402016458435	0.000837654775228938	0.0008307882007275558	0.047694485742186314	0.04589542216682986	-3.6519463680866754e-06	-0.00012126540808485298	-3.6324206305476947e-06	-0.00012061704266635997
14.50833212726552	0.0007288310021074045	0.0007266582774473518	0.000760791388586393	0.0007573635791260708	0.000778870387116085	0.0007746849965190243	0.0007979410283533142	0.0007929198125573415	0.0008373185835476541	0.0008304546292577417	0.04769681885643997	0.04589766626569425	-3.612164258614582e-06	-0.00012066712404260049	-3.5928534103165516e-06	-0.00012002203053157467
14.595752126744532	0.0007285348332736227	0.0007263630639090904	0.0007604837653986513	0.0007570573656000536	0.0007785563499805211	0.0007743726381478451	0.0007976202760507595	0.0007926010318468581	0.0008369841273930679	0.0008301227767309216	0.04769919435251834	0.04589995112923717	-3.5726467318107635e-06	-0.00012006611928591648	-3.553549365042062e-06	-0.00011942431334246995
14.683698875697011	0.0007282400950182489	0.000726069277939427	0.0007601776621164099	0.0007567526655412371	0.0007782438844216147	0.000774061842755587	0.0007973011507134285	0.0007922838670503635	0.0008366514153978945	0.0008297926516661255	0.0477016130034977	0.045902277501031076	-3.5333919891477467e-06	-0.00011946237551940797	-3.5145067060421767e-06	-0.00011882387292144747
14.772175548053516	0.0007279467933236958	0.0007257769255256972	0.0007598730854672177	0.0007564494856542869	0.0007779329976093787	0.0007737526174709427	0.000796983659994303	0.0007919683257578746	0.0008363204562643757	0.0008294642626505468	0.047704075596648694	0.04590464613830076	-3.4943982433503426e-06	-0.0001188558742987178	-3.475723655831618e-06	-0.00011822069094316601
14.861185336869132	0.0007276549342042208	0.0007254860126874042	0.0007595700422207384	0.0007561478326859304	0.000777623696762143	0.0007734449694706125	0.0007966678116015303	0.0007916544156139544	0.0008359912587650449	0.0008291376183402849	0.04770658293369783	0.0459070578121759	-3.45566371824646e-06	-0.00011824659702663887	-3.4371984479588183e-06	-0.00011761474893021151
14.95073145443871	0.0007273645237060534	0.0007251965454763528	0.0007592685391890496	0.0007558477134252556	0.0007773159891469604	0.0007731389059797038	0.0007963536132989466	0.0007913421443182252	0.0008356638317435072	0.0008288127274611049	0.047709135831098475	0.04590951330795061	-3.4171866487324107e-06	-0.00011763452495267002	-3.3989293269946416e-06	-0.00011700602825340245
15.040817132412794	0.0007270755679075071	0.0007249085299767692	0.0007589685832269302	0.0007555491347040015	0.0007770098820800004	0.0007728344342721235	0.0007960410729065903	0.0007910315196258724	0.0008353381841152192	0.0008284895988091933	0.047711735120304584	0.045912013425345254	-3.378965280747756e-06	-0.00011701963917368219	-3.360914548495089e-06	-0.00011639451013209512
15.131445621914246	0.0007267880729190966	0.000724621972305426	0.0007586701812321555	0.0007552521033968527	0.0007767053829269519	0.0007725315616709761	0.0007957301983012246	0.000790722549348161	0.0008350143248682833	0.0008281682412519325	0.04771438164804709	0.045914558978776485	-3.340997871133927e-06	-0.00011640192062950527	-3.323152378859051e-06	-0.00011578017562988152
15.222620193655578	0.0007265020448836598	0.0007243368786117724	0.0007583733401458008	0.0007549566264217466	0.0007764024991034401	0.0007722302955489785	0.0007954209974168794	0.0007904152413529671	0.0008346922630642639	0.000827848663728692	0.047717076276621764	0.04591715079762952	-3.303282687576979e-06	-0.00011578135010234525	-3.285641095276265e-06	-0.00011516300565389548
15.31434413805701	0.0007262174899764652	0.0007240532550780495	0.0007580780669525353	0.0007546627107401664	0.0007761012380754322	0.0007719306433288612	0.0007951134782453808	0.0007901096035652979	0.0008343720078389988	0.0008275308752516159	0.047719819884175736	0.04591978972653668	-3.2658180085781002e-06	-0.00011515790821634009	-3.2483789856960904e-06	-0.00011454298095445181
15.406620765365147	0.000725934414405329	0.0007237711079194154	0.0007577843686809259	0.0007543703633574477	0.0007758016073596558	0.0007716326124837853	0.0007948076488369008	0.0007898056439678334	0.0008340535684034333	0.0008272148849064362	0.04772261336500578	0.04592247662566264	-3.228602123352131e-06	-0.00011453157543531156	-3.2113643487260285e-06	-0.00011392008212304794
15.499453405772549	0.0007256528244107215	0.0007234904433840603	0.0007574922524037369	0.0007540795913230798	0.0007755036145240179	0.0007713362105377554	0.0007945035173005028	0.0007895033706014625	0.0008337369540444606	0.0008269007018532851	0.04772545762985557	0.04592521237099216	-3.1916333317338896e-06	-0.00011390233206032274	-3.1745954935397808e-06	-0.00011329428958942178
15.592845409537835	0.0007253727262658838	0.0007232112677533318	0.0007572017252382423	0.0007537904017310182	0.0007752072671880349	0.000771041445066049	0.000794201091804709	0.0007892027915658394	0.0008334221741257825	0.0008265883353275342	0.04772835360622614	0.04592799785462594	-3.1549099441538844e-06	-0.00011327015822951148	-3.1380707398538307e-06	-0.00011266558362194035
15.686800147106629	0.0007250941262769258	0.0007229335873418419	0.000756912794346522	0.0007535028017199845	0.0007749125730232522	0.0007707483236956301	0.0007939003805780525	0.0007889039150199281	0.000833109238088768	0.0008262777946406261	0.04773130223868574	0.04593083398508111	-3.118430281570661e-06	-0.00011263503391667484	-3.101788417863259e-06	-0.00011203394432615643
15.781321009233178	0.000724817030782937	0.0007226574084975858	0.0007566254669357776	0.0007532167984737814	0.0007746195397536824	0.0007704568541055855	0.0007936013919096548	0.0007886067491825687	0.0008327981554533373	0.000825969089180934	0.04773430448918831	0.0459337216875968	-3.082192675346769e-06	-0.00011199693892802176	-3.065746868106435e-06	-0.00011139935164097836
15.87641140710273	0.0007245414461560912	0.0007223827376020566	0.0007563397502586416	0.0007529323992216047	0.0007743281751562423	0.0007701670440275571	0.0007933041341498048	0.0007883113023330466	0.000832488935818857	0.000825662228414629	0.047737361337400024	0.04593666190444791	-3.046195467240956e-06	-0.00011135585290225625	-3.0299444414537413e-06	-0.00011076178533883652
15.972074772454643	0.0007242673788017412	0.0007221095810703514	0.0007560556516134849	0.0007526496112383554	0.0007740384870611891	0.000769878901246179	0.0007930086157105364	0.0007880175828116626	0.0008321815888650374	0.0008253572218865546	0.04774047378102824	0.045939655595260684	-3.010437009306685e-06	-0.00011071175530813493	-2.994379499047725e-06	-0.00011012122502471189
16.06831455770623	0.0007239948351585247	0.0007218379453512806	0.0007557731783447357	0.0007523684418449536	0.000773750483352571	0.000769592433599514	0.0007927148450662263	0.0007877255990203142	0.0008318761243528584	0.0008250540792211192	0.047743642836159075	0.04594270373733949	-2.974915663816677e-06	-0.00011006462544230211	-2.9590504121929442e-06	-0.00010947765013263888
16.165134236077357	0.0007237238216984595	0.0007215678369274795	0.000755492337843195	0.0007520888984086623	0.0007734641719686753	0.0007693076489795087	0.0007924228307541918	0.0007874353594230899	0.000831572552125499	0.0008247528101232051	0.04774686953760078	0.045945807325996166	-2.939629803236886e-06	-0.00010941444242917875	-2.9239555623082614e-06	-0.00010883103992492815
16.262537301715792	0.0007234543449270349	0.000721299262315506	0.0007552131375463492	0.0007518109883433988	0.0007731795609024781	0.0007690245553324351	0.0007921325813752917	0.0007871468725468546	0.0008312708821092805	0.0008244534243790786	0.04775015493923435	0.045948967374885435	-2.9045778101258884e-06	-0.0001087611852182424	-2.8890933408756703e-06	-0.00010818137349102863
16.36052726982327	0.0007231864113833074	0.0007210322280659483	0.0007549355849386941	0.0007515347191100622	0.0007728966582021082	0.0007687431606593503	0.0007918441055945458	0.0007868601469818613	0.0008309711243146296	0.0008241559318573269	0.047753500114371406	0.04595218491635164	-2.8697580770741665e-06	-0.00010810483258241743	-2.854462149356595e-06	-0.00010752862974536259
16.459107676782416	0.0007229200276399876	0.0007207667407635199	0.0007546596875520526	0.0007512600982168505	0.0007726154719713046	0.0007684634730165508	0.0007915574121417489	0.0007865751913823507	0.000830673288837047	0.0008238603425097966	0.04775690615611531	0.04595546100177442	-2.835169006640357e-06	-0.00010744536311618758	-2.8200603991337773e-06	-0.0001068727874256048
16.55828208028434	0.0007226552003035308	0.0007205028070271631	0.000754385452965901	0.0007509871332195923	0.0007723360103698889	0.00076818550051604	0.0007912725098121048	0.0007862920144671785	0.0008303773858581019	0.0008235666663725595	0.047760374177733614	0.045958796701928914	-2.8008090112736223e-06	-0.0001067827552339029	-2.7858865114202026e-06	-0.00010621382509035104
16.658054059457015	0.0007223919360142199	0.000720240433510141	0.000754112888807692	0.0007507158317220696	0.0007720582816142339	0.0007679092513259951	0.0007909894074668602	0.0007860106250204333	0.0008300834256464315	0.0008232749135668804	0.04776390531303693	0.04596219310734706	-2.766676513265079e-06	-0.000106116987168281	-2.7519389172326464e-06	-0.00010555172111836875
16.758427214994473	0.0007221302414462469	0.000719979626900131	0.0007538420027531817	0.0007504462013763473	0.0007717822939777425	0.0007676347336712387	0.0007907081140339475	0.0007857310318920705	0.0008297914185587595	0.0008229850943002047	0.04776750071676174	0.04596565132868894	-2.7327699446996583e-06	-0.00010544803696951877	-2.71821605732055e-06	-0.00010488645370715366
16.859405169286727	0.0007218701233077889	0.000719720393919312	0.0007535728025267535	0.0007501782498831012	0.0007715080557913213	0.000767361955833713	0.0007904286385086337	0.0007854532439985488	0.0008295013750409243	0.0008226972188671584	0.047771161564966254	0.04596917249712033	-2.6990877473446508e-06	-0.00010477588250143444	-2.684716382073647e-06	-0.00010421800086962696
16.960991566550526	0.0007216115883410921	0.0007194627413244591	0.0007533052959017575	0.0007499119849919573	0.0007712355754438792	0.000767090926152969	0.0007901509899541873	0.0007851772703234854	0.0008292133056289385	0.0008224112976505712	0.047774889055427046	0.04597275776469773	-2.665628372591159e-06	-0.00010410050144021854	-2.6514383514686206e-06	-0.0001035463404331638
17.063190072960847	0.0007213546433225361	0.0007192066759070201	0.0007530394907008336	0.0007496474145018174	0.0007709648613828079	0.0007668216530266451	0.0007898751775025386	0.0007849031199183021	0.0008289272209500416	0.0008221273411224993	0.047778684408049686	0.0459764083047608	-2.6323902814384854e-06	-0.0001034218712740731	-2.6183804350213974e-06	-0.0001028714500378447
17.166004376783235	0.0007210992950627104	0.0007189522044932054	0.0007527753947962517	0.000749384546261205	0.0007706959221144826	0.0007665541449109661	0.0007896012103549626	0.0007846308019028989	0.0008286431317237905	0.0008218453598452819	0.04778254886528473	0.045980125312332316	-2.599371944382676e-06	-0.00010273996929974216	-2.5855411117121224e-06	-0.00010219330713448493
17.26943818850684	0.0007208455504064759	0.0007186993339440581	0.0007525130161102422	0.0007491233881685938	0.0007704287662047601	0.0007662884103212309	0.0007893290977827569	0.0007843603254663159	0.0008283610487631487	0.0008215653644725964	0.04778648369254941	0.045983910004525105	-2.566571841383994e-06	-0.00010205477262192897	-2.5529188699370195e-06	-0.00010151188898366303
17.37349524097843	0.0007205934162330301	0.0007184480711555351	0.0007522523626153349	0.0007488639481727523	0.0007701634022794828	0.0007660244578323191	0.0007890588491279381	0.0007840916998674194	0.0008280809829756029	0.0008212873657505412	0.047790490178662895	0.045987763620960485	-2.5339884617637046e-06	-0.00010136625814957667	-2.5205122073986702e-06	-0.00010082717265133545
17.478179289537028	0.0007203428994559691	0.000718198423058581	0.0007519934423347017	0.0007486062342730883	0.0007698998390249963	0.0007657622960791985	0.0007887904738039458	0.0007838249344355919	0.0008278029453642975	0.0008210113745187334	0.04779456963628406	0.045991687424188715	-2.501620304171115e-06	-0.00010067440259498017	-2.488319631092136e-06	-0.00010013913500911409
17.583494112149474	0.0007200940070233401	0.0007179503966191924	0.0007517362633424929	0.0007483502545199876	0.0007696380851886576	0.0007655019337574321	0.0007885239812963501	0.0007835600385714252	0.0008275269470291772	0.0008207374017114177	0.04779872340236336	0.04599568270012326	-2.4694658765306646e-06	-9.997918247262039e-05	-2.456339657236871e-06	-9.944775273229567e-05
17.689443509546752	0.000719846745917696	0.0007177039988384868	0.0007514808337641816	0.000748096017015162	0.0007693781495793593	0.0007652433796236957	0.0007882593811635728	0.0007832970217474291	0.0008272529991681563	0.0008204654583585971	0.04780295283859971	0.045999750758480264	-2.4375236959517203e-06	-9.928057409583357e-05	-2.4245708111865147e-06	-9.87530022965033e-05
17.79603130536116	0.0007196011231561433	0.000717459236752764	0.0007512271617769093	0.0007478435299119964	0.0007691200410680553	0.0007649866424963023	0.0007879966830376163	0.0007830358935087466	0.0008269811130783017	0.0008201955555871804	0.04780725933190636	0.04600389293322887	-2.4057922886778355e-06	-9.857855357509049e-05	-2.393011627393332e-06	-9.80548599767983e-05
17.90326134626431	0.0007193571457903869	0.0007172161174335643	0.0007509752556098305	0.0007475928014158977	0.0007688637685882929	0.0007647317312557238	0.0007877358966248012	0.0007827766634738763	0.0008267113001570351	0.0008199277046221448	0.047811644294888274	0.046008110583047435	-2.37427019002907e-06	-9.787309681641432e-05	-2.361660649344028e-06	-9.735330184551527e-05
18.011137502105942	0.00071911482090677	0.0007169746479877227	0.0007507251235444602	0.0007473438397846455	0.000768609341136748	0.0007644786548451269	0.0007874770317065149	0.0007825193413354073	0.000826443571903354	0.0008196619167877194	0.047816109166328655	0.04601240509179143	-2.3429559443217604e-06	-9.716417951838308e-05	-2.330516429465204e-06	-9.664830376907019e-05
18.119663666053608	0.0007188741556263143	0.0007167348355574239	0.0007504767739150294	0.0007470966533287497	0.0007683567677737723	0.0007642274222709125	0.0007872200981399715	0.0007822639368607647	0.0008261779399190757	0.0008193982035085889	0.047820655411680305	0.04601677786896859	-2.311848104840329e-06	-9.645177717129694e-05	-2.2995775291203245e-06	-9.593984140776612e-05
18.228843754733095	0.0007186351571047455	0.0007164966873202418	0.0007502302151088276	0.0007468512504117962	0.000768106057623933	0.000763978042603251	0.0007869651058589727	0.0007820104598929556	0.0008259144159100905	0.0008191365763111073	0.047825284523573645	0.04602123035022655	-2.2809452337657285e-06	-9.573586505470799e-05	-2.268842518516473e-06	-9.522789021304545e-05
18.338681708369887	0.0007183978325325249	0.0007162602104891868	0.0007499854555665616	0.0007466076394508105	0.0007678572198765723	0.000763730524976638	0.0007867120648746901	0.0007817589203513343	0.0008256530116876453	0.0008188770468245392	0.047829998022330344	0.04602576399784348	-2.2502459020808975e-06	-9.501641823411733e-05	-2.2383099766241227e-06	-9.451242542388161e-05
18.44918149093129	0.0007181621891348725	0.0007160254123127435	0.0007497425037827101	0.0007463658289166142	0.0007676102637863655	0.0007634848785904459	0.0007864609852764511	0.0007815093282323766	0.000825393739169644	0.0008186196267823201	0.04783479745648664	0.046030380301237565	-2.2197486895482108e-06	-9.429341155967053e-05	-2.2079784911554524e-06	-9.379342206641827e-05
18.56034709026951	0.0007179282341717843	0.0007157923000749046	0.0007495013683058803	0.0007461258273341857	0.000767365198673886	0.0007632411127094831	0.000786211877232537	0.0007812616936104579	0.0008251366103819667	0.0008183643280233316	0.04783968440332917	0.046035080777476665	-2.189452184640523e-06	-9.356681966429803e-05	-2.177846658486717e-06	-9.30708549512771e-05
18.672182518265565	0.0007176959749380453	0.0007155608810951987	0.0007492620577391651	0.0007458876432830208	0.000767122033926174	0.0007629992366645601	0.0007859647509909902	0.0007810160266386472	0.0008248816374598122	0.0008181111624931999	0.04784466046944138	0.046039866971806655	-2.15935498448349e-06	-9.283661696118939e-05	-2.147913083600135e-06	-9.234469867105966e-05
18.784691810974078	0.0007174654187632367	0.0007153311627287152	0.0007490245807405026	0.0007456512853974962	0.0007668807789973143	0.0007627592598530606	0.0007857196168804326	0.0007807723375495085	0.0008246288326490591	0.000817860142245615	0.04784972729125936	0.04604474045818616	-2.1294556947835767e-06	-9.210277764104546e-05	-2.1181763800309783e-06	-9.161492759862666e-05
18.897879028768923	0.0007172365730117404	0.0007151031523661235	0.0007487889460230397	0.0007454167623672364	0.0007666414434090198	0.0007625211917395171	0.0007854764853108953	0.0007805306366559131	0.0008243782083076524	0.0008176112794436683	0.047854886535637076	0.04604970283982848	-2.099752929776884e-06	-9.136527567016328e-05	-2.088635169791679e-06	-9.088151588385052e-05
19.01174825648978	0.0007170094450827358	0.0007148768574336908	0.0007485551623554944	0.0007451840829374819	0.0007664040367512184	0.0007622850418561985	0.000785235366774661	0.0007802909343518671	0.0008241297769070112	0.0008173645863612193	0.04786013990042866	0.04605475574976315	-2.0702453121719012e-06	-9.062408478813233e-05	-2.0592880833271605e-06	-9.014443745211653e-05
19.126303603589555	0.0007167840424101915	0.0007146522853932852	0.0007483232385625215	0.0007449532559094542	0.0007661685686826494	0.0007620508198036941	0.0007849962718471134	0.0007800532411133398	0.0008238835510334583	0.0008171200753842712	0.04786548911507503	0.04605990085139904	-2.0409314730879258e-06	-8.987917850533655e-05	-2.030133759468866e-06	-8.940366600238003e-05
19.241549204282624	0.0007165603724628517	0.0007144294437423843	0.0007480931835250778	0.0007447242901407303	0.0007659350489314631	0.0007618185352515113	0.0007847592111876016	0.0007798175674991141	0.0008236395433896728	0.0008168777590123814	0.04787093594120767	0.04606513983910604	-2.0118100520077897e-06	-8.913053010109473e-05	-2.0011708453558305e-06	-8.865917500411324e-05
19.357489217694134	0.000716338442744214	0.0007142083400140703	0.0007478650061807897	0.0007444971945456114	0.0007657034872958268	0.0007615881979386754	0.0007845241955403119	0.0007795839241516395	0.0008233977667961656	0.0008166376498600859	0.04787648217326067	0.04607047443880339	-1.9828796966876554e-06	-8.837811261974693e-05	-1.9723979963652896e-06	-8.791093769403013e-05
19.474127828010037	0.0007161182607925102	0.0007139889817770285	0.0007476387155243288	0.0007442719780955038	0.0007654738936445446	0.0007613598176743439	0.0007842912357351631	0.0007793523217979072	0.000823158234192788	0.0008163997606583571	0.04788212963909936	0.04607590640856265	-1.9541390631466066e-06	-8.762189887051575e-05	-1.9438138760949006e-06	-8.715892707580886e-05
19.59146924462811	0.0007158998341806622	0.0007137713766355228	0.0007474143206077715	0.0007440486498192831	0.0007652462779176653	0.0007611334043384085	0.0007840603426886895	0.000779122771250318	0.0008229209586402442	0.0008161641042560665	0.04788788020065465	0.04608143753922084	-1.9255868155716727e-06	-8.686186142300989e-05	-1.9154171562890156e-06	-8.64031159165668e-05
19.709517702309874	0.000715683170516257	0.0007135555322293886	0.0007471918305409849	0.0007438272188036841	0.0007650206501271237	0.0007609089678821269	0.0007838315274049691	0.0007788952834075877	0.000822685953321657	0.0008159306936214976	0.04789373575457842	0.04608706965500767	-1.8972216262610163e-06	-8.609797260486496e-05	-1.8872065167471752e-06	-8.564347674305806e-05
19.828277461333414	0.0007154682774414905	0.0007133414562339989	0.0007469712544919922	0.0007436076941936716	0.0007647970203573626	0.0007606865183287459	0.000783604800976534	0.0007786698692556416	0.0008224532315441335	0.0008156995418438593	0.047899698232904075	0.046092804614182976	-1.8690421756078872e-06	-8.533020450132711e-05	-1.8591806453319148e-06	-8.487998184208978e-05
19.94775280764713	0.0007152551626331187	0.0007131291563602327	0.0007467526016873497	0.0007433900851928209	0.0007645753987659758	0.0007604660657741306	0.0007833801745853099	0.0007784465398685317	0.0008222228067403713	0.000815470662134837	0.04790576960372657	0.0460986443096898	-1.8410471519878652e-06	-8.455852894959093e-05	-1.831338237858176e-06	-8.411260325513759e-05
20.067948053024427	0.0007150438338024014	0.000712918640354441	0.0007465358814125292	0.0007431744010637069	0.0007643557955843589	0.0007602476203874144	0.0007831576595035692	0.0007782253064093711	0.0008219946924702917	0.0008152440678301715	0.047911951871892594	0.046104590669817085	-1.8132352517432476e-06	-8.378291753841083e-05	-1.8036779980638157e-06	-8.334131277734635e-05
20.188867535219305	0.0007148342986950284	0.0007127099159983936	0.0007463211030122881	0.0007429606511282774	0.0007641382211183549	0.0007600311924116347	0.0007829372670948833	0.0007780061801312663	0.0008217689024226887	0.0008150197723912504	0.047918247079704386	0.04611064565887998	-1.7856051791136605e-06	-8.300334160474265e-05	-1.7761986375493255e-06	-8.256608195469917e-05
20.31051561812294	0.0007146265650910522	0.0007125029911092336	0.0007461082758910581	0.0007427488447682483	0.0007639226857489225	0.0007598167921643975	0.0007827190088151079	0.0007777891723782801	0.0008215454504169226	0.0008147977894067453	0.047924657307640894	0.04611681127790915	-1.758155646167537e-06	-8.221977223049626e-05	-1.7488988757080083e-06	-8.178688208049234e-05
20.432896691921076	0.0007144206408048004	0.0007122978735394099	0.0007458974095133193	0.000742538991425482	0.0007637091999327988	0.0007596044300385312	0.0007825028962133636	0.000777574294586392	0.0008213243504046249	0.0008145781325942575	0.04793118467509012	0.04612308956535814	-1.7308853727643868e-06	-8.143218024059262e-05	-1.7217774396938862e-06	-8.100368419375337e-05
20.55601517325261	0.0007142165336847897	0.0007120945711766166	0.0007456885134039888	0.0007423311006023833	0.0007634977742031779	0.0007593941165027601	0.0007822889409330447	0.0007773615582844853	0.0008211056164714472	0.0008143608158020068	0.047937831341098316	0.04612948259782134	-1.7037930865001528e-06	-8.06405362002438e-05	-1.6948330643557809e-06	-8.021645907621555e-05
20.679875505368887	0.0007140142516136226	0.0007118930919437091	0.0007454815971487984	0.0007421251818622798	0.0007632884191703868	0.0007591858621023722	0.0007820771547128279	0.0007771509750953337	0.0008208892628388259	0.0008141458530105348	0.04794459950513199	0.04613599249077006	-1.67687752264346e-06	-7.984481041176106e-05	-1.6680644921878741e-06	-7.942517724959797e-05
20.804482158294064	0.0007138138025078838	0.0007116934437986264	0.0007452766703946844	0.0007419212448298195	0.0007630811455225813	0.0007589796774599094	0.0007818675493877098	0.0007769425567366162	0.0008206753038657892	0.0008139332583344503	0.04795149140785914	0.0461426213993017	-1.650137424064925e-06	-7.904497291108536e-05	-1.6414704732473084e-06	-7.862980897152538e-05
20.92983962898646	0.000713615194318025	0.0007114956347342988	0.0007450737428501735	0.0007417192991913626	0.0007628759640264406	0.0007587755732758545	0.0007816601368900514	0.000776736315021938	0.0008204637540507895	0.0008137230460241973	0.04795850933194409	0.046149371518902166	-1.6235715412115694e-06	-7.82409934660111e-05	-1.6150497651359723e-06	-7.783032423458458e-05
21.055952441500814	0.0007134184350282381	0.0007112996727785447	0.0007448728242857692	0.0007415193546953722	0.0007626728855278715	0.0007585735603293277	0.0007814549292506351	0.0007765322618618654	0.0008202546280335654	0.000813515230467852	0.04796565560285542	0.046156245086228315	-1.5971786320565125e-06	-7.74328415736325e-05	-1.5888011329488923e-06	-7.702669276327123e-05
21.18282514715158	0.0007132235326563186	0.0007111055659939602	0.0007446739245343371	0.0007413214211528078	0.0007624719209527167	0.0007583736494787889	0.0007812519385997387	0.0007763304092649761	0.0008200479405970361	0.0008133098261929508	0.04797293258969722	0.04616324437990304	-1.570957462000526e-06	-7.662048645554198e-05	-1.5627233491770885e-06	-7.621888400927146e-05
21.31046232467717	0.0007130304952535297	0.0007109133224778072	0.0007444770534915034	0.0007411255084375293	0.0007622730813074842	0.0007581758516627585	0.0007810511771682347	0.0007761307693389317	0.0008198437066692388	0.0008131068478683595	0.047980342706051865	0.04617037172132594	-1.5449068038542527e-06	-7.580389705591495e-05	-1.536815193686758e-06	-7.540686714982425e-05
21.438868580405217	0.0007128393309044404	0.0007107229503618784	0.0007442822211160366	0.0007409316264866844	0.0007620763776800655	0.0007579801779005294	0.0007808526572886864	0.000775933354291552	0.0008196419413252822	0.0008129063103061582	0.04798788841084224	0.046177629475504446	-1.5190254377900683e-06	-7.498304203940043e-05	-1.5110754536772075e-06	-7.459061108561205e-05
21.568048548418737	0.0007126500477267653	0.0007105344578123631	0.0007440894374302431	0.0007407397853011119	0.0007618818212404755	0.0007577866392928971	0.0007806563913964754	0.0007757381764319149	0.0008194426597893479	0.0008127082284635714	0.04799557220921071	0.04618502005189811	-1.4933121512592483e-06	-7.415788978623605e-05	-1.4855029235971533e-06	-7.377008443584798e-05
21.69800689072348	0.0007124626538711921	0.0007103478530297014	0.0007438987125203614	0.0007405499949457424	0.0007616894232415974	0.0007575952470228993	0.0007804623920309402	0.0007755452481714711	0.0008192458774367239	0.0008125126174449294	0.04800339665341691	0.046192545905281955	-1.4677657389490333e-06	-7.332840838980559e-05	-1.4600964050935465e-06	-7.294525553561138e-05
21.828748297416116	0.0007122771575211943	0.0007101631442484254	0.0007437100565369535	0.0007403622655499969	0.0007614991950199341	0.0007574060123565583	0.0007802706718365304	0.0007753545820251706	0.0008190516097958699	0.0008123194925036608	0.04801136434375337	0.04620020953662651	-1.4423850027501031e-06	-7.249456565436296e-05	-1.4348547069942263e-06	-7.211609243434891e-05
21.960277486853503	0.0007120935668928337	0.0007099803397369891	0.0007435234796952978	0.0007401766073081859	0.0007613111479963656	0.0007572189466436292	0.0007800812435639765	0.0007751661906126063	0.0008188598725505213	0.0008121288690443187	0.048019477929480185	0.046208013493998855	-1.4171687516815502e-06	-7.165632909081343e-05	-1.4097766452216172e-06	-7.128256289093415e-05
22.092599205822967	0.0007119118902345568	0.000709799447797594	0.0007433389922757878	0.0007399930304799176	0.0007611252936769221	0.0007570340613183677	0.0007798941200714837	0.0007749800866591801	0.0008186706815418336	0.000811940762624651	0.04802774010978103	0.04621596037347764	-1.3921158018362356e-06	-7.081366591327187e-05	-1.3848610427441566e-06	-7.044463437078097e-05
22.225718229713628	0.0007117321358269728	0.0007096204767659959	0.0007431566046243258	0.0007398115453904956	0.0007609416436535598	0.0007568513679002937	0.0007797093143259343	0.0007747962829972773	0.0008184840527705597	0.0008117551889576971	0.048036153634732785	0.046224052820091524	-1.367224976343926e-06	-6.996654303662031e-05	-1.3601067295350953e-06	-6.960227404317898e-05
22.359639362688714	0.0007115543119826231	0.0007094434350113055	0.0007429763271527195	0.0007396321624313276	0.0007607602096049464	0.0007566708779949733	0.0007795268394041147	0.000774614792567466	0.0008183000023992703	0.0008115721639139297	0.04804472130630412	0.04623229352877368	-1.3424951053114462e-06	-6.911492707278866e-05	-1.335512542517854e-06	-6.875544877768536e-05
22.494367437858962	0.0007113784270457363	0.0007092683309357735	0.0007427981703390788	0.0007394548920603263	0.0007605810032972565	0.0007564926032948003	0.0007793467084939565	0.0007744356284197078	0.0008181185467546119	0.000811391703523429	0.048053445979367324	0.04624068524533847	-1.3179250257610957e-06	-6.825878432678567e-05	-1.3110773255105117e-06	-6.790412514057209e-05
22.629907317457054	0.0007112044893919749	0.0007090951729745679	0.0007426221447282157	0.0007392797448023196	0.0007604040365849776	0.000756316555579797	0.0007791689348958012	0.0007742588037145926	0.0008179397023296082	0.0008112138239781006	0.04806233056273533	0.04624923076747656	-1.2935135815929193e-06	-6.739808079403442e-05	-1.2867999291724629e-06	-6.704826939166186e-05
22.766263893012997	0.0007110325074281603	0.0007089239695955329	0.0007424482609320382	0.0007391067312494514	0.0007602293214117192	0.0007561427467184132	0.0007789935320236743	0.0007740843317245853	0.000817763485785997	0.000811038541633929	0.048071378020217444	0.046257932945774176	-1.2692596235383026e-06	-6.653278215715264e-05	-1.2626792109688562e-06	-6.618784748127493e-05
22.903442085530802	0.000710862489591993	0.0007087547292989403	0.0007422765296299513	0.0007389358620615937	0.0007600568698110368	0.0007559711886683417	0.0007788205134065902	0.0007739122258352957	0.0008175899139566175	0.0008108658730132745	0.04808059137170141	0.04626679468474668	-1.245162009076272e-06	-6.566285378073466e-05	-1.2387140350873273e-06	-6.53228250453719e-05
23.041446845665973	0.0007106944443517555	0.0007085874606172262	0.000742106961569257	0.0007387671479667516	0.0007598866939072666	0.0007558018934773428	0.0007786498926898703	0.0007737424995467686	0.000817419003847838	0.0008106958348072135	0.048089973694252976	0.04627581894390366	-1.2212196024109431e-06	-6.478826070921428e-05	-1.2149032724171824e-06	-6.445316740355533e-05
23.180283153904217	0.0007105283802059985	0.0007084221721147117	0.0007419395675655504	0.0007386005997614719	0.0007597188059163614	0.0007556348732840715	0.0007784816836364812	0.0007735751664747864	0.000817250772642025	0.0008105284438779154	0.04809952812324329	0.04628500873882546	-1.1974312744160096e-06	-6.390896766300669e-05	-1.1912458004930196e-06	-6.35788395549064e-05
23.31995602074116	0.0007103643056832145	0.0007082588723873114	0.0007417743585031199	0.0007384362283112495	0.0007595532181467455	0.0007554701403189219	0.0007783159001283935	0.000773410240352199	0.0008170852377000619	0.0008103637172610677	0.0481092578534948	0.04629436714227397	-1.173795902585737e-06	-6.302493903495576e-05	-1.1677405034357484e-06	-6.269980617429338e-05
23.460470486863187	0.000710202229341495	0.0007080975700622256	0.0007416113453353446	0.0007382740445509366	0.0007593899430001693	0.0007553077069048749	0.0007781525561679631	0.0007732477350302669	0.0008169224165639108	0.0008102016721683439	0.04811916614045851	0.04630389728531519	-1.1503123709677432e-06	-6.213613888558789e-05	-1.1443862719040174e-06	-6.181603160848592e-05
23.60183162332936	0.0007100421597681761	0.0007079382737976238	0.000741450539085098	0.0007381140594851545	0.0007592289929725886	0.0007551475854583625	0.0007779916658793348	0.0007730876644800355	0.0008167623269592281	0.0008100423259899195	0.04812925630140686	0.04631360235847485	-1.1269795701226645e-06	-6.124253094008658e-05	-1.1211820030421725e-06	-6.0927479872352475e-05
23.744044531754422	0.0007098841055794606	0.0007077809922823026	0.0007412919508451399	0.0007379562841886976	0.0007590703806550353	0.0007549897884901352	0.000777833243509862	0.0007729300427937163	0.0008166049867980195	0.0008098856962970299	0.04813953171666253	0.04632348561291251	-1.1037963970777533e-06	-6.034407858429569e-05	-1.098126600442527e-06	-6.0034114645973746e-05
23.887114344492932	0.0007097280754200314	0.0007076257342353364	0.0007411355917785226	0.000737800729806944	0.0007589141187345169	0.000754834328606142	0.000777677303431557	0.0007727748841861003	0.0008164504141813552	0.000809731800844579	0.04814999583084226	0.046333550361625266	-1.0807617552731005e-06	-5.944074486086137e-05	-1.0752189740794414e-06	-5.913589926942464e-05
24.031046224824397	0.0007095740779626391	0.0007074725084057088	0.0007409814731189821	0.0007376474075562666	0.0007587602199949078	0.0007546812185084237	0.0007775238601425533	0.0007726222029959903	0.0008162986274021244	0.0008095806575737976	0.04816065215413705	0.04634379998067126	-1.0578745545082938e-06	-5.853249246520753e-05	-1.0524580402646554e-06	-5.823279673977666e-05
24.175845367139747	0.0007094221219076812	0.0007073213235719245	0.0007408296061713408	0.0007374963287244373	0.0007586086973178707	0.0007545304709960101	0.000777372928268602	0.0007724720136876522	0.0008161496449478541	0.0008094322846149472	0.0481715042636123	0.04635423791042603	-1.0351337108899412e-06	-5.761928374070635e-05	-1.0298427216095564e-06	-5.732476970701783e-05
24.32151699712871	0.0007092722159827561	0.0007071721885416095	0.0007406800023119032	0.0007373475046710389	0.0007584595636837712	0.0007543820989658338	0.0007772245225645832	0.0007723243308522936	0.0008160034855035722	0.0008092867002900793	0.048182555804539416	0.04636486765685946	-1.012538146796544e-06	-5.6701080676235804e-05	-1.0073719469566589e-06	-5.641178046969508e-05
24.468066371968433	0.000709124368942201	0.0007070251121510875	0.0007405326729888516	0.0007372009468278697	0.0007583128321726131	0.0007542361154136499	0.0007770786579160456	0.0007721791692095621	0.0008158601679547281	0.0008091439231158431	0.048193810491756375	0.04637569279284517	-9.900867908078058e-07	-5.5777844900323226e-05	-9.850446513397053e-07	-5.5493790970861934e-05
24.61549878051318	0.0007089785895666117	0.0007068801032649438	0.0007403876297226439	0.0007370566666993535	0.0007581685159649839	0.0007540925334349714	0.00077693534934077	0.0007720365436090701	0.0008157197113901715	0.0008090039718063514	0.04820527211105409	0.04638671695949506	-9.67778577666903e-07	-5.484953767764811e-05	-9.62859775937696e-07	-5.457076279427597e-05
24.763819543485244	0.0007088348866623398	0.0007067371707755654	0.000740244884106406	0.0007369146758629451	0.0007580266283430075	0.0007539513662260086	0.000776794611990357	0.0007718964690319412	0.0008155821351051849	0.0008088668652760948	0.04821694452059834	0.0463979438675223	-9.456124482345139e-07	-5.39161199050453e-05	-9.408162680215465e-07	-5.364265715979144e-05
24.91303401366693	0.0007086932690609723	0.0007065963236026641	0.0007401044478063286	0.0007367749859695359	0.0007578871826913111	0.0007538126270846284	0.0007766564611518395	0.0007717589605923821	0.0008154474586045759	0.0008087326226429169	0.048228831652373544	0.04640937729863561	-9.235873494268035e-07	-5.2977552106342474e-05	-9.189130808985764e-07	-5.270943491911262e-05
25.063147576093755	0.0007085537456187881	0.0007064575706927801	0.0007399663325620568	0.0007366376087438593	0.0007577501924980043	0.0007536763294113166	0.0007765209122493238	0.0007716240335392814	0.0008153157016058306	0.0008086012632310444	0.04824093751366915	0.046421021106964326	-9.017022341811613e-07	-5.2033794428835156e-05	-8.971491738847537e-07	-5.1771056552102346e-05
25.214165648248784	0.0007084163252161936	0.0007063209210187622	0.0007398305501870832	0.0007365025559848944	0.0007576156713556647	0.0007535424867101551	0.0007763879808456542	0.0007714917032578295	0.0008151868840423254	0.0008084728065741762	0.04825326618858837	0.04643287922050959	-8.799560613863798e-07	-5.108480663765236e-05	-8.755235122231628e-07	-5.0827482160731297e-05
25.366093680258146	0.0007082810167571388	0.0007061863835792322	0.0007396971125691403	0.0007363698395662711	0.0007574836329623472	0.0007534111125898165	0.0007762576826441093	0.0007713619852711727	0.0008150610260666077	0.0008083472724186338	0.04826582183959397	0.04644495564263414	-8.583477958501277e-07	-5.013054811198181e-05	-8.540350670666573e-07	-4.9878671466635494e-05
25.518937155087716	0.0007081478291685027	0.0007060539673980189	0.0007395660316705827	0.0007362394714366677	0.000757354091122588	0.0007532822207645553	0.0007761300334901188	0.0007712348952420821	0.0008149381480537309	0.0008082246807265689	0.04827860870909018	0.04645725445357684	-8.368764082590519e-07	-4.917097784101765e-05	-8.326828154201805e-07	-4.892458380550968e-05
25.672701588741027	0.0007080167713994648	0.0007059236815235781	0.0007394373195287783	0.0007361114636202131	0.0007572270597484352	0.000753155825055229	0.0007760050493730142	0.000771110448974662	0.0008148182706046654	0.000808105051679239	0.04829163112103303	0.0464697798120096	-8.155408750890047e-07	-4.820605441704928e-05	-8.114657400700755e-07	-4.796517812155621e-05
25.827392530458226	0.0007078878524208484	0.0007057955350283881	0.0007393109882564948	0.0007359858282168899	0.0007571025528604897	0.0007530319393903204	0.0007758827464278114	0.000770988662416082	0.0008147014145497744	0.0008079884056803469	0.04830489348258156	0.046482535956617596	-7.943401786041776e-07	-4.723573603321318e-05	-7.903828295723753e-07	-4.700041296501478e-05
25.983015562916506	0.000707761081224432	0.0007056695370083118	0.000739187050042275	0.0007358625774029216	0.0007569805845889472	0.0007529105778069717	0.0007757631409370094	0.0007708695516583283	0.0008145876009523501	0.0008078747633594388	0.048318400285782534	0.046495527207723236	-7.732733067855428e-07	-4.62599804773034e-05	-7.694330781821135e-07	-4.603024648555665e-05
26.139576302431465	0.0007076364668222499	0.0007055456965819497	0.0007390655171508251	0.0007357417234311769	0.000756861169174671	0.0007527917544520393	0.0007756462493324376	0.0007707531329400026	0.0008144768511122371	0.0008077641455753821	0.048332156109293326	0.046508757968942875	-7.523392532671029e-07	-4.527874512622043e-05	-7.486154857999812e-07	-4.505463642776042e-05
26.297080399159835	0.0007075140182458519	0.0007054240228899553	0.0007389464019233884	0.0007356232786315585	0.0007567443209702633	0.0007526754835831536	0.000775532088197119	0.0007706394226481341	0.000814369186569513	0.0008076565734199022	0.048346165620142406	0.04652223272887711	-7.315370173207117e-07	-4.429198694264058e-05	-7.279290579502093e-07	-4.407354012728182e-05
26.455533537303385	0.0007073937445455428	0.0007053045250943284	0.0007388297167781202	0.0007355072554113922	0.0007566300544411554	0.0007525617795697926	0.0007754206742671703	0.0007705284373200273	0.0008142646291082513	0.0008075520682211929	0.04836043357552855	0.046535956062843484	-7.108656037823485e-07	-4.3299662468354594e-05	-7.073728057016386e-07	-4.308691450413682e-05
26.614941435314055	0.000707275654789595	0.0007051872123776854	0.0007387154742104638	0.0007353936662558204	0.0007565183841667136	0.0007524506568943775	0.0007753120244337387	0.0007704201936451485	0.0008141632007603614	0.0008074506515476063	0.04837496482466198	0.04654993263464564	-6.903240230126534e-07	-4.230172781999331e-05	-6.869457456412653e-07	-4.209471605889914e-05
26.77530984610034	0.000707159758063426	0.000705072093942494	0.0007386036867935156	0.0007352825237281819	0.0007564093248413515	0.0007523421301533651	0.0007752061557449613	0.0007703147084670278	0.0008140649238094993	0.0008073523452114033	0.048389764310643076	0.046564167198379004	-6.699112908457525e-07	-4.129813868325449e-05	-6.666468998169951e-07	-4.109690086714912e-05
26.93664455723489	0.0007070460634687549	0.0007049591790102892	0.0007384943671783969	0.0007351738404704012	0.000756302891275667	0.0007522362140583736	0.0007751030854079703	0.0007702119987852128	0.0008139698207950697	0.0008072571712725976	0.04840483707238637	0.04657866460028291	-6.496264285380839e-07	-4.028885030735174e-05	-6.46475295689071e-07	-4.009342457386711e-05
27.098951391163432	0.0007069345801227188	0.0007048484768208501	0.0007383875280946109	0.0007350676292033623	0.0007561990983975821	0.0007521329234373035	0.0007750028307909213	0.0007701120817572376	0.0008138779145162982	0.0008071651520428616	0.0484201882465872	0.04659342978062907	-6.294684627324021e-07	-3.927381750065684e-05	-6.264299660940775e-07	-3.9084242388964796e-05
27.26223620541477	0.0007068253171569653	0.0007047399966313537	0.0007382831823504068	0.0007349639027272894	0.0007560979612535039	0.0007520322732354865	0.0007749054094250643	0.0007700149747006372	0.0008137892280363967	0.0008070763100895232	0.04843582306972898	0.04660846777565371	-6.094364254000985e-07	-3.8252994624232706e-05	-6.065099491833585e-07	-3.8069309081179004e-05
27.426504892812353	0.0007067182837167061	0.0007046337477154931	0.0007381813428331299	0.0007348626739221167	0.0007559994950094975	0.0007519342785168395	0.0007748108390068455	0.0007699206950949914	0.0008137037846868081	0.0008069906682396398	0.04845174688014226	0.046623783719536425	-5.895293537804859e-07	-3.7226335585560655e-05	-5.867142883761792e-07	-3.7048578972131985e-05
27.59176338168682	0.0007066134889597479	0.0007045297393625722	0.0007380820225095821	0.0007347639557478645	0.0007559037149524797	0.0007518389544650424	0.0007747191374000561	0.0007698292605840105	0.0008136216080715517	0.0008069082495841643	0.048467965120104144	0.04663938284641841	-5.697462903508747e-07	-3.6193793834099486e-05	-5.670420323137561e-07	-3.6022005931501955e-05
27.758017636089992	0.0007065109420554727	0.0007044279808765523	0.0007379852344263582	0.0007346677612449972	0.0007558106364914158	0.0007517463163847198	0.0007746303226380011	0.0007697406889776452	0.00081354272207164	0.0008068290774821831	0.04848448333798889	0.04665527049247129	-5.500862827793017e-07	-3.515532235515151e-05	-5.474922348280321e-07	-3.498954337177729e-05
27.925273656010095	0.000706410652183798	0.0007043284815750798	0.0007378909917101959	0.0007345741035347899	0.0007557202751585439	0.0007516563797026442	0.000774544412925724	0.000769654998254246	0.0008134671508496081	0.0008067531755652583	0.04850130719046617	0.046671452098010734	-5.305483838633808e-07	-3.411087366367305e-05	-5.280639548688182e-07	-3.39511442412066e-05
28.09353747758831	0.0007063126285340895	0.0007042312507884692	0.0007377993075683077	0.0007344829958196824	0.0007556326466106057	0.0007515691599689551	0.0007744614266422593	0.0007695722065627513	0.0008133949188541246	0.0008066805677418494	0.048518442444751175	0.046687933209657424	-5.111316514821648e-07	-3.306039979775188e-05	-5.087562564656291e-07	-3.29067610183309e-05
28.2628151733366	0.000706216880304046	0.000704136297858658	0.0007377101952887198	0.0007343944513836361	0.0007555477666301036	0.0007514846728583913	0.0007743813823429332	0.0007694923322249237	0.0008133260508247114	0.0008066112782018379	0.048535894980901564	0.04670471948255077	-4.918351485540783e-07	-3.200385231302838e-05	-4.895682086821472e-07	-3.18563457062937e-05
28.43311285235687	0.0007061234166985358	0.0007040436321381157	0.0007376236682405928	0.0007343084835924771	0.0007554656511265607	0.0007514029341715388	0.0007743042987616995	0.0007694153937376149	0.0008132605717965544	0.0008065453314211392	0.04855367079417575	0.04672181668260983	-4.726579429996207e-07	-3.094118227742193e-05	-4.7049888557632383e-07	-3.0799849827095604e-05
28.604436660561465	0.0007060322469283992	0.0007039532629887206	0.000737539739874545	0.0007342251058942393	0.0007553863161378066	0.000751323959836094	0.0007742301948135187	0.0007693414097750781	0.0008131985071054232	0.000806482752166417	0.04857177599743568	0.04673923068884919	-4.5359910766243697e-07	-2.9872340262554475e-05	-4.5154736613402593e-07	-2.9737224414239094e-05
28.77679278089485	0.0007059433802092105	0.0007038651997805978	0.0007374584237229698	0.0007341443318195046	0.0007553097778312804	0.0007512477659081487	0.0007741590895967864	0.0007692703991913242	0.0008131398823926976	0.0008064235654999008	0.04859021682361272	0.04675696749574654	-4.346577202767911e-07	-2.8797276338310418e-05	-4.327127342243671e-07	-2.8668420006761064e-05
28.950187433556945	0.000705856825759995	0.0007037794518909138	0.0007373797334003423	0.0007340661749817319	0.0007552360525053459	0.0007511743685734858	0.0007740910023957978	0.0007692023810225133	0.0008130847236105002	0.0008063677967843029	0.04860899962822636	0.046775033215665555	-4.1583286343720854e-07	-2.7715940067618572e-05	-4.139940785741203e-07	-2.759338664409805e-05
29.124626876227456	0.0007057725928019003	0.0007036960287026273	0.0007373036826035196	0.0007339906490775793	0.0007551651565906221	0.0007511037841488905	0.0007740259526832592	0.0007691373744893923	0.0008130330570269374	0.0008063154716878403	0.048628130891964445	0.0467934340813358	-3.971236245247506e-07	-2.6628280498097734e-05	-3.953904927004974e-07	-2.6512073858203644e-05
29.30011740429177	0.0007056906905568295	0.0007036149396032037	0.00073723028511204	0.0007339177678872267	0.0007550971066513416	0.000751036029083487	0.0007739639601228515	0.0007690753989997816	0.0008129849092314646	0.0008062666161893728	0.04864761722332082	0.046812176448390676	-3.7852909565367146e-07	-2.5534246154756968e-05	-3.7690107485607166e-07	-2.5424430666748377e-05
29.476665351068124	0.0007056111282460249	0.0007035361939832814	0.0007371595547884082	0.0007338475452746866	0.0007550319193867184	0.000750971119960085	0.000773905044571836	0.000769016474151103	0.0008129403071403618	0.0008062212565836487	0.04866746536129847	0.04683126679796385	-3.6004837364843334e-07	-2.4433785034971844e-05	-3.585249280010222e-07	-2.4330405567540847e-05
29.654277088036206	0.0007055339150885991	0.00070345980123529	0.0007370915055783745	0.0007337799951881063	0.0007549696116323341	0.0007509090734965463	0.000773849226083707	0.0007689606197329524	0.0008128992780023296	0.0008061794194866618	0.04868768217817142	0.046850711739346	-3.4168055997431737e-07	-2.3326844599935725e-05	-3.4026115973981655e-07	-2.322994653039534e-05
29.832959025067048	0.0007054590603000279	0.000703385770752027	0.0007370261515112097	0.0007337151316600685	0.0007549102003615491	0.0007508499065471734	0.0007737965249109026	0.0007689078557297277	0.0008128618494042164	0.0008061411318411363	0.04870827468231645	0.046870518012707765	-3.2342476069318823e-07	-2.221337176802618e-05	-3.2210888227610784e-07	-2.2123000990914576e-05
30.0127176106544	0.0007053865730905805	0.0007033141119251815	0.0007369635066999645	0.0007336529688078768	0.0007548537026869237	0.0007507936361041079	0.0007737469615075557	0.0007688582023232967	0.0008128280492768641	0.000806106420922123	0.04872925002110928	0.04689069249188223	-3.0528008642272814e-07	-2.109331290775507e-05	-3.040672123793414e-07	-2.1009515843634086e-05
30.193559332147448	0.0007053164626637077	0.000703244834143809	0.0007369035853417256	0.0007335935208338385	0.0007548001358616669	0.0007507402792987554	0.000773700556532305	0.0007688116798957217	0.0008127979059010922	0.000806075314342726	0.04875061548388916	0.046911242187217594	-2.872456522666142e-07	-1.9966613828970026e-05	-2.861352713058249e-07	-1.9889437433306956e-05
30.37549071598484	0.0007052487382143721	0.0007031779467927596	0.0007368464017178633	0.0007335368020255381	0.0007547495172811014	0.0007506898534032297	0.0007736573308511606	0.0007687683090320367	0.0008127714479138157	0.0008060478400599592	0.048772378504996515	0.04693217424849636	-2.693205777880639e-07	-1.8833219777220078e-05	-2.683121847787788e-07	-1.8762711549186184e-05
30.55851832793038	0.0007051834089273201	0.0007031134592510418	0.0007367919701942598	0.0007334828267560957	0.0007547018644841446	0.000750642375831807	0.0007736173055404132	0.0007687281105230667	0.0008127487043142941	0.0008060240263807254	0.0487945466668806	0.04695349596792316	-2.515039869443493e-07	-1.7693075424263238e-05	-2.505970829284887e-07	-1.7629283416614738e-05
30.742648773309874	0.0007051204839753055	0.0007030513808901464	0.0007367403052215419	0.0007334316094844256	0.0007546571951548204	0.0007505978641424142	0.0007735805018896163	0.0007686911053683155	0.0008127297044705356	0.0008060039019679435	0.04881712770328324	0.04697521478318508	-2.337950080421279e-07	-1.654612486118312e-05	-2.3298910023462557e-07	-1.6489097689115217e-05
30.92788869724955	0.0007050599725172446	0.0007029917210723014	0.0007366914213352896	0.0007333831647554772	0.0007546155271237783	0.0007505563360381245	0.0007735469414046119	0.0007686573147788989	0.0008127144781258352	0.0008059874958468044	0.04884012950249952	0.046997338280587046	-2.161927736862683e-07	-1.539231158986798e-05	-2.1548737548894928e-07	-1.5342098441034624e-05
31.114244784915854	0.0007050018836963195	0.0007029344891486772	0.0007366453331562424	0.0007333375072004686	0.0007545768783698479	0.0007505178093686838	0.0007735166458106236	0.0007686267601805389	0.0008127030554054722	0.000805974837411175	0.04886356011071572	0.04701987419826141	-1.986964207195685e-07	-1.4231578514295462e-05	-1.9809105174066477e-07	-1.4188229159273202e-05
31.30172376175672	0.0007049462266380143	0.0007028796944575286	0.0007366020553904907	0.0007332946515371101	0.0007545412670216045	0.0007504823021320491	0.0007734896370554088	0.0007685994632166151	0.0008126954668235588	0.00080596595643015	0.048887427735429416	0.0470428304294551	-1.8130509020454141e-07	-1.306386793434311e-05	-1.8079927625955922e-07	-1.3027432736234523e-05
31.4903323937443	0.0007048930104480833	0.0007028273463222704	0.0007365616028296483	0.0007332546125698089	0.0007545087113589563	0.0007504498324759531	0.0007734659373124656	0.0007685754457512718	0.0008126917432900411	0.0008059608830547449	0.0489117407489548	0.047066215025898715	-1.6401792733494389e-07	-1.1889121534908176e-05	-1.6361120046487834e-07	-1.1859651459888987e-05
31.68007748761912	0.0007048422442104653	0.0007027774540495014	0.0007365239903510275	0.0007332174051898758	0.0007544792298147655	0.0007504204186994931	0.0007734455689843178	0.0007685547298725957	0.0008126919161178807	0.000805959647824763	0.0489365076920076	0.04709003620125481	-1.4683408139154128e-07	-1.0707280377164619e-05	-1.465259798828257e-07	-1.0684827005780217e-05
31.870965891135747	0.0007047939369851189	0.0007027300269269532	0.0007364892329177886	0.0007331830443757064	0.0007544528409764818	0.0007503940792547373	0.0007734285547058557	0.0007685373378958498	0.0008126960170303892	0.0008059622816758056	0.04896173727738491	0.047114302334655765	-1.2975270571478556e-07	-9.51828489198503e-06	-1.2954277410774824e-07	-9.50290042964208e-06
32.063004493309954	0.000704748097805789	0.000702685074221372	0.000736457345579075	0.0007331515451929542	0.000754429563587798	0.0007503708327483533	0.0007734149173477427	0.0007685232923667686	0.0008127040781687388	0.0008059688159464532	0.04898743839373241	0.04713902197432134	-1.1277295763130642e-07	-8.322074869032692e-06	-1.1266074674120413e-07	-8.313812157212386e-06
32.25620022466719	0.0007047047356777058	0.0007026426051763354	0.0007364283434701432	0.000733122922794691	0.0007544094165503402	0.0007503506979432665	0.0007734046800198979	0.0007685126160649293	0.0008127161320996577	0.0008059792823856167	0.049013620109402994	0.04716420384127373	-9.58939983968822e-08	-7.118589447241419e-06	-9.58790653336327e-08	-7.117501975378859e-06
32.45056005749291	0.0007046638595752062	0.0007026026290099963	0.0007364022418124687	0.000733097192421553	0.0007543924189253732	0.0007503336937603358	0.0007733978660750461	0.0007685053320071837	0.0008127322118233044	0.0008059937131600634	0.04904029167641605	0.04718985683313914	-7.911499316825069e-08	-5.907767107182771e-06	-7.919690135920095e-08	-5.9139090245741155e-06
32.64609100608406	0.0007046254784392739	0.000702565154912745	0.0007363790559138385	0.0007330743694018658	0.0007543785899355302	0.0007503198392800502	0.0007733944991123359	0.0007685014634511577	0.0008127523507813255	0.0008060121408621138	0.04906746253450917	0.04721599002804594	-6.243511092222757e-08	-4.689545659436467e-06	-6.261343013015154e-08	-4.7029717870350485e-06
32.84280012700226	0.000704589601175013	0.0007025301920448126	0.0007363588011684332	0.000733054469151768	0.0007543679489665793	0.0007503091537442669	0.0007733946029810455	0.000768501033898834	0.0008127765828651225	0.0008060345985175408	0.04909514231529608	0.04724261268861918	-4.58535244207952e-08	-3.4638622360971816e-06	-4.6127830771649364e-08	-3.4846280795308715e-06
33.040694519328454	0.0007045562366490218	0.000702497749533771	0.0007363414930568801	0.0007330375071752985	0.000754360515569197	0.0007503016565579464	0.0007733982017843479	0.000768504067100191	0.0008128049424243009	0.0008060611195936344	0.04912334084652742	0.047269734266078375	-2.936941016231341e-08	-2.2306532810878466e-06	-2.973928616735455e-08	-2.258815043010287e-06
33.239781324919136	0.0007045253936866969	0.0007024678364719761	0.0007363271471462966	0.0007330234990644859	0.0007543563094607857	0.0007502973672909429	0.0007734053198831672	0.0007685105870569328	0.0008128374642753366	0.0008060917380074852	0.04915206815645786	0.047297364404433676	-1.2981948300854959e-08	-9.89854538141488e-07	-1.3446982880058883e-08	-1.0254691310829234e-06
33.44006772866406	0.0007044970810694454	0.0007024404619139117	0.0007363157790903173	0.0007330124604994099	0.0007543553505273104	0.0007502963056798008	0.0007734159819001137	0.0007685206180262897	0.000812874183710454	0.0008061264881344552	0.049181334478323194	0.04732551294479309	3.309677379598544e-09	2.585989577197356e-07	2.7498888626256712e-09	2.1547389716936038e-07
33.64156095874556	0.0007044713075318037	0.00070241563487345	0.0007363074046290908	0.0007330044072482429	0.000754357658825159	0.0007502984916295821	0.0007734302127234974	0.0007685341845248946	0.0008129151365067155	0.000806165404816857	0.04921115025493594	0.04735418992977595	1.9506279539532878e-08	1.5147728921749426e-06	1.8852135250015806e-08	1.4640789900433049e-06
33.84426828689945	0.0007044480817584725	0.0007023933643210312	0.0007363020395892703	0.0007329993551672835	0.0007543632545830433	0.00075030394521573	0.0007734480375114346	0.000768551311332751	0.0008129603589353472	0.0008062085233728567	0.049241526143390835	0.047383405608037305	3.5608667332690316e-08	2.7787336819851127e-06	3.486055893237548e-08	2.72041181231808e-06
34.04819702867729	0.0007044274123812458	0.0007023736591807374	0.0007362996998839685	0.0007329973202009546	0.0007543721582039124	0.0007503126866859446	0.0007734694816960317	0.0007685720234972758	0.0008130098877712827	0.0008062558796055809	0.04927247301989628	0.04741317043891532	5.1617646455292404e-08	4.050548485540206e-06	5.0775959067536625e-08	3.984538756079958e-06
34.25335454371064	0.0007044093079758498	0.0007023565283272836	0.000736300401512703	0.0007329983183817934	0.0007543843902669095	0.0007503247364621013	0.00077349457098767	0.0007685963463374314	0.0008130637603029581	0.000806307509812465	0.049304001984727286	0.04744349509718721	6.753401921412786e-08	5.330285215265906e-06	6.659913139462487e-08	5.256526952907015e-06
34.45974823597649	0.0007043937770586768	0.0007023419805829058	0.0007363041605613111	0.0007330023658304129	0.0007543999715293495	0.0007503401151421913	0.0007735233313793764	0.0007686243054479497	0.0008131220143423475	0.0008063634507948258	0.04933612436730763	0.04747439047795856	8.335858457685953e-08	6.61801254853156e-06	8.233086827287399e-08	6.536444283500309e-06
34.66738555406454	0.0007043808280834147	0.000702330024714148	0.0007363109932018434	0.0007330094787554436	0.0007544189229287324	0.0007503588435022906	0.0007735557891512923	0.0007686559267036431	0.000813184688235252	0.0008064237398676794	0.04936885173142363	0.047505867701672165	9.909213823642606e-08	7.913799940195698e-06	9.797195874277492e-08	7.82435939009063e-06
34.87627399144595	0.0007043704694375688	0.0007023206694285468	0.0007363209156924333	0.0007330196734534506	0.0007544412655847876	0.0007503809424985641	0.0007735919708752389	0.0007686912362638109	0.0008132518208718523	0.0008064884148698058	0.049402195880571126	0.04753793811924876	1.1473547265852986e-07	9.217717633736022e-06	1.1352318858180374e-07	9.120341687735012e-06
35.086421086743854	0.0007043627094388708	0.000702313923371206	0.0007363339443771379	0.0007330329663088235	0.0007544670208015441	0.0007504064332692944	0.000773631903419384	0.0007687302605767408	0.0008133234516975298	0.0008065575141740661	0.049436168863445866	0.04757061331736574	1.302893771518935e-07	1.0529836674655346e-05	1.2898534036600434e-07	1.0424461376834504e-05
35.29783442400536	0.0007043575563315773	0.0007023097951212666	0.0007363500956857581	0.00073304937379365	0.0007544962100694451	0.0007504353371369503	0.0007736756139530152	0.0007687730263843138	0.0008133996207239686	0.0008066310766979937	0.04947078297957463	0.047603905123866	1.4575463792789074e-07	1.1850228923027117e-05	1.4435919352788484e-07	1.1736789455096819e-05
35.51052163297529	0.0007043550182826438	0.0007023082931882534	0.0007363693861336217	0.00073306891246755	0.0007545288550674846	0.0007504676756102793	0.0007737231299514142	0.000768819560726706	0.0008134803685405405	0.0008067091419146434	0.04950605078509778	0.047637825613319834	1.6113203814586627e-07	1.3178967065596847e-05	1.5964552439956883e-07	1.3057397729276943e-05
35.72449038937153	0.0007043551033777782	0.00070230942600831	0.0007363918323213456	0.0007330915989774911	0.0007545649776653834	0.0007505034703864367	0.0007737744792008455	0.0007688698909471968	0.0008135657363259886	0.0008067917498637317	0.04954198509870079	0.047672387112724875	1.764223579885961e-07	1.4516124629770921e-05	1.7484510628955688e-07	1.438635882908268e-05
35.93974841516195	0.0007043578196173696	0.0007023132019403089	0.0007364174509345617	0.0007331174500575719	0.0007546045999258001	0.0007505427433531499	0.0007738296898036547	0.0007689240446970857	0.0008136557658604129	0.0008068789411630606	0.04957859900770782	0.04770760220736143	1.9162637473211022e-07	1.5861775998021743e-05	1.8995870954517657e-07	1.5723746220330792e-05
36.15630347884324	0.0007043631749122897	0.0007023196292618419	0.0007364462587436213	0.0007331464825287801	0.0007546477441065822	0.000750585516590918	0.0007738887901834925	0.000768982049940725	0.000813750499537583	0.0008069707570202487	0.04961590587433458	0.04774348374680392	2.067448627890607e-07	1.7215996420488766e-05	2.0498710159508327e-07	1.706963421757579e-05
36.374163395721176	0.0007043711770795475	0.0007023287161650694	0.0007364782726032505	0.0007331787132987093	0.0007546944326630417	0.0007506318123752399	0.00077395180909064	0.0007690439349606557	0.0008138499803775548	0.0008070672392447555	0.049653919342109235	0.04778004485109334	2.2177859378201374e-07	1.8578862029522414e-05	2.1993104701648059e-07	1.842409799748812e-05
36.59333602819267	0.0007043818338378212	0.0007023404707524452	0.0007365135094521885	0.0007332141593612533	0.0007547446882502834	0.0007506816531788852	0.0007740187756074786	0.0007691097283628704	0.0008139542520396453	0.0008071684302602372	0.049692653342467655	0.047817298917072724	2.3672833660676705e-07	1.9950449854450047e-05	2.3479130760819568e-07	1.978721361414748e-05
36.813829286029524	0.0007043951528028308	0.0007023549010322996	0.0007365519863127769	0.0007332528377962614	0.0007547985337255566	0.0007507350616742015	0.0007740897191540683	0.0007691794590821949	0.0008140633588357349	0.0008072743731172255	0.04973212210152494	0.04785525962489909	2.515948575041241e-07	2.133083783703582e-05	2.495686424539966e-07	2.1159058013558996e-05
37.03565112666392	0.000704411141482581	0.000702372014914283	0.0007365937202905274	0.0007332947657691648	0.0007548559921506651	0.0007507920607354614	0.0007741646694938757	0.0007692531563877986	0.0008141773457439479	0.0008073851115061488	0.049772340147032114	0.04789394094472662	2.66378920126464e-07	2.272010484666298e-05	2.642638079676952e-07	2.253970904644853e-05
37.25880955547555	0.0007044298072724296	0.0007023918202046524	0.0007366387285736332	0.0007333399605305547	0.0007549170867943969	0.0007508526734412359	0.0007742436567396168	0.0007693308498888216	0.0008142962584226801	0.0008075006897706939	0.04981332231552112	0.04793335714357506	2.8108128558653085e-07	2.4118330694572476e-05	2.788775579692579e-07	2.392924548461073e-05
37.483312626080554	0.0007044511574500164	0.0007024143246014163	0.000736687028432456	0.0007333884394157341	0.0007549818411350092	0.0007509169230768273	0.0007743267113592545	0.0007694125695401487	0.0008144201432250256	0.0008076211529215399	0.04985508375964708	0.04797352279238602	2.9570271255826425e-07	2.5525596152320418e-05	2.9341064376547064e-07	2.532774703734031e-05
37.70916844062219	0.0007044751991700205	0.0007024395356893198	0.0007367386372189649	0.0007334402198442272	0.0007550502788627548	0.0007509848331367282	0.0007744138641821325	0.0007694983456483133	0.0008145490472135924	0.0008077465466504627	0.04989763995573042	0.048014452773270905	3.102439573210349e-07	2.694198296668282e-05	3.0786381418962047e-07	2.673529436511557e-05
37.93638515006311	0.0007045019394587492	0.0007024674609346598	0.0007367935723661325	0.0007334953193192416	0.0007551224238824437	0.0007510564273271255	0.0007745051464052563	0.0007695882088775399	0.0008146830181757203	0.0008078769173448194	0.049941006711508654	0.048056162286962065	3.2470577383835776e-07	2.8367573876475483e-05	3.22237815690617e-07	2.8151969097195417e-05
38.164970954479706	0.0007045313852085558	0.0007024981076799423	0.0007368518513872882	0.0007335537554270976	0.0007551983003160582	0.0007511317295684521	0.0007746005895997294	0.0007696821902559369	0.0008148221046391288	0.0008080123121024387	0.04998520017410383	0.048098666860466974	3.390889138409417e-07	2.9802452631372267e-05	3.365333923958762e-07	2.9577853848355984e-05
38.39493410335793	0.0007045635431720773	0.0007025314831383614	0.0007369134918754266	0.0007336155458366061	0.0007552779325054126	0.000751210763997977	0.0007747002257173449	0.0007697803211818372	0.0008149663558879955	0.0008081527787469207	0.050030236838208536	0.04814198235493925	3.533941268947776e-07	3.124670400878049e-05	3.5075128618482915e-07	3.101303223559948e-05
38.626282895891045	0.0007045984199562864	0.0007025675943880995	0.000736978511502465	0.0007336807082984042	0.0007553613450148563	0.0007512935549724449	0.0007748040870973415	0.0007698826334302926	0.0008151158219794848	0.0008082983658433602	0.050076133554507775	0.048186124973767695	3.67622160464022e-07	3.270041383146571e-05	3.6489223675419125e-07	3.2457588895362655e-05
38.859025681279114	0.0007046360220163489	0.0007026064483664411	0.0007370469280184509	0.0007337492606442393	0.0007554485626340247	0.0007513801270707563	0.0007749122064733184	0.0007699891591597255	0.0008152705537607402	0.0008084491227145118	0.05012290753832725	0.04823111127089154	3.8177376000423854e-07	3.416366898720269e-05	3.7895698169342247e-07	3.391160950144689e-05
39.09317085903034	0.0007046763556492894	0.0007026480518636992	0.0007371187592507213	0.0007338212207862078	0.0007555396103806462	0.0007514705050967002	0.0007750246169803347	0.0007700999309187499	0.0008154306028863626	0.000808605099457411	0.05017057637853851	0.048276958159354	3.958496690378583e-07	3.5636557448259776e-05	3.929462565653921e-07	3.53751807843361e-05
39.328726879264174	0.0007047194269874466	0.0007026924115169406	0.0007371940231030046	0.0007338966067159395	0.0007556345135033937	0.0007515647140817347	0.0007751413521621762	0.000770214981653157	0.0008155960218363811	0.000808766346960464	0.05021915804670451	0.048323682920094826	4.0985062922920673e-07	3.711916829038375e-05	4.0686079497923716e-07	3.6848390549265586e-05
39.56570224301631	0.0007047652419917215	0.0007027395338035085	0.0007372727375544686	0.0007339754365037283	0.0007557332974847911	0.0007516627792878152	0.0007752624459788125	0.0007703343447130785	0.0008157668639347421	0.0008089329169210265	0.05026867090649574	0.04837130321099508	4.237773804721071e-07	3.861159171372752e-05	4.2070132866799115e-07	3.833132769609504e-05
39.80410550254544	0.0007048138064446049	0.0007027894250343356	0.0007373549206587108	0.0007340577282976101	0.0007558359880441744	0.0007517647262102773	0.0007753879328140402	0.0007704580538603316	0.0008159431833683296	0.0008091048618634849	0.05031913372336881	0.04841983707618099	4.376306609701116e-07	4.011391906375006e-05	4.3446858756556253e-07	3.982408223879297e-05
40.04394526164196	0.0007048651259429812	0.0007028420913470341	0.0007374405905426867	0.0007341435003223769	0.0007559426111407058	0.0007518705805807679	0.000775517847483324	0.000770586143275944	0.0008161250352065382	0.0008092822351578571	0.05037056567452819	0.048469302955593416	4.514112073193341e-07	4.162624285172778e-05	4.4816329989173613e-07	4.132674532628111e-05
40.28523017593832	0.0007049192058906941	0.0007028975386987657	0.0007375297654055742	0.0007342327708785364	0.0007560531929764433	0.0007519803683702353	0.0007756522252418336	0.000770718647567879	0.0008163124754214089	0.0008094650910389347	0.050422986359171654	0.04851971969483501	4.651197546047276e-07	4.314865677851332e-05	4.617861922399935e-07	4.2839409264139316e-05
40.52796895322162	0.0007049760514908819	0.0007029557728588793	0.0007376224635175816	0.0007343255583412095	0.0007561677599994787	0.0007520941157919759	0.0007757911017927043	0.000770855601778959	0.0008165055609083735	0.0008096534846259876	0.05047641580903827	0.04857110655530439	4.787570364861698e-07	4.4681255756073845e-05	4.753379896462514e-07	4.43621675343675e-05
40.77217035374772	0.0007050356677380503	0.0007030167994012967	0.0007377187032186742	0.0007344218811589519	0.0007562863389071187	0.0007522118493047248	0.0007759345132954935	0.0007709970413949825	0.0008167043495075877	0.0008098474719430298	0.05053087449925849	0.048623483224622656	4.923237852721887e-07	4.622413592983432e-05	4.888194156831872e-07	4.589511481881137e-05
41.017843190557436	0.0007050980594098958	0.0007030806236966648	0.0007378185029172412	0.0007345217578525251	0.00075640895664914	0.0007523335956158264	0.0007760824963748739	0.000771143002353071	0.0008169089000259123	0.0008100471099397081	0.05058638335952636	0.04867686982736617	5.058207320485491e-07	4.7777394705600384e-05	5.022311925662742e-07	4.7438347023365246e-05
41.26499632979458	0.0007051632310588647	0.0007031472509042404	0.0007379218810886894	0.000734625207013585	0.0007565356404311112	0.0007524593816844512	0.0007762350881295564	0.0007712935210502241	0.0008171192722595513	0.000810252456512792	0.05064296378559804	0.048731286936118154	5.192486067515448e-07	4.9341130772234676e-05	5.155740412203513e-07	4.8991961299205133e-05
41.51363869102594	0.0007052311870034302	0.0007032166859635103	0.0007380288562739558	0.0007347322473032996	0.0007566664177177651	0.0007525892347248764	0.000776392326141444	0.0007714486343521017	0.0008173355270173589	0.0008104635705283108	0.05070063765113168	0.048786755582843906	5.326081382655765e-07	5.091544412705318e-05	5.288486813845739e-07	5.055605606829605e-05
41.763779247563185	0.0007053019313190896	0.0007032889335855379	0.0007381394470779466	0.0007348428974508968	0.0007568013162364548	0.0007527231822098364	0.0007765542484850391	0.000771608379602045	0.0008175577261448623	0.0008106805118443601	0.0507594273198783	0.04884329727060158	5.459000545302711e-07	5.2500436102692616e-05	5.420558317028364e-07	5.213073104787247e-05
42.0154270267867	0.000705375467829063	0.000703363998244021	0.0007382536721678885	0.0007349571762521244	0.0007569403639806644	0.000752861251873931	0.0007767208937370996	0.0007717727946303336	0.000817785932549003	0.0008109033413345883	0.05081935565824002	0.04890093398560794	5.591250826397949e-07	5.409620939328397e-05	5.551962098224346e-07	5.3716087275834656e-05
42.26859111047143	0.0007054518000946913	0.0007034418841660586	0.0007383715502716033	0.0007350751025676347	0.0007570835892136036	0.0007530034717171084	0.0007768923009865617	0.0007719419177636991	0.0008180202102236429	0.0008111321209124061	0.050880446048197414	0.04895968820966429	5.722839489634163e-07	5.5702868084150925e-05	5.682705325035699e-07	5.5312227138504255e-05
42.523280635114425	0.0007055309314055219	0.0007035225953226145	0.0007384931001756928	0.0007351966953212868	0.0007572310204718712	0.0007531498700082183	0.0007770685098447408	0.0007721157878350968	0.0008182606242758574	0.000811366913555935	0.050942722400634785	0.049019582932952215	5.853773792372299e-07	5.7320517678621785e-05	5.812795157138922e-07	5.691925439674228e-05
42.77950479226489	0.0007056128647690584	0.0007036061354186582	0.0007386183407236247	0.0007353219734983522	0.0007573826865691913	0.0007533004752886312	0.0007772495604558011	0.0007722944441937412	0.0008185072409530273	0.0008116077833337178	0.051006209169064745	0.049080641667221626	5.984060986832015e-07	5.8949265127894446e-05	5.942238747314987e-07	5.853727421378796e-05
43.03727282885567	0.0007056976029001827	0.000703692507882985	0.0007387472908137319	0.0007354509561436328	0.0007575386166002321	0.0007534553163759364	0.0007774354935075286	0.0007724779267154229	0.0008187601276707897	0.0008118547954312298	0.05107093136377126	0.04914288845938071	6.11370832123443e-07	6.0589218862039385e-05	6.071043242576908e-07	6.016639318484618e-05
43.29659404753705	0.0007057851482102257	0.0007037817158576979	0.0007388799693971116	0.0007355836623594879	0.0007576988399445038	0.0007536144223677161	0.0007776263502424027	0.0007726662758131116	0.0008190193530418563	0.0008121080161782156	0.05113691456638492	0.04920634790549387	6.242723041081488e-07	6.224048882169653e-05	6.199215785360201e-07	6.180671936711901e-05
43.55747780701245	0.0007058755027956775	0.0007038737621873404	0.0007390163954754219	0.0007357201113037577	0.0007578633862703428	0.0007537778226454	0.0007778221724689816	0.0007728595324478599	0.000819284986905742	0.0008123675130768844	0.05120418494490645	0.04927104516521931	6.371112390250993e-07	6.390318648977211e-05	6.326763514548535e-07	6.345836230972624e-05
43.81993352237618	0.00070596866842652	0.0007039686494076623	0.0007391565880985675	0.0007358603221875816	0.0007580322855389746	0.0007539455468781956	0.0007780230025736081	0.0007730577381400057	0.000819557100359432	0.0008126333548309859	0.05127276926919526	0.049337005976684334	6.498883612315008e-07	6.557742492524499e-05	6.453693566748752e-07	6.512143308629037e-05
44.08397066545326	0.0007060646465341823	0.0007040663797340212	0.000739300566362285	0.0007360043142731201	0.0007582055680086752	0.0007541176250271125	0.0007782288835324581	0.0007732609349807068	0.0008198357657890335	0.0008129056113758214	0.05134269492693526	0.049404256671825235	6.62604395187125e-07	6.726331879811087e-05	6.580013077442295e-07	6.679604432688335e-05
44.349598765141174	0.0007061634381990856	0.000704166955049383	0.0007394483494056035	0.0007361521068711503	0.0007583832642390164	0.0007542940873490599	0.0007784398589239305	0.0007734691656437912	0.000820121056902437	0.0008131843539091983	0.05141398994010264	0.049472824192206465	6.752600655783418e-07	6.896098442429888e-05	6.705729182271067e-07	6.848231025241569e-05
44.6168274077539	0.0007062650441377808	0.0007042703768919357	0.0007395999564081908	0.0007363037193385638	0.0007585654050952081	0.0007544749644010497	0.0007786559729413997	0.0007736824733979645	0.0008204130487630324	0.0008134696549233927	0.051486682981946655	0.04954273610533175	6.878560974707751e-07	7.067053980400195e-05	6.830849018423044e-07	7.018034671010809e-05
44.88566623736761	0.0007063694646896598	0.0007043766464422789	0.000739755406587581	0.0007364591710757326	0.0007587520217525448	0.0007546602870444796	0.0007788772704063487	0.0007739009021193619	0.0008207118178245283	0.0008137615882381372	0.05156080339450697	0.0496140206214699	7.003932164424426e-07	7.23921046588416e-05	6.955379725807551e-07	7.189027120826919e-05
45.15612495616904	0.0007064766998032147	0.0007044857645101826	0.0007399147191962638	0.000736618481523755	0.0007589431457009418	0.0007548500864495182	0.0007791037967818768	0.0007741244963044712	0.0008210174419668961	0.0008140602290346794	0.051636381206682985	0.04968670661101462	7.12872148725353e-07	7.412580047091999e-05	7.079328448482067e-07	7.361220295423743e-05
45.42821332480542	0.0007065867490218449	0.0007045977315209051	0.0007400779135186471	0.0007367816701615705	0.0007591388087495845	0.000755044394099584	0.0007793355981866195	0.0007743533010834367	0.0008213300005335057	0.0008143656538909588	0.05171344715288063	0.04976082362239329	7.252936213685696e-07	7.58717505248141e-05	7.202702336157104e-07	7.534626289334989e-05
45.701941162736816	0.0007066996114691855	0.0007047125475010486	0.0007402450088678812	0.0007369487565029461	0.0007593390430316848	0.0007552432417959364	0.000779572721409083	0.0007745873622337612	0.0008216495743694876	0.0008146779408179421	0.05179203269225395	0.0498364019005481	7.376583623936849e-07	7.763007994937565e-05	7.325508545599161e-07	7.709257374832745e-05
45.97731834859046	0.0007068152858339462	0.0007048302120639337	0.0007404160245825385	0.0007371197600933157	0.0007595438810093484	0.0007554466616623589	0.0007798152139224093	0.0007748267261944136	0.0008219762458613708	0.0008149971692971562	0.05187217002856201	0.04991347240601177	7.499671009494283e-07	7.940091576108532e-05	7.44775424211825e-07	7.885126006063059e-05
46.25435482051728	0.0007069337703542348	0.000704950724394486	0.0007405909800231415	0.0007372947005064832	0.0007597533554785566	0.0007556546861499654	0.0007800631238995913	0.0007750714400803691	0.0008223100989780494	0.0008153234203194821	0.05195389213067308	0.04999206683459748	7.622205674842706e-07	8.118438690968288e-05	7.569446601226725e-07	8.062244823342501e-05
46.533060576550575	0.0007070550628013586	0.0007050740832336012	0.0007407698945685407	0.0007374735973411672	0.000759967499574272	0.000755867348042109	0.0007803165002291548	0.0007753215516975836	0.0008226512193131298	0.0008156567764252375	0.05203723275372673	0.050072217637727505	7.744194939244501e-07	8.29806243254072e-05	7.690592810161503e-07	8.240626657521344e-05
46.813445674966815	0.000707179160463074	0.0007052002868619869	0.0007409527876121287	0.0007376564702173956	0.0007601863467756676	0.0007560846804594148	0.0007805753925313238	0.0007755771095584313	0.0008229996941287156	0.0008159973217456228	0.052122226460991336	0.05015395804342214	7.86564613847662e-07	8.478976096690238e-05	7.811200069620956e-07	8.42028453460486e-05
47.09552023464871	0.0007073060601262715	0.0007053293330834492	0.0007411396785578869	0.000737843338772735	0.000760409930911482	0.0007563067168649306	0.000780839851174686	0.0007758381628976183	0.000823355612400685	0.000816345142045568	0.05220890864643453	0.05023732207798023	7.98656662665204e-07	8.661193187164962e-05	7.931275595473609e-07	8.60123168048843e-05
47.37929443545016	0.0007074357580590713	0.0007054612192076106	0.0007413305868162593	0.0007380342226583519	0.0007606382861655102	0.0007565334910694052	0.0007811099272933829	0.0007761047616885878	0.0008237190648655229	0.0008167003247680448	0.052297315558038904	0.05032234458836833	8.106963778255899e-07	8.844727420848075e-05	8.050826620616472e-07	8.783481525875825e-05
47.66477851856398	0.0007075682499923146	0.0007055959420320406	0.0007415255317998491	0.0007382291415349018	0.0007608714470822363	0.000756765037236699	0.0007813856728048428	0.0007763769566604443	0.000824090144068777	0.0008170629590799076	0.05238748432188902	0.05040906126535374	8.226844990068868e-07	9.029592733172942e-05	8.169860396716258e-07	8.967047711314069e-05
47.951982786891236	0.0007077035311004164	0.0007057334978237643	0.0007417245329189203	0.0007384281150682301	0.000761109448572603	0.0007570013898893216	0.0007816671404280703	0.0007766547993154035	0.0008244689444151894	0.000817433135919311	0.052479452967058866	0.05049750866740466	8.346217683298691e-07	9.215803283768587e-05	8.288384196273712e-07	9.151944092569697e-05
48.24091760541319	0.0007078415959815766	0.0007058738823001506	0.0007419276095767177	0.0007386311629248937	0.0007613523259199407	0.0007572425839141246	0.0007819543837025344	0.0007769383419468088	0.0008248555622205959	0.000817810948044792	0.05257326045133232	0.05058772424539092	8.465089305685711e-07	9.403373462224529e-05	8.406405314614201e-07	9.338184746118805e-05
48.53159340156531	0.0007079824386372996	0.0007060170906091278	0.00074213478116457	0.0007388383047674766	0.0007616001147860387	0.0007574886545681254	0.0007822474570076503	0.0007772276376577099	0.000825250095765641	0.0008181964900860583	0.0526689466877896	0.05067974636810974	8.583467333721142e-07	9.592317894155378e-05	8.523931071826273e-07	9.52578397467041e-05
48.82402066561362	0.0007081260524512227	0.000706163117308726	0.0007423460670567945	0.000739049560249706	0.000761852851217389	0.0007577396374844879	0.0007825464155829044	0.0007775227403800523	0.0008256526453514034	0.0008185898585965784	0.052766552572288024	0.05077361434868045	8.701359274960758e-07	9.782651447493018e-05	8.640968815008115e-07	9.714756313167205e-05
49.11820995103327	0.0007082724301672092	0.0007063119563459069	0.0007425614866053772	0.0007392649490113551	0.0007621105716515866	0.0007579955686786604	0.0007828513155486321	0.000777823704894482	0.0008260633133570034	0.0008189911521080299	0.05286612001187962	0.05086936847182707	8.81877267051856e-07	9.974389239078563e-05	8.757525920579084e-07	9.90511653499726e-05
49.41417187488941	0.0007084215638666944	0.0007064636010346677	0.0007427810591344328	0.000739484490672931	0.0007623733129239175	0.0007582564845546795	0.0007831622139274876	0.0007781305868508083	0.0008264822042992846	0.0008194004711867051	0.05296769195419716	0.05096705002209642	8.935715097517071e-07	0.00010167546641423608	8.873609796541341e-07	0.00010096879658311186
49.71191711822035	0.0007085734449452404	0.0007066180440333742	0.0007430048039344234	0.0007397082048301247	0.0007626411122741111	0.0007585224219116371	0.0007834791686666181	0.0007784434427891305	0.0008269094248946427	0.0008198179184919292	0.053071312417848376	0.051066701313040724	9.052194171661233e-07	0.00010362139289737948	8.989227884891125e-07	0.0001029006095259466
50.01145642642306	0.0007087280640882877	0.0007067752773213152	0.0007432327402561393	0.0007399361110480323	0.000762914007353296	0.0007587934179503292	0.0007838022386605894	0.0007787623301616771	0.0008273450841231126	0.0008202435988366089	0.05317702652385949	0.05116836571740846	9.168217549990112e-07	0.00010558183089312556	9.104387664103739e-07	0.00010484675945551802
50.3128006096408	0.0007088854112460559	0.0007069352921744275	0.0007434648873044174	0.000740168228855119	0.0007631920362311362	0.0007590695102800797	0.0007841314837750714	0.0007790873073553637	0.0008277892932947894	0.0008206776192499668	0.0532848805282055	0.05127208769837751	9.283792933635106e-07	0.0001075569422308853	9.219096651800693e-07	0.00010680740430302205
50.61596054315354	0.0007090454756075803	0.0007070980791401822	0.0007437012642316048	0.0007404045777369372	0.0007634752374031835	0.000759350736925767	0.0007844669648713425	0.0007794184337151259	0.0008282421661187082	0.000821120089042594	0.05339492185548081	0.05137791284187904	9.398928070823188e-07	0.0001095468915973119	9.333362407481886e-07	0.000108782704728555
50.9209471677702	0.0007092082455738374	0.0007072636280115845	0.0007439418901307449	0.0007406451771295704	0.0007637636497984336	0.0007596371363350363	0.0007848087438316217	0.0007797557695680336	0.0008287038187742704	0.0008215711198738911	0.05350719913374006	0.051485887890048494	9.513630759906168e-07	0.00011155184661854056	9.44719253531635e-07	0.00011077282419807988
51.22777149022361	0.0007093737087299352	0.0007074319278002623	0.0007441867840284785	0.000740890046412802	0.0007640573127871079	0.0007599287473857281	0.0007851568835852816	0.0007800993762482391	0.0008291743699853394	0.0008220308258220182	0.05362176223057596	0.051596060775859855	9.627908852543905e-07	0.00011357197794661933	9.560594687134643e-07	0.00011277792906461137
51.53644458356769	0.0007095418518163238	0.0007076029667086043	0.0007444359648776504	0.0007411392049029964	0.0007643562661886615	0.0007602256093935144	0.0007855114481359637	0.0007804493161227799	0.0008296539410971147	0.000822499323456456	0.053738662290465006	0.0517084806589769	9.741770256987276e-07	0.00011560745934902084	9.673576565449437e-07	0.00011479818865173241
51.84697758757708	0.000709712660698999	0.0007077767321009145	0.0007446894515496087	0.0007413926718456775	0.000764660550280031	0.0007605277621197628	0.0007858725025896494	0.0007808056526182808	0.0008301426561559178	0.0008229767319133005	0.05385795177344885	0.05182319796288618	9.855222941593158e-07	0.00011765846780312228	9.786145926753663e-07	0.00011683377534224548
52.15938170914916	0.0007098861203386558	0.0007079532104735503	0.0007449472628261846	0.000741650466407803	0.000764970205804136	0.0007608352457796355	0.0007862401131837185	0.0007811684502485951	0.0008306406419920116	0.0008234631729734074	0.05397968449519796	0.05194026441335226	9.96827493842398e-07	0.0001197251835939328	9.898310584744927e-07	0.00011888486466815618
52.47366822270851	0.0007100622147587515	0.0007081323874239888	0.0007452094173913426	0.0007419126076697021	0.0007652852739786369	0.0007611481010504229	0.0007866143473170376	0.0007815377746434098	0.0008311480283055916	0.0008239587711435096	0.05410391566851299	0.052059733078257654	1.008093434694485e-06	0.0001218077904151793	1.0010078413929396e-06	0.00012095163540723486
52.789848470613855	0.0007102409270124393	0.0007083142476188088	0.0007454759338224818	0.0007421791146166943	0.0007656057965049638	0.0007614663690801463	0.000786995273581127	0.0007819136925778836	0.0008316649477560955	0.0008244636537404603	0.05423070194633254	0.052181658408878576	1.0193209338054624e-06	0.00012390647547724787	1.012145735322786e-06	0.00012303426968243714
53.107933863567155	0.0007104222391483299	0.0007084987747605156	0.0007457468305813865	0.000742450006130342	0.0007659318155776368	0.0007617900914964094	0.0007873829617924529	0.0007822962720033331	0.0008321915360549775	0.0008249779509787147	0.05436010146629826	0.05230609628266466	1.0305108158162497e-06	0.00012602142961781748	1.023245540972273e-06	0.00012513295306432193
53.42793588102576	0.0007106061321750331	0.0007086859515531876	0.0007460221260047974	0.0007427253009793493	0.0007662633738938736	0.0007621193104155378	0.0007877774830258897	0.0007826855820790331	0.0008327279320621085	0.0008255017960612228	0.05449217389695493	0.05243310404757474	1.0416639133427243e-06	0.00012815284741757305	1.0343080662684762e-06	0.00012724787468071375
53.74986607161648	0.000710792586024437	0.0007088757596668883	0.0007463018382946021	0.0007430050178100789	0.0007666005146635127	0.0007624540684520004	0.0007881789096494086	0.000783081693205172	0.0008332742778859679	0.000826035325273876	0.05462698048564152	0.0525627405680453	1.0527810674297849e-06	0.0001303009273223299	1.0453341267725562e-06	0.00012937922732958462
54.073736053552395	0.0007109815795136719	0.0007090681797008004	0.00074658598550762	0.0007432891751366794	0.0007669432816192582	0.0007627944087281388	0.0007885873153600446	0.0007834846770570154	0.0008338307189878016	0.0008265786780836753	0.05476458410815807	0.052695066272649735	1.0638631280177752e-06	0.00013246587176934943	1.056324546111053e-06	0.0001315272075969598
54.399557515052166	0.0007111730903057125	0.0007092631911450287	0.0007468745855449708	0.0007435777913307988	0.0007672917190272619	0.0007631403748842041	0.0007890027752211995	0.0007838946066203283	0.0008343974042899337	0.0008271319972407929	0.054905049320272806	0.052830143203531944	1.0749109544381814e-06	0.00013464788732089894	1.0672801564323361e-06	0.00013369201598104063
54.727342214761876	0.0007113670948685662	0.000709460772341028	0.0007471676561410137	0.0007438708846108817	0.0007676458716980662	0.0007634920110887335	0.000789425365701345	0.0007843115562281215	0.000834974486288427	0.0008276954288847129	0.05504844241115433	0.052968035067677666	1.0859254159199545e-06	0.00013684718480241886	1.0782017988808339e-06	0.0001358738570216289
55.057101982179326	0.0007115635684329861	0.00070966090044059	0.0007474652148518288	0.000744168473031016	0.0007680057849979063	0.0007638493620492629	0.0007898551647141799	0.0007847356015987675	0.0008355621211702896	0.0008282691226546325	0.05519483145881076	0.053108807290114926	1.0969073921344302e-06	0.00013906397944857263	1.08909032409555e-06	0.0001380729394352409
55.38884871808102	0.000711762484948664	0.0007098635513633504	0.0007477672790432383	0.0007444705744693302	0.0007683715048604143	0.0007642124730234083	0.0007902922516603215	0.0007851668198755657	0.0008361604689354586	0.0008288532318043406	0.05534428638762255	0.05325252706911646	1.107857773751308e-06	0.0001412984910545978	1.0999465927237582e-06	0.00014028947625616128
55.722594394951685	0.0007119638170388248	0.0007100686997527342	0.0007480738658783285	0.000744777206615901	0.0007687430777987131	0.0007645813898303146	0.0007907367074705792	0.0007856052896677981	0.0008367696935237643	0.000829447913321765	0.0554968790280561	0.053399263433495506	1.1187774630323603e-06	0.00014355094413626146	1.1107714759730786e-06	0.00014252368498560153
56.058351057416104	0.0007121675359531881	0.0007102763189303107	0.0007483849923044832	0.0007450883869601809	0.0007691205509179535	0.0007649561588625141	0.0007911886146509176	0.0007860510910933803	0.0008373899629471515	0.0008300533280534395	0.05565268317866139	0.053549087302088974	1.1296673744533303e-06	0.0001458215680974484	1.1215658561835023e-06	0.00014477578774702016
56.39613082267415	0.000712373611519203	0.0007104863808484612	0.0007487006750398753	0.0007454041327778956	0.0007695039719282835	0.0007653368270981885	0.0007916480573291508	0.0007865043058231429	0.0008380214494273694	0.0008306696408341012	0.05581177467044726	0.053702071545518794	1.140528435344696e-06	0.00014811059740429955	1.1323306274189319e-06	0.00014704601144824303
56.7359458809379	0.0007125820120915132	0.0007106988560413202	0.0007490209305594224	0.0007457244611174149	0.0007698933891582938	0.0007657234421138706	0.0007921151213034748	0.0007869650171268469	0.0008386643295394328	0.0008312970206216832	0.055974231433739516	0.05385829105033341	1.1513615865764524e-06	0.0001504182717697311	1.143066696101874e-06	0.00014933458795299281
57.07780849587155	0.0007127927044995673	0.0007109137135739062	0.0007493457750801688	0.0007460493887855606	0.0007702888515689497	0.0007661160520976022	0.000792589894092913	0.0007874333099210014	0.0008393187843611137	0.0008319356406379613	0.05614013356763917	0.05401782278563788	1.162167783276503e-06	0.00015274483634653002	1.1537749816754525e-06	0.00015164175426019
57.42173100503407	0.0007130056539933112	0.0007111309209893804	0.0007496752245460847	0.0007463789323328409	0.0007706904087680444	0.0007665147058625722	0.000793072464989772	0.0007879092708185756	0.0008399849996287775	0.0008325856785151326	0.05630956341218534	0.0541807458723181	1.172947995571605e-06	0.0001550905419287485	1.1644564172842882e-06	0.00015396775269058138
57.7677258203244	0.0007132208241868776	0.0007113504442543467	0.0007500092946122404	0.0007467131080380724	0.0007710981110251819	0.0007669194528612472	0.0007935629251141915	0.0007883929881806855	0.0008406631658998595	0.0008332473164486139	0.05648260562335726	0.05434714165498405	1.1837032093736308e-06	0.00015745564516425614	1.175111950505684e-06	0.00015631283108458183
58.115805428429454	0.0007134381770002037	0.0007115722477021298	0.0007503480006283541	0.0007470519318923852	0.0007715120092873388	0.0007673303432000427	0.0007940613674709061	0.0007888845521703602	0.0008413534787223362	0.0008339207413563793	0.05665934725103104	0.054517093776740286	1.194434427216574e-06	0.00015984040877925487	1.1857425441172409e-06	0.0001586772430101635
58.465982391274686	0.0007136576725984892	0.0007117962939739439	0.0007506913576216729	0.000747395419582572	0.0007719321551950196	0.0007677474276545381	0.0007945678870083132	0.0007893840548084851	0.0008420561388115267	0.0008346061450451601	0.05683987782003382	0.054690688256928445	1.2051426691143691e-06	0.0001622451018113702	1.1963491768911434e-06	0.00016106124797948818
58.818269346477535	0.0007138792693294072	0.0007120225439578621	0.0007510393802791629	0.0007477435864737582	0.0007723586010990339	0.0007681707576852783	0.0007950825806799621	0.0007898915900320205	0.0008427713522346015	0.0008353037243838458	0.05702428941443474	0.05486801357196474	1.2158289734824634e-06	0.00016466999985781383	1.2069328444426573e-06	0.00016346511167861233
59.172679007803275	0.0007141029236579897	0.0007122509567255146	0.000751392082928992	0.0007480964475913754	0.0007727914000779468	0.0007686003854541876	0.0007956055475085924	0.0007904072537546227	0.0008434993306031971	0.0008360136814844697	0.05721267676521867	0.05504916073941944	1.2264943980932162e-06	0.0001671153853334273	1.2174945601109346e-06	0.00016588910620710107
59.52922416562417	0.0007143285900990734	0.0007124814894664007	0.0007517494795212571	0.0007484540176023885	0.0007732306059562038	0.0007690363638416206	0.0007961368886528239	0.0007909311439297603	0.000844240291274535	0.00083673622389114	0.057405137341499476	0.05523422340548746	1.2371400210844236e-06	0.00016958154774421308	1.2280353558925122e-06	0.00016833351033129773
59.887917687380885	0.0007145562211472366	0.0007127140974197477	0.00075211158360795	0.0007488163107957769	0.0007736762733230061	0.0007694787464640997	0.000796676707476662	0.0007914633606164785	0.0008449944575615102	0.0008374715647773561	0.05760177144544048	0.05542329793600251	1.2477669420339794e-06	0.00017206878397588166	1.2385562834255504e-06	0.0001707986097516101
60.24877251804685	0.0007147857672041034	0.0007129487338037917	0.0007524784083221153	0.0007491833410622151	0.0007741284575519434	0.0007699275876927586	0.0007972251096219335	0.000792004006047923	0.000845762058952196	0.0008382199231521181	0.05780268231105016	0.05561648351116836	1.2583762830690147e-06	0.00017457739859491617	1.2490584150176565e-06	0.00017328469738162045
60.6118016805955	0.0007150171765029198	0.0007131853497423909	0.000752849966356171	0.0007495551218729281	0.0007745872148214391	0.0007703829426725368	0.0007977822030838101	0.0007925531847027651	0.0008465433313392639	0.0008389815240753021	0.05800797620703964	0.055813882224173224	1.2689691900513635e-06	0.00017710770416901056	1.259542844736809e-06	0.0001757920736445706
60.97701827647021	0.0007152503950302963	0.0007134238941888646	0.0007532262699393717	0.0007499316662577019	0.0007750526021360548	0.0007708448673421708	0.000798348098289581	0.0007931110033796874	0.0008473385172598518	0.0008397565988827889	0.058217762543926584	0.05601559918387386	1.2795468338209267e-06	0.0001796600216023847	1.270010689557793e-06	0.00017832104678397465
61.34443548605718	0.0007154853664449879	0.0007136643138469306	0.0007536073308143584	0.0007503129867819895	0.000775524677348686	0.0007713134184550087	0.0007989229081808276	0.0007936775712750614	0.0008481478661464155	0.0008405453854218486	0.058432153985597424	0.05622174262174	1.2901104115043034e-06	0.00018223468049075042	1.2804630905660988e-06	0.00018087193319196726
61.71406656916102	0.0007157220319936133	0.0007139065530886457	0.0007539931602127847	0.0007506990955231061	0.0007760034991837184	0.0007717886536007154	0.0007995067482991922	0.0007942530000640106	0.0008489716345891759	0.0008413481282973463	0.05865126656552901	0.05643242400326492	1.3006611478967155e-06	0.00018483201949512362	1.2909012142329427e-06	0.00018344505775524933
62.085924865483435	0.0007159603304231659	0.0007141505538692025	0.0007543837688299581	0.0007510900040454491	0.0007764891272611743	0.0007722706312278916	0.0008000997368759072	0.0007948374039850037	0.0008498100866107626	0.0008421650791293284	0.05887521980790385	0.05664775814405537	1.3112002969258973e-06	0.00018745238673731346	1.3013262537618468e-06	0.00018604075422085087
62.46002379510434	0.0007162001978902133	0.0007143962556384811	0.000754779166798486	0.0007514857233747337	0.0007769816221219319	0.0007727594106676871	0.0008007019949253032	0.0007954308999281888	0.0008506634939537413	0.000842996496822629	0.05910413685384511	0.0568678633308201	1.3217291431873255e-06	0.0001900961402166168	1.3117394305050406e-06	0.00018865936558160046
62.83637685896657	0.0007164415678666224	0.0007146435952491953	0.0007551793636608569	0.0007518862639711738	0.0007774810452540473	0.0007732550521584331	0.0008013136463424836	0.00079603360752764	0.0008515321363817042	0.0008438426478491203	0.05933814459303246	0.05709286144750694	1.332249003569222e-06	0.00019276364824991066	1.322141995459443e-06	0.00019130124448310526
63.21499763936286	0.000716684371041696	0.0007148925068615186	0.0007555843683409448	0.000752291635701596	0.0007779874591202688	0.0007737576168713771	0.0008019348180054015	0.0007966456492577418	0.0008524163019946907	0.0008447038065433311	0.05957737380094636	0.057322878106825605	1.3427612289703631e-06	0.00019545528993747396	1.33253523084461e-06	0.00019396675365365712
63.59589980042612	0.0007169285352205526	0.0007151429218440261	0.0007559941891143709	0.0007527018478104199	0.0007785009271867906	0.0007742671669375599	0.0008025656398815623	0.0007972671505339136	0.000853316287559718	0.0008455802554121399	0.05982195928203078	0.05755804278742928	1.3532672061152516e-06	0.00019817145565523275	1.3429204517806468e-06	0.00019665626636022893
63.979097088622495	0.000717173985218616	0.0007153947686708204	0.0007564088335777	0.0007531169088894838	0.0007790215139533352	0.0007747837654759288	0.0008032062451396148	0.0007978982398179272	0.0008542323988572847	0.0008464722854593579	0.060072040019061676	0.0577984889770315	1.3637683594688171e-06	0.00020091254757531596	1.3532990080459151e-06	0.0001993701668885628
64.36460333324754	0.0007174206427520364	0.0007156479728146612	0.0007568283086164048	0.000753536826846645	0.0007795492849846229	0.0007753074766227197	0.0008038567702660712	0.0007985390487280376	0.0008551649510447202	0.0008473801965260005	0.0603277593290258	0.05804435432175191	1.3742661532671271e-06	0.00020367898021694808	1.3636722859455483e-06	0.00020210885105187426
64.75243244692527	0.0007176684263238977	0.00071590245663596	0.0007572526203715757	0.0007539616088731333	0.0007800843069433295	0.0007758383655622262	0.0008045173551874666	0.0007991897121542161	0.000856114269037366	0.0008483042976471673	0.06058926502584365	0.05829578078200271	1.3847620936634567e-06	0.00020647118103028772	1.3740417102927217e-06	0.00020487272673117007
65.14259842611021	0.0007179172511060206	0.0007161581392674477	0.0007576817742053046	0.0007543912614095874	0.0007806266476246021	0.000776376498558999	0.0008051881433982261	0.000799850368378742	0.0008570806879085828	0.0008492449074264452	0.06085670959027643	0.058552914795243466	1.3952577309918855e-06	0.00020928959101298994	1.384408746485117e-06	0.00020766221444326605
65.53511535159264	0.0007181670288161898	0.0007164149364943462	0.000758115774664706	0.0007548257901107327	0.0007811763759922342	0.0007769219429915805	0.0008058692820945698	0.0008005211592024557	0.000858064553309677	0.0008502023544288531	0.061130250347379254	0.0588159074459533	1.4057546621811662e-06	0.00021213466536684766	1.3947749027284038e-06	0.00021047774794707985
65.92999738900669	0.000718417667590623	0.0007166727606298643	0.0007585546254445265	0.0007552651998086531	0.0007817335622166064	0.0007774747673878676	0.0008065609223147983	0.0008012022300769955	0.0008590662219109128	0.000851176977593402	0.0614100496518915	0.05908491464318521	1.4162545332947925e-06	0.00021500687419045983	1.405141732374539e-06	0.00021331977488386888
66.32725878934137	0.0007186690718514715	0.0007169315203858057	0.0007589983293482742	0.0007557094944745892	0.0007822982777144779	0.000778035041462185	0.0008072632190862936	0.0008018937302433318	0.0008600860618648177	0.0008521691266663908	0.06169627508196437	0.059360097306089314	1.4267590422332652e-06	0.00021790670321647498	1.4155108364081667e-06	0.00021618875745652022
66.72691388945532	0.0007189211421691694	0.0007171911207381129	0.0007594468882478362	0.0007561586771792224	0.0007828705951907728	0.000778602836154196	0.0008079763315796448	0.0008025958128769771	0.0008611244532931278	0.0008531791626566834	0.061989099641662715	0.05964162155782113	1.437269941591073e-06	0.00022083465459238338	1.4258838660714725e-06	0.00021908517314997433
67.12897711259382	0.0007191737751193936	0.0007174514627871049	0.0007599003030414974	0.0007566127500513651	0.0007834505886824463	0.0007791782236697327	0.0008087004232702673	0.0008033086352402222	0.0008621817887987384	0.0008542074583142242	0.06228870197269068	0.05992965892826316	1.4477890416894233e-06	0.00022379124770957604	1.4362625256558953e-06	0.00022200951549619652
67.53346296890952	0.0007194268631344426	0.0007177124436122235	0.0007603585736103359	0.0007570717142350277	0.0007840383336045968	0.0007797612775236985	0.000809435662107985	0.0008040323588418263	0.0008632584740041956	0.0008552543986332196	0.06259526657582981	0.06022438656601712	1.4583182138012008e-06	0.00022677702008563894	1.4466485754692634e-06	0.00022496229488772057
67.94038605598601	0.0007196802943487816	0.0007179739561210315	0.000760821698772908	0.0007575355698447681	0.0007846339067989357	0.000780352072585144	0.000810182220695	0.0008047671496045723	0.0008643549281182997	0.0008563203813814276	0.06290898404259351	0.06052598746016757	1.4688593935654462e-06	0.00022979252829974373	1.4570438349732588e-06	0.00022794403943998676
68.3497610593647	0.0007199339524385273	0.000718235888892242	0.0007612896762381763	0.0007580043159192868	0.0007852373865847812	0.0007809506851246682	0.0008109402764727634	0.000805513178041149	0.0008654715845325478	0.0008574058176571567	0.06323005129764844	0.06083465067231238	1.4794145846093497e-06	0.00023283834898762956	1.4674501861147368e-06	0.00023095529590838604
68.7616027530747	0.0007201877164546128	0.0007184981260125175	0.000761762502556607	0.0007584779503731785	0.0007858488528127185	0.0007815571928642815	0.0008117100119182471	0.0008062706194388372	0.0008666088914492313	0.0008585111324756438	0.06355867185256733	0.06115057157942118	1.4899858624093125e-06	0.00023591507990092242	1.4778695768769218e-06	0.0002339966306647845
69.17592600016614	0.000720441460649389	0.0007187605469067957	0.0007622401730693859	0.0007589564699467954	0.0007864683869211221	0.0007821716750299003	0.0008124916147501961	0.0008070396540535383	0.0008677673125431617	0.0008596367653866401	0.06389505607152912	0.06147395212809869	1.5005753783869534e-06	0.00023902334103365064	1.488304025042673e-06	0.00023706863073560958
69.59274575324658	0.0007206950542963732	0.0007190230261618563	0.0007627226818556691	0.0007594398701541341	0.0007870960719956947	0.000782794212406627	0.0008132852781459306	0.0008078204673136718	0.0008689473276591	0.0008607831711251083	0.06423942144960681	0.06180500110085914	1.511185364261097e-06	0.0002421637758212858	1.4987556221983346e-06	0.00024017190490652207
70.01207705502031	0.0007209483615028822	0.0007192854333428629	0.000763210021677816	0.0007599281452286862	0.0007877319928322441	0.0007834248873970104	0.0008140912009693527	0.0008086132500345549	0.0008701494335471524	0.0008619508202971237	0.06459199290433339	0.06214393439507491	1.5218181366837133e-06	0.0002453370524183873	1.5092265379916146e-06	0.00024330708489933572
70.43393503883172	0.0007212012410152406	0.0007195476328025725	0.0007637021839245199	0.0007604212880671705	0.0007883762360028909	0.0007840637840824647	0.0008149095880108131	0.0008094181986438732	0.0008713741446385159	0.0008631402001031745	0.06495300308126659	0.062490975315280375	1.53247610216946e-06	0.00024854386506045767	1.5197190246619236e-06	0.0002464748266257366
70.85833492921113	0.0007214535460162777	0.0007198094834829273	0.0007641991585517832	0.0007609192901710854	0.0007890288899259501	0.0007847109882880739	0.0008157406502395859	0.000810235515418938	0.0008726219938641764	0.0008643518151012536	0.06532269267433277	0.0628463548795728	1.5431617623479915e-06	0.00025178493551547554	1.5302354218715798e-06	0.00024967581152518514
71.2852920424243	0.0007217051239147815	0.0007200708387086939	0.0007647009340216459	0.0007614221415859847	0.0007896900449397139	0.0007853665876509895	0.0008165846050697017	0.0008110654087364294	0.0008738935335193027	0.000865586188012273	0.06570131076176428	0.06321031214089003	1.5538777195516114e-06	0.00025506101463190767	1.5407781618360364e-06	0.0002529107479891657
71.71482178702524	0.0007219558161265909	0.000720331545972834	0.0007652074972386085	0.0007619298308384205	0.0007903597933804101	0.0007860306716926687	0.00081744167663998	0.0008119080933354088	0.0008751893361763213	0.0008668438605705414	0.06608911515850663	0.0635830945239875	1.5646266827803361e-06	0.000258372883992386	1.5513497748046324e-06	0.0002561803728835521
72.14693966441222	0.0007222054578469845	0.0007205914467132592	0.0007657188334836708	0.0007624423448704583	0.000791038229664614	0.0007867033318952152	0.0008183120961091477	0.0008127637905944185	0.0008765099956498591	0.0008681253944222397	0.06648637278602261	0.06396495817900358	1.5754114740539104e-06	0.0002617213576782407	1.5619528948979371e-06	0.0002594854531730584
72.58166126938723	0.0007224538778140032	0.0007208503760806112	0.0007662349263459076	0.0007629596689716878	0.0007917254503764141	0.0007873846617820932	0.0008191961019669825	0.0008136327288235523	0.0008778561280169766	0.0008694313720750388	0.06689336006047966	0.06435616835255054	1.5862350351867694e-06	0.0002651072841545754	1.5725902663319379e-06	0.0002628267876561008
73.01900229071879	0.0007227008980623506	0.0007211081626967052	0.000766755757651513	0.0007634817867086526	0.0007924215543596601	0.000788074757003521	0.00082009394036251	0.0008145151435724418	0.0008792283726963903	0.0008707623979022553	0.06731036330037558	0.06475699977732086	1.597100435024438e-06	0.00026853154828593295	1.5832647500620307e-06	0.0002662052088187872
73.45897851170821	0.0007229463336674771	0.000721364628403242	0.0007672813073902315	0.0007640086798516045	0.0007931266428156469	0.0007887737154268596	0.0008210058654503355	0.0008154112779551681	0.0008806273935906421	0.0008721190992051859	0.06773767915471685	0.06516773708128211	1.6080108771605569e-06	0.00027199507349118246	1.5939793308721853e-06	0.0002696215848180805
73.90160581075892	0.0007231899924794595	0.000721619588000396	0.0007678115536391036	0.0007645403282985098	0.0007938408194066057	0.0007894816372323527	0.0008219321397562842	0.0008163213829931906	0.0008820538802954979	0.0008735021273375397	0.06817561505294674	0.06558867521758602	1.6189697081918884e-06	0.0002754988240503131	1.6047371249568784e-06	0.0002730768216032964
74.34690016194996	0.000723431674846265	0.0007218728489748671	0.0007683464724834555	0.0007650767099962217	0.0007945641903654259	0.0007901986250145881	0.000822873034563611	0.0008172457179774562	0.0008835085493811826	0.0008749121588962059	0.06862448967789288	0.06602011991639621	1.6299804265372184e-06	0.00027904380757406977	1.6155413880158563e-06	0.0002765718651872584
74.79487763561212	0.0007236711733259685	0.0007221242112169585	0.0007688860379350516	0.0007656178008587311	0.0007952968646120323	0.0007909247838900863	0.0008238288303211187	0.0008181845508509404	0.0008849921457504109	0.0008763498969828957	0.0690846334630902	0.06646238815992697	1.641046691853651e-06	0.0002826310776467278	1.6263955239042248e-06	0.0002801077040771871
75.24555439890803	0.0007239082723874833	0.0007223734667262352	0.0007694302218473369	0.0007661635746824115	0.0007960389538768964	0.0007916602216114464	0.0008247998170746349	0.0008191381586129582	0.0008865054440785731	0.0008778160725415709	0.06955638911592842	0.06691580868205742	1.652172335128146e-06	0.0002862617366613529	1.6373030938913189e-06	0.0002836853718804766
75.6989467164156	0.000724142748099353	0.0007226203993053078	0.0007699789938277116	0.000766714003058183	0.0007967905728322091	0.0007924050486885323	0.000825786294923418	0.0008201068277467001	0.0008880492503418737	0.0008793114457769671	0.07004011216816751	0.06738072249398808	1.6633613694747636e-06	0.0002899369388596196	1.6482678265775748e-06	0.0002873059501000974
76.15507095071504	0.0007243743678061294	0.0007228647842412591	0.0007705323211467562	0.0007672690552805132	0.0007975518392312526	0.0007931593785172048	0.0008267885745031548	0.0008210908546715468	0.000889624403439663	0.0008808368076599335	0.07053617155547287	0.06785748343750568	1.674618001682609e-06	0.0002936578935901768	1.6592936284903293e-06	0.0002909705711288957
76.61394356297929	0.000724602889791842	0.0007231063879742025	0.0007710901686443469	0.0007678286982531597	0.0007983228740565756	0.0007939233275161317	0.0008278069774973581	0.0008220905462218129	0.0008912317769177241	0.000882392981525747	0.0710449502277343	0.06834645876751952	1.6859466446142272e-06	0.00029742586881120747	1.6703845954612207e-06	0.0002946804214682408
77.07558111356816	0.0007248280629300731	0.0007233449677524946	0.0007716524986326162	0.0007683928963916156	0.0007991038016776416	0.0007946970152723153	0.0008288418371791242	0.0008231062201537667	0.0008928722807998477	0.0008839808247721451	0.07156684579205418	0.06884802976566207	1.6973519304763459e-06	0.0003012421948481725	1.6815450248099106e-06	0.00029843674518209573
77.54000026262605	0.0007250496263200905	0.0007235802712740262	0.0007722192707956745	0.0007689616115221391	0.0007998947500186123	0.0007954805646959254	0.0008298934989853162	0.0008241382056828083	0.0008945468635355862	0.0008856012306642474	0.07210227119042817	0.06936259238685563	1.7088387250558832e-06	0.0003051082684334683	1.6927794284002633e-06	0.0003022408476070215
78.00721777068286	0.0007252673089085325	0.0007238120363130825	0.0007727904420860839	0.000769534802777342	0.0008006958507370733	0.0007962741021851847	0.0008309623211254692	0.000825186844052951	0.0008962565140728094	0.000887255130254262	0.07265165541426963	0.06989055794089653	1.7204121430131622e-06	0.0003090255570516176	1.7040925466727409e-06	0.00030609409934442833
78.47725049925933	0.0007254808290960669	0.0007240399903321832	0.000773365966618008	0.000770112426488248	0.0008015072394144926	0.0007970777578020348	0.0008320486752278313	0.0008262524891408282	0.0008980022640643441	0.0008889434944244414	0.07321544425810983	0.07043235381123672	1.7320775642777576e-06	0.0003129956036109771	1.7154893636869492e-06	0.000309997940551171
78.95011541147531	0.0007256898943284704	0.000724263850078326	0.0007739457955570318	0.0007706944360727774	0.0008023290557593219	0.0007978916654594094	0.0008331529470251867	0.0008273355080966769	0.0008997851902188213	0.0008906673360625129	0.07379410111493645	0.07098842421331317	1.7438406516904169e-06	0.0003170200314768501	1.726975123296959e-06	0.0003139538855610191
79.42582957266194	0.0007258942006715491	0.0007244833211630449	0.0007745298770066294	0.000771280781920619	0.000803161443823718	0.0007987159631210143	0.0008342755370833196	0.0008284362820249364	0.0009016064168067108	0.0008924277123796029	0.07438810781584727	0.07155923099493339	1.7557073699455902e-06	0.0003211005498894026	1.7385553465298735e-06	0.00031796352786006565
79.90441015097758	0.0007260934323692831	0.0007246980976256429	0.000775118155891257	0.0007718714112744343	0.0008040045522349145	0.0007995507930145631	0.0008354168615751783	0.0008295552067072895	0.000903467118333468	0.000894225727381496	0.07499796551687087	0.07214525448141798	1.7676840059718292e-06	0.0003252389598037697	1.7502358502716198e-06	0.00032202854544802206
80.38587441802741	0.0007262872613846062	0.0007249078614789905	0.0007757105738361032	0.0007724662681073925	0.0008048585344424176	0.0008003963018595315	0.0008365773531040962	0.0008306926933712486	0.0009053685223927964	0.000896062534505086	0.07562419563601915	0.07274699436839074	1.779777190871485e-06	0.00032943716019034897	1.7620227673819343e-06	0.0003261507066207592
80.87023974948666	0.0007264753469221789	0.0007251122822372228	0.000776307069043506	0.0007730652929970137	0.000805723548982252	0.000801252641110567	0.0008377574615796719	0.0008318491695076022	0.0009073119127141626	0.000897939339432853	0.07626734084387485	0.07336497066532206	1.7919939235365836e-06	0.00033369715483044793	1.7739225683410017e-06	0.00033033187620684634
81.35752362572781	0.0007266573349325241	0.0007253110164246774	0.0007769075761660895	0.0007736684229953277	0.0008065997597596158	0.0008021199672177848	0.0008389576551502258	0.0008330250797403413	0.0009092986324199817	0.0008998574030993912	0.07692796611125768	0.07399972469317373	1.8043415960933154e-06	0.00033802105965499707	1.7859420845783413e-06	0.0003345740223025806
81.8477436324513	0.0007268328575968708	0.0007255037070653987	0.0007775120261766876	0.0007742755914953845	0.0008074873363514204	0.0008029984419053208	0.0008401784211960791	0.0008342208867529858	0.0009113300875092932	0.0009018180449052687	0.07760665981778188	0.07465182013973232	1.8168280213405911e-06	0.0003424111106737626	1.7980885336154554e-06	0.00033887922354616795
82.34091746132043	0.0007270015327920539	0.0007256899831525032	0.0007781203462351546	0.0007748867280941519	0.0008083864543303206	0.0008038882324695845	0.0008414202673882733	0.0008354370722755466	0.0009134077505862989	0.0009038226461548651	0.07830403492542103	0.0753218441764983	1.8294614623432306e-06	0.00034686967254743406	1.810369546181292e-06	0.00034324967698018405
82.83706291059936	0.0007271629635347951	0.000725869459096718	0.0007787324595521837	0.000775501758451885	0.0008092972956119804	0.0008047895120988373	0.0008426837228177282	0.000836674138136751	0.0009155331648538257	0.0009058726537364126	0.0790207302215008	0.07601040864130112	1.8422506643748365e-06	0.0003513992478599015	1.8227931954807163e-06	0.00034768770655688175
83.33619788579601	0.0007273167374046951	0.0007260417341533643	0.0007793482852502997	0.000776120604148066	0.0008102200488274895	0.0008057024602158264	0.0008439693392002951	0.0008379326073865342	0.0009177079483936821	0.0009079695840641204	0.0797574116359028	0.07671815129112346	1.8552048894248047e-06	0.0003560024871572254	1.8353680288031235e-06	0.00035219577234291144
83.83834040030794	0.0007274624259452615	0.000726206391827077	0.0007799677382222267	0.0007767431825340557	0.0008111549097230105	0.0008066272628453944	0.0008452776921636266	0.0008392130254942574	0.0009199337987579543	0.0009101150273041675	0.08051477363762938	0.07744573712998254	1.8683339534832782e-06	0.0003606821998196341	1.8481031016731814e-06	0.00035677648048790256
84.34350857607244	0.0007275995840422857	0.0007263629992535192	0.0007805907289868721	0.0007773694065826263	0.0008121020815889249	0.0008075641130091266	0.0008466093826223132	0.000840515961628575	0.0009222124978975876	0.0009123106519083916	0.08129354071629977	0.07819385981709052	1.8816482668740104e-06	0.0003654413658480682	1.8610080147836352e-06	0.0003614325940283769
84.85172064422062	0.0007277277492789074	0.0007265111065573758	0.0007812171635432374	0.0007779991847346096	0.0008130617757209825	0.0008085132111493366	0.0008479650382483321	0.0008418420100254329	0.0009245459174572001	0.000914558209481842	0.08209446895459581	0.07896324316094726	1.8951588778917672e-06	0.0003702831486467606	1.8740929539517353e-06	0.0003661670446035159
85.36299494573534	0.000727846441266679	0.0007266502461858814	0.0007818469432225959	0.0007786324207429135	0.0008140342119161469	0.0008094747655848467	0.0008493453150444656	0.0008431917914512234	0.0009269360244678628	0.0009168595400128555	0.08291834769817097	0.07975464270546553	1.9088775200687717e-06	0.00037521090889861	1.8873687333833492e-06	0.00037098294516918484
85.87734993211305	0.0007279551609519873	0.0007267799322171719	0.0007824799645393822	0.0007792690135142588	0.0008150196190061466	0.0008104489930013141	0.0008507508990290848	0.0008445659547688094	0.0009293848874728055	0.000919216577497203	0.08376600133007081	0.08056884741473758	1.9228166633889453e-06	0.0003802282196363749	1.9008468425524543e-06	0.00037588360380610975
86.39480416602983	0.0007280533898971771	0.0007268996596427323	0.0007831161190412743	0.0007799088569490127	0.0008160182354319615	0.0008114361189790626	0.0008521825080414418	0.0008459651786148028	0.0009318946831244726	0.0009216313559909505	0.0846382911573134	0.08140668146360217	1.9369895698222606e-06	0.0003853388826222659	1.9145394970165007e-06	0.0003808725387233203
86.91537632201124	0.0007281405895357583	0.0007270089036232418	0.0007837552931590674	0.000780551839779602	0.0008170303098628419	0.0008124363785616964	0.0008536408936774872	0.0008473901731972823	0.0009344677032953042	0.0009241060161302053	0.08553611741791046	0.08226900614175864	1.9514103535959743e-06	0.000390546946165915	1.9284596935576328e-06	0.0003859534945755416
87.43908518710603	0.0007282162004010976	0.0007271071187171324	0.0007843973680570119	0.0007811978454080541	0.0008180561018637688	0.0008134500168690748	0.0008551268433671814	0.0008488416822239962	0.0009371063627489723	0.0009266428121598026	0.08646042141734205	0.08315672187985143	1.9660940466379373e-06	0.0003958567245176958	1.9426212700472375e-06	0.00039113046022049014
87.9659496615646	0.0007282796413280375	0.0007271937380812029	0.0007850422194844186	0.0007818467517433231	0.000819095882615668	0.0008144772897585847	0.0008566411826053087	0.0008503204849720551	0.0009398132074237017	0.0009292441195173518	0.08741218780425172	0.08407077040665926	1.981056669701016e-06	0.00040127281899535183	1.9570389704889673e-06	0.00039640768805832005
88.4959887595208	0.0007283303086269223	0.0007272681726426672	0.0007856897176294381	0.0007824984310391616	0.0008201499356931078	0.0008155184645390283	0.0008581847773489789	0.0008518273985111711	0.0009425909233847393	0.0009319124430239077	0.0883924469960183	0.08501213704731715	1.996315309714847e-06	0.0004068001410144073	1.971728515743742e-06	0.000401789715110179
89.0292216096782	0.0007283675752295675	0.0007273298102420547	0.000786339726976084	0.0007831527497334248	0.0008212185579046856	0.0008165738207418805	0.0008597585365962867	0.0008533632800936794	0.0009454423465091767	0.0009346504257379797	0.08940227776577356	0.08598185317338031	2.0118882039671946e-06	0.00041244393721304173	1.9867066804783945e-06	0.0004072813860068747
89.56566745600044	0.0007283907898067639	0.0007273780147464288	0.0007869921061657023	0.0007838095682898298	0.0008223020602018263	0.0008176436509551338	0.0008613634151620272	0.0008549290297258738	0.0009483704729731564	0.0009374608585356657	0.09044281000350547	0.08698099881649607	2.027794831796232e-06	0.0004182098168836468	2.0019913769663694e-06	0.0004128878780843004
90.1053456584057	0.0007283992758569989	0.0007274121251324664	0.000787646707864297	0.0007844687410433659	0.0008234007686623068	0.0008187282617255022	0.0008630004166679836	0.0008565255929366477	0.0009513784706192235	0.0009403466904865525	0.09151522766502372	0.08801070545851097	2.0440560145378256e-06	0.00042410378194687737	2.017601746404866e-06	0.0004186147287973119
90.6482756934654	0.0007283923307661416	0.0007274314545389969	0.0007883033786372994	0.0007851301160507062	0.0008245150255554584	0.0008198279745353103	0.0008646705967670415	0.0008581539637610129	0.0009544696912901967	0.0009433110401026581	0.09262077192382889	0.08907215901201415	2.0606940245652657e-06	0.0004301322597312085	2.033558258517131e-06	0.00042446786569153017
91.19447715510712	0.0007283692248379744	0.0007274352892887117	0.0007889619588336237	0.0007857935349472159	0.0008256451904967339	0.000820943126861091	0.0008663750666224108	0.0008598151879579054	0.0009576476842257329	0.0009463572075463677	0.09376074454235347	0.09016660300661057	2.0777327043371586e-06	0.0004363021388477939	2.049882820266387e-06	0.0004304536391979974
91.74396975532183	0.0007283292002955345	0.0007274228878788353	0.0007896222824810798	0.0007864588328123326	0.0008267916417001047	0.0008220740733215962	0.0008681149966653901	0.0008615103664836288	0.0009609162106286893	0.0009494886878929805	0.0949365114805809	0.09129534199764984	2.0951975964766424e-06	0.0004426208084867267	2.066598894611641e-06	0.0004365788585452557
92.29677332487483	0.0007282714702534068	0.0007273934799406946	0.0007902841771955371	0.0007871258380454018	0.0008279547773376748	0.0008232211869237811	0.0008698916206576211	0.0008632406592445634	0.0009642792595208582	0.000952709185554497	0.09614950676178866	0.0924597452157275	2.113116086038011e-06	0.00044909620149841123	2.0837316303560713e-06	0.0004428508311204171
92.85290781402206	0.0007281952176612366	0.0007273462651682459	0.0007909474641065359	0.0007877943722543113	0.0008291350170168763	0.0008243848604162029	0.0008717062400865059	0.0008650072891552276	0.0009677410650216562	0.0009560226299836327	0.09740123661708305	0.09366125047703354	2.1315175562257923e-06	0.0004557368416658325	2.10130800422652e-06	0.0004492774056461257
93.41239329322968	0.0007280995942189444	0.0007272804122158045	0.0007916119578024417	0.0007884642501596293	0.0008303328033867482	0.0008255655077603002	0.0008735602289255752	0.0008668115465305912	0.0009713061251992893	0.0009594331927910877	0.09869328393251979	0.09490136837658396	2.1504335589903837e-06	0.00046255189561916765	2.1193569764840423e-06	0.0004558670195846659
93.97524995389855	0.0007279837192643039	0.0007271950575653871	0.0007922774662986283	0.0007891352795173033	0.0008315486038860222	0.0008267635657311457	0.0008754550387950336	0.0008686547938446375	0.0009749792226619533	0.00096294530642497	0.10002731302499576	0.09618168678854562	2.169898002094125e-06	0.0004695512299033866	2.1379096614982914e-06	0.00046262875123032066
94.54149810909283	0.0007278466786338203	0.0007270893043643189	0.0007929437910326861	0.0007898072610634258	0.0008327829126471785	0.0008279794956605425	0.0008773922045616352	0.0008705384708907058	0.0009787654470771938	0.0009665636845793446	0.10140507477574401	0.09750387570029685	2.189947354423738e-06	0.0004767454737664989	2.156999514907375e-06	0.00046957237700759324
95.11115819427312	0.0007276875234980795	0.0007269622212339924	0.0007936107268911542	0.000790479988485048	0.0008340362525721599	0.0008292137853367577	0.0008793733504213841	0.0008724641003830697	0.000982670219830906	0.0009702933445193842	0.1028284121532353	0.09886969240957148	2.2106208715322404e-06	0.00048414608830504857	2.1766625391381363e-06	0.00047670843454786227
95.68425076803395	0.0007275052691730735	0.0007268128410509322	0.0007942780622728998	0.0007911532484215489	0.0008353091775972275	0.0008304669510767518	0.0008814001965135053	0.0008744332940436208	0.0009866993210641444	0.0009741396315339583	0.10429926616060048	0.10028098711706007	2.2319608436588683e-06	0.0004917654426887796	2.1969375093311167e-06	0.0004840482922006395
96.26079651284576	0.0007272988939093546	0.0007266401597016862	0.0007949455791949623	0.0007918268205017323	0.000836602275166413	0.0008317395399886203	0.0008834745661197038	0.000876447759222576	0.0009908589193564242	0.0009781082457532458	0.1058196822464196	0.1017397089502339	2.254012868721099e-06	0.0004996168982672744	2.2178662219291424e-06	0.0004916042257075148
96.84081623580131	0.0007270673376612449	0.0007264431348133721	0.0007956130534474248	0.0007925004774224701	0.000837916168935242	0.0008330321324439067	0.0008855983935089778	0.000878509306107703	0.0009951556043590697	0.0009822052715993913	0.1073918172218819	0.10324791245795602	2.2768261530914163e-06	0.0005077149014674764	2.2394937684497556e-06	0.0004993895028563844
97.42433086936633	0.0007268095008387883	0.0007262206844621557	0.0007962802548047804	0.0007931739850755346	0.0008392515217289234	0.000834345344781767	0.0008877737324953961	0.0008806198555829658	0.0009995964227222528	0.0009864372101732334	0.1090179467320262	0.10480776461970163	2.300453843341599e-06	0.0005160750865088881	2.2618688373317623e-06	0.0005074184770474666
98.01136147213543	0.0007265242430456226	0.0007259716858623865	0.0007969469473022387	0.000793847102730156	0.0008406090387820379	0.0008356798322695108	0.0008900027657842872	0.0008827814478047039	0.0010041889177053978	0.0009908110149202368	0.11070047333404538	0.10642155241801529	2.324953392516247e-06	0.0005247143890905193	2.2850440470556987e-06	0.000515706690812967
98.60192922959182	0.0007262103818065039	0.0007256949740396352	0.0007976128895865401	0.0007945195832798355	0.0008419894712899461	0.0008370362923469276	0.0008922878151914402	0.0008849962515716175	0.0010089411729136476	0.000995334130964881	0.11244193524160828	0.1080916910282332	2.3503869649658515e-06	0.000533651172357763	2.309076314185258e-06	0.0005242709904720033
99.1960554548718	0.000725866691288842	0.0007253893404914736	0.0007982778353521158	0.00079519117356313	0.000843393620305767	0.000838415468185095	0.0008946313528303053	0.0008872665745741512	0.001013861860664294	0.0010000145385559637	0.11424501580087498	0.10982073268559252	2.3768218842901232e-06	0.0005429053666291817	2.3340272604037817e-06	0.0005331296532529173
99.79376158953411	0.0007254919010232959	0.0007250535318404618	0.0007989415338748749	0.0007958616147693777	0.0008448223410208787	0.0008398181525940271	0.0008970360133740335	0.0008895948746193902	0.0010189602955578668	0.0010048608011266166	0.11611255377150859	0.11161137629674898	2.4043311295502247e-06	0.0005524986245607211	2.3599636632073463e-06	0.0005423025283985139
100.39506920433367	0.0007250846946292638	0.0007246862484845873	0.0007996037306575219	0.0007965306429418707	0.0008462765474715414	0.0008412451923177681	0.0008995046075126998	0.0008919837719396817	0.0010242464939106044	0.0010098821185439404	0.11804755449463457	0.11346647787052673	2.4329938855761814e-06	0.0005624544936515818	2.3869579554948233e-06	0.0005518111939708525
101.00000000000001	0.0007246437085519547	0.0007242861432511722	0.0008002641682021675	0.0007971979895926086	0.0008477572177195298	0.0008426974927602435	0.0009020401367414938	0.0008944360627068929	0.0010297312398003593	0.0010150883862055143	0.12005320203949899	0.11538906185158139	2.4476688219474696e-06	0.0005675261485295586	2.400771216938481e-06	0.0005566522848322488
