# Supplementary material for: White matter micro- and macrostructure brain charts for the human lifespan
Source: Nature. 2026 May 13;655(8124):979–89. doi: 10.1038/s41586-026-10454-2 (PMC13391363; doi:10.1038/s41586-026-10454-2)
Supplement: Supplementary file 12 — Centiles trajectories of brain charts. SDT.T9.1–5 contain the brain charts for the global metrics; SDT.T9.6–509 contain the brain charts for the tract-specific metrics (unnormalized); and SDT.T9.510–1157 contain the brain charts for the tract-specific macrostructural metrics (normalized). Included in each table are the male and female centile trajectories for the 2.5th, 25th, 50th, 75th and 97.5th percentiles; the interquartile range normalized by the 50th centile; and the derivatives of the 50th centiles with respect to both age and log(age). Charts are sampled in logarithmically spaced intervals. Age is reported in years, while centile trajectory values are reported in metric-specific units: diffusivities in mm2 s−1, volume in mm3, surface area in mm2, average length in mm, and FA is dimensionless (unitless). [file 41586_2026_10454_MOESM12_ESM.zip › plotted_curves/SDT.T9.206-MLF_left_rd-mean_curve_metrics.csv]

ages	male_0.025th_percentile	female_0.025th_percentile	male_0.25th_percentile	female_0.25th_percentile	male_0.5th_percentile	female_0.5th_percentile	male_0.75th_percentile	female_0.75th_percentile	male_0.975th_percentile	female_0.975th_percentile	male_normalized_quantile_range	fwmale_normalized_quantile_range	male_median_centile_d_age	male_median_centile_d_log_age	female_median_centile_d_age	female_median_centile_d_log_age
0.25	0.0009306556322665439	0.0009247294885477924	0.001020312264930043	0.0010116398486152576	0.0010745519178700946	0.0010640368652730233	0.0011347141538574899	0.0011220011850297388	0.0012692219369488658	0.001251035674894822	0.10646473848765424	0.10371946688723355	-0.0006134747015759722	-0.000354207296849546	-0.0006072227585396931	-0.00035059755738148175
0.25150637576242696	0.0009299301327715138	0.0009240072251459753	0.0010194657334412173	0.001010800097861275	0.0010736277944487784	0.0010631221596271651	0.001133700233491064	0.0011210000583610003	0.0012679936380080871	0.0012498294848004845	0.10640046824467411	0.10365691233298373	-0.0006119035094704905	-0.00035435904665656603	-0.0006056678589934084	-0.00035074792411241007
0.2530218281966045	0.0009292038976746801	0.0009232842313691814	0.0010186184263600994	0.0010099595782065039	0.0010727028791998963	0.0010622066693706054	0.0011326855108593334	0.001119998136795752	0.0012667645442477038	0.001248622505469266	0.10633614089328629	0.10359430209043001	-0.0006087570111629748	-0.00035466108252699136	-0.0006025539864569218	-0.0003510472089794936
0.25454641199404576	0.0009284769327391332	0.0009225605129593269	0.0010177703505855884	0.001009118296495874	0.0010717771797612342	0.0010612904020620836	0.001131669994462683	0.0011189954287227839	0.001265534666247466	0.0012474147472784766	0.10627175687997827	0.1035316365939229	-0.0006056212570260122	-0.00035496019000555434	-0.0005994507426640983	-0.00035134359575630936
0.2560801821758082	0.0009277492437354555	0.0009218360756657232	0.001016921513022593	0.0010082762595802592	0.0010708507037752984	0.0010603733652650394	0.0011306536928044225	0.0011179919425338676	0.0012643040145845605	0.0012462062206032114	0.10620731665101882	0.10346891627760291	-0.0006024962581815396	-0.0003552563673382414	-0.0005963581386502215	-0.00035163708269508875
0.25762319409447826	0.0009270208364415014	0.0009211109252448584	0.0010160719205817694	0.0010074334743162214	0.0010699234588890274	0.0010594555665473322	0.0011296366143904672	0.0011169876866234446	0.00126307259983322	0.0012449969358159737	0.1061428206524414	0.10340614157538507	-0.0005993820252645499	-0.0003555496128751223	-0.0005932761849689605	-0.00035192766815131393
0.2591755034361701	0.0009262917166422048	0.0009203850674602043	0.0010152215801792891	0.001006589947565778	0.0010689954527535366	0.0010585370134809824	0.0011286187677290534	0.001115982669388342	0.001261840432564376	0.0012437869032863283	0.1060782693300274	0.10334331292094147	-0.000596278568427755	-0.00035583992507109974	-0.0005902048916973657	-0.00035221535058460596
0.2607371662225343	0.0009255618901293554	0.0009196585080819957	0.0010143704987365758	0.0010057456861961413	0.0010680666930238268	0.0010576177136418874	0.0011276001613304187	0.0011149768992274587	0.0012606075233452688	0.0012425761333805208	0.10601366312929014	0.10328043074768643	-0.0005931858973464155	-0.0003561273024874634	-0.0005871442684388106	-0.0003525001285589746
0.2623082388127803	0.0009248313627014	0.0009189312528870303	0.001013518683180067	0.0010049006970794816	0.0010671371873585207	0.0010566976746095606	0.0011265808037065118	0.0011139703845414774	0.0012593738827390915	0.0012413646364611288	0.10594900249545887	0.10321749548876027	-0.0005901040212166753	-0.00035641174378830964	-0.0005840943243229924	-0.00035278200074073673
0.2638887779057103	0.0009241001401632305	0.0009182033076584594	0.0010126661404409613	0.0010040549870926785	0.0010662069434195897	0.0010557769039668582	0.0011255607033706847	0.0011129631337325643	0.0012581395213046205	0.001240152422886698	0.10588428787346152	0.10315450757701412	-0.0005870329487603909	-0.00035669324774229016	-0.0005810550680107607	-0.0003530609658995987
0.26547884054176485	0.0009233682283259795	0.0009174746781855818	0.0010118128774549771	0.0010032085631170777	0.0010652759688720818	0.0010548554092997132	0.0011245398688374006	0.0011119551552040755	0.0012569044495958541	0.0012389395030113857	0.10581951970791122	0.10309146744499453	-0.0005839726882260754	-0.00035697181322111304	-0.0005780265076942848	-0.00035333702290751834
0.2670784841050822	0.0009226356330068138	0.0009167453702636415	0.0010109589011621063	0.0010023614320382507	0.0010643442713838555	0.0010539331981968686	0.0011235183086219338	0.0011109464573602651	0.001255668678161653	0.0012377258871846114	0.10575469844308769	0.10302837552492716	-0.0005809232473912851	-0.00035724743919871016	-0.0005750086511002173	-0.0003536101707376227
0.26868776632556873	0.0009219023600287317	0.0009160153896936215	0.0010101042185063733	0.0010015136007457516	0.001063411858625313	0.0010530102782496148	0.0011224960312400775	0.001109937048605995	0.001254432217545385	0.0012365115857507034	0.10568982452292251	0.10296523224870334	-0.000577884633566117	-0.0003575201247520976	-0.0005720015054914152	-0.0003538804084644853
0.2703067452809827	0.0009211684152203548	0.000915284742282041	0.001009248836435589	0.001000665076132878	0.0010624787382691292	0.0010520866570515241	0.0011214730452078492	0.0011089269373464414	0.0012531950782845634	0.0012352966090485471	0.10562489839098649	0.10290203804786162	-0.0005748568535942633	-0.000357789869059294	-0.0005690050776698818	-0.00035414773526312726
0.2719354793990299	0.0009204338044157297	0.0009145534338407537	0.0010083927619011148	0.000999815865096432	0.0010615449179899946	0.0010511623421981915	0.0011204493590411997	0.0011079161319868139	0.001251957270910503	0.001234080967411245	0.10555992049046867	0.10283879335357703	-0.0005718399138561758	-0.0003580566714001254	-0.0005660193739798203	-0.00035441215040940555
0.27357402745947257	0.000919698533454119	0.0009138214701867429	0.001007536001857617	0.0009989659745364794	0.0010606104054643427	0.0010502373412869677	0.00111942498125572	0.0011069046409320589	0.0012507188059479603	0.0012328646711657636	0.10549489126416528	0.10277549859664172	-0.0005688338202718413	-0.00035832053115478213	-0.0005630444003089097	-0.0003546736532785144
0.2752224485962505	0.0009189626081798066	0.0009130888571419248	0.0010066785632628335	0.0009981154113561162	0.0010596752083700978	0.0010493116619167083	0.0011183999203663588	0.0011058924725865864	0.0012494796939147945	0.0012316477306326002	0.10542981115446269	0.10271215420745537	-0.0005658385783005593	-0.00035858144780284706	-0.0005600801620895268	-0.00035493224334376405
0.27688080229961526	0.0009182260344418928	0.000912355600532947	0.0010058204530773343	0.0009972641824612344	0.0010587393343864094	0.0010483853116875122	0.0011173741848871338	0.0011048796353539806	0.0012482399453216178	0.0012304301561254396	0.10536468060332367	0.10264876061600406	-0.0005628541929490471	-0.0003588394209251833	-0.0005571266643055184	-0.0003551879201789121
0.2785491484182772	0.0009174888180940919	0.0009116217061909845	0.0010049616782642806	0.0009964122947602788	0.0010578027911933882	0.0010474582982004587	0.0011163477833308411	0.0011038661376367158	0.00124699957067145	0.0012292119579508146	0.1052995000522709	0.10258531825185169	-0.000559880668767776	-0.0003590944502002702	-0.0005541839114898695	-0.0003554406834543611
0.28022754716156506	0.0009167509649945411	0.0009108871799515518	0.0010041022457892004	0.0009955597551640268	0.0010568655864718615	0.001046530629057367	0.001115320724208785	0.0011028519878358881	0.001245758580459387	0.0012279931464077797	0.10523426994237325	0.10252182754412241	-0.0005569180098571325	-0.0003593465354054526	-0.0005512519077295885	-0.0003556905329380744
0.2819160591015993	0.0009160124810055918	0.0009101520276542921	0.0010032421626197411	0.000994706570585343	0.0010559277279031023	0.0010456023118605266	0.001114293016030481	0.001101837194350923	0.0012445169851722521	0.0012267737317875687	0.1051689907142304	0.10245828892148641	-0.0005539662198701945	-0.0003595956764169683	-0.0005483306566699819	-0.00035593746849660324
0.28361474517547763	0.0009152733719936183	0.0009094162551427891	0.001002381435725445	0.0009938527479389553	0.001054989223168583	0.0010446733542124535	0.0011132646673033865	0.0011008217655793088	0.0012432747952882668	0.001225553724373271	0.10510366280795912	0.10239470281214756	-0.0005510253020112321	-0.0003598418732060904	-0.0005454201615116561	-0.00035618149009022937
0.2853236666874746	0.0009145336438288256	0.0009086798682643752	0.0010015200720775229	0.0009929982941412308	0.0010540500799497271	0.0010437437637156447	0.0011122356865326272	0.0010998057099163264	0.001242032021276726	0.0012243331344395127	0.10503828666317727	0.10233106964382681	-0.0005480952590439792	-0.0003600851258429849	-0.0005425204250185112	-0.0003564225977764901
0.2870428853112538	0.0009137933023850409	0.0009079428728699233	0.001000658078648608	0.0009921432161099325	0.0010531103059276408	0.0010428135479723154	0.0011112060822207057	0.001098789035754761	0.0012407886735976493	0.001223111972252112	0.10497286271899182	0.10226738984374976	-0.0005451760932919658	-0.00036032543449388	-0.0005396314495197951	-0.0003566607917089293
0.28877246309209376	0.0009130523535395317	0.0009072052748136649	0.0009997954624125418	0.0009912875207640057	0.0010521699087828798	0.0010418827145841619	0.0011101758628672416	0.0010977717514846482	0.0012395447627014705	0.0012218902480677768	0.10490739141398243	0.10220366383863336	-0.0005422678066387965	-0.0003605627994195948	-0.000536753236909937	-0.00035689607213468255
0.2905124624491269	0.0009123108031728021	0.0009064670799529891	0.0009989322303441378	0.000990431215023343	0.0010512288961951896	0.0010409512711521093	0.0011091450369686909	0.001096753865492992	0.0012383002990287036	0.0012206679721337738	0.10484187318618862	0.1021398920546709	-0.0005393704005347	-0.00036079722097692724	-0.0005338857886526549	-0.000357128439395088
0.29226294617759224	0.0009115686571684081	0.0009057282941482576	0.0009980683894189597	0.000989574305808567	0.0010502872758432643	0.001040019225276073	0.001108113613018081	0.0010957353861635074	0.0012370552930096247	0.0012194451546876184	0.10477630847309571	0.10207607491751888	-0.0005364838759957524	-0.0003610286996162948	-0.0005310291057832872	-0.00035735789392482564
0.294023977451102	0.0009108259214127615	0.0009049889232626087	0.0009972039466130953	0.0009887168000408026	0.001049345055404499	0.0010390865845547102	0.0011070815995047395	0.0010947163218763512	0.0012358097550639545	0.0012182218059567573	0.10471069771162049	0.10201221285228466	-0.0005336082336102055	-0.00036125723588298353	-0.0005281831889139554	-0.000357584436252667
0.29579561982392083	0.000910082601794936	0.0009042489731617659	0.000996338908902928	0.0009878587046414527	0.0010484022425547423	0.0010381533565851772	0.0011060490049140243	0.0010936966810078535	0.0012345636956005326	0.0012169979361582545	0.10464504133809858	0.10194830628351116	-0.0005307434735378758	-0.0003614828304147333	-0.0005253480382320652	-0.00035780806699822754
0.29757793723326015	0.0009093387042064864	0.0009035084497138561	0.000995473283264924	0.000987000026531986	0.001047458844968062	0.0010372195489628975	0.0011050158377270665	0.0010926764719302678	0.0012333171250170157	0.0012157735554984908	0.10457933978826874	0.1018843556351654	-0.0005278895955153073	-0.0003617054839423761	-0.0005225236535065236	-0.00035802878687393735
0.29937099400158496	0.0009085942345412472	0.0009027673587892101	0.0009946070766753989	0.0009861407726337052	0.0010465148703164926	0.0010362851692813106	0.001103982106420498	0.001091655703011496	0.001232070053699553	0.001214548674172844	0.10451359349726323	0.10182036133062485	-0.0005250465988575481	-0.00036192519728905914	-0.0005197100340889604	-0.00035824659668307057
0.3011748548389356	0.0009078491986951561	0.0009020257062601874	0.0009937402961103094	0.0009852809498675417	0.0010455703262698074	0.0010353502251316481	0.0011029478194661986	0.0010906343826148457	0.0012308224920224897	0.0012133233023653997	0.10444780289959041	0.10175632379266444	-0.0005222144824597597	-0.00036214197136802406	-0.0005169071789153379	-0.0003584614973184963
0.30298958484526295	0.0009071036025660616	0.0009012834980009824	0.0009928729485450289	0.0009844205651538317	0.0010446252204952754	0.001034414724102691	0.0011019129853310334	0.0010896125190987644	0.0012295744503480548	0.0012120974502486427	0.10438196842912396	0.10169224344344295	-0.0005193932448033789	-0.0003623558071849664	-0.0005141150865130562	-0.0003586734897648436
0.30481524951277783	0.0009063574520535341	0.0009005407398874391	0.0009920050409541281	0.000983559625412099	0.001043679560657422	0.0010334786737805325	0.001100877612476592	0.0010885901208165859	0.0012283259390260537	0.0012108711279831539	0.10431609051909006	0.10162812070449256	-0.0005165828839568398	-0.00036256670583589834	-0.0005113337549996766	-0.00035888257509536503
0.3066519147283146	0.0009056107530586864	0.0008997974377968695	0.000991136580311164	0.0009826981375608453	0.0010427333544177975	0.0010325420817483538	0.001099841709358937	0.0010875671961162803	0.0012270769683935747	0.001209644345717323	0.10425016960205304	0.10156395599670413	-0.0005137833975764616	-0.0003627746685046229	-0.0005085631820848091	-0.00035908875447052124
0.3084996467757088	0.0009048635114839907	0.0008990535976078737	0.0009902675735884677	0.0009818361085173397	0.0010417866094347501	0.0010316049555861926	0.0010988052844283552	0.0010865437533402079	0.0012258275487746916	0.001208417113587055	0.10418420610990348	0.10149974974031582	-0.0005109947829143868	-0.00036297969646600925	-0.0005058033650789939	-0.00035929202914142255
0.31035851233818973	0.0009041157332330825	0.0008983092252001445	0.0009893980277569168	0.0009809735451973948	0.001040839333363178	0.0010306673028707021	0.001097768346129089	0.0010855198008248544	0.0012245776904801532	0.001207189441715465	0.10411820047384654	0.10143550235490005	-0.0005082170368158057	-0.00036318179108138504	-0.0005030543008897603	-0.0003594924004445277
0.3122285785007863	0.0009033674242106043	0.0008975643264543088	0.0009885279497857512	0.0009801104545151798	0.0010398915338543256	0.0010297291311749464	0.001096730902899115	0.001084495346900613	0.0012233274038071216	0.0012059613402126191	0.10405215312438684	0.10137121425935333	-0.000505450155725673	-0.0003633809538006738	-0.000500315986028177	-0.0003596898698037809
0.3141099127527488	0.0009026185903219945	0.0008968189072517223	0.0009876573466423308	0.0009792468433829841	0.001038943218555526	0.0010287904480681485	0.0010956929631698636	0.0010834703998915058	0.001222076699038845	0.0012047328191752153	0.1039860644913184	0.10130688587188139	-0.0005026941356922054	-0.0003635771861616732	-0.00049758841661246	-0.0003598844387300293
0.31600258298998396	0.0009018692374733329	0.0008960729734743114	0.0009867862252919525	0.0009783827187110352	0.001037994395109999	0.0010278512611154886	0.0010946545353660022	0.0010824449681149696	0.0012208255864444018	0.001203503888686329	0.10391993500371317	0.10124251760998913	-0.0004999489723653827	-0.0003637704897868077	-0.0004948715883675847	-0.00036007610881846897
0.3179066575175057	0.0009011193715711461	0.0008953265310043812	0.0009859145926976282	0.0009775180874072751	0.0010370450711566122	0.0010269115778778661	0.0010936156279051713	0.0010814190598815966	0.0012195740762783957	0.0012022745588151143	0.10385376508990539	0.10117810989046877	-0.0004972146610053851	-0.00036396086638604275	-0.0004921654966320577	-0.000360264881750727
0.3198222050518999	0.000900368998522237	0.0008945795857244464	0.0009850424558198847	0.0009766529563771662	0.0010360952543296625	0.001025971405911687	0.0010925762491977528	0.0010803926834949045	0.0012183221787806855	0.0012010448396165367	0.10378755517748299	0.10111366312938735	-0.0004944911964818721	-0.0003641483177536653	-0.0004894701363576393	-0.00036045075929150294
0.32174929472380437	0.0008996181242335074	0.0008938321435170534	0.0009841698216165576	0.0009757873325234845	0.0010351449522586552	0.0010250307527686423	0.0010915364076466286	0.001079365847251097	0.0012170699041761026	0.0011998147411310957	0.1037213056932755	0.10104917774207604	-0.0004917785732773683	-0.00036433284576795066	-0.00048678550211367355	-0.00036063374328926256
0.32368799608040405	0.0008988667546117823	0.0008930842102646058	0.0009832966970425914	0.0009749212227461203	0.0010341941725680863	0.0010240896259954924	0.0010904961116469422	0.0010783385594388313	0.0012158172626741753	0.0011985842733845534	0.10365501706333899	0.1009846541431191	-0.0004890767854911493	-0.00036451445239127356	-0.00048411158808980836	-0.00036081383567554415
0.3256383790879404	0.0008981148955636363	0.0008923357918491918	0.000982423089049835	0.0009740546339418786	0.0010332429228772214	0.0010231480331338498	0.0010894553695858639	0.0010773108283389822	0.0012145642644688565	0.0011973534463876675	0.10358868971294885	0.1009200927463401	-0.00048638582684401577	-0.00036469313967038564	-0.00048144838810115775	-0.00036099103846518044
0.32760051413423674	0.000897362552995216	0.0008915868941524073	0.0009815490045868385	0.0009731875730042742	0.001032291210799877	0.0010222059817199616	0.0010884141898423528	0.0010762826622244094	0.0012133109197382487	0.0011961222701359162	0.10352232406658697	0.10085549396479535	-0.00048370569067723856	-0.00036486890973308483	-0.0004787958955865812	-0.00036116535375335657
0.3295744720312385	0.0008966097328120773	0.0008908375230551941	0.0009806744505986647	0.0009723200468233469	0.0010313390439442153	0.0010212634792845078	0.0010873725807869345	0.001075254069359737	0.0012120572386443453	0.0011948907546092495	0.103455920547929	0.10079085821075791	-0.0004810363699587761	-0.0003650417647896864	-0.00047615410361639965	-0.00036133678371710887
0.33156032401756863	0.0008958564409190026	0.0008900876844376576	0.0009797994340266793	0.0009714520622854518	0.0010303864299125198	0.0010203205333523754	0.0010863305507814575	0.0010742250580011144	0.0012108032313327532	0.0011936589097718108	0.10338947957983363	0.10072618589571122	-0.0004783778572852171	-0.0003652117071317462	-0.0004735230048932837	-0.0003615053306140481
0.33355814176109866	0.0008951026832198422	0.0008893373841789092	0.000978923961808367	0.0009705836262730782	0.0010294333763009953	0.0010193771514424646	0.0010852881081788812	0.0010731956363960024	0.0012095489079324442	0.0011924267455716948	0.10332300158433426	0.10066147743033435	-0.00047573014488355714	-0.0003653787391300345	-0.00047090259175358584	-0.00036167099678013903
0.33556799736153503	0.0008943484656173405	0.0008885866281568923	0.000978048040877132	0.0009697147456646506	0.0010284798906995544	0.001018433341067473	0.0010842452613230409	0.001072165812782946	0.0012082942785554887	0.001191194271940683	0.10325648698262377	0.10059673322449462	-0.0004730932246179709	-0.00036554286323725593	-0.000468292856174668	-0.0003618337846320874
0.3375899633530214	0.0008935937940129665	0.0008878354222482157	0.0009771716781621033	0.000968845427334336	0.0010275259806916044	0.0010174891097336908	0.0010832020185484242	0.0010711355953913497	0.0012070393532967961	0.0011899614987939912	0.10318993619504814	0.10053195368723535	-0.0004704670879899231	-0.0003657040819845525	-0.00046569378977462383	-0.0003619936966643422
0.3396241127067558	0.0008928386743067509	0.0008870837723279901	0.0009762948805879468	0.0009679756781518587	0.0010265716538538497	0.0010165444649407995	0.0010821583881799515	0.0010701049924412647	0.0012057841422338665	0.0011887284360300211	0.10312334964109204	0.10046713922676632	-0.0004678517261405557	-0.00036586239798061526	-0.0004631053838156929	-0.00036215073544876297
0.3416705188336247	0.0008920831123971222	0.0008863316842696636	0.000975417655074678	0.0009671055049823113	0.0010256169177560862	0.0010155994141816693	0.0010811143785327607	0.0010690740121431697	0.001204528655426541	0.0011874950935301162	0.10305672773937183	0.10040229025045337	-0.00046524712985634986	-0.00036601781391290555	-0.00046052762920870127	-0.00036230490363478585
0.343729255586852	0.0008913271141807379	0.0008855791639448562	0.0009745400085374677	0.0009662349146859657	0.0010246617799609947	0.0010146539649421571	0.0010800699979119804	0.001068042662697753	0.001203272902916746	0.0011862614811583097	0.10299007090762169	0.10033740716480723	-0.0004626532895713742	-0.00036617033254604525	-0.0004579605165150047	-0.00036245620394795286
0.34580039726466444	0.0008905706855523258	0.0008848262172232019	0.0009736619478864613	0.0009653639141180917	0.0010237062480239452	0.0010137081247009112	0.0010790252546125237	0.0010670109522957058	0.0012020168947282552	0.0011850276087610905	0.10292337956268673	0.10027249037547618	-0.00046007019536942195	-0.0003663199567210951	-0.0004554040359502354	-0.0003626046391899673
0.3478840186129729	0.0008898138324045199	0.0008840728499721822	0.0009727834800265896	0.0009644925101287693	0.0010227503294927946	0.0010127619009291694	0.0010779801569188682	0.0010659788891175042	0.0012007606408664425	0.0011837934861671571	0.10285665412051054	0.10020754028723353	-0.000457497836987536	-0.00036646668935433335	-0.00045285817738641154	-0.0003627502122371118
0.34998019482807	0.0008890565606277035	0.000883319068056973	0.0009719046118573902	0.0009636207095627113	0.0010217940319076952	0.0010118153010905714	0.0010769347131048504	0.0010649464813332072	0.0011995041513180476	0.0011825591231871882	0.10278989499612606	0.1001425573039697	-0.0004549362038193949	-0.0003666105334372005	-0.0004503229303556566	-0.0003628929260396929
0.352089001559344	0.0008882988761098469	0.0008825648773402822	0.0009710253502728216	0.000962748519259082	0.0010208373628008947	0.0010108683326409606	0.0010758889314334543	0.001063913737102247	0.0011982474360509331	0.0011813245296136052	0.10272310260364699	0.10007754182868114	-0.00045238528491930996	-0.00036675149203643786	-0.00044779828405389077	-0.0003630327836225966
0.3542105149120084	0.0008875407847363497	0.0008818102836821923	0.0009701457021610846	0.0009618759460513147	0.0010198803296965434	0.0010099210030281927	0.0010748428201566018	0.0010628806645732228	0.0011969905050138543	0.00118008971522034	0.10265627735625502	0.10001249426346319	-0.00044984506900461185	-0.0003668895682925055	-0.0004452842273438562	-0.00036316978808387246
0.35634481144984936	0.0008867822923898833	0.0008810552929400043	0.0009692656744044405	0.0009610029967669359	0.0010189229401105023	0.0010089733196919457	0.0010737963875149493	0.0010618472718836977	0.0011957333681362232	0.0011788546897626077	0.10258941966619425	0.09994741500949804	-0.0004473155444578436	-0.0003670247654181391	-0.00044278074875694906	-0.0003633039425934015
0.35849196819798806	0.0008860234049502376	0.0008802999109680849	0.0009683852738790388	0.0009601296782273928	0.0010179652015501572	0.0010080252900635347	0.0010727496417376869	0.0010608135671600029	0.0011944760353278855	0.0011776194629766839	0.10252252994475847	0.09988230446704775	-0.0004447966993301744	-0.00036715708669818325	-0.00044028783649627257	-0.0003634352503920635
0.36065206264566085	0.000885264128294168	0.0008795441436177139	0.0009675045074547412	0.0009592559972478772	0.0010170071215142291	0.0010070769215657271	0.0010717025910423378	0.0010597795585170367	0.0011932185164788953	0.0011763840445796812	0.10245560860228327	0.09981716303544431	-0.0004422885213472283	-0.00036728653549072954	-0.0004378054784426877	-0.0003635637147932358
0.3628251727490157	0.0008845044682952341	0.0008787879967369241	0.0009666233819949399	0.0009583819606371481	0.0010160487074925815	0.0010061282216125489	0.0010706552436345529	0.0010587452540580626	0.0011919608214592825	0.0011751484442693231	0.10238865604813784	0.09975199111308057	-0.0004397909979081682	-0.000367413115223314	-0.00043533366215431357	-0.00036368933917960145
0.3650113769339257	0.00088374443082366	0.0008780314761703626	0.0009657419043563974	0.0009575075751973713	0.0010150899669660503	0.0010051791976091163	0.0010696076077079248	0.0010577106618745262	0.0011907029601188476	0.0011739126717237392	0.1023216726907135	0.09968678909740118	-0.0004373041160913027	-0.00036753682939413834	-0.00043287237487119046	-0.0003638121270033434
0.36721075409881926	0.0008829840217461724	0.0008772745877591283	0.0009648600813890642	0.0009566328477239373	0.0010141309074062457	0.001004229856951442	0.0010685596914437837	0.0010566757900458512	0.0011894449422869303	0.0011726767366012365	0.1022546589374176	0.09962155738489593	-0.0004348278626583879	-0.00036765768157237533	-0.0004304216035201369	-0.0003639320817869496
0.3694233836175272	0.0008822232469258564	0.0008765173373406303	0.0009639779199359151	0.000955757785005301	0.0010131715362753796	0.0010032802070262625	0.0010675115030110084	0.001055640646639255	0.0011881867777722025	0.001171440648540097	0.10218761519466234	0.09955629637108887	-0.000432362224053906	-0.0003677756753940886	-0.0004279813347140282	-0.0003640492071194379
0.37164934534214805	0.0008814621122220088	0.0008757597307484408	0.0009630954268327823	0.0009548823938228162	0.0010122118610260895	0.0010023302552108627	0.00106646305056584	0.0010546052397095622	0.0011869284763624576	0.0011702044171583677	0.10212054186785852	0.09949100645053074	-0.0004299071864120041	-0.0003678908145648696	-0.0004255515547584021	-0.00036416350665860464
0.3738887196059291	0.0008807006234899846	0.0008750017738121424	0.0009622126089081833	0.0009540066809505627	0.0010112518891012509	0.0010013800088728925	0.001065414342251683	0.0010535695772990103	0.0011856700478243924	0.0011689680520536477	0.10205343936140393	0.09942568801679098	-0.0004274627355577987	-0.00036800310285767246	-0.000423132249653263	-0.00036427498412888726
0.3761415872261661	0.0008799387865810599	0.0008742434723571921	0.0009613294729831646	0.0009531306531551934	0.001010291627933815	0.001000429475370203	0.001064365386198932	0.001052533667437076	0.0011844115019034138	0.001167731562802895	0.10198630807867827	0.09936034146244942	-0.0004250288570103178	-0.00036811254411156513	-0.00042072340509463624	-0.0003643836433198655
0.3784080295071193	0.0008791766073422809	0.0008734848322047719	0.0009604460258711324	0.0009522543171957662	0.0010093310849466246	0.0009994786620506702	0.00106331619052478	0.0010514975181402859	0.0011831528483234263	0.0011664949589622175	0.10191914842203387	0.09929496717908756	-0.0004226055359879133	-0.00036821914223317265	-0.00041832500648170123	-0.0003644894880884819
0.3806881282429484	0.0008784140916163212	0.0008727258591716428	0.0009595622743776907	0.0009513776798235808	0.0010083702675522464	0.0009985275762520198	0.0010622667633330331	0.0010504611374120355	0.0011818940967866314	0.0011652582500666741	0.10185196079278595	0.09922956555728298	-0.00042019275740859396	-0.0003683229011936795	-0.0004159370389166528	-0.00036459252235596096
0.38298196572066395	0.0008776512452413417	0.0008719665590700119	0.0009586782253004855	0.0009505007477820283	0.0010074091831528014	0.0009975762253016667	0.0010612171127139392	0.0010494245332424168	0.0011806352569733328	0.0011640214456300857	0.10178474559120715	0.09916413698659864	-0.0004177905058944942	-0.00036842382502894067	-0.0004135594872078374	-0.00036469275010669877
0.3852896247230969	0.0008768880740508502	0.0008712069377073873	0.0009577938854290449	0.0009496235278064293	0.0010064478391397975	0.0009966246165165461	0.0010601672467440044	0.0010483877136080383	0.001179376338541742	0.001162784555144838	0.10171750321651757	0.09909868185557637	-0.000415398765775149	-0.0003685219178391763	-0.0004111923358744718	-0.0003647901753893734
0.38761118853188686	0.0008761245838735599	0.0008704470008864397	0.0009569092615446212	0.0009487460266238781	0.001005486242893961	0.0009956727572029474	0.0010591171734858186	0.0010473506864718534	0.0011781173511277822	0.0011615475880816918	0.10165023406687859	0.09903320055173181	-0.00041301752109049183	-0.0003686171837879171	-0.0004088355691490575	-0.0003648848023153073
0.3899467409304866	0.0008753607805332519	0.0008696867544048651	0.0009560243604200366	0.0009478682509530908	0.001004524401785074	0.0009947206546563525	0.0010580669009878818	0.0010463134597829844	0.001176858304344902	0.0011603105538895964	0.10158293853938459	0.09896769346154127	-0.0004106467555941573	-0.0003687096271013657	-0.0004064891709803786	-0.00036497663505782874
0.39229636620718694	0.0008745966698486384	0.0008689262040552494	0.0009551391888195297	0.0009469902075042523	0.001003562323171811	0.0009937683161612748	0.001057016437284432	0.0010452760414765582	0.0011755992077838854	0.0011590734619955046	0.10151561703005543	0.09890216097044045	-0.00040828645275664543	-0.0003687992520680916	-0.00040415312503738754	-0.00036506567785216104
0.3946601491581577	0.0008738322576332249	0.0008681653556249301	0.0009542537534986011	0.0009461119029788621	0.0010026000144015765	0.0009928157489910965	0.0010559657903952736	0.0010442384394735327	0.0011743400710126676	0.0011578363218041874	0.1014482699338295	0.09883660346281498	-0.00040593659576834695	-0.00036888606303783766	-0.0004018274147114531	-0.00036515193499397913
0.3970381750905084	0.0008730675496951789	0.0008674042148958667	0.0009533680612038675	0.0009452333440695913	0.001001637482810348	0.0009918629604079166	0.001054914968325615	0.0010432006616805357	0.001173080903576157	0.0011565991426980592	0.10138089764455678	0.09877102132199196	-0.0004035971675423744	-0.00036897006442049296	-0.00039951202311908074	-0.00036523541083843813
0.39943052982536675	0.0008723025518371947	0.0008666427876445056	0.0009524821186729093	0.0009443545374601307	0.001000674735722519	0.0009909099576623922	0.0010538639790658982	0.0010421627159896989	0.0011718217149960537	0.0011553619340370002	0.10131350055499094	0.09870541493023519	-0.0004012681507182536	-0.000369051260686315	-0.0003972069331068806	-0.0003653161098009783
0.4018372997009759	0.000871537269856361	0.0008658810796416493	0.0009515959326341249	0.0009434754898250456	0.0009997117804507417	0.0009899567479935824	0.0010528128305916378	0.0010411246102784962	0.0011705625147706723	0.001154124705158179	0.10124607905678273	0.0986397846687375	-0.00039894952766514336	-0.00036912965636479167	-0.00039491212725276115	-0.00036539403635513223
0.40425857157581063	0.0008707717095440312	0.0008651190966523259	0.0009507095098065841	0.0009425962078296317	0.0009987486242957746	0.0009890033386288014	0.0010517615308632583	0.001040086352409585	0.0011693033123747712	0.0011528874653758845	0.10117863354047349	0.09857413091761445	-0.0003966412804846664	-0.0003692052560438086	-0.00039262758787028673	-0.0003654691950325806
0.4066944328317112	0.0008700058766856925	0.000864356844435661	0.0009498228568998841	0.0009417166981297718	0.0009977852745463303	0.0009880497367834623	0.0010507100878259356	0.0010390479502306465	0.0011680441172593802	0.0011516502239813542	0.1011111643954884	0.09850845405589695	-0.00039434339101346305	-0.00036927806436889976	-0.00039035329701089805	-0.00036554159042226364
0.4091449713770379	0.0008692397770608414	0.0008635943287447516	0.0009489359806140104	0.0009408369673717966	0.0009968217384789275	0.0009870959496609346	0.0010496585094094421	0.0010380094115742357	0.0011667849388516348	0.0011504129902426133	0.1010436720101294	0.09844275446152692	-0.00039205584082815936	-0.0003693480860431919	-0.00038808923646796445	-0.00036561122716979866
0.411610275649843	0.0008684734164428497	0.0008628315553265342	0.0009480488876391887	0.0009399570221923397	0.0009958580233577373	0.00098614198445239	0.0010486068035279847	0.0010369707442576168	0.0011655257865546055	0.0011491757734043016	0.10097615677156935	0.09837703251134708	-0.000389778611246977	-0.00036941532582640546	-0.00038583538777958726	-0.00036567810997709116
0.41409043462106226	0.0008677068005988457	0.0008620685299216669	0.000947161584655752	0.0009390768692182055	0.0009948941364344426	0.0009851878483366642	0.0010475549780800588	0.0010359319560826244	0.0011642666697471407	0.0011479385826875228	0.10090861906584588	0.09831128858110018	-0.00038751168333331365	-0.0003694797885338552	-0.00038359173223093124	-0.0003657422436008362
0.41658553779772634	0.0008669399352895844	0.0008613052582643993	0.0009462740783339994	0.0009381965150662268	0.0009939300849480884	0.0009842335484801078	0.0010465030409482923	0.0010348930548355038	0.0011630075977837027	0.0011467014272896776	0.10084105927785428	0.09824552304541902	-0.00038525503789810234	-0.00036954147903542345	-0.0003813582508579716	-0.00036580363285226847
0.41909567522619073	0.0008661728262693305	0.0008605417460824572	0.0009453863753340642	0.0009373159663431375	0.0009929658761249464	0.0009832790920364521	0.001045450999999302	0.0010338540482867713	0.0011617485799942171	0.0011454643163843169	0.10077347779134206	0.09817973627782065	-0.000383008655504502	-0.00036960040225597623	-0.0003791349244511022	-0.0003658622825969682
0.4216209374953856	0.0008654054792857288	0.0008597779990969123	0.0009444984823057717	0.0009364352296454291	0.0009920015171783639	0.0009823244861466593	0.0010443988630835384	0.0010328149441910612	0.0011604896256839055	0.0011442272591209765	0.10070587498890331	0.09811392865070333	-0.00038077251647058996	-0.0003696565631747528	-0.0003769217335576891	-0.000365918197754056
0.42416141574008476	0.000864637900079688	0.0008590140230220688	0.0009436104058885123	0.0009355543115592255	0.000991037015308631	0.0009813697379387925	0.0010433466380351474	0.001031775750286986	0.001159230744133145	0.0011429902646250363	0.10063825125197272	0.09804810053533741	-0.00037854660087080494	-0.00036970996682264556	-0.0003747186584841522	-0.00036597138329394485
0.4267172016441951	0.0008638700943852631	0.0008582498235653443	0.0009427221527111103	0.0009346732186601537	0.0009900723777028439	0.0009804148545278783	0.001042294332671826	0.0010307364742969986	0.0011579719445973166	0.0011417533419975723	0.1005706069608186	0.097982252301863	-0.00037633088854061025	-0.00036976061828333795	-0.00037252567930046165	-0.0003660218442396723
0.42928838744406506	0.0008631020679295336	0.0008574854064271497	0.0009418337293916915	0.0009337919575132104	0.0009891076115347663	0.00097945984301577	0.0010412419547946817	0.0010296971239272465	0.0011567132363066546	0.001140516500315205	0.10050294249453984	0.0979163843192823	-0.00037412535908012967	-0.00036980852269274944	-0.00037034277584338526	-0.00036606958566587355
0.43187506593181346	0.000862333826432487	0.0008567207773007735	0.0009409451425375543	0.0009329105346726367	0.0009881427239646948	0.0009785047104910148	0.0010401895121880896	0.0010286577068674362	0.0011554546284661036	0.0011392797486299586	0.1004352582310581	0.0978504969554551	-0.0003719299918564234	-0.0003698536852382306	-0.00036816992771870893	-0.00036611461269775436
0.4344773304586784	0.000861565375606902	0.000855955941872266	0.0009400563987450425	0.00093202895668179	0.000987177722139326	0.0009775494640287229	0.0010391370126195567	0.001027618230790696	0.001154196130255175	0.0011380430959691207	0.10036755454711369	0.09778459057709356	-0.0003697447660052089	-0.0003698961111557042	-0.00036600711430331834	-0.00036615693050895404
0.4370952749383861	0.0008607967211582426	0.0008551909058203329	0.0009391675045994288	0.0009311472300730302	0.0009862126131916357	0.000976594110690445	0.001038084463839597	0.0010265787033534514	0.0011529377508278191	0.0011368065513351123	0.10029983181826044	0.09771866554975626	-0.0003675696604361345	-0.000369935805731858	-0.0003638543147506945	-0.0003661965443238213
0.4397289938505404	0.0008600278687845312	0.0008544256748162094	0.0009382784666747764	0.0009302653613675794	0.000985247404240734	0.0009756386575240311	0.00103703187358158	0.0010255391321952784	0.0011516794993122702	0.0011355701237053357	0.10023209041885926	0.0976527222378458	-0.0003654046538356659	-0.0003699727743029513	-0.0003617115079926625	-0.00036623345941505514
0.4423785822440318	0.0008592588241762484	0.0008536602545235624	0.0009373892915338296	0.0009293833570754183	0.0009842821023917528	0.0009746831115635192	0.0010359792495616175	0.0010244995249387883	0.0011504213848109292	0.0011343338220320576	0.1001643307220761	0.09758676100460102	-0.0003632497246686406	-0.00037000702225262194	-0.0003595786727417505	-0.00036626768110264996
0.4450441357404687	0.0008584895930162148	0.0008528946505983698	0.0009364999857278852	0.0009285012236951536	0.0009833167147357104	0.0009737274798289996	0.0010349265994784205	0.0010234598891894872	0.001149163416400219	0.0011330976552422676	0.10009655309987257	0.09752078221209254	-0.00036110485118232005	-0.00037003855501233085	-0.00035745578749532547	-0.0003662992147541455
0.44772575053762753	0.0008577201809794879	0.0008521288686888212	0.0009356105557966804	0.0009276189677139099	0.0009823512483493973	0.0009727717693265026	0.0010338739310131854	0.001022420232535663	0.001147905603130469	0.0011318616322375603	0.10002875792300642	0.09745478622122089	-0.0003589700114092764	-0.00037006737806052903	-0.00035534283053789695	-0.0003663280657833501
0.4504235234129248	0.000856950593733248	0.0008513629144352023	0.0009347210082682689	0.0009267365956072056	0.0009813857102952453	0.0009718159870478689	0.0010328212518294568	0.001021380562548251	0.0011466479540257761	0.001130625761894	0.09996094556102195	0.0973887733917094	-0.000356845183170279	-0.0003700934969218528	-0.00035323977994444755	-0.00036635423965020175
0.4531375517269096	0.0008561808369366979	0.0008505967934697958	0.0009338313496589117	0.0009258541138388452	0.0009804201076212176	0.0009708601399706395	0.0010317685695730159	0.0010203408867807198	0.0011453904780838926	0.0011293900530620073	0.0998931163822498	0.09732274408210032	-0.00035473034407812465	-0.0003701169171670682	-0.0003511466135837915	-0.0003663777418600189
0.4558679334267773	0.0008554109162409485	0.0008498305114167685	0.0009329415864729538	0.0009249715288607963	0.0009794544473606778	0.0009699042350579285	0.0010307158918717466	0.0010193012127689425	0.0011441331842760917	0.0011281545145662274	0.09982527075379953	0.09725669864975092	-0.0003526254715390531	-0.0003701376444111837	-0.00034906330912037875	-0.0003663985779620016
0.45861476704990445	0.0008546408372889257	0.0008490640738920782	0.0009320517252027235	0.0009240888471130916	0.0009784887365322902	0.0009689482792583209	0.0010296632263355312	0.0010182615480310916	0.0011428760815470644	0.0011269191552054267	0.09975740904155662	0.09719063745082888	-0.00035053054275757667	-0.00037015568431419954	-0.000346989844018708	-0.00036641675355000847
0.4613781517274047	0.0008538706057152541	0.0008482974865033575	0.0009311617723284071	0.0009232060750237009	0.0009775229821398846	0.0009679922795057421	0.0010286105805561176	0.0010172219000675064	0.0011416191788147863	0.00112568398375236	0.09968953161017907	0.09712456084030972	-0.00034844553473800666	-0.00037017104257924816	-0.0003449261955451033	-0.0003664322742606696
0.4641581871877068	0.0008531002271461703	0.0008475307548498286	0.0009302717343179546	0.0009223232190084424	0.0009765571911723662	0.0009670362427193657	0.0010275579621070205	0.0010161822763605974	0.001140362484970421	0.0011244490089536764	0.09962163882309116	0.09705846917196974	-0.00034637042428817266	-0.00037018372495256635	-0.0003428723407715162	-0.0003664451457733031
0.4669549737601532	0.0008523297071994062	0.0008467638845221866	0.0009293816176269556	0.0009214402854708559	0.0009755913706035812	0.0009660801758034823	0.0010265053785433905	0.001015142684374716	0.0011391060088781913	0.0011232142395297877	0.09955373104248154	0.09699236279838636	-0.00034430518802286425	-0.00037019373722343984	-0.0003408282565783016	-0.0003664553738099152
0.46976861237862133	0.0008515590514841025	0.0008459968811025145	0.0009284914286985462	0.0009205572808021114	0.0009746255273922264	0.0009651240856474081	0.001025452837401918	0.0010141031315560568	0.0011378497593752851	0.0011219796841747788	0.09948580862929816	0.0969262420709297	-0.0003422498023639142	-0.00037020108522045625	-0.00033879391965518924	-0.0003664629641313699
0.4725992045851658	0.0008507882656007081	0.0008452297501641822	0.0009276011739633004	0.0009196742113809027	0.0009736596684817346	0.0009641679791253737	0.0010244003462007206	0.0010130636253325488	0.001136593745271746	0.0011207453515562958	0.09941787194324579	0.09686010733976304	-0.00034020424354880285	-0.00037020577481669537	-0.00033676930650897163	-0.0003664679225426626
0.4754468525336833	0.0008500173551408715	0.0008444624972717392	0.000926710859839114	0.0009187910835733308	0.0009726938008001571	0.0009632118630964052	0.001023347912439221	0.001012024173113734	0.0011353379753503534	0.0011195112503154287	0.0993499213427816	0.096793958953838	-0.00033816848762810436	-0.0003702078119235952	-0.0003347543934615338	-0.00036647025488692475
0.47831165899359906	0.0008492463256873636	0.0008436951279808378	0.0009258204927311242	0.000917907903732825	0.0009717279312600809	0.0009622557444042434	0.001022295543598064	0.0010109847822906846	0.001134082458366546	0.0011182773890666337	0.099281957185111	0.0967277972608891	-0.0003361425104699556	-0.0003702072024914238	-0.00033274915665398863	-0.00036646996704564616
0.4811937273535759	0.000848475182813971	0.0008429276478381264	0.000924930079031593	0.0009170246782000263	0.0009707620667585088	0.000961299629877225	0.0010212432471389987	0.001009945460235885	0.0011328272030483063	0.001117043776397619	0.0992139798261864	0.09666162260743433	-0.00033412628776491315	-0.00037020395251130545	-0.00033075357205175626	-0.00036646706494092296
0.4840931616252451	0.000847703932085405	0.0008421600623811608	0.0009240396251198133	0.0009161414133026959	0.000969796214176766	0.0009603435263281896	0.0010201910305047785	0.0010089062143031347	0.0011315722180960663	0.0011158104208692505	0.09914598962070147	0.09659543533876769	-0.0003321197950269805	-0.0003701980680121675	-0.00032876761544517463	-0.0003664615545322658
0.4870100664469608	0.000846932579057211	0.0008413923771383126	0.0009231491373620109	0.0009152581153556162	0.000968830380380397	0.0009593874405543775	0.0010191389011190632	0.0010078670518274498	0.0011303175121826154	0.00111457733101546	0.09907798692208981	0.09652923579895942	-0.00033012300759677204	-0.00037018955506049056	-0.0003267912624527747	-0.00036645344181612804
0.4899445470875755	0.0008461611292756791	0.0008406245976286807	0.0009222586221112501	0.0009143747906604987	0.0009678645722190719	0.0009584313793373383	0.0010180868663863217	0.0010068279801249682	0.0011290630939530084	0.0011133445153431534	0.09900997208252116	0.09646302433085184	-0.0003281359006448159	-0.0003701784197602809	-0.00032482448852488854	-0.00036644273282665507
0.49289670945023945	0.0008453895882777495	0.0008398567293619978	0.0009213680857073346	0.0009134914455058847	0.0009668987965264845	0.0009574753494428268	0.0010170349336917305	0.001005789006492848	0.001127808972024471	0.0011121119823321178	0.09894194545289776	0.09639680127605682	-0.0003261584491740799	-0.00037016466825176564	-0.00032286726894587003	-0.00036642943363363045
0.4958666600762229	0.0008446179615909301	0.0008390887778385485	0.0009204775344767202	0.0009126080861670596	0.0009659330601202654	0.0009565193576207201	0.001015983110401088	0.00100475013820918	0.00112655515498632	0.0011108797404349388	0.09887390738285397	0.09633056697495156	-0.0003241906280229412	-0.0003701483067111988	-0.00032091957883675915	-0.0003664135503424759
0.4988545061487607	0.0008438462547332047	0.0008383207485490777	0.0009195869747324182	0.0009117247189059561	0.0009649673698018813	0.0009555634106049157	0.0010149314038607133	0.0010037113825328919	0.0011253016513998702	0.0011096477980769102	0.09880585822075039	0.09626432176667794	-0.0003222324118682396	-0.0003701293413501672	-0.00031898139315902907	-0.00036639508909400154
0.5018603554969207	0.0008430744732129505	0.0008375526469747089	0.0009186964127739084	0.0009108413499710689	0.0009640017323565502	0.0009546075151132474	0.0010138798213973612	0.0010026727467036607	0.001124048469798358	0.0011084161636559567	0.09873779831367346	0.09619806598913869	-0.00032028377522699825	-0.0003701077784141471	-0.0003170526867153911	-0.0003663740560620743
0.5048843165994948	0.0008423026225288531	0.0008367844785868597	0.0009178058548870507	0.0009099579855973665	0.0009630361545531503	0.0009536516778473978	0.0010128283703181335	0.0010016342379418261	0.0011227956186868593	0.001107184845542552	0.09866972800743216	0.09613179997899564	-0.0003183446924611977	-0.000370083624183698	-0.00031513343415537354	-0.000366350457455783
0.5079264985889148	0.0008415307081698182	0.0008360162488471551	0.0009169153073439934	0.0009090746320062004	0.0009620706431441278	0.000952695905492802	0.0010117770579103854	0.001000595863448297	0.001121543106542206	0.0011059538520796347	0.0986016476465552	0.09606552407166621	-0.0003164151377793578	-0.00037005688497263045	-0.00031322360997623755	-0.00036632429951699574
0.5109870112551897	0.0008407587356148961	0.0008352479632073504	0.0009160247764030922	0.0009081912954052254	0.0009611052048654156	0.0009517402047185724	0.0010107258914416482	0.000999557630404476	0.001120290941812917	0.0011047231915825404	0.0985335575742898	0.0959992386013233	-0.00031449508523864744	-0.00037002756712661844	-0.00031132318852533647	-0.00036629558851916655
0.5140659650498691	0.0008399867103331967	0.0008344796271092483	0.0009151342683088248	0.0009073079819883129	0.0009601398464363479	0.0009507845821774096	0.001009674878159543	0.0009985195459721703	0.001119039132919122	0.001103492872338923	0.09846545813259902	0.09593294390089081	-0.000312584508748992	-0.00036999567702400427	-0.00030943214400436236	-0.0003662643307681679
0.5171634710900281	0.0008392146377838102	0.0008337112459846212	0.0009142437892917066	0.000906424697935471	0.000959174574559576	0.0009498290445055217	0.0010086240252916978	0.0009974816172935144	0.001117787688252488	0.001102262902608686	0.09839734966215907	0.09586664030204235	-0.0003106833820752941	-0.00036996122107491036	-0.00030755045047128893	-0.00036623053260154137
0.5202796411622786	0.000838442523415728	0.0008329428252551294	0.0009133533455682094	0.0009055414494127586	0.0009582093959209861	0.0009488735983225403	0.0010075733400456673	0.0009964438514908872	0.0011165366161761516	0.001101033290623908	0.09832923250235726	0.09580032813520137	-0.0003087916788399314	-0.0003699242057198515	-0.00030567808184275846	-0.0003661942003868046
0.5234145877268029	0.0008376703726677675	0.00083217437033225	0.0009124629433406845	0.0009046582425722154	0.000957244317189623	0.000947918250231448	0.0010065228296088603	0.0009954062556668398	0.0011152859250246545	0.0010998040445887826	0.09826110699129198	0.09573400772953468	-0.0003069093725259764	-0.0003698846374301512	-0.0003038150118973848	-0.00036615534052178433
0.5265684239214125	0.0008368981909684918	0.0008314058866171948	0.0009115725887972789	0.0009037750835517734	0.0009562793450176055	0.0009469630068184928	0.0010054725011484549	0.0009943688369040138	0.0011140356231038719	0.0010985751726795459	0.09819297346576826	0.095667679412956	-0.00030503643647988854	-0.0003698425227069424	-0.00030196121427852884	-0.00036611395943428326
0.5297412635656308	0.0008361259837361366	0.000830637379500839	0.0009106822881118609	0.0009028919784751865	0.0009553144860400557	0.000946007874653117	0.0010044223618113294	0.0009933316022650695	0.001112785718690955	0.0010973466830444172	0.09812483226129796	0.09560134351211981	-0.0003031728439128467	-0.00036979786807928017	-0.0003001166624957141	-0.00036607006357972094
0.5329332211648017	0.0008353537563785396	0.0008298688543636506	0.0009097920474439477	0.0009020089334519574	0.0009543497468750239	0.0009450528602878842	0.001003372418723993	0.0009922945587926186	0.0011115362200342727	0.001096118583803541	0.09805668371209825	0.09553500035242288	-0.0003013185679056063	-0.00036975068010602907	-0.00029828132992906764	-0.0003660236594429378
0.5361444119142209	0.0008345815142930593	0.0008291003165756096	0.0009089018729386233	0.0009011259545772558	0.0009533851341234084	0.000944097970258399	0.0010023226789925032	0.0009912577135091436	0.001110287135353344	0.0010948908830489205	0.09798852815108744	0.09546865025800112	-0.000299473581409887	-0.00036970096537355945	-0.00029645518983068	-0.0003659747535360025
0.5393749517032939	0.0008338092628665127	0.0008283317714961468	0.0009080117707264735	0.000900243047931855	0.0009524206543688916	0.0009431432110832452	0.0010012731497024095	0.0009902210734169397	0.001109038472838792	0.0010936635888443682	0.09792036590988713	0.09540229355172972	-0.00029763785725109293	-0.0003696487304955809	-0.0002946382153278526	-0.00036592335239821194
0.5426249571197181	0.0008330370074750958	0.0008275632244740645	0.0009071217469235068	0.0008993602195820534	0.0009514563141778619	0.0009421885892639054	0.0010002238379186754	0.0009891846454980363	0.001107790240652281	0.0010924367092254447	0.09785219731881924	0.09533593055521841	-0.00029581136813092157	-0.00036959398211222627	-0.0002928303794251519	-0.00036586946259525854
0.5458945454536906	0.0008322647534843232	0.0008267946808474765	0.0009062318076310921	0.000898477475579612	0.0009504921200993534	0.0009412341112847041	0.0009991747506856211	0.0009881484367141446	0.0011065424469264725	0.0010912102521994148	0.09778402270690457	0.09526956158881594	-0.0002939940866301949	-0.00036953672688977424	-0.0002910316550073788	-0.0003658130907183421
0.5491838347021408	0.0008314925062489521	0.0008260261459437334	0.0009053419589358831	0.0008975948219616801	0.0009495280786649701	0.0009402797836127307	0.000998125895026852	0.0009871124540065817	0.0011052950997649678	0.001089984225745187	0.09771584240186183	0.09520318697160347	-0.0002921859852117181	-0.0003694769715204549	-0.00028924201484231693	-0.0003657542433846972
0.5524929435729888	0.0008307202711129209	0.0008252576250793599	0.0009044522069097562	0.0008967122647507327	0.000948564196388826	0.0009393256126977812	0.0009970772779452014	0.0009860767042962162	0.0011040482072422662	0.0010887586378132731	0.09764765673010634	0.09513680702139618	-0.0002903870362222505	-0.0003694147227213118	-0.00028746143158303594	-0.0003656929272362053
0.55582199148943	0.0008299480534092777	0.0008244891235599867	0.0009035625576097381	0.0008958298099545007	0.000947600479767476	0.0009383716049722879	0.000996028906422666	0.0009850411944834026	0.0011028017774037122	0.0010875334963257345	0.09757946601675156	0.09507042205474285	-0.0002885972118958635	-0.0003693499872340633	-0.0002856898777705841	-0.0003656291489390895
0.5591710985942444	0.0008291758584601203	0.0008237206466802881	0.0009026730170779476	0.000894947463565911	0.0009466369352798557	0.0009374177668512626	0.0009949807874203485	0.0009840059314479266	0.0011015558182654592	0.0010863088091761443	0.09751127058560398	0.09500403238692431	-0.0002868164843551346	-0.00036928277182349256	-0.0002839273258357089	-0.0003655629151823325
0.5625403857541326	0.0008284036915765312	0.0008229521997239193	0.0009017835913415294	0.0008940652315630229	0.0009456735693872215	0.0009364641047322343	0.0009939329278784014	0.000982970922048946	0.001100310337814423	0.0010850845842295417	0.09744307075916586	0.09493763833195097	-0.0002850448256147553	-0.00036921308327761415	-0.00028217374810241	-0.00036549423267842607
0.565929974564078	0.0008276315580585149	0.0008221837879634539	0.0009008942864125933	0.0008931831199089653	0.0009447103885330892	0.0009355106249951895	0.0009928853347159696	0.000981936173124936	0.001099065344008245	0.0010838608293223927	0.09737486685863225	0.09487124020256528	-0.0002832822075845287	-0.0003691409284080627	-0.0002804291167902706	-0.0003654231081627879
0.569339987351735	0.0008268594631949337	0.0008214154166603198	0.0009000051082881488	0.000892301134551876	0.0009437473991431725	0.0009345573340025118	0.0009918380148311342	0.0009809016914936325	0.0010978208447752498	0.001082637552262548	0.0973066592038934	0.09480483831023935	-0.00028152860207100727	-0.00036906631404856616	-0.0002786934040170108	-0.0003653495483929847
0.5727705471818436	0.0008260874122634509	0.0008206470910647429	0.0008991160629500516	0.0008914192814248433	0.000942784607625329	0.0009336042380989272	0.0009907909751008625	0.0009798674839519817	0.001096576848014412	0.0010814147608292088	0.09723844811353072	0.09473843296517487	-0.00027978398077962985	-0.00036898924705339176	-0.0002769665818000422	-0.00036527356014709467
0.5762217778606706	0.0008253154105304708	0.0008198788164156883	0.0008982271563649437	0.0008905375664458512	0.0009418220203695065	0.0009326513436114508	0.0009897442223809575	0.0009788335572760906	0.0010953333615953244	0.0010801924627728944	0.0971702339048186	0.09467202447630223	-0.0002780483153178026	-0.00036890973429809515	-0.0002752486220594097	-0.0003651951502240125
0.5796938039404782	0.0008245434632510804	0.000819110597940802	0.0008973383944841963	0.0008896559955177206	0.0009408596437476864	0.0009316986568493323	0.000988697763506008	0.0009777999182211767	0.0010940903933581644	0.001078970665815408	0.0971020168937247	0.09460561315128109	-0.0002763215771976746	-0.00036882778267927074	-0.0002735394966208726	-0.0003651143254436995
0.5831867507240184	0.0008237715756689905	0.0008183424408563524	0.0008964497832438536	0.0008887745745280538	0.0009398974841138303	0.0009307461841040006	0.0009876516052893373	0.0009767665735215183	0.0010928479511136619	0.0010777493776498014	0.09703379739490646	0.09453919929649947	-0.00027460373783827485	-0.00036874339911319165	-0.00027183917721798623	-0.0003650310926458511
0.5867007442690553	0.0008229997530164825	0.0008175743503671773	0.0008955613285645795	0.0008878933093491822	0.0009389355478038301	0.0009297939316490157	0.0009866057545229621	0.0009757335298904112	0.001091606042643074	0.0010765286059403524	0.09696557572171537	0.09447278321707467	-0.0002728947685674554	-0.0003686565905355321	-0.00027014763549379484	-0.00036494545868895334
0.5902359113929144	0.0008222280005143506	0.0008168063316666274	0.0008946730363516043	0.0008870122058381124	0.0009379738411354579	0.0009288419057400192	0.000985560217977543	0.000974700794020121	0.0010903646756981553	0.0010753083583225308	0.0968973521861931	0.09440636521685157	-0.0002711946406244725	-0.0003685673638999798	-0.0002684648430034964	-0.0003648574304497554
0.5937923796770596	0.0008214563233718529	0.0008160383899365179	0.0008937849124946763	0.0008861312698364806	0.0009370123704083209	0.0009278901126146886	0.0009845150024023494	0.0009736683725818473	0.0010891238580011421	0.001074088642402984	0.0968291270990753	0.09433994559840406	-0.0002695033251627066	-0.0003684757261790128	-0.00026679077121732897	-0.0003647670148234361
0.597370277471697	0.000820684726786653	0.0008152705303470697	0.000892896962868007	0.0008852505071704957	0.000936051141903809	0.0009269385584926862	0.000983470114525207	0.0009726362722256731	0.0010878835972447192	0.0010728694657595023	0.09676090076978668	0.09427352466303403	-0.0002678207932525767	-0.0003683816843636223	-0.0002651253915231244	-0.0003646742187237706
0.6009697339004076	0.0008199132159447708	0.0008145027580568609	0.0008920091933302227	0.0008843699236508925	0.0009350901618850507	0.0009259872495756137	0.000982425561052465	0.0009716044995805288	0.0010866439010920042	0.0010716508359410002	0.0966926735064474	0.09420710271077327	-0.00026614701588278944	-0.0003682852454613694	-0.00026346867522772377	-0.00036457904908074323
0.6045908788648067	0.0008191417960205322	0.0008137350782127775	0.0008911216097243202	0.0008834895250728875	0.0009341294365968708	0.000925036192046973	0.0009813813486689558	0.0009705730612541549	0.0010854047771765298	0.0010704327604675007	0.09662444561586783	0.09414068004038197	-0.000264481963962393	-0.00036818641649560835	-0.00026182059355900344	-0.00036448151284015906
0.6082338430492322	0.0008183704721765206	0.0008129674959499654	0.0008902342178776183	0.0008826093172161316	0.0009331689722657493	0.0009240853920721223	0.00098033748403796	0.0009695419638330649	0.0010841662331022275	0.0010692152468301142	0.0965562174035529	0.09407425694934954	-0.0002628256083246072	-0.00036808520450701265	-0.0002601811176697888	-0.00036438161696511484
0.611898757925461	0.0008175992495635254	0.0008122000163917782	0.0008893470236017116	0.000881729305844663	0.0009322087750997736	0.0009231348557982307	0.000979293973801166	0.0009685112138825074	0.0010829282764434078	0.0010679983024910222	0.09648798917369929	0.09400783373389632	-0.00026117791972840587	-0.00036798161655188233	-0.0002585502186390337	-0.00036427936843405617
0.6155857557574533	0.0008168281333204959	0.0008114326446497333	0.0008884600326924264	0.0008808494967068646	0.0009312488512886039	0.0009221845893542429	0.0009782508245786397	0.0009674808179464329	0.0010816909147447504	0.0010667819348834612	0.09641976122919924	0.09394141068897235	-0.00025953886885998756	-0.00036787565970070046	-0.0002569278674737774	-0.000364174774239584
0.6192949696061266	0.0008160571285744981	0.0008106653858234675	0.0008875732509297822	0.0008799698955354262	0.0009302892070034339	0.0009212345988508406	0.0009772080429687946	0.0009664507825474654	0.0010804541555212946	0.001065566151411716	0.09635153387163992	0.0938749881082588	-0.0002579084263360093	-0.0003677673410388549	-0.0002553140351118366	-0.00036406784138906523
0.6230265333341571	0.0008152862404406648	0.0008098982450006887	0.0008866866840779455	0.0008790905080472967	0.0009293298483969524	0.000920284890380404	0.0009761656355483545	0.0009654211141868662	0.0010792180062584263	0.0010643509594511034	0.09628330740130185	0.09380856628416911	-0.00025628656270607064	-0.00036765666766647165	-0.0002537086924248172	-0.00036395857690468825
0.6267805816108112	0.0008145154740221517	0.0008091312272571322	0.0008858003378851895	0.000878211339943647	0.0009283707816033045	0.0009193354700169734	0.0009751236088723263	0.0009643918193445047	0.001077982474411868	0.0010631363663479612	0.09621508211716306	0.09374214550784882	-0.00025467324845417083	-0.0003675436466970827	-0.0002521118102190162	-0.0003638469878217421
0.6305572499168048	0.0008137448344100968	0.0008083643376565196	0.0008849142180838577	0.0008773323969098304	0.0009274120127380615	0.0009183863438162194	0.0009740819694739744	0.0009633629044788318	0.0010767475674076776	0.0010619223794196453	0.09614685831689919	0.09367572606917729	-0.0002530684540006517	-0.000367428285256044	-0.000250523359237656	-0.0003637330811873951
0.634356674549194	0.0008129743266835777	0.0008075975812505186	0.0008840283303903262	0.0008764536846153499	0.0009264535478981877	0.0009174375178154097	0.0009730407238647926	0.0009623343760268563	0.001075513292642242	0.0010607090059545248	0.09607863629688253	0.09360930825676757	-0.0002514721497056116	-0.00036731059048261683	-0.0002489433101641042	-0.000363616864062416
0.6381789926262927	0.0008122039559095672	0.0008068309630786965	0.0008831426805049632	0.0008755752087138136	0.0009254953931620021	0.0009164889980333721	0.0009719998785344765	0.0009613062404041116	0.0010742796574822724	0.0010594962532119703	0.09601041635218532	0.09354289235796845	-0.0002498843058703071	-0.00036719056952794205	-0.0002473716336237053	-0.00036349834351975807
0.642024342092622	0.0008114337271428961	0.0008060644881684853	0.0008822572741120969	0.0008746969748429055	0.0009245375545891547	0.0009155407904704678	0.0009709594399509026	0.0009602785040046389	0.001073046669264804	0.0010582841284223583	0.09594219877657989	0.09347647865886531	-0.00024830489273895695	-0.0003670682295538741	-0.0002458083001847938	-0.0003633775266428385
0.6458928617238878	0.000810663645426215	0.000805298161535143	0.0008813721168799819	0.0008738189886243516	0.0009235800382205939	0.0009145929011085636	0.0009699194145601063	0.0009592511732009621	0.0010718143352972	0.0010570726387870695	0.09587398386253901	0.09341006744427983	-0.00024673388050192036	-0.00036694357773439656	-0.00024425328036248306	-0.00036325442052698165
0.6497846911319898	0.0008098937157899495	0.0008045319881817104	0.0008804872144607605	0.0008729412556638814	0.0009226228500785362	0.0009136453359109972	0.0009688798087862564	0.0009582242543440642	0.0010705826628571457	0.001055861791478484	0.09580577190123968	0.09334365899777403	-0.0002451712392965294	-0.00036681662125298553	-0.0002427065446193588	-0.0003631290322774483
0.6536999707700591	0.0008091239432522742	0.0008037659730989834	0.0008796025724904406	0.0008720637815512054	0.0009216659961664468	0.0009126981008225605	0.0009678406290316436	0.000957197753763375	0.0010693516591926643	0.0010546515936399937	0.09573756318256071	0.09327725360164917	-0.00024361693921072514	-0.00036668736730427476	-0.00024116806336867136	-0.00036300136901001867
0.6576388419375281	0.0008083543328190617	0.000803000121265464	0.0008787181965888505	0.0008711865718599726	0.000920709482469	0.000911751201769461	0.00096680188167665	0.0009561716777667391	0.001068121331522106	0.0010534420523859913	0.09566935799508859	0.09321085153694732	-0.00024207095028401515	-0.0003665558230924182	-0.00023963780697572323	-0.0003628714378501041
0.661601446785229	0.0008075848894838612	0.0008022344376473401	0.0008778340923596239	0.0008703096321477534	0.0009197533149520705	0.0009108046446593105	0.000965763573079745	0.0009551460326404144	0.0010668916870341715	0.0010522331748018918	0.0956011566261147	0.09314445308345383	-0.0002405332425094303	-0.0003664219958298687	-0.0002381157457598676	-0.00036273924593158147
0.6655879283205246	0.0008068156182278549	0.0008014689271984395	0.0008769502653901616	0.0008694329679560014	0.0009187974995626986	0.000909858435381092	0.0009647257095774611	0.000954120824649045	0.0010656627328879081	0.0010510249679441279	0.09553295936163972	0.09307805851969961	-0.00023900378583598114	-0.0003662858927376833	-0.00023660184999657607	-0.000362604800396904
0.6695984304124688	0.000806046524019833	0.0008007035948602081	0.0008760667212516121	0.000868556584810037	0.0009178420422290787	0.0009089125798051481	0.0009636882974843882	0.0009530960600356563	0.0010644344762127333	0.0010498174388401693	0.0954647664863745	0.0930116681229594	-0.00023748255017139175	-0.00036614752104643933	-0.00023509608992033915	-0.00036246810839776766
0.6736330977969988	0.0008052776118161481	0.0007999384455616631	0.0008751834654988325	0.0008676804882190052	0.0009168869488605227	0.0009079670837831445	0.0009626513430931458	0.0009520717450216264	0.0010632069241084264	0.001048610594488516	0.09539657828374105	0.0929452821692564	-0.00023596950538309902	-0.0003660068879938194	-0.00023359843572559602	-0.000362329177092946
0.6776920760821589	0.0008045088865606984	0.0007991734842193777	0.0008743005036703777	0.0008668046836758685	0.0009159322253474587	0.0009070219531480692	0.0009616148526743885	0.000951047885806693	0.0010619800836451625	0.0010474044418587298	0.0953283950358752	0.09287890093336247	-0.00023446462130007062	-0.00036586400082389003	-0.0002321088575686775	-0.00036218801364790165
0.6817755117533548	0.0008037403531848881	0.0007984087157374403	0.0008734178412884677	0.0008659291766573705	0.0009149778775613993	0.0009060771937141989	0.000960578832476785	0.0009500244885689299	0.001060753961863515	0.0010461989878914324	0.09526021702362783	0.09281252468880195	-0.00023296786771619116	-0.0003657188667890998	-0.0002306273255711505	-0.00036204462523645176
0.6858835521786408	0.0008029720166075993	0.0007976441450074281	0.0008725354838589654	0.0008650539726240176	0.0009140239113549292	0.0009051328112770888	0.0009595432887270115	0.0009490015594647416	0.0010595285657744747	0.0010449942394983272	0.09519204452656779	0.09274615370785073	-0.00023147921439016506	-0.0003655714931465881	-0.00022915380981930467	-0.0003618990190365212
0.6900163456140378	0.0008022038817351679	0.0007968797769083837	0.0008716534368713598	0.0008641790770200605	0.0009130703325616937	0.0009041888116135611	0.0009585082276297483	0.0009479791046288589	0.0010583039023594717	0.0010437902035622163	0.09512387782298244	0.09267978826154005	-0.00022999863104949947	-0.00036542188716059965	-0.00022768828036859312	-0.00036175120223366775
0.6941740412088835	0.000801435953461348	0.0007961156163067785	0.0008707717057987373	0.0008633044952734655	0.0009121171469963728	0.0009032452004816772	0.0009574736553676653	0.0009469571301743239	0.001057079978570386	0.0010425868869370118	0.09505571718988069	0.09261342861965788	-0.00022852608739150349	-0.0003652700561009026	-0.00022623070724440975	-0.0003616011820186116
0.6983567890112157	0.0008006682366672918	0.0007953516680564937	0.000869890296097768	0.0008624302327959031	0.0009111643604546782	0.0009023019836207377	0.0009564395781014234	0.0009459356421924917	0.0010558568013295771	0.0010413842964477598	0.09498756290299445	0.09254707505074963	-0.00022706155308482856	-0.0003651160072415671	-0.0002247810604437961	-0.00036144896558687467
0.702564739973187	0.0007999007362215194	0.0007945879369987908	0.0008690092132086829	0.0008615562949827228	0.0009102119787133338	0.0009013591667512584	0.0009554060019696668	0.0009449146467530228	0.0010546343775299	0.0010401824388906592	0.094919415236782	0.09248072782212445	-0.00022560499777181386	-0.00036495974786146523	-0.00022333930993752305	-0.0003612945601385309
0.7067980459565127	0.0007991334569798986	0.000793824427962291	0.0008681284625552621	0.0008606826872129425	0.0009092600075300703	0.0009004167555749701	0.0009543729330890255	0.0009438941499038824	0.001053412714034734	0.0010389813210330866	0.09485127446442891	0.09241438719985218	-0.00022415639107024876	-0.0003648012852434934	-0.00022190542567189497	-0.00036113797287751215
0.7110568597379514	0.0007983664037856153	0.0007930611457629469	0.0008672480495448111	0.0008598094148492257	0.0009083084526436098	0.0008994747557747984	0.0009533403775541073	0.0009428741576713353	0.001052191817678003	0.001037780949613614	0.0947831408578513	0.09234805344876906	-0.00022271570257577367	-0.0003646406266750446	-0.00022047937757097014	-0.00036097921101216346
0.7153413350148182	0.0007975995814691534	0.0007922980952040221	0.0008663679795681494	0.0008589364832378699	0.0009073573197736577	0.0008985331730148611	0.0009523083414375007	0.0009418546760599475	0.0010509716952642042	0.0010365813313420369	0.0947150146876969	0.09228172683247857	-0.00022128290186257393	-0.0003644777794457321	-0.0002190611355378097	-0.0003608182817535499
0.7196516264105322	0.0007968329948482732	0.0007915352810760696	0.0008654882579995961	0.0008580638977087915	0.0009064066146208987	0.0008975920129404568	0.0009512768307897779	0.000940835711052587	0.0010497523535684377	0.001035382472899402	0.09464689622334965	0.09221540761335448	-0.00021985795848625256	-0.0003643127508486943	-0.0002176506694568786	-0.000360655192316206
0.7239878894801961	0.0007960666487279865	0.0007907727081569084	0.0008646088901969526	0.0008571916635755103	0.0009054563428669825	0.0008966512811780576	0.0009502458516394916	0.0009398172686104231	0.0010485337993364303	0.0010341843809380286	0.0945787857329303	0.09214909605254328	-0.0002184408419850653	-0.00036414554817937317	-0.0002162479491949476	-0.0003604899499163594
0.7283502807162107	0.0007953005479005407	0.0007900103812116069	0.0008637298815014964	0.0008563197861351417	0.000904506510174527	0.0008957109833353083	0.0009492154099931853	0.0009387993546729333	0.001047316039284574	0.0010329870620815454	0.09451068348329994	0.09208279240996588	-0.0002170315218817248	-0.0003639761787348206	-0.00021485294460386883	-0.00036032256177290223
0.7327389575539218	0.0007945346971453942	0.0007892483049924592	0.0008628512372379629	0.0008554482706683796	0.0009035571221871055	0.0008947711250010131	0.0009481855118353905	0.0009377819751579016	0.0010460990800999499	0.0010317905229249118	0.09444258974006174	0.09201649694432061	-0.00021562996768578757	-0.0003638046498147529	-0.00021346562552179704	-0.00036015303510633645
0.7371540783773028	0.0007937691012292015	0.0007884864842389706	0.0008619729627145388	0.0008545771224394905	0.0009026081845292463	0.0008938317117451397	0.0009471561631286378	0.0009367651359614298	0.0010448829284403658	0.001030594770034457	0.09437450476756552	0.09195020991308679	-0.0002142361488941119	-0.00036363096871858125	-0.00021208596177453576	-0.00035998137713780243
0.74159580252467	0.000793003764905795	0.0007877249236778388	0.0008610950632228539	0.000853706346696304	0.0009016597028064344	0.0008928927491188132	0.000946127369813463	0.0009357488429579416	0.0010436675909343933	0.001029399809947909	0.09430642882890772	0.09188393157252597	-0.00021285003499395272	-0.000363455142747493	-0.00021071392317799365	-0.000359807595089634
0.746064290294433	0.0007922386929161643	0.0007869636280229353	0.0008602175440379678	0.0008528359486702009	0.0009007116826051008	0.0008919542426543151	0.000945099137808412	0.0009347331020001871	0.0010424530741813972	0.0010282056491744279	0.09423836218593691	0.09181766217768439	-0.00021147159546419658	-0.00036327717920323077	-0.00020934947953990535	-0.0003596316961851087
0.7505597029508803	0.0007914738899884433	0.0007862026019752905	0.0008593404104183657	0.0008519659335761076	0.0008997641294926302	0.0008910161978650795	0.0009440714730100523	0.0009337179189192552	0.001041239384751577	0.0010270122941946423	0.09417030509925504	0.09175140198239891	-0.00021010079977661078	-0.0003630970853869264	-0.0002079926006607613	-0.0003594536876469767
0.7550822027299987	0.0007907093608378934	0.0007854418502230802	0.0008584636676059505	0.0008510963066124914	0.0008988170490173561	0.0008900786202456997	0.0009430443812929832	0.0009327032995245814	0.0010400265291860037	0.0010258197514606852	0.09410225782822174	0.09168515123929491	-0.0002087376173977723	-0.00036291486859924005	-0.00020664325633562575	-0.0003592735766972388
0.7596319528453285	0.0007899451101668912	0.00078468137744161	0.0008575873208260401	0.0008502270729613536	0.000897870446708569	0.0008891415152719257	0.000942017868509848	0.0009316892496039607	0.0010388145139966635	0.0010246280273962342	0.09403422063095516	0.09161891019979379	-0.0002073820177912883	-0.00036273053614058193	-0.00020530141635660693	-0.00035909137055795126
0.7642091174938536	0.0007891811426649099	0.0007839211882933001	0.0008567113752873568	0.0008493582377882223	0.0008969243280765086	0.0008882048884006663	0.0009409919404913417	0.000930675774923555	0.001037603345666491	0.0010234371283965452	0.09396619376433693	0.0915526791141129	-0.0002060339704187536	-0.0003625440953100578	-0.00020396705051371755	-0.0003589070764498381
0.7688138618619275	0.0007884174630085114	0.0007831612874276768	0.0008558358361820299	0.0008484898062421539	0.0008959786986123786	0.0008872687450699933	0.0009399666030462315	0.000929662881227912	0.0010363930306494195	0.0010222470608284983	0.09389817748401473	0.0914864582312709	-0.00020469344474120799	-0.00036235555340444203	-0.00020264012859640135	-0.00035872070159173597
0.7734463521312342	0.0007876540758613314	0.0007824016794813568	0.0008549607086855881	0.0008476217834557265	0.000895033563788345	0.0008863330906991484	0.000938941861961366	0.0009286505742399737	0.0010351835753704191	0.0010210578310306355	0.09383017204440565	0.09142024779908738	-0.00020336041022174511	-0.00036216491771962067	-0.00020132062039560084	-0.0003585322532009272
0.7781067554847866	0.0007868909858740682	0.0007816423690780377	0.0008540859979569606	0.0008467541745450383	0.0008940889290575413	0.0008853979306885439	0.0009379177230016929	0.0009276388596610953	0.0010339749862255437	0.0010198694453132044	0.09376217769869857	0.09135404806419159	-0.00020203483632599828	-0.0003619721955481492	-0.00020000849570502022	-0.0003583417384919463
0.7827952401129585	0.0007861281976844749	0.0007808833608284898	0.0008532117091384764	0.0008458869846097108	0.000893144799854081	0.0008844632704197755	0.0009368941919102778	0.0009266277431710606	0.0010327672695819778	0.0010186819099582034	0.09369419469885858	0.09128785927201853	-0.00020071669252443025	-0.0003617773941806124	-0.00019870372432294336	-0.00035814916467741265
0.7875119752195561	0.000785365715917344	0.000780124659330541	0.0008523378473558591	0.0008450202187328809	0.0008922011815930557	0.0008835291152556207	0.000935871274408315	0.000925617230428095	0.0010315604317780783	0.0010174952312194219	0.09362622329562947	0.09122168166681859	-0.00019940594829372105	-0.0003615805209043199	-0.00019740627605351058	-0.00035795453896658724
0.792257131027923	0.0007846035451845049	0.0007793662691690755	0.0008514644177182352	0.0008441538819812103	0.0008912580796705535	0.0008825954705400573	0.0009348489761951559	0.0009246073270688912	0.0010303544791234304	0.001016309415322493	0.09355826373853814	0.09115551549165743	-0.00019810257311789203	-0.0003613815830027234	-0.00019611612070821738	-0.00035775786856503955
0.7970308787870847	0.0007838416900848107	0.0007786081949160192	0.0008505914253181297	0.0008432879794048812	0.0008903154994636613	0.000881662341598264	0.00093382730294832	0.0009235980387086212	0.0010291494178988891	0.0010151244684649338	0.0934903162758963	0.09108936098842017	-0.00019680653649060964	-0.00036118058775624906	-0.0001948332281078713	-0.0003575591606755635
0.8018333907779276	0.0007830801552041337	0.0007778504411303371	0.0008497188752314715	0.0008424225160376015	0.0008893734463304783	0.0008807297337366354	0.0009328062603235215	0.0009225893709409599	0.001027945254356636	0.0010139403968161989	0.09342238115480682	0.09102321839781408	-0.00019551780791574047	-0.0003609775424400774	-0.00019355756808307756	-0.00035735842249520755
0.8066648403194178	0.000782318945115359	0.0007770930123580262	0.0008488467725175988	0.0008415574968966102	0.0008884319256101292	0.0008797976522427948	0.0009317858539546896	0.000921581329338108	0.0010267419947202277	0.001012757206517729	0.09335445862116278	0.09095708795937309	-0.00019423635690957175	-0.00036077245432553084	-0.0001922891104770008	-0.00035715566121802267
0.8115254017748545	0.0007815580643783758	0.0007763359131321075	0.000847975122219258	0.000840692926982676	0.0008874909426227722	0.0008788661023855995	0.0009307660894539897	0.0009205739194508093	0.0010255396451846488	0.0010115749036829975	0.09328654891965692	0.0908909699114618	-0.0001929621530022685	-0.00036056533067915786	-0.00019102782514608674	-0.0003569508840330915
0.8164152505581643	0.0007807975175400743	0.0007755791479726233	0.0008471039293626131	0.0008398288112801083	0.0008865505026696144	0.00087793508941516	0.0009297469724118475	0.0009195671468083766	0.0010243382119163645	0.0010103934943975663	0.0932186522937797	0.09082486449127607	-0.00019169516573877554	-0.0003603561787619003	-0.00018977368196129718	-0.00035674409812358476
0.8213345631402307	0.0007800373091343428	0.000774822721386634	0.0008462331989572524	0.0008389651547567612	0.0008856106110329274	0.0008770046185628519	0.0009287285083969779	0.0009185610169187181	0.00102313770105338	0.0010092129847191383	0.09315076898582722	0.09075877193485099	-0.00019043536468055233	-0.00036014500582903786	-0.0001885266508100114	-0.0003565353106676772
0.8262835170552626	0.0007792774436820609	0.0007740666378682121	0.0008453629359961914	0.0008381019623640392	0.0008846712729760599	0.0008760746950413297	0.0009277107029564051	0.0009175555352683575	0.0010219381187052906	0.0010080333806776077	0.09308289923690351	0.09069269247706102	-0.0001891827194072382	-0.00035993181913024364	-0.0001872867015973445	-0.00035632452883793686
0.8312622909072027	0.0007785179256910983	0.000773310901898441	0.0008444931454558838	0.0008372392390369064	0.0008837324937434549	0.0008751453240445435	0.0009266935616154914	0.0009165507073224625	0.001020739470953342	0.0010068546882751174	0.0930150432869228	0.09062662635162433	-0.00018793719951784582	-0.00035971662590897346	-0.00018605380424747964	-0.0003561117598006036
0.8362710643761712	0.0007777587596563115	0.0007725555179454122	0.000843623832296228	0.0008363769896938929	0.0008827942785606652	0.000874216510747754	0.0009256770898779642	0.0009155465385248707	0.0010195417638504856	0.0010056769134861123	0.09294720137461512	0.09056057379110895	-0.00018669877463188544	-0.0003594994334018553	-0.00018482792870473663	-0.00035589701071531143
0.8413100182249524	0.000776999950059545	0.0007718004904642267	0.000842755001460579	0.0008355152192371087	0.000881856632634373	0.0008732882603075527	0.000924661293225947	0.0009145430342981202	0.001018345003421442	0.0010045000622574008	0.09287937373753044	0.0904945350269333	-0.00018546741439093295	-0.0003592802488380509	-0.00018360904493509855	-0.0003556802887342836
0.8463793343055166	0.0007762415013696296	0.000771045823896993	0.0008418866578757576	0.0008346539325522507	0.0008809195611524093	0.0008723605778618797	0.0009236461771199886	0.000913540200043476	0.0010171491956627598	0.001003324140508209	0.0928115606120428	0.09042851028937185	-0.00018424308846015647	-0.00035905907944011606	-0.0001823971229278909	-0.00035546160100335955
0.8514791955655843	0.0007754834180423805	0.0007702915226728263	0.0008410188064520604	0.0008337931345086133	0.0008799830692837695	0.0008714334685300402	0.0009226317469990896	0.0009125380411409595	0.0010159543465428724	0.0010021491541302393	0.09274376223335191	0.09036249980755895	-0.00018302576652969027	-0.000358835932423196	-0.00018119213269705836	-0.00035524095466116234
0.8566097860552276	0.0007747257045205984	0.0007695375912078495	0.0008401514520832708	0.0008329328299590998	0.0008790471621786357	0.0008705069374127245	0.0009216180082807356	0.0009115365629493776	0.001014760462002163	0.00100097510898773	0.09267597883549002	0.09029650380949251	-0.00018181541831566173	-0.000358610814994359	-0.00017999404428191423	-0.0003550183568381271
0.861771290933513	0.000773968365234072	0.000768784033905196	0.0008392845996466727	0.0008320730237402362	0.0008781118449683972	0.000869580989592032	0.0009206049663609293	0.000910535770806356	0.0010135675479530266	0.0009998020109175153	0.09260821065132455	0.09023052252203778	-0.00018061201356128764	-0.00035838373435168047	-0.0001788028277487086	-0.0003547938146560292
0.8669638964751838	0.0007732114045995828	0.0007680308551550138	0.0008384182540030683	0.0008312137206721873	0.0008771771227656769	0.0008686556301314913	0.0009195926266142285	0.000909535670028375	0.0010123756102799395	0.0009986298657290939	0.09254045791256295	0.09016455617093252	-0.00017941552203856737	-0.0003581546976850203	-0.00017761845319202996	-0.0003545673352286227
0.8721877900773816	0.0007724548270209024	0.000767278059334465	0.0008375524199967843	0.0008303549255587655	0.000876243000664347	0.0008677308640760824	0.0009185809943937719	0.0009085362659107951	0.001011184654839516	0.000997458679204682	0.09247272084975697	0.09009860498078884	-0.00017822591354985096	-0.0003579237121761336	-0.00017644089073612368	-0.0003543389256611684
0.877443160266411	0.0007716986368887991	0.0007665256508077312	0.0008366871024556918	0.0008294966431874485	0.0008753094837395568	0.0008668066964522588	0.0009175700750313179	0.0009075375637278959	0.0010099946874605782	0.000996288457099281	0.09240499969230576	0.09003266917509982	-0.00017704315792843595	-0.00035769078499689466	-0.00017527011053602992	-0.0003541085930499066
0.8827301967045416	0.0007709428385810411	0.0007657736339260167	0.0008358223061912201	0.0008286388783293935	0.000874376577047755	0.0008658831322679725	0.0009165598738372793	0.0009065395687329087	0.0010088057139442214	0.0009951192051407417	0.09233729466846137	0.08996674897624239	-0.00017586722503981633	-0.0003574559233094632	-0.00017410608277845796	-0.00035387634448111327
0.8880490901968541	0.0007701874364624044	0.0007650220130275578	0.0008349580359983758	0.0008277816357394578	0.0008734442856267195	0.0008649601765127012	0.0009155503961007632	0.0009055422861580562	0.0010076177400638866	0.0009939509290298324	0.09226960600533346	0.08990084460548173	-0.0001746980847836671	-0.00035721913426706164	-0.00017294877768382622	-0.0003536421870324602
0.8934000326981257	0.0007694324348846707	0.0007642707924376198	0.0008340942966557538	0.0008269249201562064	0.0008725126144955735	0.0008640378341574654	0.0009145416470895995	0.0009045457212145788	0.0010064307715654179	0.000992783634440296	0.09220193392889196	0.08983495628297515	-0.00017353570709408017	-0.0003569804250119768	-0.00017179816550638716	-0.00035340612777032265
0.8987832173197573	0.0007686778381866445	0.0007635199764685155	0.0008332310929255654	0.0008260687363019441	0.0008715815686548266	0.0008631161101548704	0.0009135336320503923	0.0009035498790927887	0.0010052448141671482	0.0009916173270189314	0.09213427866397345	0.0897690842277779	-0.0001723800619412158	-0.0003567398026761148	-0.00017065421653601753	-0.00035316817375136145
0.904198838336744	0.0007679236506941493	0.0007627695694196002	0.0008323684295536455	0.0008252130888827191	0.0008706511530863878	0.0008621950094391157	0.0009125263562085443	0.000902554764962089	0.0010040598735599532	0.0009904520123856463	0.09206664043428356	0.08970322865784507	-0.00017123111933280144	-0.0003564972743815009	-0.0001695169010998837	-0.0003529283320225507
0.9096470911946843	0.0007671698767200426	0.0007620195755772882	0.0008315063112694811	0.0008243579825883533	0.0008697213727536042	0.0008612745369260353	0.0009115198247683089	0.0009015603839710278	0.0010028759554073347	0.0009892876961335386	0.09199901946240435	0.0896373897900391	-0.0001700888493145758	-0.0003562528472381421	-0.00016838618956231677	-0.0003526866096187631
0.915128172516836	0.0007664165205642199	0.0007612699992150558	0.0008306447427862259	0.0008235034220924566	0.0008687922326012845	0.000860354697513121	0.0009105140429128225	0.0009005667412473284	0.0010016930653454852	0.0009881243838289564	0.09193141596979608	0.08957156784013082	-0.00016895322197207907	-0.0003560065283456926	-0.0001672620523271301	-0.0003524430135646295
0.9206422801112097	0.0007656635865136242	0.0007605208445934528	0.000829783728800723	0.0008226494120524486	0.0008678637375557305	0.0008594354960795524	0.000909509015804148	0.0008995738418979339	0.001000511208983364	0.000986962081011574	0.09186383017680286	0.08950576302280736	-0.0001678242074313746	-0.0003557583247917606	-0.00016614445983799409	-0.0003521975508729569
0.9261896129777101	0.0007649110788422568	0.0007597721159601111	0.0008289232739935262	0.000821795957109582	0.0008669358925247676	0.0008585169374862282	0.0009085047485833199	0.0008985816910090479	0.0009993303919027705	0.0009858007931944617	0.09179626230265937	0.0894399755516736	-0.00016670177586042279	-0.00035550824365254696	-0.00016503338258004596	-0.0003519502285454501
0.931770371315315	0.0007641590018111836	0.0007590238175497533	0.0008280633830289211	0.0008209430618889595	0.0008660087023977742	0.000857599026575794	0.0009075012463703804	0.0008975902936461728	0.000998150619658416	0.0009846405258641556	0.09172871256549106	0.08937420563925887	-0.0001655858974694835	-0.0003552562919909852	-0.00016392879108023672	-0.0003517010535707965
0.9373847565293029	0.0007634073596685544	0.000758275953584211	0.0008272040605549538	0.000820090730999567	0.0008650821720457214	0.0008566817681726814	0.0009064985142644344	0.0008965996548541626	0.000996971897778009	0.0009834812844807385	0.09166118118232315	0.08930845349702103	-0.00016447654251332267	-0.00035500247685876785	-0.00016283065590914914	-0.00035145003292597066
0.9430329712385201	0.0007626561566496013	0.0007575285282724239	0.0008263453112034437	0.0008192389690342836	0.0008641563063211921	0.0008557651670831298	0.0009054965573436791	0.0008956097796572523	0.0009957942317623146	0.0009823230744779009	0.09159366836908353	0.08924271933535004	-0.00016337368129176744	-0.0003547468052950975	-0.00016173894768209407	-0.0003511971735763175
0.9487152192826929	0.0007619053969766606	0.0007567815458104618	0.000825487139590017	0.0008183877805699151	0.0008632311100584267	0.0008548492280952263	0.0009044953806654606	0.000894620673059112	0.0009946176270852456	0.0009811659012630256	0.09152617434060734	0.0891770033635743	-0.00016227728415009468	-0.00035448928432516014	-0.0001606536370593742	-0.000350942482473221
0.9544317057297852	0.0007611550848591818	0.0007560350103815334	0.0008246295503141278	0.0008175371701672156	0.0008623065880733513	0.0008539339559789378	0.0009034949892663153	0.000893632340042889	0.000993442089193935	0.0009800097702172595	0.09145869931064335	0.08911130578996473	-0.00016118732148122372	-0.000354229920961735	-0.00015957469474797703	-0.0003506859665556583
0.9601826368833979	0.00076040522449374	0.0007552889261559994	0.0008237725479590842	0.0008166871423709131	0.0008613827451636134	0.0008530193554861443	0.0009024953881620163	0.0008926447855712532	0.0009922676235088132	0.0009788546866955881	0.09139124349185714	0.08904562682173965	-0.00016010376372599389	-0.0003539687222042509	-0.00015850209150244932	-0.0003504276327493949
0.9659682202902156	0.0007596558200640487	0.0007545432972913858	0.0008229161370920722	0.0008158377017097342	0.000860459586108616	0.0008521054313506738	0.0009014965823476192	0.0008916580145864408	0.0009910942354236874	0.0009777006560269127	0.09132380709583704	0.08897996666506833	-0.00015902658137413594	-0.0003537056950378148	-0.0001574357981254798	-0.0003501674879660688
0.9717886647474951	0.0007589068757409789	0.0007537981279324018	0.0008220603222641889	0.0008149888526964353	0.0008595371156695594	0.0008511921882883419	0.0009004985767975161	0.0008906720320103083	0.000989921930305826	0.0009765476835141323	0.09125639033309886	0.08891432552507786	-0.00015795574496563214	-0.00035344084643368356	-0.00015637578546956465	-0.00034990553910399513
0.9776441803106027	0.0007581583956825668	0.0007530534222109491	0.000821205108010462	0.0008141405998278235	0.0008586153385894697	0.0008502796309969809	0.0008995013764654762	0.0008896868427443718	0.000988750713496032	0.0009753957744342135	0.09118899341309122	0.08884870360585713	-0.00015689122509163211	-0.0003531741833494584	-0.00015532202443752086	-0.0003496417930476392
0.9835349783005937	0.0007574103840340349	0.0007523091842461424	0.0008203504988498833	0.0008132929475847898	0.0008576942595932427	0.0008493677641564838	0.0008985049862847008	0.0008887024516698611	0.0009875805903087306	0.000974244934038277	0.0911216165442005	0.08878310111046106	-0.0001558329923950219	-0.0003529057127275026	-0.0001542744859834161	-0.0003493762566664227
0.9894612713118381	0.0007566628449278045	0.0007515654181443227	0.0008194964992854363	0.0008124459004323348	0.0008567738833876798	0.0008484565924288378	0.0008975094111678717	0.0008877188636477676	0.000986411566032048	0.0009730951675516727	0.09105425993375602	0.0887175182409183	-0.00015478101757203377	-0.00035263544149619075	-0.00015323314111388708	-0.00034910893681616706
0.9954232732196957	0.0007559157824835134	0.0007508221279990741	0.0008186431138041234	0.0008115994628195988	0.0008558542146615245	0.000847546120458163	0.000896514656007199	0.0008867360835188899	0.0009852436459278934	0.0009719464801740598	0.09098692378803373	0.08865195519823042	-0.00015373527137246823	-0.0003523633765685208	-0.00015219796088855597	-0.0003488398403373727
1.0014211991882311	0.0007551692008080327	0.0007500793178912417	0.0008177903468769986	0.0008107536391798909	0.0008549352580855063	0.0008466363528707527	0.0008955207256744772	0.0008857541161038907	0.0009840768352320443	0.0009707988770794903	0.0909196083122641	0.08858641218238522	-0.00015269572460106795	-0.00035208952484208633	-0.00015116891642134866	-0.00034856897405557974
1.0074552656779823	0.0007544231039954848	0.0007493369918889494	0.000816938202959196	0.0008099084339307205	0.0008540170183123773	0.0008457272942751118	0.0008945276250211341	0.0008847729662033427	0.0009829111391542308	0.0009696523634164884	0.09085231371063604	0.08852088939235431	-0.00015166234811833657	-0.00035181389319949297	-0.00015014597888118875	-0.0003482963447810905
1.013525690453769	0.0007536774961272597	0.000748595154047617	0.0008160866864899623	0.0008090638514738272	0.0008530994999769534	0.0008448189492619967	0.0008935353588782836	0.000883792638597782	0.0009817465628782181	0.0009685069443081328	0.09078504018630144	0.08845538702610208	-0.0001506351128412603	-0.0003515364885072758	-0.00014912911949277463	-0.0003480219593087197
1.0196326925925556	0.0007529323812720367	0.0007478538084099806	0.000815235801892688	0.000808219896195213	0.0008521827076961575	0.0008439113224044581	0.0008925439320567805	0.0008828131380477616	0.0009805831115618949	0.000967362624852142	0.09071778794138173	0.08838990528059129	-0.00014961398974432105	-0.0003512573176162048	-0.00014811830953771754	-0.00034774582441754465
1.0257764924913542	0.0007521877634858003	0.00074711295900611	0.0008143855535749393	0.0008073765724651737	0.0008512666460690582	0.0008430044182578787	0.0008915533493472715	0.0008818344692939009	0.0009794207903373552	0.000966219410120953	0.09065055717697182	0.08832444435178533	-0.00014859894986059274	-0.00035097638736117376	-0.00014711352035537417	-0.0003474679468709052
1.0319573118751795	0.0007514436468118621	0.0007463726098534299	0.0008135359459284917	0.000806533884638332	0.0008503513196769143	0.0008420982413600187	0.0008905636155202529	0.0008808566370569418	0.0009782596043109888	0.0009650773051618096	0.09058334809314739	0.08825900443465584	-0.00014758996428204663	-0.00035069370456033977	-0.0001461147233433463	-0.00034718833341565447
1.0381753738050519	0.0007507000352808793	0.0007456327649567399	0.0008126869833293621	0.0008056918370536705	0.000849436733083217	0.0008411927962310552	0.0008895747353261231	0.0008798796460378021	0.0009770995585635666	0.000963936314996845	0.09051616088896931	0.08819358572318779	-0.00014658700416070314	-0.0003504092760151789	-0.00014512188995868813	-0.0003469069907825473
1.0444309026860459	0.0007499569329108778	0.0007448934283082354	0.0008118386701378457	0.0008048504340345664	0.0008485228908337354	0.0008402880873736278	0.0008885867134952397	0.0008789035009176309	0.0009759406581503298	0.000962796444623168	0.09044899576248731	0.08812818841038432	-0.0001455900407094507	-0.0003501231085103751	-0.00014413499171844757	-0.0003466239256853243
1.05072412427539	0.0007492143437072708	0.0007441546038875288	0.0008109910106985467	0.0008040096798888244	0.0008476097974565582	0.0008393841192728815	0.0008875995547379758	0.0008779282063578619	0.0009747829081010762	0.0009616576990129487	0.09038185291074984	0.08806281268827149	-0.00014459904520301714	-0.00034983520881423646	-0.0001431540002007209	-0.0003463391448213504
1.057055265690613	0.0007484722716628811	0.0007434162956616698	0.0008101440093404155	0.0008031695789087119	0.0008466974574621377	0.0008384808963965091	0.0008866132637447745	0.0008769537670002693	0.0009736263134202498	0.0009605200831135026	0.09031473252980501	0.08799745874790395	-0.0001436139889783583	-0.00034954558367703004	-0.000142178887045194	-0.00034605265487080983
1.0634245554177415	0.0007477307207579657	0.0007426785075851722	0.0008092976703767857	0.0008023301353709961	0.0008457858753433399	0.0008375784231947987	0.0008856278451862106	0.000875980187467028	0.0009724708790870334	0.0009593836018473827	0.09024763481470915	0.08793212677937243	-0.00014263484343551847	-0.00034925423983150905	-0.0001412096239539612	-0.00034576446249617865
1.0698322233195456	0.0007469896949602354	0.0007419412436000316	0.0008084519981054075	0.0008014913535369773	0.0008448750555754857	0.0008366767041006781	0.0008846433037130448	0.0008750074723607654	0.0009713166100554346	0.0009582482601124624	0.09018055995953111	0.0878668169718059	-0.00014166158003897644	-0.0003489611839935236	-0.0001402461826925938	-0.00034547457434327966
1.0762785006438331	0.0007462491982248781	0.0007412045076357508	0.0008076069968084847	0.0008006532376525265	0.0008439650026163977	0.0008357757435297579	0.0008836596439562824	0.000874035626264621	0.0009701635112543772	0.0009571140627820238	0.09011350815735827	0.08780152951337925	-0.00014069417031746523	-0.0003486664228602443	-0.00013928853509029282	-0.0003451829970395337
1.0827636200317978	0.0007455092344945869	0.000740468303609366	0.0008067626707527159	0.000799815791948125	0.0008430557209064513	0.0008348755458803843	0.0008826768705272369	0.0008730646537423073	0.0009690115875877965	0.0009559810147048519	0.09004647960030239	0.0877362645913178	-0.00013973258586540138	-0.0003483699631109116	-0.00013833665304113785	-0.00034488973719459803
1.089287815526412	0.0007447698076995777	0.0007397326354254666	0.000805919024189326	0.0007989790206388966	0.0008421472148686168	0.0008339761155336782	0.0008816949880175825	0.0008720945593381622	0.0009678608439347255	0.0009548491207053161	0.08997947447950451	0.08767102239190319	-0.00013877679834363443	-0.0003480718114072523	-0.00013739050850486434	-0.00034459480140100474
1.0958513225808764	0.0007440309217576173	0.0007389975069762214	0.0008050760613541079	0.0007981429279246483	0.0008412394889085089	0.0008330774568535863	0.0008807140009994188	0.0008711253475772118	0.0009667112851493891	0.0009537183855834628	0.08991249298514208	0.08760580310047957	-0.00013782677947948851	-0.0003477719743912311	-0.00013645007350686356	-0.0003442981962315239
1.1024543780671139	0.000743292580574051	0.0007382629221414081	0.0008042337864674642	0.0007973075179899124	0.0008403325474144407	0.0008321795741869334	0.0008797339140253333	0.0008701570229652338	0.000965562916061301	0.0009525888141151114	0.08984553530643329	0.0875406069014584	-0.00013688250106801136	-0.00034747045868663284	-0.00013551532013948014	-0.0003439999282410511
1.1090972202843215	0.0007425547880418232	0.0007375288847884323	0.0008033922037344402	0.0007964727950039793	0.0008394263947574633	0.0008312824718634626	0.000878754731628458	0.0008691895899888097	0.0009644157414753519	0.000951460411051936	0.08977860163164446	0.08747543397832408	-0.0001359439349727931	-0.00034716727089861843	-0.00013458622056283787	-0.0003437000039661908
1.115780088967567	0.0007418175480415069	0.0007367953987723587	0.0008025513173447686	0.0007956387631209409	0.0008385210352914247	0.0008303861541958904	0.0008777764583225337	0.0008682230531153911	0.0009632697661719049	0.000950333181121562	0.0897116921480937	0.08741028451364011	-0.0001350110531262369	-0.00034686241761308634	-0.00013366274700504083	-0.00034339842992447966
1.1225032252964444	0.0007410808644413274	0.0007360624679359339	0.0008017111314729063	0.0007948054264797284	0.0008376164733530109	0.0008294906254799522	0.000876799098601971	0.0008672574167933586	0.0009621249949068898	0.000949207129027656	0.0896448070421594	0.08734515868905536	-0.0001340838275304887	-0.0003465559053967837	-0.00013274487176297145	-0.000343095212614164
1.1292668719037753	0.0007403447410971923	0.0007353300961096172	0.0008008716502780782	0.0007939727892041559	0.0008367127132618046	0.0008285958899944566	0.000875822656941915	0.0008662926854520845	0.0009609814324118997	0.00094808225945002	0.08957794649928409	0.087280056685307	-0.00013316223025772872	-0.00034624774079636267	-0.00013183256720305375	-0.0003427903585142833
1.1360712728843656	0.0007396091818527167	0.0007345982871116047	0.0008000328779043163	0.000793140855402957	0.0008358097593203315	0.000827701952001331	0.0008748471377983063	0.0008653288635019939	0.0009598390833942834	0.0009469585770446813	0.0895111107039811	0.0872149786822308	-0.00013224623345146902	-0.0003459379303399346	-0.00013092580576193336	-0.0003424838740850866
1.1429166738038161	0.0007388741905392509	0.0007338670447478585	0.0007991948184805012	0.0007923096291698293	0.0008349076158141112	0.0008268088157456754	0.0008738725456079458	0.0008643659553346281	0.0009586979525372425	0.0009458360864439871	0.08944429983984158	0.0871499248587634	-0.0001313358093264702	-0.00034562648053473866	-0.00013002455994676199	-0.00034217576576628383
1.1498033217073829	0.0007381397709759106	0.0007331363728121363	0.0007983574761204064	0.000791479114583476	0.0008340062870117139	0.0008259164854558141	0.0008728988847885595	0.0008634039653227077	0.0009575580444999293	0.000944714792256699	0.08937751408953838	0.08708489539294903	-0.00013043093016961577	-0.00034531339786816884	-0.00012912880233612728	-0.00034186603997823917
1.1567314651288954	0.0007374059269696038	0.0007324062750860185	0.0007975208549227395	0.0007906493157076473	0.0008331057771648089	0.0008250249653433462	0.0008719261597388625	0.0008624428978201968	0.0009564193639175412	0.0009435946990680864	0.08931075363483383	0.08701989046194683	-0.00012953156834082102	-0.00034499868880777385	-0.00012823850558053157	-0.00034155470312133285
1.1637013540997225	0.0007366726623150609	0.0007316767553389384	0.0007966849589711849	0.0007898202365911842	0.0008322060905082179	0.0008241342596031989	0.0008709543748386242	0.0008614827571623656	0.0009552819154014188	0.0009424758114400206	0.08924401865658528	0.08695491024203403	-0.00012863769627343563	-0.0003446823598011739	-0.00012735364240323843	-0.00034124176157629416
1.1707132401577995	0.000735939980794861	0.0007309478173282086	0.0007958497923344454	0.000788991881268058	0.0008313072312599679	0.0008232443724136765	0.0008699835344487314	0.0008605235476658534	0.0009541457035391406	0.0009413581339110673	0.08917730933475158	0.08688995490861492	-0.00012774928647434763	-0.00034436441727417333	-0.00012647418560018941	-0.0003409272217027026
1.177767376356704	0.0007352078861794695	0.0007302194647990577	0.0007950153590662933	0.0007881642537574213	0.0008304092036213498	0.0008223553079365224	0.000869013642911262	0.0008595652736287397	0.0009530107328946288	0.0009402416709965896	0.08911062584839843	0.08682502463622442	-0.0001268663115251631	-0.00034404486763259245	-0.0001256001080412114	-0.000340611089840015
1.1848640172747877	0.0007344763822272589	0.0007294917014846535	0.0007941816632056058	0.0007873373580636439	0.0008295120117769657	0.0008214670703169617	0.0008680447045495411	0.0008586079393306025	0.0009518770080082376	0.000939126427188835	0.08904396837570468	0.08676011959853606	-0.00012598874408269178	-0.0003437237172616847	-0.0001247313826703636	-0.0003402933723073709
1.1920034190243662	0.000733745472684546	0.0007287645311061386	0.0007933487087764152	0.0007865111981763636	0.0008286156598947883	0.0008205796636837645	0.0008670767236682158	0.0008576515490325887	0.0009507445333968595	0.0009380124069570364	0.08897733709396953	0.08669523996836605	-0.0001251165568792456	-0.00034340097252508195	-0.00012386798250636072	-0.0003399740754025382
1.1991858392609598	0.0007330151612856208	0.0007280379573726589	0.0007925164997879528	0.0007856857780705271	0.0008277201521262144	0.0008196930921492942	0.0008661097045533194	0.0008566961069774778	0.000949613313554021	0.0009368996147475082	0.0889107321796181	0.08663038591768105	-0.00012424972272327695	-0.0003430766397655993	-0.00012300988064328777	-0.0003396532054028567
1.2064115371925936	0.0007322854517527784	0.0007273119839813969	0.0007916850402346941	0.0007848611017064372	0.00082682549260612	0.0008188073598095662	0.0008651436514723397	0.00085574161738975	0.0009484833529499835	0.0009357880549837417	0.0888441538082081	0.08656555761760354	-0.0001233882144998366	-0.00034275072530420836	-0.00012215705025089146	-0.0003393307685640723
1.2136807735891502	0.0007315563477963509	0.0007265866146176034	0.0007908543340964064	0.0007840371730297991	0.000825931685452919	0.0008179224707443011	0.0008641785686742877	0.0008547880844756538	0.0009473546560318434	0.0009346777320665051	0.0887776021544352	0.0865007552384178	-0.00012253200517124696	-0.00034242323544078634	-0.00012130946457533653	-0.0003390067711211142
1.2209938107917835	0.0007308278531147389	0.0007258618529546281	0.0007900243853381922	0.000783213995971763	0.000825038734768615	0.0008170384290169811	0.000863214460389764	0.00085383551242327	0.0009462272272236299	0.000933568650373938	0.08871107739213994	0.08643597894957668	-0.00012168106777751125	-0.0003420941764533114	-0.00012046709693947638	-0.00033868121928690154
1.2283509127223842	0.000730099971394446	0.0007251377026539554	0.0007891951979105398	0.0007823915744489767	0.0008241466446388633	0.0008161552386749069	0.000862251330831032	0.000852883905402585	0.0009451010709264105	0.0009324608142616527	0.08864457969431529	0.08637122891970675	-0.00012083537543657041	-0.00034176355459744623	-0.00011962992074338041	-0.0003383541192528705
1.2357523448931043	0.0007293727063101116	0.0007244141673652364	0.0007883667757493695	0.0007815699123636282	0.000823255419133026	0.0008152729037492551	0.0008612891841920849	0.0008519332675655563	0.0009439761915183896	0.000931354228062832	0.08857810923311059	0.0863065053166161	-0.00011999490134545487	-0.00034143137610817553	-0.00011879790946515284	-0.00033802547718950193
1.2431983744159416	0.0007286460615245397	0.0007236912507263182	0.0007875391227760764	0.0007807490136034905	0.000822365062304224	0.0008143914282551285	0.0008603280246487113	0.000850983603046177	0.0009428525933550051	0.0009302488960883228	0.08851166617984013	0.08624180830729941	-0.00011915961878013887	-0.00034109764719758573	-0.00011797103666101594	-0.0003376952992449056
1.2506892700123766	0.0007279200406887399	0.0007229689563632848	0.0007867122428975858	0.0007799288820419757	0.0008214755781894047	0.0008135108161916228	0.0008593678563585739	0.000850034915960553	0.0009417302807690393	0.0009291448226267435	0.08844525070498949	0.08617713805794533	-0.00011832950109565837	-0.0003407623740543375	-0.00011714927596537944	-0.0003373635915440154
1.2582253020230734	0.0007271946474419585	0.0007222472878904884	0.0007858861400063997	0.0007791095215381819	0.0008205869708093971	0.0008126310715418812	0.0008584086834612759	0.0008490872104069683	0.0009406092580707172	0.0009280420119445808	0.08837886297821992	0.08611249473394014	-0.00011750452172768627	-0.00034042556284630265	-0.00011633260109237403	-0.0003370303601911706
1.2658067424176331	0.0007264698854117103	0.000721526248910581	0.0007850608179806404	0.0007782909359369358	0.0008196992441689645	0.0008117521982731466	0.0008574505100784294	0.0008481404904659526	0.0009394895295478048	0.0009269404682862848	0.08831250316837831	0.08604787849987833	-0.00011668465419228252	-0.0003400872197185656	-0.00011552098583552523	-0.0003366956112682007
1.2734338648044117	0.0007257457582138167	0.0007208058430145524	0.0007842362806841056	0.000777473129068847	0.0008188124022568711	0.0008108742003368281	0.0008564933403137298	0.0008471947602003546	0.0009383710994657167	0.0009258401958743746	0.08824617144350033	0.08598328951956549	-0.00011586987208586641	-0.0003397473507920634	-0.00011471440406792682	-0.0003363593508331486
1.2811069444403917	0.0007250222694524422	0.0007200860737817678	0.0007834125319663174	0.0007766561047503582	0.0008179264490459412	0.0008099970816685576	0.0008555371782530299	0.0008462500236554143	0.0009372539720676214	0.0009247411989095392	0.08817986797081975	0.0859187279560265	-0.00011506014908677087	-0.00033940596216661123	-0.00011391282974358014	-0.00033602158492304635
1.2888262582411194	0.0007242994227201235	0.0007193669447799956	0.000782589575662566	0.0007758398667837871	0.0008170413884931103	0.0008091208461882428	0.0008545820279644029	0.0008453062848588261	0.0009361381515745343	0.0009236434815707305	0.08811359291677304	0.08585419397151162	-0.00011425545895464573	-0.0003390630599180988	-0.00011311623689687356	-0.0003356823195511671
1.296592084790695	0.0007235772215978152	0.000718648459565454	0.0007817674155939707	0.000775024418957388	0.0008161572245394989	0.0008082454978001385	0.000853627893498228	0.0008443635478208211	0.0009350236421854364	0.0009225470480152775	0.0880473464470074	0.0857896877275018	-0.0001134557755311516	-0.00033871865009887925	-0.00011232459964338054	-0.00033534156070791354
1.3044047043518285	0.0007228556696549166	0.000717930621682837	0.0007809460555675199	0.0007742097650453912	0.0008152739611104614	0.0008073710403928951	0.0008526747788872512	0.0008434218165342297	0.0009339104480773653	0.0009214519023789753	0.08798112872638748	0.08572520938471795	-0.00011266107274077175	-0.00033837273873921214	-0.00011153789218050492	-0.00033499931436156705
1.312264398875954	0.0007221347704493136	0.000717213434665358	0.0007801254993761278	0.0007733959088080585	0.0008143916021156524	0.0008064974778396243	0.0008517226881466642	0.0008424810949745562	0.0009327985734055256	0.0009203580487761923	0.08791493991900079	0.08566075910312465	-0.00011187132459052757	-0.00033802533184496	-0.0001107560887871964	-0.00033465558645617843
1.320171452013404	0.0007214145275274154	0.0007164969020347842	0.0007793057507986856	0.0007725828539917351	0.000813510151449088	0.0008056248139979611	0.0008507716252741784	0.0008415413871000535	0.0009316880223033942	0.0009192654912999744	0.08784878018816632	0.08559633704193836	-0.0001110865051706239	-0.00033767643539842074	-0.00010997916382476935	-0.0003343103829127614
1.3281261491236485	0.0007206949444241898	0.0007157810273014743	0.0007784868136001112	0.0007717706043288992	0.000812629612989207	0.0008047530527101211	0.0008498215942500961	0.0008406026968517935	0.0009305787988828222	0.0009181742340221429	0.08778264969643969	0.0855319433596336	-0.0001103065886551291	-0.0003373260553591606	-0.00010920709173740939	-0.0003339637096297643
1.3361287772855897	0.0007199760246632007	0.000715065813964414	0.0007776686915314009	0.0007709591635382115	0.000811749990598929	0.0008038821978029615	0.0008488725990373841	0.0008396650281537378	0.0009294709072341403	0.0009170842809933974	0.0877165486056209	0.08546757821394954	-0.00010953154930166964	-0.00033697419766193226	-0.00010843984705185411	-0.00033361557248090534
1.3441796253079266	0.0007192577717566502	0.0007143512655112596	0.000776851388329686	0.0007701485353245742	0.0008108712881257253	0.0008030122530880493	0.0008479246435817541	0.0008387283849128179	0.0009283643514262699	0.0009159956362434244	0.08765047707676171	0.08540324176189633	-0.00010876136145224202	-0.00033662086821778514	-0.00010767740437847562	-0.0003332659773169766
1.352278983739575	0.0007185401892054096	0.000713637385418368	0.0007760349077182782	0.0007693387233791727	0.0008099935094016714	0.0008021432223617116	0.0008469777318117269	0.0008377927710189993	0.0009272591355068179	0.0009149083037809907	0.08758443527017022	0.08533893415976342	-0.0001079959995335042	-0.0003362660729142597	-0.0001069197384111209	-0.0003329149299649836
1.3604271448801535	0.0007178232804990655	0.000712924177150844	0.0007752192534067301	0.0007685297313795391	0.0008091166582435178	0.0008012751094051107	0.0008460318676387187	0.0008368581903453644	0.0009261552635021948	0.0009138222875940572	0.08751842334542109	0.08527465556312397	-0.00010723543805677554	-0.00033590981761397187	-0.0001061668239274588	-0.0003325624362274793
1.3686244027905345	0.0007171070491159527	0.0007122116441625719	0.0007744044290908826	0.0007677215629895967	0.000808240738452749	0.0008004079179842962	0.0008450870549571082	0.0008359246467481795	0.0009250527394177115	0.0009127375916498737	0.08745244146136019	0.08521040612684301	-0.00010647965161878631	-0.00033555210815588987	-0.00010541863578963917	-0.0003322085018837295
1.3768710533034536	0.0007163914985231968	0.0007114997898962591	0.000773590438452922	0.0007669142218597185	0.0008073657538156477	0.0007995416518502737	0.0008441432976443164	0.0008349921440669746	0.0009239515672376917	0.0009116542198950888	0.08738648977611249	0.08514618600508478	-0.0001057286149014694	-0.00033519295035383534	-0.0001046751489440223	-0.0003318531326879648
1.3851673940341884	0.0007156766321767538	0.0007107886177834749	0.0007727772851614342	0.0007661077116267789	0.0008064917081033624	0.0007986763147390679	0.0008432005995608828	0.0008340606861246162	0.0009228517509255764	0.0009105721762558524	0.0873205684470881	0.08508199535131813	-0.00010498230267275144	-0.0003348323499975381	-0.00010393633842206013	-0.0003314963343709898
1.3935137243912972	0.000714962453521446	0.0007100781312446874	0.0007719649728714543	0.0007653020359142055	0.0008056186050719645	0.0007978119103717812	0.0008422589645505371	0.0008331302767273793	0.0009217532944240293	0.0009094914646379166	0.08725467763099092	0.08501783431832419	-0.00010424068978674705	-0.00033447031285288586	-0.0001032021793402893	-0.0003311381126393509
1.4019103455874267	0.0007142489659910052	0.000709368333689306	0.0007711535052245253	0.000764497198332036	0.0008047464484625165	0.0007969484424546614	0.00084131839644028	0.0008322009196650267	0.000920656201655045	0.0009084120889267443	0.08718881748382493	0.08495370305820309	-0.0001035037511835854	-0.0003341068446597595	-0.00010247264690048385	-0.0003307784731744201
1.410357560650181	0.0007135361730081137	0.0007086592285157225	0.0007703428858487525	0.000763693202476971	0.0008038752420011395	0.0007960859146791655	0.0008403788990404596	0.0008312726187108835	0.0009195604765200588	0.0009073340529876131	0.08712298816090157	0.08488960172238191	-0.00010277146188984038	-0.00033374195113283767	-0.00010174771638989111	-0.000330417421632756
1.4188556744330574	0.0007128240779844447	0.0007079508191113514	0.0007695331183588601	0.0007628900519324331	0.0008030049893990765	0.0007952243307220257	0.0008394404761448495	0.0008303453776219151	0.0009184661229000538	0.0009062573606657223	0.0870571898168454	0.08482553046161931	-0.00010204379701950206	-0.00033337563796362324	-0.00010102736318201577	-0.0003300549636473804
1.4274049936264492	0.0007121126843206971	0.0007072431088526656	0.0007687242063562379	0.0007620877502686109	0.0008021356943527506	0.000794363694245306	0.0008385031315307176	0.0008294192001387948	0.0009173731446556606	0.0009051820157862894	0.086991422605604	0.08476148942601533	-0.00010132073177325507	-0.00033300791081739	-0.00010031156273626607	-0.0003296911048259188
1.4360058267687137	0.0007114019954066476	0.000706536101105247	0.0007679161534290105	0.0007612863010425287	0.0008012673605438436	0.0007935040088964783	0.0008375668689589187	0.0008284940899859937	0.0009162815456272806	0.0009041080221546692	0.0869256866804536	0.08469747876501663	-0.00010060224143902674	-0.0003326387753338489	-9.960029059832842e-05	-0.0003293258507506003
1.4446584842573071	0.0007106920146211822	0.0007058297992238196	0.0007671089631520817	0.0007604857077980903	0.0008003999916393504	0.000792645278308478	0.0008366316921739577	0.0008275700508718442	0.0009151913296351788	0.0009030353835564468	0.08685998219400533	0.084633498627423	-9.988830139252142e-05	-0.0003322682371282859	-9.889352240056992e-05	-0.00032895920697925685
1.453363278359986	0.0007099827453323441	0.000705124206552296	0.0007663026390871974	0.0007596859740661418	0.0007995335912916529	0.0007917875060997771	0.0008356976049040782	0.0008266470864886269	0.0009141025004796036	0.0009019641037575524	0.08679430929821552	0.0845695491613971	-9.917888709706779e-05	-0.00033189630179000784	-9.819123386210771e-05	-0.0003285911790443796
1.4621205232260774	0.0007092741908973719	0.0007044193264238168	0.0007654971847829982	0.0007588871033645234	0.0007986681631385804	0.0007909306958744421	0.0008347646108613335	0.000825725200512641	0.0009130150619408881	0.0009008941865043615	0.08672866814438977	0.08450563051446922	-9.847397410411851e-05	-0.00033152297488342475	-9.749340078919061e-05	-0.0003282217724534797
1.470930534897817	0.0007085663546627442	0.0007037151621607941	0.0007646926037750784	0.0007580890991981282	0.0007978037108034803	0.0007900748512222069	0.0008338327137416703	0.0008248043966042851	0.0009119290177795619	0.0008998256355238037	0.08666305888319302	0.08444174283354491	-9.777353805322936e-05	-0.00033114826194696745	-9.679999907519915e-05	-0.0003278509926887274
1.4797936313217521	0.0007078592399642201	0.0007030117170749527	0.0007638888995860417	0.0007572919650589572	0.0007969402378952825	0.0007892199757185323	0.0008329019172250037	0.0008238846784081329	0.0009108443717364599	0.0008987584545234681	0.08659748166465428	0.084377886264913	-9.707755467217721e-05	-0.00033077216849303204	-9.611100470079126e-05	-0.0003274788452064803
1.48871013236022	0.0007071528501268855	0.0007023089944673767	0.0007630860757255609	0.0007564957044261791	0.0007960777480085705	0.000788366072924681	0.0008319722249753017	0.0008229660495530153	0.0009097611275328336	0.0008976926471917137	0.0865319366381777	0.08431406095425245	-9.638599977752904e-05	-0.00033039470000881255	-9.542639373436718e-05	-0.00032710533543803266
1.4976803598028874	0.0007064471884651904	0.0007016069976285454	0.0007622841356904306	0.0007557003207661824	0.0007952162447236423	0.0007875131463877739	0.0008310436406406561	0.0008220485136520906	0.0009086792888704535	0.0008966282171977674	0.08646642395254542	0.08425026704663821	-9.569884927446842e-05	-0.0003300158619552185	-9.474614233204864e-05	-0.00032673046878872736
1.5067046373783677	0.0007057422582829997	0.0007009057298383857	0.0007614830829646319	0.0007549058175326397	0.0007943557316065866	0.0007866611996408678	0.0008301161678533728	0.0008211320743029343	0.000907598859431729	0.0008955651681918433	0.0864009437559295	0.08418650468655202	-9.501607915715637e-05	-0.0003296356597674577	-9.407022673781074e-05	-0.0003263542506383166
1.5157832907659001	0.0007050380628736278	0.0007002051943663058	0.0007606829210193824	0.0007541121981665565	0.0007934962122093402	0.0007858102362030123	0.0008291898102300404	0.0008202167350876038	0.000906519842879807	0.000894503503805237	0.08633549619589675	0.08412277401788548	-9.433766550887707e-05	-0.0003292540988547865	-9.339862328391207e-05	-0.00032597668634123944
1.5249166476071065	0.0007043346055198903	0.0006995053944712473	0.0007598836533132014	0.0007533194660963376	0.0007926376900697667	0.0007849602595793256	0.0008282645713716184	0.0008193024995727298	0.0009054422428586906	0.0008934432276504417	0.08627008141941649	0.08405907518395092	-9.366358450194068e-05	-0.00032887118459967724	-9.27313083906936e-05	-0.0003255977812253452
1.5341050375178134	0.0007036318894941435	0.0006988063334017239	0.0007590852832919643	0.00075252762473784	0.0007917801687117178	0.0007841112732610561	0.0008273404548635142	0.0008183893713095876	0.0009043660629933436	0.000892384343321253	0.08620469957287001	0.0839954083274862	-9.29938123983981e-05	-0.00032848692235926125	-9.206825856709205e-05	-0.0003252175405933089
1.5433487920999491	0.0007029299180583289	0.0006981080143958671	0.000758287814388962	0.0007517366774944309	0.0007909236516451027	0.0007832632807256529	0.0008264174642756624	0.0008174773538341779	0.0009032913068898023	0.0008913268543928737	0.08613935080205562	0.08393177359066505	-9.23283255494789e-05	-0.0003281013174634695	-9.140945041035548e-05	-0.0003248359697209935
1.5526482449535108	0.0007022286944640206	0.0006974104406814724	0.0007574912500249622	0.0007509466277570514	0.0007900681423659619	0.0007824162854368351	0.0008254956031626096	0.0008165664506673093	0.0009022179781352881	0.000890270764422027	0.08607403525219923	0.08386817111510061	-9.166710039618109e-05	-0.00032771437521608715	-9.075486060643873e-05	-0.00032445307385819966
1.5620037316886017	0.0007015282219524666	0.0006967136154760413	0.0007566955936082653	0.0007501574789042695	0.0007892136443565299	0.0007815702908446581	0.0008245748750635904	0.0008156566653146743	0.0009011460802983137	0.0008892160769470602	0.08600875306795933	0.08380460104185711	-9.101011346947935e-05	-0.0003273261008949757	-9.010446593035737e-05	-0.0003240688582292761
1.5714155899375468	0.0007008285037546348	0.0006960175419868273	0.0007559008485347659	0.000749369234302342	0.0007883601610853073	0.000780725300385581	0.000823655283502611	0.0008147480012669302	0.000900075616928796	0.0008881627954880528	0.08594350439343611	0.08374106351145424	-9.035734138996415e-05	-0.00032693649975046313	-8.945824324579216e-05	-0.0003236833280316209
1.580884159367074	0.0007001295430912595	0.0006953222234108819	0.0007551070181880124	0.0007485818973052735	0.0007875076960071324	0.0007798813174825389	0.0008227368319885313	0.0008138404619997799	0.0008990065915581673	0.0008871109235469274	0.08587828937217949	0.0836775586638765	-8.970876086841773e-05	-0.00032654557700675935	-8.881616950551924e-05	-0.00032329648843626435
1.5904097816905756	0.0006994313431728842	0.0006946276629350976	0.0007543141059392652	0.0007477954712548742	0.0007866562525632458	0.0007790383455450085	0.0008218195240151433	0.0008129340509740512	0.0008979390076994841	0.0008860604646075545	0.08581310814719646	0.08361408663858085	-8.906434870577934e-05	-0.0003261533378614567	-8.81782217515073e-05	-0.0003229083445879799
1.5999928006804371	0.0006987339071999106	0.0006939338637362573	0.0007535221151475596	0.0007470099594808234	0.0007858058341813651	0.0007781963879690798	0.0008209033630612563	0.0008120287716357789	0.0008968728688475407	0.0008850114221358651	0.08574796086095865	0.08355064757450263	-8.842408179310368e-05	-0.00032575978748489165	-8.754437711491064e-05	-0.00032251890160500674
1.6096335621804478	0.0006980372383626402	0.0006932408289810752	0.0007527310491597628	0.000746225365300724	0.0007849564442757522	0.0007773554481375226	0.0008199883525907755	0.0008111246274162823	0.0008958081784789771	0.0008839637995799542	0.08568284765541136	0.08348724161006578	-8.778793711191474e-05	-0.00032536493102111597	-8.691461281636753e-05	-0.0003221281645792162
1.6193324141182788	0.0006973413398413223	0.0006925485618262453	0.0007519409113106353	0.0007454416920201655	0.0007841080862472831	0.0007765155294198572	0.0008190744960527846	0.0008102216217322469	0.000894744940052391	0.0008829176003701908	0.08561776867198057	0.08342386888318798	-8.715589173382415e-05	-0.00032496877358598186	-8.628890616559776e-05	-0.0003217361385749462
1.6290897065180392	0.0006966462148062051	0.0006918570654184912	0.0007511517049228979	0.0007446589429327883	0.0007832607634835252	0.0007756766351724288	0.0008181617968816339	0.000809319757985812	0.0008936831570084551	0.0008818728279193345	0.08555272405158017	0.083360529531291	-8.652792282130839e-05	-0.00032457132026972313	-8.566723456213815e-05	-0.00032134282863058306
1.6389057915129117	0.0006959518664175701	0.0006911663428946031	0.0007503634333072783	0.000743877121320334	0.0007824144793587941	0.0007748387687384666	0.0008172502584970098	0.0008084190395646378	0.0008926228327700145	0.0008808294856226288	0.08548771393462287	0.08329722369130556	-8.590400762725076e-05	-0.0003241725761347902	-8.50495754949887e-05	-0.0003209482397574237
1.6487810233578566	0.0006952582978257929	0.0006904763973814959	0.0007495760997625897	0.0007430962304527175	0.0007815692372342407	0.0007740019334481667	0.0008163398843040327	0.0008075194698420024	0.0008915639707422159	0.0008797875768579259	0.0854227384610245	0.08323395149968206	-8.52841234948859e-05	-0.000323772546215656	-8.443590654259175e-05	-0.0003205523769394536
1.6587157584424002	0.0006945655121713802	0.0006897872319962473	0.0007487897075757792	0.0007423162735880804	0.0007807250404579116	0.000773166132618753	0.0008154306776933286	0.0008066210521768732	0.0008905065743126064	0.0008787471049857871	0.08535779777021496	0.08317071309239739	-8.46682478586186e-05	-0.00032337123552106384	-8.382620537344954e-05	-0.00032015524513456795
1.6687103553034934	0.0006938735125850189	0.0006890988498461473	0.000748004260021993	0.000741537253972853	0.0007798818923648214	0.0007723313695545507	0.000814522642041115	0.0008057237899139897	0.000889450646851247	0.0008777080733495917	0.08529289200114584	0.08310750860496183	-8.405635824329516e-05	-0.0003229686490316408	-8.322044974556214e-05	-0.0003197568492729619
1.6787651746384535	0.0006931823021876264	0.000688411254028747	0.0007472197603646411	0.0007407591748418183	0.0007790397962770287	0.0007714976475470583	0.0008136157807092859	0.0008048276863839494	0.00088839619171083	0.0008766704852756506	0.08522802129229638	0.08304433817242862	-8.344843226447407e-05	-0.00032256479170003627	-8.261861750669813e-05	-0.00031935719425771336
1.6888805793179813	0.0006924918840903949	0.0006877244476319049	0.0007464362118554554	0.0007399820394181723	0.0007781987555037048	0.0007706649698750167	0.0008127100970454936	0.0008039327449032868	0.0008873432122267859	0.0008756343440733125	0.08516318578168514	0.08298120192940095	-8.284444762866883e-05	-0.00032215966845222654	-8.202068659450557e-05	-0.0003189562849645333
1.6990569343992543	0.0006918022613948408	0.0006870384337338345	0.0007456536177345546	0.000739205850913585	0.0007773587733412048	0.0007698333398044827	0.0008118055943832326	0.0008030389687745558	0.0008862917117173972	0.0008745996530350758	0.08509838560687608	0.08291810001003945	-8.224438213330632e-05	-0.0003217532841865989	-8.142663503660219e-05	-0.00031855412624279267
1.7092946071391046	0.0006911134371928499	0.0006863532154031501	0.0007448719812305024	0.0007384306125282605	0.00077651985307314	0.0007690027605888939	0.0008109022760419199	0.000802146361286411	0.0008852416934839089	0.0008735664154366937	0.08503362090498685	0.08285503254807265	-8.164821366652558e-05	-0.00032134564377347963	-8.083644095042974e-05	-0.0003181507229138292
1.7195939670072704	0.0006904254145667295	0.0006856687956989191	0.0007440913055603754	0.0007376563274510045	0.0007756819979704528	0.0007681732354691492	0.0008100001453269848	0.0008012549257136942	0.0008841931608106438	0.0008725346345372902	0.0849688918126987	0.08279199967680195	-8.10559202073513e-05	-0.0003209367520552453	-8.025008254312904e-05	-0.00031774607977097524
1.7299553856997325	0.0006897381965892543	0.0006849851776707073	0.0007433115939298237	0.0007368829988592818	0.0007748452112914865	0.0007673447676736747	0.000809099205529949	0.0008003646653175141	0.0008831461169651135	0.0008715043135794669	0.08490419846626233	0.08272900152911307	-8.046747982589503e-05	-0.0003205266138474605	-7.966753811212285e-05	-0.0003173402015815008
1.7403792371521247	0.0006890517863237127	0.0006843023643586259	0.0007425328495331299	0.0007361106299192783	0.0007740094962820562	0.0007665173604184937	0.0008081994599285089	0.0007994755833453265	0.0008821005651981273	0.0008704754557894093	0.08483954100150924	0.08266603823748096	-7.988287068315392e-05	-0.00032011523393746244	-7.908878604461628e-05	-0.00031693309308433726
1.7508658975532332	0.0006883661868239593	0.0006836203587933834	0.0007417550755532775	0.0007353392237859674	0.0007731748561755253	0.0007656910169073045	0.0008073009117866235	0.0007985876830310228	0.0008810565087439099	0.000869448064377003	0.08477491955385814	0.08260310993398051	-7.930207103088588e-05	-0.0003197026170841111	-7.851380481762454e-05	-0.0003165247589905773
1.76141574535857	0.000687681401134462	0.0006829391639963324	0.0007409782751620126	0.0007345687836031701	0.0007723412941928767	0.0007648657403315484	0.0008064035643545973	0.0007977009675950098	0.0008800139508202114	0.0008684221425359403	0.08471033425832333	0.08254021675029348	-7.872505921199813e-05	-0.0003192887680192047	-7.794257299837543e-05	-0.00031611520398450166
1.7720291613040315	0.0006869974322903489	0.0006822587829795171	0.0007402024515199038	0.0007337993125036166	0.0007715088135427838	0.000764041533870481	0.0008055074208691624	0.0007968154402442915	0.0008789728946284183	0.0008673976934438292	0.08464578524952539	0.08247735881771756	-7.815181366020024e-05	-0.0003188736914459811	-7.737506924384435e-05	-0.0003157044327219971
1.7827065284196406	0.0006863142833174617	0.0006815792187457263	0.0007394276077764121	0.000733030813609014	0.0007706774174216878	0.0007632184006912492	0.0008046124845535692	0.0007959311041725581	0.0008779333433536705	0.0008663747202623082	0.0845812726616981	0.08241453626717479	-7.758231290019846e-05	-0.0003184573920400613	-7.681127230103196e-05	-0.0003152924498316667
1.7934482320433673	0.0006856319572323988	0.0006809004742885365	0.0007386537470699462	0.0007322632900301022	0.000769847109013865	0.0007623963439489569	0.0008037187586176606	0.0007950479625602602	0.0008768953001649672	0.0008653532261371487	0.084516796628696	0.08235174922921921	-7.701653554754995e-05	-0.00031803987444872783	-7.625116100685309e-05	-0.00031487925991416366
1.8042546598350382	0.0006849504570425712	0.000680222552592368	0.0007378808725279346	0.0007314967448667251	0.0007690178914915071	0.0007615753667867445	0.0008028262462579687	0.0007941660185747026	0.0008758587682152874	0.0008643332141983744	0.0844523572840066	0.08228899783404625	-7.645446030858649e-05	-0.00031762114329059177	-7.569471428796326e-05	-0.0003144648675416639
1.8151262017903238	0.0006842697857462489	0.0006795454566325302	0.0007371089872668855	0.0007307311812078903	0.0007681897680147905	0.0007607554723358587	0.0008019349506577927	0.0007932852753701219	0.0008748237506416985	0.0008633146875603666	0.08438795476075525	0.08222628221150047	-7.589606598057408e-05	-0.00031720120315645306	-7.514191116100855e-05	-0.000314049277259032
1.8260632502548164	0.0006835899463326105	0.0006788691893752732	0.0007363380943924519	0.0007299666021318331	0.0007673627417319523	0.0007599366637157248	0.0008010448749872863	0.0007924057360877723	0.0008737902505654699	0.0008622976493219751	0.08432358919171654	0.08216360249108373	-7.534133145166433e-05	-0.0003167800586092451	-7.459273073252837e-05	-0.0003136324935832935
1.8370661999381863	0.0006829109417817925	0.0006781937537778341	0.0007355681969994928	0.0007292030107060782	0.0007665368157793594	0.0007591189440340196	0.0008001560224035392	0.0007915274038560069	0.0008727582710921836	0.0008612821025666273	0.08425926070932177	0.08210095880196568	-7.479023570071408e-05	-0.0003163577141831464	-7.40471521987543e-05	-0.0003132145210031634
1.848135447928429	0.0006822327750649411	0.0006775191527884924	0.0007347992981721429	0.0007284404099875076	0.0007657119932815901	0.0007583023163867464	0.0007992683960506684	0.000790650281790366	0.0008717278153118522	0.0008602680503624429	0.08419496944566868	0.08203835127299072	-7.424275779729234e-05	-0.0003159341743837474	-7.350515484570719e-05	-0.0003127953639792125
1.8592713937061955	0.0006815554491442616	0.0006768453893466153	0.0007340314009838735	0.000727678803022423	0.0007648882773515007	0.0007574867838583071	0.0007983819990598995	0.0007897743729936587	0.0008706988862990282	0.0008592554957623411	0.08413071553252999	0.08197578003268641	-7.369887690165944e-05	-0.0003155094436884387	-7.296671804907923e-05	-0.00031237502694392294
1.8704744391592067	0.000680878966973069	0.0006761724663827116	0.0007332645084975592	0.0007269181928466093	0.0007640656710903067	0.0007566723495215761	0.0007974968345496537	0.0007888996805560482	0.0008696714871129183	0.0008582444418041524	0.08406649910136159	0.08191324520927463	-7.315857226467687e-05	-0.00031508352654599503	-7.243182127419229e-05	-0.0003119535143014107
1.8817449885967616	0.0006802033314958377	0.0006755003868184797	0.0007324986237655409	0.0007261585824854006	0.0007632441775876512	0.0007558590164379747	0.0007966129056256331	0.0007880262075551353	0.0008686456207974963	0.0008572348915107292	0.08400232028331368	0.08185074693067655	-7.262182322788358e-05	-0.0003146564273769359	-7.190044407608814e-05	-0.0003115308304280362
1.8930834487643238	0.0006795285456482527	0.0006748291535668587	0.0007317337498296926	0.0007253999749537426	0.000762423799921683	0.0007550467876575419	0.0007957302153809065	0.0007871539570560439	0.0008676212903816161	0.0008562268478900563	0.08393817920923725	0.08178828532452527	-7.208860922312127e-05	-0.0003142281505723321	-7.137256609914683e-05	-0.0003111069796710164
1.9044902288582053	0.0006788546123572629	0.0006741587695320827	0.0007309698897214878	0.0007246423732562619	0.000761604541159133	0.000754235666219015	0.0007948487668959979	0.0007862829321115077	0.000866598498879129	0.0008552203139353653	0.0838740760096951	0.08172586051817204	-7.155890977289525e-05	-0.0003137987004956655	-7.0848167077385e-05	-0.0003106819663500071
1.9159657405403292	0.0006781815345411247	0.0006734892376097227	0.0007302070464620582	0.0007238857803873225	0.000760786404355381	0.000753425655149893	0.000793968563238965	0.0007854131357619475	0.0008655772492889866	0.0008542152926252364	0.08381001081497011	0.08166347263869604	-7.103270449005522e-05	-0.000313368081481441	-7.032722683422699e-05	-0.0003102557947563256
1.9275103979530908	0.0006775093151094625	0.0006728205606867484	0.0007294452230622683	0.0007231301993311002	0.000759969392554541	0.0007526167574665215	0.0007930896074654953	0.0007845445710355664	0.0008645575445953672	0.0008532117869237207	0.08374598375507523	0.08160112181291419	-7.050997307747608e-05	-0.00031293629783435417	-6.980972528220636e-05	-0.00030982846915186824
1.9391246177343011	0.0006768379569633138	0.0006721527416415729	0.0007286844225227758	0.0007223756330616422	0.0007591535087895308	0.000751808976174161	0.0007922119026189861	0.0007836772409484283	0.0008635393877677809	0.0008522097997804435	0.08368199495976081	0.08153880816738907	-6.99906953285645e-05	-0.00031250335383184447	-6.929564242325048e-05	-0.0003093999937707481
1.9508088190322228	0.0006761674629951819	0.0006714857833441047	0.0007279246478340964	0.0007216220845429324	0.0007583387560821449	0.0007510023142670631	0.0007913354517306308	0.0007828111485045433	0.000862522781761184	0.0008512093341307177	0.08361804455852653	0.08147653182843788	-6.94748511267107e-05	-0.0003120692537215697	-6.878495834852782e-05	-0.0003089703728189064
1.9625634235206988	0.0006754978360890883	0.0006708196886558008	0.0007271659019766734	0.0007208695567289594	0.0007575251374431366	0.0007501967747285425	0.0007904602578195093	0.0007819462966959555	0.0008615077295160958	0.0008502103928956554	0.08355413268062954	0.08141429292214244	-6.896242044535095e-05	-0.00031163400172259936	-6.827765323814267e-05	-0.00030853961047305756
1.9743888554143678	0.0006748290791206223	0.0006701544604297164	0.0007264081879209396	0.0007201180525637792	0.0007567126558722857	0.0007493923605310562	0.0007895863238926694	0.0007810826885028264	0.0008604942339587072	0.0008492129789822768	0.0834902594550933	0.08135209157435846	-6.845338334782874e-05	-0.0003111976020248597	-6.77737073611212e-05	-0.0003081077108812169
1.9862855414839768	0.0006741611949569974	0.0006694901015105597	0.0007256515086273884	0.0007193675749815844	0.0007559013143584825	0.0007485890746362749	0.0007887136529452193	0.0007802203268935221	0.0008594822980010007	0.000848217095283626	0.08342642501071774	0.08128992791072306	-6.794771998732546e-05	-0.00031076005878910573	-6.727310107546708e-05	-0.0003076746781628392
1.9982539110717792	0.0006734941864570974	0.0006688266147347401	0.0007248958670466356	0.0007186181269067662	0.0007550911158797959	0.0007477869199951603	0.0007878422479604098	0.000779359214824697	0.0008584719245408583	0.0008472227446788776	0.08336262947608923	0.08122780205666592	-6.744541060686726e-05	-0.00031032137614786515	-6.677581482797401e-05	-0.00030724051640909633
2.010294396107033	0.0006728280564715318	0.0006681640029304213	0.0007241412661194867	0.0007178697112539814	0.000754282063403553	0.0007469858995480355	0.0007869721119097215	0.0007784993552413792	0.0008574631164621764	0.0008462299300334489	0.08329887297958903	0.08116571413741787	-6.694643553897817e-05	-0.0003098815582037173	-6.62818291540454e-05	-0.00030680522968193347
2.0224074311215867	0.0006721628078426883	0.0006675022689175756	0.0007233877087770065	0.0007171223309282213	0.0007534741598864155	0.0007461860162246669	0.000786103247752956	0.0007776407510770599	0.0008564558766349837	0.0008452386541991137	0.08323515564940366	0.0811036642780201	-6.645077520573209e-05	-0.0003094406090302926	-6.579112467757983e-05	-0.0003063688220141525
2.0345934532655616	0.0006714984434047839	0.0006668414155080342	0.0007226351979405822	0.000716375988824874	0.0007526674082744539	0.0007453872729443347	0.0007852356584383179	0.0007767834052537756	0.0008554502079155494	0.0008442489200141121	0.08317147761353434	0.08104165260333447	-6.595841011875284e-05	-0.0003089985326728273	-6.530368211120352e-05	-0.0003059312974110495
2.0468529023231294	0.0006708349659839149	0.0006661814455055364	0.0007218837365219887	0.0007156306878297898	0.0007518618115032224	0.0007445896726159056	0.0007843693469025026	0.0007759273206821913	0.0008544461131464966	0.0008432607303032573	0.08310783899980823	0.08097967923805108	-6.546932087871105e-05	-0.00030855533314616546	-6.481948225555215e-05	-0.0003054926598475838
2.059186220728381	0.000670172378398117	0.0006655223617057912	0.0007211333274234634	0.0007148864308193555	0.000751057372497842	0.0007437932181379187	0.0007835043160707893	0.0007750725002616979	0.0008534435951569251	0.0008422740878780587	0.08304423993588461	0.08091774430670093	-6.498348817557398e-05	-0.00030811101443656286	-6.43385059995484e-05	-0.00030505291327001527
2.0715938535812968	0.0006695106834574089	0.0006648641668965186	0.0007203839735377636	0.0007141432206605498	0.0007502540941730666	0.0007429979123986489	0.0007826405688571196	0.0007742189468804834	0.0008524426567625127	0.0008412889955368197	0.08298068054926844	0.08085584793366218	-6.450089278840082e-05	-0.00030766558050129844	-6.386073432035691e-05	-0.0003046120615965986
2.084076248663807	0.0006688498839638515	0.0006642068638575111	0.0007196356777482396	0.0007134010602110187	0.0007494519794333684	0.0007422037582761905	0.0007817781081641916	0.0007733666634156306	0.0008514433007656383	0.0008403054560647582	0.08291716096731834	0.08079399024317177	-6.402151558500269e-05	-0.0003072190352674531	-6.33861482829505e-05	-0.0003041701087155291
2.0966338564559543	0.0006681899827115976	0.0006635504553606819	0.0007188884429288996	0.0007126599523191376	0.0007486510311730098	0.0007414107586385292	0.0007809169368835447	0.0007725156527331976	0.0008504455299554916	0.0008393234722341149	0.08285368131725793	0.08073217135933447	-6.354533752208139e-05	-0.0003067713826333529	-6.291472904011719e-05	-0.000303727058486164
2.109267130152151	0.0006675309824869468	0.0006628949441701204	0.0007181422719444787	0.0007119198998240804	0.0007478512522761217	0.0007406189163436216	0.0007800570578956481	0.0007716659176883068	0.0008494493471081886	0.0008383430468042665	0.08279024172618386	0.08067039140613355	-6.307233964491024e-05	-0.00030632262646773656	-6.24464578323769e-05	-0.00030328291473891156
2.1219765256775314	0.0006668728860683977	0.000662240333042143	0.0007173971676505047	0.000711180905555885	0.0007470526456167791	0.0007398282342394662	0.0007791984740699882	0.00077081746112523	0.0008484547549868851	0.0008373641825218348	0.08272684232107798	0.08060865050743926	-6.260250308728205e-05	-0.0003058727706098108	-6.198131598780798e-05	-0.0003028376812750644
2.1347625017044103	0.0006662156962267016	0.0006615866247253483	0.0007166531328933666	0.0007104429723355215	0.0007462552140590803	0.000739038715164185	0.0007783411882651561	0.0007699702858774763	0.0008474617563418905	0.0008363868821208012	0.08266348322881625	0.08054694878702025	-6.213580907130783e-05	-0.0003054218188692781	-6.151928492184947e-05	-0.0003023913618664664
2.147625519668832	0.0006655594157249152	0.0006609338219606694	0.0007159101705103821	0.0007097061029749591	0.0007454589604572215	0.0007382503619460944	0.0007774852033289362	0.0007691243947678775	0.0008464703539107825	0.0008354111483226159	0.08260016457617939	0.08048528636855175	-6.167223890739953e-05	-0.000304969775026781	-6.106034613729758e-05	-0.00030194396025645664
2.160566043787228	0.0006649040473184536	0.0006602819274814258	0.0007151682833298637	0.000708970300277231	0.0007446638876555731	0.0007374631774037842	0.0007766305220983919	0.0007682797906086733	0.0008454805504185181	0.0008344369838363101	0.08253688648986317	0.08042366337562715	-6.121177399396119e-05	-0.0003045166428331525	-6.060448122398657e-05	-0.00030149548015842575
2.1735845410731627	0.0006642495937551455	0.0006596309440133798	0.0007144274741711891	0.0007082355670365053	0.0007438699984887603	0.0007366771643461943	0.0007757771473999568	0.0007674364762016018	0.0008444923485775519	0.000833464391358608	0.08247364909648883	0.08036207993176729	-6.075439581714956e-05	-0.00030406242600883315	-6.015167185866033e-05	-0.0003010459252565656
2.1866814813541975	0.0006635960577752876	0.0006589808742747895	0.0007136877458448694	0.0007075019060381521	0.0007430772957817398	0.0007358923255726908	0.0007749250820495228	0.0007665944543379859	0.0008435057510879497	0.0008324933735740412	0.08241045252261381	0.08030053616043134	-6.030008595100944e-05	-0.00030360712824542557	-5.970189980487872e-05	-0.0003005952992055083
2.199857337288837	0.0006629434421116956	0.0006583317209764611	0.0007129491011526152	0.0007067693200588092	0.0007422857823498742	0.0007351086638731432	0.000774074328852525	0.0007657537277988169	0.0008425207606374998	0.0008315239331550558	0.08234729689474048	0.0802390321850247	-5.984882605722039e-05	-0.0003031507532051947	-5.92551469129482e-05	-0.00030014360563127007
2.213112584383593	0.0006622917494897584	0.0006576834868218022	0.0007122115428874041	0.0007060378118664489	0.0007414954609990107	0.0007343261820279973	0.0007732248906040316	0.0007649142993548438	0.0008415373799018274	0.0008305560727621255	0.08228418233932909	0.0801775681289137	-5.940059788471508e-05	-0.0003026933045197633	-5.8811395119588716e-05	-0.0002996908481300298
2.2264477010101436	0.0006616409826274966	0.0006570361745068798	0.0007114750738335532	0.0007053073842204512	0.0007407063345255618	0.0007335448828083578	0.0007723767700888357	0.000764076171766663	0.0008405556115445135	0.0008295897950438682	0.08222110898280793	0.08011614411543161	-5.895538326971747e-05	-0.00030223478579144425	-5.837062644775681e-05	-0.00029923703026826787
2.2398631684225956	0.0006609911442356102	0.000656389786720469	0.0007107396967667825	0.0007045780398716646	0.0007399184057165783	0.0007327647689760609	0.0007715299700815372	0.0007632393477847997	0.000839575458217202	0.0008286251026371499	0.08215807695158232	0.080054760267891	-5.8513164135600565e-05	-0.00030177520059296303	-5.793282300667682e-05	-0.0002987821555834047
2.2533594707748548	0.000660342237017537	0.0006557443261441108	0.0007100054144542869	0.0007038497815624793	0.0007391316773498301	0.0007319858432837529	0.0007706844933466365	0.0007624038301498003	0.0008385969225597199	0.0008276619981672027	0.08209508637204621	0.07999341670959419	-5.8073922492532515e-05	-0.000301314552466847	-5.749796699148005e-05	-0.0002983262275831067
2.2669370951380965	0.0006596942636695067	0.0006550997954521655	0.0007092722296548037	0.0007031226120268936	0.0007383461521938831	0.000731208108474967	0.0007698403426386223	0.0007615696215923175	0.0008376200072001884	0.000826700484247735	0.08203213737059462	0.07993211356384296	-5.7637640437441934e-05	-0.0003008528449259251	-5.706604068311458e-05	-0.00029786924974573026
2.2805965315183476	0.0006590472268805936	0.0006544561973118662	0.0007085401451186803	0.0007023965339905817	0.0007375618330081775	0.0007304315672841999	0.000768997520702058	0.0007607367248331986	0.0008366447147551389	0.0008257405634810428	0.0819692300736328	0.07987085095395068	-5.720430015384442e-05	-0.00030039008145330004	-5.663702644813015e-05	-0.0002974112255197392
2.294338272874165	0.0006584011293327719	0.000653813534383374	0.0007078091635879452	0.0007016715501709622	0.0007367787225431046	0.0007296562224369903	0.0007681560302716728	0.0007599051425835723	0.0008356710478296248	0.0008247822384581219	0.08190636460758698	0.07980962900325136	-5.6773883911568485e-05	-0.0002999262655018764	-5.621090673859838e-05	-0.00029695215832434285
2.308162815134429	0.0006577559737009703	0.0006531718093198313	0.0007070792877963732	0.0007009476632772653	0.0007359968235400869	0.0007288820766499939	0.0007673158740724484	0.0007590748775449351	0.0008346990090173376	0.0008238255117587792	0.08184354109891662	0.07974844783511159	-5.634637406651613e-05	-0.000299461400494222	-5.578766409166519e-05	-0.0002964920515484415
2.3220706572162446	0.0006571117626531304	0.0006525310247674217	0.0007063505204695622	0.0007002248760106077	0.000735216138731657	0.000728109132631066	0.0007664770548197137	0.0007582459324092464	0.0008337286009007259	0.0008228703859517503	0.08178075967412453	0.07968730757294051	-5.592175306079125e-05	-0.0002989954898239	-5.536728112976244e-05	-0.00029603090855209735
2.336062301042938	0.0006564684988502515	0.000651891183365414	0.0007056228643249894	0.0006995031910640491	0.0007344366708415301	0.0007273373930793295	0.0007656395752192222	0.0007574183098590025	0.0008327598260510967	0.0008219168635948006	0.08171802045976899	0.07962620834020111	-5.5500003422220834e-05	-0.00029852853685413683	-5.4949740560174265e-05	-0.0002955687326655909
2.3501382515621807	0.0006558261849464571	0.0006512522877462279	0.000704896322072093	0.0006987826111226722	0.0007336584225846893	0.0007265668606852623	0.0007648034379672535	0.0007565920125673375	0.0008317926870287446	0.0008209649472348474	0.08165532358247439	0.07956515026042105	-5.5081107764125975e-05	-0.0002980605449173501	-5.4535025174714397e-05	-0.0002951055271884495
2.3642990167642037	0.0006551848235890434	0.0006506143405354838	0.000704170896412336	0.0006980631388636461	0.0007328813966674614	0.0007257975381307708	0.0007639686457506964	0.0007557670431981061	0.000830827186383058	0.0008200146394080687	0.08159266916894203	0.07950413345720543	-5.4665048785259435e-05	-0.00029759151731634237	-5.412311784976087e-05	-0.00029464129539102935
2.378545107700138	0.0006545444174185364	0.0006499773443520586	0.0007034465900392752	0.0006973447769562976	0.0007321055957875957	0.000725029428089268	0.0007631352012471386	0.0007549434044059712	0.0008298633266526364	0.0008190659426400157	0.08153005734596346	0.0794431580542436	-5.425180926970849e-05	-0.00029712145732399553	-5.371400154617276e-05	-0.00029417604051443225
2.392877038500453	0.0006539049690687451	0.0006493413018081391	0.0007027234056386307	0.000696627528062175	0.0007313310226343408	0.0007242625332257481	0.0007623031071249552	0.0007541210988364904	0.0008289011103654014	0.0008181188594457212	0.08146748824042954	0.07938222417532531	-5.3841372086513295e-05	-0.00029665036818296575	-5.3307659308738514e-05	-0.0002937097657692844
2.4072953263935135	0.0006532664811668196	0.0006487062155092813	0.0007020013458883579	0.0006959113948351255	0.0007305576798885261	0.0007234968561968714	0.0007614723660434011	0.0007533001291262098	0.000827940540038717	0.0008171733923298193	0.08140496197934392	0.07932133194434796	-5.3433720189465655e-05	-0.0002961782531054613	-5.290407426618293e-05	-0.0002932424743362638
2.4218004917242455	0.000652628956333304	0.0006480720880544605	0.0007012804134587139	0.0006951963799213559	0.0007297855702226388	0.0007227323996510355	0.0007606429806526969	0.0007524804979027463	0.0008269816181794987	0.0008162295437866507	0.0813424786898336	0.0792604814853319	-5.302883661698066e-05	-0.0002957051152735757	-5.25032296309659e-05	-0.0002927741693664332
2.436393057972914	0.0006519923971821943	0.0006474389220361318	0.0007005606110123303	0.000694482485959508	0.0007290146963009046	0.0007219691662284582	0.0007598149535941221	0.0007516622077848795	0.0008260243472843316	0.0008152873163003797	0.0812800384991612	0.07919967292242736	-5.262670449189891e-05	-0.00029523095783909326	-5.2105108699067315e-05	-0.00029230485398087924
2.4510735517740176	0.0006513568063209904	0.0006468067200402805	0.0006998419412042794	0.0006937697155807235	0.0007282450607793643	0.0007212071585612513	0.0007589882875001006	0.0007508452613826378	0.0008250687298395832	0.0008143467123451033	0.081217641534737	0.07913890637993024	-5.222730702120204e-05	-0.00029475578392360036	-5.170969484968174e-05	-0.00029183453127049064
2.46584250293529	0.0006507221863507566	0.0006461754846464829	0.0006991244066821492	0.0006930580714087178	0.0007274766663059556	0.000720446379273505	0.0007581629849942948	0.0007500296612973903	0.0008241147683215208	0.0008134077343849676	0.08115528792412942	0.07907818198229045	-5.1830627495860065e-05	-0.00029427959661815217	-5.131697154509354e-05	-0.00029136320429595797
2.4807004444568266	0.0006500885398661727	0.0006455452184279573	0.0006984080100861081	0.0006923475560598454	0.0007267095155205899	0.0007196868309813598	0.0007573390486916923	0.0007492154101219312	0.000823162465196422	0.0008124703848742752	0.08109297779507944	0.0790174998541258	-5.143664929064401e-05	-0.0002938023989838834	-5.0926922330586655e-05	-0.0002908908760887452
2.4956479125503126	0.0006494558694555915	0.0006449159239516213	0.0006976927540489773	0.000691638172143171	0.0007259436110552322	0.0007189285162930876	0.0007565164811986951	0.0007484025104405704	0.0008222118229206922	0.0008115346662576008	0.08103071127551018	0.07895686012023218	-5.1045355863744285e-05	-0.0002933241940508702	-5.053953083390683e-05	-0.00029041754964942434
2.510685446658382	0.0006488241777010967	0.0006442876037781496	0.0006969786411963028	0.0006909299222605407	0.0007251789555339827	0.000718171437809173	0.0007556952851132142	0.0007475909648292234	0.0008212628439409807	0.0008106005809699053	0.0809684884935411	0.0788962629055964	-5.065673075680538e-05	-0.00029284498481937926	-5.015478076540389e-05	-0.00028994322794881344
2.5258135894740787	0.0006481934671785544	0.0006436602604620258	0.0006962656741464215	0.0006902228090066486	0.0007244155515731515	0.0007174155981223853	0.0007548754630247527	0.0007467807758554968	0.0008203155306942911	0.0008096681314366434	0.08090630957749777	0.07883570833540739	-5.027075759445748e-05	-0.00029236477425872986	-4.9772655917535574e-05	-0.0002894679139275047
2.54103288696045	0.000647563740457675	0.0006430338965516034	0.0006955538555105362	0.0006895168349691107	0.0007236534017813446	0.0007166609998178656	0.0007540570175145038	0.0007459719460787827	0.0008193698856081022	0.0008087373200738822	0.08084417465592811	0.0787751965350698	-4.988742008430608e-05	-0.0002918835653082652	-4.939314016484328e-05	-0.00028899161049603106
2.556343888370238	0.0006469350001020619	0.0006424085145891552	0.0006948431878927811	0.0006888120027285289	0.0007228925087595349	0.0007159076454731957	0.0007532399511554321	0.0007451644780503391	0.0008184259111004755	0.0008078081492884068	0.08078208385761033	0.0787147276302137	-4.950670201656071e-05	-0.00029140136087635327	-4.901621746359816e-05	-0.00028851432053461634
2.571747146265715	0.0006463072486692763	0.0006417841171109374	0.0006941336738902979	0.0006881083148585689	0.0007221328751011526	0.0007151555376584883	0.0007524242665123738	0.0007443583743133887	0.000817483609580179	0.0008068806214778418	0.08072003731156935	0.07865430174670787	-4.912858726377131e-05	-0.00029091816384069213	-4.864187185155133e-05	-0.00028803604689275897
2.5872432165386163	0.0006456804887108856	0.0006411607066472385	0.000693425316093301	0.0006874057739260225	0.0007213745033921545	0.0007144046789364562	0.000751609966142117	0.0007435536374032006	0.000816542983446794	0.0008059547390307555	0.08065803514708596	0.07859391901067357	-4.875305978092187e-05	-0.0002904339770493647	-4.827008744802755e-05	-0.0002875567923911193
2.602832658430207	0.0006450547227725235	0.0006405382857224387	0.0006927181170851502	0.0006867043824908819	0.0007206173962111097	0.0007136550718624939	0.0007507970525934982	0.0007427502698471815	0.0008156040350908339	0.0008050305043267769	0.08059607749371263	0.07853357954849442	-4.838010360466716e-05	-0.0002899488033183961	-4.790084845315498e-05	-0.0002870765598183278
2.6185160345514573	0.000644429953393949	0.000639916856855069	0.0006920120794424254	0.0006860041431064112	0.0007198615561292812	0.0007129067189847633	0.000749985528407494	0.0007419482741649687	0.0008146667668938632	0.0008041079197367112	0.08053416448128399	0.07847328348683044	-4.800970285357212e-05	-0.0002894626454342242	-4.75341391480838e-05	-0.0002865953519335662
2.6342939109033563	0.0006438061831090962	0.0006392964225578611	0.0006913072057349898	0.0006853050583192123	0.0007191069857106986	0.0007121596228442617	0.0007491753961173049	0.0007411476528685127	0.0008137311812286026	0.0008031869876226457	0.08047229623993098	0.07841303095262997	-4.7641841727692064e-05	-0.0002889755061522281	-4.716994389462534e-05	-0.00028611317146581827
2.6501668568973313	0.0006431834144461376	0.0006386769853378104	0.0006906034985260681	0.0006846071306693001	0.0007183536875122469	0.0007114137859749111	0.000748366658248454	0.0007403484084621728	0.0008127972804590558	0.0008022677103380697	0.08041047290009366	0.07835282207314222	-4.727650450825349e-05	-0.000288487388196923	-4.680824713489823e-05	-0.0002856300211129814
2.666135445375801	0.0006425616499275362	0.0006380585476962278	0.0006899009603723129	0.000683910362690169	0.0007176016640837398	0.0007106692109036311	0.0007475593173188711	0.0007395505434428024	0.0008118650669406159	0.0008013500902279832	0.08034869459253342	0.07829265697593076	-4.691367555764714e-05	-0.0002879982942625703	-4.6449033391349204e-05	-0.0002851459035434767
2.6822002526328483	0.0006419408920701032	0.0006374411121287981	0.0006891995938238763	0.0006832147569088654	0.0007168509179680035	0.0007099259001504199	0.0007467533758389865	0.00073875406029984	0.0008109345430201843	0.0008004341296290107	0.08028696144834836	0.0782325357888857	-4.655333931892838e-05	-0.00028750822701220646	-4.609228726618064e-05	-0.00028466082139436133
2.6983618584350144	0.0006413211433850573	0.0006368246811256377	0.0006884994014244842	0.0006825203158460584	0.000716101451700956	0.0007091838562284373	0.0007459488363118226	0.0007379589615154001	0.0008100057110362869	0.000799519830869516	0.08022527359898339	0.07817245864023752	-4.619548031574092e-05	-0.00028701718907803153	-4.5737993441388736e-05	-0.0002841747772724945
2.71462084604223	0.0006407024063780783	0.00063620925717135	0.0006878003857115041	0.0006818270420161107	0.0007153532678116884	0.0007084430816440787	0.0007451457012330831	0.0007371652495643618	0.0008090785733191885	0.0007986071962697142	0.0801636311762467	0.07811242565856966	-4.584008315203919e-05	-0.0002865251830616311	-4.5386136678437355e-05	-0.00028368777375448184
2.730977802228858	0.0006400846835493656	0.0006355948427450826	0.0006871025492160179	0.0006811349379271484	0.0007146063688225439	0.0007077035788970592	0.0007443439730912444	0.0007363729269144567	0.0008081531321910074	0.0007976962281417847	0.0801020343123209	0.07805243697282904	-4.548713251179004e-05	-0.0002860322115334768	-4.503670181790417e-05	-0.0002831998133857039
2.747433317304874	0.0006394679773936966	0.0006349814403205849	0.000686405894462895	0.0006804440060811343	0.0007138607572492014	0.0007069653504804924	0.0007435436543676489	0.0007355819960263638	0.0008072293899658336	0.0007967869287899865	0.08004048313977805	0.07799249271234403	-4.513661315884779e-05	-0.00028553827703334256	-4.468967377948066e-05	-0.0002827108986817317
2.763987985137163	0.0006388522904004796	0.0006343690523662631	0.0006857104239708594	0.0006797542489739343	0.0007131164356007513	0.0007062283988809676	0.0007427447475365921	0.0007347924593537938	0.0008063073489498405	0.0007958793005107673	0.07997897779159345	0.0779325930068354	-4.4788509936603826e-05	-0.0002850433820699716	-4.434503756150024e-05	-0.00028222103212702243
2.780642403170963	0.0006382376250538154	0.0006337576813452398	0.0006850161402525658	0.0006790656690953939	0.0007123734063797814	0.0007054927265786343	0.0007419472550654175	0.0007340043193435828	0.000805387011441405	0.0007949733455928821	0.07991751840115788	0.07787273798642844	-4.444280776775417e-05	-0.00028454752912110415	-4.400277824085502e-05	-0.00028173021617569627
2.797397172451417	0.0006376239838325514	0.0006331473297154083	0.0006843230458146683	0.0006783782689294048	0.0007116316720824539	0.0007047583360472759	0.0007411511794146058	0.0007332175784357809	0.0008044683797312187	0.000794069066317502	0.0798561051022938	0.07781292778166936	-4.40994916540878e-05	-0.00028405072063361625	-4.3662880972593354e-05	-0.00028123845325095376
2.8142528976452668	0.000637011369210341	0.0006325379999294929	0.0006836311431578942	0.0006776920509539789	0.0007108912351985889	0.0007040252297543984	0.0007403565230378676	0.0007324322390637436	0.0008035514561024079	0.0007931664649583317	0.07979473802926708	0.07775316252353769	-4.375854667617446e-05	-0.0002835529590230479	-4.332533098972552e-05	-0.0002807457457449647
2.831210187062679	0.0006363997836557001	0.0006319296944351039	0.0006829404347771146	0.0006770070176413199	0.0007101520982117439	0.0007032934101613025	0.0007395632883822348	0.000731648303654221	0.0008026362428306472	0.000792265543781721	0.07973341731680289	0.07769344234345799	-4.341995799314949e-05	-0.0002830542466737973	-4.2990113603109253e-05	-0.000280252096019562
2.848269652679189	0.0006357892296320649	0.0006313224156747966	0.0006822509231614183	0.0006763231714578932	0.0007094142635992976	0.00070256287972317	0.000738771477888153	0.0007308657746274501	0.0008017227421842772	0.0007913663050467807	0.07967214310009918	0.07763376737331794	-4.308371084252305e-05	-0.0002825545859396761	-4.26572142010577e-05	-0.00027975750640593655
2.865431910157798	0.0006351797095978474	0.0006307161660861257	0.0006815626107941794	0.0006756405148644967	0.0007086777338325253	0.000701833640889138	0.0007379810939895696	0.0007300846543972412	0.0008008109564244171	0.0007904687510054917	0.07961091551484106	0.07757413774547835	-4.2749790539801935e-05	-0.0002820539791427157	-4.2326618249082654e-05	-0.00027926197920391527
2.882697578871184	0.0006345712260064967	0.0006301109481017071	0.000680875500153135	0.0006749590503163351	0.0007079425113766892	0.0007011056961023873	0.0007371921391140312	0.0007293049453710746	0.0007999008878050855	0.0007895728839028252	0.07954973469721563	0.07751455359279086	-4.2418182478336924e-05	-0.0002815524285743609	-4.199831128972806e-05	-0.00027876551668290506
2.900067281924058	0.0006339637813065517	0.0006295067641492702	0.0006801895937104519	0.0006742787802630887	0.0007072085986911083	0.0007003790478002135	0.0007364046156827694	0.0007285266499501839	0.0007989925385733112	0.0007886787059768494	0.07948860078392636	0.07745501504860793	-4.208887212903134e-05	-0.00028104993649458176	-4.16722789422716e-05	-0.0002782681210814486
2.9175416461756507	0.0006333573779417046	0.0006289036166517209	0.0006795048939328048	0.0006735997071489872	0.0007064759982292518	0.0006996536984141169	0.0007356185261107997	0.0007277497705296543	0.000798085910969256	0.000787786219458852	0.07942751391220804	0.07739552224680192	-4.176184503994207e-05	-0.0002805465051314293	-4.1348506902360443e-05	-0.00027776979460639173
2.9351213022623317	0.0006327520183508538	0.0006283015080271962	0.0006788214032814435	0.0006729218334128817	0.0007057447124388129	0.0006989296503698776	0.0007348338728070075	0.0007269743094985089	0.0007971810072263262	0.000786895426573448	0.07936647421984075	0.07733607532177562	-4.1437086836359355e-05	-0.0002800421366829231	-4.102698094202509e-05	-0.00027727053943477076
2.952806884620376	0.0006321477049681632	0.0006277004406891205	0.0006781391242122669	0.0006722451614883132	0.0007050147437617921	0.0006982069060876365	0.0007340506581742424	0.000726200269239799	0.0007962778295712891	0.000786006329538695	0.07930548184516649	0.07727667440847898	-4.1114583220210055e-05	-0.00027953683331485846	-4.070768690912774e-05	-0.0002767703577115366
2.970599031508854	0.0006315444402231229	0.000627100417046269	0.0006774580591758992	0.0006715696938035911	0.0007042860946345809	0.0006974854679819809	0.0007332688846094139	0.0007254276521307007	0.0007953763802243946	0.0007851189305662118	0.07924453692710216	0.07721731964242305	-4.0794319969908455e-05	-0.0002790305971616114	-4.0390610727282505e-05	-0.0002762692515511922
2.9884983850326714	0.0006309422265406019	0.0006265014395028184	0.0006767782106177564	0.0006708954327818579	0.0007035587674880428	0.0006967653384620187	0.000732488554503578	0.0007246564605425996	0.0007944766613994857	0.0007842332318612859	0.07918363960515705	0.0771580111596958	-4.047628294028688e-05	-0.00027852343032727656	-4.007573839564377e-05	-0.000275767223037654
3.006505591165733	0.0006303410663409082	0.0006259035104584077	0.0006760995809781201	0.0006702223808411639	0.0007028327647475906	0.0006960465199314632	0.0007317096702420307	0.0007238866968411825	0.0007935786753041158	0.0007833492356229914	0.07912279001944643	0.07709874909697517	-4.016045806189833e-05	-0.00027801533488278074	-3.9763055988316365e-05	-0.0002752642742221423
3.0246212997742656	0.0006297409620398527	0.0006253066323082024	0.0006754221726922194	0.0006695505403945469	0.0007021080888332811	0.0006953290147887189	0.0007309322342044099	0.0007231183633865387	0.0007926824241396746	0.0007824669440443101	0.07906198831070807	0.0770395335915455	-3.984683134116221e-05	-0.0002775063128686306	-3.9452549654511726e-05	-0.00027476040712606786
3.0428461646402667	0.000629141916048796	0.0006247108074429397	0.0006747459881902889	0.00066887991385009	0.0007013847421598802	0.0006946128254269516	0.0007301562487647718	0.0007223514625332354	0.0007917879101014908	0.000781586359312232	0.07900123462031663	0.07698036478131325	-3.953538886004512e-05	-0.0002769963662943853	-3.9144205618121125e-05	-0.0002742556237397553
3.0611808434850984	0.0006285439307747159	0.0006241160382489976	0.0006740710298976525	0.0006682105036110069	0.0007006627271369587	0.0006938979542341803	0.0007293817162916977	0.0007215859966304225	0.0007908951353789604	0.0007807074836078825	0.07894052909030162	0.07692124280482046	-3.9226116775453734e-05	-0.0002764854971364916	-3.883801017730629e-05	-0.00027374992602127723
3.079625997993227	0.0006279470086202623	0.0006235223271084491	0.0006733973002347938	0.0006675423120757084	0.0006999420461689694	0.0006931844035933534	0.0007286086391483804	0.0007208219680219187	0.0007900041021556594	0.0007798303191066331	0.07887987186336047	0.0768621678012623	-3.8919001319442925e-05	-0.00027597370734136484	-3.85339497044751e-05	-0.00027324331589845263
3.0981822938360946	0.000627351151983814	0.0006229296763991183	0.0006727248016174265	0.0006668753416378747	0.0006992227016553272	0.0006924721758824311	0.0007278370196927177	0.0007200593790463019	0.0007891148126094602	0.0007789548679782137	0.0788192630828769	0.07680313991050074	-3.861402879858436e-05	-0.00027546099882269637	-3.8232010645827125e-05	-0.00027273579526709835
3.116850400696155	0.0006267563632595418	0.0006223380884946439	0.0006720535364565726	0.0006662095946865322	0.0006985046959904985	0.000691761273474469	0.0007270668602774083	0.0007192982320370075	0.0007882272689126533	0.0007780811323868338	0.07875870289293525	0.07674415927308291	-3.831118559379648e-05	-0.0002749473734625363	-3.7932179521145415e-05	-0.0002722273659916674
3.135630992291033	0.0006261626448374622	0.0006217475657645334	0.000671383507158632	0.0006655450736061232	0.0006977880315640781	0.0006910516987376988	0.0007262981632500436	0.0007185385293224138	0.0007873414732320614	0.0007772091144912939	0.07869819143833898	0.07668522603025286	-3.801045816028553e-05	-0.00027443283311226474	-3.76344429236751e-05	-0.00027171802990599847
3.1545247463978408	0.0006255699991034961	0.0006211581105742204	0.0006707147161254546	0.0006648817807765761	0.0006970727107608722	0.000690343454035607	0.0007255309309531966	0.0007177802732259349	0.0007864574277291551	0.0007763388164450981	0.07863772886462414	0.07662634032397217	-3.771183302699738e-05	-0.00027391737959098217	-3.7338787519679284e-05	-0.0002712077888122333
3.1735323448776414	0.0006249784284395309	0.0006205697252851275	0.0006700471657544184	0.0006642197185733849	0.0006963587359609833	0.0006896365417270221	0.0007247651657245236	0.0007170234660661171	0.0007855751345601753	0.0007754702403965762	0.07857731531807902	0.07656750229693234	-3.7415296796391995e-05	-0.00027340101468531497	-3.704520004813375e-05	-0.00027069664448037267
3.192654473700048	0.0006243879352234769	0.0006199824122547228	0.0006693808584385004	0.0006635588893676777	0.0006956461095398948	0.0006889309641661944	0.0007240008698968516	0.0007162681101567285	0.0007846945958762498	0.0007746033884889961	0.07851695094575785	0.0765087120925741	-3.712083614429429e-05	-0.00027288374015077554	-3.67536673206402e-05	-0.00027018459864949773
3.211891822967991	0.0006237985218293255	0.0006193961738365772	0.0006687157965663501	0.0006628992955262908	0.0006949348338685496	0.000688226723702878	0.0007232380457982753	0.0007155142078068504	0.0007838158138235095	0.0007737382628606782	0.07845663589550095	0.07644996985510044	-3.682843781958531e-05	-0.0002723655577110129	-3.646417622105852e-05	-0.0002696716530272425
3.2312450869426166	0.0006232101906272087	0.0006188110123804242	0.0006680519825223637	0.0006622409394118422	0.0006942249113134364	0.0006875238226824131	0.0007224766957522488	0.0007147617613209724	0.0007829387905432082	0.0007728748656451136	0.07839637031594907	0.07639127572949723	-3.653808864383448e-05	-0.00027184646905742404	-3.617671370520145e-05	-0.0002691578092891833
3.2507149640683446	0.0006226229439834592	0.0006182269302322203	0.00066738941868676	0.0006615838233828064	0.0006935163442366729	0.0006868222634458103	0.0007217168220776819	0.0007140107729990852	0.0007820635281718423	0.000772013198971081	0.07833615435656109	0.07633262986154675	-3.624977551119207e-05	-0.00027132647585015324	-3.589126680069582e-05	-0.00026864306908008784
3.2703021569980693	0.0006220367842606635	0.0006176439297341972	0.0006667281074356473	0.0006609279497935813	0.0006928091349960851	0.0006861220483298274	0.0007209584270890282	0.0007132612451367661	0.0007811900288412613	0.000771153264962756	0.07827598816763191	0.07627403239784468	-3.596348538791733e-05	-0.00027080557971639885	-3.560782260655232e-05	-0.0002681274340123885
3.2900073726185273	0.0006214517138177315	0.0006170620132249319	0.0006660680511411094	0.000660273320994574	0.0006921032859452999	0.0006854231796670619	0.0007202015130963911	0.0007125131800252871	0.0007803182946788011	0.00077029506573984	0.07821587190031071	0.07621548348581993	-3.5679205312201534e-05	-0.0002702837822516624	-3.532636829290878e-05	-0.0002676109056664322
3.3098313220758016	0.0006208677350099438	0.0006164811830393943	0.0006654092521712673	0.0006596199393322608	0.0006913987994338182	0.0006847256597860249	0.0007194460824056047	0.0007117665799516921	0.000779448327807388	0.000769438603417664	0.07815580570661645	0.07615698327374935	-3.539692239402925e-05	-0.0002697610850199983	-3.504689110099546e-05	-0.00026709348559214585
3.329774720800988	0.0006202848501890186	0.0006159014415090124	0.0006647517128903619	0.0006589678071492707	0.0006906956778071054	0.0006840294910112265	0.0007186921373183378	0.000711021447198899	0.0007785801303456661	0.0007685838801073126	0.07809578973945779	0.0760985319107739	-3.5116623814637066e-05	-0.00026923748955262616	-3.476937834253485e-05	-0.0002665751753065937
3.349838288536016	0.0006197030617031674	0.0006153227909617296	0.0006640954356588244	0.0006583169267844537	0.0006899939234066728	0.0006833346756632618	0.000717939680132184	0.0007102777840457917	0.0007777137044081138	0.0007677308979157389	0.07803582415264913	0.07604012954692142	-3.483829682644768e-05	-0.00026871299734881893	-3.449381739966534e-05	-0.00026605597629522637
3.370022749359618	0.0006191223718971552	0.0006147452337220646	0.0006634404228333525	0.0006576673005729581	0.0006892935385701625	0.0006826412160588899	0.0007171887131407578	0.0007095355927673118	0.0007768490521051634	0.0007668796589458816	0.07797590910092994	0.07598177633311708	-3.456192875266051e-05	-0.0002681876098756253	-3.422019572461854e-05	-0.0002655358900117699
3.390328831713469	0.0006185427831123592	0.0006141687721111688	0.0006627866767669836	0.0006570189308463026	0.0006885945256314309	0.0006819491145111203	0.0007164392386337894	0.0007087948756345537	0.00077598617554332	0.0007660301652967813	0.07791604473998287	0.07592347242120631	-3.428750698707822e-05	-0.0002676613285677587	-3.3948500839455636e-05	-0.00026501491787797593
3.4107572684284713	0.0006179642976868285	0.0006135934084468873	0.0006621341998091702	0.0006563718199324503	0.0006878968869206334	0.0006812583733292934	0.0007156912588972191	0.000708055634914858	0.0007751250768252818	0.0007651824190636989	0.07785623122645134	0.07586521796397176	-3.4015018993773655e-05	-0.0002671341548280137	-3.367872033579328e-05	-0.0002644930612836216
3.431308796751202	0.0006173869179553431	0.0006130191450438168	0.0006614829943058545	0.0006557259701558838	0.0006872006247643072	0.0006805689948191668	0.0007149447762132937	0.0007073178728719052	0.0007742657580500595	0.0007643364223382325	0.07779646871796041	0.07580701311515059	-3.374445230681228e-05	-0.0002666060900261835	-3.341084187448093e-05	-0.00026397032158628764
3.4519841583705158	0.0006168106462494743	0.0006124459842133668	0.0006608330625995442	0.0006550813838376805	0.0006865057414854597	0.0006798809812829975	0.0007141997928606617	0.0007065815917658109	0.000773408221313097	0.0007634921772084366	0.07773675737313224	0.07574885802945223	-3.347579453003707e-05	-0.0002660771355006142	-3.314485318546556e-05	-0.00026344670011219096
3.47278409944432	0.0006162354848976401	0.0006118739282638143	0.0006601844070293834	0.0006544380632955813	0.0006858122394036451	0.0006791943350196228	0.0007134563111144642	0.0007058467938532151	0.0007725524687063871	0.0007626496857589342	0.07767709735160738	0.0756907528625789	-3.320903333668343e-05	-0.00026554729255626186	-3.2880742067323276e-05	-0.00026292219815451934
3.4937093706264992	0.0006156614362251719	0.0006113029795003702	0.0006595370299312345	0.000653796010844075	0.0006851201208350608	0.0006785090583245513	0.0007127143332464399	0.0007051134813873856	0.0007716985023186004	0.0007618089500710448	0.0776174888140638	0.07563269777124176	-3.294415646910159e-05	-0.0002650165624655809	-3.261849638705808e-05	-0.0002623968169743751
3.514760727094002	0.0006150885025543679	0.0006107331402252338	0.0006588909336377479	0.0006531552287944639	0.0006844293880926221	0.0006778251534900405	0.0007119738615250126	0.0007043816566183042	0.0007708463242351982	0.0007609699722228936	0.07755793192223526	0.07557469291318204	-3.2681151738718495e-05	-0.00026448494646971743	-3.2358104079990846e-05	-0.00026187055780160784
3.535938928574102	0.0006145166862045535	0.000610164412737652	0.0006582461204784371	0.0006525157194549422	0.00068374004348605	0.0006771426228051815	0.0007112348982153885	0.0007036513217927644	0.0007699959365385544	0.0007601327542895328	0.07749842683893131	0.07551673844718863	-3.242000702544795e-05	-0.00026395244577614996	-3.209955314925281e-05	-0.00026134342183314896
3.557244739371806	0.0006139459894921437	0.0006095967993339813	0.0006576025927797582	0.0006518774851306703	0.0006830520893219589	0.0006764614685559862	0.000710497445579655	0.0007029224791544657	0.0007691473413080793	0.0007592972983430609	0.07743897372805586	0.07545883453311693	-3.21607102774929e-05	-0.0002634190615594667	-3.184283166556001e-05	-0.0002608154102332616
3.578678928397448	0.0006133764147307017	0.0006090303023077483	0.0006569603528651822	0.0006512405281238513	0.0006823655279039408	0.0006757816930254705	0.000709761505876876	0.0007021951309441114	0.0007683005406203394	0.0007584636064527431	0.07737957275462899	0.07540098133191017	-3.19032495112101e-05	-0.0002628847949623647	-3.158792776703119e-05	-0.00026028652413429
3.600242269194432	0.0006128079642309976	0.0006084649239497056	0.0006563194030552714	0.0006506048507338038	0.0006816803615326478	0.0006751032984937379	0.0007090270813631881	0.000701469279399499	0.0007674555365491776	0.0007576316806851264	0.07732022408480718	0.07534317900561562	-3.1647612810731945e-05	-0.0002623496470947062	-3.1334829658875504e-05	-0.0002597567646364096
3.6219355399671502	0.0006122406403010677	0.0006079006665478938	0.0006556797456677537	0.0006499704552570371	0.0006809965925058808	0.0006744262872380636	0.000708294174291894	0.0007007449267556179	0.0007666123311658342	0.0007568015231041597	0.07726092788589971	0.07528542771740758	-3.139378832761608e-05	-0.0002618136190329079	-3.1083525613061214e-05	-0.0002592261328068779
3.643759523609069	0.0006116744452462782	0.0006073375323877026	0.0006550413830176026	0.0006493373439873288	0.0006803142231186748	0.000673750661532982	0.0007075627869135659	0.0007000220752447463	0.0007657709265390726	0.0007559731357713176	0.07720168432639304	0.07522772763160598	-3.114176428074475e-05	-0.0002612767118215231	-3.083400396811445e-05	-0.00025869462968081125
3.6657150077309777	0.0006111093813693787	0.0006067755237519259	0.0006544043174171057	0.0006487055192157953	0.0006796332556633803	0.0006730764236503673	0.0007068329214761337	0.0006993007270965414	0.0007649313247352936	0.0007551465207457115	0.07714249357597021	0.07517007891369558	-3.0891528955891145e-05	-0.00026073892647177077	-3.058625312881216e-05	-0.00025816225626093536
3.6878027846894206	0.0006105454509705676	0.0006062146429208274	0.0006537685511759472	0.0006480749832309732	0.0006789536924297559	0.0006724035758595218	0.0007061045802249893	0.0006985808845381417	0.0007640935278186653	0.0007543216800842175	0.07708335580553122	0.07511248173034726	-3.0643070705367245e-05	-0.00026020026396086915	-3.034026156577968e-05	-0.0002576290135161696
3.710023651615288	0.0006099826563475536	0.0006056548921721995	0.0006531340866012848	0.0006474457383188931	0.0006782755357050531	0.0006717321204272635	0.0007053777654030844	0.0006978625497942613	0.0007632575378512447	0.0007534986158415952	0.07702427118721508	0.07505493624943818	-3.0396377948039427e-05	-0.0002596607252344507	-3.0096017815459467e-05	-0.0002570949023838476
3.732378410442586	0.000609420999795608	0.0006050962737814189	0.0006525009259978188	0.0006468177867631508	0.0006775987877740959	0.0006710620596180038	0.0007046524792510194	0.0006971457250872814	0.0007624233568930934	0.0007526773300706027	0.07696523989441868	0.07499744264007317	-3.0151439168899993e-05	-0.00025912031120534085	-2.985351047974337e-05	-0.0002565599237689953
3.7548678679373717	0.0006088604836076302	0.0006045387900215098	0.0006518690716678727	0.000646191130844987	0.0006769234509193729	0.0006703933956938386	0.0007039287240071471	0.0006964304126373503	0.000761590987002406	0.0007518578248221203	0.07690626210182094	0.0749400010726046	-2.990824291856757e-05	-0.00025857902275161493	-2.9612728225507715e-05	-0.00025602407854241616
3.777492835726878	0.0006083011100742103	0.0006039824431632071	0.0006512385259114733	0.0006455657728433664	0.0006762495274211264	0.0006697261309146353	0.0007032065019076738	0.0006957166146624821	0.0007607604302356352	0.0007510401021452759	0.07684733798540323	0.07488261171865197	-2.9666777813327008e-05	-0.00025803686071912413	-2.937365978462371e-05	-0.0002554873675433833
3.8002541303288	0.0006077428814836824	0.0006034272354750094	0.0006506092910264192	0.0006449417150350448	0.000675577019557431	0.0006690602675381104	0.0007024858151867475	0.0006950043333786476	0.0007599316886476077	0.0007502241640875559	0.07678846772247	0.07482527475112871	-2.9427032534765085e-05	-0.0002574938259209125	-2.913629395350989e-05	-0.00025494979157766884
3.823152573180761	0.0006071858001221915	0.0006028731692232465	0.0006499813693083651	0.0006443189596946553	0.0006749059296042869	0.0006683958078199269	0.0007017666660765661	0.0006942935709998761	0.0007591047642916561	0.0007494100126949371	0.07672965149167368	0.07476799034425496	-2.918899582934724e-05	-0.0002569499191358293	-2.8900619592805987e-05	-0.0002544113514175994
3.8461889906699622	0.0006066298682737504	0.0006023202466721358	0.0006493547630508939	0.0006436975090947769	0.0006742362598357046	0.0006677327540137711	0.0007010490568074697	0.0006935843297383508	0.0007582796592197378	0.0007485976500120016	0.07667088947303487	0.0747107586735891	-2.895265650832042e-05	-0.00025640514110997215	-2.8666625627348646e-05	-0.00025387204780383255
3.8693642141629967	0.0006060750882202992	0.0006017684700838413	0.000648729474545594	0.0006430773655060131	0.0006735680125237912	0.0006670711083714416	0.0007003329896080381	0.0006928766118045026	0.0007574563754825573	0.0007477870780820578	0.07661218184796356	0.0746535799160411	-2.8718003447301965e-05	-0.00025585949255568785	-2.8434301045607638e-05	-0.0002533318814428309
3.892679080035866	0.0006055214622417706	0.0006012178417185395	0.0006481055060821401	0.0006424585311970721	0.0006729011899388403	0.0006664108731429384	0.0006996184667051968	0.0006921704194071149	0.0007566349151296981	0.0007469782989472694	0.07655352879928574	0.07459645424989964	-2.8485025586111323e-05	-0.0002553129741521276	-2.8203634899567898e-05	-0.00025279085300822235
3.9161344297041563	0.0006049689926161431	0.0006006683638344729	0.0006474828599483644	0.0006418410084348364	0.0006722357943494146	0.0006657520505765445	0.000698905490324306	0.0006914657547534125	0.0007558152802097383	0.0007461713146487687	0.07649493051126222	0.0745393818548525	-2.8253711928391892e-05	-0.0002547655865449139	-2.797461630443289e-05	-0.0002522489631408553
3.9397311096534064	0.0006044176816195095	0.0006001200386880168	0.000646861538430339	0.0006412247994844457	0.0006715718280224396	0.0006650946429189169	0.0006981940626892685	0.0006907626200491665	0.0007549974727703825	0.0007453661272267869	0.07643638716961518	0.07448236291201045	-2.8024051541373357e-05	-0.00025421733034564076	-2.7747234438289803e-05	-0.0002517062124474667
3.963469971469652	0.0006038675315261314	0.0005995728685337355	0.0006462415438124511	0.0006406099066093714	0.0006709092932232863	0.0006644386524151719	0.0006974841860226234	0.0006900610174987888	0.0007541814948585839	0.0007445627387207717	0.07637789896154877	0.07442539760392816	-2.7796033555595873e-05	-0.0002536682061326234	-2.7521478541915265e-05	-0.0002511626015022361
3.987351871870168	0.0006033185446085033	0.0005990268556244459	0.0006456228783774809	0.0006399963320714934	0.0006702481922158628	0.0006637840813089707	0.0006967758625456475	0.0006893609493054309	0.00075336734852067	0.0007437611511695139	0.07631946607577283	0.07436848611462823	-2.756964716463424e-05	-0.00025311821445023197	-2.7297337918461353e-05	-0.0002506181308457034
4.01137767273438	0.0006027707231374123	0.0005984820022112766	0.0006450055444066797	0.0006393840781311774	0.0006695885272626994	0.0006631309318426092	0.0006960690944784572	0.0006886624176710827	0.0007525550358024696	0.0007429613666112686	0.07626108870253048	0.07431162862962515	-2.734488162481688e-05	-0.0002525673558093078	-2.7074801933141615e-05	-0.00025007280098474083
4.035548241134971	0.000602224069381998	0.0005979383105437285	0.0006443895441798459	0.0006387731470473525	0.0006689303006250387	0.0006624792062571035	0.0006953638840401033	0.00068796542479667	0.0007517445587494367	0.00074216338708388	0.07620276703361731	0.07425482533594613	-2.7121726254918793e-05	-0.0002520156306865251	-2.685386001301769e-05	-0.0002495266123929696
4.059864449369175	0.0006016785856098153	0.0005973957828697364	0.0006437748799754054	0.0006381635410775874	0.0006682735145629236	0.0006618289067922784	0.0006946602334486759	0.000687269972882155	0.0007509359194067795	0.0007413672146249046	0.07614450126240818	0.07419807642215914	-2.6900170435949916e-05	-0.0002514630395250572	-2.6634501646714825e-05	-0.0002489795655105098
4.08432717499025	0.000601134274086893	0.0005968544214357292	0.0006431615540704876	0.0006375552624781698	0.0006676181713352845	0.0006611800356868532	0.0006939581449214019	0.0006865760641266336	0.0007501291198195848	0.0007405728512717366	0.07608629158388161	0.074141382078392	-2.668020361081165e-05	-0.00025090958273374375	-2.6416716384137368e-05	-0.0002484316607437864
4.108937300839158	0.0006005911370777972	0.0005963142284866916	0.000642549568741005	0.0006369483135041823	0.0006669642732000309	0.0006605325951785324	0.000693257620674748	0.0006858837007284363	0.0007493241620329472	0.0007397802990617316	0.07602813819464514	0.07408474249636007	-2.6461815284003695e-05	-0.0002503552606871462	-2.6200493836133973e-05	-0.00024788289846519596
4.133695715076422	0.0006000491768456901	0.0005957752062662249	0.000641938926261731	0.0006363426964095816	0.0006663118224141386	0.0006598865875040919	0.0006925586629245192	0.0006851928848852268	0.0007485210480920948	0.0007389895600323326	0.07597004129295797	0.07402815786938881	-2.6244995021415876e-05	-0.00024980007372601976	-2.5985823674299843e-05	-0.0002473332790134952
4.15860331121418	0.0005995083956523933	0.0005952373570166078	0.0006413296289063792	0.0006357384134472759	0.0006656608212337392	0.0006592420148994684	0.0006918612738859622	0.000684503618794102	0.0007477197800425182	0.0007382006362211946	0.0759120010787587	0.07397162839243886	-2.6029732450066206e-05	-0.00024924402215711905	-2.577269563071652e-05	-0.000246782802693829
4.183660988148428	0.0005989687957584459	0.0005947006829788561	0.0006407216789476786	0.0006351354668692014	0.0006650112719142076	0.0006585988795998457	0.0006911654557738633	0.0006838159046516907	0.0007469203599300969	0.0007374135296663091	0.07585401775369066	0.07391515426213117	-2.581601725769149e-05	-0.00024868710625250423	-2.5561099497604933e-05	-0.00024623146977723054
4.208869650191461	0.000598430379423169	0.0005941651863927872	0.0006401150786574582	0.0006345338589264034	0.0006643631767102562	0.0006579571838397462	0.0006904712108026542	0.0006831297446542569	0.0007461227898012298	0.0007366282424061332	0.07579609152112517	0.0738587356767726	-2.5603839192594666e-05	-0.0002481293262497908	-2.535102512707388e-05	-0.00024567928050056587
4.2342302071045115	0.0005978931489047253	0.0005936308694970788	0.0006395098303067206	0.0006339335918691131	0.0006637165378760195	0.0006573169298531181	0.0006897785411865116	0.000682445140997797	0.000745327071702963	0.0007358447764797136	0.07573822258619234	0.07380237283637918	-2.5393188063341232e-05	-0.0002475706823527879	-2.514246243089449e-05	-0.0002451262350668948
4.259743574130585	0.0005973571064601796	0.00059309773452933	0.0006389059361657239	0.0006333346679468248	0.0006630713576651471	0.0006566781198734237	0.0006890874491394578	0.000681762095878142	0.0007445332076831181	0.0007350631339268126	0.07568041115580168	0.07374606594270523	-2.5184053738486895e-05	-0.00024701117473049927	-2.4935401380196676e-05	-0.00024457233364519326
4.285410672027485	0.0005968222543455607	0.0005925657837261234	0.0006383033985040584	0.0006327370894083763	0.0006624276383308911	0.0006560407561337297	0.000688397936875465	0.0006810806114910575	0.0007437411997904211	0.000734283316788036	0.07562265743867365	0.07368981519926586	-2.497642614619419e-05	-0.00024645080351679005	-2.4729832005123895e-05	-0.000244017576369715
4.311232427101037	0.0005962885948159255	0.0005920350193230882	0.0006377022195907308	0.0006321408585020288	0.0006617853821262027	0.0006554048408667981	0.0006877100066085599	0.0006804006900323484	0.000742951050074638	0.000733505327104964	0.07556496164536403	0.07363362081136614	-2.4770295274126677e-05	-0.00024588956881149704	-2.4525744394711738e-05	-0.00024346196334101844
4.337209771238533	0.0005957561301254149	0.0005915054435549571	0.0006371024016942364	0.0006315459774755419	0.0006611445913038133	0.0006547703763051707	0.0006870236605529203	0.0006797223336979538	0.0007421627605866953	0.0007327291669202712	0.07550732398829198	0.07357748298612438	-2.4565651169119324e-05	-0.0002453274706799846	-2.432312869649067e-05	-0.00024290549462493982
4.363343641942354	0.0005952248625273208	0.0005909770586556329	0.0006365039470826461	0.0006309524485762562	0.0006605052681163328	0.0006541373646812658	0.0006863389009229849	0.0006790455446840553	0.0007413763333788196	0.000731954838277863	0.07544974468176607	0.07352140193250227	-2.4362483936805554e-05	-0.00024476450915209	-2.412197511625358e-05	-0.00024234817025289845
4.389634982363801	0.0005946947942741434	0.0005904498668582456	0.0006359068580236804	0.0006303602740511705	0.0006598674148163371	0.0006535058082274614	0.0006856557299335513	0.0006783703251871737	0.0007405917705046626	0.0007311823432229966	0.0753922239420136	0.07346537786132834	-2.4160783741476732e-05	-0.00024420068422326136	-2.392227391782159e-05	-0.00024178999022209102
4.416084741337141	0.0005941659276176557	0.0005899238703952172	0.0006353111367847928	0.0006297694561470225	0.0006592310336564593	0.0006528757091761905	0.0006849741497998828	0.000677696677404275	0.0007398090740194355	0.0007304116838024164	0.07533476198720732	0.07340941098532817	-2.3960540805698788e-05	-0.0002436359958536971	-2.3724015422681502e-05	-0.00024123095449453402
4.442693873413836	0.0005936382648089643	0.0005893990714983225	0.0006347167856332484	0.0006291799971103678	0.0006585961268894837	0.000652247069760029	0.0006842941627378127	0.0006770246035328724	0.0007390282459800411	0.0007296428620644798	0.07527735903749662	0.07335350151915175	-2.37617454100867e-05	-0.0002430704439683462	-2.35271900097863e-05	-0.00024067106299774377
4.469463338897009	0.000593111808098571	0.0005888754723987504	0.000634123806836206	0.0006285918991876602	0.0006579626967684348	0.0006516198922117887	0.000683615770963847	0.0006763541057711273	0.0007382492884452046	0.0007288758800592882	0.07522001531503125	0.07329764967939859	-2.3564387893113686e-05	-0.00024250402845782393	-2.3331788115319232e-05	-0.00024011031562490293
4.49639410387609	0.0005925865597364324	0.0005883530753271642	0.0006335322026607934	0.0006280051646253276	0.0006573307455466674	0.0006509941787646024	0.0006829389766952662	0.0006756851863179517	0.0007374722034756048	0.0007281107398388138	0.07516273104399487	0.07324185568464972	-2.3368458650684445e-05	-0.00024193674917694086	-2.3137800232350333e-05	-0.00023954871223406948
4.523487140261684	0.0005920625219720269	0.0005878318825137673	0.0006329419753741952	0.0006274197956698598	0.000656700275477964	0.0006503699316520227	0.0006822637821502362	0.0006750178473731159	0.0007366969931340113	0.0007273474434570362	0.07510550645063042	0.07318611975549201	-2.3173948135916597e-05	-0.00024136860594484166	-2.2945216910531113e-05	-0.00023898625264781592
4.550743425820648	0.0005915396970544115	0.0005873118961883611	0.0006323531272437285	0.0006268357945678811	0.0006560712888166226	0.0006497471531081081	0.0006815901895479096	0.0006743520911373477	0.0007359236594854155	0.000726585992970069	0.07504834176327345	0.07313044211455072	-2.2980846858975876e-05	-0.0002407995985462541	-2.2754028755967923e-05	-0.00023842293665446435
4.578163944211368	0.0005910180872322854	0.0005867931185804094	0.0006317656605369236	0.0006262531635662342	0.0006554437878175493	0.0006491258453675159	0.0006809182011085295	0.0006736879198124381	0.000735152204597163	0.0007258263904362909	0.07499123721237883	0.07307482298651612	-2.2789145386633777e-05	-0.00024022972672965714	-2.256422643083164e-05	-0.00023785876400685135
4.605749685019276	0.0005904976947540538	0.0005862755519190993	0.0006311795775216096	0.0006256719049120609	0.0006548177747363547	0.0006485060106655942	0.00068024781905354	0.0006730253356013457	0.0007343826305390923	0.0007250686379164803	0.07493419303055181	0.07301926259817326	-2.2598834342104496e-05	-0.00023965899020805814	-2.2375800653140834e-05	-0.00023729373442274437
4.633501643792551	0.0005899785218678862	0.0005857591984334028	0.000630594880465989	0.0006250920208528798	0.0006541932518294421	0.000647887651238473	0.000679579045605686	0.0006723643407083004	0.0007336149393836642	0.0007243127374739446	0.07487720945257918	0.07296376117843416	-2.240990440477604e-05	-0.0002390873886591316	-2.218874219646859e-05	-0.00023672784758428655
4.6614208220780515	0.0005894605708217828	0.0005852440603521414	0.0006300115716387259	0.0006245135136366727	0.0006535702213541043	0.0006472707693231589	0.0006789118829891261	0.0006717049373389099	0.0007328491332061032	0.0007235586911746568	0.0748202867154591	0.07290831895836192	-2.222234630986676e-05	-0.00023851492172435873	-2.2003041889687505e-05	-0.000236161103138538
4.689508227457455	0.000588943843863633	0.0005847301399040448	0.0006294296533090219	0.0006239363855119588	0.0006529486855686149	0.0006466553671576235	0.0006782463334295336	0.000671047127700262	0.0007320852140845275	0.000722806501087384	0.07476342505843335	0.07285293617120761	-2.2036150848274427e-05	-0.00023794158901005447	-2.1818690616780614e-05	-0.0002355935006975729
4.717764873583629	0.0005884283432412784	0.0005842174393178143	0.0006288491277467004	0.0006233606387278798	0.0006523286467323213	0.000646041446980898	0.000677582399154205	0.0006703909140010315	0.0007313231841000882	0.0007220561692838227	0.07470662472301624	0.07279761305243668	-2.1851308866152955e-05	-0.0002373673900858131	-2.1635679316367798e-05	-0.00023502503983666156
4.746191780217212	0.0005879140712025779	0.0005837059608221881	0.00062826999722229	0.0006227862755342831	0.0006517101071057428	0.0006454290110331698	0.000676920082392171	0.000669736298451589	0.0007305630453371082	0.0007213076978387374	0.07464988595303057	0.07274234983976113	-2.1667811264794445e-05	-0.00023679232448581278	-2.1453998981676298e-05	-0.00023445572009644922
4.774789973263409	0.0005874010299954638	0.000583195706645997	0.0006276922640071012	0.0006222132981817964	0.0006510930689506575	0.0006448180615558671	0.0006762593853742956	0.0006690832832640997	0.0007298047998832119	0.0007205610888300857	0.07459320899463456	0.07268714677317163	-2.1485649000247548e-05	-0.00023621639170771924	-2.12736406601452e-05	-0.00023388554098159597
4.803560484809025	0.0005868892218680122	0.0005826866790182346	0.0006271159303733162	0.0006216417089219178	0.0006504775345302059	0.0006442086007917619	0.0006756003103333947	0.0006684318706526381	0.0007290484498294738	0.0007198163443391646	0.07453659409635928	0.07263200409496713	-2.13048130830798e-05	-0.00023563959121268574	-2.1094595453128792e-05	-0.000233314501960194
4.832504353159697	0.0005863786490684991	0.0005821788801681143	0.0006265409985940654	0.0006210715100070922	0.0006498635061089777	0.000643600630985058	0.0006749428595043356	0.0006677820628332893	0.0007282939972705475	0.0007190734664507375	0.07448004150913745	0.07257692204978825	-2.1125294578240583e-05	-0.00023506192242679635	-2.09168545158029e-05	-0.00023274260246569645
4.861622622877388	0.0005858693138454637	0.000581672312325132	0.0006259674709435108	0.0006205027036907931	0.0006492509859531083	0.0006429941543814838	0.0006742870351241485	0.0006671338620242563	0.0007275414443048076	0.0007183324572531727	0.07442355148633922	0.07252190088464983	-2.094708460456153e-05	-0.0002344833847384431	-2.0740409056719047e-05	-0.00023216984189458612
4.890916344818065	0.0005853612184477743	0.0005811669777191324	0.000625395349696932	0.0006199352922276093	0.0006486399763303785	0.0006423891732283919	0.0006736328394321374	0.0006664872704459717	0.0007267907930344915	0.0007175933188385835	0.07436712428380474	0.07246694084897289	-2.0770174334628147e-05	-0.0002339039774995888	-2.0565250337589366e-05	-0.00023159621960704146
4.9203865761696335	0.0005848543651246869	0.0005806628785803674	0.0006248246371308056	0.0006193692778733223	0.0006480304795103051	0.0006417856897748494	0.0006729802746699855	0.0006658422903211994	0.0007260420455658354	0.0007168560533029597	0.07431076015987627	0.07241204219461603	-2.0594554994559505e-05	-0.00023332370002634994	-2.0391369673120052e-05	-0.00023102173492776934
4.950034380490085	0.0005843487561259105	0.0005801600171395614	0.000624255335522891	0.0006188046628849924	0.0006474224977642376	0.0006411837062717326	0.0006723293430818692	0.0006651989238751482	0.0007252952040092174	0.0007161206627463099	0.07425445937543637	0.07235720517591265	-2.0420217863652626e-05	-0.0002327425515977477	-2.021875843063667e-05	-0.00023044638714464494
4.979860827745887	0.0005838443937016673	0.000579658395627972	0.0006236874471523109	0.0006182414495210388	0.000646816033365455	0.0006405832249718247	0.0006716800469145631	0.0006645571733355764	0.000724550270479296	0.0007153871492727965	0.07419822219393885	0.07230243004970159	-2.024715427412574e-05	-0.00023216053145568016	-2.0047408029860367e-05	-0.00022987017550904487
5.009866994350591	0.0005833412801027576	0.0005791580162774545	0.0006231209742996374	0.000617679640041325	0.0006462110885892622	0.0006399842481299079	0.0006710323884175539	0.0006639170409329021	0.000723807247095154	0.0007146555149908768	0.07414204888144442	0.07224771707536076	-2.007535561089971e-05	-0.00023157763880535254	-1.9877309942682372e-05	-0.00022929309923611085
5.040053963203681	0.0005828394175806209	0.0005786588813205236	0.0006225559192469746	0.0006171192367072401	0.0006456076657130854	0.0006393867780028608	0.0006703863698431505	0.0006632785289003131	0.000723066135980439	0.0007139257620134405	0.07408593970665812	0.07219306651484497	-1.9904813311311803e-05	-0.0002309938728148747	-1.9708455692829183e-05	-0.0002287151575038615
5.070422823729659	0.0005823388083874004	0.0005781609929904175	0.0006219922842780429	0.0006165602417817841	0.0006450057670165706	0.0006387908168497549	0.0006697419934465948	0.0006626416394738755	0.0007223269392635077	0.0007131978924579518	0.07402989494096292	0.07213847863271625	-1.973551886483814e-05	-0.00023040923261513635	-1.954083685566481e-05	-0.00022813634945370587
5.100974671917351	0.0005818394547760038	0.0005776643535211586	0.000621430071678263	0.0006160026575296488	0.0006444053947816789	0.000638196366931949	0.000669099261486173	0.0006620063748926443	0.0007215896590775674	0.0007124719084465876	0.07397391485845659	0.07208395369618402	-1.9567463812885516e-05	-0.00022982371729994566	-1.937444505794271e-05	-0.00022755667419042946
5.131710610359471	0.0005813413590001672	0.0005771689651476186	0.0006208692837348395	0.0006154464862173044	0.0006438065512927848	0.0006376034305131854	0.0006684581762233262	0.0006613727373987726	0.00072085429756082	0.0007117478121063796	0.07391799973598698	0.0720294919751352	-1.940063974847049e-05	-0.0002292373259256686	-1.920927197748487e-05	-0.00022697613078155598
5.1626317482924104	0.0005808445233145184	0.0005766748301055802	0.0006203099227368469	0.0006148917301130812	0.0006432092388367731	0.0006370120098596888	0.0006678187399227659	0.000660740729237623	0.000720120856856608	0.0007110256055693562	0.07386214985319155	0.07197509374217406	-1.9235038315985192e-05	-0.0002286500575110484	-1.9045309342985775e-05	-0.0002263947182576248
5.193739201636265	0.0005803489499746387	0.0005761819506318008	0.0006197519909753125	0.0006143383914872552	0.0006426134597031386	0.0006364221072402602	0.0006671809548525831	0.0006601103526578797	0.0007193893391135581	0.0007103052909726835	0.07380636549253243	0.07192075927265792	-1.907065121096313e-05	-0.00022806191103758033	-1.8882548933736587e-05	-0.00022581243561220488
5.225034093035115	0.0005798546412371254	0.0005756903289640739	0.0006191954907433014	0.0006137864726121297	0.0006420192161840807	0.0006358337249263757	0.000666544823284362	0.0006594816099116565	0.0007186597464857249	0.0007095868704588084	0.07375064693933493	0.0718664888447336	-1.890747017974613e-05	-0.00022747288544837374	-1.872098257930596e-05	-0.00022522928180064572
5.256517551897525	0.0005793615993596597	0.0005751999673412971	0.0006186404243360061	0.0006132359757621272	0.0006414265105746089	0.0006352468651922873	0.0006659103474932988	0.0006588545032546157	0.0007179320811327459	0.0007088703461756063	0.07369499448182606	0.07181228273937233	-1.8745487019296986e-05	-0.0002268829796491234	-1.856060215940994e-05	-0.00022464525574182603
5.288190714437326	0.0005788698266010612	0.0005747108680035278	0.0006180867940508241	0.0006126869032138632	0.0006408353451726327	0.0006346615303151125	0.0006652775297583055	0.0006582290349460711	0.0007172063452199755	0.0007081557202765168	0.07363940841117123	0.07175814124041208	-1.8584693576954858e-05	-0.0002262921925078737	-1.8401399603558063e-05	-0.000224060356316641
5.320054723714605	0.0005783793252213598	0.0005742230331920536	0.0006175346021874503	0.0006121392572462412	0.0006402457222790683	0.0006340777225749425	0.0006646463723621336	0.000657605207249109	0.0007164825409186436	0.0007074429949206968	0.07358388902151601	0.07170406463459075	-1.84250817500866e-05	-0.00022570052285393605	-1.8243366890812254e-05	-0.00022347458236807172
5.352110729676963	0.0005778900974818523	0.0005737364651494508	0.0006169838510479584	0.0006115930401405316	0.0006396576441979336	0.0006334954442549323	0.0006640168775914834	0.0006569830224306957	0.0007157606704059976	0.0007067321722731606	0.07352843661002395	0.07165005321158739	-1.8266643485937567e-05	-0.00022510796947898537	-1.8086496049613335e-05	-0.00022288793270199003
5.384359889201005	0.0005774021456451687	0.0005732511661196494	0.0006164345429368894	0.0006110482541804597	0.0006390711132364498	0.0006329146976414039	0.0006633890477371205	0.0006563624827617938	0.0007150407358654542	0.0007060232545049272	0.0734730514769151	0.07159610726406017	-1.8109370781274267e-05	-0.000224514531135811	-1.7930779157388985e-05	-0.00022230040608545165
5.41680336613411	0.0005769154719753371	0.0005727671383479986	0.0006158866801613373	0.0006105049016522923	0.000638486131705143	0.0006323354850239461	0.0006627628850939938	0.0006557435905174776	0.0007143227394867499	0.0007053162437931705	0.0734177339255103	0.07154222708768603	-1.7953255682228234e-05	-0.0002239202065392465	-1.777620834043231e-05	-0.00022171200124808388
5.44944233133642	0.0005764300787378415	0.0005722843840813253	0.0006153402650310338	0.00060996298484492	0.0006379027019179401	0.0006317578086955093	0.0006621383919613467	0.0006551263479770426	0.0007136066834660871	0.0007046111423213602	0.07336248426226759	0.07148841298120005	-1.7798290284002857e-05	-0.00022332499436555908	-1.762277577361214e-05	-0.00022112271688133622
5.482277962723094	0.0005759459681996905	0.0005718029055680023	0.0006147952998584372	0.0006094225060499473	0.0006373208261922745	0.0006311816709525103	0.0006615155706428373	0.0006545107574241248	0.0007128925700062891	0.000703907952279415	0.07330730279682555	0.07143466524643417	-1.7644466730575015e-05	-0.0002227288932520055	-1.747047368005558e-05	-0.0002205325516380502
5.515311445306831	0.0005754631426294779	0.0005713227050580086	0.0006142517869588182	0.0006088834675617752	0.0006367405068491838	0.0006306070740949292	0.0006608944234466543	0.000653896821146814	0.0007121804013169508	0.0007032066758638493	0.07325218984204462	0.07138098418836118	-1.7491777214485166e-05	-0.00022213190179702635	-1.7319294330983212e-05	-0.00021994150413265356
5.548543971240616	0.0005749816042974477	0.000570843784802996	0.0006137097286503472	0.000608345871677692	0.0006361617462134148	0.0006300340204264126	0.000660274952685635	0.0006532845414377713	0.0007114701796145916	0.0007025073152779248	0.0731971457140499	0.07132737011513193	-1.7340213976587554e-05	-0.00022153401855999622	-1.7169230045408976e-05	-0.0002193495729409939
5.581976739860765	0.0005745013554755565	0.0005703661470563504	0.0006131691272541823	0.0006078097206979562	0.0006355845466135225	0.000629462512254372	0.0006596571606773825	0.0006526739205943437	0.0007107619071228086	0.0007018098727317976	0.0731421707322724	0.07127382333812024	-1.718976930584551e-05	-0.00022093524206194537	-1.702027318996671e-05	-0.0002187567566007409
5.615610957730194	0.0005740223984375353	0.0005698897940732545	0.0006126299850945541	0.0006072750169258844	0.0006350089103819705	0.0006288925518900839	0.0006590410497443818	0.0006520649609186799	0.0007100555860724273	0.0007011143504426703	0.07308726521949199	0.07122034417196231	-1.704043553895848e-05	-0.00022033557078386667	-1.68724161785528e-05	-0.00021816305361022081
5.649447838681973	0.0005735447354589583	0.0005694147281107559	0.0006120923044988578	0.000606741762667941	0.0006344348398552401	0.0006283241416487958	0.0006584266222141243	0.0006514576647178509	0.0007093512187016634	0.0007004207506349464	0.0730324295018834	0.07116693293459989	-1.6892205060205917e-05	-0.00021973500316747885	-1.6725651472133604e-05	-0.00021756846242866612
5.6834886038631165	0.0005730683688173003	0.0005689409514278258	0.0006115560877977374	0.0006062099602338223	0.0006338623373739259	0.0006277572838498239	0.0006578138804192214	0.0006508520343039641	0.0007086488072562711	0.0006997290755403782	0.07297766390905758	0.07111358994732335	-1.6745070301214804e-05	-0.0002191335376156428	-1.6579971578551192e-05	-0.0002169729814768956
5.717734481778674	0.0005725933007920039	0.0005684684662854256	0.0006110213373251759	0.0006056796119365456	0.0006332914052828433	0.0006271919808166559	0.000657202826697527	0.0006502480719942834	0.000707948353989704	0.0006990393273982228	0.07292296877410694	0.07106031553481598	-1.6599023740617933e-05	-0.00021853117249080733	-1.643536905217985e-05	-0.00021637660913594037
5.75218670833605	0.0005721195336645425	0.0005679972749465707	0.0006104880554185839	0.0006051507200925382	0.0006327220459311315	0.0006266282348770557	0.0006565934633922583	0.0006496457801113476	0.0007072498611632711	0.0006983515084553968	0.07286834443365163	0.071007110025196	-1.6454057903876954e-05	-0.00021792790611580015	-1.6291836493728326e-05	-0.0002157793437473493
5.786846526889619	0.000571647069718484	0.0005675273796763936	0.0006099562444188877	0.0006046232870217243	0.0006321542616723573	0.0006260660483631647	0.0006559857928521152	0.0006490451609830899	0.0007065533310462937	0.000697665620966629	0.07281379122788292	0.07095397375006295	-1.631016536304125e-05	-0.000217323736773814	-1.6149366550021263e-05	-0.000215181183613522
5.821715188285586	0.0005711759112395543	0.000567058782742208	0.0006094259066706182	0.0006040973150476137	0.000631588054864618	0.0006255054236116047	0.0006553798174314021	0.0006484462169429556	0.0007058587659162661	0.0006969816671946172	0.07275930950061144	0.07090090704453979	-1.6167338736494674e-05	-0.00021671866270800422	-1.6007951913747653e-05	-0.00021458212699737578
5.856793950907131	0.0005707060605157	0.0005665914864135723	0.0006088970445220004	0.0006035728064973901	0.0006310234278706479	0.0006249463629635815	0.0006547755394901492	0.0006478489503300241	0.0007051661680590121	0.0006962996494101839	0.07270489959931141	0.07084791024732186	-1.6025570688683183e-05	-0.00021611268212133605	-1.5867585323171146e-05	-0.00021398217212173498
5.892084080719833	0.0005702375198371528	0.0005661254929623532	0.0006083696603250414	0.0006030497637019998	0.0006304603830579211	0.0006243888687649902	0.0006541729613942353	0.0006472533634891278	0.0007044755397688479	0.0006956195698924327	0.07265056187517172	0.07079498370071921	-1.5884853929851173e-05	-0.0002155057931757659	-1.5728259561906266e-05	-0.00021338131716913677
5.927586851317345	0.0005697702914964967	0.0005656608046627939	0.0006078437564356256	0.0006025281889962444	0.0006298989227987626	0.0006238329433665197	0.0006535720855155132	0.0006466594587709775	0.0007037868833487456	0.0006949414309289112	0.07259629668313747	0.07074212775070578	-1.574518121586453e-05	-0.0002148979939931711	-1.558996745872933e-05	-0.00021277956028259437
5.963303543967366	0.0005693043777887257	0.0005651974237915716	0.0006073193352135972	0.0006020080847188645	0.0006293390494704468	0.000623278589123755	0.0006529729142319288	0.0006460672385322791	0.0007031002011104896	0.0006942652348157633	0.07254210438196478	0.07068934274696602	-1.560654534795737e-05	-0.0002142892826550724	-1.5452701887283538e-05	-0.00021217689956466723
5.999235447657878	0.0005688397810113124	0.0005647353526278666	0.0006067963990228552	0.0006014894532126343	0.000628780765455309	0.0006227258083972859	0.0006523754499276477	0.0006454767051358582	0.0007024154953748445	0.0006935909838578932	0.07248798533426531	0.07063662904293985	-1.546893917244059e-05	-0.00021367965720180127	-1.531645576585347e-05	-0.0002115733330774333
6.035383859143656	0.0005683765034642691	0.000564274593453423	0.0006062749502314429	0.0006009722968244476	0.0006282240731408491	0.0006221746035528093	0.0006517796949931785	0.000644887860950782	0.0007017327684717163	0.0006929186803691238	0.0724339399065552	0.07058398699587386	-1.5332355580519735e-05	-0.00021306911563294395	-1.5181222057163851e-05	-0.000210968858842836
6.071750082993084	0.0005679145474502132	0.000563815148552616	0.0006057549912116378	0.0006004566179054114	0.0006276689749198409	0.0006216249769612367	0.0006511856518254988	0.0006443007083524842	0.0007010520227403184	0.0006922483266723601	0.07237996846930804	0.07053141696686818	-1.5196787507982742e-05	-0.0002124576559066199	-1.504699376806036e-05	-0.0002103634748415184
6.108335431635222	0.0005674539152744316	0.0005633570202125145	0.0006052365243400445	0.0005999424188109354	0.0006271154731904386	0.0006210769309988016	0.000650593322828182	0.0006437152497228877	0.0007003732605293385	0.0006915799250997507	0.07232607139700394	0.07047891932092507	-1.506222793502647e-05	-0.00021184527593981484	-1.4913763949329223e-05	-0.00020975717901336455
6.145141225407182	0.0005669946092449435	0.0005629002107229454	0.0006047195519976845	0.0005994297019008215	0.0006265635703562849	0.0006205304680471655	0.0006500027104115217	0.0006431314874505298	0.0006996964841971034	0.0006909134779928518	0.07227224906817943	0.07042649442700151	-1.492866988603292e-05	-0.00021123197360854717	-1.4781525695501188e-05	-0.00020914996925790186
6.182168792601758	0.0005665366316725625	0.0005624447223765559	0.0006042040765700862	0.0005989184695393544	0.000626013268826617	0.0006199855904935218	0.0006494138169926566	0.0006425494239306847	0.0006990216961117458	0.0006902489877027883	0.07221850186548023	0.07037414265805618	-1.4796106429248307e-05	-0.00021061774674670242	-1.4650272144534071e-05	-0.00020854184343288562
6.2194194695153895	0.0005660799848709663	0.0005619905574688832	0.0006036901004473817	0.0005984087240953974	0.0006254645710163806	0.0006194423007307104	0.0006488266449957038	0.0006419690615654943	0.0006983488986513768	0.0006895864565904249	0.07216483017571271	0.07032186439110144	-1.4664530676574902e-05	-0.00021000259314607472	-1.4519996477592445e-05	-0.00020793279935463205
6.256894600496366	0.0005656246711567551	0.000561537718298413	0.0006031776260243949	0.0005979004679424783	0.0006249174793463351	0.0006189006011573192	0.0006482411968518825	0.0006413904027640894	0.000697678094204253	0.000688925887026527	0.07211123438989771	0.07026966000725579	-1.4533935783413165e-05	-0.00020938651055738	-1.4390691918879372e-05	-0.00020732283479846236
6.294595537993358	0.0005651706928495178	0.0005610862071666466	0.0006026666557007339	0.0005973937034588841	0.0006243719962431628	0.0006183604941777963	0.0006476574749996422	0.0006408134499427187	0.0006970092851689456	0.0006882672813919296	0.0720577149033227	0.070217529891795	-1.440431494833909e-05	-0.00020876949668889588	-1.426235173532589e-05	-0.0002067119474975787
6.332523642604218	0.0005647180522718964	0.0005606360263781656	0.0006021571918808858	0.0005968884330277536	0.0006238281241395814	0.0006178219822025575	0.0006470754818847952	0.0006402382055248765	0.0006963424739545153	0.0006876106420777064	0.07200427211559783	0.07016547443420425	-1.4275661412899501e-05	-0.00020815154920655887	-1.4134969236438352e-05	-0.0002061001351439662
6.370680283125076	0.0005642667517496483	0.0005601871782406937	0.0006016492369743069	0.0005963846590371668	0.0006232858654744523	0.0006172850676480946	0.0006464952199606418	0.0006396646719414285	0.0006956776629806814	0.000686955971485336	0.0719509064307075	0.07011349402823235	-1.4147968461348387e-05	-0.000207532665733548	-1.4008537773951488e-05	-0.00020548739538668592
6.40906683659976	0.0005638167936117149	0.0005597396650651663	0.0006011427933955218	0.0005958823838802434	0.0006227452226928954	0.0006167497529370902	0.0006459166916881089	0.0006390928516307459	0.0006950148546780012	0.0006863032720268776	0.0718976182570687	0.07006158907194582	-1.4021229420468212e-05	-0.00020691284385086772	-1.3883050741710437e-05	-0.00020487372583316565
6.447684688369473	0.0005633681801902787	0.0005592934891657879	0.0006006378635642077	0.0005953816099552284	0.0006222061982463944	0.0006162160404985203	0.00064533989953587	0.0006385227470388267	0.0006943540514880367	0.0006856525461251344	0.07184440800758515	0.07000975996778175	-1.3895437659351348e-05	-0.0002062920810970148	-1.3758501575433096e-05	-0.00020425912404894997
6.486535232122802	0.0005629209138208332	0.0005588486528601023	0.000600134449905296	0.0005948823396655911	0.0006216687945929131	0.0006156839327677709	0.0006447648459804864	0.0006379543606194324	0.0006936952558635361	0.0006850037962138316	0.07179127609970477	0.06995800712260505	-1.3770586589028841e-05	-0.00020567037496649343	-1.3634883752364907e-05	-0.00020364358755589618
6.525619869945995	0.0005624749968422459	0.0005584051584690561	0.000599632554849065	0.0005943845754201179	0.000621133014197009	0.0006151534321867485	0.0006441915335065367	0.0006373876948342169	0.0006930384702686117	0.0006843570247377896	0.07173822295547569	0.06990633094776272	-1.3646669662439187e-05	-0.00020504772291161932	-1.3512190791212068e-05	-0.0002030271138342976
6.564940012373588	0.0005620304315968187	0.0005579630083170583	0.0005991321808312296	0.0005938883196330008	0.0006205988595299397	0.0006146245412039874	0.0006436199646067463	0.0006368227521528533	0.0006923836971789103	0.0006837122341530922	0.07168524900160637	0.06985473185914168	-1.3523680374069244e-05	-0.0002044241223412846	-1.3390416251810207e-05	-0.00020240970032120442
6.604497078439295	0.0005615872204303565	0.0005575222047320516	0.0005986333302930419	0.0005933935747239398	0.000620066333069783	0.000614097262274767	0.0006430501417821263	0.0006362595350531723	0.0006917309390818008	0.0006830694269272688	0.0716323546695216	0.06980321027722293	-1.3401612259707901e-05	-0.0002037995706199447	-1.3269553734886717e-05	-0.00020179134440992397
6.644292495727218	0.0005611453656922309	0.0005570827500455741	0.0005981360056813849	0.0005929003431182327	0.0006195354373015486	0.0006135715978612233	0.000642482067542108	0.0006356980460212925	0.000691080198476551	0.0006824286055394699	0.07157954039542427	0.06975176662714398	-1.3280458896348935e-05	-0.00020317406506957514	-1.314959688193066e-05	-0.0002011720434515335
6.684327700423376	0.0005607048697354401	0.0005566446465928212	0.000597640209448863	0.0005924086272468679	0.0006190061747172883	0.0006130475504324581	0.0006419157444046715	0.0006351382875517492	0.0006904314778745057	0.000681789772480638	0.07152680662035406	0.06970040133875215	-1.3160213901844062e-05	-0.00020254760296775642	-1.3030539374896122e-05	-0.00020055179475333973
6.724604137367524	0.0005602657349166783	0.0005562078967127144	0.0005971459440539051	0.0005919184295466247	0.0006184785478162173	0.0006125251224646575	0.0006413511748964898	0.0006345802621476355	0.0006897847797992751	0.0006811529302536954	0.0714741537902466	0.06964911484666872	-1.3040870934693909e-05	-0.00020192018154763236	-1.2912374935963693e-05	-0.00019993059557865678
6.76512326010531	0.0005598279635963967	0.0005557725027479635	0.000596653211960855	0.0005914297524601654	0.0006179525591048249	0.0006120043164412035	0.0006407883615530604	0.0006340239723207323	0.0006891401067869143	0.0006805180813737182	0.07142158235599874	0.0695979075903446	-1.2922423693902292e-05	-0.00020129179799881214	-1.2795097327394749e-05	-0.0001993084431476111
6.805886530940724	0.0005593915581388676	0.0005553384670451308	0.0005961620156400688	0.0005909425984361307	0.0006174282110969906	0.0006114851348527874	0.000640227306918843	0.0006334694205916438	0.0006884974613861086	0.0006798852283681178	0.0713690927735275	0.06954678001412282	-1.2804865918644888e-05	-0.00020066244946584377	-1.2678700351225272e-05	-0.00019868533463578142
6.846895420988873	0.0005589565209122512	0.0005549057919546977	0.0005956723575680146	0.000590456969929238	0.0006169055063141038	0.0006109675801975289	0.0006396680135474011	0.000632916609489936	0.0006878568461583624	0.0006792543737768265	0.07131668550383412	0.06949573256730024	-1.2688191388113106e-05	-0.00020003213304881085	-1.2563177849101922e-05	-0.0001980612671748927
6.888151410229076	0.000558522854288655	0.0005544744798311262	0.0005951842402273637	0.0005899728694003745	0.0006163844472851754	0.000610451654981086	0.0006391104840015341	0.0006323655415542697	0.0006872182636781815	0.0006786255201524751	0.07126436101306675	0.06944476570418777	-1.2572393921280768e-05	-0.00019940084580299944	-1.2448523702033969e-05	-0.00019743623785214992
6.92965598755826	0.000558090560644204	0.0005540445330329274	0.0005946976661070944	0.0005894902993166987	0.0006158650365469601	0.0006099373617167774	0.0006385547208534252	0.0006318162193325436	0.0006865817165332676	0.000677998670060584	0.07121211977258693	0.0693938798841753	-1.2457467376662118e-05	-0.0001987685847385373	-1.2334731830170378e-05	-0.00019681024370997446
6.971410650844719	0.0005576596423590994	0.0005536159539227222	0.0005942126377025838	0.0005890092621517317	0.0006153472766440704	0.0006094247029256935	0.0006380007266847746	0.000631268645382026	0.0006859472073247031	0.0006773738260797438	0.07115996225903314	0.0693430755717937	-1.2343405652145284e-05	-0.00019813534682074085	-1.2221796192645427e-05	-0.0001961832817467951
7.01341690698215	0.0005572301018176831	0.0005531887448673064	0.0005937291575157071	0.0005885297603854573	0.0006148311701290956	0.0006089136811368152	0.0006374485040869419	0.0006307228222694968	0.0006853147386671426	0.0006767509908018028	0.07110788895438581	0.0692923532367788	-1.2230202684666153e-05	-0.00019750112896854688	-1.2109710787249102e-05	-0.0001955553489150913
7.055676271944047	0.0005568019414085077	0.0005527629082377197	0.0005932472280549407	0.000588051796504422	0.0006143167195627252	0.000608404298887135	0.0006368980556610931	0.0006301787525713898	0.0006846843131890106	0.0006761301668320603	0.07105590034603551	0.06924171335413709	-1.211785245009301e-05	-0.00019686592805580327	-1.1998469650283117e-05	-0.0001949264421223923
7.098190270838397	0.0005563751635243924	0.0005523384464093035	0.0005927668518354524	0.0005875753730018282	0.0006138039275138606	0.0006078965587217699	0.000636349384018336	0.0006296364388739283	0.0006840559335326877	0.0006755113567894492	0.07100399692685161	0.06919115640421182	-1.2006348963010567e-05	-0.0001962297409110747	-1.1888066856376167e-05	-0.00019429655823152703
7.1409604379627405	0.0005559497705624912	0.0005519153617617693	0.0005922880313792057	0.0005871004923776348	0.00061329279655974	0.0006073904631940823	0.0006358024917798667	0.0006290958837732688	0.0006834296023547092	0.0006748945633067302	0.07095217919524724	0.06914068287274884	-1.1895686276383426e-05	-0.00019559256431556094	-1.1778496518163872e-05	-0.00019366569405875056
7.183988316859528	0.0005555257649243582	0.000551493656679264	0.0005918107692150594	0.0005866271571386573	0.0006127833292860603	0.0006068860148658021	0.0006352573815771162	0.0006285570898756442	0.0006828053223259639	0.0006742797890306857	0.07090044765525112	0.06909029325096364	-1.1785858481462401e-05	-0.00019495439500485934	-1.1669752786168212e-05	-0.0001930338463749237
7.227275460371831	0.0005551031490160077	0.0005510733335504314	0.0005913350678788632	0.0005861553697986638	0.0006122755282870932	0.000606383216307141	0.0006347140560518911	0.0006280200597975044	0.0006821830961318862	0.0006736670366223094	0.07084880281657709	0.06903998803561141	-1.1676859707523447e-05	-0.00019431522966802117	-1.1561829848557269e-05	-0.00019240101190508285
7.270823430699384	0.0005546819252479818	0.0005506543947684792	0.0005908609299135618	0.0005856851328784771	0.0006117693961658122	0.0006058820700969176	0.0006341725178565223	0.0006274847961656612	0.0006815629264726608	0.0006730563087570048	0.07079724519469346	0.06898976772905291	-1.156868412166643e-05	-0.00019367506494752385	-1.145472193091971e-05	-0.00019176718732778764
7.31463379945495	0.0005542620960354097	0.0005502368427312402	0.0005903883578692906	0.0005852164489060711	0.0006112649355340085	0.0006053825788226748	0.0006336327696540087	0.0006269513016174311	0.0006809448160634173	0.0006724476081247765	0.07074577531089568	0.06893963283932668	-1.1461325928576599e-05	-0.00019303389743866028	-1.1348423296051423e-05	-0.000191132369275121
7.358708147721062	0.0005538436637980774	0.0005498206798412414	0.0005899173543034807	0.0005847493204166746	0.0006107621490124213	0.0006048847450808053	0.0006330948141181689	0.0006264195788007838	0.0006803287676344383	0.0006718409374304345	0.07069439369238006	0.06888958388021928	-1.135477937030862e-05	-0.00019239172368928914	-1.1242928243762954e-05	-0.00019049655433246715
7.403048066107065	0.0005534266309604861	0.0005494059085057636	0.0005894479217809566	0.0005842837499528681	0.0006102610392308549	0.000604388571476669	0.0006325586539337852	0.0006258896303744851	0.0006797147839313575	0.0006712362993937863	0.07064310087231435	0.06883962137133662	-1.1249038726115698e-05	-0.00019174854020016785	-1.1138231110650529e-05	-0.00018985973903817843
7.447655154806527	0.0005530109999519206	0.0005489925311369103	0.0005889800628740402	0.0005838197400646883	0.0006097616088283074	0.0006038940606247215	0.0006320242917967579	0.0006253614590082469	0.0006791028677153698	0.0006706336967498438	0.07059189738991554	0.06878974583817599	-1.1144098312203254e-05	-0.0001911043434243559	-1.103432626991651e-05	-0.00018922191988376968
7.49253102365499	0.0005525967732065078	0.000548580550151667	0.0005885137801626487	0.0005833572933097249	0.0006092638604530912	0.0006034012151486299	0.000631491730414248	0.000624835067382871	0.0006784930217634314	0.0006700331322490187	0.07054078379052046	0.0687399578121985	-1.1039952481527691e-05	-0.00019045912976703439	-1.0931208131122194e-05	-0.00018858309331321044
7.537677292188054	0.0005521839531632855	0.0005481699679719702	0.0005880490762344008	0.0005828964122532254	0.0006087677967629621	0.0006029100376814052	0.0006309609725048365	0.0006243104581904024	0.0006778852488684738	0.0006694346086573318	0.07048976062566661	0.06869025783090596	-1.0936595623605577e-05	-0.00018981289558540893	-1.0828871140020416e-05	-0.00018794325572296655
7.583095589699846	0.0005517725422662613	0.0005477607870247671	0.0005875859536847144	0.000582437099468194	0.0006082734204252404	0.0006024205308655177	0.0006304320207986683	0.000623787634134274	0.0006772795518396072	0.0006688381287566113	0.07043882845316589	0.06864064643791319	-1.083402216426211e-05	-0.00018916563718809898	-1.0727309778316152e-05	-0.00018730240346162552
7.628787555301809	0.0005513625429644806	0.0005473530097420843	0.0005871244151169139	0.0005819793575354975	0.0006077807341169435	0.0006019326973530312	0.0006299048780376126	0.0006232665979294622	0.0006766759335023378	0.0006682436953447071	0.07038798783718486	0.06859112418302456	-1.0732226565456776e-05	-0.000188517350835124	-1.0626518563451419e-05	-0.0001866605328292581
7.674754837981857	0.0005509539577120867	0.0005469466385610889	0.0005866644631423299	0.0005815231890439642	0.0006072897405249067	0.0006014465398057223	0.0006293795469754102	0.0006227473523026349	0.0006760743966987744	0.0006676513112356915	0.07033723934832124	0.0685416916223124	-1.0631203325083861e-05	-0.0001878680327380422	-1.0526492048476901e-05	-0.00018601764007855626
7.720999096663877	0.0005505467889683852	0.0005465416759241526	0.000586206100380404	0.0005810685965904879	0.0006068004423459155	0.0006009620608952082	0.0006288560303778311	0.0006222298999923036	0.0006754749442878464	0.0006670609792600715	0.07028658356368485	0.06849234931819301	-1.0530946976726116e-05	-0.00018721767905888198	-1.0427224821750979e-05	-0.0001853737214129736
7.767522000267617	0.0005501410391979078	0.0005461381242789178	0.0005857493294587925	0.0005806155827801328	0.000606312842286832	0.0006004792633030757	0.0006283343310228309	0.0006217142437489791	0.0006748775791455177	0.0006664727022650012	0.07023602106697997	0.06844309783950504	-1.0431452089489958e-05	-0.00018656628591059987	-1.0328711506778394e-05	-0.00018472877298700285
7.814325227768903	0.0005497367108704754	0.0005457359860783599	0.0005852941530134705	0.0005801641502262354	0.0006058269430647238	0.0005999981497210079	0.0006278144517007055	0.0006212003863353241	0.0006742823041650054	0.0006658864831144923	0.07018555244858482	0.06839393776159156	-1.033271326779557e-05	-0.00018591384935678912	-1.0230946762040255e-05	-0.00018408279090688373
7.861410468260233	0.0005493338064612595	0.0005453352637808496	0.0005848405736888347	0.0005797143015505064	0.0006053427474069931	0.0005995187228509091	0.0006272963952142469	0.000620688330526306	0.0006736891222569948	0.0006653023246896263	0.07013517830563462	0.06834486966637932	-1.0234725151144451e-05	-0.00018526036541086088	-1.0133925280748565e-05	-0.0001834357712290624
7.908779421011744	0.0005489323284508484	0.0005449359598502213	0.0005843885941378116	0.0005792660393831408	0.0006048602580515097	0.0005990409854050397	0.0006267801643789069	0.0006201780791093578	0.0006730980363498671	0.0006647202298887759	0.07008489924210777	0.06829589414245921	-1.0137482413924252e-05	-0.00018460583003598874	-1.0037641790637195e-05	-0.0001827877099602193
7.956433795532517	0.0005485322793253084	0.000544538076755833	0.0005839382170219612	0.000578819366362918	0.0006043794777467397	0.0005985649401061412	0.0006262657620229531	0.0006196696348845327	0.0006725090493899167	0.0006641402016278191	0.070034715868908	0.0682470117851722	-1.0040979765253526e-05	-0.0001839502391455805	-9.942091053804884e-06	-0.0001821386030576022
8.004375311632296	0.0005481336615762462	0.000544141616972631	0.000583489445011581	0.0005783742851373082	0.0006039004092518766	0.000598090589687569	0.0006257531909876279	0.0006191630006646603	0.0006719221643415751	0.000663562242840357	0.06998462880395126	0.06819822319668896	-9.945211948740595e-06	-0.0001832935886022652	-9.847267866505346e-06	-0.00018148844642837392
8.052605699483543	0.0005477364777008722	0.0005437465829812134	0.0005830422807858149	0.0005779307983625781	0.0006034230553369755	0.0005976179368934209	0.0006252424541273135	0.0006186581792755086	0.0006713373841876397	0.0006629863564779365	0.06993463867225339	0.06814952898609837	-9.85017374226238e-06	-0.00018263587421758765	-9.753167058924352e-06	-0.0001808372359294319
8.101126699683881	0.0005473407302020641	0.0005433529772678942	0.0005825967270327576	0.0005774889087038964	0.0006029474187830851	0.0005971469844786709	0.0006247335543096922	0.0006181551735559418	0.0006707547119294995	0.0006624125455102737	0.06988474610601762	0.06810092976949103	-9.755859957828218e-06	-0.00018197709175234167	-9.659783495002787e-06	-0.00018018496736689482
8.149940063318896	0.0005469464215884269	0.0005429608023247653	0.000582152786449561	0.0005770486188354407	0.0006024735023823802	0.0005966777352093004	0.0006242264944159086	0.0006176539863580819	0.0006701741505873639	0.0006618408129254757	0.06983495174472261	0.06805242617004606	-9.662265441310984e-06	-0.00018131723691539037	-9.567112072232827e-06	-0.0001795316364960331
8.199047552025359	0.0005465535543743603	0.0005425700606497627	0.0005817104617425455	0.0005766099314405046	0.0006020013089383011	0.0005962101918624325	0.0006237212773407395	0.0006171546205474731	0.0006695957032004981	0.0006612711617302701	0.06978525623521473	0.06800401881812106	-9.56938507229877e-06	-0.00018065630536424904	-9.475147721467979e-06	-0.00017887723902110242
8.248450938054788	0.0005461621310801147	0.0005421807547467262	0.0005812697556273018	0.0005761728492116035	0.0006015308412656813	0.0005957443572264635	0.0006232179059927534	0.0006166570790032406	0.0006690193728274507	0.0006607035949502291	0.06973566023179877	0.06795570835133843	-9.477213763892794e-06	-0.00017999429270459943	-9.383885406725329e-06	-0.00017822177059499678
8.298152004337403	0.0005457721542318592	0.0005417928871254651	0.0005808306708288037	0.0005757373748505832	0.0006010621021908906	0.0005952802341011997	0.0006227163832944808	0.0006161613646182587	0.0006684451625462932	0.000660138115630003	0.0696861643963284	0.06790749541467776	-9.385746462494023e-06	-0.00017933119448969304	-9.293320124999921e-06	-0.0001775652268188599
8.348152544546481	0.0005453836263617395	0.0005414064603018197	0.0005803932100815132	0.0005753035110687272	0.0006005950945519656	0.0005948178252979904	0.0006222167121825809	0.0006156674802993133	0.0006678730754548542	0.0006595747268335491	0.06963676939830384	0.06785938066056564	-9.294978147632305e-06	-0.0001786670062206147	-9.203446906065268e-06	-0.0001769076032420991
8.398454363163072	0.0005449965500079419	0.0005410214767977244	0.0005799573761294918	0.0005748712605868649	0.0006001298211987514	0.0005943571336398651	0.0006217188956080107	0.0006151754289672691	0.0006673031146709596	0.0006590134316443656	0.06958747591496252	0.06781136474896822	-9.204903831745194e-06	-0.0001780017233453668	-9.114260812279062e-06	-0.00017624889536171917
8.449059275541144	0.0005446109277147553	0.0005406379391412716	0.0005795231717265078	0.0005744406261354812	0.0005996662849930369	0.0005938981619616699	0.0006212229365361947	0.0006146852135572381	0.0006667352833326736	0.0006584542331657289	0.06953828463137811	0.06776344834748668	-9.1155185599932e-06	-0.00017733534125884132	-9.025756938390618e-06	-0.00017558909862219751
8.49996910797308	0.0005442267620326317	0.000540255849866773	0.0005790905996361471	0.000574011610454825	0.0005992044888086962	0.0005934409131102045	0.0006207288379471966	0.0006141968370187462	0.0006661695845985408	0.0006578971345209287	0.06948919624055591	0.06771563213144807	-9.026817410068971e-06	-0.00017666785530248696	-8.937930411352657e-06	-0.00017492820841519263
8.551185697755594	0.0005438440555182496	0.0005398752115148233	0.0005786596626319243	0.0005735842162950191	0.0005987444355318268	0.0005929853899443615	0.0006202366028358923	0.0006137103023159052	0.0006656060216478327	0.000657342138853509	0.06944021144353164	0.06766791678400545	-8.938795492048103e-06	-0.0001759992607647809	-8.850776390159111e-06	-0.00017426622007962744
8.602710893256043	0.0005434628107345723	0.0005394960266323605	0.000578230363497389	0.0005731584464161695	0.0005982861280608873	0.000592531595335262	0.0006197462342121408	0.0006132256124275799	0.0006650445976807913	0.0006567892493275074	0.069391330949473	0.06762030299623079	-8.851447948120261e-06	-0.00017532955287961893	-8.764290065611802e-06	-0.00017360312890088436
8.654546553979111	0.0005430830302509126	0.000539118297772731	0.0005778027050262422	0.0005727343035884764	0.0005978295693068445	0.0005920795321663992	0.0006192577351009618	0.0006127427703475645	0.0006644853159188823	0.0006562384691277007	0.06934255547577668	0.06757279146721802	-8.7647699524478e-06	-0.000174658726826607	-8.678466660147835e-06	-0.0001729389301103057
8.706694550633951	0.0005427047166429917	0.0005387420274957494	0.0005773766900224438	0.0005723117905923451	0.0005973747621933101	0.0005916292033337772	0.00061877110854271	0.0006122617790847522	0.0006639281796050438	0.0006556898014598491	0.06929388574817465	0.06752538290417807	-8.678756710968002e-06	-0.00017398677773096394	-8.59330142766613e-06	-0.00017227361888558224
8.759156765201672	0.0005423278724930016	0.0005383672183677628	0.0005769523213003267	0.000571890910218498	0.0005969217096566872	0.0005911806117460518	0.0006182863575932538	0.0006117826416633124	0.0006633731920039406	0.0006551432495509446	0.06924532250083514	0.06747807802254226	-8.59340346122308e-06	-0.0001733137006632024	-8.508789653347872e-06	-0.00017160719035030914
8.811935091003267	0.0005419525003896636	0.0005379938729617091	0.0005765296016847063	0.0005714716652680838	0.0005964704146463092	0.000590733760324672	0.0006178034853241502	0.0006113053611228631	0.0006628203564022183	0.0006545988166494586	0.06919686647646761	0.06743087754606464	-8.508705472148534e-06	-0.00017263949063869855	-8.42492665344488e-06	-0.0001709396395733892
8.865031432767935	0.0005415786029282905	0.0005376219938571813	0.000576108534010995	0.0005710540585527917	0.0005960208801245893	0.0005902886520040241	0.0006173224948228278	0.0006108299405186492	0.000662269676108762	0.0006540565060255947	0.069148518426431	0.06738378220692326	-8.424658043889276e-06	-0.0001719641426170676	-8.341707775105268e-06	-0.00017027096156867205
8.918447706701835	0.0005412061827108467	0.0005372515836404882	0.000575689121125315	0.0005706380928949638	0.0005955731090671614	0.0005898452897315749	0.0006168433891927651	0.0006103563829217209	0.0006617211544549559	0.0006535163209715434	0.06910027911083753	0.06733679274582653	-8.341256507620083e-06	-0.00017128765150230263	-8.259128396199966e-06	-0.00016960115129498188
8.972185840557227	0.0005408352423460081	0.0005368826449047161	0.000575271365884612	0.0005702237711277072	0.0005951271044630295	0.000589403676468015	0.0006163661715536753	0.0006098846914191121	0.0006611747947949464	0.0006529782648017373	0.06905214929866488	0.06728990991211972	-8.258496225359117e-06	-0.00017061001214191407	-8.177183925122365e-06	-0.00016893020365529865
9.02624777370205	0.0005404657844492234	0.00053651518024979	0.0005748552711567697	0.00056981109609501	0.000594682869314713	0.0005889638151874077	0.0006158908450416882	0.0006094148691140222	0.0006606306005059064	0.000652442340853111	0.06900412976786467	0.0672431344638895	-8.176372589810063e-06	-0.00016993121932781796	-8.095869800638263e-06	-0.0001682581134973965
9.080635457189915	0.0005400978116427699	0.0005361491922825319	0.00057444083982072	0.0005694000706518497	0.0005942404066383917	0.0005885257088773278	0.0006154174128095318	0.0006089469191259941	0.0006600885749882989	0.0006519085524853567	0.0689562213054741	0.06719646716807677	-8.094881024136615e-06	-0.00016925126779451793	-8.015181491685501e-06	-0.00016758487561269186
9.135350853830497	0.0005397313265558179	0.0005357846836167255	0.0005740280747665644	0.0005689906976643139	0.0005937997194640604	0.0005880893605390166	0.0006149458780267249	0.0006084808445911027	0.0006595487216661518	0.0006513769030811943	0.06890842470773006	0.06714990880058405	-8.01401698179334e-06	-0.00016857015221941052	-7.935114497165802e-06	-0.00016691048473577164
9.190395938260405	0.0005393663318244852	0.0005354216568731727	0.000573616978895683	0.00056858298000971	0.000593360810835672	0.0005876547731875243	0.0006144762438797569	0.0006080166486621324	0.0006590110439873229	0.0006508473960466294	0.06886074078018202	0.06710346014638585	-7.933775946366087e-06	-0.0001678878672226325	-7.85566434581119e-06	-0.00016623493554453195
9.245772697014415	0.0005390028300919018	0.0005350601146797587	0.000573207555120856	0.0005681769205766853	0.0005929236838112932	0.0005872219498518622	0.0006140085135722843	0.0006075543345087715	0.0006584755454237817	0.0006503200348112281	0.06881317033780993	0.06705712199964588	-7.854153431369887e-06	-0.00016720440736656128	-7.776826595987975e-06	-0.00016555822265998388
9.301483128597186	0.0005386408240082628	0.0005347000596715065	0.0005727998063663747	0.0005677725222653378	0.0005924883414632504	0.0005867908935751483	0.0006135426903253134	0.0006070939053177904	0.0006579422294718787	0.0006497948228283804	0.06876571420513898	0.06701089516382702	-7.775144980098035e-06	-0.00016651976715569006	-7.698596835531077e-06	-0.00016488034064568446
9.357529243555355	0.0005382803162308898	0.0005343414944906404	0.0005723937355681602	0.0005673697879873345	0.0005920547868782858	0.000586361607414761	0.000613078777377396	0.000606635364293235	0.0006574110996526271	0.0006492717635755756	0.06871837321636218	0.06696478045181103	-7.696746165394841e-06	-0.0001658339410356563	-7.620970681535867e-06	-0.0001642012840071122
9.413913064550128	0.0005379213094242892	0.0005339844217866441	0.000571989345673881	0.0005669687206660287	0.0005916230231577085	0.000585934094442489	0.0006126167779848207	0.0006061787146566141	0.000656882159511985	0.000648750860554677	0.06867114821545701	0.06691877868601133	-7.618952589528126e-06	-0.0001651469233936026	-7.543943780216784e-06	-0.0001635210471918197
9.47063662643026	0.0005375638062602099	0.0005336288442163212	0.0005715866396430704	0.0005665693232365766	0.0005911930534175482	0.0005855083577446827	0.0006121566954218082	0.0006057239596470937	0.0006563554126211396	0.0006482321172921998	0.06862404005630963	0.0668728906984979	-7.541759883968047e-06	-0.00016445870855717748	-7.467511806706975e-06	-0.0001628396245886149
9.527701976305488	0.0005372078094177013	0.0005332747644438533	0.0005711856204472441	0.0005661715986460547	0.0005907648807887124	0.0005850844004224101	0.0006116985329807066	0.0006052711025216862	0.0006558308625767931	0.0006477155373395903	0.06857704960283842	0.06682711733111173	-7.465163709268266e-06	-0.00016376929079518765	-7.391670464911709e-06	-0.00016215701052790799
9.585111173620431	0.0005368533215831675	0.0005329221851408569	0.000570786291070016	0.000565775549853575	0.0005903385084171359	0.0005846622255916057	0.0006112422939721853	0.000604820146555443	0.0006553085130014492	0.000647201124273505	0.06853017772911894	0.0667814594355906	-7.38915975482396e-06	-0.00016307866431579388	-7.31641548729501e-06	-0.0001614731992800461
9.642866290228868	0.000536500345450432	0.0005325711089864485	0.0005703886545072246	0.0005653811798304115	0.000589913939463948	0.0005842418363832343	0.0006107879817254418	0.0006043710950416575	0.0006547883675437139	0.0006466888816961049	0.06848342531951003	0.06673591787369111	-7.313743738740844e-06	-0.00016238682326728815	-7.24174263474868e-06	-0.00016078818505665948
9.700969410468568	0.0005361488837207846	0.0005322215386672934	0.0005699927137670422	0.0005649884915601083	0.0005894911771056176	0.0005838232359434343	0.000610335599588391	0.0006039239512920515	0.0006542704298785781	0.000646178813235331	0.06843679326878326	0.06669049351731453	-7.238911407680786e-06	-0.0001616937617379688	-7.167647696437046e-06	-0.00016010196200981486
9.75942263123647	0.0005357989391030449	0.0005318734768776701	0.0005695984718701024	0.0005645974880386059	0.0005890702245341212	0.0005834064274336847	0.0006098851509278749	0.00060347871863698	0.0006537547037077244	0.000645670922545203	0.06839028248225261	0.06664518724863329	-7.164658536613737e-06	-0.00016099947375405876	-7.094126489517669e-06	-0.0001594145242297812
9.818228062064373	0.0005354505143136171	0.0005315269263195282	0.0005692059318496183	0.0005642081722743616	0.0005886510849570988	0.0005829914140309609	0.0006094366391298639	0.0006030354004256321	0.0006532411927598249	0.0006451652133061119	0.06834389387590718	0.06659999996021986	-7.090980928726662e-06	-0.00016030395328128777	-7.021174859097971e-06	-0.00015872586574729175
9.877387825195074	0.0005351036120765436	0.0005311818897025419	0.000568815096751502	0.0005638205472884663	0.0005882337615980132	0.0005825781989278893	0.0006089900675996587	0.0006025940000262273	0.0006527299007908427	0.0006446616892251118	0.06829762837654245	0.066554932555175	-7.017874415201492e-06	-0.00015960719422331016	-6.948788678015801e-06	-0.00015803598053197587
9.936904055658934	0.0005347582351235624	0.0005308383697441693	0.0005684259696344865	0.0005634346161147667	0.0005878182576963155	0.0005821667853329117	0.0006085454397620995	0.0006021545208262216	0.0006522208315843395	0.0006441603540362212	0.06825148692189804	0.0665099859472625	-6.945334855065072e-06	-0.00015890919042176044	-6.876963846648605e-06	-0.00015734486249179003
9.996778901350961	0.0005344143861941616	0.0005304963691697086	0.0005680385535702483	0.0005630503817999871	0.0005874045765076026	0.0005817571764704429	0.0006081027590617728	0.0006017169662325112	0.0006517139889517838	0.0006436612115007249	0.06820547046079388	0.06646516106104043	-6.873358135044312e-06	-0.0001582099356561978	-6.8056962927911385e-06	-0.0001566525054730733
10.05701452310831	0.0005340720680356335	0.0005301558907123545	0.0005676528516435281	0.0005626678474038505	0.0005869927213037837	0.000581349375581034	0.0006076620289632204	0.0006012813396716383	0.0006512093767328637	0.0006431642654074763	0.06815957995326914	0.06642045883199796	-6.8019401693207235e-06	-0.00015750942364241294	-6.73498197144122e-06	-0.00015595890325981188
10.117613094788254	0.0005337312834031304	0.000529816937113255	0.0005672688669522558	0.0005622870159992021	0.0005865826953732465	0.0005809433859215351	0.0006072232529511522	0.0006008476445899995	0.0006507069987958023	0.0006426695195732075	0.06811381637072188	0.06637588020669112	-6.731076899441947e-06	-0.00015680764803349678	-6.664816864673101e-06	-0.00015526404957343087
10.178576803346665	0.0005333920350597171	0.0005294795111215656	0.0005668866026076711	0.0005619078906721316	0.0005861745020210183	0.0005805392107652587	0.0006067864345306574	0.0006004158844540546	0.0006502068590376739	0.0006421769778428376	0.06806818069605439	0.06633142614288237	-6.660764294156955e-06	-0.0001561046024195073	-6.595196981471797e-06	-0.0001545679380728776
10.239907848916916	0.0005330543257764237	0.0005291436154945037	0.0005665060617344471	0.0005615304745220936	0.0005857681445689337	0.0005801368534021422	0.0006063515772274174	0.0005999860627505351	0.0006497089613847252	0.0006416866440897845	0.06802267392381431	0.06628709760968186	-6.590998349174058e-06	-0.00015540028032559605	-6.526118357544006e-06	-0.00015387056235360852
10.301608444889292	0.0005327181583323003	0.0005288092529974055	0.0005661272474708169	0.0005611547706620349	0.0005853636263558059	0.0005797363171389173	0.000605918684587925	0.0005995581829866595	0.0006492133097927011	0.0006411985222162836	0.06797729706034275	0.06624289558768898	-6.521775087038606e-06	-0.0001546946752120637	-6.45757705513509e-06	-0.00015317191594628465
10.363680817990868	0.0005323835355144714	0.0005284764264037821	0.0005657501629686982	0.0005607807822185207	0.0005849609507375933	0.000579337605299278	0.0006054877601797032	0.0005991322486903502	0.0006487199082471748	0.0006407126161537103	0.06793205112392339	0.06619882106913735	-6.4530905570020156e-06	-0.00015398778047533146	-6.389569162930202e-06	-0.00015247199231846476
10.426127208365882	0.0005320504601181824	0.0005281451384953676	0.0005653748113938148	0.0005604085123318524	0.0005845601210875663	0.0005789407212240421	0.000605058807591519	0.0005987082634104411	0.0006482287607638709	0.0006402289298628946	0.06788693714492983	0.06615487505804117	-6.384940834832688e-06	-0.00015327958944640063	-6.322090795882543e-06	-0.0001517707848734673
10.488949869656532	0.0005317189349468564	0.0005278153920621777	0.0005650011959258251	0.0005600379641561984	0.0005841611407964823	0.0005785456682713252	0.0006046318304336101	0.0005982862307169026	0.0006477398713890065	0.0006397474673344531	0.067841956165982	0.06611105857034354	-6.317322022625187e-06	-0.00015257009539010324	-6.255138094990453e-06	-0.00015106828694878838
10.552151069084381	0.0005313889628121431	0.0005274871899025608	0.0005646293197584481	0.0005596691408597183	0.0005837640132727557	0.0005781524498167098	0.0006042068323379057	0.0005978661542010574	0.0006472532441996246	0.0006392682325891153	0.06779710924209628	0.0660673726340667	-6.250230248664931e-06	-0.0001518592915052963	-6.1887072271820526e-06	-0.00015036449181669853
10.615733087532126	0.0005310605465339704	0.0005271605348232512	0.0005642591860995892	0.0005593020456246884	0.0005833687419426318	0.0005777610692534166	0.000603783816958252	0.0005974480374758025	0.0006467688833039376	0.000638791229678057	0.0677523974408448	0.06602381828946419	-6.18366166726253e-06	-0.00015114717092397367	-6.122794385157379e-06	-0.00014965939268368755
10.679698219625935	0.0005307336889405955	0.0005268354296394224	0.0005638907981714687	0.0005589366816476308	0.0005829753302503624	0.0005773715299924765	0.0006033627879706397	0.000597031884175834	0.0006462867928416707	0.0006383164626832375	0.06770782184251163	0.06598039658917652	-6.117612458623675e-06	-0.00015043372671197375	-6.05739578723747e-06	-0.00014895298269031187
10.744048773818252	0.0005304083928686507	0.0005265118771747351	0.0005635241592107463	0.0005585730521394367	0.0005825837816583751	0.0005769838354629027	0.0006029437490734297	0.0005966176979578669	0.0006458069769844066	0.0006378439357177332	0.067663383540256	0.06593710859838513	-6.052078828646182e-06	-0.00014971895186728645	-5.9925076771709385e-06	-0.00014824525491015372
10.808787072471103	0.0005300846611631985	0.0005261898802613937	0.000563159272468653	0.0005582111603254983	0.000582194099647458	0.0005765979891118681	0.000602526703987588	0.000596205482500867	0.0006453294399359424	0.0006373736529260866	0.06761908364027311	0.06589395539497324	-5.987057008754321e-06	-0.00014900283931934544	-5.92812632401081e-06	-0.00014753620234955744
10.87391545193992	0.0005297624966777757	0.0005258694417401927	0.0005627961412111175	0.0005578510094458353	0.0005818062877169327	0.0005762139944048785	0.0006021116564569141	0.0005957952415062762	0.0006448541859326391	0.0006369056184846479	0.06757492326195838	0.06585093806968399	-5.922543255801674e-06	-0.00014828538193034646	-5.864248021951457e-06	-0.00014682581794786542
10.93943626265785	0.0005294419022744419	0.000525550564460568	0.0005624347687188949	0.000557492602755221	0.0005814203493848323	0.0005758318548259493	0.0006016986102482766	0.0005953869786982425	0.0006443812192437829	0.0006364398366019245	0.06753090353807635	0.06580805772628792	-5.8585338518516925e-06	-0.00014756657249297145	-5.800869090149055e-06	-0.00014611409457562785
11.00535186922059	0.0005291228808238307	0.0005252332512806492	0.000562075158287699	0.0005571359435233184	0.000581036288188086	0.0005754515738777876	0.0006012875691518521	0.0005949806978238558	0.0006439105441719485	0.0006359763115189389	0.0674870256149298	0.06576531548174151	-5.795025104046725e-06	-0.00014684640373070768	-5.737985872594949e-06	-0.00014540102503521335
11.071664650471687	0.0005288054352051923	0.0005249175050673053	0.00056171731322833	0.0005567810350348037	0.0005806541076826957	0.0005750731550819657	0.0006008785369813596	0.0005945764026533779	0.0006434421650533625	0.0006355150475095794	0.06744329065253013	0.06572271246635937	-5.732013344486586e-06	-0.0001461248682981947	-5.675594737975138e-06	-0.0001446866020607951
11.138376999588447	0.0005284895683064409	0.0005246033286961932	0.0005613612368668039	0.0005564278805894977	0.0005802738114439185	0.000574696601979104	0.000600471517574301	0.0005941740969804791	0.0006429760862582728	0.0006350560488809622	0.06739969982477319	0.06568024982398267	-5.669494929995238e-06	-0.00014540195877878193	-5.613692079467318e-06	-0.00014397081831629688
11.205491324168262	0.0005281752830242026	0.0005242907250518091	0.0005610069325444882	0.0005560764835025	0.0005798954030664563	0.0005743219181290542	0.0006000665147922074	0.0005937737846224796	0.0006425123121913262	0.0006345993199737983	0.06735625431961374	0.0656379287121491	-5.607466242034051e-06	-0.0001446776676856526	-5.552274314628118e-06	-0.00014325366639596215
11.273010046315514	0.000527862582263857	0.0005239796970275325	0.0005606544036182295	0.0005557268471043173	0.0005795188861646321	0.0005739491071110796	0.0005996635325208783	0.0005933754694205863	0.0006420508472919419	0.0006341448651627587	0.06731295533924478	0.06559575030226962	-5.545923686526601e-06	-0.00014395198746107452	-5.491337885221367e-06	-0.00014253513882375723
11.340935602728974	0.0005275514689395856	0.0005236702475256751	0.0005603036534604883	0.0005553789747409968	0.000579144264372584	0.0005735781725240418	0.0005992625746706335	0.0005929791552401367	0.0006415916960346971	0.000633692688856848	0.06726980410028127	0.06555371577980305	-5.484863693697335e-06	-0.0001432249104752481	-5.430879257092326e-06	-0.0001418152280531909
11.409270444789758	0.0005272419459744113	0.0005233623794575244	0.0005599546854594691	0.0005550328697742567	0.0005787715413444473	0.0005732091179865816	0.0005988636451765552	0.0005925848459708413	0.0006411348629297077	0.000633242795499778	0.06722680183393819	0.06551182634443649	-5.424282717954483e-06	-0.00014249642902712523	-5.370894920008959e-06	-0.0001410939264665234
11.478017038649782	0.0005269340163002426	0.0005230560957433906	0.0005596075030192541	0.0005546885355816204	0.0005784007207545438	0.0005728419471373098	0.0005984667479987431	0.0005921925455270303	0.0006406803525230212	0.0006327951895703479	0.0671839497862239	0.06547008321026498	-5.364177237689692e-06	-0.00014176653534232753	-5.311381387477186e-06	-0.0001403712263736978
11.547177865320764	0.000526627682857919	0.0005227513993126526	0.0005592621095599407	0.000554345975556552	0.0005780318062975754	0.0005724766636349938	0.0005980718871225673	0.0005918022578479049	0.0006402281693970125	0.0006323498755828318	0.06714124921812176	0.06542848760597637	-5.304543755150527e-06	-0.00014103522157341009	-5.252335196641138e-06	-0.000139647120012798
11.616755420763786	0.0005263229485972481	0.0005224482931037997	0.0005589185085177706	0.000554005193108586	0.0005776648016888118	0.0005721132711587458	0.0005976790665589215	0.0005914139868977838	0.0006397783181707784	0.0006319068580873616	0.06709870140578732	0.06538704077503897	-5.245378796306897e-06	-0.0001403024797996255	-5.193752908105344e-06	-0.00013892159954893846
11.686752215979308	0.0005260198164770499	0.0005221467800644773	0.0005585767033452682	0.0005536661916634662	0.0005772997106642849	0.0005717517734082155	0.0005972882903444818	0.0005910277366663597	0.0006393308035005424	0.0006314661416703233	0.06705630764073855	0.06534574397588852	-5.1866789106905925e-06	-0.00013956830202627168	-5.135631105818508e-06	-0.00013819465707454182
11.75717077709787	0.0005257182894651933	0.0005218468631515262	0.0005582366975113726	0.0005533289746632768	0.0005769365369809812	0.000571392174103777	0.0005968995625419638	0.0005906435111689495	0.0006388856300800601	0.0006310277309547491	0.06701406923005417	0.06530459848211984	-5.128440671250435e-06	-0.00013883268018402561	-5.077966396893965e-06	-0.00013746628460784005
11.82801364547121	0.0005254183705386384	0.0005215485453310282	0.000557898494501577	0.0005529935455665812	0.0005765752844170376	0.0005710344769867283	0.0005965128872403879	0.0005902613144467564	0.0006384428026410329	0.0006305916306007221	0.06697198749657314	0.06526360558268254	-5.0706606741857466e-06	-0.00013809560612812466	-5.02075541147437e-06	-0.00013673647409279122
11.899283377763982	0.0005251200626834733	0.000521251829578344	0.0005575620978180621	0.0005526599078485556	0.0005762159567719401	0.0005706786858194799	0.0005961282685553402	0.0005898811505671259	0.0006380023259535212	0.0006301578453057788	0.06693006377909487	0.06522276658207689	-5.013335538829253e-06	-0.00013735707163842203	-4.9639948026059325e-06	-0.0001360052173989268
11.970982546046038	0.0005248233688949517	0.0005209567188781562	0.0005572275109798346	0.0005523280650011274	0.0005758585578667183	0.0005703248043857546	0.0005957457106292415	0.0005895030236238096	0.0006375642048263673	0.0006297263798053198	0.0668882994325872	0.06518208280055444	-4.956461907488358e-06	-0.0001366170684185819	-4.907681246065811e-06	-0.00013527250632006105
12.043113737885237	0.0005245282921775298	0.0005206632162245063	0.0005568947375228635	0.0005519980205331115	0.0005755030915441479	0.0005699728364907824	0.0005953652176316139	0.0005891269377372274	0.0006371284441076188	0.0006292972388730229	0.06684669582839127	0.06514155557431792	-4.900036445297691e-06	-0.00013587558809556588	-4.851811440237212e-06	-0.0001345383325744437
12.115679556440844	0.0005242348355449021	0.0005203713246208353	0.0005565637810002188	0.000551669777970348	0.000575149561668949	0.0005696227859615002	0.0005949867937593545	0.0005887528970547359	0.0006366950486849597	0.0006288704273212629	0.06680525435443468	0.06510118625573079	-4.844055840082066e-06	-0.00013513262221903632	-4.796382105972351e-06	-0.0001338026878040105
12.188682620557461	0.0005239430020200363	0.00052008104708002	0.0005562346449822096	0.000551343340855841	0.0005747979721279913	0.0005692746566467503	0.0005946104432370072	0.0005883809057508955	0.0006362640234861441	0.000628445950001533	0.06676397641544278	0.06506097621352096	-4.788516802210763e-06	-0.00013438816226087058	-4.741389986431983e-06	-0.00013306556357364774
12.26212556485955	0.0005236527946352066	0.0005197923866244113	0.0005559073330565229	0.0005510187127498964	0.0005744483268304942	0.0005689284524174836	0.0005942361703170394	0.0005880109680277425	0.0006358353734794369	0.0006280238118048749	0.06672286343315677	0.06502092683299465	-4.733416064459182e-06	-0.0001336421996147863	-4.686831846957475e-06	-0.0001323269513708314
12.336011039846525	0.0005233642164320272	0.0005195053462858688	0.000555581848828362	0.0005506958972302621	0.0005741006297082348	0.0005685841771669608	0.0005938639792801212	0.0005876430881150628	0.000635409103674057	0.0006276040176623097	0.06668191684655479	0.0649810395162498	-4.6787503818574924e-06	-0.00013289472559538384	-4.632704474934624e-06	-0.0001315868426052802
12.41034171198835	0.0005230772704614839	0.0005192199291057962	0.0005552581959205886	0.0005503748978922668	0.0005737548847157528	0.0005682418348109567	0.000593493874435406	0.0005872772702706665	0.0006349852191206276	0.0006271865725452759	0.06664113811207024	0.06494131568239152	-4.624516531560093e-06	-0.00013214573143789654	-4.5790046796366675e-06	-0.00013084522860781767
12.485120263821853	0.0005227919597839658	0.0005189361381351763	0.0005549363779738618	0.0005500557183489613	0.0005734110958305599	0.0005679014292879677	0.0005931258601208153	0.0005869135187806696	0.0006345637249116317	0.000626771481466073	0.06660052870382255	0.06490175676775532	-4.5707113127024974e-06	-0.00013139520829755225	-4.525729292103719e-06	-0.00013010210063034433
12.560349394047481	0.0005225082874692936	0.0005186539764346023	0.0005546163986467783	0.0005497383622312584	0.0005730692670533473	0.0005675629645594158	0.0005927599407033232	0.0005865518379597715	0.0006341446261818694	0.0006263587494783074	0.06656009011384319	0.0648623642261268	-4.517331546260387e-06	-0.00013064314724892112	-4.472875165000088e-06	-0.00012935744984512998
12.63603181762671	0.0005222262565967506	0.0005183734470743125	0.0005542982616160164	0.0005494228331880753	0.0005727294024081995	0.0005672264446098604	0.0005923961205792481	0.0005861922321515425	0.0006337279281089266	0.0006259483816773469	0.06651982385230905	0.06482313952897106	-4.4643740749082325e-06	-0.00012988953928526337	-4.420439172472465e-06	-0.00012861126734410588
12.712170265880024	0.0005219458702551088	0.0005180945531342187	0.0005539819705764758	0.000549109134886475	0.0005723915059428049	0.0005668918734472058	0.0005920344041745434	0.0005858347057287074	0.0006333136359136429	0.0006255403832007775	0.06647973144777926	0.06478408416565982	-4.41183576289526e-06	-0.00012913437531837657	-4.368418210022422e-06	-0.00012786354413851786
12.78876748658549	0.0005216671315426547	0.0005178172977039373	0.0005536675292414199	0.0005487972710118079	0.00057205558172867	0.0005665592551029143	0.0005916747959450891	0.0005854792630934349	0.000632901754860587	0.0006251347592288651	0.06643981444742952	0.06474519964370508	-4.359713495887159e-06	-0.0001283776461772218	-4.316809194345513e-06	-0.00012711427115763563
12.865826244077915	0.0005213900435672191	0.0005175416838828197	0.0005533549413426217	0.0005484872452678573	0.0005717216338613373	0.0005662285936322211	0.0005913173003769964	0.0005851259086776328	0.0006324922902585429	0.0006247315149850283	0.06640007441730275	0.06470648748899677	-4.308004180844215e-06	-0.00012761934260797914	-4.265609063237603e-06	-0.0001263634392493218
12.943349319348618	0.0005211146094461957	0.0005172677147799771	0.0005530442106305037	0.0005481790613769793	0.0005713896664605998	0.0005658998931143442	0.0005909619219868996	0.0005847746469432373	0.0006320852474609905	0.0006243306557363076	0.06636051294254626	0.06466794924604018	-4.256704745904654e-06	-0.00012685945527383946	-4.214814775449147e-06	-0.00012561103917921312
13.0213395101458	0.0005208408323065664	0.0005169953935143081	0.0005527353408742826	0.0005478727230802483	0.0005710596836707191	0.0005655731576527038	0.000590608665322262	0.0005844254823825122	0.0006316806318666013	0.0006239321867938455	0.06632113162766648	0.06462958647819969	-4.205812140193818e-06	-0.00012609797475272855	-4.164423310502614e-06	-0.0001248570616284167
13.099799631075467	0.0005205687152849265	0.0005167247232145273	0.0005524283358621181	0.0005475682341376045	0.0005707316896606524	0.0005652483913751434	0.000590257534961686	0.0005840784195183525	0.0006312784489197407	0.0006235361135133766	0.06628193209678016	0.06459140076794477	-4.155323333735698e-06	-0.0001253348915380842	-4.114431668630902e-06	-0.00012410149719520314
13.178732513703073	0.0005202982615274994	0.0005164557070191846	0.0005521231994012511	0.0005472655983279936	0.0005704056886242666	0.0005649255984341414	0.0005899085355152154	0.000583733462904582	0.0006308787041109657	0.0006231424412957113	0.06624291599387248	0.0645533937171016	-4.1052353173315e-06	-0.00012457019603859254	-4.0648368706086395e-06	-0.00012334433639332731
13.258141006655675	0.0005200294741901594	0.0005161883480766911	0.0005518199353181545	0.0005469648194495158	0.000570081684780566	0.0005646047830070403	0.0005895616716246491	0.0005833906171262615	0.0006304814029775398	0.0006227511755872359	0.06620408498305297	0.06451556694710377	-4.055545102377503e-06	-0.00012380387857606479	-4.015635957611667e-06	-0.00012258556965094591
13.338027975724735	0.0005197623564384497	0.0005159226495453412	0.0005515185474586768	0.0005466659013195714	0.0005697596823739181	0.0005642859492962642	0.0005892169479638586	0.000583049886799999	0.0006300865511039492	0.0006223623218804164	0.06616544074882674	0.06447792209925307	-4.006249720757936e-06	-0.00012303592938549268	-3.966825991116429e-06	-0.00012182518731101988
13.418396303969553	0.0005194969114475981	0.0005156586145933317	0.0005512190396881907	0.0005463688477750077	0.0005694396856742808	0.0005639691015295457	0.000588874369239103	0.0005827112765742592	0.0006296941541224253	0.0006219758857143041	0.06612698499635508	0.06444046083497637	-3.957346224734391e-06	-0.0001222663386150763	-3.918404052745145e-06	-0.00012106317962981561
13.49924889182131	0.0005192331424025314	0.0005153962463987814	0.0005509214158917371	0.0005460736626722639	0.0005691216989774284	0.0005636542439601517	0.0005885339401893494	0.000582374791129679	0.000629304217713472	0.000621591872675051	0.06608871945173192	0.0644031848360952	-3.908831686784495e-06	-0.0001214950963245448	-3.870367244146553e-06	-0.0001202995367766968
13.580588657187745	0.0005189710524978906	0.000515135548149749	0.0005506256799741757	0.0005457803498875221	0.0005688057266051865	0.0005633413808671108	0.000588195665586599	0.0005820404351793856	0.0006289167476064051	0.0006212102883964321	0.06605064586225756	0.06436609580508885	-3.8607031994843805e-06	-0.00012072219248505933	-3.82271268687057e-06	-0.00011953424883348607
13.662418535558457	0.0005187106449380419	0.0005148765230442491	0.0005503318358603306	0.0005454889133168521	0.0005684917729056599	0.0005630305165554428	0.0005878595502362122	0.0005817082134693167	0.0006285317495798899	0.0006208311385603692	0.06601276599671956	0.06432919546537229	-3.812957875393326e-06	-0.00011994761697874112	-3.7754375222451286e-06	-0.00011876730579390982
13.744741480110864	0.000518451922937087	0.000514619174290266	0.000550039887495139	0.0005451993568763609	0.0005681798422534692	0.0005627216553563888	0.0005875255989772392	0.0005813781307785437	0.0006281492294624912	0.0006204544288974656	0.06597508164567646	0.0642924855615689	-3.765592846884623e-06	-0.00011917135959686742	-3.7285389112170185e-06	-0.00011799869756197456
13.827560461816718	0.0005181948897188753	0.0005143635051057711	0.0005497498388438038	0.000544911684502345	0.0005678699390499878	0.0005624148016276491	0.0005871938166827559	0.0005810501919196029	0.0006277691931332317	0.0006200801651875488	0.06593759462174323	0.0642559678597926	-3.718605266053634e-06	-0.00011839341004026005	-3.6820140342551724e-06	-0.00011722841395228611
13.910878469549415	0.0005179395485170082	0.0005141095187187306	0.0005494616938919388	0.0005446259001514364	0.0005675620677235776	0.0005621099597536126	0.0005868642082601985	0.0005807244017388214	0.0006273916465221506	0.000619708353260213	0.06590030675988721	0.06421964414793122	-3.671992304593325e-06	-0.00011761375791863315	-3.635860091238778e-06	-0.00011645644468961935
13.9946985101918	0.0005176859025748455	0.0005138572183671171	0.0005491754566457199	0.0005443420078007527	0.0005672562327298281	0.000561807134145595	0.0005865367786517039	0.0005804007651166526	0.0006270165956108734	0.0006193389989953735	0.06586321991772352	0.0641835162359384	-3.6257511536494196e-06	-0.0001168323927493442	-3.5900743012972497e-06	-0.00011568277940725291
14.079023608744702	0.0005174339551455114	0.000513606607298919	0.0005488911311320369	0.00054406001144805	0.0005669524385517995	0.0005615063292420785	0.0005862115328344543	0.0005800792869680135	0.0006266440464331889	0.0006189721083238273	0.0658263359758133	0.06414758595612327	-3.5798790237019998e-06	-0.00011604930395703317	-3.544653902699639e-06	-0.00011490740764685814
14.163856808436103	0.0005171837094918936	0.0005133576887721462	0.0005486087213986411	0.0005437799151118715	0.0005666506897002632	0.0005612075495089505	0.0005858884758210222	0.0005797599722426237	0.00062627400507563	0.0006186076872278176	0.06578965683797311	0.06411185516344939	-3.534373144435405e-06	-0.00011526448087241514	-3.499596152738843e-06	-0.00011413031885761094
14.24920117083096	0.0005169351688866491	0.0005131104660548384	0.0005483282315143019	0.0005435017228317019	0.0005663509907139516	0.000560910799439747	0.0005855676126597255	0.0005794428259253515	0.0006259064776780695	0.0006182457417416125	0.06575318443158192	0.06407632573583646	-3.4892307646159325e-06	-0.00011447791273208607	-3.454898327594127e-06	-0.00011335150239544234
14.335059775941703	0.0005166883366121985	0.0005128649424250654	0.0005480496655689535	0.0005432254386681166	0.0005660533461597995	0.0005606160835558959	0.0005852489484349774	0.0005791278530365598	0.0006255414704343122	0.0006178862779520812	0.06571692070789807	0.06404099957446825	-3.4444491519864534e-06	-0.00011368958867784273	-3.4105577222240044e-06	-0.00011257094752256669
14.421435722339384	0.0005164432159607255	0.0005126211211709312	0.00054777302767385	0.0005429510667029364	0.0005657577606331968	0.0005603234064069629	0.0005849324882676452	0.0005788150586324565	0.0006251789895927042	0.0006175293019992849	0.06568086764237459	0.06400587860410042	-3.4000255931059507e-06	-0.00011289949775519781	-3.366571650228762e-06	-0.00011178864340635752
14.50833212726552	0.000516199810234172	0.000512379005590574	0.0005474983219617179	0.0005426786110393795	0.0005654642387582389	0.0005600327725709003	0.0005846182373154136	0.0005785044478054498	0.0006248190414567452	0.0006171748200770717	0.06564502723498682	0.06397096477337813	-3.355957393265819e-06	-0.00011210762891358805	-3.3229374437437724e-06	-0.00011100457911897288
14.595752126744532	0.0005159581227442305	0.0005121385989921638	0.0005472255525869086	0.0005424080758022152	0.0005651727851879772	0.0005597441866542949	0.0005843062007731484	0.0005781960256845061	0.0006244616323857094	0.0006168228384336813	0.06560940151056059	0.06393626005515621	-3.312241876349785e-06	-0.00011131397100515306	-3.279652453324136e-06	-0.00011021874363682793
14.683698875697011	0.0005157181568123362	0.0005118999046938987	0.0005469547237255513	0.000542139465137917	0.0005648834046046768	0.0005594576532926202	0.0005839963838732645	0.0005778897974355105	0.0006241067687952735	0.0006164733633723525	0.06557399251910426	0.06390176644682444	-3.2688763847085744e-06	-0.00011051851278372216	-3.2367140477963623e-06	-0.00010943112583892967
14.772175548053516	0.0005154799157696552	0.000511662926024	0.000546685839575709	0.0005418727832148181	0.0005645961017200708	0.0005591731771504918	0.0005836887918861007	0.0005775857682616333	0.0006237544571581546	0.000616126401251946	0.06553880233614855	0.06386748597063635	-3.225858279048456e-06	-0.00010972124290448138	-3.1941196141603567e-06	-0.00010864171450677973
14.861185336869132	0.0005152434029570733	0.0005114276663207052	0.0005464189043575317	0.0005416080342232665	0.0005643108812756216	0.0005588907629219212	0.0005833834301202954	0.0005772839434036994	0.0006234047040047561	0.0006157819584875689	0.06550383306309038	0.06383342067404484	-3.183184938306341e-06	-0.00010892214992282157	-3.151866557475364e-06	-0.00010785049832369442
14.95073145443871	0.0005150086217251808	0.0005111941289322576	0.0005461539223134123	0.0005413452223757793	0.0005640277480427803	0.0005586104153305744	0.0005830803039231682	0.0005769843281405614	0.000623057515923821	0.0006154400415512103	0.06546908682754224	0.06379957263004413	-3.1408537595378934e-06	-0.00010812122229385268	-3.109952300730731e-06	-0.00010705746587356957
15.040817132412794	0.0005147755754342535	0.0005109623172168947	0.0005458908977081403	0.0005410843519071987	0.00056374670682325	0.0005583321391300316	0.0005827794186811024	0.0005766869277894743	0.0006227128995630925	0.0006151006569723828	0.06543456578368574	0.06376594393750994	-3.0988621577895947e-06	-0.00010731844837141846	-3.068374284728812e-06	-0.00010626260564046419
15.131445621914246	0.0005145442674542355	0.0005107322345428348	0.0005456298348290588	0.0005408254270748486	0.0005634677624492511	0.000558055939104049	0.0005824807798199359	0.00057639174770648	0.0006223708616299862	0.0006147638113387754	0.06540027211263226	0.0637325367215563	-3.0572075660037674e-06	-0.00010651381640783275	-3.027129967996499e-06	-0.00010546590600822581
15.222620193655578	0.0005143147011647146	0.0005105038842882587	0.0005453707379862185	0.000540568452158688	0.0005631909197837861	0.0005577818200668197	0.0005821843928053504	0.0005760987932867865	0.0006220314088922668	0.0006144295112969102	0.06536620802278749	0.06369935313388671	-3.015887434859414e-06	-0.0001057073145518117	-2.9862168266091456e-06	-0.0001046673552581312
15.31434413805701	0.000514086879954904	0.000510277269841298	0.0005451136115125395	0.0005403134314614761	0.0005629161837209153	0.0005575097868632478	0.0005818902631432757	0.0005758080699651658	0.0006216945481787432	0.0006140977635528171	0.06533237575022266	0.06366639535315688	-2.9748992326880837e-06	-0.00010489893084848767	-2.945632354128553e-06	-0.00010386694156928888
15.406620765365147	0.0005138608072236093	0.0005100523946000065	0.0005448584597639618	0.0005400603693089198	0.0005626435591860212	0.0005572398443692075	0.0005815983963802821	0.0005755195832163377	0.000621360286379957	0.0006137685748727034	0.0652987775590503	0.06363366558534146	-2.9342404453671853e-06	-0.00010408865323918715	-2.9053740614871752e-06	-0.00010306465301843093
15.499453405772549	0.0005136364863792036	0.0005098292619723425	0.0005446052871196066	0.000539809270049838	0.0005623730511360864	0.0005569719974918187	0.0005813087981039916	0.0005752333385553726	0.0006210286304488961	0.0006134419520836444	0.06526541574180676	0.06360116606410714	-2.8939085761712363e-06	-0.0001032764695592936	-2.865439476839801e-06	-0.00010226047757748435
15.592845409537835	0.0005134139208395938	0.0005096078753761415	0.0005443540979819317	0.0005395601380563173	0.0005621046645599676	0.0005567062511697175	0.0005810214739434857	0.0005749493415380905	0.0006206995874017073	0.000613117902074277	0.06523229261984208	0.06356889905118829	-2.8539011456781872e-06	-0.00010246236753801152	-2.8258261454776855e-06	-0.00010145440311375153
15.686800147106629	0.0005131931140321896	0.0005093882382390889	0.0005441048967768922	0.0005393129777238707	0.0005618384044786766	0.000556442610373332	0.0005807364295697211	0.0005746675977614684	0.0006203731643184241	0.000612796431795504	0.06519941054371123	0.06353686683677466	-2.814215691651894e-06	-0.00010164633479740892	-2.786531629691072e-06	-0.00010064641738809221
15.781321009233178	0.0005129740693938635	0.0005091703539986924	0.0005438576879540957	0.0005390677934716003	0.0005615742759456578	0.0005561810801051621	0.0005804536706959471	0.0005743881128640521	0.0006200493683437003	0.0006124775482612115	0.06516677189357706	0.06350507173989707	-2.7748497689432383e-06	-0.00010082835885219521	-2.747553508705876e-06	-9.983650805608923e-05
15.87641140710273	0.0005127567903709128	0.0005089542261022409	0.0005436124759869622	0.0005388245897423472	0.0005613122840470709	0.0005559216654000486	0.0005801732030781282	0.0005741108925263635	0.0006197282066875555	0.0006121612585489826	0.06513437907961434	0.06347351610882773	-2.7358009493387743e-06	-0.000100008427107251	-2.7088893785232222e-06	-9.902466266505094e-05
15.972074772454643	0.0005125412804190197	0.0005087398580067803	0.0005433692653728861	0.000538583371002863	0.0005610524339020815	0.0005556643713254693	0.0005798950325153773	0.0005738359424713312	0.0006194096866261347	0.0006118475698008437	0.06510223454242403	0.0634422023214796	-2.6970668214939403e-06	-9.918652685851626e-05	-2.6705368518205666e-06	-9.821086865385853e-05
16.06831455770623	0.0005123275430031998	0.0005085272531790646	0.0005431280606333883	0.0005383441417439595	0.0005607947306631388	0.0005554092029818089	0.000579619164850379	0.0005735632684647017	0.0006190938155024647	0.000611536489223994	0.06507034075345178	0.06341113278581319	-2.6586449908012205e-06	-9.836264529114458e-05	-2.632493557859321e-06	-9.739511335241091e-05
16.165134236077357	0.0005121155815977632	0.000508316415095523	0.0005428888663142845	0.0005381069064806776	0.0005605391795162761	0.0005551561655026574	0.0005793456059698386	0.0005732928763154797	0.0006187806007272421	0.0006112280240915705	0.06503870021541572	0.06338030994025524	-2.6205330792587397e-06	-9.753676947800438e-05	-2.594757142344341e-06	-9.657738397989002e-05
16.262537301715792	0.0005119053996862558	0.0005081073472422112	0.0005426516869858389	0.0005378716697524419	0.000560285785681396	0.0005549052640550895	0.000579074361804916	0.0005730247718763534	0.0006184700497796109	0.0006109221817434033	0.0650073154627354	0.06334973625411786	-2.5827287254069457e-06	-9.670888638031727e-05	-2.55732526735844e-06	-9.575766764523264e-05
16.36052726982327	0.0005116970007614094	0.0005079000531147659	0.0005424165272429267	0.0005376384361232239	0.0005600345544125678	0.0005546565038399607	0.0005788054383316752	0.0005727589610441351	0.0006181621702079639	0.0006106189695867926	0.06497618906197233	0.06331941422802613	-2.5452295841872294e-06	-9.587898284570129e-05	-2.5201956112188423e-06	-9.49359513450071e-05
16.459107676782416	0.000511490388325082	0.0005076945362183534	0.0005421833917051931	0.0005374072101817026	0.0005597854909983233	0.0005544098900921973	0.0005785388415715381	0.0005724954497602035	0.0006178569696307504	0.000610318395097291	0.06494532361227968	0.06328934639435413	-2.5080333268348055e-06	-9.504704560719945e-05	-2.4833658683822042e-06	-9.411222196291369e-05
16.55828208028434	0.0005112855658882001	0.0005074908000676193	0.0005419522850172164	0.0005371779965414272	0.0005595386007619584	0.0005541654280810952	0.0005782745775917409	0.0005722342440109514	0.0006175544557372967	0.0006100204658195009	0.06491472174584947	0.06325953531766368	-2.4711376407668233e-06	-9.421306128207241e-05	-2.4468337493184153e-06	-9.32864662681332e-05
16.658054059457015	0.0005110825369706955	0.0005072888481866323	0.0005417232118486691	0.0005369507998409798	0.0005592938890618356	0.0005539231231106191	0.000578012652505799	0.0005719753498282423	0.0006172546362886399	0.000609725189367882	0.06488438612837724	0.06322998359515682	-2.434540229496931e-06	-9.33770163717984e-05	-2.4105969804407747e-06	-9.245867091560445e-05
16.758427214994473	0.0005108813051014337	0.0005070886841088217	0.0005414961768944754	0.0005367256247441346	0.0005590513612916859	0.0005536829805196992	0.0005777530724739704	0.0005717187732898618	0.0006169575191183647	0.0006094325734275646	0.06485431945952785	0.06320069385712702	-2.3982388125199164e-06	-9.253889726075493e-05	-2.3746533039832596e-06	-9.162882244474757e-05
16.859405169286727	0.0005106818738181481	0.0005068903113769168	0.0005412711848749757	0.0005365024759400217	0.0005588110228809181	0.0005534450056825371	0.000577495843703733	0.0005714645205199849	0.0006166631121334634	0.0006091426257551803	0.06482452447341339	0.06317166876742565	-2.362231125179002e-06	-9.169869021410926e-05	-2.3390004778803958e-06	-9.079690727753498e-05
16.960991566550526	0.0005104842466673641	0.0005066937335428813	0.0005410482405360881	0.0005362813581432903	0.0005585728792949309	0.0005532092040089128	0.0005772409724502614	0.0005712125976896449	0.0006163714233152014	0.0006088553541797044	0.06479500393907095	0.06314291102393128	-2.326514918597755e-06	-9.085638137852625e-05	-2.3036362756805213e-06	-8.996291171853299e-05
17.063190072960847	0.000510288427204321	0.0005064989541678422	0.000540827348649468	0.0005360622760942702	0.0005583369360354198	0.0005529755809444905	0.0005769884650169105	0.0005709630110172038	0.0006160824607199944	0.0006085707666033044	0.06476576066095766	0.06311442335902548	-2.2910879595538884e-06	-9.00119567798785e-05	-2.268558486427392e-06	-8.912682195308386e-05
17.166004376783235	0.0005100944189928934	0.0005063059768220193	0.0005406085140126742	0.000535845234559138	0.0005581031986407002	0.0005527441419711349	0.0005767383277557091	0.0005707157667688366	0.0006157962324803051	0.0006082888710022098	0.06473679747944765	0.06308620854008003	-2.2559480303764763e-06	-8.916540232269121e-05	-2.233764914584286e-06	-8.828862404737514e-05
17.26943818850684	0.0005099022256055012	0.0005061148050846438	0.0005403917414493252	0.000535630238330074	0.0005578716726860175	0.0005525148926072165	0.0005764905670678487	0.0005704708712590095	0.00061551274680554	0.0006080096754275817	0.06470811727133646	0.0630582693699511	-2.2210929288444745e-06	-8.83167037891569e-05	-2.1992533798947944e-06	-8.744830394635805e-05
17.37349524097843	0.0005097118506230272	0.0005059254425438847	0.0005401770358092683	0.0005354172922254343	0.0005576423637838753	0.0005522878384079392	0.0005762451894041929	0.0005702283308509784	0.0006152320119829758	0.0006077331880064105	0.0646797229503595	0.06303060868747838	-2.186520468085238e-06	-8.746584683790026e-05	-2.165021717297818e-06	-8.660584747285927e-05
17.478179289537028	0.0005095232976347166	0.0005057378927967566	0.0005399644019687343	0.0005352064010899053	0.000557415277584352	0.0005520629849656492	0.0005760022012657761	0.0005699881519572761	0.0006149540363786806	0.0006074594169424092	0.06465161746771159	0.06300322936799502	-2.1522284764721733e-06	-8.661281700306223e-05	-2.131067776839097e-06	-8.576124032733112e-05
17.583494112149474	0.0005093365702380872	0.0005055521594490388	0.0005397538448305075	0.0005349975697946748	0.0005571904197754339	0.0005518403379101655	0.0005757616092043244	0.0005697503410402224	0.000614678828438467	0.0006071883705169352	0.06462380381258022	0.06297613432384673	-2.1182147975076435e-06	-8.575759969281505e-05	-2.0973894235437086e-06	-8.491446808589487e-05
17.689443509546752	0.0005091516720388224	0.0005053682461151769	0.0005395453693240824	0.0005347908032375903	0.000556967796083339	0.0005516199029090979	0.0005755234198227683	0.0005695149046124255	0.0006144063966888422	0.0006069200570899139	0.06459628501268422	0.06294932650491651	-2.084477289756182e-06	-8.490018018932066e-05	-2.063984537343643e-06	-8.406551620002145e-05
17.79603130536116	0.0005089686066506687	0.0005051861564181908	0.0005393389804058287	0.0005345861063433263	0.0005567474122728513	0.0005514016856681792	0.0005752876397757716	0.0005692818492372991	0.0006141367497379843	0.0006066544851007826	0.0645690641348238	0.06292280889915877	-2.0510138266970415e-06	-8.404054364608005e-05	-2.0308510129342545e-06	-8.321436999404741e-05
17.90326134626431	0.0005087873776953264	0.000505005893989573	0.0005391346830591551	0.0005343834840635481	0.0005565292741476575	0.0005511856919315966	0.000575054275770264	0.0005690511815295831	0.0006138698962767284	0.0006063916630694461	0.06454214428543938	0.06289658453314388	-2.0178222966461302e-06	-8.317867508737808e-05	-1.997986759720051e-06	-8.236101466556345e-05
18.011137502105942	0.0005086079888023344	0.0005048274624691839	0.0005389324822946711	0.000534182941377075	0.0005563133875506845	0.0005509719274823216	0.0005748233345659766	0.0005688229081558682	0.0006136058450795664	0.000606131599597246	0.06451552861117436	0.06287065647261056	-1.9849006026831546e-06	-8.231455940874155e-05	-1.9653897017145143e-06	-8.150543528465115e-05
18.119663666053608	0.0005084304436089472	0.0005046508655051388	0.0005387323831503452	0.0005339844832900416	0.0005560997583644339	0.0005507603981424452	0.0005745948229759841	0.0005685970358351246	0.0006133446050056572	0.0006058743033679391	0.06448922029945724	0.06284502782302626	-1.9522466625119736e-06	-8.144818137348353e-05	-1.9330577774065265e-06	-8.064761679084376e-05
18.228843754733095	0.0005082547457600189	0.0005044761067537006	0.0005385343906916751	0.0005337881148360673	0.0005558883925113371	0.0005505511097735242	0.0005743687478672623	0.0005683735713392482	0.0006130861849998662	0.0006056197831487044	0.06446322257908335	0.06281970173015917	-1.9198584083469743e-06	-8.057952561160708e-05	-1.900988939660623e-06	-7.978754399236287e-05
18.338681708369887	0.0005080808989078723	0.0005043031898791598	0.0005383385100118485	0.0005335938410764201	0.0005556792959540964	0.0005503440682769204	0.000574145116161244	0.0005681525214936037	0.0006128305940938086	0.0006053680477911524	0.0644375387208118	0.06279468138065672	-1.88773378688575e-06	-7.970857662115138e-05	-1.8691811556792622e-06	-7.892520156720095e-05
18.44918149093129	0.0005079089067121585	0.0005041321185537044	0.0005381447462318974	0.0005334016671001726	0.000555472474696032	0.0005501392795941401	0.0005739239348343759	0.0005679338931775686	0.0006125778414069017	0.0006051191062323466	0.06441217203797128	0.06276997000263618	-1.8558707591599145e-06	-7.883531876484717e-05	-1.837632406861446e-06	-7.806057405992939e-05
18.56034709026951	0.0005077387728397288	0.0005039628964573019	0.0005379531045008721	0.000533211598024376	0.0005552679347814413	0.0005499367497071914	0.0005737052109187015	0.0005677176933251041	0.0006123279361474555	0.000604872967495857	0.06438712588707608	0.06274557086628686	-1.824267300424079e-06	-7.795973626864572e-05	-1.8063406886864933e-06	-7.719364588003319e-05
18.672182518265565	0.0005075705009644847	0.0005037955272775596	0.0005377635899959955	0.000533023638994219	0.0005550656822959529	0.0005497364846389316	0.0005734889515024312	0.0005675039289253108	0.000612080887613757	0.000604629640692812	0.06436240366844992	0.06272148728447342	-1.7929214001016422e-06	-7.708181322192698e-05	-1.775304010668069e-06	-7.632440130253548e-05
18.784691810974078	0.0005074040947672304	0.000503630014709589	0.0005375762079228288	0.0005328377951831915	0.0005548657233668856	0.0005495384904534213	0.0005732751637305317	0.0005672926070230061	0.0006118367051951839	0.0006043891350229763	0.06433800882686383	0.0626977226133626	-1.7618310616594572e-06	-7.620153357529302e-05	-1.7445203962201776e-06	-7.54528244652497e-05
18.897879028768923	0.0005072395579355208	0.0005034663624558637	0.0005373909635154328	0.0005326540717932515	0.0005546680641636136	0.0005493427732562866	0.0005730638548053192	0.0005670837347193033	0.000611595398373333	0.0006041514597758422	0.06431394485218409	0.06267428025304932	-1.730994302523263e-06	-7.531888113963825e-05	-1.713987882583437e-06	-7.457889936848816e-05
19.01174825648978	0.0005070768941634977	0.0005033045742260669	0.0005372078620365277	0.0005324724740549847	0.00055447271089793	0.000549149339195074	0.0005728550319870567	0.0005668773191721953	0.0006113569767231601	0.000603916624331735	0.06429021528002864	0.06265116364819845	-1.7004091539870453e-06	-7.443383958510852e-05	-1.6837045207357404e-06	-7.370260987377142e-05
19.126303603589555	0.0005069161071517267	0.0005031446537369412	0.0005370269087776575	0.0005322930072277698	0.0005542796698244179	0.0005489581944596198	0.0005726487025945643	0.0005666733675971506	0.0006111214499141456	0.0006036846381629396	0.06426682369243462	0.06262837628869705	-1.670073661097244e-06	-7.354639243885297e-05	-1.6536683752638864e-06	-7.282393970137191e-05
19.241549204282624	0.0005067572006070271	0.0005029866047121283	0.0005368481090593496	0.0005321156765999433	0.0005540889472408254	0.0005487693452824182	0.0005724448740058359	0.0005664718872677164	0.0006108888277114741	0.0006034555108348439	0.06424377371854481	0.06260592171031718	-1.6399858825877009e-06	-7.265652308507953e-05	-1.6238775243106705e-06	-7.194287243057762e-05
19.357489217694134	0.0005066001782422914	0.0005028304308820009	0.0005366714682312753	0.000531940487488959	0.0005539005494884366	0.000548582797938988	0.0005722435536586584	0.000566272885516123	0.0006106591199772293	0.0006032292520070933	0.06422106903529197	0.06258380349538852	-1.6101438907673363e-06	-7.176421476288997e-05	-1.5943300594703676e-06	-7.105939149794349e-05
19.474127828010037	0.000506445043776304	0.0005026761359834941	0.0005364969916724112	0.0005317674452415531	0.0005537144829524574	0.0005483985587482513	0.0005720447490512459	0.0005660763697339041	0.000610432336671614	0.000603005871434773	0.06419871336810758	0.06256202527348526	-1.5805457714243056e-06	-7.086945056475336e-05	-1.5650240856768423e-06	-7.01734801952375e-05
19.59146924462811	0.0005062918009335512	0.0005025237237599275	0.0005363246847911992	0.0005315965552339058	0.0005535307540623953	0.0005482166340729103	0.000571848467742879	0.00056588234737252	0.0006102084878541837	0.0006027853789696014	0.06417671049163672	0.06254059072212391	-1.5511896237527072e-06	-6.997221343603421e-05	-1.5359577211389308e-06	-6.928512166896883e-05
19.709517702309874	0.0005061404534440244	0.0005023731979608203	0.0005361545530257057	0.0005314278228718031	0.000553349369292447	0.000548037030319828	0.0005716547173545499	0.0005656908259439891	0.0006099875836851013	0.0006025677845611436	0.06415506423046495	0.06251950356746959	-1.5220735602250804e-06	-6.907248617211981e-05	-1.507129097228551e-06	-6.839429891838944e-05
19.828277461333414	0.0005059910050430216	0.0005022245623417062	0.0005359866018437848	0.000531261253590801	0.0005531703351618931	0.0005478597539404164	0.0005714635055696245	0.0005655018130215319	0.0006097696344264176	0.0006023530982580496	0.06413377845986064	0.0624987675850611	-1.493195706559012e-06	-6.81702514194471e-05	-1.4785363584048083e-06	-6.750099479478633e-05
19.94775280764713	0.0005058434594709283	0.0005020778206639297	0.0005358208367432272	0.0005310968528563815	0.0005529936582354809	0.0005476848114310201	0.0005712748401344939	0.0005653153162402141	0.0006095546504433521	0.0006021413302092985	0.0641128571065263	0.062478386600542564	-1.464554201570118e-06	-6.726549167176965e-05	-1.4501776621263923e-06	-6.660519200003823e-05
20.067948053024427	0.0005056978204730142	0.0005019329766944487	0.0005356572632519319	0.0005309346261641181	0.0005528193451238384	0.0005475122093333123	0.0005710887288592633	0.0005651313432976071	0.0006093426422056257	0.0006019324906654783	0.06409230414936781	0.06245836449040875	-1.4361471970853086e-06	-6.635818926875592e-05	-1.4220511787414215e-06	-6.570687308442291e-05
20.188867535219305	0.0005055540917992015	0.0005017900342056246	0.0005354958869280556	0.000530774579039835	0.0005526474024838641	0.00054734195423469	0.0005709051796184228	0.0005649499019544549	0.0006091336202887862	0.0006017265899800761	0.0640721236202699	0.0624387051827681	-1.4079728579185005e-06	-6.54483263977379e-05	-1.3941550914236926e-06	-6.480602044628414e-05
20.31051561812294	0.0005054122772038329	0.0005016489969750005	0.0005353367133601676	0.0005306167170397629	0.0005524778370191323	0.0005471740527686714	0.0005707242003515382	0.0005647710000353422	0.000608927595375565	0.0006015236386107872	0.06405231960489514	0.062419412658112156	-1.3800293616850028e-06	-6.453588508752162e-05	-1.3664875960538517e-06	-6.39026163293116e-05
20.432896691921076	0.0005052723804454445	0.0005015098687850881	0.0005351797481674176	0.0005304610457507081	0.0005523106554803144	0.0005470085116153054	0.0005705457990639602	0.0005645946454293885	0.0006087245782572669	0.0006013236471208597	0.06403289624348583	0.062400490950103416	-1.3523148987767963e-06	-6.362084721017736e-05	-1.3390469011634494e-06	-6.29966428223605e-05
20.55601517325261	0.0005051344052865079	0.0005013726534231238	0.0005350249969996788	0.0005303075707901989	0.0005521458646655764	0.0005468453375015709	0.0005703699838275213	0.0005644208460909273	0.0006085245798351595	0.0006011266261804376	0.0640138577316888	0.062381944146374664	-1.3248276722723287e-06	-6.27031944793327e-05	-1.3118312278299904e-06	-6.208808185741155e-05
20.679875505368887	0.0005049983554931862	0.0005012373546808414	0.000534872465537713	0.0005301562978066548	0.0005519834714210075	0.0005466845372017947	0.0005701967627812637	0.0005642496100402187	0.0006083276111219075	0.000600932586567949	0.06399520832138877	0.06236377638934244	-1.297565897805976e-06	-6.178290844657819e-05	-1.284838809601039e-06	-6.117691520846069e-05
20.804482158294064	0.0005048642348350685	0.0005011039763542155	0.0005347221594933192	0.0005300072324795317	0.0005518234826410368	0.0005465261175380588	0.0005700261441321624	0.0005640809453641486	0.0006081336832430143	0.0006007415391714946	0.06397695232156073	0.06234599187703799	-1.2705278035368174e-06	-6.085997050281344e-05	-1.2580678923818957e-06	-6.026312448889626e-05
20.92983962898646	0.0005047320470849002	0.0005009725222432202	0.0005345740846094873	0.0005298603805194938	0.0005516659052688559	0.0005463700853806312	0.0005698581361558619	0.0005639148602169624	0.0006079428074382944	0.0006005534949902842	0.06395909409913382	0.06232859486394545	-1.2437116300094246e-06	-5.993436187395895e-05	-1.2315167343675097e-06	-5.934669115056912e-05
21.055952441500814	0.0005046017960183115	0.0005008429961515555	0.0005344282466605575	0.0005297157476685557	0.0005515107462968565	0.0005462164476483774	0.0005696927471974315	0.0005637513628209822	0.0006077549950633736	0.0006003684651360698	0.06394163807987256	0.06231158966186355	-1.217115630092712e-06	-5.9006063620678506e-05	-1.205183605983498e-06	-5.84275964839176e-05
21.18282514715158	0.0005044734854135244	0.0005007154018863829	0.0005342846514523635	0.0005295733397002434	0.0005513580127670552	0.0005460652113091919	0.0005695299856721146	0.0005635904614673527	0.0006075702575912027	0.0006001864608346214	0.06392458874927424	0.062294980640779575	-1.1907380689092466e-06	-5.807505663767143e-05	-1.179066789748235e-06	-5.750582161362372e-05
21.31046232467717	0.000504347119051062	0.0005005897432580462	0.0005341433048223884	0.0005294331624197495	0.0005512077117715349	0.0005459163833804313	0.000569369860066102	0.0005634321645167895	0.0006073886066136064	0.000600007493427219	0.06390795065348132	0.06227877222975235	-1.1645772237112162e-06	-5.7141321649897825e-05	-1.1531645802117033e-06	-5.658134749800259e-05
21.438868580405217	0.0005042227007134456	0.0005004660240797853	0.0005340042126399158	0.0005292952216640852	0.0005510598504528889	0.0005457699709293488	0.0005692123789373106	0.0005632764804003405	0.0006072100538428558	0.0005998315743721731	0.06389172840020725	0.06226296891782313	-1.1386313838236163e-06	-5.620483921250918e-05	-1.1274752838904417e-06	-5.5654154928641564e-05
21.568048548418737	0.000504100234184879	0.0005003442481674368	0.0005338673808061741	0.0005291595233022304	0.0005509144360046629	0.0005456259810735304	0.0005690575509161703	0.0005631234176201518	0.0006070346111132607	0.000599658715246364	0.0638759266596862	0.0622475752549333	-1.112898850555346e-06	-5.5265589709030394e-05	-1.1019972191604263e-06	-5.47242245275692e-05
21.69800689072348	0.0005039797232509284	0.000500224419339132	0.0005337328152544872	0.0005290260732352876	0.0005507714756718089	0.0005454844209813433	0.000568905384706426	0.0005629729847502522	0.0006068622903827978	0.0005994889277468146	0.06386055016563218	0.06223259585286244	-1.0873779371150735e-06	-5.432355334941685e-05	-1.0767287161764054e-06	-5.3791536745534385e-05
21.828748297416116	0.0005038611716981897	0.0005001065414149803	0.0005336005219504198	0.0005288948773966299	0.0005506309767511364	0.0005453452978723808	0.0005687558890859489	0.0005628251904373414	0.0006066931037347588	0.0005993222236922835	0.06384560371622153	0.06221803538618166	-1.062066968506286e-06	-5.337871016757034e-05	-1.0516681167864646e-06	-5.285607186031327e-05
21.960277486853503	0.000503744583313951	0.0004999906182167504	0.000533470506891927	0.0005287659417520549	0.0005504929465917801	0.0005452086190179205	0.0005686090729075625	0.0005626800434015987	0.0006065270633794361	0.0005991586150248918	0.06383109217508762	0.06220389859322658	-1.0369642814622368e-06	-5.243104002042309e-05	-1.0268137744600357e-06	-5.191780997559903e-05
22.092599205822967	0.000503629961885836	0.0004998766535675305	0.000533342776109492	0.0005286392722999263	0.0005503573925956558	0.0005450743917413742	0.0005684649450998719	0.0005625375524374888	0.0006063641816558234	0.0005989981138117678	0.0638170204723387	0.062190190277085	-1.0120682243869653e-06	-5.1480522587160626e-05	-1.0021640542141712e-06	-5.0976731019558574e-05
22.225718229713628	0.0005035173112014432	0.0004997646512913872	0.0005332173356662715	0.0005285148750713224	0.0005502243222179316	0.0005449426234187541	0.0005683235146681119	0.0005623977264145897	0.0006062044710333539	0.0005988407322467256	0.06380339360559133	0.062176915306605546	-9.873771572178197e-07	-5.052713736496128e-05	-9.7771733249645e-07	-5.0032814741376996e-05
22.359639362688714	0.0005034066350479783	0.0004996546152130156	0.0005330941916582406	0.0005283927561301855	0.0005500937429675067	0.0005448133214791401	0.0005681847906950087	0.000562260574278434	0.000606047944113673	0.0005986864826519773	0.06379021664102232	0.062164078617422805	-9.628894513781863e-07	-4.9570863668912946e-05	-9.534719971320688e-07	-4.908604071093836e-05
22.494367437858962	0.0005032979372118656	0.0004995465491573696	0.0005329733502143268	0.0005282729215734604	0.000549965662407483	0.0005446864934051484	0.0005680487823416455	0.0005621261050513501	0.0006058946136324286	0.0005985353774798609	0.06377749471444359	0.06215168521300022	-9.386034897089675e-07	-4.8611680630569754e-05	-9.294264472535854e-07	-4.813638831742406e-05
22.629907317457054	0.0005031912214783554	0.0004994404569492895	0.0005328548174965506	0.0005281553775312378	0.0005498400881556504	0.0005445621467334058	0.0005679154988483466	0.0005619943278333261	0.0006057444924611007	0.0005983874293146087	0.063765233032392	0.062139740165697614	-9.145176663558248e-07	-4.7649567194676945e-05	-9.055790931929326e-07	-4.718383676616256e-05
22.766263893012997	0.0005030864916311192	0.0004993363424131169	0.0005327385997001632	0.0005280401301668975	0.0005497170278849768	0.0005444402890550347	0.0005677849495355742	0.0005618652518028822	0.0006055975936088632	0.0005982426508741452	0.06375343687324189	0.06212824861784893	-8.90630386694586e-07	-4.6684502117741444e-05	-8.819283564007532e-07	-4.622836507682526e-05
22.903442085530802	0.0005029837514518344	0.0004992342093722988	0.0005326247030537813	0.0005279271856772475	0.0005495964893241006	0.000544320928016137	0.0005676571438048377	0.000561738886217958	0.0006054539302244769	0.0005981010550119127	0.06374211158833933	0.06211721578286999	-8.669400672635906e-07	-4.571646396642204e-05	-8.584726693917563e-07	-4.5269952082677145e-05
23.041446845665973	0.0005028830047197509	0.0004991340616489756	0.0005325131338195184	0.000527816550292659	0.000549478480257828	0.0005442040713182825	0.0005675320911396124	0.0005616152404168062	0.0006053135155982112	0.0005979626547187288	0.06373126260315475	0.06210664694638006	-8.434451356765203e-07	-4.474543111544771e-05	-8.35210475652777e-07	-4.430857642798158e-05
23.180283153904217	0.0005027842552112547	0.0004990359030635651	0.0005324038982931183	0.0005277082302772053	0.0005493630085276379	0.0005440897267190069	0.000567409801106277	0.0005614943238189077	0.0006051763631638062	0.0005978274631246806	0.06372089541845737	0.06209654746734657	-8.201440305603824e-07	-4.3771381746479654e-05	-8.121402295703517e-07	-4.334421656661258e-05
23.31995602074116	0.0005026875066994077	0.0004989397374343242	0.0005322970028040798	0.0005276022319287912	0.000549250082032184	0.0005439779020323074	0.000567290283355058	0.0005613761459258903	0.0006050424865004625	0.0005976954935010432	0.06371101561151461	0.06208692277925149	-7.970352014297424e-07	-4.2794293843739784e-05	-7.892603963253336e-07	-4.2376850758474305e-05
23.460470486863187	0.0005025927629534921	0.0004988455685769145	0.0005321924537157943	0.0005274985615792947	0.0005491397087278233	0.0005438686051291591	0.0005671735476210025	0.0005612607163224772	0.0006049118993348799	0.0005975667592622498	0.0637016288373097	0.062077778391279925	-7.741171086450907e-07	-4.1814145193733165e-05	-7.6656945184367e-07	-4.140645706905699e-05
23.60183162332936	0.0005025000277385196	0.0004987534003039342	0.0005320902574256598	0.0005273972255946867	0.000549031896629119	0.000543761843938013	0.0005670596037249442	0.0005611480446774261	0.0006047846155433109	0.0005974412739678727	0.06369274082978617	0.062069119889528075	-7.513882233538619e-07	-4.0830913384373724e-05	-7.440658827293986e-07	-4.043301336802141e-05
23.744044531754422	0.0005024093048147442	0.0004986632364244536	0.000531990420365209	0.0005272982303751641	0.0005489266538093739	0.0005436576264453199	0.0005669484615744994	0.0005610381407445016	0.0006046606491536693	0.0005973190513246572	0.06368435740311183	0.06206095293823861	-7.288470273544758e-07	-3.984457579989109e-05	-7.217481861475535e-07	-3.9456497324966144e-05
23.887114344492932	0.000502320597937156	0.0004985750807435316	0.0005318929490002315	0.0005272015823552772	0.0005488239884011599	0.0005435559606960504	0.0005668401311650751	0.0005609310143634553	0.00060454001434767	0.0005972001051885891	0.0636764844529702	0.0620532832810551	-7.064920130555718e-07	-3.8855109620289374e-05	-6.996148697669194e-07	-3.8476886408345123e-05
24.031046224824397	0.0005022339108549602	0.0004984889370617179	0.0005317978498308917	0.0005271072880040528	0.000548723908596854	0.0005434568547942243	0.0005667346225808899	0.0005608266754610201	0.0006044227254630079	0.0005970844495669936	0.06366912795787456	0.06204611674230311	-6.843216834079204e-07	-3.786249182025081e-05	-6.776644517038702e-07	-3.749415788475985e-05
24.175845367139747	0.000502149247311037	0.0004984048091745388	0.0005317051293918396	0.0005270153538251106	0.000548626422649174	0.0005433603169034351	0.0005666319459960054	0.0005607251340519144	0.00060430879699557	0.0005969720986206722	0.06366229398050738	0.06203945922829438	-6.623345518025087e-07	-3.686669916497243e-05	-6.558954604221883e-07	-3.6508288814920964e-05
24.32151699712871	0.0005020666110414002	0.0004983227008719778	0.000531614794252333	0.0005269257863567911	0.0005485315388717354	0.0005432663552473989	0.0005665321116753872	0.0005606264002398755	0.0006041982436017028	0.0005968630666660883	0.0636559886690836	0.06203331672865582	-6.405291420072227e-07	-3.586770820915297e-05	-6.343064346539182e-07	-3.551925605185802e-05
24.468066371968433	0.000501986005774623	0.0004982426159379293	0.0005315268510163388	0.000526838592172264	0.0005484392656395933	0.0005431749781104898	0.0005664351299759653	0.0005605304842186913	0.0006040910801005023	0.0005967573681775783	0.06365021825874602	0.062027695317684414	-6.189039880733892e-07	-3.486549529348182e-05	-6.128959233401687e-07	-3.452703623928188e-05
24.61549878051318	0.0005019074352312705	0.0004981645581496502	0.0005314413063226546	0.0005267537778796502	0.000548349611389817	0.0005430861938382967	0.0005663410113477316	0.0005604373962732654	0.0006039873214761696	0.0005966550177896184	0.06364498907297861	0.06202260115572834	-5.974576342928414e-07	-3.386003654420877e-05	-5.916624855519664e-07	-3.353160580910064e-05
24.763819543485244	0.0005018309031232847	0.0004980885312771823	0.0005313581668449947	0.0005266713501221236	0.0005482625846220341	0.0005430000108381714	0.0005662497663348221	0.0005603471467806786	0.0006038869828803755	0.0005965560302991146	0.0636403075250543	0.06201804049059463	-5.76188635111833e-07	-3.285130787034074e-05	-5.706046904156627e-07	-3.253294097931014e-05
24.91303401366693	0.0005017564131533894	0.0004980145390827723	0.0005312774392921107	0.0005265913155780293	0.0005481781938990206	0.0005429164375797968	0.0005661614055766546	0.0005602597462112873	0.000603790079634709	0.0005964604206677544	0.06363618011950661	0.0620140196589821	-5.550955550083069e-07	-3.183928495852084e-05	-5.4972111702121e-07	-3.1531017750510704e-05
25.063147576093755	0.0005016839690144532	0.0004979425853202673	0.0005311991304078814	0.0005265136809609837	0.0005480964478472707	0.0005428354825957532	0.0005660759398090563	0.0005601752051298246	0.0006036966272331423	0.0005963682040243883	0.0636326134536333	0.06201054508794597	-5.341769684916783e-07	-3.0823943274735366e-05	-5.290103543794441e-07	-3.052581190544912e-05
25.214165648248784	0.0005016135743888415	0.0004978726737344947	0.0005311232469714094	0.0005264384530199775	0.0005480173551575782	0.0005427571544820886	0.0005659933798654171	0.0005600935341965218	0.0006036066413445512	0.0005962793956674599	0.06362961421902617	0.062007623296386996	-5.134314599946309e-07	-2.980525806003942e-05	-5.084710013418536e-07	-2.9517299006173725e-05
25.366093680258146	0.0005015452329477552	0.0004978048080606259	0.0005310497957971142	0.0005263656385394736	0.0005479409245856291	0.0005426814618989001	0.000565913736677862	0.0005600147441682482	0.0006035201378152826	0.0005961940110674799	0.06362718920312992	0.06200526089657251	-4.92857623785297e-07	-2.8783204327392786e-05	-4.88101666502351e-07	-2.8505454390245766e-05
25.518937155087716	0.000501478948350549	0.0004977389920235269	0.0005309787837348231	0.0005262952443395077	0.0005478671649525991	0.0005426084135709239	0.0005658370212784451	0.0005599388458996743	0.0006034371326717744	0.000596112065869552	0.06362534529083862	0.06200346459568681	-4.7245406390177165e-07	-2.775775685930071e-05	-4.6790096813525625e-07	-2.7490253168824252e-05
25.672701588741027	0.0005014147242440319	0.0004976752293370853	0.0005309102176698571	0.0005262272772757795	0.0005477960851457585	0.0005425380182881266	0.0005657632448003569	0.0005598658503444435	0.0006033576421232179	0.0005960335758959412	0.06362408946611234	0.062002241197407736	-4.5221939408684325e-07	-2.6728890206106914e-05	-4.478675341393519e-07	-2.6471670225167165e-05
25.827392530458226	0.0005013525642617465	0.0004976135237035209	0.0005308441045231108	0.00052616174423974	0.0005477276941190789	0.0005424702849063028	0.0005656924184791527	0.0005597957685563687	0.0006032816825642756	0.0005959585571486902	0.06362342881363546	0.06200159760352238	-4.3215223773118185e-07	-2.5696578684064608e-05	-4.2800000196675965e-07	-2.544968021214733e-05
25.983015562916506	0.0005012924720232291	0.0004975538788126756	0.000530780451251129	0.0005260986521586761	0.0005476620008938481	0.0005424052223476802	0.0005656245536539992	0.0005597286116906429	0.0006032092705778447	0.0005958870258122847	0.0636233705205045	0.0620015408155677	-4.1225122776643655e-07	-2.46607963706319e-05	-4.0829701852839774e-07	-2.4424257548325e-05
26.139576302431465	0.0005012344511332558	0.0004974962983412906	0.0005307192648461857	0.0005260380079957968	0.0005475990145593007	0.0005423428396015369	0.000565559661768947	0.0005596643910050777	0.000603140422937884	0.0005958189982563779	0.0636239218779463	0.06200207793650681	-3.9251500658890777e-07	-2.3621517101890532e-05	-3.8875724011635214e-07	-2.3395376415005775e-05
26.297080399159835	0.0005011785051810642	0.0004974407859522604	0.0005306605523363545	0.0005259798187503106	0.0005475387442732475	0.0005422831457248217	0.000565497754374221	0.0005596031178613567	0.0006030751566122897	0.0005957544910385596	0.06362509028307428	0.06200321617243859	-3.7294222603569474e-07	-2.2578714472323846e-05	-3.693793323759041e-07	-2.2363010756115687e-05
26.455533537303385	0.0005011246377395475	0.0004973873452938576	0.0005306043207855656	0.0005259240914574926	0.0005474811992627064	0.0005422261498427731	0.0005654388431275206	0.0005595448037263008	0.0006030134887658161	0.0005956935209071734	0.06362688324067882	0.06200496283433963	-3.5353154728061213e-07	-2.1532361830223223e-05	-3.5016197020838573e-07	-2.1327134273857462e-05
26.614941435314055	0.000501072852364442	0.0004973359799989557	0.0005305505772936781	0.0005258708331887625	0.0005474263888245566	0.0005421718611495613	0.000565382939795364	0.0005594894601731723	0.0006029554367630767	0.0005956361048042042	0.06362930836505451	0.06200732533984447	-3.3428164074723703e-07	-2.0482432274121498e-05	-3.3110383768400996e-07	-2.0287720425157807e-05
26.77530984610034	0.0005010231525934812	0.0004972866936842142	0.0005304993289965307	0.0005258200510517458	0.0005473743223261871	0.0005421202889089259	0.0005653300562544327	0.0005594370988829837	0.0006029010181715815	0.0005955822598682075	0.06363237338185909	0.06201031121505475	-3.15191186065324e-07	-1.942889865128028e-05	-3.1220362799590055e-07	-1.9244742420168603e-05
26.93664455723489	0.0005009755419455329	0.0004972394899492525	0.0005304505830659973	0.0005257717521903361	0.0005473250092061596	0.000542071442454826	0.0005652802044929531	0.0005593877316458399	0.0006028502507648475	0.0005955320034373036	0.0636360861300175	0.062013928096396956	-2.962588719953446e-07	-1.837173355467847e-05	-2.9346004338940204e-07	-1.819817321939421e-05
27.098951391163432	0.0005009300239197087	0.0004971943723757924	0.0005304043467100302	0.0005257259437847487	0.0005472784589748724	0.000542025331192093	0.0005652333966120893	0.0005593413703622904	0.0006028031525255605	0.0005954853530522236	0.06364045456365784	0.06201818373250244	-2.774833963497744e-07	-1.731090931950119e-05	-2.748717950814151e-07	-1.71479855301665e-05
27.26223620541477	0.0005008866019944573	0.0004971513445267881	0.0005303606271727072	0.0005256826330515758	0.0005472346812152417	0.0005419819645970982	0.000565189644827371	0.0005592980270447182	0.0006027597416488104	0.0005954423264594255	0.06364548675409078	0.062023085986139134	-2.5886346592001765e-07	-1.6246398020072772e-05	-2.5643760319209175e-07	-1.6094151803924817e-05
27.426504892812353	0.0005008452796266268	0.0004971104099455247	0.0005303194317342661	0.0005256418272438303	0.0005471936855833816	0.0005419413522184213	0.0005651489614701369	0.0005592577138187398	0.0006027200365453815	0.0005954029416142616	0.06365119089182819	0.06202864283617373	-2.403977964230645e-07	-1.517817146755307e-05	-2.3815619668672225e-07	-1.5036644233620833e-05
27.59176338168682	0.000500806060250505	0.000497071572154696	0.0005302807677111356	0.0005256035336509862	0.0005471554818092968	0.0005419035036775301	0.0005651113589890033	0.0005592204429246332	0.0006026840558451098	0.0005953672166842124	0.06365757528864058	0.06203486237957857	-2.220851124167065e-07	-1.4106201206162683e-05	-2.2002631329940715e-07	-1.3975434750415627e-05
27.758017636089992	0.0005007689472768357	0.0004970348346554577	0.0005302446424559636	0.0005255677595990168	0.0005471200796975833	0.0005418684286694667	0.0005650768499513626	0.0005591862267187924	0.0006026518184003138	0.0005953351700521892	0.06366464837966157	0.062041752833476974	-2.0392414723296656e-07	-1.3030458509991072e-05	-2.0204669945868108e-07	-1.2910495020224122e-05
27.925273656010095	0.0005007339440918078	0.0004970002009264566	0.0005302110633576371	0.0005255345124504248	0.0005470874891281371	0.0005418361369635459	0.0005650454470449023	0.0005591550776752045	0.0006026233432892875	0.0005953068203198973	0.06367241872552928	0.062049322537233484	-1.859136429050237e-07	-1.1950914379665889e-05	-1.8421611021985848e-07	-1.18417964405787e-05
28.09353747758831	0.0005007010540560188	0.0004969676744228323	0.0005301800378412982	0.0005255037996042672	0.0005470577200568722	0.000541806638404057	0.0005650171630791545	0.0005591270083869504	0.0006025986498198679	0.0005952821863112697	0.06368089501457828	0.06205757995458222	-1.6805235011712293e-07	-1.0867539540188043e-05	-1.665333092201477e-07	-1.076931013885285e-05
28.2628151733366	0.0005006702805034048	0.0004969372585751896	0.0005301515733683462	0.0005254756284961703	0.0005470307825164411	0.0005417799429109714	0.0005649920109870634	0.0005591020315677308	0.0006025777575330684	0.0005952612870759658	0.06369008606507465	0.06206653367580669	-1.5033902811068325e-07	-9.780304436032838e-06	-1.4899706858475907e-07	-9.69300696745945e-06
28.43311285235687	0.0005006416267401584	0.0004969089567885517	0.0005301256774364505	0.0005254500065983474	0.000547006686616978	0.0005417560604806699	0.0005649700038265956	0.0005590801600534239	0.000602560686206801	0.0005952441418929489	0.06370000082749205	0.06207619241995794	-1.3277244462661826e-07	-8.689179228360544e-06	-1.3160616885816642e-07	-8.612857500422955e-06
28.604436660561465	0.0005006150960435959	0.0004968827724412794	0.0005301023575795344	0.0005254269414196034	0.0005469854425468336	0.0005417350011866682	0.0005649511547823592	0.0005590614068036647	0.000602547455859654	0.0005952307702741313	0.06371064838684619	0.06208656503712176	-1.1535137585090907e-07	-7.594133792546143e-06	-1.1435939895553492e-07	-7.52883203115895e-06
28.77679278089485	0.0005005906916610148	0.0004968587088839621	0.0005300816213677722	0.0005254064405053337	0.0005469670605733321	0.0005417167751803554	0.0005649354771672675	0.0005590457849034533	0.0006025380867547652	0.0005952211919680927	0.06372203796506767	0.06209766051073458	-9.80746063165925e-08	-6.495137712739241e-06	-9.725555608639316e-08	-6.440900568643881e-06
28.950187433556945	0.0005005684168085106	0.0004968367694382827	0.000530063476407568	0.0005253885114375189	0.0005469515510435338	0.0005417013926917399	0.0005649229844242235	0.0005590333075647919	0.0006025325994037673	0.0005952154269638795	0.0637341789234288	0.06210948795994496	-8.094092886256135e-08	-5.3921602797962764e-06	-8.029344569109899e-08	-5.349032833931733e-06
29.124626876227456	0.0005005482746697642	0.0004968169573958485	0.0005300479303415282	0.000525373161834708	0.0005469389243850019	0.0005416888640302058	0.0005649136901278348	0.0005590239881283478	0.0006025310145708122	0.0005952134954948774	0.06374708076502496	0.06212205664202722	-6.39491445463946e-08	-4.28517048664534e-06	-6.34718813564885e-08	-4.253198255560475e-06
29.30011740429177	0.0005005302683948031	0.0004967992760169989	0.0005300349908484345	0.0005253603993520044	0.0005469291911065914	0.0005416791995852826	0.0005649076079861656	0.0005590178400651548	0.0006025333532766916	0.0005952154180427745	0.06376075313730088	0.062135375954843815	-4.7098062591881956e-08	-3.1741370252885703e-06	-4.6789684769472234e-08	-3.153365967262234e-06
29.476665351068124	0.0005005144010987207	0.0004967837285295701	0.0005300246656431963	0.0005253502316810296	0.00054692236179923	0.0005416724098274141	0.0005649047518425079	0.0005590148769783307	0.0006025396368030247	0.000595221215341591	0.06377520583463685	0.062149455439362816	-3.038650032440547e-08	-2.059028283471487e-06	-3.024568565566932e-08	-2.0495048046742514e-06
29.654277088036206	0.0005005006758603697	0.0004967703181276363	0.0005300169624768057	0.0005253426665498906	0.000546918447136725	0.0005416685053087449	0.0005649051356771953	0.0005590151126048353	0.0006025498866965507	0.0005952309083818054	0.0637904488009851	0.06216430478222434	-1.381328307899915e-08	-9.398123387849289e-07	-1.3838721693538655e-08	-9.415833001069629e-07
29.832959025067048	0.0005004890957210211	0.0004967590479702171	0.0005300118891362814	0.0005253377117231368	0.0005469174578765744	0.0005416674966639164	0.0005649087736094468	0.000559018560817261	0.0006025641247735061	0.0005952445184145673	0.06380649213256752	0.062179933818369566	2.6227558512590537e-09	1.8354304380518993e-07	2.4323615543594967e-09	1.7043032127239677e-07
30.0127176106544	0.0005004796636829871	0.0004967499211799504	0.0005300094534446047	0.0005253353750017106	0.0005469194048607871	0.0005416693946108739	0.0005649156798992449	0.0005590252356256517	0.0006025823731240955	0.0005952620669559954	0.06382334608062636	0.06219635253371351	1.8922775264253178e-08	1.3110704151358954e-06	1.8568710678009553e-08	1.2865681435075826e-06
30.193559332147448	0.0005004723827082006	0.000496742940841721	0.0005300096632606379	0.0005253356642228777	0.0005469242990167113	0.0005416742099516726	0.0005649258689492375	0.0005590351511793486	0.0006026046541170491	0.0005952835757915596	0.06384102105423682	0.06221357106788881	3.508792614315484e-08	2.4428026476203124e-06	3.4571464504942057e-08	2.4068625650436326e-06
30.37549071598484	0.0005004672557167736	0.0004967381100012722	0.0005300125264790515	0.0005253385872601683	0.000546932151357883	0.000541681953573312	0.000564939355306694	0.0005590483217688862	0.0006026309904042952	0.0005953090669805747	0.06385952762317725	0.062231599717038684	5.111935171995749e-08	3.5787729391473233e-06	5.044175417894675e-08	3.5313463035424597e-06
30.55851832793038	0.0005004642855855056	0.0004967354316637654	0.0005300180510302269	0.0005253441520232944	0.0005469429729848766	0.0005416926364485681	0.0005649561536654829	0.000559064761827909	0.000602661404925719	0.000595338562860775	0.06387887652086562	0.06225044893667523	6.701818751971185e-08	4.71901481607917e-06	6.618070319476706e-08	4.660052398269832e-06
30.742648773309874	0.000500463475146354	0.0004967349087923052	0.0005300262448801516	0.0005253523664580607	0.0005469567750861679	0.0005417062696368381	0.0005649762788680876	0.0005590844859351261	0.0006026959209140264	0.0005953720860529899	0.06389907864735739	0.06227012934459758	8.27855614505147e-08	5.863562138885836e-06	8.178942748613728e-08	5.793014215438319e-06
30.92788869724955	0.0005004648271848737	0.0004967365443064332	0.0005300371160303152	0.0005253632385462727	0.0005469735689390147	0.0005417228642850024	0.0005649997459076684	0.0005591075088163091	0.0006027345618997204	0.0005954096594659286	0.06392014507240552	0.062290651723873595	9.842259386183896e-08	7.0124491063222605e-06	9.726903548454638e-08	6.930265452356754e-06
31.114244784915854	0.0005004683444386054	0.0004967403410805717	0.0005300506725175802	0.0005253767763056247	0.000546993365910341	0.0005417424316282902	0.0005650265699301531	0.0005591338453463174	0.0006027773517161774	0.0005954513063010567	0.06394208703859484	0.062312027025888714	1.1393039760373112e-07	8.165710259092074e-06	1.1262062817821855e-07	8.0718401410107e-06
31.30172376175672	0.0005004740295954284	0.000496746301942436	0.0005300669224140534	0.0005253929877895872	0.0005470161774576377	0.00054176498299116	0.0005650567662363729	0.0005591635105511696	0.0006028243145048394	0.0005954970500575892	0.06396491596453609	0.0623342663734571	1.2931007810444012e-07	9.323380485704025e-06	1.2784529919039264e-07	9.217772653918876e-06
31.4903323937443	0.0005004818852918714	0.0004967544296714002	0.0005300858738269431	0.0005254118810872776	0.0005470420151298762	0.0005417905297881961	0.0005650903502842394	0.0005591965196101506	0.0006028754747205215	0.0005955469145375889	0.06398864344813752	0.06235738106400732	1.4456273343221686e-07	1.048549502648266e-05	1.4294413483418277e-07	1.0368097707560975e-05
31.68007748761912	0.0005004919141113737	0.0004967647269968209	0.0005301075348984019	0.0005254334643233223	0.0005470708905684304	0.000541819083525007	0.0005651273376909576	0.000559232887857957	0.0006029308571368311	0.0005956009238511742	0.06401328126994402	0.06238138257283206	1.5968945435321062e-07	1.165208947800922e-05	1.579182141726431e-07	1.1522850366846304e-05
31.870965891135747	0.0005005041185825071	0.0004967771965963182	0.0005301319138053624	0.0005254577456577071	0.0005471028155080145	0.0005418506557991452	0.0005651677442352878	0.0005592726307868867	0.0006029904868517126	0.000595659102421847	0.064038841396553	0.06240628255641374	1.7469132440172536e-07	1.282319979814539e-05	1.7276860909227684e-07	1.2682066050428986e-05
32.063004493309954	0.0005005185011771465	0.0004967918410940087	0.0005301590187593573	0.000525484733285615	0.0005471378017776296	0.000541885258301033	0.0005652115858598444	0.0005593157640490663	0.0006030543892931111	0.0005957214749919328	0.0640653359841024	0.06243209285582234	1.8956941995286122e-07	1.3998862311737081e-05	1.8749638436700404e-07	1.3845780535509666e-05
32.25620022466719	0.0005005350643086006	0.0004968086630587003	0.0005301888580063324	0.0005255144354372571	0.000547175861301532	0.0005419229028149073	0.0005652588786734493	0.000559362303458729	0.0006031225902247712	0.0005957880666281519	0.06409277738184226	0.06245882550018851	2.0432481028973513e-07	1.5179113715541037e-05	2.0210259772343066e-07	1.5014029962706621e-05
32.45056005749291	0.0005005538103296862	0.0004968276650020311	0.0005302214398264419	0.0005255468603776859	0.0005472170061002063	0.0005419636012197718	0.0005653096389535209	0.0005594122649945288	0.0006031951157521557	0.0005958589027273053	0.0641211781357791	0.06248649271025527	2.1895855765530561e-07	1.6363991082693485e-05	2.1658829990329857e-07	1.6186850841079514e-05
32.64609100608406	0.000500574741530758	0.0004968488493765646	0.0005302567725338332	0.0005255820164065974	0.0005472612482913554	0.0005420073654903668	0.0005653638831485165	0.000559465664801904	0.0006032719923285072	0.0005959340090220948	0.06415055099240764	0.06251510690200929	2.334717173215449e-07	1.755353186790043e-05	2.3095453472051462e-07	1.736428005244539e-05
32.84280012700226	0.0005005978601376812	0.0004968722185738307	0.0005302948644764144	0.0005256199118581182	0.0005473086000909017	0.0005420542076981446	0.0005654216278804162	0.0005595225191954828	0.0006033532467610374	0.0005960134115870678	0.06418090890252327	0.06254468069039348	2.478653376609963e-07	1.874777391369653e-05	2.4520233913162374e-07	1.8546354857290615e-05
33.040694519328454	0.00050062316830976	0.0004968977749223228	0.0005303357240356152	0.0005256605551005862	0.00054735907381401	0.0005421041400122702	0.0005654828899472659	0.0005595828446615436	0.0006034389062172685	0.0005960971368447069	0.06421226502512242	0.06257522689310134	2.621404602163799e-07	1.994675545589908e-05	2.593327433078e-07	1.9733112900530148e-05
33.239781324919136	0.0005006506681376053	0.0004969255206854358	0.0005303793596261268	0.0005257039545363091	0.0005474126818761163	0.0005421571747006263	0.0005655476863257628	0.000559646657860517	0.0006035289982315122	0.0005961852115716513	0.06424463273138943	0.06260675853446142	2.7629811975783854e-07	2.1150515128867675e-05	2.733467706933935e-07	2.0924592216572946e-05
33.44006772866406	0.0005006803616409525	0.0004969554580593569	0.0005304257796956324	0.0005257501186013161	0.0005474694367939787	0.0005422133241308404	0.0005656160341738972	0.0005597139756295445	0.0006036235507115036	0.0005962776629050649	0.06427802560877463	0.06263928884940609	2.903393443484236e-07	2.2359091971055345e-05	2.872454380657783e-07	2.2120831234415106e-05
33.64156095874556	0.0005007122507664148	0.0004969875891708913	0.0005304749927245148	0.0005257990557650853	0.0005475293511867352	0.0005422726007713172	0.000565687950833643	0.000559784814985078	0.000603722591945179	0.000596374518349144	0.06431245746516853	0.06267283128753336	3.042651554058945e-07	2.357252543076782e-05	3.0102975558956267e-07	2.3321868782719135e-05
33.84426828689945	0.0005007463373851865	0.0004970219160752399	0.0005305270072255553	0.0005258507745302639	0.0005475924377769844	0.0005423350171922916	0.0005657634538337062	0.0005598591931255414	0.0006038261506076206	0.0005964758057817815	0.06434794233316561	0.06270739951726065	3.1807656779292426e-07	2.4790855373990617e-05	3.1470072692565965e-07	2.4527744098848392e-05
34.04819702867729	0.0005007826232906865	0.0004970584407537244	0.00053058183174362	0.000525905283432379	0.0005476587093918841	0.0005424005860669077	0.0005658425608923351	0.0005599371274340508	0.0006039342557681644	0.000596581553461396	0.06438449447442977	0.06274300743007262	3.31774589853312e-07	2.6014122088011127e-05	3.282593492449481e-07	2.5738496830990387e-05
34.25335454371064	0.0005008211101961303	0.000497097165111429	0.0005306394748553137	0.0005259625910395066	0.0005477281789642516	0.000542469320172284	0.0005659252899201719	0.0005600186354811651	0.0006040469368976617	0.0005966917900338881	0.06442212838416185	0.06277966914487002	3.453602234872264e-07	2.72423662889959e-05	3.4170661330460046e-07	2.6954167045054045e-05
34.45974823597649	0.0005008617997320526	0.000497138090974811	0.0005306999451686353	0.0005260227059519572	0.0005478008595337003	0.0005425412323906281	0.0005660116590231808	0.0005601037350277261	0.0006041642238759255	0.0005968065445398004	0.06446085879566445	0.06281739901241408	3.588344642364242e-07	2.8475629129248725e-05	3.550435035495642e-07	2.8174795233745775e-05
34.66738555406454	0.000500904693443758	0.0004971812200892293	0.0005307632513226048	0.0005260856368019224	0.0005478767642477796	0.0005426163357103482	0.0005661016865056289	0.0005601924440277359	0.0006042861469993493	0.0005969258464216184	0.06450070068502137	0.06285621161987988	3.721983013074519e-07	2.9713952200860483e-05	3.6827099811950065e-07	2.940042231835971e-05
34.87627399144595	0.000500949792788699	0.0004972265541164075	0.0005308294019868671	0.0005261513922531032	0.0005479559063631299	0.0005426946432271786	0.0005661953908731192	0.0005602847806312911	0.0006044127369886942	0.000597049725531247	0.0645416692758761	0.06289612179551078	3.8545271768136713e-07	3.095737754564565e-05	3.8139006895373563e-07	3.063108965843664e-05
35.086421086743854	0.0005009970991338066	0.0004972740946318488	0.0005308984058612967	0.0005262199810003394	0.0005480382992466738	0.0005427761681453408	0.0005662927908357134	0.0005603807631876014	0.0006045440249970884	0.0005971782121376824	0.06458378004433132	0.06293714461338447	3.985986901761888e-07	3.220594766172036e-05	3.9440168186390123e-07	3.186683905885557e-05
35.29783442400536	0.0005010466137527305	0.0004973238431221639	0.0005309702716755642	0.0005262914117691996	0.0005481239563768061	0.000542860923778706	0.0005663939053110951	0.0005604804102480465	0.000604680042618195	0.000597311336934849	0.06462704872395512	0.0629792953982885	4.1163718947768817e-07	3.345970550772126e-05	4.0730679655627024e-07	3.310771277326152e-05
35.51052163297529	0.0005010983378230124	0.0004973758009823338	0.0005310450081886854	0.0005263656933155577	0.0005482128913446066	0.0005429489235519747	0.0005664987534278073	0.000560583740569306	0.0006048208218945808	0.0005974491310496254	0.06467149131091059	0.0630225897307128	4.2456918023653367e-07	3.4718694512519965e-05	4.2010636672781647e-07	3.4353753513585716e-05
35.72449038937153	0.0005011522724231954	0.0004974299695129096	0.000531122624188561	0.0005264428344251577	0.0005483051178550812	0.0005430401810018881	0.0005666073545285681	0.0005606907731165624	0.0006049663953262991	0.0005975916260500772	0.06471712406920457	0.06306704345195709	4.373956211400649e-07	3.598295858266154e-05	4.328013401412416e-07	3.560500445766446e-05
35.93974841516195	0.0005012084185298494	0.0004974863499171313	0.0005312031284914856	0.0005265228439131497	0.0005484006497284132	0.0005431347097784474	0.0005667197281736478	0.0005608015270667653	0.000605116795879672	0.0005977388539538786	0.06476396353605933	0.06311267266936112	4.501174649558775e-07	3.725254210824869e-05	4.453926586585853e-07	3.686150925390208e-05
36.15630347884324	0.0005012667770145176	0.0004975449432979692	0.0005312865299416346	0.0005266057306236036	0.0005484995009012352	0.0005432325236461508	0.0005668358941443188	0.0005609160218119638	0.0006052720569962842	0.0005978908472369372	0.06481202652741408	0.06315949376166054	4.627356586159575e-07	3.85274899720317e-05	4.578812583290459e-07	3.8123312030707845e-05
36.374163395721176	0.0005013273486405907	0.000497605750655095	0.0005313728374105343	0.0005266915034290081	0.0005486016854279279	0.0005433336364852604	0.0005669558724463871	0.0005610342769627173	0.0006054322126022079	0.0005980476388422391	0.06486133014355741	0.06320752338446614	4.752511432869373e-07	3.980784755723554e-05	4.7026806946032056e-07	3.939045740418423e-05
36.59333602819267	0.0005013901340600946	0.0004976687728817694	0.0005314620597965064	0.0005267801712297438	0.0005487072174819326	0.0005434380622930807	0.0005670796833137952	0.0005611563123515775	0.0006055972971174479	0.0005982092621889042	0.06491189177489091	0.06325677847587773	4.87664854424523e-07	4.109366075474852e-05	4.825540166643588e-07	4.0662990484413575e-05
36.813829286029524	0.000501455133810393	0.0004977340107616456	0.0005315542060240846	0.0005268717429535282	0.0005488161113570878	0.000543545815185257	0.0005672073472123042	0.0005612821480366412	0.0006057673454656198	0.0005983757511814641	0.06496372910783929	0.06330727626223173	4.999777218502553e-07	4.238497597224e-05	4.947400189375933e-07	4.1940956884506386e-05
37.03565112666392	0.000501522348310809	0.0004978014649654947	0.0005316492850434141	0.0005269662275548462	0.0005489283814689891	0.000543656909397102	0.0005673388848432599	0.0005614118043051902	0.0006059423930838752	0.0005985471402193761	0.06501686013089118	0.06335903426398655	5.12190669828055e-07	4.368184014283405e-05	5.068269897342322e-07	4.322440272909456e-05
37.25880955547555	0.0005015917778591545	0.000497871136047841	0.0005317473058296207	0.0005270636340143496	0.0005490440423563711	0.0005437713592849389	0.0005674743171474417	0.0005615453016774052	0.0006061224759330707	0.0005987234642067695	0.06507130314079874	0.06341207030175153	5.243046171197335e-07	4.498430073315851e-05	5.18815837019385e-07	4.451337466182537e-05
37.483312626080554	0.0005016634226281696	0.0004979430244435099	0.0005318482773821546	0.0005271639713382331	0.0005491631086825095	0.0005438891793274659	0.0005676136653089948	0.0005616826609101626	0.0006063076305081923	0.0005989047585624365	0.06512707674891796	0.0634664025024598	5.363204770587188e-07	4.629240575228233e-05	5.307074633395352e-07	4.580791985377142e-05
37.70916844062219	0.0005017372826618675	0.0004980171304640827	0.0005319522087241071	0.0005272672485575811	0.0005492855952366492	0.0005440103841271439	0.0005677569507594505	0.0005618239030009157	0.0006064978938490421	0.0005990910592300732	0.06518419988770614	0.06352204930569523	5.482391576261663e-07	4.760620376167979e-05	5.425027659036394e-07	4.7108086013741834e-05
37.93638515006311	0.0005018133578717895	0.0004980934542942661	0.0005320591089015043	0.0005273734747276977	0.0005494115169354586	0.0005441349884116145	0.0005679041951818454	0.0005619690491916693	0.0006066933035512044	0.0005992824026887865	0.06524269181738315	0.06357902947016811	5.600615615216492e-07	4.8925743884306594e-05	5.542026366416736e-07	4.8413921395887294e-05
38.164970954479706	0.0005018916480331533	0.0004981719959881541	0.0005321689869825644	0.0005274826589273942	0.0005495408888245055	0.0005442630070351282	0.0005680554205149206	0.0005621181209730326	0.0006068938977772771	0.0005994788259638553	0.06530257213274691	0.06363736208035707	5.717885862251745e-07	5.025107581373145e-05	5.658079622705529e-07	4.972547480916467e-05
38.39493410335793	0.0005019721527809077	0.0004982527554654026	0.0005322818520569334	0.0005275948102582623	0.0005496737260797583	0.0005443944549800107	0.0005682106489574283	0.0005622711400883752	0.0006070997152684043	0.0005996803666377787	0.06536386077016454	0.06369706655330666	5.834211240750287e-07	5.158224982447501e-05	5.773196243732785e-07	5.104279562732905e-05
38.626282895891045	0.0005020548716056772	0.0004983357325072938	0.0005323977132348835	0.000527709937843906	0.0005498100440091161	0.0005445293473581436	0.0005683699029725292	0.000562428128538068	0.0006073107953560947	0.0005998870628615967	0.06542657801473212	0.06375816264559837	5.949600623376006e-07	5.291931678189088e-05	5.887384994594357e-07	5.236593379789878e-05
38.859025681279114	0.0005021398038496066	0.0004984209267527043	0.0005325165796464868	0.000527828050829152	0.0005499498580539619	0.0005446676994124781	0.0005685332052922963	0.0005625891085838299	0.0006075271779743526	0.0006000989533665105	0.06549074450761201	0.06382067046049167	6.064062832845767e-07	5.426232815297638e-05	6.000654590447747e-07	5.3694939852938495e-05
39.09317085903034	0.0005022269487020906	0.0004985083376939614	0.0005326384604407519	0.0005279491583792244	0.0005500931837907486	0.000544809526518571	0.0005687005789223209	0.0005627541027531687	0.0006077489036721205	0.0006003160774757973	0.06555638125355637	0.06388461045524287	6.177606642649314e-07	5.561133601710011e-05	6.113013697162627e-07	5.502986491882911e-05
39.328726879264174	0.0005023163051953959	0.0004985979646725935	0.0005327633647847334	0.0005280732696788897	0.0005502400369326082	0.0005449548441861498	0.0005688720471464277	0.0005629231338439289	0.0006079760136260496	0.0006005384751170414	0.06562350962861112	0.06395000344860673	6.290240777767023e-07	5.696639307659068e-05	6.224470932133987e-07	5.637076072734226e-05
39.56570224301631	0.0005024078722001655	0.0004986898068749662	0.000532891301862601	0.0005282003939315673	0.0005503904333309936	0.0005451036680607068	0.0005690476335314995	0.0005630962249289453	0.0006082085496536014	0.0006007661868346786	0.06569215138802187	0.06401687062852732	6.401973915446182e-07	5.832755266832468e-05	6.335034864867611e-07	5.7717679625451934e-05
39.80410550254544	0.0005025016484208022	0.0004987838633278014	0.0005330222808746763	0.0005283305403584046	0.0005505443889773474	0.0005452560139251151	0.0005692273619324135	0.0005632733993608002	0.0006084465542264946	0.00060099925380287	0.0657623286743311	0.06408523356001816	6.512814685823327e-07	5.969486877427377e-05	6.444714017697813e-07	5.90706745862285e-05
40.04394526164196	0.0005025976323907326	0.000498880132893578	0.0005331563110364327	0.0005284637181973175	0.0005507019200047995	0.0005454118977012796	0.0005694112564970958	0.0005634546807766982	0.0006086900704845067	0.0006012377178387175	0.06583406402568404	0.06415511419324603	6.622771672962907e-07	6.106839603557679e-05	6.553516866813092e-07	6.042979922271652e-05
40.28523017593832	0.0005026958224675528	0.0004989786142658195	0.0005332934015774661	0.000528599936702003	0.0005508630426899086	0.0005455713354518247	0.0005695993416717062	0.0005636400931034628	0.0006089391422496559	0.0006014816214158366	0.06590738038434252	0.06422653487181587	6.731853415410226e-07	6.244818976315625e-05	6.661451842687651e-07	6.179510779685815e-05
40.52796895322162	0.0005027962168280295	0.0004990793059642379	0.00053343356174041	0.0005287392051408973	0.0005510277734544162	0.0005457343433817936	0.0005697916422059264	0.0005638296605626345	0.000609193814040736	0.0006017310076782702	0.06598230110541631	0.06429951834126749	6.840068406998093e-07	6.383430595024997e-05	6.76852733090972e-07	6.316665523216358e-05
40.77217035374772	0.000502898813462987	0.0004991822063297685	0.0005335768007798315	0.0005288815327961141	0.0005511961288670528	0.0005459009378404003	0.0005699881831583995	0.0005640234076757105	0.0006094541310882697	0.000601985920454799	0.06605884996581744	0.06437408775778751	6.947425097649125e-07	6.522680128562275e-05	6.874751673012058e-07	6.454449712660348e-05
41.017843190557436	0.0005030036101720408	0.0004992873135194546	0.0005337231279610666	0.0005290269289623259	0.0005513681256453604	0.000546071135322797	0.0005701889899022795	0.0005642213592694944	0.0006097201393498396	0.0006022464042736133	0.06613705117344365	0.06445026669714767	7.053931894258295e-07	6.662573316770781e-05	6.980133167267758e-07	6.592868976583455e-05
41.26499632979458	0.0005031106045582141	0.0004993946255012171	0.0005338725525590381	0.0005291754029456268	0.0005515437806575736	0.0005462449524718954	0.0005703940881309404	0.0005644235404815949	0.0006099918855258624	0.0006025125043774072	0.06621692937659406	0.06452807916386485	7.159597161386817e-07	6.803115971695806e-05	7.084680069355948e-07	6.731929013466253e-05
41.51363869102594	0.000503219794022383	0.0004995041400484568	0.0005340250838570002	0.0005293269640623231	0.0005517231109245059	0.0005464224060801933	0.0005706035038637964	0.0005646299767660332	0.0006102694170757601	0.0006027842667388491	0.06629850967363486	0.06460754960060869	7.264429222118667e-07	6.944313979048711e-05	7.188400593177106e-07	6.871635593118375e-05
41.763779247563185	0.0005033311757576034	0.0004996158547345427	0.0005341807311452701	0.0005294816216377135	0.0005519061336215069	0.0005466035130916698	0.0005708172634522971	0.0005648406938990174	0.0006105527822346079	0.0006030617380765106	0.06638181762290782	0.06468870289784237	7.368436358895416e-07	7.086173299668264e-05	7.291302911770301e-07	7.01199455816065e-05
42.0154270267867	0.0005034447467432618	0.0004997297669271278	0.0005343395037198864	0.0005296393850047971	0.0005520928660804257	0.0005467882906036897	0.0005710353935860426	0.0005650557179848317	0.0006108420300302099	0.0006033449658711987	0.06646687925290179	0.06477156440371593	7.471626814377092e-07	7.228699970994457e-05	7.393395158009249e-07	7.15301182530742e-05
42.26859111047143	0.0005035605037390924	0.0004998458737823328	0.0005345014108812463	0.0005298002635029577	0.0005522833257916446	0.0005469767558689651	0.0005712579212990774	0.0005652750754618974	0.0006111372103006727	0.000603633998382766	0.06655372107268356	0.0648561599342224	7.574008792244485e-07	7.371900108593676e-05	7.494685425400282e-07	7.294693386838969e-05
42.523280635114425	0.0005036784432790111	0.0004999641722387535	0.0005346664619326652	0.0005299642664765787	0.0005524775304061213	0.0005471689262975366	0.0005714848739763157	0.000565498793108959	0.0006114383737124391	0.0006039288846673575	0.0666423700826088	0.06494251578361296	7.675590458029648e-07	7.515779907675546e-05	7.595181768980074e-07	7.437045312158608e-05
42.77950479226489	0.0005037985616648103	0.0005000846590113313	0.0005348346661789183	0.000530131403273633	0.0005526754977375032	0.0005473648194588168	0.0005717162793601564	0.0005657268980514523	0.0006117455717788563	0.0006042296745951664	0.06673285378530615	0.06503065873508793	7.776379940234793e-07	7.660345644965039e-05	7.694892206252385e-07	7.580073749435812e-05
43.03727282885567	0.0005039208549596672	0.0005002073305850403	0.000535006032924707	0.0005303016832442055	0.0005528772457642663	0.0005475644530836566	0.0005719521655572464	0.0005659594177680154	0.00061205885687924	0.0006045364188686646	0.06682520019695727	0.06512061607177062	7.87638533086138e-07	7.80560368003197e-05	7.793824717825578e-07	7.723784926973176e-05
43.29659404753705	0.000504045318981483	0.0005003321832084109	0.0005351805714730807	0.0005304751157389685	0.0005530827926318991	0.0005477678450664602	0.0005721925610454227	0.0005661963800971693	0.0006123782822784853	0.0006048491690413501	0.06691943785887249	0.06521241558796999	7.975614686500827e-07	7.951560457185314e-05	7.891987248386228e-07	7.86818515496196e-05
43.55747780701245	0.000504171949296046	0.0005004592128868822	0.0005353582911238054	0.000530651710107607	0.0005532921566551403	0.0005479750134673429	0.0005724374946808341	0.0005664378132441718	0.0006127039021472326	0.0006051679775370278	0.06701559584937279	0.06530608560073976	8.07407602930162e-07	8.098222507284258e-05	7.989387707605516e-07	8.013280827198765e-05
43.81993352237618	0.0005043007412100109	0.0005005884153759714	0.0005355392011716749	0.0005308314756971863	0.0005535053563202575	0.0005481859765143362	0.0005726869957052468	0.0005666837457880472	0.0006130357715826078	0.0006054928976696326	0.06711370379599027	0.06540165496175049	8.171777347886541e-07	8.245596449586723e-05	8.086033971151877e-07	8.1590784229299e-05
44.08397066545326	0.0005044316897636932	0.0005007197861742664	0.0005357233109047686	0.0005310144218504694	0.000553722410287381	0.0005484007526056412	0.000572941093753544	0.0005669342066888011	0.0006133739466295584	0.0006058239836636249	0.06721379188799564	0.06549915306947417	8.268726598235215e-07	8.393688993545145e-05	8.181933881397895e-07	8.305584508455643e-05
44.349598765141174	0.0005045647897236593	0.0005008533205162161	0.0005359106296026395	0.000531200557904164	0.0005539433373928763	0.0005486193603119175	0.0005731998188614092	0.0005671892252948121	0.0006137184843027934	0.0006061612906749548	0.06731589088925695	0.06559860988169783	8.364931704566651e-07	8.542506940670269e-05	8.277095248300677e-07	8.452805738930202e-05
44.6168274077539	0.000504700035575125	0.0005009890133647355	0.0005361011665344467	0.0005313898931871174	0.0005541681566517753	0.0005488418183786312	0.0005734632014732202	0.0005674488313504239	0.0006140694426093606	0.0006065048748126404	0.06742003215145193	0.06570005592837376	8.460400560603414e-07	8.692057186823754e-05	8.371525850661699e-07	8.600748860593255e-05
44.88566623736761	0.0005048374215141565	0.0005011268594036162	0.000536294930957036	0.0005315824370184583	0.0005543968872602679	0.000549068145728459	0.0005737312724501612	0.0005677130550037471	0.0006144268805718936	0.0006068547931609769	0.06752624762763211	0.06580352232481751	8.555141030345756e-07	8.842346724047268e-05	8.465233436859721e-07	8.749420712478306e-05
45.15612495616904	0.000504976941439642	0.0005012668530297132	0.0005364919321129312	0.0005317781987056539	0.0005546295485982298	0.0005492983614637267	0.0005740040630785266	0.0005679819268146442	0.0006147908582525095	0.0006072111038023703	0.06763456988615833	0.06590904078526183	8.649160949131957e-07	8.993382642760728e-05	8.558225725854764e-07	8.898828228517952e-05
45.42821332480542	0.0005051185889450667	0.0005014089883449408	0.0005366921792282832	0.0005319771875425246	0.0005548661602318275	0.0005495324848689221	0.0005742816050782715	0.0005682554777629515	0.0006151614367774333	0.0006075738658408595	0.06774503212501394	0.06601664363678204	8.742468124802762e-07	9.145172134060464e-05	8.650510408259298e-07	9.048978439678279e-05
45.701941162736816	0.0005052623573100523	0.0005015532591480353	0.0005368956815107358	0.0005321794128071738	0.0005551067419161666	0.0005497705354132455	0.0005745639306117772	0.0005685337392569043	0.0006155386783623318	0.0006079431394263148	0.06785766818650928	0.06612636383360204	8.835070338616448e-07	9.297722491853622e-05	8.742095147270656e-07	9.199878476032208e-05
45.97731834859046	0.0005054082394916733	0.0005016996589261032	0.0005371024481472236	0.0005323848837598589	0.0005553513135980084	0.0005500125327532306	0.0005748510722928599	0.0005688167431417967	0.0006159226463384031	0.0006083189857793557	0.0679725125723943	0.06623823497178985	8.926975346417593e-07	9.451041115313141e-05	8.832987579805111e-07	9.351535569121494e-05
46.25435482051728	0.0005055562281155361	0.0005018481808459348	0.0005373124883017004	0.0005325936096407867	0.0005555998954185459	0.0005502584967354182	0.0005751430631960221	0.0005691045217088746	0.0006163134051792423	0.0006087014672170066	0.06808960045937926	0.06635229130436048	9.018190879749467e-07	9.605135511270291e-05	8.923195317491004e-07	9.50395705415219e-05
46.533060576550575	0.0005057063154666178	0.0005019988177450835	0.0005375258111127878	0.000532805599667835	0.0005558525077162454	0.0005505084473990915	0.0005754399368659598	0.0005693971077044706	0.0006167110205285107	0.0006090906471791171	0.06820896771509502	0.06646856775679683	9.108724646990276e-07	9.76001329676679e-05	9.012725947831011e-07	9.657150372482937e-05
46.813445674966815	0.0005058584934798562	0.0005021515621227023	0.0005377424256913527	0.0005330208630342031	0.0005561091710297556	0.0005507624049790801	0.0005757417273273321	0.0005696945343393904	0.0006171155592284371	0.0006094865902555747	0.06833065091448769	0.06658709994299684	9.198584334467724e-07	9.915682201556975e-05	9.101587035235384e-07	9.811123074014716e-05
47.09552023464871	0.0005060127537304802	0.0005023064061301261	0.000537962341117996	0.000533239408905975	0.00055636990610088	0.0005510203899086195	0.0005760484690947945	0.0005699968352985545	0.0006175270893491764	0.0006098893622143309	0.06845468735667531	0.06670792418167204	9.287777607688494e-07	0.00010072150070881969	9.189786122169039e-07	9.965882819736038e-05
47.37929443545016	0.0005061690874240833	0.000502463341561202	0.0005381855664404688	0.0005334612464196133	0.0005566347338776304	0.000551282422822288	0.0005763601971833219	0.0005703040447509128	0.0006179456802190661	0.0006102990300302839	0.06858111508227467	0.0668310775131973	9.37631211257099e-07	0.0001022942486820777	9.277330730360443e-07	0.00010121437384390253
47.66477851856398	0.00050632748538642	0.0005026223598423499	0.0005384121106709977	0.0005336863846793616	0.0005569036755173423	0.000551548524559006	0.0005766769471188118	0.0005706161973596293	0.0006183714024558001	0.000610715661915031	0.06870997289121412	0.06695659771693734	9.464195476649884e-07	0.00010387514678079912	9.364228361960622e-07	0.00010277794659195594
47.951982786891236	0.0005064879380529303	0.0005027834520223564	0.0005386419827835273	0.0005339148327545686	0.0005571767523898779	0.000551818716165114	0.0005769987549489937	0.0005709333282925599	0.0006188043279985648	0.000611139327347538	0.06884130036105089	0.06708452332906155	9.551435310406432e-07	0.00010546427709141881	9.450486500792166e-07	0.00010434962654677638
48.24091760541319	0.0005066504354579732	0.0005029466087618826	0.0005388751917108701	0.0005341465996769182	0.0005574539860808978	0.0005520930188975201	0.0005773256572546436	0.0005712554732330192	0.0006192445301411599	0.000611570097105744	0.06897513786580675	0.06721489366086172	9.638039208558673e-07	0.00010706172297182681	9.536112613588469e-07	0.00010592949503575311
48.53159340156531	0.0005068149672237697	0.0005031118203226899	0.0005391117463417694	0.0005343816944375772	0.000557735398395224	0.0005523714542269294	0.0005776576911611205	0.0005715826683908588	0.0006196920835661539	0.0006120080432991489	0.06911152659533464	0.06734774881758893	9.724014751323444e-07	0.00010866756908213537	9.621114151182018e-07	0.00010751763463741348
48.82402066561362	0.0005069815225490327	0.0005032790765565581	0.0005393516555178545	0.0005346201259842352	0.0005580210113602722	0.0005526540438411431	0.0005779948943502248	0.0005719149505138507	0.0006201470643800872	0.000612453239402399	0.06925050857524302	0.06748312971783056	9.809369505890892e-07	0.00011028190141897098	9.705498549938789e-07	0.00010911412921421615
49.11820995103327	0.0005071500901973056	0.0005034483668939181	0.0005395949280305205	0.0005348619032180715	0.0005583108472295931	0.0005529408096484593	0.0005783373050724203	0.0005722523568994177	0.0006206095501498046	0.0006129057602899428	0.06939212668738969	0.0676210781134381	9.8941110278502e-07	0.00011190480734919739	9.789273233086395e-07	0.00011071906394434505
49.41417187488941	0.0005073206584849554	0.0005036196803321472	0.0005398415726176815	0.0005351070349905993	0.0005586049284864809	0.0005532317737811372	0.000578684962159382	0.0005725949254066784	0.0006210796199399	0.0006133656822717467	0.06953642469096226	0.06776163661002882	9.978246862490632e-07	0.00011353637564386065	9.872445611966343e-07	0.0001123325253539198
49.71191711822035	0.0005074932152688558	0.0005037930054235599	0.0005400915979604406	0.0005353555301004245	0.0005589032778476919	0.0005535269585989663	0.0005790379050369346	0.000572942694468861	0.000621557354351371	0.0006138330831301581	0.06968344724417119	0.06790484868808094	1.0061784546515655e-06	0.00011517669651694984	9.955023087678764e-07	0.00011395460135389668
50.01145642642306	0.0005076677479337237	0.00050396833026306	0.0005403450126796458	0.0005356073972898967	0.0005592059182672554	0.0005538263866929239	0.0005793961737383603	0.0005732957031060734	0.000622042835561492	0.0006143080421579275	0.06983323992656895	0.06805075872463516	1.014473160945023e-06	0.00011682586166210374	1.003701305238346e-06	0.00011558538127443008
50.3128006096408	0.000507844243379105	0.0005041456424754485	0.0005406018253323352	0.000535862645241647	0.0005595128729403828	0.0005541300808889221	0.0005797598089180986	0.0005736539909384463	0.0006225361473649622	0.0006147906401974406	0.06998584926201656	0.06819941201563244	1.0227095575127262e-06	0.00011848396429040009	1.0118422890735383e-06	0.00011722495590102411
50.61596054315354	0.0005080226880059996	0.0005043249292023797	0.0005408620444080648	0.000536121282575016	0.0005598241653074776	0.0005544380642516553	0.000580128851865851	0.000574017598199663	0.0006230373752163724	0.0006152809596812042	0.0701413227423281	0.06835085479889808	1.0308883963494955e-06	0.00012015109917357103	1.0199259981626954e-06	0.00011887341751558311
50.9209471677702	0.0005082030677031303	0.000504506177088965	0.000541125678325138	0.0005363833178423795	0.0005601398190582678	0.000554750360088561	0.000580503344521123	0.0005743865657509062	0.000623546606274061	0.0006157790846736496	0.07029970885160162	0.0685051342778035	1.0390104292203007e-06	0.00012182736268492866	1.0279531699652813e-06	0.0001205308599348115
51.22777149022361	0.0005083853678328112	0.0005046893722699886	0.0005413927354266897	0.0005366487595253361	0.0005604598581360312	0.0005550669919538671	0.000580883329488177	0.0005747609350951997	0.0006240639294453684	0.0006162851009142663	0.07046105709126874	0.06866229864562226	1.0470764078239752e-06	0.00012351285284217806	1.0359245416697097e-06	0.0001221973785510283
51.53644458356769	0.0005085695732164412	0.0005048745003557531	0.0005416632239766682	0.0005369176160307914	0.0005607843067419505	0.0005553879836527667	0.0005812688500514609	0.0005751407483922011	0.0006245894354333913	0.000616799095862157	0.07062541800588852	0.0688223971106064	1.0550870839868545e-06	0.000125207669354796	1.043840850373538e-06	0.0001238730703767288
51.84697758757708	0.0005087556681195897	0.0005050615464175248	0.0005419371521556814	0.000537189895686909	0.0005611131893395853	0.0005557133592456969	0.0005816599501914933	0.0005755260484734317	0.0006251232167852618	0.0006173211587420425	0.07079284320969982	0.06898547992180482	1.0630432098333214e-06	0.0001269119136695085	1.051702833248483e-06	0.000125558034087897
52.15938170914916	0.0005089436362366649	0.0005052504949725725	0.0005422145280567108	0.0005374656067389333	0.0005614465306594654	0.0005560431430527399	0.0005820566746012359	0.0005759168788579726	0.0006256653679420187	0.0006178513805917761	0.07096338541397203	0.06915159839565233	1.0709455379760832e-06	0.00012862568901964022	1.0595112277211579e-06	0.0001272523700706768
52.47366822270851	0.0005091334606751617	0.0005054413299687915	0.0005424953596806969	0.0005377447573448844	0.0005617843557038201	0.0005563773596581461	0.0005824590687029744	0.0005763132837686435	0.0006262159852901391	0.000618389854311435	0.07113709845517104	0.06932080494335116	1.0787948217129547e-06	0.00013034910047587944	1.0672667716561928e-06	0.00012895618046918078
52.789848470613855	0.0005093251239394663	0.0005056340347688943	0.0005427796549319799	0.0005380273555711105	0.000562126689751436	0.0005567160339149836	0.0005828671786657154	0.0005767153081486775	0.0006267751672147829	0.0006189366747140362	0.07131403732397333	0.06949315309908075	1.0865918152228819e-06	0.00013208225499866666	1.07497020354608e-06	0.0001306695692353116
53.107933863567155	0.0005095186079142122	0.0005058285921341616	0.0005430674216136029	0.0005383134093877058	0.0005624735583626596	0.0005570591909499217	0.0005832810514231285	0.0005771229976789121	0.000627343014154827	0.0006194919385779509	0.07149425819515148	0.06966869754904595	1.094337273780722e-06	0.00013382526149359475	1.08262226271175e-06	0.0001323926421809979
53.42793588102576	0.000509713893847173	0.0005060249842077378	0.0005433586674224686	0.0005386029266637834	0.0005628249873845451	0.0005574068561681534	0.0005837007346920531	0.0005775363987955228	0.0006279196286597566	0.0006200557447010809	0.07167781845837123	0.06984749416141792	1.1020319539630256e-06	0.00013557823086757237	1.0902236895001145e-06	0.00013412550703142956
53.74986607161648	0.0005099109623316722	0.0005062231924974526	0.0005436533999443388	0.0005388959151625937	0.0005631810029561488	0.0005577590552584557	0.0005841262769915795	0.000577955558708301	0.0006285051154484774	0.0006206281939568556	0.07186477674992195	0.07002960001717547	1.1096766138694305e-06	0.00013734127608779068	1.0977752254914732e-06	0.00013586827348069375
54.073736053552395	0.0005101097932885071	0.0005064231978581684	0.000543951626648688	0.0005391923825364997	0.0005635416315139859	0.0005581158141984033	0.0005845577276627443	0.0005783805254195211	0.0006290995814701436	0.0006212093893521429	0.0720551929854157	0.07021507344189049	1.117272013359343e-06	0.0001391145122440901	1.1052776137222093e-06	0.00013762105325050566
54.399557515052166	0.0005103103659473631	0.0005066249804736234	0.0005442533548833896	0.0005394923363217856	0.0005639068997976492	0.000558477159259735	0.000584995136888846	0.0005788113477433972	0.0006297031359670608	0.0006217994360871266	0.0722491283934921	0.07040397403848923	1.1248189142738741e-06	0.00014089805661121613	1.1127315989009796e-06	0.00013938396014977206
54.727342214761876	0.0005105126588277051	0.000506828519837765	0.0005445585918692396	0.0005397957839333074	0.0005642768348555911	0.0005588431170138781	0.0005854385557164147	0.0005792480753261641	0.0006303158905397605	0.0006223984416172418	0.07244664555056038	0.0705963627210192	1.1323180806919282e-06	0.0001426920287166955	1.1201379276437693e-06	0.00014115711013777676
55.057101982179326	0.0005107166497191402	0.0005070337947355628	0.0005448673446943159	0.0005401027326589797	0.0005646514640510967	0.0005592137143376448	0.0005858880360768619	0.0005796907586668066	0.000630937959214335	0.0006230065157172544	0.07264780841661625	0.07079230174946	1.1397702791819545e-06	0.0001444965504096979	1.1274973487167533e-06	0.00014294062139000308
55.38884871808102	0.0005109223156612192	0.0005072407832232703	0.0005451796203081565	0.000540413189654085	0.0005650308150684251	0.0005595889784190998	0.0005863436308088256	0.0005801394491384519	0.0006315694585121078	0.0006236237705475549	0.07285268237217128	0.07099185476561384	1.1471762790543497e-06	0.00014631174593165985	1.1348106132737365e-06	0.00014473461436464996
55.722594394951685	0.0005111296329226775	0.0005074494626081364	0.000545495425515763	0.0005407271619354089	0.000565414915919151	0.0005599689367636039	0.0005868053936812492	0.0005805941990104629	0.000632210507521755	0.0006242503207227714	0.07306133425633414	0.07119508683011852	1.1545368526436756e-06	0.0001481377419927793	1.142078475120374e-06	0.0001465392118743386
56.058351057416104	0.0005113385769800869	0.000507659809427539	0.0005458147669714184	0.000541044656375196	0.0005658037949487044	0.0005603536172000554	0.0005872733794172189	0.0005810550614712512	0.0006328612279739624	0.0006248862833827916	0.07327383240608902	0.07140206446061148	1.161852775581119e-06	0.00014997466784850977	1.1493016909777404e-06	0.00014835453915942876
56.39613082267415	0.0005115491224959073	0.0005078717994275271	0.0005461376511723155	0.0005413656796949124	0.000566197480843113	0.000560743047887317	0.0005877476437185845	0.0005815220906518392	0.000633521744318729	0.0006255317782662842	0.07349024669680339	0.0716128556710995	1.1691248270903707e-06	0.00015182265538145334	1.1564810207547902e-06	0.00015018072396427717
56.7359458809379	0.00051176124329592	0.000508085407540758	0.0005464640844519912	0.0005416902384588227	0.0005665960026359673	0.0005611372573208548	0.0005882282432914017	0.0005819953416502066	0.0006341921838054275	0.0006261869277868395	0.07371064858402042	0.07182753001256811	1.17635379029272e-06	0.000153681839186251	1.1636172278401162e-06	0.00015201789661781206
57.07780849587155	0.0005119749123460224	0.0005083006078638044	0.0005467940729735596	0.000542018339067365	0.0005669993897156074	0.0005615362743395852	0.0005887152358722249	0.0005824748705564432	0.0006348726765657318	0.0006268518571118198	0.07393511114657805	0.07204615861487931	1.183540452514317e-06	0.0001555523566567074	1.170711079392082e-06	0.00015386619011582836
57.42173100503407	0.0005121901017283674	0.0005085173736338184	0.0005471276227227393	0.0005423499877503223	0.0005674076718325421	0.0005619401281329437	0.0005892086802552831	0.0005829607344787451	0.0006355633556995333	0.0006275266942440423	0.07416370913110099	0.07226881423000114	1.1906856056052547e-06	0.0001574343480768431	1.1777633466413147e-06	0.00015572574020704388
57.7677258203244	0.000512406782616822	0.0005087356772045273	0.0005474647395006627	0.00054268519055978	0.0005678208791071106	0.0005623488482481812	0.0005897086363205688	0.0005834529915702831	0.0006362643573639661	0.0006282115701064067	0.07439651899791697	0.07249557127662337	1.1977900462910654e-06	0.00015932795671831645	1.1847748052190013e-06	0.00015759668548462336
58.115805428429454	0.000512624925251743	0.0005089554900215555	0.0005478054289164812	0.0005430239533628793	0.0005682390420374105	0.0005627624645979094	0.0005902151650628999	0.0005839517010569933	0.0006369758208656921	0.0006289066186296049	0.07463361896845286	0.07272650588620296	1.2048545765236786e-06	0.00016123332894009412	1.1917462354906058e-06	0.00015947916748053348
58.465982391274686	0.0005128444989140266	0.0005091767825970342	0.0005481496963797328	0.0005433662818343392	0.0005686621915074793	0.0005631810074678901	0.000590728328621961	0.0005844569232663033	0.0006376978887565553	0.000629611976843026	0.07487508907415769	0.07296169595049226	1.2118800038266302e-06	0.00016315061429011957	1.198678422880588e-06	0.00016137333076131355
58.818269346477535	0.00051306547189842	0.000509399524483485	0.0005484975470924794	0.0005437121814487449	0.0005690903587957532	0.0005636045075250809	0.0005912481903133795	0.0005849687196568438	0.0006384307069327634	0.0006303277849689907	0.07512101120701521	0.07320122117061484	1.2188671416932901e-06	0.0001650799656164742	1.205572158248405e-06	0.00016327932303283887
59.172679007803275	0.0005132878114860896	0.0005096236842469698	0.0005488489860412213	0.0005440616574726212	0.0005695235755838274	0.0005640329958259695	0.000591774814660895	0.0005854871528492016	0.0006391744247377642	0.000631054186520491	0.07537146917170161	0.07344516310773075	1.225816809970453e-06	0.00016702153917889928	1.2124282382508511e-06	0.00016519729524586135
59.52922416562417	0.0005135114839163876	0.0005098492294394557	0.0005492040179885465	0.000544414714956239	0.0005699618739654988	0.0005644665038251719	0.0005923082674296282	0.0005860122866577147	0.0006399291950689357	0.0006317913284025298	0.07562654873945288	0.07369360523535948	1.232729835271419e-06	0.00016897549476783957	1.2192474657299855e-06	0.00016712740170785056
59.887917687380885	0.0005137364543578382	0.0005100761265704078	0.0005495626474645518	0.0005447713587251972	0.0005704052864561462	0.0005649050633843493	0.0005928486156605385	0.0005865441861234074	0.0006406951744883063	0.000632539361017278	0.07588633770369976	0.07394663299342542	1.2396070514011101e-06	0.00017094199582773362	1.2260306501140706e-06	0.00016906980019923412
60.24877251804685	0.0005139626868782767	0.0005103043410775504	0.0005499248787579864	0.0005451315933717296	0.0005708538460024162	0.0005653487067814127	0.0005933959277060779	0.0005870829175480555	0.00064147252333743	0.000633298438373156	0.0761509259375428	0.07420433384407833	1.2464492997951715e-06	0.00017292120958514734	1.2327786078331461e-06	0.0001710246520945924
60.6118016805955	0.0005141901444141537	0.0005105338372968056	0.0005502907159071472	0.0005454954232457649	0.0005713075859922726	0.0005657974667200728	0.0005939502732671289	0.0005876285485294796	0.0006422614058566421	0.0006340687181980637	0.0764204054531357	0.0744667973293701	1.2532574299863953e-06	0.00017491330718427678	1.2394921627594327e-06	0.00017299212249033413
60.97701827647021	0.0005144187887389517	0.0005107645784313567	0.0005506601626904888	0.000545862852445704	0.0005717665402653891	0.0005662513763397104	0.0005945117234312459	0.0005881811479980751	0.000643061990308858	0.0006348503620568969	0.07669487046304449	0.07473411513084446	1.2600323000809023e-06	0.00017691846382683618	1.24617214664871e-06	0.00017497238033557794
61.34443548605718	0.0005146485804307091	0.0005109965265198327	0.0005510332226169646	0.000546233884808929	0.0005722307431239287	0.0005667104692256096	0.0005950803507122843	0.0005887407862546635	0.0006438744491081361	0.0006356435354735737	0.0769744174436646	0.07500638113112465	1.266774777270753e-06	0.0001789368589208279	1.2528193996322193e-06	0.00017696559857374727
61.71406656916102	0.0005148794788386172	0.00051122964240358	0.0005514098989160822	0.000546608523902028	0.0005727002293437127	0.0005671747794195668	0.0005956562290914622	0.0005893075350097075	0.0006446989589532149	0.0006364484080577587	0.07725914520076976	0.07528369147756658	1.2734857383331138e-06	0.00018096867623128288	1.2594347706846058e-06	0.00017897195428404067
62.085924865483435	0.0005151114420486477	0.0005114638856929768	0.0005517901945276461	0.0005469867730107126	0.0005731750341857866	0.0005676443414308617	0.0005962394340598992	0.0005898814674239296	0.000645535700966224	0.0006372651536364739	0.07754915493727785	0.07556614464805965	1.2801660701918741e-06	0.00018301410404326923	1.2660191181457442e-06	0.00018099162883418451
62.46002379510434	0.0005153444268482217	0.0005116992147328045	0.0005521741120912264	0.0005473686351294567	0.0005736551934084391	0.0005681191902476638	0.000596830042662741	0.0005904626581504389	0.0006463848608368503	0.0006380939503908674	0.07784455032331562	0.07585384151905858	1.2868166704845755e-06	0.0001850733353300632	1.27257331026425e-06	0.00018302480804024968
62.83637685896657	0.0005155783886898474	0.0005119355865665988	0.0005525616539352922	0.000547754112950808	0.0005741407432796467	0.0005685993613488378	0.0005974281335448852	0.0005910511833783823	0.0006472466289721586	0.0006389349809983166	0.07814543756867622	0.0761468854359325	1.2934384481389904e-06	0.0001871465679270934	1.27909822573546e-06	0.00018507168232956284
63.21499763936286	0.0005158132816537256	0.0005121729568999877	0.0005529528220660397	0.0005481432088543896	0.0005746317205899998	0.0005690848907161992	0.0005980337869984156	0.0005916471208782168	0.0006481212006523538	0.0006397884327801482	0.07845192549775937	0.07644538228572027	1.3000323240096572e-06	0.00018923400471865248	1.2855947542991537e-06	0.0001871324469167185
63.59589980042612	0.0005160490584092891	0.0005124112800629712	0.0005533476181558936	0.0005485359248955785	0.0005751281626661211	0.0005695758148472387	0.0005986470850118059	0.0005922505500486669	0.0006490087761927577	0.0006406544978552191	0.0787641256270908	0.07674944057238937	1.3065992315059588e-06	0.00019133585382835605	1.2920637973335867e-06	0.00018920730198300484
63.979097088622495	0.000516285670175627	0.0005126505089711056	0.0005537460435316614	0.0005489322627938398	0.0005756301073845859	0.000570072170768314	0.0005992681113209589	0.0005928615519654253	0.0006499095611122639	0.0006415333732996181	0.07908215224552807	0.07705917149468963	1.3131401172741938e-06	0.0001934523288224521	1.2985062684963636e-06	0.00019129645286793118
64.36460333324754	0.0005165230666807938	0.0005128905950855842	0.0005541480991623627	0.000549332223920732	0.0005761375931864015	0.0005705739960483733	0.0005998969514621949	0.000593480209431704	0.0006508237663086158	0.0006424252613128006	0.07940612249725339	0.07737468902671325	1.3196559418992724e-06	0.00019558364892099944	1.3049230943843913e-06	0.00019340011026791615
64.75243244692527	0.0005167611961199341	0.0005131314883721485	0.0005545537856466863	0.0005497358092875447	0.0005766506590920294	0.0005710813288131841	0.0006005336928272303	0.0005941066070306826	0.0006517516082407757	0.0006433303693904195	0.07973615646766452	0.07769611000126526	1.3261476806369866e-06	0.00019773003921916277	1.31131521522148e-06	0.00019551849044428804
65.14259842611021	0.0005170000051122244	0.0005133731372588311	0.000554963103200104	0.0005501430195325894	0.0005771693447170189	0.0005715942077601422	0.0006011784247202833	0.0005947408311799678	0.0006526933091187708	0.000644248910504205	0.08007237727228622	0.07802355419614913	1.3326163241806493e-06	0.0001998917309192494	1.3176835855834576e-06	0.00019765181544265098
65.53511535159264	0.0005172394386565635	0.0005136154885924625	0.0005553760516415952	0.0005505538549081044	0.0005776936902882408	0.0005721126721736446	0.0006018312384173545	0.0005953829701881286	0.0006536490971013237	0.0006451811032891876	0.08041491114881387	0.07835714442349892	1.339062879461778e-06	0.00020206896157393128	1.3240291751456194e-06	0.00019980031332052228
65.92999738900669	0.0005174794400860082	0.0005138584875939374	0.0005557926303800095	0.0005509683152667946	0.0005782237366607899	0.000572636761941087	0.0006024922272278242	0.0005960331143134254	0.0006546192065016807	0.0006461271722386528	0.08076388755242431	0.07869700662226616	1.3454883704967476e-06	0.00020426197534255397	1.330352969481025e-06	0.00020196421838916678
66.32725878934137	0.0005177199510208936	0.0005141020778121792	0.0005562128384000276	0.0005513864000479701	0.0005787595253355552	0.0005731665175694977	0.000603161486558439	0.0005966913558248107	0.0006556038780020026	0.0006470873479071635	0.08111943925448369	0.07904326995400127	1.351893839255454e-06	0.00020647102325746514	1.3366559708826494e-06	0.00020414377146482643
66.72691388945532	0.0005179609113206147	0.0005143462010767822	0.0005566366742477334	0.0005518081082632939	0.0005793010984775137	0.0005737019802028474	0.0006038391139798157	0.0005973577890653188	0.0006566033588767491	0.0006480618671220636	0.0814817024447858	0.0793960669020518	1.3582803465878729e-06	0.00020869636350634435	1.34293919922424e-06	0.00020633922013298112
67.12897711259382	0.0005182022590340259	0.0005145907974492845	0.000557064136015773	0.0005522334384821161	0.0005798484989347729	0.0005742431916400604	0.0006045252092955684	0.0005980325105179469	0.0006576179032254874	0.0006490509732038593	0.08185081683747578	0.07975553337433026	1.3646489731778321e-06	0.00021093826172546848	1.3492036928633476e-06	0.00020855081902508565
67.53346296890952	0.0005184439303484154	0.000514835805173032	0.0005574952213280972	0.0005526623888163877	0.0005804017702583947	0.0005747901943537693	0.0006052198746141824	0.0005987156188741414	0.0006586477722155857	0.0006500549161959112	0.08222692578080566	0.08012180880978813	1.3710008205511034e-06	0.00021319699130993575	1.3554505095927146e-06	0.0002107788301108915
67.94038605598601	0.0005186858595370256	0.0005150811606216024	0.0005579299273242822	0.000553094956905153	0.0005809609567230569	0.0005753430315098519	0.0006059232144237666	0.000599407215105019	0.0006596932343352872	0.0006510739531039106	0.08261017637087557	0.08049503628875193	1.377337012138896e-06	0.0002154728337394468	1.3616807276242964e-06	0.0002130235230027866
68.3497610593647	0.0005189279789050679	0.0005153267982457336	0.0005583682506434111	0.0005535311398985927	0.000581526103348577	0.0005759017469877727	0.000606635335669814	0.0006001074025354353	0.0006607545656576754	0.0006521083481455971	0.08300071956954048	0.08087536264728763	1.383658694367046e-06	0.00021776607891776933	1.3678954466329147e-06	0.00021528517527792668
68.7616027530747	0.0005191702187341903	0.000515572650518731	0.0005588101874075083	0.0005539709344416308	0.0005820972559223452	0.0005764663854018017	0.0006073563478361084	0.0006008162869210521	0.000661832050116066	0.0006531583730112565	0.08339871032664069	0.08126293859575127	1.3899670378304243e-06	0.00022007702553374087	1.3740957888494585e-06	0.0002175640728161038
69.17592600016614	0.0005194125072253694	0.000515818647880297	0.0005592557332045303	0.0005544143366570758	0.0005826744610227314	0.000577036992123119	0.0006080863630289457	0.0006015339765285309	0.0006629259797914297	0.0006542243071355157	0.08380430770675296	0.08165791884171167	1.3962632384945583e-06	0.00022240598143634382	1.380282900182491e-06	0.00021986051015143726
69.59274575324658	0.0005196547704401521	0.0005160647186787353	0.0005597048830708735	0.0005548613421282848	0.0005832577660434762	0.0005776136133028677	0.0006088254960647906	0.0006022605822189961	0.0006640366552124076	0.0006553064379810056	0.08421767502064534	0.08206046221742663	1.4025485189708697e-06	0.00022475326403163798	1.386457951430605e-06	0.0002221747908477678
70.01207705502031	0.0005198969322402423	0.0005163107891115105	0.0005601576314734308	0.0005553119458813698	0.0005838472192191675	0.000578196295896218	0.000609573864561579	0.0006029962175349535	0.0006651643856686168	0.0006564050613345202	0.08463897996163634	0.08247073181206042	1.4088241298597847e-06	0.0002271192007002737	1.3926221395358686e-06	0.0002245072278897614
70.43393503883172	0.0005201389142253473	0.0005165567831640793	0.0005606139722911477	0.0005557661423668951	0.0005844428696518125	0.0005787850876874613	0.0006103315890338018	0.0006037409987907905	0.0006663094895378827	0.0006575204816162722	0.08506839474707559	0.08288889510885486	1.4150913511418737e-06	0.00022950412923493368	1.3987766888906138e-06	0.0002268581440943579
70.85833492921113	0.0005203806356692669	0.0005168026225469781	0.0005610738987960995	0.0005562239254410879	0.0005850447673385946	0.0005793800373162202	0.0006110987929915791	0.0006044950451670625	0.0006674722946281462	0.0006586530122029506	0.08550609626515582	0.08331512412746224	1.4213514936548596e-06	0.0002319083983022413	1.4049228527265173e-06	0.00022922787254502086
71.2852920424243	0.0005206220134541555	0.0005170482266310955	0.000561537403634059	0.000556685288346534	0.0005856529632008567	0.0005799811943048093	0.0006118756030439065	0.0006052584788087287	0.0006686531385347951	0.0006598029757652734	0.08595226622730057	0.08374959557165759	1.427605900637956e-06	0.00023433236792852474	1.4110619145643946e-06	0.00023161675704842788
71.71482178702524	0.000520862962002928	0.0005172935123811003	0.0005620044788045658	0.0005571502236923633	0.0005862675091143927	0.0005805886090868276	0.0006126621490062892	0.0006060314249275511	0.0006698523690142421	0.0006609707046208119	0.08640709132635739	0.0841924909826771	1.4338559493519898e-06	0.0002367764100106584	1.4171951897347943e-06	0.00023402515261425338
72.14693966441222	0.0005211033932097351	0.0005175383942869505	0.000562475115640466	0.0005576187234338963	0.0005868884579410961	0.0005812023330370234	0.0006134585640129635	0.000606814011908834	0.000671070344374586	0.0006621565411028619	0.08687076340086172	0.0846439968984155	1.4401030527822498e-06	0.00023924090885446558	1.4233240269752442e-06	0.0002364534259610418
72.58166126938723	0.0005213432163684839	0.0005177827842934567	0.0005629493047869372	0.000558090778851766	0.0005875158635620612	0.0005818224185025261	0.0006142649846339557	0.0006076063714227497	0.0006723074338842904	0.0006633608379462401	0.08734347960563264	0.08510430501874637	1.4463486614329493e-06	0.00024172626174255585	1.4294498101187882e-06	0.00023890195605019704
73.01900229071879	0.000521582338099329	0.0005180265917278274	0.0005634270361799753	0.0005585663805304861	0.0005881497809121944	0.0005824489188354972	0.0006150815509972043	0.000608408638540456	0.0006735640181998228	0.0006645839586908838	0.0878254425889867	0.08557361237723761	1.4525942652138463e-06	0.0002442328795324855	1.4355739598612355e-06	0.00024137113464740845
73.45897851170821	0.0005218206622730996	0.0005182697232251589	0.000563908299024347	0.0005590455183364736	0.0005887902660164372	0.0005830818884272922	0.0006159084069160114	0.0006092209518552626	0.0006748404898132951	0.0006658262781042263	0.08831686067685898	0.08605212151954149	1.4588413954141422e-06	0.00024676118728637897	1.4416979356143876e-06	0.00024386136691431637
73.90160581075892	0.0005220580899335897	0.0005185120826517944	0.0005643930817709863	0.0005595281813954977	0.0005894373760276615	0.0005837213827441977	0.0006167457000220799	0.0006100434536090823	0.0006761372535211682	0.0006670881826233424	0.08881794806414989	0.0865400406887642	1.4650916267827403e-06	0.00024931162493471715	1.4478232374595537e-06	0.0002463730720321522
74.34690016194996	0.0005222945192176741	0.0005187535710265183	0.0005648813720938475	0.0005600143580695698	0.0005900911692663577	0.000584367458364849	0.0006175935819044383	0.0006108762898244564	0.0006774547269152009	0.0006683700708179604	0.08932892501361486	0.08703758401812138	1.471346579730911e-06	0.00025188464797915033	1.4539514082154495e-06	0.00024890668386190473
74.79487763561212	0.0005225298452731863	0.0005189940864395188	0.0005653731568661967	0.0005605040359332538	0.0005907517052621967	0.0005850201730194112	0.0006184522082545469	0.0006117196104424298	0.000678793340896851	0.000669672353875474	0.08985001806265093	0.08754497173121692	1.4776079226365467e-06	0.0002544807282318512	1.4600840355964099e-06	0.0002514626516381263
75.24555439890803	0.000522763960174505	0.0005192335239690597	0.0005658684221363453	0.0005609972017493941	0.0005914190447975754	0.0005856795856306166	0.0006193217390179072	0.0006125735694665767	0.0006801535402164387	0.0006709954561091716	0.09038146023832797	0.08806243035028945	1.483877374270498e-06	0.0002571003545952938	1.466222754491057e-06	0.00025404144070168
75.6989467164156	0.0005229967528357835	0.0005194717755958042	0.0005663671531028079	0.0005614938414442519	0.0005920932499532487	0.0005863457563567699	0.0006202023385525063	0.0006134383251134941	0.0006815357840384472	0.0006723398154909643	0.09092349128105946	0.08859019291279031	1.4901567063532305e-06	0.00025974403388662193	1.4723692493638077e-06	0.0002566435332739675
76.15507095071504	0.0005232281089217791	0.0005197087301147365	0.0005668693340889017	0.0005619939400820514	0.0005927743841561755	0.0005870187466368256	0.0006210941757944686	0.0006143140399701085	0.0006829405465344482	0.0006737058842100048	0.09147635787730074	0.08912849919668125	1.496447746261319e-06	0.0002624122917095073	1.4785252567882205e-06	0.0002592694292749831
76.61394356297929	0.0005234579107562151	0.0005199442730446173	0.0005673749485167736	0.0005624974818389319	0.0005934625122297004	0.0005876986192376611	0.0006219974244312885	0.0006152008811581525	0.0006843683175052156	0.0006750941292586448	0.09204031390170299	0.089677595954854	1.5027523798624189e-06	0.0002651056733731505	1.4846925681099047e-06	0.00026191964718638716
77.07558111356816	0.0005236860372276138	0.0005201782865349111	0.0005678839788808534	0.0005630044499762948	0.0005941577004461953	0.0005883854383036583	0.0006229122630830399	0.0006160990205061822	0.0006858196030336891	0.0006765050330472883	0.09261562066916226	0.09023773715910004	1.5090725545130858e-06	0.00026782474486419794	1.4908730322566637e-06	0.0002645947249638042
77.54000026262605	0.0005239123636925503	0.000520410649270128	0.0005683964067207425	0.0005635148268135539	0.0005948600165823122	0.0005890792694087368	0.0006238388754920043	0.0006170086347295474	0.00068729492617058	0.0006779390940498004	0.09320254719723656	0.09080918425407436	1.5154102822184656e-06	0.0002705700938747807	1.497068558703029e-06	0.0002672952210019952
78.00721777068286	0.0005241367618762603	0.0005206412363715164	0.0005689122125935329	0.000564028593700282	0.0005955695299769891	0.0005897801796109711	0.0006247774507211576	0.0006179299056187382	0.0006887948276545043	0.0006793968274812335	0.09380137047941853	0.09139220642173905	1.521767642970336e-06	0.00027334233088965876	1.5032811205976417e-06	0.00027002171515463913
78.47725049925933	0.0005243590997705462	0.0005208699192960463	0.0005694313760455699	0.0005645457309877617	0.0005962863115923757	0.0005904882375099465	0.0006257281833620098	0.0006188630202365611	0.0006903198666686781	0.0006808787660097581	0.09441237576978735	0.09198708085677058	1.5281467882608977e-06	0.0002761420903354683	1.5095127580592267e-06	0.000272774809813206
78.95011541147531	0.0005245792415289179	0.000521096565732616	0.0005699538755836519	0.0005650662179999339	0.000597010434077836	0.0005912035133070045	0.0006266912737522938	0.000619808171124621	0.0006918706216363169	0.0006823854605047945	0.09503585687958795	0.0925940930534699	1.5345499447977926e-06	0.00027897003179733204	1.5157655816628451e-06	0.000275555131048974
79.42582957266194	0.000524797047358913	0.0005213210394954277	0.0005704796886456911	0.000565590033003762	0.0005977419718372223	0.0005919260788685584	0.0006276669282040601	0.0006207655565196288	0.000693447691057057	0.0006839174808234963	0.09567211648631276	0.09321353710472173	1.5409794184321687e-06	0.0002818268413078695	1.52204177611805e-06	0.0002783633298219651
79.90441015097758	0.0005250123734115336	0.0005215432004144634	0.0005710087915708341	0.0005661171531790073	0.0005984810010996034	0.0005926560077926464	0.0006286553592427469	0.000621735380580068	0.0006950516943868507	0.0006854754166378678	0.09632146645590652	0.09384571601359673	1.5474375982984893e-06	0.00028471323271035687	1.5283436041483786e-06	0.00028120008325963064
80.38587441802741	0.000525225071667739	0.0005217629042229979	0.0005715411595690618	0.0005666475545874286	0.000599227599993652	0.0005933933754789197	0.0006296567858578368	0.0006227178536237983	0.0006966832729639633	0.0006870598783049519	0.09698422817872657	0.09449094201821208	1.5539269611962274e-06	0.00028762994910422335	1.5346734106031889e-06	0.0002840660960136132
80.87023974948666	0.0005254349898219432	0.0005219800024420962	0.0005720767666902863	0.0005671812121414266	0.0005999818486259156	0.0005941382592022752	0.0006306714337657625	0.0006237131923772173	0.000698343090983889	0.0006886714977827089	0.09766073291995475	0.09514953693050125	1.5604500762169153e-06	0.00029057776437554916	1.5410336267911075e-06	0.0002869621016951124
81.35752362572781	0.0005256419711624446	0.0005221943422620171	0.0005726155857929542	0.0005677180995721285	0.0006007438291631894	0.0005948907381903332	0.0006316995356857365	0.0006247216202366147	0.0007000318365261777	0.0006903109295943595	0.09835132218517122	0.09582183248959608	1.5670096096444134e-06	0.0002935574848213357	1.5474267750710839e-06	0.0002898888643978331
81.8477436324513	0.0005258458544487511	0.0005224057664204832	0.000573157588512201	0.0005682581893969573	0.0006015136259192631	0.0005956508937050171	0.0006327413316292714	0.000625743367542435	0.0007017502226364113	0.0006919788518441962	0.09905634810185975	0.09650817073053185	1.573608330135987e-06	0.00029656995087064264	1.5538554737083146e-06	0.00029284718031279133
82.34091746132043	0.0005260464737857227	0.0005226141130777351	0.0005737027452275552	0.00056880145288668	0.0006022913254462747	0.0005964188091284564	0.0006337970692041441	0.000626778671867165	0.0007034989884667466	0.000693675967288036	0.09977617381764775	0.09720890436907374	1.5802491141945997e-06	0.0002996160389095587	1.5603224420021947e-06	0.0002958378794394728
82.83706291059936	0.0005262436584944935	0.0005228192156883283	0.000574251025030246	0.0005693478600319806	0.0006030770166309791	0.0005971945700534954	0.00063486700393367	0.0006278277783176467	0.0007052789004787384	0.0006954030044617506	0.10051117391614135	0.09792439720345682	1.5869349519851165e-06	0.000302696663221122	1.5668305057332408e-06	0.0002988618274045729
83.33619788579601	0.000526437232980117	0.0005230209028696101	0.0005748023956901483	0.0005698973795095811	0.000603870790796226	0.0005979782643790874	0.0006359513995921692	0.0006288909398526539	0.0007070907537123943	0.0006971607188715401	0.101261734851248	0.09865502453392516	1.593668953470996e-06	0.0003058127780412867	1.573382602911965e-06	0.0003019199273897877
83.83834040030794	0.000526627016595873	0.0005232189982668106	0.000575356823622386	0.0005704499786479356	0.000604672741807955	0.0005987699824108613	0.0006370505285575673	0.0006299684176166121	0.0007089353731256901	0.000698949894249864	0.10202825540096092	0.09940117360097799	1.60045435492525e-06	0.00030896537974348104	1.579981789876536e-06	0.000305013122179551
84.34350857607244	0.0005268128235042044	0.0005234133204147116	0.0005759142738536685	0.0005710056233925523	0.0006054829661880732	0.0005995698169672015	0.0006381646721821679	0.0006310604812904305	0.0007108136150091229	0.0007007713438812654	0.10281114714160812	0.10016324404329281	1.6072945258358354e-06	0.00031215550916106893	1.5866312477614544e-06	0.00030814239633839
84.85172064422062	0.0005269944625342298	0.0005236036825958301	0.0005764747099883961	0.0005715642782709804	0.0006063015632335687	0.0006003778634911754	0.0006392941211826662	0.0006321674094604567	0.000712726368480182	0.0007026259120026063	0.1036108349436498	0.10094164837635983	1.6141929762170798e-06	0.000315384254053655	1.5933342893421215e-06	0.0003113087785219376
85.36299494573534	0.0005271717370357862	0.0005237898926950698	0.0005770380941745941	0.0005721259063575086	0.0006071286351422569	0.0006011942201686728	0.0006404391760505654	0.0006332894900066368	0.0007146745570629914	0.000704514475282572	0.1044277574901664	0.10173681249292112	1.6211533643717023e-06	0.00031865275173009744	1.600094366301921e-06	0.0003145133439353548
85.87734993211305	0.0005273444447299733	0.0005239717530507981	0.0005776043870697533	0.0005726904692376442	0.0006079642871455817	0.0006020189880531608	0.0006416001474842392	0.0006344270205110444	0.0007166591403587866	0.0007064379443856752	0.10526236781924925	0.10254917618636399	1.6281795051177389e-06	0.00032196219183770747	1.6069150769377517e-06	0.0003177572169472953
86.39480416602983	0.0005275123775561523	0.0005241490603023026	0.0005781735478066376	0.0005732579269724248	0.0006088086276489154	0.0006028522711974632	0.0006427773568439521	0.0006355803086880147	0.0007186811158132933	0.0007083972656263722	0.10611513389158136	0.10337919369831201	1.6352753785329587e-06	0.0003253138193317767	1.6138001743416352e-06	0.0003210415738716249
86.91537632201124	0.0005276753215153874	0.0005243216052335986	0.0005787455339591616	0.0005738282380626527	0.0006096617683798548	0.0006036941767930304	0.0006439711366312748	0.0006367496728372177	0.0007207415205875758	0.0007103934227193492	0.1069865391845825	0.10422733429170866	1.642445139230864e-06	0.0003287089376347724	1.6207535750827886e-06	0.0003243676459269984
87.43908518710603	0.0005278330565102813	0.0005244891726135388	0.0005793203015084076	0.0005744013594131117	0.0006105238245450047	0.0006045448153171608	0.0006451818309943749	0.0006379354423210684	0.000722841433539376	0.000712427438632466	0.10787708331456328	0.10509408285078914	1.6496931262134857e-06	0.0003321489120004656	1.627779368431801e-06	0.00032773672238887996
87.9659496615646	0.000527985356181213	0.0005246515410322174	0.0005798978048089144	0.0005749772462968856	0.0006113949149958303	0.0006054043006887197	0.0006464097962608476	0.0006391379580680197	0.0007249819773225888	0.0007145003775494024	0.10878728268845163	0.10597994050941427	1.6570238733466195e-06	0.00033563517309875834	1.6348818261601936e-06	0.00033115015394659386
88.4959887595208	0.0005281319877389392	0.000524808482733626	0.0005804779965553234	0.0005755558523198493	0.0006122751624041444	0.0006062727504328764	0.0006476554014997795	0.0006403575731033287	0.0007271643206130282	0.000716613346949534	0.10971767118672422	0.10688542530933683	1.66444212049545e-06	0.00033916922083591927	1.6420654129581944e-06	0.00033460935628078226
89.0292216096782	0.0005282727117935824	0.0005249597634445711	0.0005810608277495458	0.0005761371293854835	0.000613164693447894	0.0006071502858554902	0.0006489190291149508	0.0006415946531090768	0.0007293896804693878	0.0007187674998132362	0.11066880087930488	0.10781107289007043	1.6719528253681575e-06	0.00034275262842779763	1.6493347975156088e-06	0.00033811581387779843
89.56566745600044	0.0005284072821799831	0.00052510514219982	0.0005816462476685586	0.0005767210276601027	0.0006140636390079019	0.0006080370322277518	0.0006502010754711365	0.0006428495770152707	0.0007316593248389138	0.0007209640369613889	0.11164124277629746	0.10875743721214377	1.679561176106e-06	0.00034638704674209986	1.6566948642999417e-06	0.0003416710840954268
90.1053456584057	0.0005285354457794443	0.0005252443711634928	0.0005822342038330094	0.0005773074955386646	0.000614972134376311	0.0006089331189817834	0.0006515019515556721	0.0006441227376240556	0.000733974575218161	0.0007232042095386201	0.11263558761554661	0.10972509131563568	1.6872726047085541e-06	0.0003500742089367209	1.664150726108423e-06	0.00034527680150461815
90.6482756934654	0.0005286569423378933	0.0005253771954467111	0.0005828246419768061	0.0005778964796113084	0.0006158903194775285	0.0006098386799179352	0.0006528220836775877	0.0006454145422691824	0.0007363368094800102	0.0007254893216505855	0.11365244668914705	0.11071462811601226	1.695092801304093e-06	0.0003538159354062459	1.6717077374138857e-06	0.0003489346825193973
91.19447715510712	0.0005287715042804718	0.0005255033529215046	0.0005834175060178573	0.0005784879246307838	0.0006168183391024811	0.0006107538534245448	0.0006541619142067557	0.0006467254135130203	0.0007387474648790317	0.0007278207331663815	0.11469245271117746	0.11172666123942332	1.7030277293634362e-06	0.00035761413906666706	1.6793715085911248e-06	0.00035264653034332294
91.74396975532183	0.0005288788565226317	0.0005256225740310344	0.0005840127380302133	0.000579081773480984	0.0006177563431571352	0.000611678782711044	0.0006555219023557479	0.0006480557898836247	0.0007412080412483496	0.000730199862698196	0.11575626072907069	0.11276182589976137	1.7110836419296973e-06	0.0003614708310055864	1.6871479210867285e-06	0.00035641424025627255
92.29677332487483	0.0005289787162777731	0.0005257345815961584	0.000584610278217818	0.0005796779671467788	0.0006187044869262329	0.0006126136160553037	0.0006569025250072389	0.0006494061266545074	0.000743720104402201	0.0007326281907712233	0.11684454908121615	0.11382077981994093	1.7192670988922269e-06	0.0003653881265144737	1.6950431435651262e-06	0.0003602398052585526
92.85290781402206	0.0005290707928614933	0.000525839090618389	0.0005852100648901205	0.0005802764446853717	0.0006196629313532914	0.000613558507066193	0.0006583042775900246	0.0006507768966699717	0.0007462852897596183	0.0007351072631980063	0.1179580204035645	0.1149042042000311	1.7275849854395163e-06	0.0003693682515461538	1.7030636491544493e-06	0.00036412532211158033
93.41239329322968	0.0005291547874925615	0.0005259358080793428	0.0005858120344398651	0.0005808771431994668	0.0006206318433380314	0.0006145136149624438	0.0006597276750070032	0.0006521685912191319	0.00074890530620602	0.0007376386946726128	0.11909740268818181	0.1160128047350458	1.7360445317446231e-06	0.0003734135496211155	1.711216233839805e-06	0.00036807299779802183
93.97524995389855	0.0005292303930906924	0.0005260244327367356	0.0005864161213233261	0.0005814799978124937	0.000621611396052415	0.0006154791048689181	0.0006611732526186483	0.0006535817209619032	0.0007515819402108774	0.0007402241726012906	0.1202634503969398	0.11714731268540038	1.7446533339841646e-06	0.00037752648922077803	1.719508036099912e-06	0.00037208515643549767
94.54149810909283	0.0005292972940712748	0.0005261046549170607	0.000587022258043372	0.0005820849416462324	0.0006226017692766514	0.0006164551481315484	0.0006626415672858705	0.0006550168169105933	0.0007543170602213067	0.0007428654611877981	0.12145694563373013	0.11830848600326334	1.7534193767868326e-06	0.00038170967170356174	1.7279465578773053e-06	0.00037616424667911985
95.11115819427312	0.000529355166137165	0.0005261761563050409	0.0005876303751356908	0.0005826919058011465	0.0006236031497565404	0.000617441922652232	0.0006641331984763726	0.0006564744314709151	0.0007571126213530958	0.0007455644057931018	0.12267869937884242	0.11949711051824032	1.7623510572367619e-06	0.00038596583978899035	1.736539686994108e-06	0.00038031284965307777
95.68425076803395	0.0005294036760677588	0.0005262386097300419	0.00058824040115864	0.0005833008193398439	0.000624615731583749	0.0006184396132451577	0.0006656487494390503	0.0006579551395466542	0.0007599706704027196	0.000748322937590992	0.12392955278941985	0.12071400118610492	1.771457210533343e-06	0.00039029788665108367	1.745295721110947e-06	0.00038453368745011707
96.26079651284576	0.0005294424815054778	0.000526291678949567	0.0005888522626871151	0.0005839116092740251	0.0006256397166006033	0.0006194484120160503	0.0006671888484512155	0.0006594595397124387	0.0007628933512058768	0.0007511430785429736	0.12521037857017805	0.12196000340453877	1.7807471374309703e-06	0.00039470886566793373	1.7542233933482776e-06	0.0003888296322444307
96.84081623580131	0.0005294712307399396	0.0005263350184300716	0.0005894658843109803	0.0005845242005554208	0.0006266753148312384	0.0006204685187660482	0.0006687541501439501	0.0006609882554595373	0.0007658829103705714	0.0007540269467180347	0.12652208241890286	0.12323599440014092	1.7902306336375082e-06	0.00039920200088995605	1.7633318997233114e-06	0.0003932037160727375
97.42433086936633	0.0005294895624900281	0.0005263682731252909	0.0005900811886385834	0.0005851385160711886	0.0006277227449410127	0.0006215001414219848	0.0006703453369112308	0.0006625419365199353	0.0007689417034152366	0.0007569767619851485	0.12786560455156026	0.12454288469130283	1.7999180212666718e-06	0.00040378069827105845	1.7726309285022966e-06	0.0003976591413268199
98.01136147213543	0.0005294971056841437	0.0005263910782523354	0.0005906980963059412	0.0005857544766443152	0.0006287822347262634	0.0006225434964950174	0.0006719631204089683	0.0006641212602743884	0.0007720722013452827	0.0007599948521089759	0.12924192131224158	0.12588161963185865	1.8098201825534612e-06	0.0004084485577365987	1.782130691660921e-06	0.00040219929202663096
98.60192922959182	0.0005294934792389622	0.0005264030590658482	0.0005913165259922734	0.0005863720010396404	0.0006298540216366903	0.0006235988095697302	0.000673608243150646	0.0006657269332506583	0.000775276997704636	0.0007630836592821111	0.13065204687355278	0.12725318104082192	1.8199485959912711e-06	0.00041320938615008185	1.7918419585940008e-06	0.00040682774592967763
99.1960554548718	0.0005294782918370191	0.0005264038306305169	0.0005919363944425642	0.0005869910059761296	0.0006309383533327706	0.0006246663158259504	0.0006752814802067373	0.0006673596927185985	0.0007785588161422422	0.0007662457471303085	0.13209703503349268	0.1286585889239174	1.8303153750940694e-06	0.00041806721125745017	1.8017760922658162e-06	0.0004115482875509391
99.79376158953411	0.0005294511417035425	0.0005263929975923248	0.000592557616497973	0.0005876114061461502	0.0006320354882809048	0.0006257462605957882	0.0006769836410157915	0.000669020308389397	0.0007819205185374801	0.0007694838082307022	0.13357798111535127	0.13009890329306237	1.840933310001138e-06	0.0004230262966894438	1.8119450880050344e-06	0.0004163649221680388
100.39506920433367	0.0005294116163829294	0.0005263701539489084	0.0005931801051349146	0.0005882331142425082	0.0006331456963891131	0.000626838899958532	0.0006787155713156541	0.0006707095842268311	0.0007853651137325956	0.0007728006721868097	0.13509602397766574	0.13157522609043418	1.8518159121260359e-06	0.00042809115810556186	1.8223616151297238e-06	0.0004212818908892746
101.00000000000001	0.0005293592925153526	0.0005263348828194654	0.0005938037715137603	0.0005888560409941186	0.0006342692596864202	0.0006279445013763134	0.0006804781552040924	0.0006724283603791176	0.0007888957669251011	0.0007761993143084498	0.1366523481418342	0.13308870322429328	1.8573418734111434e-06	0.00043065061354216307	1.8276494199035664e-06	0.00042376600414221143
